# Supplementary material for: Unraveling topoisomerase IA gate dynamics in presence of PPEF and its preclinical evaluation against multidrug-resistant pathogens
Source: Commun Biol. 2023 Feb 18;6:195. doi: 10.1038/s42003-023-04412-1 (PMC9938908; doi:10.1038/s42003-023-04412-1)
Supplement: Supplementary file 3 — Supplementary Data 1 [file 42003_2023_4412_MOESM3_ESM.xlsx]

## Sheet: Figure 1C
	TopoIA
	X	NC	Free Energy
	20.9347	-176.777	0
	21.286	-176.777	0
	21.6373	-176.777	0
	21.9887	-176.777	0
	22.34	-176.777	0
	22.6913	-176.777	0
	23.0426	-176.777	0
	23.3939	-176.777	0
	23.7452	-176.777	0
	24.0966	-176.777	0
	24.4479	-176.777	0
	24.7992	-176.777	0
	25.1505	-176.777	0
	25.5018	-176.777	-2.39234e-09
	25.8531	-176.777	-1.81818e-08
	26.2045	-176.777	-1.53828e-07
	26.5558	-176.777	-1.10048e-06
	26.9071	-176.777	-4.84402e-06
	27.2584	-176.777	-1.69289e-05
	27.6097	-176.777	-5.18443e-05
	27.9611	-176.777	-0.00014226
	28.3124	-176.777	-0.000350754
	28.6637	-176.777	-0.000780172
	29.015	-176.777	-0.00157
	29.3663	-176.777	-0.00285
	29.7176	-176.777	-0.00471
	30.069	-176.777	-0.0071
	30.4203	-176.777	-0.0098
	30.7716	-176.777	-0.01249
	31.1229	-176.777	-0.01483
	31.4742	-176.777	-0.0166
	31.8256	-176.777	-0.01776
	32.1769	-176.777	-0.01844
	32.5282	-176.777	-0.01882
	32.8795	-176.777	-0.01909
	33.2308	-176.777	-0.01936
	33.5821	-176.777	-0.01969
	33.9335	-176.777	-0.02008
	34.2848	-176.777	-0.02048
	34.6361	-176.777	-0.02082
	34.9874	-176.777	-0.02101
	35.3387	-176.777	-0.02098
	35.69	-176.777	-0.02066
	36.0414	-176.777	-0.02001
	36.3927	-176.777	-0.01899
	36.744	-176.777	-0.0177
	37.0953	-176.777	-0.01633
	37.4466	-176.777	-0.01524
	37.798	-176.777	-0.01478
	38.1493	-176.777	-0.01523
	38.5006	-176.777	-0.01661
	38.8519	-176.777	-0.01874
	39.2032	-176.777	-0.02121
	39.5545	-176.777	-0.02353
	39.9059	-176.777	-0.02525
	40.2572	-176.777	-0.02614
	40.6085	-176.777	-0.02627
	40.9598	-176.777	-0.02605
	41.3111	-176.777	-0.02595
	41.6624	-176.777	-0.02636
	42.0138	-176.777	-0.0274
	42.3651	-176.777	-0.02898
	42.7164	-176.777	-0.03087
	43.0677	-176.777	-0.0328
	43.419	-176.777	-0.03457
	43.7704	-176.777	-0.03598
	44.1217	-176.777	-0.03688
	44.473	-176.777	-0.03715
	44.8243	-176.777	-0.03673
	45.1756	-176.777	-0.03566
	45.5269	-176.777	-0.03409
	45.8783	-176.777	-0.03227
	46.2296	-176.777	-0.03049
	46.5809	-176.777	-0.02903
	46.9322	-176.777	-0.02802
	47.2835	-176.777	-0.02756
	47.6348	-176.777	-0.02766
	47.9862	-176.777	-0.02833
	48.3375	-176.777	-0.02949
	48.6888	-176.777	-0.03097
	49.0401	-176.777	-0.03249
	49.3914	-176.777	-0.03372
	49.7428	-176.777	-0.03442
	50.0941	-176.777	-0.03454
	50.4454	-176.777	-0.03419
	50.7967	-176.777	-0.03351
	51.148	-176.777	-0.03252
	51.4993	-176.777	-0.03118
	51.8507	-176.777	-0.0295
	52.202	-176.777	-0.02766
	52.5533	-176.777	-0.02591
	52.9046	-176.777	-0.02451
	53.2559	-176.777	-0.02347
	53.6073	-176.777	-0.02256
	53.9586	-176.777	-0.02137
	54.3099	-176.777	-0.01953
	54.6612	-176.777	-0.01687
	55.0125	-176.777	-0.01357
	55.3638	-176.777	-0.01005
	55.7152	-176.777	-0.00679
	56.0665	-176.777	-0.00416
	56.4178	-176.777	-0.0023
	56.7691	-176.777	-0.00114
	57.1204	-176.777	-0.000507435
	57.4717	-176.777	-0.000201856
	57.8231	-176.777	-7.02208e-05
	58.1744	-176.777	-2.12632e-05
	58.5257	-176.777	-5.0823e-06
	20.9347	-159.135	0
	21.286	-159.135	0
	21.6373	-159.135	0
	21.9887	-159.135	0
	22.34	-159.135	0
	22.6913	-159.135	0
	23.0426	-159.135	0
	23.3939	-159.135	0
	23.7452	-159.135	0
	24.0966	-159.135	0
	24.4479	-159.135	0
	24.7992	-159.135	0
	25.1505	-159.135	-3.8756e-08
	25.5018	-159.135	-1.62201e-07
	25.8531	-159.135	-6.41148e-07
	26.2045	-159.135	-2.41938e-06
	26.5558	-159.135	-9.36531e-06
	26.9071	-159.135	-3.12268e-05
	27.2584	-159.135	-9.25077e-05
	27.6097	-159.135	-0.000251803
	27.9611	-159.135	-0.000633533
	28.3124	-159.135	-0.00147
	28.6637	-159.135	-0.00312
	29.015	-159.135	-0.00607
	29.3663	-159.135	-0.01078
	29.7176	-159.135	-0.0175
	30.069	-159.135	-0.02602
	30.4203	-159.135	-0.03559
	30.7716	-159.135	-0.04505
	31.1229	-159.135	-0.05324
	31.4742	-159.135	-0.05945
	31.8256	-159.135	-0.06355
	32.1769	-159.135	-0.06597
	32.5282	-159.135	-0.06737
	32.8795	-159.135	-0.06834
	33.2308	-159.135	-0.06925
	33.5821	-159.135	-0.0703
	33.9335	-159.135	-0.07147
	34.2848	-159.135	-0.07262
	34.6361	-159.135	-0.07351
	34.9874	-159.135	-0.0739
	35.3387	-159.135	-0.07356
	35.69	-159.135	-0.07231
	36.0414	-159.135	-0.07
	36.3927	-159.135	-0.06654
	36.744	-159.135	-0.0622
	37.0953	-159.135	-0.05765
	37.4466	-159.135	-0.05401
	37.798	-159.135	-0.05242
	38.1493	-159.135	-0.05371
	38.5006	-159.135	-0.058
	38.8519	-159.135	-0.06464
	39.2032	-159.135	-0.07238
	39.5545	-159.135	-0.07961
	39.9059	-159.135	-0.0849
	40.2572	-159.135	-0.08748
	40.6085	-159.135	-0.08766
	40.9598	-159.135	-0.08666
	41.3111	-159.135	-0.0861
	41.6624	-159.135	-0.08724
	42.0138	-159.135	-0.0905
	42.3651	-159.135	-0.09553
	42.7164	-159.135	-0.10156
	43.0677	-159.135	-0.10777
	43.419	-159.135	-0.11343
	43.7704	-159.135	-0.11794
	44.1217	-159.135	-0.12078
	44.473	-159.135	-0.1216
	44.8243	-159.135	-0.12021
	45.1756	-159.135	-0.11669
	45.5269	-159.135	-0.11153
	45.8783	-159.135	-0.10556
	46.2296	-159.135	-0.09976
	46.5809	-159.135	-0.09495
	46.9322	-159.135	-0.09167
	47.2835	-159.135	-0.09016
	47.6348	-159.135	-0.0905
	47.9862	-159.135	-0.09267
	48.3375	-159.135	-0.09647
	48.6888	-159.135	-0.10132
	49.0401	-159.135	-0.10629
	49.3914	-159.135	-0.11032
	49.7428	-159.135	-0.11261
	50.0941	-159.135	-0.11301
	50.4454	-159.135	-0.11186
	50.7967	-159.135	-0.10961
	51.148	-159.135	-0.10637
	51.4993	-159.135	-0.102
	51.8507	-159.135	-0.09652
	52.202	-159.135	-0.09047
	52.5533	-159.135	-0.08477
	52.9046	-159.135	-0.08018
	53.2559	-159.135	-0.07678
	53.6073	-159.135	-0.07381
	53.9586	-159.135	-0.06992
	54.3099	-159.135	-0.06388
	54.6612	-159.135	-0.0552
	55.0125	-159.135	-0.04441
	55.3638	-159.135	-0.03288
	55.7152	-159.135	-0.02222
	56.0665	-159.135	-0.01361
	56.4178	-159.135	-0.00752
	56.7691	-159.135	-0.00373
	57.1204	-159.135	-0.00166
	57.4717	-159.135	-0.000660341
	57.8231	-159.135	-0.000229717
	58.1744	-159.135	-6.95591e-05
	58.5257	-159.135	-1.66256e-05
	20.9347	-141.494	0
	21.286	-141.494	0
	21.6373	-141.494	0
	21.9887	-141.494	0
	22.34	-141.494	0
	22.6913	-141.494	0
	23.0426	-141.494	0
	23.3939	-141.494	0
	23.7452	-141.494	0
	24.0966	-141.494	0
	24.4479	-141.494	-7.17703e-09
	24.7992	-141.494	-1.01914e-07
	25.1505	-141.494	-7.08852e-07
	25.5018	-141.494	-2.64809e-06
	25.8531	-141.494	-8.80909e-06
	26.2045	-141.494	-2.68766e-05
	26.5558	-141.494	-7.81682e-05
	26.9071	-141.494	-0.000208002
	27.2584	-141.494	-0.00051247
	27.6097	-141.494	-0.00119
	27.9611	-141.494	-0.00265
	28.3124	-141.494	-0.00557
	28.6637	-141.494	-0.01108
	29.015	-141.494	-0.02059
	29.3663	-141.494	-0.0355
	29.7176	-141.494	-0.0565
	30.069	-141.494	-0.08292
	30.4203	-141.494	-0.11241
	30.7716	-141.494	-0.14149
	31.1229	-141.494	-0.16667
	31.4742	-141.494	-0.18578
	31.8256	-141.494	-0.19852
	32.1769	-141.494	-0.20615
	32.5282	-141.494	-0.21062
	32.8795	-141.494	-0.21363
	33.2308	-141.494	-0.21635
	33.5821	-141.494	-0.21933
	33.9335	-141.494	-0.22262
	34.2848	-141.494	-0.2258
	34.6361	-141.494	-0.22814
	34.9874	-141.494	-0.22886
	35.3387	-141.494	-0.22727
	35.69	-141.494	-0.22285
	36.0414	-141.494	-0.21519
	36.3927	-141.494	-0.20424
	36.744	-141.494	-0.19081
	37.0953	-141.494	-0.17701
	37.4466	-141.494	-0.16604
	37.798	-141.494	-0.1612
	38.1493	-141.494	-0.16469
	38.5006	-141.494	-0.17676
	38.8519	-141.494	-0.19547
	39.2032	-141.494	-0.21716
	39.5545	-141.494	-0.2373
	39.9059	-141.494	-0.25179
	40.2572	-141.494	-0.25848
	40.6085	-141.494	-0.25822
	40.9598	-141.494	-0.2546
	41.3111	-141.494	-0.25232
	41.6624	-141.494	-0.25502
	42.0138	-141.494	-0.26394
	42.3651	-141.494	-0.27804
	42.7164	-141.494	-0.29509
	43.0677	-141.494	-0.31265
	43.419	-141.494	-0.32865
	43.7704	-141.494	-0.34134
	44.1217	-141.494	-0.34931
	44.473	-141.494	-0.35149
	44.8243	-141.494	-0.34734
	45.1756	-141.494	-0.33711
	45.5269	-141.494	-0.32216
	45.8783	-141.494	-0.30491
	46.2296	-141.494	-0.28814
	46.5809	-141.494	-0.27427
	46.9322	-141.494	-0.26478
	47.2835	-141.494	-0.26041
	47.6348	-141.494	-0.26139
	47.9862	-141.494	-0.26768
	48.3375	-141.494	-0.27864
	48.6888	-141.494	-0.29265
	49.0401	-141.494	-0.30702
	49.3914	-141.494	-0.31864
	49.7428	-141.494	-0.32526
	50.0941	-141.494	-0.32641
	50.4454	-141.494	-0.32311
	50.7967	-141.494	-0.31661
	51.148	-141.494	-0.30724
	51.4993	-141.494	-0.29461
	51.8507	-141.494	-0.27878
	52.202	-141.494	-0.26132
	52.5533	-141.494	-0.24484
	52.9046	-141.494	-0.23158
	53.2559	-141.494	-0.22179
	53.6073	-141.494	-0.21319
	53.9586	-141.494	-0.20195
	54.3099	-141.494	-0.18451
	54.6612	-141.494	-0.15943
	55.0125	-141.494	-0.12827
	55.3638	-141.494	-0.09496
	55.7152	-141.494	-0.06417
	56.0665	-141.494	-0.03931
	56.4178	-141.494	-0.02172
	56.7691	-141.494	-0.01079
	57.1204	-141.494	-0.00479
	57.4717	-141.494	-0.00191
	57.8231	-141.494	-0.000663519
	58.1744	-141.494	-0.000200917
	58.5257	-141.494	-4.8022e-05
	20.9347	-123.852	0
	21.286	-123.852	0
	21.6373	-123.852	0
	21.9887	-123.852	0
	22.34	-123.852	0
	22.6913	-123.852	0
	23.0426	-123.852	0
	23.3939	-123.852	0
	23.7452	-123.852	0
	24.0966	-123.852	-7.17703e-09
	24.4479	-123.852	-8.44498e-08
	24.7992	-123.852	-6.96651e-07
	25.1505	-123.852	-3.83397e-06
	25.5018	-123.852	-1.37017e-05
	25.8531	-123.852	-4.36172e-05
	26.2045	-123.852	-0.000126536
	26.5558	-123.852	-0.000343618
	26.9071	-123.852	-0.000854841
	27.2584	-123.852	-0.00197
	27.6097	-123.852	-0.00429
	27.9611	-123.852	-0.00893
	28.3124	-123.852	-0.01781
	28.6637	-123.852	-0.03387
	29.015	-123.852	-0.06091
	29.3663	-123.852	-0.10259
	29.7176	-123.852	-0.16067
	30.069	-123.852	-0.2332
	30.4203	-123.852	-0.31379
	30.7716	-123.852	-0.39301
	31.1229	-123.852	-0.46161
	31.4742	-123.852	-0.51382
	31.8256	-123.852	-0.5489
	32.1769	-123.852	-0.5702
	32.5282	-123.852	-0.58273
	32.8795	-123.852	-0.59099
	33.2308	-123.852	-0.598
	33.5821	-123.852	-0.60537
	33.9335	-123.852	-0.61337
	34.2848	-123.852	-0.62103
	34.6361	-123.852	-0.62637
	34.9874	-123.852	-0.62716
	35.3387	-123.852	-0.62154
	35.69	-123.852	-0.60812
	36.0414	-123.852	-0.58601
	36.3927	-123.852	-0.55537
	36.744	-123.852	-0.51865
	37.0953	-123.852	-0.48156
	37.4466	-123.852	-0.45236
	37.798	-123.852	-0.43927
	38.1493	-123.852	-0.44754
	38.5006	-123.852	-0.47735
	38.8519	-123.852	-0.52356
	39.2032	-123.852	-0.57682
	39.5545	-123.852	-0.62577
	39.9059	-123.852	-0.66026
	40.2572	-123.852	-0.67495
	40.6085	-123.852	-0.67204
	40.9598	-123.852	-0.66074
	41.3111	-123.852	-0.65307
	41.6624	-123.852	-0.65836
	42.0138	-123.852	-0.67978
	42.3651	-123.852	-0.71462
	42.7164	-123.852	-0.75706
	43.0677	-123.852	-0.8009
	43.419	-123.852	-0.84078
	43.7704	-123.852	-0.87231
	44.1217	-123.852	-0.89197
	44.473	-123.852	-0.89706
	44.8243	-123.852	-0.88617
	45.1756	-123.852	-0.8599
	45.5269	-123.852	-0.82169
	45.8783	-123.852	-0.77765
	46.2296	-123.852	-0.73487
	46.5809	-123.852	-0.69947
	46.9322	-123.852	-0.67528
	47.2835	-123.852	-0.66413
	47.6348	-123.852	-0.66663
	47.9862	-123.852	-0.68267
	48.3375	-123.852	-0.71064
	48.6888	-123.852	-0.74636
	49.0401	-123.852	-0.78301
	49.3914	-123.852	-0.81263
	49.7428	-123.852	-0.82953
	50.0941	-123.852	-0.83244
	50.4454	-123.852	-0.82403
	50.7967	-123.852	-0.80745
	51.148	-123.852	-0.78357
	51.4993	-123.852	-0.75135
	51.8507	-123.852	-0.71099
	52.202	-123.852	-0.66646
	52.5533	-123.852	-0.62443
	52.9046	-123.852	-0.59061
	53.2559	-123.852	-0.56562
	53.6073	-123.852	-0.5437
	53.9586	-123.852	-0.51505
	54.3099	-123.852	-0.47057
	54.6612	-123.852	-0.4066
	55.0125	-123.852	-0.32712
	55.3638	-123.852	-0.24219
	55.7152	-123.852	-0.16365
	56.0665	-123.852	-0.10025
	56.4178	-123.852	-0.0554
	56.7691	-123.852	-0.02751
	57.1204	-123.852	-0.01223
	57.4717	-123.852	-0.00486
	57.8231	-123.852	-0.00169
	58.1744	-123.852	-0.000512403
	58.5257	-123.852	-0.000122472
	20.9347	-106.211	0
	21.286	-106.211	0
	21.6373	-106.211	0
	21.9887	-106.211	0
	22.34	-106.211	0
	22.6913	-106.211	0
	23.0426	-106.211	0
	23.3939	-106.211	-2.39234e-09
	23.7452	-106.211	-2.39234e-08
	24.0966	-106.211	-1.55742e-07
	24.4479	-106.211	-8.45694e-07
	24.7992	-106.211	-4.32129e-06
	25.1505	-106.211	-1.881e-05
	25.5018	-106.211	-6.20383e-05
	25.8531	-106.211	-0.000184997
	26.2045	-106.211	-0.000506003
	26.5558	-106.211	-0.00129
	26.9071	-106.211	-0.00303
	27.2584	-106.211	-0.00662
	27.6097	-106.211	-0.01364
	27.9611	-106.211	-0.02686
	28.3124	-106.211	-0.05089
	28.6637	-106.211	-0.0927
	29.015	-106.211	-0.16117
	29.3663	-106.211	-0.26476
	29.7176	-106.211	-0.40736
	30.069	-106.211	-0.58392
	30.4203	-106.211	-0.77896
	30.7716	-106.211	-0.97003
	31.1229	-106.211	-1.1353
	31.4742	-106.211	-1.26143
	31.8256	-106.211	-1.34687
	32.1769	-106.211	-1.39946
	32.5282	-106.211	-1.43074
	32.8795	-106.211	-1.45091
	33.2308	-106.211	-1.467
	33.5821	-106.211	-1.48297
	33.9335	-106.211	-1.49984
	34.2848	-106.211	-1.51554
	34.6361	-106.211	-1.52545
	34.9874	-106.211	-1.52421
	35.3387	-106.211	-1.5073
	35.69	-106.211	-1.47161
	36.0414	-106.211	-1.41557
	36.3927	-106.211	-1.34031
	36.744	-106.211	-1.25217
	37.0953	-106.211	-1.16459
	37.4466	-106.211	-1.09617
	37.798	-106.211	-1.06484
	38.1493	-106.211	-1.08135
	38.5006	-106.211	-1.14514
	38.8519	-106.211	-1.24417
	39.2032	-106.211	-1.35761
	39.5545	-106.211	-1.46068
	39.9059	-106.211	-1.53125
	40.2572	-106.211	-1.55781
	40.6085	-106.211	-1.54541
	40.9598	-106.211	-1.51474
	41.3111	-106.211	-1.49292
	41.6624	-106.211	-1.50099
	42.0138	-106.211	-1.54606
	42.3651	-106.211	-1.62187
	42.7164	-106.211	-1.71509
	43.0677	-106.211	-1.81155
	43.419	-106.211	-1.89924
	43.7704	-106.211	-1.96834
	44.1217	-106.211	-2.0111
	44.473	-106.211	-2.02148
	44.8243	-106.211	-1.99626
	45.1756	-106.211	-1.93668
	45.5269	-106.211	-1.85044
	45.8783	-106.211	-1.75119
	46.2296	-106.211	-1.65481
	46.5809	-106.211	-1.57508
	46.9322	-106.211	-1.52061
	47.2835	-106.211	-1.4955
	47.6348	-106.211	-1.50112
	47.9862	-106.211	-1.53724
	48.3375	-106.211	-1.60021
	48.6888	-106.211	-1.68066
	49.0401	-106.211	-1.76318
	49.3914	-106.211	-1.82989
	49.7428	-106.211	-1.86794
	50.0941	-106.211	-1.87451
	50.4454	-106.211	-1.85556
	50.7967	-106.211	-1.81822
	51.148	-106.211	-1.76445
	51.4993	-106.211	-1.6919
	51.8507	-106.211	-1.60102
	52.202	-106.211	-1.50073
	52.5533	-106.211	-1.4061
	52.9046	-106.211	-1.32994
	53.2559	-106.211	-1.27368
	53.6073	-106.211	-1.22431
	53.9586	-106.211	-1.15979
	54.3099	-106.211	-1.05964
	54.6612	-106.211	-0.91559
	55.0125	-106.211	-0.73661
	55.3638	-106.211	-0.54537
	55.7152	-106.211	-0.36851
	56.0665	-106.211	-0.22575
	56.4178	-106.211	-0.12476
	56.7691	-106.211	-0.06195
	57.1204	-106.211	-0.02754
	57.4717	-106.211	-0.01095
	57.8231	-106.211	-0.00381
	58.1744	-106.211	-0.00115
	58.5257	-106.211	-0.000275783
	20.9347	-88.5694	0
	21.286	-88.5694	0
	21.6373	-88.5694	0
	21.9887	-88.5694	0
	22.34	-88.5694	0
	22.6913	-88.5694	0
	23.0426	-88.5694	0
	23.3939	-88.5694	-7.63158e-08
	23.7452	-88.5694	-3.88995e-07
	24.0966	-88.5694	-1.63756e-06
	24.4479	-88.5694	-6.36029e-06
	24.7992	-88.5694	-2.41837e-05
	25.1505	-88.5694	-8.52194e-05
	25.5018	-88.5694	-0.000253069
	25.8531	-88.5694	-0.000694828
	26.2045	-88.5694	-0.00178
	26.5558	-88.5694	-0.00427
	26.9071	-88.5694	-0.00953
	27.2584	-88.5694	-0.01983
	27.6097	-88.5694	-0.03895
	27.9611	-88.5694	-0.07305
	28.3124	-88.5694	-0.13187
	28.6637	-88.5694	-0.22985
	29.015	-88.5694	-0.38518
	29.3663	-88.5694	-0.61487
	29.7176	-88.5694	-0.9262
	30.069	-88.5694	-1.30758
	30.4203	-88.5694	-1.72575
	30.7716	-88.5694	-2.13335
	31.1229	-88.5694	-2.4852
	31.4742	-88.5694	-2.75424
	31.8256	-88.5694	-2.93794
	32.1769	-88.5694	-3.05263
	32.5282	-88.5694	-3.1216
	32.8795	-88.5694	-3.16529
	33.2308	-88.5694	-3.19798
	33.5821	-88.5694	-3.22825
	33.9335	-88.5694	-3.25895
	34.2848	-88.5694	-3.28633
	34.6361	-88.5694	-3.30082
	34.9874	-88.5694	-3.29102
	35.3387	-88.5694	-3.24743
	35.69	-88.5694	-3.16419
	36.0414	-88.5694	-3.03939
	36.3927	-88.5694	-2.87699
	36.744	-88.5694	-2.69125
	37.0953	-88.5694	-2.5097
	37.4466	-88.5694	-2.3688
	37.798	-88.5694	-2.30232
	38.1493	-88.5694	-2.32903
	38.5006	-88.5694	-2.44575
	38.8519	-88.5694	-2.62789
	39.2032	-88.5694	-2.83523
	39.5545	-88.5694	-3.02073
	39.9059	-88.5694	-3.14261
	40.2572	-88.5694	-3.17912
	40.6085	-88.5694	-3.14054
	40.9598	-88.5694	-3.06774
	41.3111	-88.5694	-3.01441
	41.6624	-88.5694	-3.02226
	42.0138	-88.5694	-3.10523
	42.3651	-88.5694	-3.25046
	42.7164	-88.5694	-3.4309
	43.0677	-88.5694	-3.61811
	43.419	-88.5694	-3.78815
	43.7704	-88.5694	-3.92174
	44.1217	-88.5694	-4.00369
	44.473	-88.5694	-4.02213
	44.8243	-88.5694	-3.97056
	45.1756	-88.5694	-3.85131
	45.5269	-88.5694	-3.67941
	45.8783	-88.5694	-3.48189
	46.2296	-88.5694	-3.29019
	46.5809	-88.5694	-3.13164
	46.9322	-88.5694	-3.02333
	47.2835	-88.5694	-2.9734
	47.6348	-88.5694	-2.98456
	47.9862	-88.5694	-3.05639
	48.3375	-88.5694	-3.18159
	48.6888	-88.5694	-3.34155
	49.0401	-88.5694	-3.5056
	49.3914	-88.5694	-3.63825
	49.7428	-88.5694	-3.7139
	50.0941	-88.5694	-3.72695
	50.4454	-88.5694	-3.68928
	50.7967	-88.5694	-3.61503
	51.148	-88.5694	-3.50813
	51.4993	-88.5694	-3.36388
	51.8507	-88.5694	-3.18319
	52.202	-88.5694	-2.9838
	52.5533	-88.5694	-2.79566
	52.9046	-88.5694	-2.64423
	53.2559	-88.5694	-2.53236
	53.6073	-88.5694	-2.4342
	53.9586	-88.5694	-2.30592
	54.3099	-88.5694	-2.1068
	54.6612	-88.5694	-1.8204
	55.0125	-88.5694	-1.46455
	55.3638	-88.5694	-1.08432
	55.7152	-88.5694	-0.73269
	56.0665	-88.5694	-0.44884
	56.4178	-88.5694	-0.24804
	56.7691	-88.5694	-0.12316
	57.1204	-88.5694	-0.05475
	57.4717	-88.5694	-0.02178
	57.8231	-88.5694	-0.00758
	58.1744	-88.5694	-0.00229
	58.5257	-88.5694	-0.00054832
	20.9347	-70.9279	0
	21.286	-70.9279	0
	21.6373	-70.9279	0
	21.9887	-70.9279	0
	22.34	-70.9279	0
	22.6913	-70.9279	-6.91388e-08
	23.0426	-70.9279	-2.76794e-07
	23.3939	-70.9279	-1.28756e-06
	23.7452	-70.9279	-4.54306e-06
	24.0966	-70.9279	-1.456e-05
	24.4479	-70.9279	-4.36722e-05
	24.7992	-70.9279	-0.000128493
	25.1505	-70.9279	-0.0003664
	25.5018	-70.9279	-0.00095533
	25.8531	-70.9279	-0.00238
	26.2045	-70.9279	-0.00564
	26.5558	-70.9279	-0.01275
	26.9071	-70.9279	-0.02707
	27.2584	-70.9279	-0.05393
	27.6097	-70.9279	-0.10142
	27.9611	-70.9279	-0.18163
	28.3124	-70.9279	-0.31259
	28.6637	-70.9279	-0.52023
	29.015	-70.9279	-0.83672
	29.3663	-70.9279	-1.29173
	29.7176	-70.9279	-1.89655
	30.069	-70.9279	-2.62759
	30.4203	-70.9279	-3.42156
	30.7716	-70.9279	-4.19052
	31.1229	-70.9279	-4.85219
	31.4742	-70.9279	-5.35888
	31.8256	-70.9279	-5.70771
	32.1769	-70.9279	-5.92891
	32.5282	-70.9279	-6.06385
	32.8795	-70.9279	-6.14822
	33.2308	-70.9279	-6.20734
	33.5821	-70.9279	-6.25759
	33.9335	-70.9279	-6.30549
	34.2848	-70.9279	-6.34513
	34.6361	-70.9279	-6.35902
	34.9874	-70.9279	-6.3258
	35.3387	-70.9279	-6.22813
	35.69	-70.9279	-6.05685
	36.0414	-70.9279	-5.81157
	36.3927	-70.9279	-5.50303
	36.744	-70.9279	-5.15917
	37.0953	-70.9279	-4.82901
	37.4466	-70.9279	-4.57405
	37.798	-70.9279	-4.44858
	38.1493	-70.9279	-4.47981
	38.5006	-70.9279	-4.6582
	38.8519	-70.9279	-4.94047
	39.2032	-70.9279	-5.25968
	39.5545	-70.9279	-5.53904
	39.9059	-70.9279	-5.71041
	40.2572	-70.9279	-5.73831
	40.6085	-70.9279	-5.64101
	40.9598	-70.9279	-5.48924
	41.3111	-70.9279	-5.37621
	41.6624	-70.9279	-5.37442
	42.0138	-70.9279	-5.50771
	42.3651	-70.9279	-5.75252
	42.7164	-70.9279	-6.06038
	43.0677	-70.9279	-6.38076
	43.419	-70.9279	-6.67155
	43.7704	-70.9279	-6.89927
	44.1217	-70.9279	-7.03767
	44.473	-70.9279	-7.06613
	44.8243	-70.9279	-6.97308
	45.1756	-70.9279	-6.76229
	45.5269	-70.9279	-6.45978
	45.8783	-70.9279	-6.11268
	46.2296	-70.9279	-5.77602
	46.5809	-70.9279	-5.49763
	46.9322	-70.9279	-5.30746
	47.2835	-70.9279	-5.21981
	47.6348	-70.9279	-5.23941
	47.9862	-70.9279	-5.36549
	48.3375	-70.9279	-5.58529
	48.6888	-70.9279	-5.86609
	49.0401	-70.9279	-6.15409
	49.3914	-70.9279	-6.38695
	49.7428	-70.9279	-6.51975
	50.0941	-70.9279	-6.54266
	50.4454	-70.9279	-6.47655
	50.7967	-70.9279	-6.34619
	51.148	-70.9279	-6.15853
	51.4993	-70.9279	-5.9053
	51.8507	-70.9279	-5.5881
	52.202	-70.9279	-5.23806
	52.5533	-70.9279	-4.90778
	52.9046	-70.9279	-4.64195
	53.2559	-70.9279	-4.44556
	53.6073	-70.9279	-4.27325
	53.9586	-70.9279	-4.04805
	54.3099	-70.9279	-3.69849
	54.6612	-70.9279	-3.19572
	55.0125	-70.9279	-2.57101
	55.3638	-70.9279	-1.90352
	55.7152	-70.9279	-1.28623
	56.0665	-70.9279	-0.78795
	56.4178	-70.9279	-0.43544
	56.7691	-70.9279	-0.21621
	57.1204	-70.9279	-0.09611
	57.4717	-70.9279	-0.03823
	57.8231	-70.9279	-0.0133
	58.1744	-70.9279	-0.00403
	58.5257	-70.9279	-0.000962576
	20.9347	-53.2863	0
	21.286	-53.2863	0
	21.6373	-53.2863	0
	21.9887	-53.2863	0
	22.34	-53.2863	-6.2201e-09
	22.6913	-53.2863	-3.85167e-07
	23.0426	-53.2863	-1.54976e-06
	23.3939	-53.2863	-6.48828e-06
	23.7452	-53.2863	-2.17988e-05
	24.0966	-53.2863	-6.63033e-05
	24.4479	-53.2863	-0.000186158
	24.7992	-53.2863	-0.000500629
	25.1505	-53.2863	-0.00129
	25.5018	-53.2863	-0.00311
	25.8531	-53.2863	-0.0072
	26.2045	-53.2863	-0.01605
	26.5558	-53.2863	-0.03437
	26.9071	-53.2863	-0.06974
	27.2584	-53.2863	-0.13338
	27.6097	-53.2863	-0.24087
	27.9611	-53.2863	-0.41319
	28.3124	-53.2863	-0.67911
	28.6637	-53.2863	-1.07828
	29.015	-53.2863	-1.65927
	29.3663	-53.2863	-2.46604
	29.7176	-53.2863	-3.51258
	30.069	-53.2863	-4.75628
	30.4203	-53.2863	-6.09106
	30.7716	-53.2863	-7.37327
	31.1229	-53.2863	-8.47191
	31.4742	-53.2863	-9.31432
	31.8256	-53.2863	-9.89975
	32.1769	-53.2863	-10.2778
	32.5282	-53.2863	-10.5129
	32.8795	-53.2863	-10.6589
	33.2308	-53.2863	-10.7548
	33.5821	-53.2863	-10.8279
	33.9335	-53.2863	-10.8909
	34.2848	-53.2863	-10.9357
	34.6361	-53.2863	-10.9339
	34.9874	-53.2863	-10.8504
	35.3387	-53.2863	-10.6577
	35.69	-53.2863	-10.3448
	36.0414	-53.2863	-9.91763
	36.3927	-53.2863	-9.40032
	36.744	-53.2863	-8.84098
	37.0953	-53.2863	-8.31474
	37.4466	-53.2863	-7.90966
	37.798	-53.2863	-7.69826
	38.1493	-53.2863	-7.71123
	38.5006	-53.2863	-7.92745
	38.8519	-53.2863	-8.28166
	39.2032	-53.2863	-8.67957
	39.5545	-53.2863	-9.01503
	39.9059	-53.2863	-9.19329
	40.2572	-53.2863	-9.16476
	40.6085	-53.2863	-8.9577
	40.9598	-53.2863	-8.67895
	41.3111	-53.2863	-8.46995
	41.6624	-53.2863	-8.4409
	42.0138	-53.2863	-8.62702
	42.3651	-53.2863	-8.98996
	42.7164	-53.2863	-9.45284
	43.0677	-53.2863	-9.93626
	43.419	-53.2863	-10.3748
	43.7704	-53.2863	-10.717
	44.1217	-53.2863	-10.923
	44.473	-53.2863	-10.9609
	44.8243	-53.2863	-10.8127
	45.1756	-53.2863	-10.4837
	45.5269	-53.2863	-10.0137
	45.8783	-53.2863	-9.47511
	46.2296	-53.2863	-8.95304
	46.5809	-53.2863	-8.52145
	46.9322	-53.2863	-8.22666
	47.2835	-53.2863	-8.09079
	47.6348	-53.2863	-8.12117
	47.9862	-53.2863	-8.3166
	48.3375	-53.2863	-8.65729
	48.6888	-53.2863	-9.09253
	49.0401	-53.2863	-9.53894
	49.3914	-53.2863	-9.89988
	49.7428	-53.2863	-10.1057
	50.0941	-53.2863	-10.1412
	50.4454	-53.2863	-10.0388
	50.7967	-53.2863	-9.83671
	51.148	-53.2863	-9.54582
	51.4993	-53.2863	-9.15331
	51.8507	-53.2863	-8.66164
	52.202	-53.2863	-8.11908
	52.5533	-53.2863	-7.60714
	52.9046	-53.2863	-7.19509
	53.2559	-53.2863	-6.8907
	53.6073	-53.2863	-6.6236
	53.9586	-53.2863	-6.27455
	54.3099	-53.2863	-5.73272
	54.6612	-53.2863	-4.95342
	55.0125	-53.2863	-3.98511
	55.3638	-53.2863	-2.95048
	55.7152	-53.2863	-1.99368
	56.0665	-53.2863	-1.22133
	56.4178	-53.2863	-0.67494
	56.7691	-53.2863	-0.33513
	57.1204	-53.2863	-0.14897
	57.4717	-53.2863	-0.05926
	57.8231	-53.2863	-0.02062
	58.1744	-53.2863	-0.00624
	58.5257	-53.2863	-0.00149
	20.9347	-35.6448	0
	21.286	-35.6448	0
	21.6373	-35.6448	0
	21.9887	-35.6448	-2.87081e-09
	22.34	-35.6448	-7.70335e-08
	22.6913	-35.6448	-1.67536e-06
	23.0426	-35.6448	-6.69952e-06
	23.3939	-35.6448	-2.63383e-05
	23.7452	-35.6448	-8.55545e-05
	24.0966	-35.6448	-0.000251039
	24.4479	-35.6448	-0.000674195
	24.7992	-35.6448	-0.0017
	25.1505	-35.6448	-0.00408
	25.5018	-35.6448	-0.0092
	25.8531	-35.6448	-0.01992
	26.2045	-35.6448	-0.04177
	26.5558	-35.6448	-0.08462
	26.9071	-35.6448	-0.16375
	27.2584	-35.6448	-0.30052
	27.6097	-35.6448	-0.52178
	27.9611	-35.6448	-0.85942
	28.3124	-35.6448	-1.35206
	28.6637	-35.6448	-2.0498
	29.015	-35.6448	-3.01313
	29.3663	-35.6448	-4.29594
	29.7176	-35.6448	-5.91023
	30.069	-35.6448	-7.78845
	30.4203	-35.6448	-9.77454
	30.7716	-35.6448	-11.6632
	31.1229	-35.6448	-13.273
	31.4742	-35.6448	-14.5093
	31.8256	-35.6448	-15.3786
	32.1769	-35.6448	-15.9529
	32.5282	-35.6448	-16.319
	32.8795	-35.6448	-16.547
	33.2308	-35.6448	-16.6884
	33.5821	-35.6448	-16.7825
	33.9335	-35.6448	-16.8503
	34.2848	-35.6448	-16.8824
	34.6361	-35.6448	-16.8378
	34.9874	-35.6448	-16.6651
	35.3387	-35.6448	-16.3268
	35.69	-35.6448	-15.815
	36.0414	-35.6448	-15.1509
	36.3927	-35.6448	-14.3817
	36.744	-35.6448	-13.5804
	37.0953	-35.6448	-12.8453
	37.4466	-35.6448	-12.2799
	37.798	-35.6448	-11.9601
	38.1493	-35.6448	-11.9069
	38.5006	-35.6448	-12.0825
	38.8519	-35.6448	-12.4044
	39.2032	-35.6448	-12.7638
	39.5545	-35.6448	-13.0405
	39.9059	-35.6448	-13.125
	40.2572	-35.6448	-12.9587
	40.6085	-35.6448	-12.5794
	40.9598	-35.6448	-12.1269
	41.3111	-35.6448	-11.7882
	41.6624	-35.6448	-11.7089
	42.0138	-35.6448	-11.9336
	42.3651	-35.6448	-12.4064
	42.7164	-35.6448	-13.0196
	43.0677	-35.6448	-13.6626
	43.419	-35.6448	-14.2457
	43.7704	-35.6448	-14.6991
	44.1217	-35.6448	-14.969
	44.473	-35.6448	-15.0124
	44.8243	-35.6448	-14.8041
	45.1756	-35.6448	-14.3507
	45.5269	-35.6448	-13.7058
	45.8783	-35.6448	-12.968
	46.2296	-35.6448	-12.2532
	46.5809	-35.6448	-11.6624
	46.9322	-35.6448	-11.2589
	47.2835	-35.6448	-11.0729
	47.6348	-35.6448	-11.1145
	47.9862	-35.6448	-11.382
	48.3375	-35.6448	-11.8482
	48.6888	-35.6448	-12.4439
	49.0401	-35.6448	-13.0548
	49.3914	-35.6448	-13.5488
	49.7428	-35.6448	-13.8305
	50.0941	-35.6448	-13.8791
	50.4454	-35.6448	-13.7389
	50.7967	-35.6448	-13.4624
	51.148	-35.6448	-13.0642
	51.4993	-35.6448	-12.5271
	51.8507	-35.6448	-11.8542
	52.202	-35.6448	-11.1116
	52.5533	-35.6448	-10.411
	52.9046	-35.6448	-9.84709
	53.2559	-35.6448	-9.43049
	53.6073	-35.6448	-9.06495
	53.9586	-35.6448	-8.58724
	54.3099	-35.6448	-7.84571
	54.6612	-35.6448	-6.77917
	55.0125	-35.6448	-5.45396
	55.3638	-35.6448	-4.03798
	55.7152	-35.6448	-2.72852
	56.0665	-35.6448	-1.67149
	56.4178	-35.6448	-0.92371
	56.7691	-35.6448	-0.45865
	57.1204	-35.6448	-0.20388
	57.4717	-35.6448	-0.0811
	57.8231	-35.6448	-0.02821
	58.1744	-35.6448	-0.00854
	58.5257	-35.6448	-0.00204
	20.9347	-18.0033	0
	21.286	-18.0033	0
	21.6373	-18.0033	0
	21.9887	-18.0033	-1.74641e-08
	22.34	-18.0033	-3.93062e-07
	22.6913	-18.0033	-6.00981e-06
	23.0426	-18.0033	-2.37388e-05
	23.3939	-18.0033	-8.96663e-05
	23.7452	-18.0033	-0.000284517
	24.0966	-18.0033	-0.000814075
	24.4479	-18.0033	-0.00212
	24.7992	-18.0033	-0.00513
	25.1505	-18.0033	-0.01164
	25.5018	-18.0033	-0.02479
	25.8531	-18.0033	-0.05058
	26.2045	-18.0033	-0.09988
	26.5558	-18.0033	-0.19121
	26.9071	-18.0033	-0.35208
	27.2584	-18.0033	-0.61876
	27.6097	-18.0033	-1.03253
	27.9611	-18.0033	-1.63499
	28.3124	-18.0033	-2.46752
	28.6637	-18.0033	-3.57788
	29.015	-18.0033	-5.02355
	29.3663	-18.0033	-6.85546
	29.7176	-18.0033	-9.07634
	30.069	-18.0033	-11.5933
	30.4203	-18.0033	-14.2068
	30.7716	-18.0033	-16.6624
	31.1229	-18.0033	-18.7433
	31.4742	-18.0033	-20.3464
	31.8256	-18.0033	-21.4914
	32.1769	-18.0033	-22.2706
	32.5282	-18.0033	-22.7844
	32.8795	-18.0033	-23.109
	33.2308	-18.0033	-23.3017
	33.5821	-18.0033	-23.4113
	33.9335	-18.0033	-23.4674
	34.2848	-18.0033	-23.4601
	34.6361	-18.0033	-23.3364
	34.9874	-18.0033	-23.0292
	35.3387	-18.0033	-22.4947
	35.69	-18.0033	-21.7365
	36.0414	-18.0033	-20.8045
	36.3927	-18.0033	-19.7798
	36.744	-18.0033	-18.7624
	37.0953	-18.0033	-17.8598
	37.4466	-18.0033	-17.1648
	37.798	-18.0033	-16.7264
	38.1493	-18.0033	-16.5361
	38.5006	-18.0033	-16.5363
	38.8519	-18.0033	-16.6438
	39.2032	-18.0033	-16.7643
	39.5545	-18.0033	-16.7955
	39.9059	-18.0033	-16.6378
	40.2572	-18.0033	-16.2348
	40.6085	-18.0033	-15.6292
	40.9598	-18.0033	-14.9783
	41.3111	-18.0033	-14.4951
	41.6624	-18.0033	-14.346
	42.0138	-18.0033	-14.5782
	42.3651	-18.0033	-15.1192
	42.7164	-18.0033	-15.8344
	43.0677	-18.0033	-16.5884
	43.419	-18.0033	-17.272
	43.7704	-18.0033	-17.8015
	44.1217	-18.0033	-18.113
	44.473	-18.0033	-18.1548
	44.8243	-18.0033	-17.8964
	45.1756	-18.0033	-17.3447
	45.5269	-18.0033	-16.5634
	45.8783	-18.0033	-15.6709
	46.2296	-18.0033	-14.8068
	46.5809	-18.0033	-14.0927
	46.9322	-18.0033	-13.6051
	47.2835	-18.0033	-13.3804
	47.6348	-18.0033	-13.4306
	47.9862	-18.0033	-13.7538
	48.3375	-18.0033	-14.3172
	48.6888	-18.0033	-15.037
	49.0401	-18.0033	-15.7753
	49.3914	-18.0033	-16.3722
	49.7428	-18.0033	-16.7126
	50.0941	-18.0033	-16.7714
	50.4454	-18.0033	-16.6019
	50.7967	-18.0033	-16.2677
	51.148	-18.0033	-15.7867
	51.4993	-18.0033	-15.1376
	51.8507	-18.0033	-14.3244
	52.202	-18.0033	-13.4272
	52.5533	-18.0033	-12.5805
	52.9046	-18.0033	-11.8991
	53.2559	-18.0033	-11.3957
	53.6073	-18.0033	-10.954
	53.9586	-18.0033	-10.3767
	54.3099	-18.0033	-9.48066
	54.6612	-18.0033	-8.19187
	55.0125	-18.0033	-6.5905
	55.3638	-18.0033	-4.87945
	55.7152	-18.0033	-3.2971
	56.0665	-18.0033	-2.01981
	56.4178	-18.0033	-1.1162
	56.7691	-18.0033	-0.55423
	57.1204	-18.0033	-0.24636
	57.4717	-18.0033	-0.098
	57.8231	-18.0033	-0.03409
	58.1744	-18.0033	-0.01032
	58.5257	-18.0033	-0.00247
	20.9347	-0.36178	0
	21.286	-0.36178	0
	21.6373	-0.36178	0
	21.9887	-0.36178	-7.08134e-08
	22.34	-0.36178	-1.47967e-06
	22.6913	-0.36178	-1.86557e-05
	23.0426	-0.36178	-7.31624e-05
	23.3939	-0.36178	-0.000268249
	23.7452	-0.36178	-0.000836114
	24.0966	-0.36178	-0.00235
	24.4479	-0.36178	-0.00596
	24.7992	-0.36178	-0.01394
	25.1505	-0.36178	-0.03028
	25.5018	-0.36178	-0.06146
	25.8531	-0.36178	-0.11872
	26.2045	-0.36178	-0.22109
	26.5558	-0.36178	-0.39929
	26.9071	-0.36178	-0.6972
	27.2584	-0.36178	-1.16943
	27.6097	-0.36178	-1.87188
	27.9611	-0.36178	-2.84955
	28.3124	-0.36178	-4.13157
	28.6637	-0.36178	-5.74086
	29.015	-0.36178	-7.70702
	29.3663	-0.36178	-10.0588
	29.7176	-0.36178	-12.7836
	30.069	-0.36178	-15.7733
	30.4203	-0.36178	-18.811
	30.7716	-0.36178	-21.6267
	31.1229	-0.36178	-24.0009
	31.4742	-0.36178	-25.8422
	31.8256	-0.36178	-27.188
	32.1769	-0.36178	-28.1402
	32.5282	-0.36178	-28.7964
	32.8795	-0.36178	-29.2228
	33.2308	-0.36178	-29.4704
	33.5821	-0.36178	-29.5911
	33.9335	-0.36178	-29.6196
	34.2848	-0.36178	-29.5457
	34.6361	-0.36178	-29.307
	34.9874	-0.36178	-28.8246
	35.3387	-0.36178	-28.0543
	35.69	-0.36178	-27.0218
	36.0414	-0.36178	-25.8197
	36.3927	-0.36178	-24.5749
	36.744	-0.36178	-23.4125
	37.0953	-0.36178	-22.4288
	37.4466	-0.36178	-21.6686
	37.798	-0.36178	-21.1174
	38.1493	-0.36178	-20.714
	38.5006	-0.36178	-20.3834
	38.8519	-0.36178	-20.0665
	39.2032	-0.36178	-19.7217
	39.5545	-0.36178	-19.3051
	39.9059	-0.36178	-18.7585
	40.2572	-0.36178	-18.0406
	40.6085	-0.36178	-17.191
	40.9598	-0.36178	-16.3584
	41.3111	-0.36178	-15.7495
	41.6624	-0.36178	-15.526
	42.0138	-0.36178	-15.7281
	42.3651	-0.36178	-16.2707
	42.7164	-0.36178	-17.0052
	43.0677	-0.36178	-17.7844
	43.419	-0.36178	-18.4907
	43.7704	-0.36178	-19.0357
	44.1217	-0.36178	-19.3521
	44.473	-0.36178	-19.3854
	44.8243	-0.36178	-19.1023
	45.1756	-0.36178	-18.5095
	45.5269	-0.36178	-17.6738
	45.8783	-0.36178	-16.7206
	46.2296	-0.36178	-15.7982
	46.5809	-0.36178	-15.0362
	46.9322	-0.36178	-14.5159
	47.2835	-0.36178	-14.2761
	47.6348	-0.36178	-14.3297
	47.9862	-0.36178	-14.6746
	48.3375	-0.36178	-15.2757
	48.6888	-0.36178	-16.0437
	49.0401	-0.36178	-16.8313
	49.3914	-0.36178	-17.4682
	49.7428	-0.36178	-17.8314
	50.0941	-0.36178	-17.8941
	50.4454	-0.36178	-17.7133
	50.7967	-0.36178	-17.3568
	51.148	-0.36178	-16.8435
	51.4993	-0.36178	-16.1509
	51.8507	-0.36178	-15.2834
	52.202	-0.36178	-14.326
	52.5533	-0.36178	-13.4227
	52.9046	-0.36178	-12.6957
	53.2559	-0.36178	-12.1586
	53.6073	-0.36178	-11.6873
	53.9586	-0.36178	-11.0714
	54.3099	-0.36178	-10.1153
	54.6612	-0.36178	-8.74026
	55.0125	-0.36178	-7.03169
	55.3638	-0.36178	-5.20609
	55.7152	-0.36178	-3.51782
	56.0665	-0.36178	-2.15502
	56.4178	-0.36178	-1.19093
	56.7691	-0.36178	-0.59133
	57.1204	-0.36178	-0.26286
	57.4717	-0.36178	-0.10456
	57.8231	-0.36178	-0.03638
	58.1744	-0.36178	-0.01101
	58.5257	-0.36178	-0.00263
	20.9347	17.2797	0
	21.286	17.2797	0
	21.6373	17.2797	0
	21.9887	17.2797	-2.46411e-07
	22.34	17.2797	-4.79928e-06
	22.6913	17.2797	-5.18455e-05
	23.0426	17.2797	-0.000201826
	23.3939	17.2797	-0.000721205
	23.7452	17.2797	-0.00221
	24.0966	17.2797	-0.0061
	24.4479	17.2797	-0.01518
	24.7992	17.2797	-0.03452
	25.1505	17.2797	-0.07231
	25.5018	17.2797	-0.14072
	25.8531	17.2797	-0.2586
	26.2045	17.2797	-0.45524
	26.5558	17.2797	-0.77526
	26.9071	17.2797	-1.27978
	27.2584	17.2797	-2.04076
	27.6097	17.2797	-3.12355
	27.9611	17.2797	-4.56458
	28.3124	17.2797	-6.36052
	28.6637	17.2797	-8.48269
	29.015	17.2797	-10.906
	29.3663	17.2797	-13.6197
	29.7176	17.2797	-16.5965
	30.069	17.2797	-19.7375
	30.4203	17.2797	-22.8502
	30.7716	17.2797	-25.6972
	31.1229	17.2797	-28.0948
	31.4742	17.2797	-29.9815
	31.8256	17.2797	-31.4084
	32.1769	17.2797	-32.4707
	32.5282	17.2797	-33.2433
	32.8795	17.2797	-33.766
	33.2308	17.2797	-34.0721
	33.5821	17.2797	-34.2054
	33.9335	17.2797	-34.1992
	34.2848	17.2797	-34.0412
	34.6361	17.2797	-33.663
	34.9874	17.2797	-32.9791
	35.3387	17.2797	-31.9513
	35.69	17.2797	-30.6353
	36.0414	17.2797	-29.1765
	36.3927	17.2797	-27.7567
	36.744	17.2797	-26.5246
	37.0953	17.2797	-25.5463
	37.4466	17.2797	-24.7881
	37.798	17.2797	-24.1404
	38.1493	17.2797	-23.4744
	38.5006	17.2797	-22.703
	38.8519	17.2797	-21.8147
	39.2032	17.2797	-20.853
	39.5545	17.2797	-19.8638
	39.9059	17.2797	-18.8546
	40.2572	17.2797	-17.8094
	40.6085	17.2797	-16.7553
	40.9598	17.2797	-15.805
	41.3111	17.2797	-15.1244
	41.6624	17.2797	-14.8437
	42.0138	17.2797	-14.9864
	42.3651	17.2797	-15.4626
	42.7164	17.2797	-16.1264
	43.0677	17.2797	-16.8358
	43.419	17.2797	-17.479
	43.7704	17.2797	-17.9733
	44.1217	17.2797	-18.2561
	44.473	17.2797	-18.2766
	44.8243	17.2797	-18.003
	45.1756	17.2797	-17.4406
	45.5269	17.2797	-16.6512
	45.8783	17.2797	-15.7523
	46.2296	17.2797	-14.883
	46.5809	17.2797	-14.165
	46.9322	17.2797	-13.6748
	47.2835	17.2797	-13.4489
	47.6348	17.2797	-13.4994
	47.9862	17.2797	-13.8242
	48.3375	17.2797	-14.3905
	48.6888	17.2797	-15.114
	49.0401	17.2797	-15.8561
	49.3914	17.2797	-16.456
	49.7428	17.2797	-16.7982
	50.0941	17.2797	-16.8572
	50.4454	17.2797	-16.6869
	50.7967	17.2797	-16.351
	51.148	17.2797	-15.8675
	51.4993	17.2797	-15.215
	51.8507	17.2797	-14.3978
	52.202	17.2797	-13.4959
	52.5533	17.2797	-12.6449
	52.9046	17.2797	-11.96
	53.2559	17.2797	-11.454
	53.6073	17.2797	-11.0101
	53.9586	17.2797	-10.4298
	54.3099	17.2797	-9.52919
	54.6612	17.2797	-8.2338
	55.0125	17.2797	-6.62424
	55.3638	17.2797	-4.90443
	55.7152	17.2797	-3.31398
	56.0665	17.2797	-2.03015
	56.4178	17.2797	-1.12192
	56.7691	17.2797	-0.55707
	57.1204	17.2797	-0.24763
	57.4717	17.2797	-0.0985
	57.8231	17.2797	-0.03427
	58.1744	17.2797	-0.01038
	58.5257	17.2797	-0.00248
	20.9347	34.9213	0
	21.286	34.9213	0
	21.6373	34.9213	0
	21.9887	34.9213	-7.73206e-07
	22.34	34.9213	-1.38945e-05
	22.6913	34.9213	-0.000130163
	23.0426	34.9213	-0.000502319
	23.3939	34.9213	-0.00175
	23.7452	34.9213	-0.0053
	24.0966	34.9213	-0.01438
	24.4479	34.9213	-0.0351
	24.7992	34.9213	-0.07792
	25.1505	34.9213	-0.15835
	25.5018	34.9213	-0.29717
	25.8531	34.9213	-0.52248
	26.2045	34.9213	-0.87326
	26.5558	34.9213	-1.40482
	26.9071	34.9213	-2.18988
	27.2584	34.9213	-3.3095
	27.6097	34.9213	-4.82714
	27.9611	34.9213	-6.75556
	28.3124	34.9213	-9.04043
	28.6637	34.9213	-11.5816
	29.015	34.9213	-14.2834
	29.3663	34.9213	-17.0905
	29.7176	34.9213	-19.975
	30.069	34.9213	-22.8804
	30.4203	34.9213	-25.6848
	30.7716	34.9213	-28.2284
	31.1229	34.9213	-30.3903
	31.4742	34.9213	-32.1421
	31.8256	34.9213	-33.5343
	32.1769	34.9213	-34.6358
	32.5282	34.9213	-35.4855
	32.8795	34.9213	-36.0897
	33.2308	34.9213	-36.4562
	33.5821	34.9213	-36.6115
	33.9335	34.9213	-36.5766
	34.2848	34.9213	-36.3325
	34.6361	34.9213	-35.807
	34.9874	34.9213	-34.9136
	35.3387	34.9213	-33.6236
	35.69	34.9213	-32.0243
	36.0414	34.9213	-30.3157
	36.3927	34.9213	-28.7369
	36.744	34.9213	-27.4613
	37.0953	34.9213	-26.5204
	37.4466	34.9213	-25.7924
	37.798	34.9213	-25.0653
	38.1493	34.9213	-24.1409
	38.5006	34.9213	-22.9264
	38.8519	34.9213	-21.4671
	39.2032	34.9213	-19.9001
	39.5545	34.9213	-18.3679
	39.9059	34.9213	-16.9486
	40.2572	34.9213	-15.6533
	40.6085	34.9213	-14.4902
	40.9598	34.9213	-13.5187
	41.3111	34.9213	-12.8412
	41.6624	34.9213	-12.5382
	42.0138	34.9213	-12.6122
	42.3651	34.9213	-12.9767
	42.7164	34.9213	-13.5043
	43.0677	34.9213	-14.0731
	43.419	34.9213	-14.5893
	43.7704	34.9213	-14.9842
	44.1217	34.9213	-15.2066
	44.473	34.9213	-15.2145
	44.8243	34.9213	-14.981
	45.1756	34.9213	-14.5098
	45.5269	34.9213	-13.8516
	45.8783	34.9213	-13.1031
	46.2296	34.9213	-12.3796
	46.5809	34.9213	-11.7823
	46.9322	34.9213	-11.3745
	47.2835	34.9213	-11.1866
	47.6348	34.9213	-11.2286
	47.9862	34.9213	-11.4988
	48.3375	34.9213	-11.9698
	48.6888	34.9213	-12.5716
	49.0401	34.9213	-13.1888
	49.3914	34.9213	-13.6879
	49.7428	34.9213	-13.9725
	50.0941	34.9213	-14.0216
	50.4454	34.9213	-13.8799
	50.7967	34.9213	-13.6005
	51.148	34.9213	-13.1983
	51.4993	34.9213	-12.6557
	51.8507	34.9213	-11.9758
	52.202	34.9213	-11.2257
	52.5533	34.9213	-10.5179
	52.9046	34.9213	-9.94816
	53.2559	34.9213	-9.52729
	53.6073	34.9213	-9.158
	53.9586	34.9213	-8.67538
	54.3099	34.9213	-7.92624
	54.6612	34.9213	-6.84875
	55.0125	34.9213	-5.50994
	55.3638	34.9213	-4.07943
	55.7152	34.9213	-2.75652
	56.0665	34.9213	-1.68864
	56.4178	34.9213	-0.93319
	56.7691	34.9213	-0.46336
	57.1204	34.9213	-0.20597
	57.4717	34.9213	-0.08193
	57.8231	34.9213	-0.0285
	58.1744	34.9213	-0.00863
	58.5257	34.9213	-0.00206
	20.9347	52.5628	0
	21.286	52.5628	0
	21.6373	52.5628	0
	21.9887	52.5628	-2.12847e-06
	22.34	52.5628	-3.57392e-05
	22.6913	52.5628	-0.000295153
	23.0426	52.5628	-0.00113
	23.3939	52.5628	-0.00386
	23.7452	52.5628	-0.0115
	24.0966	52.5628	-0.03074
	24.4479	52.5628	-0.07378
	24.7992	52.5628	-0.16041
	25.1505	52.5628	-0.31773
	25.5018	52.5628	-0.57812
	25.8531	52.5628	-0.97828
	26.2045	52.5628	-1.5613
	26.5558	52.5628	-2.38242
	26.9071	52.5628	-3.51161
	27.2584	52.5628	-5.02314
	27.6097	52.5628	-6.96326
	27.9611	52.5628	-9.30843
	28.3124	52.5628	-11.9453
	28.6637	52.5628	-14.7004
	29.015	52.5628	-17.413
	29.3663	52.5628	-19.9986
	29.7176	52.5628	-22.4533
	30.069	52.5628	-24.7964
	30.4203	52.5628	-27.0106
	30.7716	52.5628	-29.0354
	31.1229	52.5628	-30.8141
	31.4742	52.5628	-32.3338
	31.8256	52.5628	-33.6213
	32.1769	52.5628	-34.7048
	32.5282	52.5628	-35.5863
	32.8795	52.5628	-36.2457
	33.2308	52.5628	-36.669
	33.5821	52.5628	-36.8579
	33.9335	52.5628	-36.81
	34.2848	52.5628	-36.4909
	34.6361	52.5628	-35.8248
	34.9874	52.5628	-34.7285
	35.3387	52.5628	-33.1846
	35.69	52.5628	-31.3058
	36.0414	52.5628	-29.337
	36.3927	52.5628	-27.5687
	36.744	52.5628	-26.2021
	37.0953	52.5628	-25.2477
	37.4466	52.5628	-24.5174
	37.798	52.5628	-23.7183
	38.1493	52.5628	-22.5987
	38.5006	52.5628	-21.0627
	38.8519	52.5628	-19.2006
	39.2032	52.5628	-17.2207
	39.5545	52.5628	-15.3377
	39.9059	52.5628	-13.6832
	40.2572	52.5628	-12.2883
	40.6085	52.5628	-11.1413
	40.9598	52.5628	-10.2479
	41.3111	52.5628	-9.64424
	41.6624	52.5628	-9.35898
	42.0138	52.5628	-9.37531
	42.3651	52.5628	-9.6175
	42.7164	52.5628	-9.98584
	43.0677	52.5628	-10.3875
	43.419	52.5628	-10.7525
	43.7704	52.5628	-11.0303
	44.1217	52.5628	-11.1841
	44.473	52.5628	-11.183
	44.8243	52.5628	-11.0071
	45.1756	52.5628	-10.6586
	45.5269	52.5628	-10.1739
	45.8783	52.5628	-9.62358
	46.2296	52.5628	-9.09201
	46.5809	52.5628	-8.65323
	46.9322	52.5628	-8.35371
	47.2835	52.5628	-8.21569
	47.6348	52.5628	-8.24653
	47.9862	52.5628	-8.44498
	48.3375	52.5628	-8.79091
	48.6888	52.5628	-9.23288
	49.0401	52.5628	-9.68618
	49.3914	52.5628	-10.0527
	49.7428	52.5628	-10.2617
	50.0941	52.5628	-10.2978
	50.4454	52.5628	-10.1937
	50.7967	52.5628	-9.98854
	51.148	52.5628	-9.69316
	51.4993	52.5628	-9.2946
	51.8507	52.5628	-8.79534
	52.202	52.5628	-8.2444
	52.5533	52.5628	-7.72456
	52.9046	52.5628	-7.30615
	53.2559	52.5628	-6.99706
	53.6073	52.5628	-6.72584
	53.9586	52.5628	-6.3714
	54.3099	52.5628	-5.82121
	54.6612	52.5628	-5.02988
	55.0125	52.5628	-4.04663
	55.3638	52.5628	-2.99603
	55.7152	52.5628	-2.02445
	56.0665	52.5628	-1.24018
	56.4178	52.5628	-0.68536
	56.7691	52.5628	-0.3403
	57.1204	52.5628	-0.15127
	57.4717	52.5628	-0.06017
	57.8231	52.5628	-0.02093
	58.1744	52.5628	-0.00634
	58.5257	52.5628	-0.00152
	20.9347	70.2043	0
	21.286	70.2043	0
	21.6373	70.2043	0
	21.9887	70.2043	-5.25526e-06
	22.34	70.2043	-8.22837e-05
	22.6913	70.2043	-0.000606848
	23.0426	70.2043	-0.0023
	23.3939	70.2043	-0.0077
	23.7452	70.2043	-0.02266
	24.0966	70.2043	-0.05975
	24.4479	70.2043	-0.14124
	24.7992	70.2043	-0.30156
	25.1505	70.2043	-0.58441
	25.5018	70.2043	-1.03576
	25.8531	70.2043	-1.69656
	26.2045	70.2043	-2.60171
	26.5558	70.2043	-3.78742
	26.9071	70.2043	-5.29899
	27.2584	70.2043	-7.18388
	27.6097	70.2043	-9.45743
	27.9611	70.2043	-12.0561
	28.3124	70.2043	-14.8161
	28.6637	70.2043	-17.5108
	29.015	70.2043	-19.943
	29.3663	70.2043	-22.0298
	29.7176	70.2043	-23.8202
	30.069	70.2043	-25.43
	30.4203	70.2043	-26.9545
	30.7716	70.2043	-28.4232
	31.1229	70.2043	-29.8182
	31.4742	70.2043	-31.11
	31.8256	70.2043	-32.2778
	32.1769	70.2043	-33.304
	32.5282	70.2043	-34.1682
	32.8795	70.2043	-34.8437
	33.2308	70.2043	-35.3083
	33.5821	70.2043	-35.5373
	33.9335	70.2043	-35.4936
	34.2848	70.2043	-35.1168
	34.6361	70.2043	-34.3247
	34.9874	70.2043	-33.0418
	35.3387	70.2043	-31.2624
	35.69	70.2043	-29.116
	36.0414	70.2043	-26.8729
	36.3927	70.2043	-24.8588
	36.744	70.2043	-23.3042
	37.0953	70.2043	-22.2251
	37.4466	70.2043	-21.4114
	37.798	70.2043	-20.5353
	38.1493	70.2043	-19.319
	38.5006	70.2043	-17.6627
	38.8519	70.2043	-15.6719
	39.2032	70.2043	-13.5811
	39.5545	70.2043	-11.6314
	39.9059	70.2043	-9.97584
	40.2572	70.2043	-8.65376
	40.6085	70.2043	-7.63859
	40.9598	70.2043	-6.89646
	41.3111	70.2043	-6.41242
	41.6624	70.2043	-6.17547
	42.0138	70.2043	-6.15656
	42.3651	70.2043	-6.29495
	42.7164	70.2043	-6.52052
	43.0677	70.2043	-6.77007
	43.419	70.2043	-6.99736
	43.7704	70.2043	-7.16951
	44.1217	70.2043	-7.26288
	44.473	70.2043	-7.25766
	44.8243	70.2043	-7.14076
	45.1756	70.2043	-6.91313
	45.5269	70.2043	-6.59796
	45.8783	70.2043	-6.24073
	46.2296	70.2043	-5.89586
	46.5809	70.2043	-5.61127
	46.9322	70.2043	-5.41703
	47.2835	70.2043	-5.32752
	47.6348	70.2043	-5.34752
	47.9862	70.2043	-5.4762
	48.3375	70.2043	-5.70053
	48.6888	70.2043	-5.98713
	49.0401	70.2043	-6.28107
	49.3914	70.2043	-6.51874
	49.7428	70.2043	-6.65428
	50.0941	70.2043	-6.67766
	50.4454	70.2043	-6.61018
	50.7967	70.2043	-6.47714
	51.148	70.2043	-6.2856
	51.4993	70.2043	-6.02715
	51.8507	70.2043	-5.7034
	52.202	70.2043	-5.34614
	52.5533	70.2043	-5.00904
	52.9046	70.2043	-4.73773
	53.2559	70.2043	-4.53729
	53.6073	70.2043	-4.36142
	53.9586	70.2043	-4.13158
	54.3099	70.2043	-3.7748
	54.6612	70.2043	-3.26166
	55.0125	70.2043	-2.62406
	55.3638	70.2043	-1.94279
	55.7152	70.2043	-1.31277
	56.0665	70.2043	-0.8042
	56.4178	70.2043	-0.44443
	56.7691	70.2043	-0.22067
	57.1204	70.2043	-0.09809
	57.4717	70.2043	-0.03902
	57.8231	70.2043	-0.01357
	58.1744	70.2043	-0.00411
	58.5257	70.2043	-0.000982437
	20.9347	87.8458	0
	21.286	87.8458	0
	21.6373	87.8458	0
	21.9887	87.8458	-1.16545e-05
	22.34	87.8458	-0.000169893
	22.6913	87.8458	-0.00113
	23.0426	87.8458	-0.00424
	23.3939	87.8458	-0.01399
	23.7452	87.8458	-0.04064
	24.0966	87.8458	-0.1058
	24.4479	87.8458	-0.24663
	24.7992	87.8458	-0.51826
	25.1505	87.8458	-0.98582
	25.5018	87.8458	-1.70871
	25.8531	87.8458	-2.72351
	26.2045	87.8458	-4.03863
	26.5558	87.8458	-5.64664
	26.9071	87.8458	-7.54371
	27.2584	87.8458	-9.73294
	27.6097	87.8458	-12.1933
	27.9611	87.8458	-14.8308
	28.3124	87.8458	-17.4552
	28.6637	87.8458	-19.823
	29.015	87.8458	-21.7406
	29.3663	87.8458	-23.161
	29.7176	87.8458	-24.2054
	30.069	87.8458	-25.086
	30.4203	87.8458	-25.9914
	30.7716	87.8458	-27.0079
	31.1229	87.8458	-28.1187
	31.4742	87.8458	-29.2464
	31.8256	87.8458	-30.3083
	32.1769	87.8458	-31.2473
	32.5282	87.8458	-32.0417
	32.8795	87.8458	-32.6846
	33.2308	87.8458	-33.1625
	33.5821	87.8458	-33.4278
	33.9335	87.8458	-33.3998
	34.2848	87.8458	-32.9814
	34.6361	87.8458	-32.08
	34.9874	87.8458	-30.6316
	35.3387	87.8458	-28.6467
	35.69	87.8458	-26.2625
	36.0414	87.8458	-23.7528
	36.3927	87.8458	-21.4549
	36.744	87.8458	-19.6235
	37.0953	87.8458	-18.3057
	37.4466	87.8458	-17.3196
	37.798	87.8458	-16.3548
	38.1493	87.8458	-15.1384
	38.5006	87.8458	-13.5633
	38.8519	87.8458	-11.7167
	39.2032	87.8458	-9.80899
	39.5545	87.8458	-8.06007
	39.9059	87.8458	-6.61153
	40.2572	87.8458	-5.49931
	40.6085	87.8458	-4.68994
	40.9598	87.8458	-4.13065
	41.3111	87.8458	-3.77941
	41.6624	87.8458	-3.60404
	42.0138	87.8458	-3.57216
	42.3651	87.8458	-3.63896
	42.7164	87.8458	-3.75986
	43.0677	87.8458	-3.8962
	43.419	87.8458	-4.02083
	43.7704	87.8458	-4.11471
	44.1217	87.8458	-4.16449
	44.473	87.8458	-4.15888
	44.8243	87.8458	-4.09028
	45.1756	87.8458	-3.959
	45.5269	87.8458	-3.77806
	45.8783	87.8458	-3.57329
	46.2296	87.8458	-3.37575
	46.5809	87.8458	-3.21277
	46.9322	87.8458	-3.10154
	47.2835	87.8458	-3.05029
	47.6348	87.8458	-3.06174
	47.9862	87.8458	-3.13542
	48.3375	87.8458	-3.26386
	48.6888	87.8458	-3.42795
	49.0401	87.8458	-3.59625
	49.3914	87.8458	-3.73233
	49.7428	87.8458	-3.80993
	50.0941	87.8458	-3.82332
	50.4454	87.8458	-3.78468
	50.7967	87.8458	-3.70851
	51.148	87.8458	-3.59884
	51.4993	87.8458	-3.45086
	51.8507	87.8458	-3.2655
	52.202	87.8458	-3.06095
	52.5533	87.8458	-2.86795
	52.9046	87.8458	-2.7126
	53.2559	87.8458	-2.59784
	53.6073	87.8458	-2.49715
	53.9586	87.8458	-2.36555
	54.3099	87.8458	-2.16128
	54.6612	87.8458	-1.86748
	55.0125	87.8458	-1.50242
	55.3638	87.8458	-1.11235
	55.7152	87.8458	-0.75163
	56.0665	87.8458	-0.46045
	56.4178	87.8458	-0.25446
	56.7691	87.8458	-0.12635
	57.1204	87.8458	-0.05616
	57.4717	87.8458	-0.02234
	57.8231	87.8458	-0.00777
	58.1744	87.8458	-0.00235
	58.5257	87.8458	-0.000562498
	20.9347	105.487	0
	21.286	105.487	0
	21.6373	105.487	-1.1244e-08
	21.9887	105.487	-2.34242e-05
	22.34	105.487	-0.000316305
	22.6913	105.487	-0.00193
	23.0426	105.487	-0.00714
	23.3939	105.487	-0.0232
	23.7452	105.487	-0.06659
	24.0966	105.487	-0.17121
	24.4479	105.487	-0.39404
	24.7992	105.487	-0.81637
	25.1505	105.487	-1.52809
	25.5018	105.487	-2.59929
	25.8531	105.487	-4.05018
	26.2045	105.487	-5.84194
	26.5558	105.487	-7.89897
	26.9071	105.487	-10.1481
	27.2584	105.487	-12.5394
	27.6097	105.487	-15.0221
	27.9611	105.487	-17.4933
	28.3124	105.487	-19.7698
	28.6637	105.487	-21.6299
	29.015	105.487	-22.9189
	29.3663	105.487	-23.6474
	29.7176	105.487	-24.0083
	30.069	105.487	-24.2888
	30.4203	105.487	-24.7335
	30.7716	105.487	-25.4471
	31.1229	105.487	-26.384
	31.4742	105.487	-27.4051
	31.8256	105.487	-28.3684
	32.1769	105.487	-29.1908
	32.5282	105.487	-29.8684
	32.8795	105.487	-30.4323
	33.2308	105.487	-30.8916
	33.5821	105.487	-31.1802
	33.9335	105.487	-31.1696
	34.2848	105.487	-30.718
	34.6361	105.487	-29.7192
	34.9874	105.487	-28.1266
	35.3387	105.487	-25.9734
	35.69	105.487	-23.4018
	36.0414	105.487	-20.6701
	36.3927	105.487	-18.1022
	36.744	105.487	-15.9647
	37.0953	105.487	-14.3493
	37.4466	105.487	-13.1381
	37.798	105.487	-12.079
	38.1493	105.487	-10.9286
	38.5006	105.487	-9.57089
	38.8519	105.487	-8.04958
	39.2032	105.487	-6.51568
	39.5545	105.487	-5.13426
	39.9059	105.487	-4.01293
	40.2572	105.487	-3.17725
	40.6085	105.487	-2.59424
	40.9598	105.487	-2.21052
	41.3111	105.487	-1.97859
	41.6624	105.487	-1.86193
	42.0138	105.487	-1.83189
	42.3651	105.487	-1.85804
	42.7164	105.487	-1.91453
	43.0677	105.487	-1.97995
	43.419	105.487	-2.04011
	43.7704	105.487	-2.08515
	44.1217	105.487	-2.10842
	44.473	105.487	-2.10424
	44.8243	105.487	-2.0687
	45.1756	105.487	-2.00185
	45.5269	105.487	-1.91013
	45.8783	105.487	-1.8065
	46.2296	105.487	-1.70658
	46.5809	105.487	-1.62418
	46.9322	105.487	-1.56794
	47.2835	105.487	-1.54203
	47.6348	105.487	-1.54782
	47.9862	105.487	-1.58506
	48.3375	105.487	-1.64999
	48.6888	105.487	-1.73295
	49.0401	105.487	-1.81803
	49.3914	105.487	-1.88682
	49.7428	105.487	-1.92605
	50.0941	105.487	-1.93282
	50.4454	105.487	-1.91329
	50.7967	105.487	-1.87478
	51.148	105.487	-1.81934
	51.4993	105.487	-1.74453
	51.8507	105.487	-1.65082
	52.202	105.487	-1.54742
	52.5533	105.487	-1.44985
	52.9046	105.487	-1.37131
	53.2559	105.487	-1.3133
	53.6073	105.487	-1.26239
	53.9586	105.487	-1.19587
	54.3099	105.487	-1.0926
	54.6612	105.487	-0.94407
	55.0125	105.487	-0.75952
	55.3638	105.487	-0.56233
	55.7152	105.487	-0.37998
	56.0665	105.487	-0.23277
	56.4178	105.487	-0.12864
	56.7691	105.487	-0.06387
	57.1204	105.487	-0.02839
	57.4717	105.487	-0.01129
	57.8231	105.487	-0.00393
	58.1744	105.487	-0.00119
	58.5257	105.487	-0.000284362
	20.9347	123.129	0
	21.286	123.129	0
	21.6373	123.129	-8.03828e-08
	21.9887	123.129	-4.30639e-05
	22.34	123.129	-0.000534293
	22.6913	123.129	-0.00301
	23.0426	123.129	-0.011
	23.3939	123.129	-0.03527
	23.7452	123.129	-0.10007
	24.0966	123.129	-0.25429
	24.4479	123.129	-0.57836
	24.7992	123.129	-1.18309
	25.1505	123.129	-2.18379
	25.5018	123.129	-3.65625
	25.8531	123.129	-5.59211
	26.2045	123.129	-7.88757
	26.5558	123.129	-10.3812
	26.9071	123.129	-12.9199
	27.2584	123.129	-15.403
	27.6097	123.129	-17.7666
	27.9611	123.129	-19.9268
	28.3124	123.129	-21.7408
	28.6637	123.129	-23.0391
	29.015	123.129	-23.7246
	29.3663	123.129	-23.8648
	29.7176	123.129	-23.7026
	30.069	123.129	-23.562
	30.4203	123.129	-23.7037
	30.7716	123.129	-24.2227
	31.1229	123.129	-25.0379
	31.4742	123.129	-25.9605
	31.8256	123.129	-26.8083
	32.1769	123.129	-27.4881
	32.5282	123.129	-28.0216
	32.8795	123.129	-28.4806
	33.2308	123.129	-28.8985
	33.5821	123.129	-29.1928
	33.9335	123.129	-29.188
	34.2848	123.129	-28.696
	34.6361	123.129	-27.5981
	34.9874	123.129	-25.8717
	35.3387	123.129	-23.5825
	35.69	123.129	-20.8809
	36.0414	123.129	-18.0001
	36.3927	123.129	-15.231
	36.744	123.129	-12.835
	37.0953	123.129	-10.9451
	37.4466	123.129	-9.51838
	37.798	123.129	-8.37877
	38.1493	123.129	-7.32509
	38.5006	123.129	-6.2341
	38.8519	123.129	-5.09726
	39.2032	123.129	-3.99334
	39.5545	123.129	-3.0212
	39.9059	123.129	-2.24678
	40.2572	123.129	-1.6834
	40.6085	123.129	-1.30322
	40.9598	123.129	-1.06298
	41.3111	123.129	-0.92299
	41.6624	123.129	-0.85271
	42.0138	123.129	-0.83076
	42.3651	123.129	-0.8381
	42.7164	123.129	-0.86094
	43.0677	123.129	-0.88845
	43.419	123.129	-0.914
	43.7704	123.129	-0.93301
	44.1217	123.129	-0.94253
	44.473	123.129	-0.94006
	44.8243	123.129	-0.92381
	45.1756	123.129	-0.89375
	45.5269	123.129	-0.85269
	45.8783	123.129	-0.80638
	46.2296	123.129	-0.76176
	46.5809	123.129	-0.72497
	46.9322	123.129	-0.69987
	47.2835	123.129	-0.6883
	47.6348	123.129	-0.69089
	47.9862	123.129	-0.70751
	48.3375	123.129	-0.73649
	48.6888	123.129	-0.77352
	49.0401	123.129	-0.8115
	49.3914	123.129	-0.8422
	49.7428	123.129	-0.85971
	50.0941	123.129	-0.86274
	50.4454	123.129	-0.85402
	50.7967	123.129	-0.83683
	51.148	123.129	-0.81208
	51.4993	123.129	-0.77869
	51.8507	123.129	-0.73686
	52.202	123.129	-0.69071
	52.5533	123.129	-0.64716
	52.9046	123.129	-0.6121
	53.2559	123.129	-0.58621
	53.6073	123.129	-0.56348
	53.9586	123.129	-0.53379
	54.3099	123.129	-0.48769
	54.6612	123.129	-0.4214
	55.0125	123.129	-0.33902
	55.3638	123.129	-0.251
	55.7152	123.129	-0.16961
	56.0665	123.129	-0.1039
	56.4178	123.129	-0.05742
	56.7691	123.129	-0.02851
	57.1204	123.129	-0.01267
	57.4717	123.129	-0.00504
	57.8231	123.129	-0.00175
	58.1744	123.129	-0.000531048
	58.5257	123.129	-0.000126928
	20.9347	140.77	0
	21.286	140.77	0
	21.6373	140.77	-2.99761e-07
	21.9887	140.77	-7.32981e-05
	22.34	140.77	-0.000826282
	22.6913	140.77	-0.00434
	23.0426	140.77	-0.01565
	23.3939	140.77	-0.04951
	23.7452	140.77	-0.13889
	24.0966	140.77	-0.34891
	24.4479	140.77	-0.78469
	24.7992	140.77	-1.58665
	25.1505	140.77	-2.89308
	25.5018	140.77	-4.7796
	25.8531	140.77	-7.20063
	26.2045	140.77	-9.97821
	26.5558	140.77	-12.8589
	26.9071	140.77	-15.6102
	27.2584	140.77	-18.09
	27.6097	140.77	-20.2406
	27.9611	140.77	-22.023
	28.3124	140.77	-23.3616
	28.6637	140.77	-24.158
	29.015	140.77	-24.3737
	29.3663	140.77	-24.1133
	29.7176	140.77	-23.6313
	30.069	140.77	-23.2438
	30.4203	140.77	-23.1935
	30.7716	140.77	-23.5563
	31.1229	140.77	-24.232
	31.4742	140.77	-25.0153
	31.8256	140.77	-25.7146
	32.1769	140.77	-26.2405
	32.5282	140.77	-26.6342
	32.8795	140.77	-26.9932
	33.2308	140.77	-27.3626
	33.5821	140.77	-27.6419
	33.9335	140.77	-27.6131
	34.2848	140.77	-27.0498
	34.6361	140.77	-25.8272
	34.9874	140.77	-23.955
	35.3387	140.77	-21.5411
	35.69	140.77	-18.7525
	36.0414	140.77	-15.7991
	36.3927	140.77	-12.9291
	36.744	140.77	-10.3817
	37.0953	140.77	-8.31305
	37.4466	140.77	-6.74208
	37.798	140.77	-5.56257
	38.1493	140.77	-4.61551
	38.5006	140.77	-3.77454
	38.8519	140.77	-2.98567
	39.2032	140.77	-2.26334
	39.5545	140.77	-1.64745
[truncated: 7,830 more rows]

## Sheet: Figure 1D
	TopoIA-PPEF
	X	NC	Free Energy
	18.2976	-174.924	0
	18.6485	-174.924	0
	18.9994	-174.924	0
	19.3502	-174.924	0
	19.7011	-174.924	0
	20.052	-174.924	0
	20.4029	-174.924	0
	20.7538	-174.924	0
	21.1047	-174.924	0
	21.4555	-174.924	0
	21.8064	-174.924	0
	22.1573	-174.924	0
	22.5082	-174.924	0
	22.8591	-174.924	0
	23.2099	-174.924	0
	23.5608	-174.924	0
	23.9117	-174.924	0
	24.2626	-174.924	0
	24.6135	-174.924	0
	24.9643	-174.924	0
	25.3152	-174.924	0
	25.6661	-174.924	-6.9378e-09
	26.017	-174.924	-4.25837e-08
	26.3679	-174.924	-4.51435e-07
	26.7188	-174.924	-1.89258e-06
	27.0696	-174.924	-6.40191e-06
	27.4205	-174.924	-1.9177e-05
	27.7714	-174.924	-5.13218e-05
	28.1223	-174.924	-0.000122753
	28.4732	-174.924	-0.000262525
	28.824	-174.924	-0.000502547
	29.1749	-174.924	-0.00086233
	29.5258	-174.924	-0.00133
	29.8767	-174.924	-0.00185
	30.2276	-174.924	-0.00234
	30.5785	-174.924	-0.00271
	30.9293	-174.924	-0.00291
	31.2802	-174.924	-0.00297
	31.6311	-174.924	-0.00293
	31.982	-174.924	-0.00286
	32.3329	-174.924	-0.00282
	32.6837	-174.924	-0.00286
	33.0346	-174.924	-0.00301
	33.3855	-174.924	-0.00333
	33.7364	-174.924	-0.00389
	34.0873	-174.924	-0.00474
	34.4382	-174.924	-0.00589
	34.789	-174.924	-0.00722
	35.1399	-174.924	-0.00856
	35.4908	-174.924	-0.00973
	35.8417	-174.924	-0.01059
	36.1926	-174.924	-0.01114
	36.5434	-174.924	-0.01149
	36.8943	-174.924	-0.01178
	37.2452	-174.924	-0.01216
	37.5961	-174.924	-0.01268
	37.947	-174.924	-0.01335
	38.2978	-174.924	-0.01412
	38.6487	-174.924	-0.01492
	38.9996	-174.924	-0.01565
	39.3505	-174.924	-0.01618
	39.7014	-174.924	-0.01635
	40.0523	-174.924	-0.01605
	40.4031	-174.924	-0.01524
	40.754	-174.924	-0.01404
	41.1049	-174.924	-0.01259
	41.4558	-174.924	-0.01109
	41.8067	-174.924	-0.00964
	42.1575	-174.924	-0.00832
	42.5084	-174.924	-0.00718
	42.8593	-174.924	-0.00628
	43.2102	-174.924	-0.0057
	43.5611	-174.924	-0.00549
	43.912	-174.924	-0.00567
	44.2628	-174.924	-0.00619
	44.6137	-174.924	-0.00699
	44.9646	-174.924	-0.00801
	45.3155	-174.924	-0.00919
	45.6664	-174.924	-0.01046
	46.0172	-174.924	-0.01171
	46.3681	-174.924	-0.01278
	46.719	-174.924	-0.0135
	47.0699	-174.924	-0.01381
	47.4208	-174.924	-0.01375
	47.7717	-174.924	-0.01346
	48.1225	-174.924	-0.01312
	48.4734	-174.924	-0.01286
	48.8243	-174.924	-0.01267
	49.1752	-174.924	-0.01243
	49.5261	-174.924	-0.01196
	49.8769	-174.924	-0.01109
	50.2278	-174.924	-0.00975
	50.5787	-174.924	-0.00802
	50.9296	-174.924	-0.0061
	51.2805	-174.924	-0.00426
	51.6313	-174.924	-0.00271
	51.9822	-174.924	-0.00157
	52.3331	-174.924	-0.000819271
	52.684	-174.924	-0.000386591
	53.0349	-174.924	-0.000164007
	53.3858	-174.924	-6.28077e-05
	53.7366	-174.924	-2.10201e-05
	54.0875	-174.924	-5.55909e-06
	54.4384	-174.924	-1.05431e-06
	18.2976	-157.339	0
	18.6485	-157.339	0
	18.9994	-157.339	0
	19.3502	-157.339	0
	19.7011	-157.339	0
	20.052	-157.339	0
	20.4029	-157.339	0
	20.7538	-157.339	0
	21.1047	-157.339	0
	21.4555	-157.339	0
	21.8064	-157.339	0
	22.1573	-157.339	0
	22.5082	-157.339	0
	22.8591	-157.339	0
	23.2099	-157.339	0
	23.5608	-157.339	0
	23.9117	-157.339	0
	24.2626	-157.339	0
	24.6135	-157.339	-1.36364e-08
	24.9643	-157.339	-8.44498e-08
	25.3152	-157.339	-3.77273e-07
	25.6661	-157.339	-1.35215e-06
	26.017	-157.339	-4.22823e-06
	26.3679	-157.339	-1.28967e-05
	26.7188	-157.339	-3.45715e-05
	27.0696	-157.339	-8.47622e-05
	27.4205	-157.339	-0.000193706
	27.7714	-157.339	-0.000414587
	28.1223	-157.339	-0.000830813
	28.4732	-157.339	-0.00155
	28.824	-157.339	-0.00269
	29.1749	-157.339	-0.00428
	29.5258	-157.339	-0.00627
	29.8767	-157.339	-0.0084
	30.2276	-157.339	-0.01036
	30.5785	-157.339	-0.01185
	30.9293	-157.339	-0.01274
	31.2802	-157.339	-0.01313
	31.6311	-157.339	-0.01328
	31.982	-157.339	-0.01342
	32.3329	-157.339	-0.01372
	32.6837	-157.339	-0.01425
	33.0346	-157.339	-0.01503
	33.3855	-157.339	-0.0162
	33.7364	-157.339	-0.01799
	34.0873	-157.339	-0.0206
	34.4382	-157.339	-0.02411
	34.789	-157.339	-0.02828
	35.1399	-157.339	-0.03257
	35.4908	-157.339	-0.03637
	35.8417	-157.339	-0.03922
	36.1926	-157.339	-0.04106
	36.5434	-157.339	-0.04221
	36.8943	-157.339	-0.04321
	37.2452	-157.339	-0.04452
	37.5961	-157.339	-0.04635
	37.947	-157.339	-0.04869
	38.2978	-157.339	-0.05134
	38.6487	-157.339	-0.05404
	38.9996	-157.339	-0.05644
	39.3505	-157.339	-0.05812
	39.7014	-157.339	-0.05861
	40.0523	-157.339	-0.05756
	40.4031	-157.339	-0.05494
	40.754	-157.339	-0.05103
	41.1049	-157.339	-0.04637
	41.4558	-157.339	-0.04148
	41.8067	-157.339	-0.03675
	42.1575	-157.339	-0.03239
	42.5084	-157.339	-0.02858
	42.8593	-157.339	-0.02556
	43.2102	-157.339	-0.02359
	43.5611	-157.339	-0.02286
	43.912	-157.339	-0.02338
	44.2628	-157.339	-0.02502
	44.6137	-157.339	-0.02755
	44.9646	-157.339	-0.03077
	45.3155	-157.339	-0.03447
	45.6664	-157.339	-0.03846
	46.0172	-157.339	-0.04238
	46.3681	-157.339	-0.04574
	46.719	-157.339	-0.04801
	47.0699	-157.339	-0.0489
	47.4208	-157.339	-0.04852
	47.7717	-157.339	-0.04736
	48.1225	-157.339	-0.046
	48.4734	-157.339	-0.04488
	48.8243	-157.339	-0.04402
	49.1752	-157.339	-0.04302
	49.5261	-157.339	-0.04127
	49.8769	-157.339	-0.03819
	50.2278	-157.339	-0.03352
	50.5787	-157.339	-0.02752
	50.9296	-157.339	-0.0209
	51.2805	-157.339	-0.01456
	51.6313	-157.339	-0.00926
	51.9822	-157.339	-0.00534
	52.3331	-157.339	-0.00279
	52.684	-157.339	-0.00131
	53.0349	-157.339	-0.000556719
	53.3858	-157.339	-0.00021288
	53.7366	-157.339	-7.11031e-05
	54.0875	-157.339	-1.87196e-05
	54.4384	-157.339	-3.53086e-06
	18.2976	-139.753	0
	18.6485	-139.753	0
	18.9994	-139.753	0
	19.3502	-139.753	0
	19.7011	-139.753	0
	20.052	-139.753	0
	20.4029	-139.753	0
	20.7538	-139.753	0
	21.1047	-139.753	0
	21.4555	-139.753	-2.87081e-09
	21.8064	-139.753	-3.13397e-08
	22.1573	-139.753	-1.37321e-07
	22.5082	-139.753	-4.58852e-07
	22.8591	-139.753	-1.36148e-06
	23.2099	-139.753	-3.58876e-06
	23.5608	-139.753	-8.40598e-06
	23.9117	-139.753	-1.75005e-05
	24.2626	-139.753	-3.23928e-05
	24.6135	-139.753	-5.34299e-05
	24.9643	-139.753	-7.88342e-05
	25.3152	-139.753	-0.000104933
	25.6661	-139.753	-0.000128991
	26.017	-139.753	-0.000155136
	26.3679	-139.753	-0.000205693
	26.7188	-139.753	-0.000326071
	27.0696	-139.753	-0.000599438
	27.4205	-139.753	-0.00116
	27.7714	-139.753	-0.0022
	28.1223	-139.753	-0.00399
	28.4732	-139.753	-0.00684
	28.824	-139.753	-0.01103
	29.1749	-139.753	-0.01666
	29.5258	-139.753	-0.02343
	29.8767	-139.753	-0.03057
	30.2276	-139.753	-0.03702
	30.5785	-139.753	-0.04187
	30.9293	-139.753	-0.04478
	31.2802	-139.753	-0.04612
	31.6311	-139.753	-0.04672
	31.982	-139.753	-0.04742
	32.3329	-139.753	-0.04868
	32.6837	-139.753	-0.05061
	33.0346	-139.753	-0.05324
	33.3855	-139.753	-0.0569
	33.7364	-139.753	-0.06225
	34.0873	-139.753	-0.07003
	34.4382	-139.753	-0.08052
	34.789	-139.753	-0.09305
	35.1399	-139.753	-0.10605
	35.4908	-139.753	-0.11759
	35.8417	-139.753	-0.12629
	36.1926	-139.753	-0.13191
	36.5434	-139.753	-0.13549
	36.8943	-139.753	-0.13864
	37.2452	-139.753	-0.14281
	37.5961	-139.753	-0.14865
	37.947	-139.753	-0.15599
	38.2978	-139.753	-0.16417
	38.6487	-139.753	-0.17228
	38.9996	-139.753	-0.1793
	39.3505	-139.753	-0.18399
	39.7014	-139.753	-0.18513
	40.0523	-139.753	-0.18179
	40.4031	-139.753	-0.17389
	40.754	-139.753	-0.16227
	41.1049	-139.753	-0.1484
	41.4558	-139.753	-0.13376
	41.8067	-139.753	-0.1194
	42.1575	-139.753	-0.10601
	42.5084	-139.753	-0.0942
	42.8593	-139.753	-0.08477
	43.2102	-139.753	-0.0786
	43.5611	-139.753	-0.07629
	43.912	-139.753	-0.07784
	44.2628	-139.753	-0.08277
	44.6137	-139.753	-0.09033
	44.9646	-139.753	-0.09985
	45.3155	-139.753	-0.11074
	45.6664	-139.753	-0.12241
	46.0172	-139.753	-0.13389
	46.3681	-139.753	-0.14374
	46.719	-139.753	-0.15039
	47.0699	-139.753	-0.15287
	47.4208	-139.753	-0.15141
	47.7717	-139.753	-0.1474
	48.1225	-139.753	-0.14267
	48.4734	-139.753	-0.13859
	48.8243	-139.753	-0.13531
	49.1752	-139.753	-0.13173
	49.5261	-139.753	-0.12598
	49.8769	-139.753	-0.11628
	50.2278	-139.753	-0.10186
	50.5787	-139.753	-0.08348
	50.9296	-139.753	-0.06331
	51.2805	-139.753	-0.04405
	51.6313	-139.753	-0.02795
	51.9822	-139.753	-0.0161
	52.3331	-139.753	-0.0084
	52.684	-139.753	-0.00395
	53.0349	-139.753	-0.00167
	53.3858	-139.753	-0.000637745
	53.7366	-139.753	-0.000212576
	54.0875	-139.753	-5.57081e-05
	54.4384	-139.753	-1.04493e-05
	18.2976	-122.168	0
	18.6485	-122.168	0
	18.9994	-122.168	0
	19.3502	-122.168	0
	19.7011	-122.168	0
	20.052	-122.168	0
	20.4029	-122.168	0
	20.7538	-122.168	0
	21.1047	-122.168	-3.8756e-08
	21.4555	-122.168	-1.7512e-07
	21.8064	-122.168	-7.86124e-07
	22.1573	-122.168	-2.8323e-06
	22.5082	-122.168	-8.58182e-06
	22.8591	-122.168	-2.3367e-05
	23.2099	-122.168	-5.74529e-05
	23.5608	-122.168	-0.000127692
	23.9117	-122.168	-0.000256579
	24.2626	-122.168	-0.000465957
	24.6135	-122.168	-0.000764823
	24.9643	-122.168	-0.00114
	25.3152	-122.168	-0.00153
	25.6661	-122.168	-0.00187
	26.017	-122.168	-0.00212
	26.3679	-122.168	-0.00231
	26.7188	-122.168	-0.00263
	27.0696	-122.168	-0.0034
	27.4205	-122.168	-0.00514
	27.7714	-122.168	-0.00851
	28.1223	-122.168	-0.01431
	28.4732	-122.168	-0.02342
	28.824	-122.168	-0.03656
	29.1749	-122.168	-0.05386
	29.5258	-122.168	-0.07436
	29.8767	-122.168	-0.09576
	30.2276	-122.168	-0.11503
	30.5785	-122.168	-0.12956
	30.9293	-122.168	-0.13844
	31.2802	-122.168	-0.14286
	31.6311	-122.168	-0.14529
	31.982	-122.168	-0.14809
	32.3329	-122.168	-0.1525
	32.6837	-122.168	-0.15862
	33.0346	-122.168	-0.16631
	33.3855	-122.168	-0.17623
	33.7364	-122.168	-0.19018
	34.0873	-122.168	-0.21032
	34.4382	-122.168	-0.23764
	34.789	-122.168	-0.27064
	35.1399	-122.168	-0.30517
	35.4908	-122.168	-0.33602
	35.8417	-122.168	-0.35935
	36.1926	-122.168	-0.3745
	36.5434	-122.168	-0.38423
	36.8943	-122.168	-0.39303
	37.2452	-122.168	-0.40486
	37.5961	-122.168	-0.42145
	37.947	-122.168	-0.44213
	38.2978	-122.168	-0.46474
	38.6487	-122.168	-0.48658
	38.9996	-122.168	-0.50478
	39.3505	-122.168	-0.51632
	39.7014	-122.168	-0.51829
	40.0523	-122.168	-0.5087
	40.4031	-122.168	-0.4875
	40.754	-122.168	-0.45687
	41.1049	-122.168	-0.42039
	41.4558	-122.168	-0.38167
	41.8067	-122.168	-0.34324
	42.1575	-122.168	-0.30696
	42.5084	-122.168	-0.27465
	42.8593	-122.168	-0.24872
	43.2102	-122.168	-0.23172
	43.5611	-122.168	-0.22527
	43.912	-122.168	-0.22935
	44.2628	-122.168	-0.24246
	44.6137	-122.168	-0.26241
	44.9646	-122.168	-0.2872
	45.3155	-122.168	-0.3153
	45.6664	-122.168	-0.34527
	46.0172	-122.168	-0.37476
	46.3681	-122.168	-0.40012
	46.719	-122.168	-0.41716
	47.0699	-122.168	-0.42308
	47.4208	-122.168	-0.41818
	47.7717	-122.168	-0.406
	48.1225	-122.168	-0.39153
	48.4734	-122.168	-0.3786
	48.8243	-122.168	-0.36791
	49.1752	-122.168	-0.35671
	49.5261	-122.168	-0.34003
	49.8769	-122.168	-0.31307
	50.2278	-122.168	-0.27367
	50.5787	-122.168	-0.2239
	50.9296	-122.168	-0.16952
	51.2805	-122.168	-0.11775
	51.6313	-122.168	-0.0746
	51.9822	-122.168	-0.04291
	52.3331	-122.168	-0.02234
	52.684	-122.168	-0.01049
	53.0349	-122.168	-0.00443
	53.3858	-122.168	-0.00169
	53.7366	-122.168	-0.000561711
	54.0875	-122.168	-0.000146512
	54.4384	-122.168	-2.73278e-05
	18.2976	-104.583	0
	18.6485	-104.583	0
	18.9994	-104.583	0
	19.3502	-104.583	0
	19.7011	-104.583	0
	20.052	-104.583	-6.45933e-09
	20.4029	-104.583	-4.49761e-08
	20.7538	-104.583	-2.14833e-07
	21.1047	-104.583	-9.00718e-07
	21.4555	-104.583	-3.0311e-06
	21.8064	-104.583	-9.56316e-06
	22.1573	-104.583	-2.71758e-05
	22.5082	-104.583	-6.93911e-05
	22.8591	-104.583	-0.000163432
	23.2099	-104.583	-0.00035635
	23.5608	-104.583	-0.00071946
	23.9117	-104.583	-0.00134
	24.2626	-104.583	-0.00231
	24.6135	-104.583	-0.00364
	24.9643	-104.583	-0.00525
	25.3152	-104.583	-0.00692
	25.6661	-104.583	-0.00835
	26.017	-104.583	-0.00931
	26.3679	-104.583	-0.00992
	26.7188	-104.583	-0.01072
	27.0696	-104.583	-0.01283
	27.4205	-104.583	-0.01783
	27.7714	-104.583	-0.02767
	28.1223	-104.583	-0.04449
	28.4732	-104.583	-0.07039
	28.824	-104.583	-0.10693
	29.1749	-104.583	-0.1541
	29.5258	-104.583	-0.20912
	29.8767	-104.583	-0.26597
	30.2276	-104.583	-0.31682
	30.5785	-104.583	-0.35511
	30.9293	-104.583	-0.37883
	31.2802	-104.583	-0.39136
	31.6311	-104.583	-0.39927
	31.982	-104.583	-0.40867
	32.3329	-104.583	-0.42238
	32.6837	-104.583	-0.44006
	33.0346	-104.583	-0.46055
	33.3855	-104.583	-0.48477
	33.7364	-104.583	-0.51687
	34.0873	-104.583	-0.56241
	34.4382	-104.583	-0.62449
	34.789	-104.583	-0.70032
	35.1399	-104.583	-0.78049
	35.4908	-104.583	-0.85269
	35.8417	-104.583	-0.90756
	36.1926	-104.583	-0.94334
	36.5434	-104.583	-0.96663
	36.8943	-104.583	-0.98833
	37.2452	-104.583	-1.01802
	37.5961	-104.583	-1.05973
	37.947	-104.583	-1.11129
	38.2978	-104.583	-1.1667
	38.6487	-104.583	-1.21874
	38.9996	-104.583	-1.26041
	39.3505	-104.583	-1.2851
	39.7014	-104.583	-1.28707
	40.0523	-104.583	-1.26274
	40.4031	-104.583	-1.21267
	40.754	-104.583	-1.14168
	41.1049	-104.583	-1.0574
	41.4558	-104.583	-0.96731
	41.8067	-104.583	-0.87678
	42.1575	-104.583	-0.79018
	42.5084	-104.583	-0.71225
	42.8593	-104.583	-0.64935
	43.2102	-104.583	-0.60793
	43.5611	-104.583	-0.59197
	43.912	-104.583	-0.60118
	44.2628	-104.583	-0.63156
	44.6137	-104.583	-0.67743
	44.9646	-104.583	-0.73374
	45.3155	-104.583	-0.79688
	45.6664	-104.583	-0.86387
	46.0172	-104.583	-0.92987
	46.3681	-104.583	-0.98677
	46.719	-104.583	-1.02471
	47.0699	-104.583	-1.03653
	47.4208	-104.583	-1.02223
	47.7717	-104.583	-0.98966
	48.1225	-104.583	-0.95073
	48.4734	-104.583	-0.91504
	48.8243	-104.583	-0.88495
	49.1752	-104.583	-0.85433
	49.5261	-104.583	-0.8116
	49.8769	-104.583	-0.74527
	50.2278	-104.583	-0.6501
	50.5787	-104.583	-0.5309
	50.9296	-104.583	-0.40126
	51.2805	-104.583	-0.27826
	51.6313	-104.583	-0.176
	51.9822	-104.583	-0.10108
	52.3331	-104.583	-0.05253
	52.684	-104.583	-0.02463
	53.0349	-104.583	-0.01038
	53.3858	-104.583	-0.00395
	53.7366	-104.583	-0.00131
	54.0875	-104.583	-0.000340531
	54.4384	-104.583	-6.31574e-05
	18.2976	-86.9973	0
	18.6485	-86.9973	0
	18.9994	-86.9973	0
	19.3502	-86.9973	0
	19.7011	-86.9973	0
	20.052	-86.9973	-3.27751e-08
	20.4029	-86.9973	-2.03828e-07
	20.7538	-86.9973	-9.82536e-07
	21.1047	-86.9973	-3.96029e-06
	21.4555	-86.9973	-1.31182e-05
	21.8064	-86.9973	-4.03816e-05
	22.1573	-86.9973	-0.000112034
	22.5082	-86.9973	-0.000280135
	22.8591	-86.9973	-0.000645832
	23.2099	-86.9973	-0.00138
	23.5608	-86.9973	-0.00273
	23.9117	-86.9973	-0.00501
	24.2626	-86.9973	-0.00848
	24.6135	-86.9973	-0.01322
	24.9643	-86.9973	-0.0189
	25.3152	-86.9973	-0.02476
	25.6661	-86.9973	-0.02974
	26.017	-86.9973	-0.03306
	26.3679	-86.9973	-0.03491
	26.7188	-86.9973	-0.03687
	27.0696	-86.9973	-0.04213
	27.4205	-86.9973	-0.05513
	27.7714	-86.9973	-0.08089
	28.1223	-86.9973	-0.12442
	28.4732	-86.9973	-0.19007
	28.824	-86.9973	-0.28046
	29.1749	-86.9973	-0.39456
	29.5258	-86.9973	-0.52526
	29.8767	-86.9973	-0.65858
	30.2276	-86.9973	-0.77693
	30.5785	-86.9973	-0.86608
	30.9293	-86.9973	-0.92228
	31.2802	-86.9973	-0.95399
	31.6311	-86.9973	-0.97666
	31.982	-86.9973	-1.00395
	32.3329	-86.9973	-1.04141
	32.6837	-86.9973	-1.08667
	33.0346	-86.9973	-1.13524
	33.3855	-86.9973	-1.18738
	33.7364	-86.9973	-1.25146
	34.0873	-86.9973	-1.34022
	34.4382	-86.9973	-1.46223
	34.789	-86.9973	-1.61378
	35.1399	-86.9973	-1.77649
	35.4908	-86.9973	-1.92481
	35.8417	-86.9973	-2.03857
	36.1926	-86.9973	-2.11353
	36.5434	-86.9973	-2.16327
	36.8943	-86.9973	-2.21097
	37.2452	-86.9973	-2.2771
	37.5961	-86.9973	-2.36984
	37.947	-86.9973	-2.48346
	38.2978	-86.9973	-2.60338
	38.6487	-86.9973	-2.71271
	38.9996	-86.9973	-2.79624
	39.3505	-86.9973	-2.84146
	39.7014	-86.9973	-2.83901
	40.0523	-86.9973	-2.78424
	40.4031	-86.9973	-2.6797
	40.754	-86.9973	-2.53498
	41.1049	-86.9973	-2.36387
	41.4558	-86.9973	-2.17958
	41.8067	-86.9973	-1.99182
	42.1575	-86.9973	-1.80962
	42.5084	-86.9973	-1.64394
	42.8593	-86.9973	-1.50948
	43.2102	-86.9973	-1.42058
	43.5611	-86.9973	-1.38568
	43.912	-86.9973	-1.40351
	44.2628	-86.9973	-1.46473
	44.6137	-86.9973	-1.55642
	44.9646	-86.9973	-1.66736
	45.3155	-86.9973	-1.7901
	45.6664	-86.9973	-1.91955
	46.0172	-86.9973	-2.04726
	46.3681	-86.9973	-2.15763
	46.719	-86.9973	-2.23023
	47.0699	-86.9973	-2.24898
	47.4208	-86.9973	-2.21222
	47.7717	-86.9973	-2.13523
	48.1225	-86.9973	-2.04303
	48.4734	-86.9973	-1.95686
	48.8243	-86.9973	-1.88306
	49.1752	-86.9973	-1.80983
	49.5261	-86.9973	-1.71315
	49.8769	-86.9973	-1.56877
	50.2278	-86.9973	-1.3654
	50.5787	-86.9973	-1.11293
	50.9296	-86.9973	-0.8397
	51.2805	-86.9973	-0.58131
	51.6313	-86.9973	-0.36706
	51.9822	-86.9973	-0.21047
	52.3331	-86.9973	-0.10921
	52.684	-86.9973	-0.05113
	53.0349	-86.9973	-0.02152
	53.3858	-86.9973	-0.00818
	53.7366	-86.9973	-0.00271
	54.0875	-86.9973	-0.000699477
	54.4384	-86.9973	-0.000128987
	18.2976	-69.412	0
	18.6485	-69.412	0
	18.9994	-69.412	0
	19.3502	-69.412	0
	19.7011	-69.412	-9.09091e-09
	20.052	-69.412	-1.94019e-07
	20.4029	-69.412	-1.0366e-06
	20.7538	-69.412	-4.56244e-06
	21.1047	-69.412	-1.71364e-05
	21.4555	-69.412	-5.45388e-05
	21.8064	-69.412	-0.000160382
	22.1573	-69.412	-0.000427483
	22.5082	-69.412	-0.00103
	22.8591	-69.412	-0.00231
	23.2099	-69.412	-0.00478
	23.5608	-69.412	-0.00922
	23.9117	-69.412	-0.01654
	24.2626	-69.412	-0.0275
	24.6135	-69.412	-0.04226
	24.9643	-69.412	-0.05979
	25.3152	-69.412	-0.07769
	25.6661	-69.412	-0.09277
	26.017	-69.412	-0.10257
	26.3679	-69.412	-0.10732
	26.7188	-69.412	-0.11115
	27.0696	-69.412	-0.12232
	27.4205	-69.412	-0.15196
	27.7714	-69.412	-0.21181
	28.1223	-69.412	-0.31223
	28.4732	-69.412	-0.46061
	28.824	-69.412	-0.65973
	29.1749	-69.412	-0.90485
	29.5258	-69.412	-1.17992
	29.8767	-69.412	-1.4565
	30.2276	-69.412	-1.70022
	30.5785	-69.412	-1.8843
	30.9293	-69.412	-2.00314
	31.2802	-69.412	-2.07522
	31.6311	-69.412	-2.13206
	31.982	-69.412	-2.20039
	32.3329	-69.412	-2.28928
	32.6837	-69.412	-2.39076
	33.0346	-69.412	-2.49204
	33.3855	-69.412	-2.5902
	33.7364	-69.412	-2.70007
	34.0873	-69.412	-2.84767
	34.4382	-69.412	-3.05357
	34.789	-69.412	-3.3159
	35.1399	-69.412	-3.60395
	35.4908	-69.412	-3.87134
	35.8417	-69.412	-4.07968
	36.1926	-69.412	-4.21939
	36.5434	-69.412	-4.31457
	36.8943	-69.412	-4.40817
	37.2452	-69.412	-4.53854
	37.5961	-69.412	-4.72047
	37.947	-69.412	-4.94105
	38.2978	-69.412	-5.16952
	38.6487	-69.412	-5.3711
	38.9996	-69.412	-5.5166
	39.3505	-69.412	-5.58564
	39.7014	-69.412	-5.56663
	40.0523	-69.412	-5.45688
	40.4031	-69.412	-5.26425
	40.754	-69.412	-5.00523
	41.1049	-69.412	-4.70078
	41.4558	-69.412	-4.37009
	41.8067	-69.412	-4.02784
	42.1575	-69.412	-3.69056
	42.5084	-69.412	-3.3807
	42.8593	-69.412	-3.12799
	43.2102	-69.412	-2.96039
	43.5611	-69.412	-2.89325
	43.912	-69.412	-2.92264
	44.2628	-69.412	-3.0292
	44.6137	-69.412	-3.18708
	44.9646	-69.412	-3.37449
	45.3155	-69.412	-3.57828
	45.6664	-69.412	-3.79159
	46.0172	-69.412	-4.00256
	46.3681	-69.412	-4.18537
	46.719	-69.412	-4.30283
	47.0699	-69.412	-4.32307
	47.4208	-69.412	-4.23964
	47.7717	-69.412	-4.07847
	48.1225	-69.412	-3.88587
	48.4734	-69.412	-3.70324
	48.8243	-69.412	-3.54506
	49.1752	-69.412	-3.39132
	49.5261	-69.412	-3.19809
	49.8769	-69.412	-2.92003
	50.2278	-69.412	-2.53558
	50.5787	-69.412	-2.06266
	50.9296	-69.412	-1.55347
	51.2805	-69.412	-1.07356
	51.6313	-69.412	-0.67675
	51.9822	-69.412	-0.38739
	52.3331	-69.412	-0.20067
	52.684	-69.412	-0.0938
	53.0349	-69.412	-0.03941
	53.3858	-69.412	-0.01495
	53.7366	-69.412	-0.00494
	54.0875	-69.412	-0.00127
	54.4384	-69.412	-0.000232792
	18.2976	-51.8267	0
	18.6485	-51.8267	0
	18.9994	-51.8267	0
	19.3502	-51.8267	0
	19.7011	-51.8267	-4.83254e-08
	20.052	-51.8267	-7.47608e-07
	20.4029	-51.8267	-3.80909e-06
	20.7538	-51.8267	-1.62163e-05
	21.1047	-51.8267	-5.88447e-05
	21.4555	-51.8267	-0.0001835
	21.8064	-51.8267	-0.000526302
	22.1573	-51.8267	-0.00137
	22.5082	-51.8267	-0.00324
	22.8591	-51.8267	-0.00708
	23.2099	-51.8267	-0.01437
	23.5608	-51.8267	-0.02717
	23.9117	-51.8267	-0.04787
	24.2626	-51.8267	-0.07844
	24.6135	-51.8267	-0.11911
	24.9643	-51.8267	-0.16699
	25.3152	-51.8267	-0.21551
	25.6661	-51.8267	-0.2561
	26.017	-51.8267	-0.28192
	26.3679	-51.8267	-0.29291
	26.7188	-51.8267	-0.29857
	27.0696	-51.8267	-0.31817
	27.4205	-51.8267	-0.37688
	27.7714	-51.8267	-0.49954
	28.1223	-51.8267	-0.70521
	28.4732	-51.8267	-1.00378
	28.824	-51.8267	-1.39428
	29.1749	-51.8267	-1.86221
	29.5258	-51.8267	-2.37543
	29.8767	-51.8267	-2.88336
	30.2276	-51.8267	-3.32792
	30.5785	-51.8267	-3.66588
	30.9293	-51.8267	-3.89102
	31.2802	-51.8267	-4.03832
	31.6311	-51.8267	-4.16364
	31.982	-51.8267	-4.31217
	32.3329	-51.8267	-4.49587
	32.6837	-51.8267	-4.69496
	33.0346	-51.8267	-4.8804
	33.3855	-51.8267	-5.04125
	33.7364	-51.8267	-5.20061
	34.0873	-51.8267	-5.40584
	34.4382	-51.8267	-5.69974
	34.789	-51.8267	-6.08942
	35.1399	-51.8267	-6.53188
	35.4908	-51.8267	-6.95379
	35.8417	-51.8267	-7.29054
	36.1926	-51.8267	-7.52261
	36.5434	-51.8267	-7.68615
	36.8943	-51.8267	-7.8501
	37.2452	-51.8267	-8.07734
	37.5961	-51.8267	-8.39137
	37.947	-51.8267	-8.76756
	38.2978	-51.8267	-9.14933
	38.6487	-51.8267	-9.47379
	38.9996	-51.8267	-9.69153
	39.3505	-51.8267	-9.77449
	39.7014	-51.8267	-9.71454
	40.0523	-51.8267	-9.51848
	40.4031	-51.8267	-9.20511
	40.754	-51.8267	-8.79908
	41.1049	-51.8267	-8.32592
	41.4558	-51.8267	-7.80704
	41.8067	-51.8267	-7.26028
	42.1575	-51.8267	-6.71244
	42.5084	-51.8267	-6.20405
	42.8593	-51.8267	-5.78793
	43.2102	-51.8267	-5.51149
	43.5611	-51.8267	-5.39844
	43.912	-51.8267	-5.43892
	44.2628	-51.8267	-5.59746
	44.6137	-51.8267	-5.82863
	44.9646	-51.8267	-6.09544
	45.3155	-51.8267	-6.378
	45.6664	-51.8267	-6.67042
	46.0172	-51.8267	-6.96071
	46.3681	-51.8267	-7.21273
	46.719	-51.8267	-7.36725
	47.0699	-51.8267	-7.36857
	47.4208	-51.8267	-7.20025
	47.7717	-51.8267	-6.90034
	48.1225	-51.8267	-6.54439
	48.4734	-51.8267	-6.20351
	48.8243	-51.8267	-5.90589
	49.1752	-51.8267	-5.62189
	49.5261	-51.8267	-5.2804
	49.8769	-51.8267	-4.80638
	50.2278	-51.8267	-4.16336
	50.5787	-51.8267	-3.37985
	50.9296	-51.8267	-2.54076
	51.2805	-51.8267	-1.75274
	51.6313	-51.8267	-1.10297
	51.9822	-51.8267	-0.63031
	52.3331	-51.8267	-0.32596
	52.684	-51.8267	-0.1521
	53.0349	-51.8267	-0.06379
	53.3858	-51.8267	-0.02416
	53.7366	-51.8267	-0.00797
	54.0875	-51.8267	-0.00204
	54.4384	-51.8267	-0.000371274
	18.2976	-34.2413	0
	18.6485	-34.2413	0
	18.9994	-34.2413	0
	19.3502	-34.2413	-2.17703e-08
	19.7011	-34.2413	-2.85407e-07
	20.052	-34.2413	-2.7811e-06
	20.4029	-34.2413	-1.30321e-05
	20.7538	-34.2413	-5.26818e-05
	21.1047	-34.2413	-0.000183217
	21.4555	-34.2413	-0.0005559
	21.8064	-34.2413	-0.00155
	22.1573	-34.2413	-0.00393
	22.5082	-34.2413	-0.00909
	22.8591	-34.2413	-0.01944
	23.2099	-34.2413	-0.03864
	23.5608	-34.2413	-0.07165
	23.9117	-34.2413	-0.12405
	24.2626	-34.2413	-0.2002
	24.6135	-34.2413	-0.30022
	24.9643	-34.2413	-0.41677
	25.3152	-34.2413	-0.53399
	25.6661	-34.2413	-0.63127
	26.017	-34.2413	-0.69211
	26.3679	-34.2413	-0.71503
	26.7188	-34.2413	-0.71972
	27.0696	-34.2413	-0.74645
	27.4205	-34.2413	-0.84642
	27.7714	-34.2413	-1.06722
	28.1223	-34.2413	-1.44032
	28.4732	-34.2413	-1.97445
	28.824	-34.2413	-2.65588
	29.1749	-34.2413	-3.44968
	29.5258	-34.2413	-4.29871
	29.8767	-34.2413	-5.12475
	30.2276	-34.2413	-5.84379
	30.5785	-34.2413	-6.39676
	30.9293	-34.2413	-6.7803
	31.2802	-34.2413	-7.05114
	31.6311	-34.2413	-7.2944
	31.982	-34.2413	-7.57544
	32.3329	-34.2413	-7.90582
	32.6837	-34.2413	-8.24634
	33.0346	-34.2413	-8.54286
	33.3855	-34.2413	-8.7703
	33.7364	-34.2413	-8.96048
	34.0873	-34.2413	-9.18962
	34.4382	-34.2413	-9.53503
	34.789	-34.2413	-10.0248
	35.1399	-34.2413	-10.6104
	35.4908	-34.2413	-11.1916
	35.8417	-34.2413	-11.6726
	36.1926	-34.2413	-12.0176
	36.5434	-34.2413	-12.2711
	36.8943	-34.2413	-12.5279
	37.2452	-34.2413	-12.8774
	37.5961	-34.2413	-13.3527
	37.947	-34.2413	-13.9137
	38.2978	-34.2413	-14.47
	38.6487	-34.2413	-14.9219
	38.9996	-34.2413	-15.1958
	39.3505	-34.2413	-15.2601
	39.7014	-34.2413	-15.1212
	40.0523	-34.2413	-14.8077
	40.4031	-34.2413	-14.357
	40.754	-34.2413	-13.8007
	41.1049	-34.2413	-13.1609
	41.4558	-34.2413	-12.4519
	41.8067	-34.2413	-11.6891
	42.1575	-34.2413	-10.9111
	42.5084	-34.2413	-10.1824
	42.8593	-34.2413	-9.58523
	43.2102	-34.2413	-9.18896
	43.5611	-34.2413	-9.02376
	43.912	-34.2413	-9.06878
	44.2628	-34.2413	-9.26648
	44.6137	-34.2413	-9.54668
	44.9646	-34.2413	-9.85461
	45.3155	-34.2413	-10.1651
	45.6664	-34.2413	-10.4793
	46.0172	-34.2413	-10.7928
	46.3681	-34.2413	-11.0645
	46.719	-34.2413	-11.2122
	47.0699	-34.2413	-11.1505
	47.4208	-34.2413	-10.8464
	47.7717	-34.2413	-10.3481
	48.1225	-34.2413	-9.76393
	48.4734	-34.2413	-9.20161
	48.8243	-34.2413	-8.70837
	49.1752	-34.2413	-8.24575
	49.5261	-34.2413	-7.71176
	49.8769	-34.2413	-6.99632
	50.2278	-34.2413	-6.04463
	50.5787	-34.2413	-4.8965
	50.9296	-34.2413	-3.6738
	51.2805	-34.2413	-2.52976
	51.6313	-34.2413	-1.58913
	51.9822	-34.2413	-0.90656
	52.3331	-34.2413	-0.46801
	52.684	-34.2413	-0.21802
	53.0349	-34.2413	-0.09128
	53.3858	-34.2413	-0.03452
	53.7366	-34.2413	-0.01135
	54.0875	-34.2413	-0.00289
	54.4384	-34.2413	-0.000523266
	18.2976	-16.656	0
	18.6485	-16.656	0
	18.9994	-16.656	0
	19.3502	-16.656	-8.63636e-08
	19.7011	-16.656	-1.06364e-06
	20.052	-16.656	-8.64856e-06
	20.4029	-16.656	-3.86359e-05
	20.7538	-16.656	-0.000150646
	21.1047	-16.656	-0.000507671
	21.4555	-16.656	-0.00151
	21.8064	-16.656	-0.0041
	22.1573	-16.656	-0.01017
	22.5082	-16.656	-0.02302
	22.8591	-16.656	-0.04818
	23.2099	-16.656	-0.0938
	23.5608	-16.656	-0.17045
	23.9117	-16.656	-0.2896
	24.2626	-16.656	-0.45967
	24.6135	-16.656	-0.67975
	24.9643	-16.656	-0.93313
	25.3152	-16.656	-1.18558
	25.6661	-16.656	-1.39339
	26.017	-16.656	-1.52149
	26.3679	-16.656	-1.56487
	26.7188	-16.656	-1.56019
	27.0696	-16.656	-1.58277
	27.4205	-16.656	-1.7262
	27.7714	-16.656	-2.07311
	28.1223	-16.656	-2.67036
	28.4732	-16.656	-3.51814
	28.824	-16.656	-4.57532
	29.1749	-16.656	-5.77193
	29.5258	-16.656	-7.01794
	29.8767	-16.656	-8.20873
	30.2276	-16.656	-9.24216
	30.5785	-16.656	-10.0522
	30.9293	-16.656	-10.643
	31.2802	-16.656	-11.0923
	31.6311	-16.656	-11.5097
	31.982	-16.656	-11.9741
	32.3329	-16.656	-12.4908
	32.6837	-16.656	-12.9963
	33.0346	-16.656	-13.4072
	33.3855	-16.656	-13.6804
	33.7364	-16.656	-13.8549
	34.0873	-16.656	-14.0387
	34.4382	-16.656	-14.3525
	34.789	-16.656	-14.8589
	35.1399	-16.656	-15.5186
	35.4908	-16.656	-16.2145
	35.8417	-16.656	-16.8221
	36.1926	-16.656	-17.2832
	36.5434	-16.656	-17.6389
	36.8943	-16.656	-17.9987
	37.2452	-16.656	-18.4719
	37.5961	-16.656	-19.0995
	37.947	-16.656	-19.8262
	38.2978	-16.656	-20.5269
	38.6487	-16.656	-21.0638
	38.9996	-16.656	-21.3402
	39.3505	-16.656	-21.3289
	39.7014	-16.656	-21.0648
	40.0523	-16.656	-20.6133
	40.4031	-16.656	-20.0375
	40.754	-16.656	-19.3722
	41.1049	-16.656	-18.6238
	41.4558	-16.656	-17.7854
	41.8067	-16.656	-16.8618
	42.1575	-16.656	-15.9019
	42.5084	-16.656	-14.9965
	42.8593	-16.656	-14.2564
	43.2102	-16.656	-13.7684
	43.5611	-16.656	-13.5619
	43.912	-16.656	-13.5988
	44.2628	-16.656	-13.7966
	44.6137	-16.656	-14.0601
	44.9646	-16.656	-14.3185
	45.3155	-16.656	-14.5464
	45.6664	-16.656	-14.7604
	46.0172	-16.656	-14.976
	46.3681	-16.656	-15.1582
	46.719	-16.656	-15.2094
	47.0699	-16.656	-15.0145
	47.4208	-16.656	-14.5192
	47.7717	-16.656	-13.7752
	48.1225	-16.656	-12.9194
	48.4734	-16.656	-12.0955
	48.8243	-16.656	-11.3719
	49.1752	-16.656	-10.7048
	49.5261	-16.656	-9.96443
	49.8769	-16.656	-9.00746
	50.2278	-16.656	-7.76047
	50.5787	-16.656	-6.27208
	50.9296	-16.656	-4.69643
	51.2805	-16.656	-3.22787
	51.6313	-16.656	-2.02401
	51.9822	-16.656	-1.15261
	52.3331	-16.656	-0.59401
	52.684	-16.656	-0.27625
	53.0349	-16.656	-0.11546
	53.3858	-16.656	-0.04358
	53.7366	-16.656	-0.0143
	54.0875	-16.656	-0.00362
	54.4384	-16.656	-0.000651709
	18.2976	0.92933	0
	18.6485	0.92933	0
	18.9994	0.92933	0
	19.3502	0.92933	-3.63636e-07
	19.7011	0.92933	-3.69713e-06
	20.052	0.92933	-2.51213e-05
	20.4029	0.92933	-0.000106363
	20.7538	0.92933	-0.000397507
	21.1047	0.92933	-0.00129
	21.4555	0.92933	-0.00374
	21.8064	0.92933	-0.00991
	22.1573	0.92933	-0.02397
	22.5082	0.92933	-0.05301
	22.8591	0.92933	-0.10847
	23.2099	0.92933	-0.20648
	23.5608	0.92933	-0.36717
	23.9117	0.92933	-0.6113
	24.2626	0.92933	-0.9527
	24.6135	0.92933	-1.38685
	24.9643	0.92933	-1.87955
	25.3152	0.92933	-2.36481
	25.6661	0.92933	-2.7605
	26.017	0.92933	-3.00141
	26.3679	0.92933	-3.07622
	26.7188	0.92933	-3.04653
	27.0696	0.92933	-3.03833
	27.4205	0.92933	-3.20492
	27.7714	0.92933	-3.67587
	28.1223	0.92933	-4.5153
	28.4732	0.92933	-5.70532
	28.824	0.92933	-7.16114
	29.1749	0.92933	-8.76354
	29.5258	0.92933	-10.3865
	29.8767	0.92933	-11.9103
	30.2276	0.92933	-13.2344
	30.5785	0.92933	-14.3027
	30.9293	0.92933	-15.1304
	31.2802	0.92933	-15.8049
	31.6311	0.92933	-16.4403
	31.982	0.92933	-17.1124
	32.3329	0.92933	-17.814
	32.6837	0.92933	-18.4615
	33.0346	0.92933	-18.9498
	33.3855	0.92933	-19.2215
	33.7364	0.92933	-19.319
	34.0873	0.92933	-19.3755
	34.4382	0.92933	-19.5527
	34.789	0.92933	-19.9561
	35.1399	0.92933	-20.5732
	35.4908	0.92933	-21.2916
	35.8417	0.92933	-21.9706
	36.1926	0.92933	-22.5266
	36.5434	0.92933	-22.9798
	36.8943	0.92933	-23.431
	37.2452	0.92933	-23.9926
	37.5961	0.92933	-24.7095
	37.947	0.92933	-25.5184
	38.2978	0.92933	-26.2709
	38.6487	0.92933	-26.8003
	38.9996	0.92933	-26.9948
	39.3505	0.92933	-26.8402
	39.7014	0.92933	-26.411
	40.0523	0.92933	-25.8195
	40.4031	0.92933	-25.1594
	40.754	0.92933	-24.464
	41.1049	0.92933	-23.7122
	41.4558	0.92933	-22.8631
	41.8067	0.92933	-21.903
	42.1575	0.92933	-20.8864
	42.5084	0.92933	-19.9245
	42.8593	0.92933	-19.1463
	43.2102	0.92933	-18.6414
	43.5611	0.92933	-18.4261
	43.912	0.92933	-18.4404
	44.2628	0.92933	-18.5796
	44.6137	0.92933	-18.7306
	44.9646	0.92933	-18.8143
	45.3155	0.92933	-18.8113
	45.6664	0.92933	-18.7622
	46.0172	0.92933	-18.7142
	46.3681	0.92933	-18.6543
	46.719	0.92933	-18.4843
	47.0699	0.92933	-18.0697
	47.4208	0.92933	-17.3351
	47.7717	0.92933	-16.3268
	48.1225	0.92933	-15.1974
	48.4734	0.92933	-14.1155
	48.8243	0.92933	-13.1678
	49.1752	0.92933	-12.3105
	49.5261	0.92933	-11.3966
	49.8769	0.92933	-10.2597
	50.2278	0.92933	-8.81181
	50.5787	0.92933	-7.10409
	50.9296	0.92933	-5.3081
	51.2805	0.92933	-3.64115
	51.6313	0.92933	-2.27893
	51.9822	0.92933	-1.29545
	52.3331	0.92933	-0.66645
	52.684	0.92933	-0.3094
	53.0349	0.92933	-0.12908
	53.3858	0.92933	-0.04864
	53.7366	0.92933	-0.01592
	54.0875	0.92933	-0.00401
	54.4384	0.92933	-0.000717278
	18.2976	18.5147	0
	18.6485	18.5147	0
	18.9994	18.5147	0
	19.3502	18.5147	-1.19474e-06
	19.7011	18.5147	-1.10048e-05
	20.052	18.5147	-6.56469e-05
	20.4029	18.5147	-0.000265767
	20.7538	18.5147	-0.000955083
	21.1047	18.5147	-0.00301
	21.4555	18.5147	-0.00848
	21.8064	18.5147	-0.02187
	22.1573	18.5147	-0.05154
	22.5082	18.5147	-0.1113
	22.8591	18.5147	-0.22241
	23.2099	18.5147	-0.41359
	23.5608	18.5147	-0.71884
	23.9117	18.5147	-1.17104
	24.2626	18.5147	-1.78897
	24.6135	18.5147	-2.55893
	24.9643	18.5147	-3.41768
	25.3152	18.5147	-4.25142
	25.6661	18.5147	-4.92344
	26.017	18.5147	-5.32778
	26.3679	18.5147	-5.44552
	26.7188	18.5147	-5.37053
	27.0696	18.5147	-5.29127
	27.4205	18.5147	-5.43166
	27.7714	18.5147	-5.97483
	28.1223	18.5147	-7.00236
	28.4732	18.5147	-8.47237
	28.824	18.5147	-10.2469
	29.1749	18.5147	-12.1512
	29.5258	18.5147	-14.0282
	29.8767	18.5147	-15.7622
	30.2276	18.5147	-17.2813
	30.5785	18.5147	-18.5584
	30.9293	18.5147	-19.6193
	31.2802	18.5147	-20.538
	31.6311	18.5147	-21.4012
	31.982	18.5147	-22.2577
	32.3329	18.5147	-23.0851
	32.6837	18.5147	-23.7961
	33.0346	18.5147	-24.2873
	33.3855	18.5147	-24.5001
	33.7364	18.5147	-24.4759
	34.0873	18.5147	-24.3543
	34.4382	18.5147	-24.3191
	34.789	18.5147	-24.5126
	35.1399	18.5147	-24.9644
	35.4908	18.5147	-25.5921
	35.8417	18.5147	-26.2617
	36.1926	18.5147	-26.8684
	36.5434	18.5147	-27.3932
	36.8943	18.5147	-27.8995
	37.2452	18.5147	-28.4793
	37.5961	18.5147	-29.1771
	37.947	18.5147	-29.9357
	38.2978	18.5147	-30.6067
	38.6487	18.5147	-31.0148
	38.9996	18.5147	-31.044
	39.3505	18.5147	-30.6963
	39.7014	18.5147	-30.0853
	40.0523	18.5147	-29.3707
	40.4031	18.5147	-28.6764
	40.754	18.5147	-28.0335
	41.1049	18.5147	-27.3901
	41.4558	18.5147	-26.6679
	41.8067	18.5147	-25.8298
	42.1575	18.5147	-24.9284
	42.5084	18.5147	-24.0807
	42.8593	18.5147	-23.4124
	43.2102	18.5147	-22.9946
	43.5611	18.5147	-22.8173
	43.912	18.5147	-22.7986
	44.2628	18.5147	-22.8216
	44.6137	18.5147	-22.7692
	44.9646	18.5147	-22.5645
	45.3155	18.5147	-22.2003
	45.6664	18.5147	-21.7437
	46.0172	18.5147	-21.2794
	46.3681	18.5147	-20.8297
	46.719	18.5147	-20.3153
	47.0699	18.5147	-19.6007
	47.4208	18.5147	-18.5968
	47.7717	18.5147	-17.3379
	48.1225	18.5147	-15.9744
	48.4734	18.5147	-14.6826
	48.8243	18.5147	-13.5586
	49.1752	18.5147	-12.5642
	49.5261	18.5147	-11.5508
	49.8769	18.5147	-10.3454
	50.2278	18.5147	-8.85219
	50.5787	18.5147	-7.11632
	50.9296	18.5147	-5.3048
	51.2805	18.5147	-3.63135
	51.6313	18.5147	-2.26842
	51.9822	18.5147	-1.28709
	52.3331	18.5147	-0.66096
	52.684	18.5147	-0.30632
	53.0349	18.5147	-0.12757
	53.3858	18.5147	-0.04799
	53.7366	18.5147	-0.01567
	54.0875	18.5147	-0.00392
	54.4384	18.5147	-0.000697629
	18.2976	36.1	0
	18.6485	36.1	-2.48804e-08
	18.9994	36.1	-1.69139e-07
	19.3502	36.1	-4.05574e-06
	19.7011	36.1	-3.12959e-05
	20.052	36.1	-0.000162691
	20.4029	36.1	-0.000624727
	20.7538	36.1	-0.00214
	21.1047	36.1	-0.00651
	21.4555	36.1	-0.01779
	21.8064	36.1	-0.04454
	22.1573	36.1	-0.10199
	22.5082	36.1	-0.21449
	22.8591	36.1	-0.41771
	23.2099	36.1	-0.75747
	23.5608	36.1	-1.28475
	23.9117	36.1	-2.04465
	24.2626	36.1	-3.05657
	24.6135	36.1	-4.28814
	24.9643	36.1	-5.63344
	25.3152	36.1	-6.9164
	25.6661	36.1	-7.9353
	26.017	36.1	-8.54049
	26.3679	36.1	-8.70891
	26.7188	36.1	-8.57177
	27.0696	36.1	-8.381
	27.4205	36.1	-8.42709
	27.7714	36.1	-8.94182
	28.1223	36.1	-10.0231
	28.4732	36.1	-11.6089
	28.824	36.1	-13.5149
	29.1749	36.1	-15.5195
	29.5258	36.1	-17.4473
	29.8767	36.1	-19.2058
	30.2276	36.1	-20.7737
	30.5785	36.1	-22.1672
	30.9293	36.1	-23.4166
	31.2802	36.1	-24.5566
	31.6311	36.1	-25.6122
	31.982	36.1	-26.5834
	32.3329	36.1	-27.4349
	32.6837	36.1	-28.1016
	33.0346	36.1	-28.514
	33.3855	36.1	-28.6323
	33.7364	36.1	-28.4914
	34.0873	36.1	-28.2101
	34.4382	36.1	-27.9607
	34.789	36.1	-27.9023
	35.1399	36.1	-28.1094
	35.4908	36.1	-28.5532
	35.8417	36.1	-29.1319
	36.1926	36.1	-29.7313
	36.5434	36.1	-30.2835
	36.8943	36.1	-30.7904
	37.2452	36.1	-31.3034
	37.5961	36.1	-31.8632
	37.947	36.1	-32.4376
	38.2978	36.1	-32.9062
	38.6487	36.1	-33.1092
	38.9996	36.1	-32.9341
	39.3505	36.1	-32.3907
	39.7014	36.1	-31.6161
	40.0523	36.1	-30.8051
	40.4031	36.1	-30.1093
	40.754	36.1	-29.5643
	41.1049	36.1	-29.0983
	41.4558	36.1	-28.6041
	41.8067	36.1	-28.0232
	42.1575	36.1	-27.3955
	42.5084	36.1	-26.8228
	42.8593	36.1	-26.4013
	43.2102	36.1	-26.1622
	43.5611	36.1	-26.0622
	43.912	36.1	-26.0045
	44.2628	36.1	-25.8768
	44.6137	36.1	-25.5746
	44.9646	36.1	-25.0332
	45.3155	36.1	-24.2579
	45.6664	36.1	-23.3363
	46.0172	36.1	-22.3852
	46.3681	36.1	-21.466
	46.719	36.1	-20.5338
	47.0699	36.1	-19.472
	47.4208	36.1	-18.1914
	47.7717	36.1	-16.7135
	48.1225	36.1	-15.1722
	48.4734	36.1	-13.7343
	48.8243	36.1	-12.4964
	49.1752	36.1	-11.4308
	49.5261	36.1	-10.4029
	49.8769	36.1	-9.24942
	50.2278	36.1	-7.87427
	50.5787	36.1	-6.30725
	50.9296	36.1	-4.68867
	51.2805	36.1	-3.2022
	51.6313	36.1	-1.99623
	51.9822	36.1	-1.13045
	52.3331	36.1	-0.57947
	52.684	36.1	-0.26807
	53.0349	36.1	-0.11143
	53.3858	36.1	-0.04184
	53.7366	36.1	-0.01363
	54.0875	36.1	-0.00339
	54.4384	36.1	-0.000599605
	18.2976	53.6853	0
	18.6485	53.6853	-1.21292e-07
	18.9994	53.6853	-8.51196e-07
	19.3502	53.6853	-1.19242e-05
	19.7011	53.6853	-8.06048e-05
	20.052	53.6853	-0.00037433
	20.4029	53.6853	-0.00137
	20.7538	53.6853	-0.00449
	21.1047	53.6853	-0.01312
	21.4555	53.6853	-0.0347
	21.8064	53.6853	-0.08408
	22.1573	53.6853	-0.18666
	22.5082	53.6853	-0.38137
	22.8591	53.6853	-0.72221
	23.2099	53.6853	-1.27463
	23.5608	53.6853	-2.10612
	23.9117	53.6853	-3.26927
	24.2626	53.6853	-4.77463
	24.6135	53.6853	-6.55839
	24.9643	53.6853	-8.45946
	25.3152	53.6853	-10.2326
	25.6661	53.6853	-11.6139
	26.017	53.6853	-12.4209
	26.3679	53.6853	-12.6382
	26.7188	53.6853	-12.4357
	27.0696	53.6853	-12.1147
	27.4205	53.6853	-12.0083
	27.7714	53.6853	-12.3769
	28.1223	53.6853	-13.3319
	28.4732	53.6853	-14.8076
	28.824	53.6853	-16.5994
	29.1749	53.6853	-18.4631
	29.5258	53.6853	-20.2209
	29.8767	53.6853	-21.813
	30.2276	53.6853	-23.2754
	30.5785	53.6853	-24.6699
	30.9293	53.6853	-26.0255
	31.2802	53.6853	-27.3207
	31.6311	53.6853	-28.4993
	31.982	53.6853	-29.5002
	32.3329	53.6853	-30.2808
	32.6837	53.6853	-30.8204
	33.0346	53.6853	-31.1104
	33.3855	53.6853	-31.1466
	33.7364	53.6853	-30.9521
	34.0873	53.6853	-30.5989
	34.4382	53.6853	-30.2135
	34.789	53.6853	-29.9435
	35.1399	53.6853	-29.9005
	35.4908	53.6853	-30.1198
	35.8417	53.6853	-30.5522
	36.1926	53.6853	-31.0894
	36.5434	53.6853	-31.617
	36.8943	53.6853	-32.0671
	37.2452	53.6853	-32.4405
	37.5961	53.6853	-32.7764
	37.947	53.6853	-33.0836
	38.2978	53.6853	-33.2945
	38.6487	53.6853	-33.2812
	38.9996	53.6853	-32.9339
	39.3505	53.6853	-32.2501
	39.7014	53.6853	-31.363
	40.0523	53.6853	-30.4829
	40.4031	53.6853	-29.7867
	40.754	53.6853	-29.329
	41.1049	53.6853	-29.0413
	41.4558	53.6853	-28.8053
	41.8067	53.6853	-28.5456
	42.1575	53.6853	-28.2776
	42.5084	53.6853	-28.066
	42.8593	53.6853	-27.956
	43.2102	53.6853	-27.9285
	43.5611	53.6853	-27.9099
	43.912	53.6853	-27.8046
	44.2628	53.6853	-27.523
	44.6137	53.6853	-26.9877
	44.9646	53.6853	-26.1517
	45.3155	53.6853	-25.0272
	45.6664	53.6853	-23.7073
	46.0172	53.6853	-22.3245
	46.3681	53.6853	-20.9688
	46.719	53.6853	-19.6321
	47.0699	53.6853	-18.2294
	47.4208	53.6853	-16.685
	47.7717	53.6853	-15.0136
	48.1225	53.6853	-13.3292
	48.4734	53.6853	-11.7817
	48.8243	53.6853	-10.4654
	49.1752	53.6853	-9.36809
	49.5261	53.6853	-8.38053
	49.8769	53.6853	-7.36058
	50.2278	53.6853	-6.21518
	50.5787	53.6853	-4.95142
	50.9296	53.6853	-3.667
	51.2805	53.6853	-2.49739
	51.6313	53.6853	-1.55325
	51.9822	53.6853	-0.87774
	52.3331	53.6853	-0.44908
	52.684	53.6853	-0.20738
	53.0349	53.6853	-0.08604
	53.3858	53.6853	-0.03225
	53.7366	53.6853	-0.01048
	54.0875	53.6853	-0.00259
	54.4384	53.6853	-0.000455417
	18.2976	71.2707	-6.69856e-09
	18.6485	71.2707	-4.67703e-07
	18.9994	71.2707	-3.27273e-06
	19.3502	71.2707	-3.20926e-05
	19.7011	71.2707	-0.000192148
	20.052	71.2707	-0.000809637
	20.4029	71.2707	-0.00282
	20.7538	71.2707	-0.00883
	21.1047	71.2707	-0.02483
	21.4555	71.2707	-0.0634
	21.8064	71.2707	-0.14833
	22.1573	71.2707	-0.31838
	22.5082	71.2707	-0.63005
	22.8591	71.2707	-1.15703
	23.2099	71.2707	-1.98261
	23.5608	71.2707	-3.18489
	23.9117	71.2707	-4.81364
	24.2626	71.2707	-6.85738
	24.6135	71.2707	-9.20811
	24.9643	71.2707	-11.6431
	25.3152	71.2707	-13.8535
	25.6661	71.2707	-15.5323
	26.017	71.2707	-16.4909
	26.3679	71.2707	-16.7403
	26.7188	71.2707	-16.4872
	27.0696	71.2707	-16.055
	27.4205	71.2707	-15.7789
	27.7714	71.2707	-15.9167
	28.1223	71.2707	-16.5881
	28.4732	71.2707	-17.7477
	28.824	71.2707	-19.2082
	29.1749	71.2707	-20.7341
	29.5258	71.2707	-22.1571
	29.8767	71.2707	-23.4448
	30.2276	71.2707	-24.6792
	30.5785	71.2707	-25.961
	30.9293	71.2707	-27.3178
	31.2802	71.2707	-28.6763
	31.6311	71.2707	-29.9026
	31.982	71.2707	-30.8764
	32.3329	71.2707	-31.5506
	32.6837	71.2707	-31.953
	33.0346	71.2707	-32.1427
	33.3855	71.2707	-32.1556
	33.7364	71.2707	-32.001
	34.0873	71.2707	-31.6917
	34.4382	71.2707	-31.288
	34.789	71.2707	-30.9052
	35.1399	71.2707	-30.6764
	35.4908	71.2707	-30.6958
	35.8417	71.2707	-30.9717
	36.1926	71.2707	-31.4129
	36.5434	71.2707	-31.8711
	36.8943	71.2707	-32.218
	37.2452	71.2707	-32.4103
	37.5961	71.2707	-32.4925
	37.947	71.2707	-32.525
	38.2978	71.2707	-32.5041
	38.6487	71.2707	-32.338
	38.9996	71.2707	-31.9094
	39.3505	71.2707	-31.1794
	39.7014	71.2707	-30.2488
	40.0523	71.2707	-29.3247
	40.4031	71.2707	-28.6092
	40.754	71.2707	-28.1936
	41.1049	71.2707	-28.0357
	41.4558	71.2707	-28.0227
	41.8067	71.2707	-28.0647
	42.1575	71.2707	-28.142
	42.5084	71.2707	-28.2679
	42.8593	71.2707	-28.4292
	43.2102	71.2707	-28.5622
	43.5611	71.2707	-28.579
	43.912	71.2707	-28.4042
	44.2628	71.2707	-27.9864
	44.6137	71.2707	-27.2835
	44.9646	71.2707	-26.266
	45.3155	71.2707	-24.9446
	45.6664	71.2707	-23.4003
	46.0172	71.2707	-21.7573
	46.3681	71.2707	-20.1114
	46.719	71.2707	-18.4768
	47.0699	71.2707	-16.7973
	47.4208	71.2707	-15.0178
	47.7717	71.2707	-13.1559
	48.1225	71.2707	-11.316
	48.4734	71.2707	-9.63919
	48.8243	71.2707	-8.22475
	49.1752	71.2707	-7.08282
	49.5261	71.2707	-6.13512
	49.8769	71.2707	-5.26319
	50.2278	71.2707	-4.3758
	50.5787	71.2707	-3.4523
	50.9296	71.2707	-2.5412
	51.2805	71.2707	-1.72369
	51.6313	71.2707	-1.06889
	51.9822	71.2707	-0.60251
	52.3331	71.2707	-0.30766
	52.684	71.2707	-0.14181
	53.0349	71.2707	-0.05873
	53.3858	71.2707	-0.02197
	53.7366	71.2707	-0.00712
	54.0875	71.2707	-0.00175
	54.4384	71.2707	-0.000305673
	18.2976	88.856	-2.63158e-08
	18.6485	88.856	-1.60789e-06
	18.9994	88.856	-1.09261e-05
	19.3502	88.856	-8.0933e-05
	19.7011	88.856	-0.000430474
	20.052	88.856	-0.00166
	20.4029	88.856	-0.00552
	20.7538	88.856	-0.0165
	21.1047	88.856	-0.04454
	21.4555	88.856	-0.10948
	21.8064	88.856	-0.24662
	22.1573	88.856	-0.51029
	22.5082	88.856	-0.97491
	22.8591	88.856	-1.73061
	23.2099	88.856	-2.87091
	23.5608	88.856	-4.47294
	23.9117	88.856	-6.56998
	24.2626	88.856	-9.11603
	24.6135	88.856	-11.9522
	24.9643	88.856	-14.7982
	25.3152	88.856	-17.3004
	25.6661	88.856	-19.1403
	26.017	88.856	-20.1565
	26.3679	88.856	-20.4065
	26.7188	88.856	-20.128
	27.0696	88.856	-19.6355
	27.4205	88.856	-19.2236
	27.7714	88.856	-19.1148
	28.1223	88.856	-19.4311
	28.4732	88.856	-20.1678
	28.824	88.856	-21.1885
	29.1749	88.856	-22.2912
	29.5258	88.856	-23.3197
	29.8767	88.856	-24.252
	30.2276	88.856	-25.1938
	30.5785	88.856	-26.2744
	30.9293	88.856	-27.5304
	31.2802	88.856	-28.8613
	31.6311	88.856	-30.0805
	31.982	88.856	-31.0217
	32.3329	88.856	-31.6272
	32.6837	88.856	-31.9568
	33.0346	88.856	-32.1194
	33.3855	88.856	-32.1831
	33.7364	88.856	-32.1457
	34.0873	88.856	-31.9694
	34.4382	88.856	-31.6526
	34.789	88.856	-31.272
	35.1399	88.856	-30.9656
	35.4908	88.856	-30.8656
	35.8417	88.856	-31.0234
	36.1926	88.856	-31.3663
	36.5434	88.856	-31.7274
	36.8943	88.856	-31.9415
	37.2452	88.856	-31.941
	37.5961	88.856	-31.7855
	37.947	88.856	-31.5896
	38.2978	88.856	-31.4104
	38.6487	88.856	-31.1852
	38.9996	88.856	-30.7771
	39.3505	88.856	-30.0938
	39.7014	88.856	-29.1864
	40.0523	88.856	-28.2481
	40.4031	88.856	-27.5065
	40.754	88.856	-27.098
	41.1049	88.856	-27.0177
	41.4558	88.856	-27.1634
	41.8067	88.856	-27.4275
	42.1575	88.856	-27.749
	42.5084	88.856	-28.0901
	42.8593	88.856	-28.3905
	43.2102	88.856	-28.5629
	43.5611	88.856	-28.5283
	43.912	88.856	-28.2476
	44.2628	88.856	-27.7148
	44.6137	88.856	-26.9231
	44.9646	88.856	-25.8575
	45.3155	88.856	-24.5209
	45.6664	88.856	-22.9694
	46.0172	88.856	-21.296
	46.3681	88.856	-19.5737
	46.719	88.856	-17.8109
	47.0699	88.856	-15.9623
	47.4208	88.856	-13.9891
	47.7717	88.856	-11.9231
	48.1225	88.856	-9.87708
	48.4734	88.856	-8.00473
	48.8243	88.856	-6.42627
	49.1752	88.856	-5.18244
	49.5261	88.856	-4.22616
	49.8769	88.856	-3.45816
	50.2278	88.856	-2.78387
	50.5787	88.856	-2.15265
	50.9296	88.856	-1.5658
	51.2805	88.856	-1.05455
	51.6313	88.856	-0.65101
	51.9822	88.856	-0.36569
	52.3331	88.856	-0.18632
	52.684	88.856	-0.08572
	53.0349	88.856	-0.03543
	53.3858	88.856	-0.01323
	53.7366	88.856	-0.00428
	54.0875	88.856	-0.00105
	54.4384	88.856	-0.000181304
	18.2976	106.441	-1.2488e-07
	18.6485	106.441	-4.82129e-06
	18.9994	106.441	-3.19749e-05
	19.3502	106.441	-0.000191213
	19.7011	106.441	-0.000910399
	20.052	106.441	-0.00327
	20.4029	106.441	-0.01031
	20.7538	106.441	-0.02946
	21.1047	106.441	-0.07625
	21.4555	106.441	-0.18002
	21.8064	106.441	-0.38961
	22.1573	106.441	-0.77511
	22.5082	106.441	-1.42529
	22.8591	106.441	-2.43795
	23.2099	106.441	-3.90334
	23.5608	106.441	-5.88258
	23.9117	106.441	-8.38002
	24.2626	106.441	-11.3098
	24.6135	106.441	-14.4672
	24.9643	106.441	-17.5317
	25.3152	106.441	-20.1326
	25.6661	106.441	-21.9719
	26.017	106.441	-22.9416
	26.3679	106.441	-23.156
	26.7188	106.441	-22.8743
	27.0696	106.441	-22.3771
	27.4205	106.441	-21.8908
	27.7714	106.441	-21.5835
	28.1223	106.441	-21.5748
	28.4732	106.441	-21.9106
	28.824	106.441	-22.5202
	29.1749	106.441	-23.2428
	29.5258	106.441	-23.9275
	29.8767	106.441	-24.5423
	30.2276	106.441	-25.194
	30.5785	106.441	-26.0316
	30.9293	106.441	-27.1154
	31.2802	106.441	-28.3507
	31.6311	106.441	-29.5334
	31.982	106.441	-30.4681
	32.3329	106.441	-31.078
	32.6837	106.441	-31.4254
	33.0346	106.441	-31.6378
	33.3855	106.441	-31.8016
	33.7364	106.441	-31.9121
	34.0873	106.441	-31.9049
	34.4382	106.441	-31.7403
	34.789	106.441	-31.463
	35.1399	106.441	-31.2
	35.4908	106.441	-31.0908
	35.8417	106.441	-31.2017
	36.1926	106.441	-31.4685
	36.5434	106.441	-31.7207
	36.8943	106.441	-31.7843
	37.2452	106.441	-31.5926
	37.5961	106.441	-31.2309
	37.947	106.441	-30.8614
	38.2978	106.441	-30.5887
	38.6487	106.441	-30.3687
	38.9996	106.441	-30.0407
	39.3505	106.441	-29.4595
	39.7014	106.441	-28.6259
	40.0523	106.441	-27.7163
	40.4031	106.441	-26.9778
	40.754	106.441	-26.585
	41.1049	106.441	-26.5614
	41.4558	106.441	-26.8063
	41.8067	106.441	-27.1883
	42.1575	106.441	-27.6078
	42.5084	106.441	-27.991
	42.8593	106.441	-28.2574
	43.2102	106.441	-28.3254
	43.5611	106.441	-28.1455
	43.912	106.441	-27.7221
	44.2628	106.441	-27.0897
	44.6137	106.441	-26.2695
	44.9646	106.441	-25.2574
	45.3155	106.441	-24.0486
	45.6664	106.441	-22.6705
	46.0172	106.441	-21.1729
	46.3681	106.441	-19.5807
	46.719	106.441	-17.8666
	47.0699	106.441	-15.9702
	47.4208	106.441	-13.8589
	47.7717	106.441	-11.5839
	48.1225	106.441	-9.28641
	48.4734	106.441	-7.15501
	48.8243	106.441	-5.34779
	49.1752	106.441	-3.94204
	49.5261	106.441	-2.91824
	49.8769	106.441	-2.1885
	50.2278	106.441	-1.64927
	50.5787	106.441	-1.221
	50.9296	106.441	-0.86541
	51.2805	106.441	-0.57431
	51.6313	106.441	-0.35154
	51.9822	106.441	-0.19632
	52.3331	106.441	-0.09975
	52.684	106.441	-0.04581
	53.0349	106.441	-0.0189
	53.3858	106.441	-0.00704
	53.7366	106.441	-0.00227
	54.0875	106.441	-0.000551522
	54.4384	106.441	-9.50306e-05
	18.2976	124.027	-4.16986e-07
	18.6485	124.027	-1.28581e-05
	18.9994	124.027	-8.3494e-05
	19.3502	124.027	-0.000425266
	19.7011	124.027	-0.00183
	20.052	124.027	-0.00618
	20.4029	124.027	-0.01858
	20.7538	124.027	-0.0507
	21.1047	124.027	-0.12567
	21.4555	124.027	-0.28446
	21.8064	124.027	-0.59027
	22.1573	124.027	-1.12649
	22.5082	124.027	-1.98826
	22.8591	124.027	-3.26725
	23.2099	124.027	-5.03354
	23.5608	124.027	-7.31766
	23.9117	124.027	-10.0891
	24.2626	124.027	-13.2289
	24.6135	124.027	-16.5056
	24.9643	124.027	-19.5863
	25.3152	124.027	-22.1119
	25.6661	124.027	-23.8257
	26.017	124.027	-24.6792
	26.3679	124.027	-24.8352
	26.7188	124.027	-24.5593
	27.0696	124.027	-24.0874
	27.4205	124.027	-23.5752
	27.7714	124.027	-23.1386
	28.1223	124.027	-22.8979
	28.4732	124.027	-22.9465
	28.824	124.027	-23.2733
	29.1749	124.027	-23.7502
	29.5258	124.027	-24.2194
	29.8767	124.027	-24.6222
	30.2276	124.027	-25.0488
	30.5785	124.027	-25.6595
	30.9293	124.027	-26.5462
	31.2802	124.027	-27.6461
	31.6311	124.027	-28.7685
	31.982	124.027	-29.7094
	32.3329	124.027	-30.3693
	32.6837	124.027	-30.79
	33.0346	124.027	-31.0907
	33.3855	124.027	-31.3633
	33.7364	124.027	-31.6108
	34.0873	124.027	-31.7694
	34.4382	124.027	-31.7875
	34.789	124.027	-31.6883
	35.1399	124.027	-31.5729
	35.4908	124.027	-31.5576
	35.8417	124.027	-31.693
	36.1926	124.027	-31.9105
	36.5434	124.027	-32.0475
	36.8943	124.027	-31.9476
	37.2452	124.027	-31.5678
	37.5961	124.027	-31.0233
	37.947	124.027	-30.5112
	38.2978	124.027	-30.166
	38.6487	124.027	-29.9551
	38.9996	124.027	-29.7038
	39.3505	124.027	-29.2313
	39.7014	124.027	-28.5024
	40.0523	124.027	-27.675
	40.4031	124.027	-27.001
	40.754	124.027	-26.6691
	41.1049	124.027	-26.7091
	41.4558	124.027	-27.0071
	41.8067	124.027	-27.4053
	42.1575	124.027	-27.7778
	42.5084	124.027	-28.0394
	42.8593	124.027	-28.1209
	43.2102	124.027	-27.9721
	43.5611	124.027	-27.5845
	43.912	124.027	-27.0002
	44.2628	124.027	-26.2794
	44.6137	124.027	-25.4582
	44.9646	124.027	-24.5395
	45.3155	124.027	-23.5157
	45.6664	124.027	-22.3936
	46.0172	124.027	-21.1802
	46.3681	124.027	-19.8432
	46.719	124.027	-18.3011
	47.0699	124.027	-16.4593
	47.4208	124.027	-14.2794
	47.7717	124.027	-11.8323
	48.1225	124.027	-9.29729
	48.4734	124.027	-6.90858
	48.8243	124.027	-4.8687
	49.1752	124.027	-3.2901
	49.5261	124.027	-2.17417
	49.8769	124.027	-1.43754
	50.2278	124.027	-0.96548
	50.5787	124.027	-0.65473
	50.9296	124.027	-0.4384
	51.2805	124.027	-0.28142
	51.6313	124.027	-0.16909
	51.9822	124.027	-0.09331
	52.3331	124.027	-0.04721
	52.684	124.027	-0.02164
	53.0349	124.027	-0.00891
	53.3858	124.027	-0.00331
	53.7366	124.027	-0.00106
	54.0875	124.027	-0.000257152
	54.4384	124.027	-4.40172e-05
	18.2976	141.612	-1.24761e-06
	18.6485	141.612	-3.1183e-05
	18.9994	141.612	-0.000196986
	19.3502	141.612	-0.000891371
	19.7011	141.612	-0.00352
	20.052	141.612	-0.01127
	20.4029	141.612	-0.03242
	20.7538	141.612	-0.08461
	21.1047	141.612	-0.20082
	21.4555	141.612	-0.43536
	21.8064	141.612	-0.86503
	22.1573	141.612	-1.58099
	22.5082	141.612	-2.67304
	22.8591	141.612	-4.21018
	23.2099	141.612	-6.22582
	23.5608	141.612	-8.71057
	23.9117	141.612	-11.6028
	24.2626	141.612	-14.7688
	24.6135	141.612	-17.9802
	24.9643	141.612	-20.9227
	25.3152	141.612	-23.2706
	25.6661	141.612	-24.8111
	26.017	141.612	-25.5388
	26.3679	141.612	-25.6397
	26.7188	141.612	-25.3674
	27.0696	141.612	-24.9146
	27.4205	141.612	-24.3854
	27.7714	141.612	-23.8662
	28.1223	141.612	-23.4872
	28.4732	141.612	-23.3817
	28.824	141.612	-23.5809
	29.1749	141.612	-23.9723
	29.5258	141.612	-24.3798
	29.8767	141.612	-24.7076
	30.2276	141.612	-25.0162
	30.5785	141.612	-25.4631
	30.9293	141.612	-26.1669
	31.2802	141.612	-27.1066
	31.6311	141.612	-28.1271
	31.982	141.612	-29.039
	32.3329	141.612	-29.731
	32.6837	141.612	-30.2198
	33.0346	141.612	-30.6031
	33.3855	141.612	-30.969
	33.7364	141.612	-31.3315
	34.0873	141.612	-31.6414
	34.4382	141.612	-31.8518
	34.789	141.612	-31.9696
	35.1399	141.612	-32.0608
	35.4908	141.612	-32.1979
	35.8417	141.612	-32.3963
	36.1926	141.612	-32.5759
	36.5434	141.612	-32.5918
	36.8943	141.612	-32.3236
	37.2452	141.612	-31.7646
	37.5961	141.612	-31.0566
	37.947	141.612	-30.4133
	38.2978	141.612	-29.9819
	38.6487	141.612	-29.7404
	38.9996	141.612	-29.5192
	39.3505	141.612	-29.1303
	39.7014	141.612	-28.5194
	40.0523	141.612	-27.8222
	40.4031	141.612	-27.2716
	40.754	141.612	-27.0416
	41.1049	141.612	-27.1462
	41.4558	141.612	-27.4513
	41.8067	141.612	-27.7794
	42.1575	141.612	-27.996
	42.5084	141.612	-28.0282
	42.8593	141.612	-27.8402
	43.2102	141.612	-27.4269
	43.5611	141.612	-26.8191
	43.912	141.612	-26.0818
	44.2628	141.612	-25.2809
	44.6137	141.612	-24.4523
	44.9646	141.612	-23.6009
	45.3155	141.612	-22.7229
	45.6664	141.612	-21.8179
	46.0172	141.612	-20.8648
	46.3681	141.612	-19.7854
	46.719	141.612	-18.4479
	47.0699	141.612	-16.7212
	47.4208	141.612	-14.5551
	47.7717	141.612	-12.0335
	48.1225	141.612	-9.36634
	48.4734	141.612	-6.82455
	48.8243	141.612	-4.6438
	49.1752	141.612	-2.96014
	49.5261	141.612	-1.78719
	49.8769	141.612	-1.0429
	50.2278	141.612	-0.60493
	50.5787	141.612	-0.35604
	50.9296	141.612	-0.21342
	51.2805	141.612	-0.12738
	51.6313	141.612	-0.07332
	51.9822	141.612	-0.03938
	52.3331	141.612	-0.01975
	52.684	141.612	-0.00903
	53.0349	141.612	-0.00371
	53.3858	141.612	-0.00138
	53.7366	141.612	-0.000441522
	54.0875	141.612	-0.000105963
	54.4384	141.612	-1.80172e-05
	18.2976	159.197	-3.39474e-06
	18.6485	159.197	-6.89947e-05
	18.9994	159.197	-0.000421423
	19.3502	159.197	-0.00175
	19.7011	159.197	-0.00646
	20.052	159.197	-0.01981
	20.4029	159.197	-0.05475
	20.7538	159.197	-0.13717
	21.1047	159.197	-0.3123
	21.4555	159.197	-0.6489
	21.8064	159.197	-1.2347
	22.1573	159.197	-2.16019
	22.5082	159.197	-3.49558
	22.8591	159.197	-5.27095
	23.2099	159.197	-7.47107
	23.5608	159.197	-10.0456
	23.9117	159.197	-12.915
	24.2626	159.197	-15.9563
	24.6135	159.197	-18.9743
	24.9643	159.197	-21.6983
	25.3152	159.197	-23.8452
	25.6661	159.197	-25.2347
[truncated: 7,154 more rows]

## Sheet: Figure 1E
	TopoIA-ssDNA
	X	NC	Free Energy
	21.4482	-176.777	-2.33973
	21.8016	-176.777	-2.33973
	22.1551	-176.777	-2.33973
	22.5085	-176.777	-2.33973
	22.862	-176.777	-2.33973
	23.2154	-176.777	-2.33973
	23.5689	-176.777	-2.33973
	23.9223	-176.777	-2.33973
	24.2757	-176.777	-2.33973
	24.6292	-176.777	-2.33973
	24.9826	-176.777	-2.33973
	25.3361	-176.777	-2.33973
	25.6895	-176.777	-2.33973
	26.0429	-176.777	-2.33973
	26.3964	-176.777	-2.33973
	26.7498	-176.777	-2.33973
	27.1033	-176.777	-2.33974
	27.4567	-176.777	-2.33976
	27.8102	-176.777	-2.33979
	28.1636	-176.777	-2.33983
	28.517	-176.777	-2.33991
	28.8705	-176.777	-2.34001
	29.2239	-176.777	-2.34015
	29.5774	-176.777	-2.34034
	29.9308	-176.777	-2.34059
	30.2842	-176.777	-2.34092
	30.6377	-176.777	-2.34131
	30.9911	-176.777	-2.34177
	31.3446	-176.777	-2.34224
	31.698	-176.777	-2.34266
	32.0515	-176.777	-2.34298
	32.4049	-176.777	-2.34318
	32.7583	-176.777	-2.34331
	33.1118	-176.777	-2.34344
	33.4652	-176.777	-2.34365
	33.8187	-176.777	-2.34404
	34.1721	-176.777	-2.34464
	34.5255	-176.777	-2.34545
	34.879	-176.777	-2.34643
	35.2324	-176.777	-2.34748
	35.5859	-176.777	-2.34849
	35.9393	-176.777	-2.34939
	36.2928	-176.777	-2.35011
	36.6462	-176.777	-2.35069
	36.9996	-176.777	-2.3512
	37.3531	-176.777	-2.35172
	37.7065	-176.777	-2.35232
	38.06	-176.777	-2.35304
	38.4134	-176.777	-2.35391
	38.7669	-176.777	-2.35494
	39.1203	-176.777	-2.35608
	39.4737	-176.777	-2.35723
	39.8272	-176.777	-2.35824
	40.1806	-176.777	-2.35898
	40.5341	-176.777	-2.35939
	40.8875	-176.777	-2.35949
	41.2409	-176.777	-2.35935
	41.5944	-176.777	-2.35908
	41.9478	-176.777	-2.35879
	42.3013	-176.777	-2.35855
	42.6547	-176.777	-2.35841
	43.0082	-176.777	-2.35839
	43.3616	-176.777	-2.35849
	43.715	-176.777	-2.35868
	44.0685	-176.777	-2.3589
	44.4219	-176.777	-2.35908
	44.7754	-176.777	-2.35918
	45.1288	-176.777	-2.35918
	45.4822	-176.777	-2.35913
	45.8357	-176.777	-2.35905
	46.1891	-176.777	-2.35897
	46.5426	-176.777	-2.35892
	46.896	-176.777	-2.35892
	47.2495	-176.777	-2.35897
	47.6029	-176.777	-2.35907
	47.9563	-176.777	-2.35918
	48.3098	-176.777	-2.35929
	48.6632	-176.777	-2.35937
	49.0167	-176.777	-2.3594
	49.3701	-176.777	-2.35935
	49.7235	-176.777	-2.35921
	50.077	-176.777	-2.35898
	50.4304	-176.777	-2.35862
	50.7839	-176.777	-2.35815
	51.1373	-176.777	-2.35758
	51.4908	-176.777	-2.35696
	51.8442	-176.777	-2.35634
	52.1976	-176.777	-2.35579
	52.5511	-176.777	-2.35533
	52.9045	-176.777	-2.35495
	53.258	-176.777	-2.35457
	53.6114	-176.777	-2.35413
	53.9649	-176.777	-2.35362
	54.3183	-176.777	-2.35306
	54.6717	-176.777	-2.35256
	55.0252	-176.777	-2.35218
	55.3786	-176.777	-2.35194
	55.7321	-176.777	-2.3518
	56.0855	-176.777	-2.35167
	56.4389	-176.777	-2.35148
	56.7924	-176.777	-2.3512
	57.1458	-176.777	-2.35084
	57.4993	-176.777	-2.35042
	57.8527	-176.777	-2.34998
	58.2062	-176.777	-2.34952
	58.5596	-176.777	-2.34903
	58.913	-176.777	-2.34847
	59.2665	-176.777	-2.34784
	59.6199	-176.777	-2.34713
	59.9734	-176.777	-2.34641
	60.3268	-176.777	-2.34573
	60.6802	-176.777	-2.34516
	61.0337	-176.777	-2.34472
	61.3871	-176.777	-2.34437
	61.7406	-176.777	-2.34404
	62.094	-176.777	-2.34366
	62.4475	-176.777	-2.34316
	62.8009	-176.777	-2.34257
	63.1543	-176.777	-2.34193
	63.5078	-176.777	-2.34131
	63.8612	-176.777	-2.34079
	64.2147	-176.777	-2.34038
	64.5681	-176.777	-2.3401
	64.9215	-176.777	-2.33992
	65.275	-176.777	-2.33982
	65.6284	-176.777	-2.33976
	65.9819	-176.777	-2.33974
	66.3353	-176.777	-2.33973
	66.6888	-176.777	-2.33973
	67.0422	-176.777	-2.33973
	21.4482	-159.156	-2.33973
	21.8016	-159.156	-2.33973
	22.1551	-159.156	-2.33973
	22.5085	-159.156	-2.33973
	22.862	-159.156	-2.33973
	23.2154	-159.156	-2.33973
	23.5689	-159.156	-2.33973
	23.9223	-159.156	-2.33973
	24.2757	-159.156	-2.33973
	24.6292	-159.156	-2.33973
	24.9826	-159.156	-2.33973
	25.3361	-159.156	-2.33973
	25.6895	-159.156	-2.33973
	26.0429	-159.156	-2.33973
	26.3964	-159.156	-2.33974
	26.7498	-159.156	-2.33976
	27.1033	-159.156	-2.33981
	27.4567	-159.156	-2.3399
	27.8102	-159.156	-2.34006
	28.1636	-159.156	-2.34031
	28.517	-159.156	-2.34067
	28.8705	-159.156	-2.34114
	29.2239	-159.156	-2.34175
	29.5774	-159.156	-2.34251
	29.9308	-159.156	-2.34347
	30.2842	-159.156	-2.34466
	30.6377	-159.156	-2.34609
	30.9911	-159.156	-2.34769
	31.3446	-159.156	-2.34931
	31.698	-159.156	-2.35074
	32.0515	-159.156	-2.3518
	32.4049	-159.156	-2.35243
	32.7583	-159.156	-2.35275
	33.1118	-159.156	-2.35305
	33.4652	-159.156	-2.35367
	33.8187	-159.156	-2.35488
	34.1721	-159.156	-2.35685
	34.5255	-159.156	-2.35958
	34.879	-159.156	-2.36289
	35.2324	-159.156	-2.36646
	35.5859	-159.156	-2.36991
	35.9393	-159.156	-2.37292
	36.2928	-159.156	-2.37534
	36.6462	-159.156	-2.37727
	36.9996	-159.156	-2.37894
	37.3531	-159.156	-2.38065
	37.7065	-159.156	-2.38262
	38.06	-159.156	-2.38499
	38.4134	-159.156	-2.3879
	38.7669	-159.156	-2.39136
	39.1203	-159.156	-2.39523
	39.4737	-159.156	-2.39917
	39.8272	-159.156	-2.40267
	40.1806	-159.156	-2.40526
	40.5341	-159.156	-2.40671
	40.8875	-159.156	-2.40707
	41.2409	-159.156	-2.40661
	41.5944	-159.156	-2.40571
	41.9478	-159.156	-2.40473
	42.3013	-159.156	-2.40393
	42.6547	-159.156	-2.40348
	43.0082	-159.156	-2.40347
	43.3616	-159.156	-2.4039
	43.715	-159.156	-2.40464
	44.0685	-159.156	-2.40546
	44.4219	-159.156	-2.40614
	44.7754	-159.156	-2.40652
	45.1288	-159.156	-2.40659
	45.4822	-159.156	-2.40644
	45.8357	-159.156	-2.40619
	46.1891	-159.156	-2.40592
	46.5426	-159.156	-2.40572
	46.896	-159.156	-2.40565
	47.2495	-159.156	-2.40574
	47.6029	-159.156	-2.40597
	47.9563	-159.156	-2.40628
	48.3098	-159.156	-2.40661
	48.6632	-159.156	-2.40688
	49.0167	-159.156	-2.407
	49.3701	-159.156	-2.40688
	49.7235	-159.156	-2.40646
	50.077	-159.156	-2.40567
	50.4304	-159.156	-2.40446
	50.7839	-159.156	-2.40282
	51.1373	-159.156	-2.40082
	51.4908	-159.156	-2.39861
	51.8442	-159.156	-2.39642
	52.1976	-159.156	-2.39446
	52.5511	-159.156	-2.39282
	52.9045	-159.156	-2.39144
	53.258	-159.156	-2.39009
	53.6114	-159.156	-2.38855
	53.9649	-159.156	-2.38675
	54.3183	-159.156	-2.38483
	54.6717	-159.156	-2.3831
	55.0252	-159.156	-2.3818
	55.3786	-159.156	-2.381
	55.7321	-159.156	-2.38054
	56.0855	-159.156	-2.38011
	56.4389	-159.156	-2.37948
	56.7924	-159.156	-2.37852
	57.1458	-159.156	-2.37727
	57.4993	-159.156	-2.37583
	57.8527	-159.156	-2.37431
	58.2062	-159.156	-2.37274
	58.5596	-159.156	-2.37105
	58.913	-159.156	-2.36915
	59.2665	-159.156	-2.36699
	59.6199	-159.156	-2.36459
	59.9734	-159.156	-2.36213
	60.3268	-159.156	-2.35985
	60.6802	-159.156	-2.35795
	61.0337	-159.156	-2.3565
	61.3871	-159.156	-2.35535
	61.7406	-159.156	-2.35424
	62.094	-159.156	-2.35291
	62.4475	-159.156	-2.35122
	62.8009	-159.156	-2.34919
	63.1543	-159.156	-2.34703
	63.5078	-159.156	-2.34497
	63.8612	-159.156	-2.34322
	64.2147	-159.156	-2.34187
	64.5681	-159.156	-2.34094
	64.9215	-159.156	-2.34035
	65.275	-159.156	-2.34002
	65.6284	-159.156	-2.33985
	65.9819	-159.156	-2.33977
	66.3353	-159.156	-2.33974
	66.6888	-159.156	-2.33973
	67.0422	-159.156	-2.33973
	21.4482	-141.536	-2.33973
	21.8016	-141.536	-2.33973
	22.1551	-141.536	-2.33973
	22.5085	-141.536	-2.33973
	22.862	-141.536	-2.33973
	23.2154	-141.536	-2.33973
	23.5689	-141.536	-2.33973
	23.9223	-141.536	-2.33973
	24.2757	-141.536	-2.33973
	24.6292	-141.536	-2.33973
	24.9826	-141.536	-2.33973
	25.3361	-141.536	-2.33973
	25.6895	-141.536	-2.33973
	26.0429	-141.536	-2.33975
	26.3964	-141.536	-2.33978
	26.7498	-141.536	-2.33987
	27.1033	-141.536	-2.34005
	27.4567	-141.536	-2.3404
	27.8102	-141.536	-2.341
	28.1636	-141.536	-2.34192
	28.517	-141.536	-2.34322
	28.8705	-141.536	-2.34494
	29.2239	-141.536	-2.34709
	29.5774	-141.536	-2.34972
	29.9308	-141.536	-2.35291
	30.2842	-141.536	-2.35678
	30.6377	-141.536	-2.36137
	30.9911	-141.536	-2.3665
	31.3446	-141.536	-2.37172
	31.698	-141.536	-2.37633
	32.0515	-141.536	-2.37968
	32.4049	-141.536	-2.38155
	32.7583	-141.536	-2.38235
	33.1118	-141.536	-2.38299
	33.4652	-141.536	-2.38461
	33.8187	-141.536	-2.38817
	34.1721	-141.536	-2.39422
	34.5255	-141.536	-2.40276
	34.879	-141.536	-2.41325
	35.2324	-141.536	-2.42467
	35.5859	-141.536	-2.43577
	35.9393	-141.536	-2.44547
	36.2928	-141.536	-2.45327
	36.6462	-141.536	-2.45941
	36.9996	-141.536	-2.46463
	37.3531	-141.536	-2.4698
	37.7065	-141.536	-2.47567
	38.06	-141.536	-2.48284
	38.4134	-141.536	-2.49176
	38.7669	-141.536	-2.50266
	39.1203	-141.536	-2.51516
	39.4737	-141.536	-2.52813
	39.8272	-141.536	-2.5399
	40.1806	-141.536	-2.54886
	40.5341	-141.536	-2.55412
	40.8875	-141.536	-2.55575
	41.2409	-141.536	-2.55463
	41.5944	-141.536	-2.55202
	41.9478	-141.536	-2.54914
	42.3013	-141.536	-2.54693
	42.6547	-141.536	-2.54601
	43.0082	-141.536	-2.54662
	43.3616	-141.536	-2.54869
	43.715	-141.536	-2.55176
	44.0685	-141.536	-2.55506
	44.4219	-141.536	-2.55779
	44.7754	-141.536	-2.5595
	45.1288	-141.536	-2.56018
	45.4822	-141.536	-2.5601
	45.8357	-141.536	-2.55948
	46.1891	-141.536	-2.55852
	46.5426	-141.536	-2.55745
	46.896	-141.536	-2.55655
	47.2495	-141.536	-2.55606
	47.6029	-141.536	-2.55606
	47.9563	-141.536	-2.5565
	48.3098	-141.536	-2.55722
	48.6632	-141.536	-2.55801
	49.0167	-141.536	-2.55855
	49.3701	-141.536	-2.55851
	49.7235	-141.536	-2.55749
	50.077	-141.536	-2.55514
	50.4304	-141.536	-2.55122
	50.7839	-141.536	-2.54566
	51.1373	-141.536	-2.53872
	51.4908	-141.536	-2.53098
	51.8442	-141.536	-2.52322
	52.1976	-141.536	-2.51618
	52.5511	-141.536	-2.51022
	52.9045	-141.536	-2.50514
	53.258	-141.536	-2.50028
	53.6114	-141.536	-2.49489
	53.9649	-141.536	-2.48873
	54.3183	-141.536	-2.48231
	54.6717	-141.536	-2.47663
	55.0252	-141.536	-2.47249
	55.3786	-141.536	-2.47004
	55.7321	-141.536	-2.46867
	56.0855	-141.536	-2.46741
	56.4389	-141.536	-2.4654
	56.7924	-141.536	-2.46225
	57.1458	-141.536	-2.45811
	57.4993	-141.536	-2.45335
	57.8527	-141.536	-2.44834
	58.2062	-141.536	-2.44317
	58.5596	-141.536	-2.43768
	58.913	-141.536	-2.43156
	59.2665	-141.536	-2.42461
	59.6199	-141.536	-2.41699
	59.9734	-141.536	-2.40927
	60.3268	-141.536	-2.40222
	60.6802	-141.536	-2.39645
	61.0337	-141.536	-2.39206
	61.3871	-141.536	-2.38856
	61.7406	-141.536	-2.38507
	62.094	-141.536	-2.38073
	62.4475	-141.536	-2.37516
	62.8009	-141.536	-2.3686
	63.1543	-141.536	-2.36173
	63.5078	-141.536	-2.35534
	63.8612	-141.536	-2.35001
	64.2147	-141.536	-2.34599
	64.5681	-141.536	-2.34324
	64.9215	-141.536	-2.34153
	65.275	-141.536	-2.34057
	65.6284	-141.536	-2.34008
	65.9819	-141.536	-2.33986
	66.3353	-141.536	-2.33977
	66.6888	-141.536	-2.33974
	67.0422	-141.536	-2.33973
	21.4482	-123.915	-2.33973
	21.8016	-123.915	-2.33973
	22.1551	-123.915	-2.33973
	22.5085	-123.915	-2.33973
	22.862	-123.915	-2.33973
	23.2154	-123.915	-2.33973
	23.5689	-123.915	-2.33973
	23.9223	-123.915	-2.33973
	24.2757	-123.915	-2.33973
	24.6292	-123.915	-2.33973
	24.9826	-123.915	-2.33973
	25.3361	-123.915	-2.33973
	25.6895	-123.915	-2.33975
	26.0429	-123.915	-2.3398
	26.3964	-123.915	-2.33992
	26.7498	-123.915	-2.34022
	27.1033	-123.915	-2.34084
	27.4567	-123.915	-2.342
	27.8102	-123.915	-2.34398
	28.1636	-123.915	-2.34702
	28.517	-123.915	-2.3513
	28.8705	-123.915	-2.3569
	29.2239	-123.915	-2.36384
	29.5774	-123.915	-2.37219
	29.9308	-123.915	-2.38214
	30.2842	-123.915	-2.39406
	30.6377	-123.915	-2.40819
	30.9911	-123.915	-2.42424
	31.3446	-123.915	-2.4409
	31.698	-123.915	-2.45589
	32.0515	-123.915	-2.46677
	32.4049	-123.915	-2.47248
	32.7583	-123.915	-2.47422
	33.1118	-123.915	-2.47512
	33.4652	-123.915	-2.47898
	33.8187	-123.915	-2.48904
	34.1721	-123.915	-2.5072
	34.5255	-123.915	-2.53363
	34.879	-123.915	-2.56677
	35.2324	-123.915	-2.6034
	35.5859	-123.915	-2.63942
	35.9393	-123.915	-2.67113
	36.2928	-123.915	-2.69666
	36.6462	-123.915	-2.71644
	36.9996	-123.915	-2.73247
	37.3531	-123.915	-2.74717
	37.7065	-123.915	-2.76296
	38.06	-123.915	-2.78227
	38.4134	-123.915	-2.8074
	38.7669	-123.915	-2.83969
	39.1203	-123.915	-2.87842
	39.4737	-123.915	-2.92022
	39.8272	-123.915	-2.95971
	40.1806	-123.915	-2.99137
	40.5341	-123.915	-3.01178
	40.8875	-123.915	-3.02066
	41.2409	-123.915	-3.0205
	41.5944	-123.915	-3.01533
	41.9478	-123.915	-3.00931
	42.3013	-123.915	-3.00584
	42.6547	-123.915	-3.007
	43.0082	-123.915	-3.01339
	43.3616	-123.915	-3.02438
	43.715	-123.915	-3.03816
	44.0685	-123.915	-3.05209
	44.4219	-123.915	-3.06369
	44.7754	-123.915	-3.0718
	45.1288	-123.915	-3.07654
	45.4822	-123.915	-3.07843
	45.8357	-123.915	-3.07738
	46.1891	-123.915	-3.07318
	46.5426	-123.915	-3.06637
	46.896	-123.915	-3.05854
	47.2495	-123.915	-3.05155
	47.6029	-123.915	-3.04661
	47.9563	-123.915	-3.04413
	48.3098	-123.915	-3.044
	48.6632	-123.915	-3.04575
	49.0167	-123.915	-3.04831
	49.3701	-123.915	-3.05003
	49.7235	-123.915	-3.04889
	50.077	-123.915	-3.04289
	50.4304	-123.915	-3.03073
	50.7839	-123.915	-3.01218
	51.1373	-123.915	-2.98817
	51.4908	-123.915	-2.96065
	51.8442	-123.915	-2.9322
	52.1976	-123.915	-2.90541
	52.5511	-123.915	-2.88196
	52.9045	-123.915	-2.86179
	53.258	-123.915	-2.84306
	53.6114	-123.915	-2.82338
	53.9649	-123.915	-2.80193
	54.3183	-123.915	-2.78044
	54.6717	-123.915	-2.76213
	55.0252	-123.915	-2.74948
	55.3786	-123.915	-2.74257
	55.7321	-123.915	-2.7391
	56.0855	-123.915	-2.73569
	56.4389	-123.915	-2.72951
	56.7924	-123.915	-2.71929
	57.1458	-123.915	-2.7055
	57.4993	-123.915	-2.68962
	57.8527	-123.915	-2.67305
	58.2062	-123.915	-2.65626
	58.5596	-123.915	-2.63869
	58.913	-123.915	-2.61925
	59.2665	-123.915	-2.5974
	59.6199	-123.915	-2.57383
	59.9734	-123.915	-2.55051
	60.3268	-123.915	-2.52984
	60.6802	-123.915	-2.51342
	61.0337	-123.915	-2.50114
	61.3871	-123.915	-2.49097
	61.7406	-123.915	-2.4798
	62.094	-123.915	-2.46499
	62.4475	-123.915	-2.44581
	62.8009	-123.915	-2.42386
	63.1543	-123.915	-2.40193
	63.5078	-123.915	-2.3826
	63.8612	-123.915	-2.36727
	64.2147	-123.915	-2.35619
	64.5681	-123.915	-2.34884
	64.9215	-123.915	-2.34437
	65.275	-123.915	-2.34189
	65.6284	-123.915	-2.34064
	65.9819	-123.915	-2.34007
	66.3353	-123.915	-2.33984
	66.6888	-123.915	-2.33976
	67.0422	-123.915	-2.33973
	21.4482	-106.294	-2.33973
	21.8016	-106.294	-2.33973
	22.1551	-106.294	-2.33973
	22.5085	-106.294	-2.33973
	22.862	-106.294	-2.33973
	23.2154	-106.294	-2.33973
	23.5689	-106.294	-2.33973
	23.9223	-106.294	-2.33973
	24.2757	-106.294	-2.33973
	24.6292	-106.294	-2.33973
	24.9826	-106.294	-2.33973
	25.3361	-106.294	-2.33975
	25.6895	-106.294	-2.3398
	26.0429	-106.294	-2.33995
	26.3964	-106.294	-2.34033
	26.7498	-106.294	-2.34121
	27.1033	-106.294	-2.34304
	27.4567	-106.294	-2.34648
	27.8102	-106.294	-2.35233
	28.1636	-106.294	-2.36145
	28.517	-106.294	-2.37449
	28.8705	-106.294	-2.39187
	29.2239	-106.294	-2.4137
	29.5774	-106.294	-2.44007
	29.9308	-106.294	-2.47144
	30.2842	-106.294	-2.50895
	30.6377	-106.294	-2.554
	30.9911	-106.294	-2.60673
	31.3446	-106.294	-2.66361
	31.698	-106.294	-2.71631
	32.0515	-106.294	-2.75471
	32.4049	-106.294	-2.77352
	32.7583	-106.294	-2.77658
	33.1118	-106.294	-2.77528
	33.4652	-106.294	-2.7833
	33.8187	-106.294	-2.81207
	34.1721	-106.294	-2.86823
	34.5255	-106.294	-2.95243
	34.879	-106.294	-3.05916
	35.2324	-106.294	-3.1772
	35.5859	-106.294	-3.29204
	35.9393	-106.294	-3.39118
	36.2928	-106.294	-3.46913
	36.6462	-106.294	-3.52782
	36.9996	-106.294	-3.57269
	37.3531	-106.294	-3.60927
	37.7065	-106.294	-3.64345
	38.06	-106.294	-3.6833
	38.4134	-106.294	-3.73848
	38.7669	-106.294	-3.8159
	39.1203	-106.294	-3.91533
	39.4737	-106.294	-4.0282
	39.8272	-106.294	-4.1399
	40.1806	-106.294	-4.23511
	40.5341	-106.294	-4.3032
	40.8875	-106.294	-4.34153
	41.2409	-106.294	-4.35554
	41.5944	-106.294	-4.35594
	41.9478	-106.294	-4.3548
	42.3013	-106.294	-4.36177
	42.6547	-106.294	-4.38163
	43.0082	-106.294	-4.41438
	43.3616	-106.294	-4.45679
	43.715	-106.294	-4.5033
	44.0685	-106.294	-4.54698
	44.4219	-106.294	-4.58232
	44.7754	-106.294	-4.60766
	45.1288	-106.294	-4.62388
	45.4822	-106.294	-4.63092
	45.8357	-106.294	-4.62563
	46.1891	-106.294	-4.60509
	46.5426	-106.294	-4.57077
	46.896	-106.294	-4.52995
	47.2495	-106.294	-4.49176
	47.6029	-106.294	-4.46239
	47.9563	-106.294	-4.44412
	48.3098	-106.294	-4.43677
	48.6632	-106.294	-4.4389
	49.0167	-106.294	-4.4471
	49.3701	-106.294	-4.45552
	49.7235	-106.294	-4.45694
	50.077	-106.294	-4.44457
	50.4304	-106.294	-4.4144
	50.7839	-106.294	-4.36564
	51.1373	-106.294	-4.29992
	51.4908	-106.294	-4.22086
	51.8442	-106.294	-4.13406
	52.1976	-106.294	-4.04675
	52.5511	-106.294	-3.96566
	52.9045	-106.294	-3.89401
	53.258	-106.294	-3.8294
	53.6114	-106.294	-3.76588
	53.9649	-106.294	-3.70068
	54.3183	-106.294	-3.63841
	54.6717	-106.294	-3.58791
	55.0252	-106.294	-3.55536
	55.3786	-106.294	-3.53949
	55.7321	-106.294	-3.53252
	56.0855	-106.294	-3.52454
	56.4389	-106.294	-3.50755
	56.7924	-106.294	-3.47786
	57.1458	-106.294	-3.43675
	57.4993	-106.294	-3.38904
	57.8527	-106.294	-3.33983
	58.2062	-106.294	-3.29133
	58.5596	-106.294	-3.24184
	58.913	-106.294	-3.18772
	59.2665	-106.294	-3.1271
	59.6199	-106.294	-3.06223
	59.9734	-106.294	-2.99909
	60.3268	-106.294	-2.94445
	60.6802	-106.294	-2.90216
	61.0337	-106.294	-2.87036
	61.3871	-106.294	-2.84089
	61.7406	-106.294	-2.80221
	62.094	-106.294	-2.74561
	62.4475	-106.294	-2.67142
	62.8009	-106.294	-2.58969
	63.1543	-106.294	-2.51374
	63.5078	-106.294	-2.4526
	63.8612	-106.294	-2.40851
	64.2147	-106.294	-2.3792
	64.5681	-106.294	-2.36098
	64.9215	-106.294	-2.35037
	65.275	-106.294	-2.34464
	65.6284	-106.294	-2.34179
	65.9819	-106.294	-2.3405
	66.3353	-106.294	-2.33999
	66.6888	-106.294	-2.3398
	67.0422	-106.294	-2.33974
	21.4482	-88.6736	-2.33973
	21.8016	-88.6736	-2.33973
	22.1551	-88.6736	-2.33973
	22.5085	-88.6736	-2.33973
	22.862	-88.6736	-2.33973
	23.2154	-88.6736	-2.33973
	23.5689	-88.6736	-2.33973
	23.9223	-88.6736	-2.33973
	24.2757	-88.6736	-2.33973
	24.6292	-88.6736	-2.33974
	24.9826	-88.6736	-2.33977
	25.3361	-88.6736	-2.33984
	25.6895	-88.6736	-2.34001
	26.0429	-88.6736	-2.34046
	26.3964	-88.6736	-2.34153
	26.7498	-88.6736	-2.34391
	27.1033	-88.6736	-2.34881
	27.4567	-88.6736	-2.35805
	27.8102	-88.6736	-2.37412
	28.1636	-88.6736	-2.40008
	28.517	-88.6736	-2.43923
	28.8705	-88.6736	-2.49447
	29.2239	-88.6736	-2.5674
	29.5774	-88.6736	-2.65787
	29.9308	-88.6736	-2.76526
	30.2842	-88.6736	-2.89079
	30.6377	-88.6736	-3.03814
	30.9911	-88.6736	-3.20877
	31.3446	-88.6736	-3.39188
	31.698	-88.6736	-3.55917
	32.0515	-88.6736	-3.67694
	32.4049	-88.6736	-3.72916
	32.7583	-88.6736	-3.72941
	33.1118	-88.6736	-3.71351
	33.4652	-88.6736	-3.72359
	33.8187	-88.6736	-3.79389
	34.1721	-88.6736	-3.94163
	34.5255	-88.6736	-4.16362
	34.879	-88.6736	-4.43865
	35.2324	-88.6736	-4.73202
	35.5859	-88.6736	-5.00403
	35.9393	-88.6736	-5.22495
	36.2928	-88.6736	-5.3877
	36.6462	-88.6736	-5.50504
	36.9996	-88.6736	-5.59408
	37.3531	-88.6736	-5.66548
	37.7065	-88.6736	-5.72682
	38.06	-88.6736	-5.79206
	38.4134	-88.6736	-5.8832
	38.7669	-88.6736	-6.02011
	39.1203	-88.6736	-6.20737
	39.4737	-88.6736	-6.43072
	39.8272	-88.6736	-6.66242
	40.1806	-88.6736	-6.87074
	40.5341	-88.6736	-7.02961
	40.8875	-88.6736	-7.12886
	41.2409	-88.6736	-7.17851
	41.5944	-88.6736	-7.20313
	41.9478	-88.6736	-7.2296
	42.3013	-88.6736	-7.27544
	42.6547	-88.6736	-7.34504
	43.0082	-88.6736	-7.43405
	43.3616	-88.6736	-7.53463
	43.715	-88.6736	-7.63634
	44.0685	-88.6736	-7.72686
	44.4219	-88.6736	-7.79724
	44.7754	-88.6736	-7.84586
	45.1288	-88.6736	-7.87474
	45.4822	-88.6736	-7.88174
	45.8357	-88.6736	-7.85701
	46.1891	-88.6736	-7.79163
	46.5426	-88.6736	-7.68833
	46.896	-88.6736	-7.56606
	47.2495	-88.6736	-7.4511
	47.6029	-88.6736	-7.36298
	47.9563	-88.6736	-7.30835
	48.3098	-88.6736	-7.2848
	48.6632	-88.6736	-7.28645
	49.0167	-88.6736	-7.30377
	49.3701	-88.6736	-7.32276
	49.7235	-88.6736	-7.32778
	50.077	-88.6736	-7.30577
	50.4304	-88.6736	-7.25008
	50.7839	-88.6736	-7.15884
	51.1373	-88.6736	-7.03133
	51.4908	-88.6736	-6.86913
	51.8442	-88.6736	-6.67915
	52.1976	-88.6736	-6.47509
	52.5511	-88.6736	-6.27394
	52.9045	-88.6736	-6.09007
	53.258	-88.6736	-5.92714
	53.6114	-88.6736	-5.7768
	53.9649	-88.6736	-5.63256
	54.3183	-88.6736	-5.50237
	54.6717	-88.6736	-5.40282
	55.0252	-88.6736	-5.34303
	55.3786	-88.6736	-5.31568
	55.7321	-88.6736	-5.30226
	56.0855	-88.6736	-5.28349
	56.4389	-88.6736	-5.24535
	56.7924	-88.6736	-5.18091
	57.1458	-88.6736	-5.09192
	57.4993	-88.6736	-4.98907
	57.8527	-88.6736	-4.88636
	58.2062	-88.6736	-4.79164
	58.5596	-88.6736	-4.70145
	58.913	-88.6736	-4.60589
	59.2665	-88.6736	-4.49824
	59.6199	-88.6736	-4.38045
	59.9734	-88.6736	-4.26242
	60.3268	-88.6736	-4.15723
	60.6802	-88.6736	-4.07346
	61.0337	-88.6736	-4.00647
	61.3871	-88.6736	-3.93375
	61.7406	-88.6736	-3.82127
	62.094	-88.6736	-3.64078
	62.4475	-88.6736	-3.39032
	62.8009	-88.6736	-3.10399
	63.1543	-88.6736	-2.83786
	63.5078	-88.6736	-2.63563
	63.8612	-88.6736	-2.50468
	64.2147	-88.6736	-2.42776
	64.5681	-88.6736	-2.38477
	64.9215	-88.6736	-2.36159
	65.275	-88.6736	-2.34965
	65.6284	-88.6736	-2.34386
	65.9819	-88.6736	-2.34127
	66.3353	-88.6736	-2.34025
	66.6888	-88.6736	-2.33988
	67.0422	-88.6736	-2.33976
	21.4482	-71.0529	-2.33973
	21.8016	-71.0529	-2.33973
	22.1551	-71.0529	-2.33973
	22.5085	-71.0529	-2.33973
	22.862	-71.0529	-2.33973
	23.2154	-71.0529	-2.33973
	23.5689	-71.0529	-2.33973
	23.9223	-71.0529	-2.33973
	24.2757	-71.0529	-2.33975
	24.6292	-71.0529	-2.33979
	24.9826	-71.0529	-2.33988
	25.3361	-71.0529	-2.34011
	25.6895	-71.0529	-2.34063
	26.0429	-71.0529	-2.34182
	26.3964	-71.0529	-2.34452
	26.7498	-71.0529	-2.35039
	27.1033	-71.0529	-2.3624
	27.4567	-71.0529	-2.38556
	27.8102	-71.0529	-2.42797
	28.1636	-71.0529	-2.50217
	28.517	-71.0529	-2.6255
	28.8705	-71.0529	-2.81499
	29.2239	-71.0529	-3.07447
	29.5774	-71.0529	-3.38607
	29.9308	-71.0529	-3.7224
	30.2842	-71.0529	-4.06753
	30.6377	-71.0529	-4.42412
	30.9911	-71.0529	-4.80064
	31.3446	-71.0529	-5.18335
	31.698	-71.0529	-5.52002
	32.0515	-71.0529	-5.74617
	32.4049	-71.0529	-5.83443
	32.7583	-71.0529	-5.81552
	33.1118	-71.0529	-5.76166
	33.4652	-71.0529	-5.75804
	33.8187	-71.0529	-5.8756
	34.1721	-71.0529	-6.14887
	34.5255	-71.0529	-6.56798
	34.879	-71.0529	-7.0866
	35.2324	-71.0529	-7.63139
	35.5859	-71.0529	-8.11871
	35.9393	-71.0529	-8.48837
	36.2928	-71.0529	-8.73321
	36.6462	-71.0529	-8.8929
	36.9996	-71.0529	-9.01469
	37.3531	-71.0529	-9.12175
	37.7065	-71.0529	-9.22059
	38.06	-71.0529	-9.32672
	38.4134	-71.0529	-9.47337
	38.7669	-71.0529	-9.69462
	39.1203	-71.0529	-10.0012
	39.4737	-71.0529	-10.3732
	39.8272	-71.0529	-10.769
	40.1806	-71.0529	-11.1359
	40.5341	-71.0529	-11.4225
	40.8875	-71.0529	-11.6055
	41.2409	-71.0529	-11.7043
	41.5944	-71.0529	-11.7683
	41.9478	-71.0529	-11.8452
	42.3013	-71.0529	-11.9584
	42.6547	-71.0529	-12.1068
	43.0082	-71.0529	-12.2795
	43.3616	-71.0529	-12.4636
	43.715	-71.0529	-12.6432
	44.0685	-71.0529	-12.7991
	44.4219	-71.0529	-12.9178
	44.7754	-71.0529	-12.9974
	45.1288	-71.0529	-13.0414
	45.4822	-71.0529	-13.0447
	45.8357	-71.0529	-12.9874
	46.1891	-71.0529	-12.8509
	46.5426	-71.0529	-12.6378
	46.896	-71.0529	-12.382
	47.2495	-71.0529	-12.136
	47.6029	-71.0529	-11.9445
	47.9563	-71.0529	-11.8257
	48.3098	-71.0529	-11.7742
	48.6632	-71.0529	-11.7746
	49.0167	-71.0529	-11.8056
	49.3701	-71.0529	-11.8401
	49.7235	-71.0529	-11.8514
	50.077	-71.0529	-11.8204
	50.4304	-71.0529	-11.7386
	50.7839	-71.0529	-11.6003
	51.1373	-71.0529	-11.3951
	51.4908	-71.0529	-11.1167
	51.8442	-71.0529	-10.7728
	52.1976	-71.0529	-10.3863
	52.5511	-71.0529	-9.98896
	52.9045	-71.0529	-9.61376
	53.258	-71.0529	-9.28186
	53.6114	-71.0529	-8.99059
	53.9649	-71.0529	-8.73026
	54.3183	-71.0529	-8.51102
	54.6717	-71.0529	-8.35515
	55.0252	-71.0529	-8.26777
	55.3786	-71.0529	-8.22603
	55.7321	-71.0529	-8.1948
	56.0855	-71.0529	-8.14666
	56.4389	-71.0529	-8.06734
	56.7924	-71.0529	-7.94945
	57.1458	-71.0529	-7.79402
	57.4993	-71.0529	-7.62003
	57.8527	-71.0529	-7.45906
	58.2062	-71.0529	-7.33036
	58.5596	-71.0529	-7.22362
	58.913	-71.0529	-7.11205
	59.2665	-71.0529	-6.97536
	59.6199	-71.0529	-6.81041
	59.9734	-71.0529	-6.63135
	60.3268	-71.0529	-6.4623
	60.6802	-71.0529	-6.32215
	61.0337	-71.0529	-6.20531
	61.3871	-71.0529	-6.0707
	61.7406	-71.0529	-5.85222
	62.094	-71.0529	-5.48924
	62.4475	-71.0529	-4.96248
	62.8009	-71.0529	-4.31467
	63.1543	-71.0529	-3.64668
	63.5078	-71.0529	-3.08809
	63.8612	-71.0529	-2.72133
	64.2147	-71.0529	-2.52406
	64.5681	-71.0529	-2.42705
	64.9215	-71.0529	-2.38011
	65.275	-71.0529	-2.35757
	65.6284	-71.0529	-2.34705
	65.9819	-71.0529	-2.34245
	66.3353	-71.0529	-2.34064
	66.6888	-71.0529	-2.33999
	67.0422	-71.0529	-2.33978
	21.4482	-53.4322	-2.33973
	21.8016	-53.4322	-2.33973
	22.1551	-53.4322	-2.33973
	22.5085	-53.4322	-2.33973
	22.862	-53.4322	-2.33973
	23.2154	-53.4322	-2.33973
	23.5689	-53.4322	-2.33974
	23.9223	-53.4322	-2.33976
	24.2757	-53.4322	-2.33981
	24.6292	-53.4322	-2.33994
	24.9826	-53.4322	-2.34024
	25.3361	-53.4322	-2.3409
	25.6895	-53.4322	-2.34231
	26.0429	-53.4322	-2.34528
	26.3964	-53.4322	-2.35162
	26.7498	-53.4322	-2.36501
	27.1033	-53.4322	-2.39262
	27.4567	-53.4322	-2.44843
	27.8102	-53.4322	-2.55991
	28.1636	-53.4322	-2.77717
	28.517	-53.4322	-3.16543
	28.8705	-53.4322	-3.74809
	29.2239	-53.4322	-4.46171
	29.5774	-53.4322	-5.20696
	29.9308	-53.4322	-5.91228
	30.2842	-53.4322	-6.55325
	30.6377	-53.4322	-7.14538
	30.9911	-53.4322	-7.72021
	31.3446	-53.4322	-8.28163
	31.698	-53.4322	-8.7687
	32.0515	-53.4322	-9.08698
	32.4049	-53.4322	-9.19281
	32.7583	-53.4322	-9.12962
	33.1118	-53.4322	-9.0043
	33.4652	-53.4322	-8.95233
	33.8187	-53.4322	-9.09782
	34.1721	-53.4322	-9.50808
	34.5255	-53.4322	-10.1713
	34.879	-53.4322	-11.0058
	35.2324	-53.4322	-11.8749
	35.5859	-53.4322	-12.6232
	35.9393	-53.4322	-13.1438
	36.2928	-53.4322	-13.4316
	36.6462	-53.4322	-13.5719
	36.9996	-53.4322	-13.6692
	37.3531	-53.4322	-13.7764
	37.7065	-53.4322	-13.8984
	38.06	-53.4322	-14.0455
	38.4134	-53.4322	-14.2589
	38.7669	-53.4322	-14.5862
	39.1203	-53.4322	-15.0417
	39.4737	-53.4322	-15.5959
	39.8272	-53.4322	-16.1902
	40.1806	-53.4322	-16.7481
	40.5341	-53.4322	-17.1867
	40.8875	-53.4322	-17.4651
	41.2409	-53.4322	-17.6184
	41.5944	-53.4322	-17.7301
	41.9478	-53.4322	-17.8713
	42.3013	-53.4322	-18.0677
	42.6547	-53.4322	-18.3119
	43.0082	-53.4322	-18.5863
	43.3616	-53.4322	-18.8725
	43.715	-53.4322	-19.1481
	44.0685	-53.4322	-19.3852
	44.4219	-53.4322	-19.5639
	44.7754	-53.4322	-19.6821
	45.1288	-53.4322	-19.7452
	45.4822	-53.4322	-19.7441
	45.8357	-53.4322	-19.6465
	46.1891	-53.4322	-19.4211
	46.5426	-53.4322	-19.0698
	46.896	-53.4322	-18.644
	47.2495	-53.4322	-18.2274
	47.6029	-53.4322	-17.897
	47.9563	-53.4322	-17.6899
	48.3098	-53.4322	-17.5995
	48.6632	-53.4322	-17.5981
	49.0167	-53.4322	-17.6482
	49.3701	-53.4322	-17.7055
	49.7235	-53.4322	-17.7303
	50.077	-53.4322	-17.6977
	50.4304	-53.4322	-17.5968
	50.7839	-53.4322	-17.4116
	51.1373	-53.4322	-17.1149
	51.4908	-53.4322	-16.6909
	51.8442	-53.4322	-16.1505
	52.1976	-53.4322	-15.5298
	52.5511	-53.4322	-14.8769
	52.9045	-53.4322	-14.245
	53.258	-53.4322	-13.6792
	53.6114	-53.4322	-13.1954
	53.9649	-53.4322	-12.7882
	54.3183	-53.4322	-12.4686
	54.6717	-53.4322	-12.2579
	55.0252	-53.4322	-12.1467
	55.3786	-53.4322	-12.0873
	55.7321	-53.4322	-12.0224
	56.0855	-53.4322	-11.917
	56.4389	-53.4322	-11.7662
	56.7924	-53.4322	-11.5713
	57.1458	-53.4322	-11.3321
	57.4993	-53.4322	-11.0777
	57.8527	-53.4322	-10.8676
	58.2062	-53.4322	-10.7299
	58.5596	-53.4322	-10.6282
	58.913	-53.4322	-10.5057
	59.2665	-53.4322	-10.3278
	59.6199	-53.4322	-10.0922
	59.9734	-53.4322	-9.82492
	60.3268	-53.4322	-9.56719
	60.6802	-53.4322	-9.35114
	61.0337	-53.4322	-9.16942
	61.3871	-53.4322	-8.95772
	61.7406	-53.4322	-8.61112
	62.094	-53.4322	-8.03183
	62.4475	-53.4322	-7.18417
	62.8009	-53.4322	-6.12264
	63.1543	-53.4322	-4.9778
	63.5078	-53.4322	-3.92372
	63.8612	-53.4322	-3.13817
	64.2147	-53.4322	-2.69524
	64.5681	-53.4322	-2.49359
	64.9215	-53.4322	-2.40658
	65.275	-53.4322	-2.36824
	65.6284	-53.4322	-2.35123
	65.9819	-53.4322	-2.34398
	66.3353	-53.4322	-2.34115
	66.6888	-53.4322	-2.34013
	67.0422	-53.4322	-2.33982
	21.4482	-35.8115	-2.33973
	21.8016	-35.8115	-2.33973
	22.1551	-35.8115	-2.33973
	22.5085	-35.8115	-2.33973
	22.862	-35.8115	-2.33973
	23.2154	-35.8115	-2.33973
	23.5689	-35.8115	-2.33976
	23.9223	-35.8115	-2.33982
	24.2757	-35.8115	-2.33998
	24.6292	-35.8115	-2.34038
	24.9826	-35.8115	-2.34127
	25.3361	-35.8115	-2.34309
	25.6895	-35.8115	-2.34671
	26.0429	-35.8115	-2.35378
	26.3964	-35.8115	-2.368
	26.7498	-35.8115	-2.39719
	27.1033	-35.8115	-2.45865
	27.4567	-35.8115	-2.59142
	27.8102	-35.8115	-2.8804
	28.1636	-35.8115	-3.4589
	28.517	-35.8115	-4.40012
	28.8705	-35.8115	-5.62052
	29.2239	-35.8115	-6.96277
	29.5774	-35.8115	-8.27645
	29.9308	-35.8115	-9.45641
	30.2842	-35.8115	-10.4648
	30.6377	-35.8115	-11.3247
	30.9911	-35.8115	-12.0866
	31.3446	-35.8115	-12.7762
	31.698	-35.8115	-13.3499
	32.0515	-35.8115	-13.7137
	32.4049	-35.8115	-13.8112
	32.7583	-35.8115	-13.6766
	33.1118	-35.8115	-13.4299
	33.4652	-35.8115	-13.2593
	33.8187	-35.8115	-13.3644
	34.1721	-35.8115	-13.8695
	34.5255	-35.8115	-14.7675
	34.879	-35.8115	-15.9251
	35.2324	-35.8115	-17.115
	35.5859	-35.8115	-18.0888
	35.9393	-35.8115	-18.6885
	36.2928	-35.8115	-18.9201
	36.6462	-35.8115	-18.9292
	36.9996	-35.8115	-18.8949
	37.3531	-35.8115	-18.9189
	37.7065	-35.8115	-19.0103
	38.06	-35.8115	-19.1662
	38.4134	-35.8115	-19.4278
	38.7669	-35.8115	-19.8523
	39.1203	-35.8115	-20.4553
	39.4737	-35.8115	-21.1938
	39.8272	-35.8115	-21.9884
	40.1806	-35.8115	-22.7355
	40.5341	-35.8115	-23.318
	40.8875	-35.8115	-23.6796
	41.2409	-35.8115	-23.8758
	41.5944	-35.8115	-24.027
	41.9478	-35.8115	-24.2254
	42.3013	-35.8115	-24.4981
	42.6547	-35.8115	-24.8327
	43.0082	-35.8115	-25.2058
	43.3616	-35.8115	-25.5935
	43.715	-35.8115	-25.9659
	44.0685	-35.8115	-26.2853
	44.4219	-35.8115	-26.5251
	44.7754	-35.8115	-26.6829
	45.1288	-35.8115	-26.7655
	45.4822	-35.8115	-26.76
	45.8357	-35.8115	-26.6206
	46.1891	-35.8115	-26.3034
	46.5426	-35.8115	-25.8094
	46.896	-35.8115	-25.2079
	47.2495	-35.8115	-24.6141
	47.6029	-35.8115	-24.1377
	47.9563	-35.8115	-23.8363
	48.3098	-35.8115	-23.7042
	48.6632	-35.8115	-23.7017
	49.0167	-35.8115	-23.7736
	49.3701	-35.8115	-23.8579
	49.7235	-35.8115	-23.9019
	50.077	-35.8115	-23.8748
	50.4304	-35.8115	-23.7606
	50.7839	-35.8115	-23.5296
	51.1373	-35.8115	-23.1373
	51.4908	-35.8115	-22.5608
	51.8442	-35.8115	-21.8165
	52.1976	-35.8115	-20.9544
	52.5511	-35.8115	-20.0395
	52.9045	-35.8115	-19.1432
	53.258	-35.8115	-18.3315
	53.6114	-35.8115	-17.6429
	53.9649	-35.8115	-17.0849
	54.3183	-35.8115	-16.6698
	54.6717	-35.8115	-16.4101
	55.0252	-35.8115	-16.2776
	55.3786	-35.8115	-16.2
	55.7321	-35.8115	-16.0962
	56.0855	-35.8115	-15.9197
	56.4389	-35.8115	-15.6782
	56.7924	-35.8115	-15.3928
	57.1458	-35.8115	-15.0657
	57.4993	-35.8115	-14.7371
	57.8527	-35.8115	-14.4951
	58.2062	-35.8115	-14.3613
	58.5596	-35.8115	-14.2615
	58.913	-35.8115	-14.1158
	59.2665	-35.8115	-13.8837
	59.6199	-35.8115	-13.5669
	59.9734	-35.8115	-13.2033
	60.3268	-35.8115	-12.8508
	60.6802	-35.8115	-12.5544
	61.0337	-35.8115	-12.3046
	61.3871	-35.8115	-12.0127
	61.7406	-35.8115	-11.5337
	62.094	-35.8115	-10.7313
	62.4475	-35.8115	-9.5546
	62.8009	-35.8115	-8.07568
	63.1543	-35.8115	-6.46644
	63.5078	-35.8115	-4.94145
	63.8612	-35.8115	-3.71044
	64.2147	-35.8115	-2.93743
	64.5681	-35.8115	-2.58011
	64.9215	-35.8115	-2.43778
	65.275	-35.8115	-2.38003
	65.6284	-35.8115	-2.35569
	65.9819	-35.8115	-2.34558
	66.3353	-35.8115	-2.34168
	66.6888	-35.8115	-2.34028
	67.0422	-35.8115	-2.33985
	21.4482	-18.1909	-2.33973
	21.8016	-18.1909	-2.33973
	22.1551	-18.1909	-2.33973
	22.5085	-18.1909	-2.33973
	22.862	-18.1909	-2.33973
	23.2154	-18.1909	-2.33975
	23.5689	-18.1909	-2.33981
	23.9223	-18.1909	-2.33998
	24.2757	-18.1909	-2.34043
	24.6292	-18.1909	-2.34152
	24.9826	-18.1909	-2.34389
	25.3361	-18.1909	-2.3486
	25.6895	-18.1909	-2.35752
	26.0429	-18.1909	-2.37404
	26.3964	-18.1909	-2.40555
	26.7498	-18.1909	-2.469
	27.1033	-18.1909	-2.60585
	27.4567	-18.1909	-2.91442
	27.8102	-18.1909	-3.57154
	28.1636	-18.1909	-4.72278
	28.517	-18.1909	-6.34997
	28.8705	-18.1909	-8.31669
	29.2239	-18.1909	-10.4172
	29.5774	-18.1909	-12.4292
	29.9308	-18.1909	-14.1856
	30.2842	-18.1909	-15.6207
	30.6377	-18.1909	-16.7653
	30.9911	-18.1909	-17.6974
	31.3446	-18.1909	-18.4729
	31.698	-18.1909	-19.0797
	32.0515	-18.1909	-19.4469
	32.4049	-18.1909	-19.508
	32.7583	-18.1909	-19.2655
	33.1118	-18.1909	-18.8356
	33.4652	-18.1909	-18.452
	33.8187	-18.1909	-18.394
	34.1721	-18.1909	-18.8583
	34.5255	-18.1909	-19.8544
	34.879	-18.1909	-21.1934
	35.2324	-18.1909	-22.5482
	35.5859	-18.1909	-23.5784
	35.9393	-18.1909	-24.0859
	36.2928	-18.1909	-24.1012
	36.6462	-18.1909	-23.8379
	36.9996	-18.1909	-23.5475
	37.3531	-18.1909	-23.3793
	37.7065	-18.1909	-23.3528
	38.06	-18.1909	-23.4504
	38.4134	-18.1909	-23.7036
	38.7669	-18.1909	-24.1724
	39.1203	-18.1909	-24.8718
	39.4737	-18.1909	-25.745
	39.8272	-18.1909	-26.6879
	40.1806	-18.1909	-27.5665
	40.5341	-18.1909	-28.2364
	40.8875	-18.1909	-28.636
	41.2409	-18.1909	-28.8418
	41.5944	-18.1909	-29.0035
	41.9478	-18.1909	-29.2283
	42.3013	-18.1909	-29.5447
	42.6547	-18.1909	-29.9373
	43.0082	-18.1909	-30.3782
	43.3616	-18.1909	-30.8392
	43.715	-18.1909	-31.2833
	44.0685	-18.1909	-31.6645
	44.4219	-18.1909	-31.9504
	44.7754	-18.1909	-32.1381
	45.1288	-18.1909	-32.2357
	45.4822	-18.1909	-32.2265
	45.8357	-18.1909	-32.0548
	46.1891	-18.1909	-31.6664
	46.5426	-18.1909	-31.0617
	46.896	-18.1909	-30.3241
	47.2495	-18.1909	-29.5929
	47.6029	-18.1909	-29.0028
	47.9563	-18.1909	-28.6276
	48.3098	-18.1909	-28.4631
	48.6632	-18.1909	-28.46
	49.0167	-18.1909	-28.5501
	49.3701	-18.1909	-28.657
	49.7235	-18.1909	-28.718
	50.077	-18.1909	-28.6975
	50.4304	-18.1909	-28.574
	50.7839	-18.1909	-28.3066
	51.1373	-18.1909	-27.8388
	51.4908	-18.1909	-27.1432
	51.8442	-18.1909	-26.2406
	52.1976	-18.1909	-25.1923
	52.5511	-18.1909	-24.0765
	52.9045	-18.1909	-22.9786
	53.258	-18.1909	-21.9791
	53.6114	-18.1909	-21.1324
	53.9649	-18.1909	-20.4587
	54.3183	-18.1909	-19.9713
	54.6717	-18.1909	-19.6738
	55.0252	-18.1909	-19.5239
	55.3786	-18.1909	-19.4321
	55.7321	-18.1909	-19.2989
	56.0855	-18.1909	-19.066
	56.4389	-18.1909	-18.7478
	56.7924	-18.1909	-18.3862
	57.1458	-18.1909	-17.99
	57.4993	-18.1909	-17.6085
	57.8527	-18.1909	-17.3487
	58.2062	-18.1909	-17.2167
	58.5596	-18.1909	-17.1117
	58.913	-18.1909	-16.9427
	59.2665	-18.1909	-16.666
	59.6199	-18.1909	-16.2854
	59.9734	-18.1909	-15.8467
	60.3268	-18.1909	-15.4201
	60.6802	-18.1909	-15.0605
	61.0337	-18.1909	-14.7573
	61.3871	-18.1909	-14.4033
	61.7406	-18.1909	-13.8217
	62.094	-18.1909	-12.8464
	62.4475	-18.1909	-11.4147
	62.8009	-18.1909	-9.61269
	63.1543	-18.1909	-7.64704
	63.5078	-18.1909	-5.77115
	63.8612	-18.1909	-4.21505
	64.2147	-18.1909	-3.16913
	64.5681	-18.1909	-2.6609
	64.9215	-18.1909	-2.46485
	65.275	-18.1909	-2.38971
	65.6284	-18.1909	-2.35924
	65.9819	-18.1909	-2.34683
	66.3353	-18.1909	-2.34209
	66.6888	-18.1909	-2.3404
	67.0422	-18.1909	-2.33987
	21.4482	-0.57018	-2.33973
	21.8016	-0.57018	-2.33973
	22.1551	-0.57018	-2.33973
	22.5085	-0.57018	-2.33973
	22.862	-0.57018	-2.33974
	23.2154	-0.57018	-2.33978
	23.5689	-0.57018	-2.33993
	23.9223	-0.57018	-2.34035
	24.2757	-0.57018	-2.34148
	24.6292	-0.57018	-2.34416
	24.9826	-0.57018	-2.34996
	25.3361	-0.57018	-2.36144
	25.6895	-0.57018	-2.38292
	26.0429	-0.57018	-2.42205
	26.3964	-0.57018	-2.49486
	26.7498	-0.57018	-2.63878
	27.1033	-0.57018	-2.94389
	27.4567	-0.57018	-3.58294
	27.8102	-0.57018	-4.73778
	28.1636	-0.57018	-6.48063
	28.517	-0.57018	-8.79076
	28.8705	-0.57018	-11.5308
	29.2239	-0.57018	-14.4348
	29.5774	-0.57018	-17.1914
	29.9308	-0.57018	-19.5532
	30.2842	-0.57018	-21.4111
	30.6377	-0.57018	-22.7986
	30.9911	-0.57018	-23.8313
	31.3446	-0.57018	-24.6175
	31.698	-0.57018	-25.193
	32.0515	-0.57018	-25.5123
	32.4049	-0.57018	-25.4991
	32.7583	-0.57018	-25.1291
	33.1118	-0.57018	-24.5054
	33.4652	-0.57018	-23.8764
	33.8187	-0.57018	-23.5629
	34.1721	-0.57018	-23.8138
	34.5255	-0.57018	-24.665
	34.879	-0.57018	-25.8991
	35.2324	-0.57018	-27.1217
	35.5859	-0.57018	-27.9318
	35.9393	-0.57018	-28.1154
	36.2928	-0.57018	-27.7381
	36.6462	-0.57018	-27.0763
	36.9996	-0.57018	-26.4371
	37.3531	-0.57018	-25.9953
	37.7065	-0.57018	-25.7693
	38.06	-0.57018	-25.725
	38.4134	-0.57018	-25.879
	38.7669	-0.57018	-26.292
	39.1203	-0.57018	-26.9807
	39.4737	-0.57018	-27.8782
	39.8272	-0.57018	-28.8537
	40.1806	-0.57018	-29.7455
	40.5341	-0.57018	-30.4009
	40.8875	-0.57018	-30.768
	41.2409	-0.57018	-30.9372
	41.5944	-0.57018	-31.0689
	41.9478	-0.57018	-31.2755
	42.3013	-0.57018	-31.5863
	42.6547	-0.57018	-31.9846
	43.0082	-0.57018	-32.4402
	43.3616	-0.57018	-32.9221
	43.715	-0.57018	-33.3898
	44.0685	-0.57018	-33.7924
	44.4219	-0.57018	-34.0948
	44.7754	-0.57018	-34.2934
	45.1288	-0.57018	-34.3963
	45.4822	-0.57018	-34.3856
	45.8357	-0.57018	-34.201
	46.1891	-0.57018	-33.7844
	46.5426	-0.57018	-33.1361
	46.896	-0.57018	-32.3448
	47.2495	-0.57018	-31.5594
	47.6029	-0.57018	-30.9245
	47.9563	-0.57018	-30.5202
	48.3098	-0.57018	-30.3428
	48.6632	-0.57018	-30.3396
	49.0167	-0.57018	-30.4371
	49.3701	-0.57018	-30.5532
	49.7235	-0.57018	-30.6213
	50.077	-0.57018	-30.6036
	50.4304	-0.57018	-30.4764
	50.7839	-0.57018	-30.1943
	51.1373	-0.57018	-29.6965
	51.4908	-0.57018	-28.9539
	51.8442	-0.57018	-27.989
	52.1976	-0.57018	-26.8673
	52.5511	-0.57018	-25.6726
	52.9045	-0.57018	-24.4959
	53.258	-0.57018	-23.4233
	53.6114	-0.57018	-22.5148
	53.9649	-0.57018	-21.7957
	54.3183	-0.57018	-21.2797
	54.6717	-0.57018	-20.967
	55.0252	-0.57018	-20.8099
	55.3786	-0.57018	-20.7125
	55.7321	-0.57018	-20.5681
	56.0855	-0.57018	-20.3134
	56.4389	-0.57018	-19.9643
	56.7924	-0.57018	-19.5714
	57.1458	-0.57018	-19.1478
	57.4993	-0.57018	-18.7464
	57.8527	-0.57018	-18.4802
	58.2062	-0.57018	-18.3479
	58.5596	-0.57018	-18.2395
	58.913	-0.57018	-18.0607
	59.2665	-0.57018	-17.7664
	59.6199	-0.57018	-17.3607
	59.9734	-0.57018	-16.8925
	60.3268	-0.57018	-16.4365
	60.6802	-0.57018	-16.0517
	61.0337	-0.57018	-15.7273
	61.3871	-0.57018	-15.3488
	61.7406	-0.57018	-14.727
	62.094	-0.57018	-13.6836
	62.4475	-0.57018	-12.1513
	62.8009	-0.57018	-10.222
	63.1543	-0.57018	-8.11603
	63.5078	-0.57018	-6.10307
	63.8612	-0.57018	-4.42279
	64.2147	-0.57018	-3.26976
	64.5681	-0.57018	-2.69622
	64.9215	-0.57018	-2.47625
	65.275	-0.57018	-2.39365
	65.6284	-0.57018	-2.36066
	65.9819	-0.57018	-2.34733
	66.3353	-0.57018	-2.34225
	66.6888	-0.57018	-2.34045
	67.0422	-0.57018	-2.33988
	21.4482	17.0505	-2.33973
	21.8016	17.0505	-2.33973
	22.1551	17.0505	-2.33973
	22.5085	17.0505	-2.33973
	22.862	17.0505	-2.33975
	23.2154	17.0505	-2.33985
	23.5689	17.0505	-2.34017
	23.9223	17.0505	-2.34113
	24.2757	17.0505	-2.34364
	24.6292	17.0505	-2.34965
	24.9826	17.0505	-2.3628
	25.3361	17.0505	-2.3896
	25.6895	17.0505	-2.44178
	26.0429	17.0505	-2.54056
	26.3964	17.0505	-2.725
	26.7498	17.0505	-3.0661
	27.1033	17.0505	-3.68507
	27.4567	17.0505	-4.738
	27.8102	17.0505	-6.35208
	28.1636	17.0505	-8.59343
	28.517	17.0505	-11.46
	28.8705	17.0505	-14.8292
	29.2239	17.0505	-18.4095
	29.5774	17.0505	-21.8143
	29.9308	17.0505	-24.7067
	30.2842	17.0505	-26.912
	30.6377	17.0505	-28.4454
	30.9911	17.0505	-29.4552
	31.3446	17.0505	-30.1154
	31.698	17.0505	-30.5337
	32.0515	17.0505	-30.7135
	32.4049	17.0505	-30.5913
	32.7583	17.0505	-30.1248
	33.1118	17.0505	-29.3825
	33.4652	17.0505	-28.5765
	33.8187	17.0505	-28.0063
	34.1721	17.0505	-27.9261
	34.5255	17.0505	-28.3952
	34.879	17.0505	-29.2117
	35.2324	17.0505	-29.9799
	35.5859	17.0505	-30.2977
	35.9393	17.0505	-29.9672
	36.2928	17.0505	-29.0886
	36.6462	17.0505	-27.979
	36.9996	17.0505	-26.9737
	37.3531	17.0505	-26.2504
	37.7065	17.0505	-25.8078
	38.06	17.0505	-25.5771
	38.4134	17.0505	-25.5425
	38.7669	17.0505	-25.7604
	39.1203	17.0505	-26.2681
	39.4737	17.0505	-27.0073
	39.8272	17.0505	-27.8312
	40.1806	17.0505	-28.5693
	40.5341	17.0505	-29.0861
	40.8875	17.0505	-29.3461
	41.2409	17.0505	-29.4365
	41.5944	17.0505	-29.5039
	41.9478	17.0505	-29.6521
	42.3013	17.0505	-29.9092
	42.6547	17.0505	-30.2587
	43.0082	17.0505	-30.6708
	43.3616	17.0505	-31.1139
	43.715	17.0505	-31.5482
	44.0685	17.0505	-31.9246
	44.4219	17.0505	-32.2083
	44.7754	17.0505	-32.395
	45.1288	17.0505	-32.4921
	45.4822	17.0505	-32.4821
	45.8357	17.0505	-32.3085
	46.1891	17.0505	-31.9166
	46.5426	17.0505	-31.3067
	46.896	17.0505	-30.5626
	47.2495	17.0505	-29.825
	47.6029	17.0505	-29.2297
	47.9563	17.0505	-28.851
	48.3098	17.0505	-28.6849
	48.6632	17.0505	-28.6819
	49.0167	17.0505	-28.7728
	49.3701	17.0505	-28.8808
	49.7235	17.0505	-28.9427
	50.077	17.0505	-28.9224
	50.4304	17.0505	-28.7985
	50.7839	17.0505	-28.5293
	51.1373	17.0505	-28.058
	51.4908	17.0505	-27.3569
	51.8442	17.0505	-26.447
	52.1976	17.0505	-25.3899
	52.5511	17.0505	-24.2648
	52.9045	17.0505	-23.1576
	53.258	17.0505	-22.1495
	53.6114	17.0505	-21.2955
	53.9649	17.0505	-20.6164
	54.3183	17.0505	-20.1256
	54.6717	17.0505	-19.8263
	55.0252	17.0505	-19.6756
	55.3786	17.0505	-19.5831
	55.7321	17.0505	-19.4486
	56.0855	17.0505	-19.2131
	56.4389	17.0505	-18.8913
	56.7924	17.0505	-18.526
	57.1458	17.0505	-18.1266
	57.4993	17.0505	-17.7427
	57.8527	17.0505	-17.4822
	58.2062	17.0505	-17.3502
	58.5596	17.0505	-17.2447
	58.913	17.0505	-17.0746
	59.2665	17.0505	-16.7959
	59.6199	17.0505	-16.4123
	59.9734	17.0505	-15.9701
	60.3268	17.0505	-15.54
	60.6802	17.0505	-15.1774
	61.0337	17.0505	-14.8717
	61.3871	17.0505	-14.5149
	61.7406	17.0505	-13.9285
	62.094	17.0505	-12.9452
	62.4475	17.0505	-11.5016
	62.8009	17.0505	-9.68455
	63.1543	17.0505	-7.70232
	63.5078	17.0505	-5.81023
	63.8612	17.0505	-4.23937
	64.2147	17.0505	-3.18075
	64.5681	17.0505	-2.66496
	64.9215	17.0505	-2.46617
	65.275	17.0505	-2.39017
	65.6284	17.0505	-2.35941
	65.9819	17.0505	-2.34689
	66.3353	17.0505	-2.34211
	66.6888	17.0505	-2.34041
	67.0422	17.0505	-2.33988
	21.4482	34.6712	-2.33973
	21.8016	34.6712	-2.33973
	22.1551	34.6712	-2.33973
	22.5085	34.6712	-2.33973
	22.862	34.6712	-2.33978
	23.2154	34.6712	-2.33998
	23.5689	34.6712	-2.34062
	23.9223	34.6712	-2.34253
	24.2757	34.6712	-2.3476
	24.6292	34.6712	-2.35993
	24.9826	34.6712	-2.38796
	25.3361	34.6712	-2.44936
	25.6895	34.6712	-2.5813
	26.0429	34.6712	-2.85117
	26.3964	34.6712	-3.3357
	26.7498	34.6712	-4.06636
	27.1033	34.6712	-5.06767
	27.4567	34.6712	-6.45439
	27.8102	34.6712	-8.39952
	28.1636	34.6712	-10.9862
	28.517	34.6712	-14.162
	28.8705	34.6712	-17.8201
	29.2239	34.6712	-21.7489
	29.5774	34.6712	-25.5497
	29.9308	34.6712	-28.7971
	30.2842	34.6712	-31.2227
	30.6377	34.6712	-32.7864
	30.9911	34.6712	-33.642
	31.3446	34.6712	-34.0279
	31.698	34.6712	-34.1471
	32.0515	34.6712	-34.0903
	32.4049	34.6712	-33.843
	32.7583	34.6712	-33.3559
	33.1118	34.6712	-32.6357
	33.4652	34.6712	-31.7997
	33.8187	34.6712	-31.0591
	34.1721	34.6712	-30.627
	34.5255	34.6712	-30.5818
	34.879	34.6712	-30.781
	35.2324	34.6712	-30.8988
	35.5859	34.6712	-30.5937
	35.9393	34.6712	-29.7098
	36.2928	34.6712	-28.367
	36.6462	34.6712	-26.8858
	36.9996	34.6712	-25.5981
	37.3531	34.6712	-24.6728
	37.7065	34.6712	-24.085
	38.06	34.6712	-23.7128
	38.4134	34.6712	-23.4658
	38.7669	34.6712	-23.3519
	39.1203	34.6712	-23.4311
	39.4737	34.6712	-23.7196
	39.8272	34.6712	-24.1295
	40.1806	34.6712	-24.5224
	40.5341	34.6712	-24.7845
	40.8875	34.6712	-24.8812
	41.2409	34.6712	-24.8705
	41.5944	34.6712	-24.8593
	41.9478	34.6712	-24.9288
	42.3013	34.6712	-25.1025
	42.6547	34.6712	-25.3655
	43.0082	34.6712	-25.6905
	43.3616	34.6712	-26.0487
	43.715	34.6712	-26.4047
	44.0685	34.6712	-26.7161
	44.4219	34.6712	-26.9523
	44.7754	34.6712	-27.1085
	45.1288	34.6712	-27.1903
	45.4822	34.6712	-27.1834
	45.8357	34.6712	-27.0409
	46.1891	34.6712	-26.7179
	46.5426	34.6712	-26.2151
	46.896	34.6712	-25.603
	47.2495	34.6712	-24.9986
	47.6029	34.6712	-24.5134
	47.9563	34.6712	-24.2063
	48.3098	34.6712	-24.0717
	48.6632	34.6712	-24.0691
	49.0167	34.6712	-24.1424
	49.3701	34.6712	-24.2284
	49.7235	34.6712	-24.2736
	50.077	34.6712	-24.247
	50.4304	34.6712	-24.1321
	50.7839	34.6712	-23.8983
	51.1373	34.6712	-23.5002
	51.4908	34.6712	-22.9145
	51.8442	34.6712	-22.1579
	52.1976	34.6712	-21.2814
	52.5511	34.6712	-20.3509
	52.9045	34.6712	-19.4389
	53.258	34.6712	-18.6126
	53.6114	34.6712	-17.9117
	53.9649	34.6712	-17.3447
	54.3183	34.6712	-16.9241
	54.6717	34.6712	-16.6615
	55.0252	34.6712	-16.5276
	55.3786	34.6712	-16.4489
	55.7321	34.6712	-16.3428
	56.0855	34.6712	-16.162
	56.4389	34.6712	-15.9146
	56.7924	34.6712	-15.6235
	57.1458	34.6712	-15.2911
	57.4993	34.6712	-14.9583
	57.8527	34.6712	-14.7148
	58.2062	34.6712	-14.5812
	58.5596	34.6712	-14.4812
	58.913	34.6712	-14.3338
	59.2665	34.6712	-14.0983
	59.6199	34.6712	-13.7765
	59.9734	34.6712	-13.4072
	60.3268	34.6712	-13.049
	60.6802	34.6712	-12.7477
	61.0337	34.6712	-12.4938
	61.3871	34.6712	-12.1971
	61.7406	34.6712	-11.7101
	62.094	34.6712	-10.8943
	62.4475	34.6712	-9.69793
	62.8009	34.6712	-8.19402
	63.1543	34.6712	-6.55717
	63.5078	34.6712	-5.00479
	63.8612	34.6712	-3.74801
	64.2147	34.6712	-2.95405
	64.5681	34.6712	-2.58591
	64.9215	34.6712	-2.43978
	65.275	34.6712	-2.38077
	65.6284	34.6712	-2.35596
	65.9819	34.6712	-2.34567
	66.3353	34.6712	-2.34171
	66.6888	34.6712	-2.34029
	67.0422	34.6712	-2.33985
	21.4482	52.2919	-2.33973
	21.8016	52.2919	-2.33973
	22.1551	52.2919	-2.33973
	22.5085	52.2919	-2.33974
	22.862	52.2919	-2.33983
	23.2154	52.2919	-2.34019
	23.5689	52.2919	-2.34136
	23.9223	52.2919	-2.34482
	24.2757	52.2919	-2.35413
	24.6292	52.2919	-2.37748
	24.9826	52.2919	-2.43442
	25.3361	52.2919	-2.57453
	25.6895	52.2919	-2.91375
	26.0429	52.2919	-3.60451
	26.3964	52.2919	-4.64282
	26.7498	52.2919	-5.88152
	27.1033	52.2919	-7.24589
	27.4567	52.2919	-8.83355
	27.8102	52.2919	-10.896
	28.1636	52.2919	-13.621
	28.517	52.2919	-16.8849
	28.8705	52.2919	-20.4321
	29.2239	52.2919	-24.1843
	29.5774	52.2919	-27.9803
	29.9308	52.2919	-31.3327
	30.2842	52.2919	-33.8327
	30.6377	52.2919	-35.3357
	30.9911	52.2919	-35.9568
	31.3446	52.2919	-35.9784
	31.698	52.2919	-35.7101
	32.0515	52.2919	-35.3647
	32.4049	52.2919	-35.0119
	32.7583	52.2919	-34.6084
	33.1118	52.2919	-34.0773
	33.4652	52.2919	-33.393
	33.8187	52.2919	-32.6283
	34.1721	52.2919	-31.9265
	34.5255	52.2919	-31.3902
	34.879	52.2919	-30.9713
	35.2324	52.2919	-30.4618
	35.5859	52.2919	-29.6163
	35.9393	52.2919	-28.3248
	36.2928	52.2919	-26.7028
	36.6462	52.2919	-25.0381
	36.9996	52.2919	-23.6327
	37.3531	52.2919	-22.6369
	37.7065	52.2919	-21.997
	38.06	52.2919	-21.5244
	38.4134	52.2919	-21.0351
	38.7669	52.2919	-20.4661
	39.1203	52.2919	-19.887
	39.4737	52.2919	-19.4226
	39.8272	52.2919	-19.1419
	40.1806	52.2919	-19.011
	40.5341	52.2919	-18.9335
	40.8875	52.2919	-18.8401
	41.2409	52.2919	-18.7296
	41.5944	52.2919	-18.6487
	41.9478	52.2919	-18.6438
	42.3013	52.2919	-18.7301
	42.6547	52.2919	-18.8953
	43.0082	52.2919	-19.1169
	43.3616	52.2919	-19.3708
	43.715	52.2919	-19.6285
	44.0685	52.2919	-19.8568
	44.4219	52.2919	-20.0316
	44.7754	52.2919	-20.1482
	45.1288	52.2919	-20.2104
	45.4822	52.2919	-20.2078
	45.8357	52.2919	-20.1067
	46.1891	52.2919	-19.8749
	46.5426	52.2919	-19.514
	46.896	52.2919	-19.0765
	47.2495	52.2919	-18.6481
	47.6029	52.2919	-18.3081
	47.9563	52.2919	-18.0948
	48.3098	52.2919	-18.0016
	48.6632	52.2919	-18.0001
	49.0167	52.2919	-18.0516
	49.3701	52.2919	-18.1106
	49.7235	52.2919	-18.1365
	50.077	52.2919	-18.1041
	50.4304	52.2919	-18.0022
	50.7839	52.2919	-17.814
	51.1373	52.2919	-17.511
	51.4908	52.2919	-17.077
	51.8442	52.2919	-16.5231
	52.1976	52.2919	-15.8864
	52.5511	52.2919	-15.2161
	52.9045	52.2919	-14.5665
	53.258	52.2919	-13.9844
	53.6114	52.2919	-13.4872
	53.9649	52.2919	-13.0699
	54.3183	52.2919	-12.7439
	54.6717	52.2919	-12.5298
	55.0252	52.2919	-12.4171
	55.3786	52.2919	-12.3565
	55.7321	52.2919	-12.2891
	56.0855	52.2919	-12.1792
	56.4389	52.2919	-12.0228
	56.7924	52.2919	-11.8223
	57.1458	52.2919	-11.5773
	57.4993	52.2919	-11.3178
	57.8527	52.2919	-11.1051
	58.2062	52.2919	-10.9675
	58.5596	52.2919	-10.8662
	58.913	52.2919	-10.7425
	59.2665	52.2919	-10.5613
	59.6199	52.2919	-10.3204
	59.9734	52.2919	-10.0468
	60.3268	52.2919	-9.78287
	60.6802	52.2919	-9.56154
	61.0337	52.2919	-9.37533
	61.3871	52.2919	-9.15834
	61.7406	52.2919	-8.80298
	62.094	52.2919	-8.20893
	62.4475	52.2919	-7.3395
	62.8009	52.2919	-6.25026
	63.1543	52.2919	-5.07427
	63.5078	52.2919	-3.98786
	63.8612	52.2919	-3.1722
	64.2147	52.2919	-2.70919
	64.5681	52.2919	-2.49874
	64.9215	52.2919	-2.40852
	65.275	52.2919	-2.369
	65.6284	52.2919	-2.35152
	65.9819	52.2919	-2.34408
	66.3353	52.2919	-2.34118
	66.6888	52.2919	-2.34014
	67.0422	52.2919	-2.33982
	21.4482	69.9125	-2.33973
	21.8016	69.9125	-2.33973
	22.1551	69.9125	-2.33973
	22.5085	69.9125	-2.33975
	22.862	69.9125	-2.3399
	23.2154	69.9125	-2.3405
	23.5689	69.9125	-2.34242
	23.9223	69.9125	-2.34814
	24.2757	69.9125	-2.3638
	24.6292	69.9125	-2.40499
	24.9826	69.9125	-2.51563
	25.3361	69.9125	-2.82553
	25.6895	69.9125	-3.59682
	26.0429	69.9125	-4.94216
	26.3964	69.9125	-6.65689
	26.7498	69.9125	-8.48507
	27.1033	69.9125	-10.2479
	27.4567	69.9125	-11.9548
	27.8102	69.9125	-13.87
	28.1636	69.9125	-16.4041
	28.517	69.9125	-19.6105
	28.8705	69.9125	-22.9771
	29.2239	69.9125	-26.1353
	29.5774	69.9125	-29.2572
	29.9308	69.9125	-32.3624
	30.2842	69.9125	-34.7905
	30.6377	69.9125	-36.1891
	30.9911	69.9125	-36.5829
	31.3446	69.9125	-36.2627
	31.698	69.9125	-35.6329
	32.0515	69.9125	-35.038
	32.4049	69.9125	-34.649
	32.7583	69.9125	-34.4385
	33.1118	69.9125	-34.2384
	33.4652	69.9125	-33.8605
	33.8187	69.9125	-33.2242
	34.1721	69.9125	-32.4013
	34.5255	69.9125	-31.5293
	34.879	69.9125	-30.6701
	35.2324	69.9125	-29.7455
	35.5859	69.9125	-28.6054
	35.9393	69.9125	-27.168
	36.2928	69.9125	-25.5153
	36.6462	69.9125	-23.8746
	36.9996	69.9125	-22.4974
	37.3531	69.9125	-21.5016
	37.7065	69.9125	-20.7986
	38.06	69.9125	-20.1455
	38.4134	69.9125	-19.2943
	38.7669	69.9125	-18.1461
	39.1203	69.9125	-16.7972
	39.4737	69.9125	-15.4691
	39.8272	69.9125	-14.3764
	40.1806	69.9125	-13.625
	40.5341	69.9125	-13.1684
	40.8875	69.9125	-12.886
	41.2409	69.9125	-12.6935
	41.5944	69.9125	-12.5663
	41.9478	69.9125	-12.5092
	42.3013	69.9125	-12.5254
	42.6547	69.9125	-12.6056
	43.0082	69.9125	-12.7331
	43.3616	69.9125	-12.8895
	43.715	69.9125	-13.0539
	44.0685	69.9125	-13.2025
	44.4219	69.9125	-13.3179
	44.7754	69.9125	-13.3962
	45.1288	69.9125	-13.4394
	45.4822	69.9125	-13.4414
	45.8357	69.9125	-13.3811
	46.1891	69.9125	-13.2391
	46.5426	69.9125	-13.0175
	46.896	69.9125	-12.7515
	47.2495	69.9125	-12.4953
	47.6029	69.9125	-12.2957
	47.9563	69.9125	-12.1718
	48.3098	69.9125	-12.118
	48.6632	69.9125	-12.1183
	49.0167	69.9125	-12.1503
	49.3701	69.9125	-12.1861
	49.7235	69.9125	-12.1981
	50.077	69.9125	-12.1667
	50.4304	69.9125	-12.0834
	50.7839	69.9125	-11.9421
	51.1373	69.9125	-11.7313
	51.4908	69.9125	-11.4443
	51.8442	69.9125	-11.0887
	52.1976	69.9125	-10.6883
	52.5511	69.9125	-10.2758
	52.9045	69.9125	-9.88547
	53.258	69.9125	-9.54005
	53.6114	69.9125	-9.23765
	53.9649	69.9125	-8.96856
	54.3183	69.9125	-8.743
	54.6717	69.9125	-8.58344
	55.0252	69.9125	-8.49439
	55.3786	69.9125	-8.45158
	55.7321	69.9125	-8.41862
	56.0855	69.9125	-8.36762
	56.4389	69.9125	-8.28462
	56.7924	69.9125	-8.16245
	57.1458	69.9125	-8.00205
	57.4993	69.9125	-7.823
	57.8527	69.9125	-7.65841
	58.2062	69.9125	-7.52836
	58.5596	69.9125	-7.42155
	58.913	69.9125	-7.3095
	59.2665	69.9125	-7.1708
	59.6199	69.9125	-7.00208
	59.9734	69.9125	-6.81809
	60.3268	69.9125	-6.64396
	60.6802	69.9125	-6.49939
	61.0337	69.9125	-6.37873
	61.3871	69.9125	-6.23953
	61.7406	69.9125	-6.01337
	62.094	69.9125	-5.63737
	62.4475	69.9125	-5.09109
	62.8009	69.9125	-4.41764
	63.1543	69.9125	-3.71957
	63.5078	69.9125	-3.13086
	63.8612	69.9125	-2.74168
	64.2147	69.9125	-2.53263
	64.5681	69.9125	-2.43059
	64.9215	69.9125	-2.38159
	65.275	69.9125	-2.35818
	65.6284	69.9125	-2.3473
	65.9819	69.9125	-2.34254
	66.3353	69.9125	-2.34067
	66.6888	69.9125	-2.34
	67.0422	69.9125	-2.33979
	21.4482	87.5332	-2.33973
	21.8016	87.5332	-2.33973
	22.1551	87.5332	-2.33973
	22.5085	87.5332	-2.33976
	22.862	87.5332	-2.34
	23.2154	87.5332	-2.3409
	23.5689	87.5332	-2.34381
	23.9223	87.5332	-2.3525
	24.2757	87.5332	-2.3768
	24.6292	87.5332	-2.44466
	24.9826	87.5332	-2.64766
	25.3361	87.5332	-3.26151
	25.6895	87.5332	-4.63394
	26.0429	87.5332	-6.69721
	26.3964	87.5332	-9.15884
	26.7498	87.5332	-11.6594
	27.1033	87.5332	-13.8718
	27.4567	87.5332	-15.6842
	27.8102	87.5332	-17.3058
	28.1636	87.5332	-19.2505
	28.517	87.5332	-22.0588
	28.8705	87.5332	-25.2411
	29.2239	87.5332	-28.0668
	29.5774	87.5332	-30.3354
	29.9308	87.5332	-32.4731
	30.2842	87.5332	-34.5948
	30.6377	87.5332	-35.881
	30.9911	87.5332	-36.1426
	31.3446	87.5332	-35.6315
	31.698	87.5332	-34.8026
	32.0515	87.5332	-34.0995
	32.4049	87.5332	-33.7841
	32.7583	87.5332	-33.851
	33.1118	87.5332	-34.0524
	33.4652	87.5332	-34.0539
	33.8187	87.5332	-33.645
	34.1721	87.5332	-32.847
	34.5255	87.5332	-31.8355
	34.879	87.5332	-30.769
	35.2324	87.5332	-29.679
	35.5859	87.5332	-28.4877
	35.9393	87.5332	-27.1181
	36.2928	87.5332	-25.5981
	36.6462	87.5332	-24.0792
	36.9996	87.5332	-22.7491
	37.3531	87.5332	-21.6879
	37.7065	87.5332	-20.7892
	38.06	87.5332	-19.8018
[truncated: 6,712 more rows]

## Sheet: Figure 1F
	TopoIA-ssDNA-PPEF
	X	NC	Free Energy
	23.2045	-176.777	-0.56559
	23.5569	-176.777	-0.56559
	23.9094	-176.777	-0.56559
	24.2618	-176.777	-0.56559
	24.6142	-176.777	-0.56559
	24.9667	-176.777	-0.56559
	25.3191	-176.777	-0.56559
	25.6715	-176.777	-0.56559
	26.024	-176.777	-0.56559
	26.3764	-176.777	-0.56559
	26.7288	-176.777	-0.56559
	27.0813	-176.777	-0.56559
	27.4337	-176.777	-0.56559
	27.7861	-176.777	-0.5656
	28.1386	-176.777	-0.5656
	28.491	-176.777	-0.5656
	28.8434	-176.777	-0.56561
	29.1959	-176.777	-0.56565
	29.5483	-176.777	-0.56573
	29.9007	-176.777	-0.56589
	30.2531	-176.777	-0.56619
	30.6056	-176.777	-0.56667
	30.958	-176.777	-0.56737
	31.3104	-176.777	-0.56826
	31.6629	-176.777	-0.56928
	32.0153	-176.777	-0.57032
	32.3677	-176.777	-0.5713
	32.7202	-176.777	-0.57222
	33.0726	-176.777	-0.5731
	33.425	-176.777	-0.57399
	33.7775	-176.777	-0.57489
	34.1299	-176.777	-0.57573
	34.4823	-176.777	-0.57643
	34.8348	-176.777	-0.57698
	35.1872	-176.777	-0.57741
	35.5396	-176.777	-0.57782
	35.8921	-176.777	-0.57826
	36.2445	-176.777	-0.57876
	36.5969	-176.777	-0.57928
	36.9494	-176.777	-0.57977
	37.3018	-176.777	-0.58017
	37.6542	-176.777	-0.58047
	38.0067	-176.777	-0.58071
	38.3591	-176.777	-0.58096
	38.7115	-176.777	-0.58124
	39.064	-176.777	-0.58156
	39.4164	-176.777	-0.58184
	39.7688	-176.777	-0.58197
	40.1213	-176.777	-0.58192
	40.4737	-176.777	-0.58176
	40.8261	-176.777	-0.58167
	41.1786	-176.777	-0.5818
	41.531	-176.777	-0.58227
	41.8834	-176.777	-0.58305
	42.2359	-176.777	-0.58402
	42.5883	-176.777	-0.58504
	42.9407	-176.777	-0.58601
	43.2932	-176.777	-0.58685
	43.6456	-176.777	-0.58755
	43.998	-176.777	-0.5881
	44.3504	-176.777	-0.5885
	44.7029	-176.777	-0.58874
	45.0553	-176.777	-0.58886
	45.4077	-176.777	-0.5889
	45.7602	-176.777	-0.5889
	46.1126	-176.777	-0.58889
	46.465	-176.777	-0.58884
	46.8175	-176.777	-0.58871
	47.1699	-176.777	-0.58844
	47.5223	-176.777	-0.58798
	47.8748	-176.777	-0.58737
	48.2272	-176.777	-0.58668
	48.5796	-176.777	-0.58602
	48.9321	-176.777	-0.58544
	49.2845	-176.777	-0.58498
	49.6369	-176.777	-0.58461
	49.9894	-176.777	-0.58431
	50.3418	-176.777	-0.58404
	50.6942	-176.777	-0.58375
	51.0467	-176.777	-0.58342
	51.3991	-176.777	-0.58304
	51.7515	-176.777	-0.58264
	52.104	-176.777	-0.58222
	52.4564	-176.777	-0.58183
	52.8088	-176.777	-0.58143
	53.1613	-176.777	-0.58101
	53.5137	-176.777	-0.58058
	53.8661	-176.777	-0.58016
	54.2186	-176.777	-0.57976
	54.571	-176.777	-0.57943
	54.9234	-176.777	-0.57917
	55.2759	-176.777	-0.579
	55.6283	-176.777	-0.57888
	55.9807	-176.777	-0.57876
	56.3332	-176.777	-0.57858
	56.6856	-176.777	-0.57828
	57.038	-176.777	-0.57785
	57.3905	-176.777	-0.57729
	57.7429	-176.777	-0.57665
	58.0953	-176.777	-0.57599
	58.4477	-176.777	-0.57534
	58.8002	-176.777	-0.5747
	59.1526	-176.777	-0.57404
	59.505	-176.777	-0.57329
	59.8575	-176.777	-0.5724
	60.2099	-176.777	-0.57133
	60.5623	-176.777	-0.57016
	60.9148	-176.777	-0.56898
	61.2672	-176.777	-0.56792
	61.6196	-176.777	-0.56706
	61.9721	-176.777	-0.56644
	62.3245	-176.777	-0.56604
	62.6769	-176.777	-0.5658
	63.0294	-176.777	-0.56568
	63.3818	-176.777	-0.56563
	63.7342	-176.777	-0.56561
	64.0867	-176.777	-0.5656
	64.4391	-176.777	-0.5656
	23.2045	-159.228	-0.56559
	23.5569	-159.228	-0.56559
	23.9094	-159.228	-0.56559
	24.2618	-159.228	-0.56559
	24.6142	-159.228	-0.56559
	24.9667	-159.228	-0.56559
	25.3191	-159.228	-0.56559
	25.6715	-159.228	-0.56559
	26.024	-159.228	-0.56559
	26.3764	-159.228	-0.56559
	26.7288	-159.228	-0.56559
	27.0813	-159.228	-0.5656
	27.4337	-159.228	-0.5656
	27.7861	-159.228	-0.5656
	28.1386	-159.228	-0.5656
	28.491	-159.228	-0.56562
	28.8434	-159.228	-0.56567
	29.1959	-159.228	-0.56579
	29.5483	-159.228	-0.56606
	29.9007	-159.228	-0.56663
	30.2531	-159.228	-0.56767
	30.6056	-159.228	-0.56938
	30.958	-159.228	-0.57193
	31.3104	-159.228	-0.5753
	31.6629	-159.228	-0.57928
	32.0153	-159.228	-0.58351
	32.3677	-159.228	-0.58762
	32.7202	-159.228	-0.59148
	33.0726	-159.228	-0.59524
	33.425	-159.228	-0.5991
	33.7775	-159.228	-0.60306
	34.1299	-159.228	-0.60686
	34.4823	-159.228	-0.61013
	34.8348	-159.228	-0.61271
	35.1872	-159.228	-0.61478
	35.5396	-159.228	-0.61675
	35.8921	-159.228	-0.61894
	36.2445	-159.228	-0.62143
	36.5969	-159.228	-0.62406
	36.9494	-159.228	-0.62655
	37.3018	-159.228	-0.6286
	37.6542	-159.228	-0.63012
	38.0067	-159.228	-0.63128
	38.3591	-159.228	-0.63239
	38.7115	-159.228	-0.63374
	39.064	-159.228	-0.63526
	39.4164	-159.228	-0.63655
	39.7688	-159.228	-0.63704
	40.1213	-159.228	-0.63648
	40.4737	-159.228	-0.63518
	40.8261	-159.228	-0.63393
	41.1786	-159.228	-0.63356
	41.531	-159.228	-0.63451
	41.8834	-159.228	-0.63672
	42.2359	-159.228	-0.63976
	42.5883	-159.228	-0.64311
	42.9407	-159.228	-0.64637
	43.2932	-159.228	-0.64931
	43.6456	-159.228	-0.6518
	43.998	-159.228	-0.65371
	44.3504	-159.228	-0.65495
	44.7029	-159.228	-0.65552
	45.0553	-159.228	-0.65555
	45.4077	-159.228	-0.65527
	45.7602	-159.228	-0.6549
	46.1126	-159.228	-0.65454
	46.465	-159.228	-0.65406
	46.8175	-159.228	-0.65323
	47.1699	-159.228	-0.65183
	47.5223	-159.228	-0.64981
	47.8748	-159.228	-0.64736
	48.2272	-159.228	-0.64481
	48.5796	-159.228	-0.64254
	48.9321	-159.228	-0.64071
	49.2845	-159.228	-0.63929
	49.6369	-159.228	-0.63811
	49.9894	-159.228	-0.63703
	50.3418	-159.228	-0.63595
	50.6942	-159.228	-0.63481
	51.0467	-159.228	-0.63352
	51.3991	-159.228	-0.63205
	51.7515	-159.228	-0.63043
	52.104	-159.228	-0.62875
	52.4564	-159.228	-0.62704
	52.8088	-159.228	-0.62527
	53.1613	-159.228	-0.62342
	53.5137	-159.228	-0.62153
	53.8661	-159.228	-0.6197
	54.2186	-159.228	-0.61806
	54.571	-159.228	-0.6167
	54.9234	-159.228	-0.61568
	55.2759	-159.228	-0.61497
	55.6283	-159.228	-0.61448
	55.9807	-159.228	-0.614
	56.3332	-159.228	-0.61329
	56.6856	-159.228	-0.61215
	57.038	-159.228	-0.6105
	57.3905	-159.228	-0.6084
	57.7429	-159.228	-0.60599
	58.0953	-159.228	-0.60346
	58.4477	-159.228	-0.60095
	58.8002	-159.228	-0.59847
	59.1526	-159.228	-0.59587
	59.505	-159.228	-0.59293
	59.8575	-159.228	-0.58948
	60.2099	-159.228	-0.58551
	60.5623	-159.228	-0.58123
	60.9148	-159.228	-0.57705
	61.2672	-159.228	-0.57336
	61.6196	-159.228	-0.57045
	61.9721	-159.228	-0.56837
	62.3245	-159.228	-0.56704
	62.6769	-159.228	-0.56628
	63.0294	-159.228	-0.56588
	63.3818	-159.228	-0.5657
	63.7342	-159.228	-0.56563
	64.0867	-159.228	-0.5656
	64.4391	-159.228	-0.5656
	23.2045	-141.679	-0.56559
	23.5569	-141.679	-0.56559
	23.9094	-141.679	-0.56559
	24.2618	-141.679	-0.56559
	24.6142	-141.679	-0.56559
	24.9667	-141.679	-0.56559
	25.3191	-141.679	-0.56559
	25.6715	-141.679	-0.56559
	26.024	-141.679	-0.56559
	26.3764	-141.679	-0.5656
	26.7288	-141.679	-0.5656
	27.0813	-141.679	-0.5656
	27.4337	-141.679	-0.56561
	27.7861	-141.679	-0.56563
	28.1386	-141.679	-0.56566
	28.491	-141.679	-0.56574
	28.8434	-141.679	-0.56593
	29.1959	-141.679	-0.56633
	29.5483	-141.679	-0.56721
	29.9007	-141.679	-0.569
	30.2531	-141.679	-0.57237
	30.6056	-141.679	-0.5782
	30.958	-141.679	-0.58748
	31.3104	-141.679	-0.60097
	31.6629	-141.679	-0.61862
	32.0153	-141.679	-0.63907
	32.3677	-141.679	-0.66025
	32.7202	-141.679	-0.68084
	33.0726	-141.679	-0.70112
	33.425	-141.679	-0.72218
	33.7775	-141.679	-0.74418
	34.1299	-141.679	-0.76564
	34.4823	-141.679	-0.78432
	34.8348	-141.679	-0.79916
	35.1872	-141.679	-0.81116
	35.5396	-141.679	-0.82258
	35.8921	-141.679	-0.83531
	36.2445	-141.679	-0.84982
	36.5969	-141.679	-0.86512
	36.9494	-141.679	-0.87942
	37.3018	-141.679	-0.89104
	37.6542	-141.679	-0.89937
	38.0067	-141.679	-0.90526
	38.3591	-141.679	-0.91064
	38.7115	-141.679	-0.91714
	39.064	-141.679	-0.92459
	39.4164	-141.679	-0.93064
	39.7688	-141.679	-0.93206
	40.1213	-141.679	-0.92715
	40.4737	-141.679	-0.91719
	40.8261	-141.679	-0.90599
	41.1786	-141.679	-0.8976
	41.531	-141.679	-0.89415
	41.8834	-141.679	-0.89533
	42.2359	-141.679	-0.8995
	42.5883	-141.679	-0.9051
	42.9407	-141.679	-0.91125
	43.2932	-141.679	-0.91742
	43.6456	-141.679	-0.92291
	43.998	-141.679	-0.9268
	44.3504	-141.679	-0.9283
	44.7029	-141.679	-0.92719
	45.0553	-141.679	-0.92412
	45.4077	-141.679	-0.92033
	45.7602	-141.679	-0.91692
	46.1126	-141.679	-0.91408
	46.465	-141.679	-0.91078
	46.8175	-141.679	-0.90567
	47.1699	-141.679	-0.89805
	47.5223	-141.679	-0.88846
	47.8748	-141.679	-0.87841
	48.2272	-141.679	-0.86966
	48.5796	-141.679	-0.86334
	48.9321	-141.679	-0.85945
	49.2845	-141.679	-0.85678
	49.6369	-141.679	-0.85394
	49.9894	-141.679	-0.85024
	50.3418	-141.679	-0.84587
	50.6942	-141.679	-0.84117
	51.0467	-141.679	-0.83617
	51.3991	-141.679	-0.83065
	51.7515	-141.679	-0.82445
	52.104	-141.679	-0.81751
	52.4564	-141.679	-0.80976
	52.8088	-141.679	-0.80118
	53.1613	-141.679	-0.79201
	53.5137	-141.679	-0.78279
	53.8661	-141.679	-0.77419
	54.2186	-141.679	-0.76677
	54.571	-141.679	-0.76082
	54.9234	-141.679	-0.75635
	55.2759	-141.679	-0.75316
	55.6283	-141.679	-0.75081
	55.9807	-141.679	-0.7486
	56.3332	-141.679	-0.74567
	56.6856	-141.679	-0.74128
	57.038	-141.679	-0.73508
	57.3905	-141.679	-0.72715
	57.7429	-141.679	-0.71794
	58.0953	-141.679	-0.70804
	58.4477	-141.679	-0.69786
	58.8002	-141.679	-0.6874
	59.1526	-141.679	-0.67617
	59.505	-141.679	-0.66353
	59.8575	-141.679	-0.64908
	60.2099	-141.679	-0.63317
	60.5623	-141.679	-0.61696
	60.9148	-141.679	-0.60199
	61.2672	-141.679	-0.58954
	61.6196	-141.679	-0.58018
	61.9721	-141.679	-0.57378
	62.3245	-141.679	-0.5698
	62.6769	-141.679	-0.56757
	63.0294	-141.679	-0.56643
	63.3818	-141.679	-0.56591
	63.7342	-141.679	-0.5657
	64.0867	-141.679	-0.56562
	64.4391	-141.679	-0.5656
	23.2045	-124.13	-0.56559
	23.5569	-124.13	-0.56559
	23.9094	-124.13	-0.56559
	24.2618	-124.13	-0.56559
	24.6142	-124.13	-0.56559
	24.9667	-124.13	-0.56559
	25.3191	-124.13	-0.5656
	25.6715	-124.13	-0.5656
	26.024	-124.13	-0.5656
	26.3764	-124.13	-0.56561
	26.7288	-124.13	-0.56563
	27.0813	-124.13	-0.56566
	27.4337	-124.13	-0.56572
	27.7861	-124.13	-0.56583
	28.1386	-124.13	-0.56601
	28.491	-124.13	-0.56633
	28.8434	-124.13	-0.56693
	29.1959	-124.13	-0.56816
	29.5483	-124.13	-0.57074
	29.9007	-124.13	-0.57608
	30.2531	-124.13	-0.58682
	30.6056	-124.13	-0.60775
	30.958	-124.13	-0.64668
	31.3104	-124.13	-0.71232
	31.6629	-124.13	-0.80537
	32.0153	-124.13	-0.91256
	32.3677	-124.13	-1.01652
	32.7202	-124.13	-1.10882
	33.0726	-124.13	-1.19184
	33.425	-124.13	-1.27182
	33.7775	-124.13	-1.35096
	34.1299	-124.13	-1.42499
	34.4823	-124.13	-1.48738
	34.8348	-124.13	-1.53571
	35.1872	-124.13	-1.57414
	35.5396	-124.13	-1.61035
	35.8921	-124.13	-1.65041
	36.2445	-124.13	-1.69564
	36.5969	-124.13	-1.74277
	36.9494	-124.13	-1.78622
	37.3018	-124.13	-1.82105
	37.6542	-124.13	-1.84548
	38.0067	-124.13	-1.86214
	38.3591	-124.13	-1.87688
	38.7115	-124.13	-1.89461
	39.064	-124.13	-1.91497
	39.4164	-124.13	-1.93115
	39.7688	-124.13	-1.9336
	40.1213	-124.13	-1.91707
	40.4737	-124.13	-1.88485
	40.8261	-124.13	-1.84748
	41.1786	-124.13	-1.81624
	41.531	-124.13	-1.79691
	41.8834	-124.13	-1.78826
	42.2359	-124.13	-1.78538
	42.5883	-124.13	-1.78462
	42.9407	-124.13	-1.78504
	43.2932	-124.13	-1.78677
	43.6456	-124.13	-1.78871
	43.998	-124.13	-1.7883
	44.3504	-124.13	-1.78295
	44.7029	-124.13	-1.77186
	45.0553	-124.13	-1.7571
	45.4077	-124.13	-1.7429
	45.7602	-124.13	-1.73238
	46.1126	-124.13	-1.72469
	46.465	-124.13	-1.71444
	46.8175	-124.13	-1.69599
	47.1699	-124.13	-1.66745
	47.5223	-124.13	-1.63262
	47.8748	-124.13	-1.59908
	48.2272	-124.13	-1.57394
	48.5796	-124.13	-1.56027
	48.9321	-124.13	-1.55577
	49.2845	-124.13	-1.55439
	49.6369	-124.13	-1.55036
	49.9894	-124.13	-1.54154
	50.3418	-124.13	-1.52939
	50.6942	-124.13	-1.51627
	51.0467	-124.13	-1.50309
	51.3991	-124.13	-1.48897
	51.7515	-124.13	-1.47246
	52.104	-124.13	-1.45219
	52.4564	-124.13	-1.42734
	52.8088	-124.13	-1.39797
	53.1613	-124.13	-1.36555
	53.5137	-124.13	-1.33264
	53.8661	-124.13	-1.30216
	54.2186	-124.13	-1.27609
	54.571	-124.13	-1.25498
	54.9234	-124.13	-1.2382
	55.2759	-124.13	-1.22468
	55.6283	-124.13	-1.21346
	55.9807	-124.13	-1.20344
	56.3332	-124.13	-1.19278
	56.6856	-124.13	-1.1793
	57.038	-124.13	-1.16143
	57.3905	-124.13	-1.13862
	57.7429	-124.13	-1.11138
	58.0953	-124.13	-1.08096
	58.4477	-124.13	-1.04811
	58.8002	-124.13	-1.01188
	59.1526	-124.13	-0.96989
	59.505	-124.13	-0.92002
	59.8575	-124.13	-0.86203
	60.2099	-124.13	-0.79867
	60.5623	-124.13	-0.73563
	60.9148	-124.13	-0.67992
	61.2672	-124.13	-0.6366
	61.6196	-124.13	-0.60658
	61.9721	-124.13	-0.58766
	62.3245	-124.13	-0.57663
	62.6769	-124.13	-0.57068
	63.0294	-124.13	-0.56773
	63.3818	-124.13	-0.5664
	63.7342	-124.13	-0.56586
	64.0867	-124.13	-0.56567
	64.4391	-124.13	-0.56561
	23.2045	-106.581	-0.56559
	23.5569	-106.581	-0.56559
	23.9094	-106.581	-0.56559
	24.2618	-106.581	-0.56559
	24.6142	-106.581	-0.56559
	24.9667	-106.581	-0.5656
	25.3191	-106.581	-0.5656
	25.6715	-106.581	-0.5656
	26.024	-106.581	-0.56562
	26.3764	-106.581	-0.56566
	26.7288	-106.581	-0.56573
	27.0813	-106.581	-0.56588
	27.4337	-106.581	-0.56613
	27.7861	-106.581	-0.56653
	28.1386	-106.581	-0.56717
	28.491	-106.581	-0.56821
	28.8434	-106.581	-0.57
	29.1959	-106.581	-0.57347
	29.5483	-106.581	-0.58074
	29.9007	-106.581	-0.59689
	30.2531	-106.581	-0.63426
	30.6056	-106.581	-0.72057
	30.958	-106.581	-0.89337
	31.3104	-106.581	-1.15542
	31.6629	-106.581	-1.46484
	32.0153	-106.581	-1.77284
	32.3677	-106.581	-2.04506
	32.7202	-106.581	-2.27157
	33.0726	-106.581	-2.46518
	33.425	-106.581	-2.64565
	33.7775	-106.581	-2.82173
	34.1299	-106.581	-2.98571
	34.4823	-106.581	-3.1235
	34.8348	-106.581	-3.22974
	35.1872	-106.581	-3.31407
	35.5396	-106.581	-3.3941
	35.8921	-106.581	-3.48371
	36.2445	-106.581	-3.58574
	36.5969	-106.581	-3.69251
	36.9494	-106.581	-3.79108
	37.3018	-106.581	-3.86992
	37.6542	-106.581	-3.92491
	38.0067	-106.581	-3.9619
	38.3591	-106.581	-3.99416
	38.7115	-106.581	-4.03315
	39.064	-106.581	-4.07815
	39.4164	-106.581	-4.11359
	39.7688	-106.581	-4.11754
	40.1213	-106.581	-4.07786
	40.4737	-106.581	-4.00183
	40.8261	-106.581	-3.91341
	41.1786	-106.581	-3.83813
	41.531	-106.581	-3.78883
	41.8834	-106.581	-3.76216
	42.2359	-106.581	-3.74673
	42.5883	-106.581	-3.73419
	42.9407	-106.581	-3.72291
	43.2932	-106.581	-3.71416
	43.6456	-106.581	-3.70651
	43.998	-106.581	-3.69516
	44.3504	-106.581	-3.67485
	44.7029	-106.581	-3.6439
	45.0553	-106.581	-3.60725
	45.4077	-106.581	-3.57487
	45.7602	-106.581	-3.55333
	46.1126	-106.581	-3.53854
	46.465	-106.581	-3.51582
	46.8175	-106.581	-3.47052
	47.1699	-106.581	-3.39764
	47.5223	-106.581	-3.30694
	47.8748	-106.581	-3.21893
	48.2272	-106.581	-3.1542
	48.5796	-106.581	-3.12163
	48.9321	-106.581	-3.11475
	49.2845	-106.581	-3.11742
	49.6369	-106.581	-3.1151
	49.9894	-106.581	-3.1025
	50.3418	-106.581	-3.0825
	50.6942	-106.581	-3.05985
	51.0467	-106.581	-3.03604
	51.3991	-106.581	-3.00872
	51.7515	-106.581	-2.97406
	52.104	-106.581	-2.92859
	52.4564	-106.581	-2.87047
	52.8088	-106.581	-2.8001
	53.1613	-106.581	-2.72116
	53.5137	-106.581	-2.64013
	53.8661	-106.581	-2.5644
	54.2186	-106.581	-2.4988
	54.571	-106.581	-2.44391
	54.9234	-106.581	-2.39656
	55.2759	-106.581	-2.35297
	55.6283	-106.581	-2.31168
	55.9807	-106.581	-2.27348
	56.3332	-106.581	-2.23799
	56.6856	-106.581	-2.20147
	57.038	-106.581	-2.15881
	57.3905	-106.581	-2.10684
	57.7429	-106.581	-2.04619
	58.0953	-106.581	-1.9803
	58.4477	-106.581	-1.9098
	58.8002	-106.581	-1.82899
	59.1526	-106.581	-1.72813
	59.505	-106.581	-1.59957
	59.8575	-106.581	-1.44249
	60.2099	-106.581	-1.26475
	60.5623	-106.581	-1.08073
	60.9148	-106.581	-0.90946
	61.2672	-106.581	-0.77095
	61.6196	-106.581	-0.67649
	61.9721	-106.581	-0.62128
	62.3245	-106.581	-0.592
	62.6769	-106.581	-0.57737
	63.0294	-106.581	-0.57046
	63.3818	-106.581	-0.56741
	63.7342	-106.581	-0.56619
	64.0867	-106.581	-0.56576
	64.4391	-106.581	-0.56563
	23.2045	-89.0322	-0.56559
	23.5569	-89.0322	-0.56559
	23.9094	-89.0322	-0.56559
	24.2618	-89.0322	-0.56559
	24.6142	-89.0322	-0.5656
	24.9667	-89.0322	-0.5656
	25.3191	-89.0322	-0.56561
	25.6715	-89.0322	-0.56563
	26.024	-89.0322	-0.56569
	26.3764	-89.0322	-0.56582
	26.7288	-89.0322	-0.5661
	27.0813	-89.0322	-0.5666
	27.4337	-89.0322	-0.56746
	27.7861	-89.0322	-0.56883
	28.1386	-89.0322	-0.57094
	28.491	-89.0322	-0.57418
	28.8434	-89.0322	-0.57954
	29.1959	-89.0322	-0.58964
	29.5483	-89.0322	-0.61169
	29.9007	-89.0322	-0.66649
	30.2531	-89.0322	-0.80752
	30.6056	-89.0322	-1.10766
	30.958	-89.0322	-1.58166
	31.3104	-89.0322	-2.19056
	31.6629	-89.0322	-2.86503
	32.0153	-89.0322	-3.51835
	32.3677	-89.0322	-4.08224
	32.7202	-89.0322	-4.53713
	33.0726	-89.0322	-4.91208
	33.425	-89.0322	-5.2525
	33.7775	-89.0322	-5.58189
	34.1299	-89.0322	-5.88878
	34.4823	-89.0322	-6.14666
	34.8348	-89.0322	-6.34494
	35.1872	-89.0322	-6.50232
	35.5396	-89.0322	-6.65352
	35.8921	-89.0322	-6.82566
	36.2445	-89.0322	-7.02392
	36.5969	-89.0322	-7.23265
	36.9494	-89.0322	-7.42576
	37.3018	-89.0322	-7.58014
	37.6542	-89.0322	-7.6872
	38.0067	-89.0322	-7.75835
	38.3591	-89.0322	-7.82008
	38.7115	-89.0322	-7.89544
	39.064	-89.0322	-7.98327
	39.4164	-89.0322	-8.05244
	39.7688	-89.0322	-8.05874
	40.1213	-89.0322	-7.97764
	40.4737	-89.0322	-7.82368
	40.8261	-89.0322	-7.64476
	41.1786	-89.0322	-7.49175
	41.531	-89.0322	-7.39
	41.8834	-89.0322	-7.33239
	42.2359	-89.0322	-7.29585
	42.5883	-89.0322	-7.26356
	42.9407	-89.0322	-7.23262
	43.2932	-89.0322	-7.20607
	43.6456	-89.0322	-7.18194
	43.998	-89.0322	-7.1518
	44.3504	-89.0322	-7.10614
	44.7029	-89.0322	-7.04173
	45.0553	-89.0322	-6.96802
	45.4077	-89.0322	-6.9045
	45.7602	-89.0322	-6.86355
	46.1126	-89.0322	-6.83584
	46.465	-89.0322	-6.791
	46.8175	-89.0322	-6.69893
	47.1699	-89.0322	-6.54909
	47.5223	-89.0322	-6.36084
	47.8748	-89.0322	-6.176
	48.2272	-89.0322	-6.03809
	48.5796	-89.0322	-5.96805
	48.9321	-89.0322	-5.95438
	49.2845	-89.0322	-5.96451
	49.6369	-89.0322	-5.96855
	49.9894	-89.0322	-5.95474
	50.3418	-89.0322	-5.92691
	50.6942	-89.0322	-5.89245
	51.0467	-89.0322	-5.85312
	51.3991	-89.0322	-5.80402
	51.7515	-89.0322	-5.73788
	52.104	-89.0322	-5.64837
	52.4564	-89.0322	-5.53241
	52.8088	-89.0322	-5.3912
	53.1613	-89.0322	-5.23232
	53.5137	-89.0322	-5.0689
	53.8661	-89.0322	-4.91574
	54.2186	-89.0322	-4.78246
	54.571	-89.0322	-4.66954
	54.9234	-89.0322	-4.56931
	55.2759	-89.0322	-4.47232
	55.6283	-89.0322	-4.3741
	55.9807	-89.0322	-4.27669
	56.3332	-89.0322	-4.18351
	56.6856	-89.0322	-4.09179
	57.038	-89.0322	-3.99215
	57.3905	-89.0322	-3.87711
	57.7429	-89.0322	-3.75077
	58.0953	-89.0322	-3.62547
	58.4477	-89.0322	-3.50021
	58.8002	-89.0322	-3.35366
	59.1526	-89.0322	-3.15894
	59.505	-89.0322	-2.89739
	59.8575	-89.0322	-2.56634
	60.2099	-89.0322	-2.18436
	60.5623	-89.0322	-1.78633
	60.9148	-89.0322	-1.40977
	61.2672	-89.0322	-1.08688
	61.6196	-89.0322	-0.84554
	61.9721	-89.0322	-0.69806
	62.3245	-89.0322	-0.62394
	62.6769	-89.0322	-0.59025
	63.0294	-89.0322	-0.57549
	63.3818	-89.0322	-0.56923
	63.7342	-89.0322	-0.56678
	64.0867	-89.0322	-0.56593
	64.4391	-89.0322	-0.56567
	23.2045	-71.4832	-0.56559
	23.5569	-71.4832	-0.56559
	23.9094	-71.4832	-0.56559
	24.2618	-71.4832	-0.5656
	24.6142	-71.4832	-0.5656
	24.9667	-71.4832	-0.56561
	25.3191	-71.4832	-0.56563
	25.6715	-71.4832	-0.56571
	26.024	-71.4832	-0.5659
	26.3764	-71.4832	-0.56632
	26.7288	-71.4832	-0.56719
	27.0813	-71.4832	-0.56879
	27.4337	-71.4832	-0.57152
	27.7861	-71.4832	-0.57594
	28.1386	-71.4832	-0.58283
	28.491	-71.4832	-0.59365
	28.8434	-71.4832	-0.61177
	29.1959	-71.4832	-0.6465
	29.5483	-71.4832	-0.72467
	29.9007	-71.4832	-0.91163
	30.2531	-71.4832	-1.29758
	30.6056	-71.4832	-1.94091
	30.958	-71.4832	-2.85992
	31.3104	-71.4832	-4.00828
	31.6629	-71.4832	-5.26291
	32.0153	-71.4832	-6.46172
	32.3677	-71.4832	-7.47538
	32.7202	-71.4832	-8.26634
	33.0726	-71.4832	-8.89058
	33.425	-71.4832	-9.43859
	33.7775	-71.4832	-9.96362
	34.1299	-71.4832	-10.4548
	34.4823	-71.4832	-10.869
	34.8348	-71.4832	-11.1876
	35.1872	-71.4832	-11.4417
	35.5396	-71.4832	-11.6902
	35.8921	-71.4832	-11.9791
	36.2445	-71.4832	-12.316
	36.5969	-71.4832	-12.6731
	36.9494	-71.4832	-13.0044
	37.3018	-71.4832	-13.2691
	37.6542	-71.4832	-13.4514
	38.0067	-71.4832	-13.5709
	38.3591	-71.4832	-13.6744
	38.7115	-71.4832	-13.8032
	39.064	-71.4832	-13.9561
	39.4164	-71.4832	-14.0772
	39.7688	-71.4832	-14.0874
	40.1213	-71.4832	-13.9425
	40.4737	-71.4832	-13.6685
	40.8261	-71.4832	-13.3508
	41.1786	-71.4832	-13.0793
	41.531	-71.4832	-12.8985
	41.8834	-71.4832	-12.7955
	42.2359	-71.4832	-12.7292
	42.5883	-71.4832	-12.6696
	42.9407	-71.4832	-12.6111
	43.2932	-71.4832	-12.5596
	43.6456	-71.4832	-12.5125
	43.998	-71.4832	-12.4555
	44.3504	-71.4832	-12.3721
	44.7029	-71.4832	-12.2568
	45.0553	-71.4832	-12.1269
	45.4077	-71.4832	-12.0163
	45.7602	-71.4832	-11.9457
	46.1126	-71.4832	-11.8974
	46.465	-71.4832	-11.818
	46.8175	-71.4832	-11.6547
	47.1699	-71.4832	-11.3883
	47.5223	-71.4832	-11.0524
	47.8748	-71.4832	-10.721
	48.2272	-71.4832	-10.4717
	48.5796	-71.4832	-10.3439
	48.9321	-71.4832	-10.3192
	49.2845	-71.4832	-10.341
	49.6369	-71.4832	-10.3561
	49.9894	-71.4832	-10.342
	50.3418	-71.4832	-10.3037
	50.6942	-71.4832	-10.2525
	51.0467	-71.4832	-10.1903
	51.3991	-71.4832	-10.1085
	51.7515	-71.4832	-9.99457
	52.104	-71.4832	-9.83829
	52.4564	-71.4832	-9.63486
	52.8088	-71.4832	-9.3862
	53.1613	-71.4832	-9.1056
	53.5137	-71.4832	-8.81666
	53.8661	-71.4832	-8.54616
	54.2186	-71.4832	-8.31099
	54.571	-71.4832	-8.11118
	54.9234	-71.4832	-7.93197
	55.2759	-71.4832	-7.75613
	55.6283	-71.4832	-7.5757
	55.9807	-71.4832	-7.3937
	56.3332	-71.4832	-7.21549
	56.6856	-71.4832	-7.03643
	57.038	-71.4832	-6.84003
	57.3905	-71.4832	-6.61233
	57.7429	-71.4832	-6.36933
	58.0953	-71.4832	-6.15504
	58.4477	-71.4832	-5.96029
	58.8002	-71.4832	-5.72341
	59.1526	-71.4832	-5.39131
	59.505	-71.4832	-4.93187
	59.8575	-71.4832	-4.33935
	60.2099	-71.4832	-3.6436
	60.5623	-71.4832	-2.90945
	60.9148	-71.4832	-2.21636
	61.2672	-71.4832	-1.62243
	61.6196	-71.4832	-1.16041
	61.9721	-71.4832	-0.84977
	62.3245	-71.4832	-0.68402
	62.6769	-71.4832	-0.61239
	63.0294	-71.4832	-0.58357
	63.3818	-71.4832	-0.57207
	63.7342	-71.4832	-0.56769
	64.0867	-71.4832	-0.56619
	64.4391	-71.4832	-0.56572
	23.2045	-53.9342	-0.56559
	23.5569	-53.9342	-0.56559
	23.9094	-53.9342	-0.56559
	24.2618	-53.9342	-0.5656
	24.6142	-53.9342	-0.5656
	24.9667	-53.9342	-0.56563
	25.3191	-53.9342	-0.5657
	25.6715	-53.9342	-0.56592
	26.024	-53.9342	-0.56646
	26.3764	-53.9342	-0.56768
	26.7288	-53.9342	-0.57018
	27.0813	-53.9342	-0.57494
	27.4337	-53.9342	-0.5835
	27.7861	-53.9342	-0.59841
	28.1386	-53.9342	-0.62399
	28.491	-53.9342	-0.6676
	28.8434	-53.9342	-0.74254
	29.1959	-53.9342	-0.87418
	29.5483	-53.9342	-1.11039
	29.9007	-53.9342	-1.5287
	30.2531	-53.9342	-2.23348
	30.6056	-53.9342	-3.32889
	30.958	-53.9342	-4.85854
	31.3104	-53.9342	-6.74725
	31.6629	-53.9342	-8.78904
	32.0153	-53.9342	-10.7115
	32.3677	-53.9342	-12.2984
	32.7202	-53.9342	-13.4887
	33.0726	-53.9342	-14.3793
	33.425	-53.9342	-15.129
	33.7775	-53.9342	-15.8402
	34.1299	-53.9342	-16.5111
	34.4823	-53.9342	-17.0822
	34.8348	-53.9342	-17.5237
	35.1872	-53.9342	-17.8793
	35.5396	-53.9342	-18.2365
	35.8921	-53.9342	-18.6624
	36.2445	-53.9342	-19.1669
	36.5969	-53.9342	-19.7052
	36.9494	-53.9342	-20.2061
	37.3018	-53.9342	-20.6057
	37.6542	-53.9342	-20.8791
	38.0067	-53.9342	-21.0556
	38.3591	-53.9342	-21.2077
	38.7115	-53.9342	-21.4024
	39.064	-53.9342	-21.6385
	39.4164	-53.9342	-21.8271
	39.7688	-53.9342	-21.8419
	40.1213	-53.9342	-21.6133
	40.4737	-53.9342	-21.1827
	40.8261	-53.9342	-20.6839
	41.1786	-53.9342	-20.2582
	41.531	-53.9342	-19.9751
	41.8834	-53.9342	-19.814
	42.2359	-53.9342	-19.7104
	42.5883	-53.9342	-19.6173
	42.9407	-53.9342	-19.5258
	43.2932	-53.9342	-19.4455
	43.6456	-53.9342	-19.3749
	43.998	-53.9342	-19.2904
	44.3504	-53.9342	-19.1596
	44.7029	-53.9342	-18.9772
	45.0553	-53.9342	-18.775
	45.4077	-53.9342	-18.6056
	45.7602	-53.9342	-18.4969
	46.1126	-53.9342	-18.4187
	46.465	-53.9342	-18.291
	46.8175	-53.9342	-18.0346
	47.1699	-53.9342	-17.619
	47.5223	-53.9342	-17.095
	47.8748	-53.9342	-16.5765
	48.2272	-53.9342	-16.1852
	48.5796	-53.9342	-15.9834
	48.9321	-53.9342	-15.9447
	49.2845	-53.9342	-15.9814
	49.6369	-53.9342	-16.0107
	49.9894	-53.9342	-15.9974
	50.3418	-53.9342	-15.948
	50.6942	-53.9342	-15.8773
	51.0467	-53.9342	-15.7869
	51.3991	-53.9342	-15.6632
	51.7515	-53.9342	-15.488
	52.104	-53.9342	-15.2466
	52.4564	-53.9342	-14.9319
	52.8088	-53.9342	-14.5465
	53.1613	-53.9342	-14.1099
	53.5137	-53.9342	-13.6594
	53.8661	-53.9342	-13.2379
	54.2186	-53.9342	-12.8723
	54.571	-53.9342	-12.561
	54.9234	-53.9342	-12.279
	55.2759	-53.9342	-11.9995
	55.6283	-53.9342	-11.7116
	55.9807	-53.9342	-11.4218
	56.3332	-53.9342	-11.1378
	56.6856	-53.9342	-10.8509
	57.038	-53.9342	-10.5326
	57.3905	-53.9342	-10.1557
	57.7429	-53.9342	-9.7459
	58.0953	-53.9342	-9.41742
	58.4477	-53.9342	-9.14441
	58.8002	-53.9342	-8.79389
	59.1526	-53.9342	-8.2857
	59.505	-53.9342	-7.57362
	59.8575	-53.9342	-6.64942
	60.2099	-53.9342	-5.55671
	60.5623	-53.9342	-4.39042
	60.9148	-53.9342	-3.27927
	61.2672	-53.9342	-2.33111
	61.6196	-53.9342	-1.5938
	61.9721	-53.9342	-1.07913
	62.3245	-53.9342	-0.77916
	62.6769	-53.9342	-0.64533
	63.0294	-53.9342	-0.59474
	63.3818	-53.9342	-0.57582
	63.7342	-53.9342	-0.56887
	64.0867	-53.9342	-0.56652
	64.4391	-53.9342	-0.56579
	23.2045	-36.3852	-0.56559
	23.5569	-36.3852	-0.56559
	23.9094	-36.3852	-0.56559
	24.2618	-36.3852	-0.5656
	24.6142	-36.3852	-0.56562
	24.9667	-36.3852	-0.56568
	25.3191	-36.3852	-0.56588
	25.6715	-36.3852	-0.56644
	26.024	-36.3852	-0.56784
	26.3764	-36.3852	-0.57105
	26.7288	-36.3852	-0.57793
	27.0813	-36.3852	-0.59213
	27.4337	-36.3852	-0.62112
	27.7861	-36.3852	-0.67942
	28.1386	-36.3852	-0.78795
	28.491	-36.3852	-0.96122
	28.8434	-36.3852	-1.20169
	29.1959	-36.3852	-1.522
	29.5483	-36.3852	-1.97382
	29.9007	-36.3852	-2.66425
	30.2531	-36.3852	-3.74805
	30.6056	-36.3852	-5.37704
	30.958	-36.3852	-7.61271
	31.3104	-36.3852	-10.3383
	31.6629	-36.3852	-13.2438
	32.0153	-36.3852	-15.9288
	32.3677	-36.3852	-18.0801
	32.7202	-36.3852	-19.6156
	33.0726	-36.3852	-20.6876
	33.425	-36.3852	-21.5434
	33.7775	-36.3852	-22.3509
	34.1299	-36.3852	-23.1264
	34.4823	-36.3852	-23.7971
	34.8348	-36.3852	-24.3209
	35.1872	-36.3852	-24.7503
	35.5396	-36.3852	-25.1976
	35.8921	-36.3852	-25.7493
	36.2445	-36.3852	-26.4147
	36.5969	-36.3852	-27.1309
	36.9494	-36.3852	-27.7994
	37.3018	-36.3852	-28.3325
	37.6542	-36.3852	-28.6941
	38.0067	-36.3852	-28.923
	38.3591	-36.3852	-29.1197
	38.7115	-36.3852	-29.3792
	39.064	-36.3852	-29.7013
	39.4164	-36.3852	-29.9598
	39.7688	-36.3852	-29.9776
	40.1213	-36.3852	-29.6593
	40.4737	-36.3852	-29.062
	40.8261	-36.3852	-28.3708
	41.1786	-36.3852	-27.7811
	41.531	-36.3852	-27.3893
	41.8834	-36.3852	-27.1666
	42.2359	-36.3852	-27.0239
	42.5883	-36.3852	-26.8959
	42.9407	-36.3852	-26.7701
	43.2932	-36.3852	-26.6615
	43.6456	-36.3852	-26.572
	43.998	-36.3852	-26.4646
	44.3504	-36.3852	-26.2857
	44.7029	-36.3852	-26.0311
	45.0553	-36.3852	-25.7527
	45.4077	-36.3852	-25.5234
	45.7602	-36.3852	-25.3754
	46.1126	-36.3852	-25.2623
	46.465	-36.3852	-25.0789
	46.8175	-36.3852	-24.7225
	47.1699	-36.3852	-24.1506
	47.5223	-36.3852	-23.4303
	47.8748	-36.3852	-22.7171
	48.2272	-36.3852	-22.1781
	48.5796	-36.3852	-21.8996
	48.9321	-36.3852	-21.846
	49.2845	-36.3852	-21.8977
	49.6369	-36.3852	-21.9415
	49.9894	-36.3852	-21.9308
	50.3418	-36.3852	-21.8723
	50.6942	-36.3852	-21.7825
	51.0467	-36.3852	-21.6626
	51.3991	-36.3852	-21.4946
	51.7515	-36.3852	-21.2548
	52.104	-36.3852	-20.9241
	52.4564	-36.3852	-20.4932
	52.8088	-36.3852	-19.9649
	53.1613	-36.3852	-19.3654
	53.5137	-36.3852	-18.7459
	53.8661	-36.3852	-18.1667
	54.2186	-36.3852	-17.6646
	54.571	-36.3852	-17.2366
	54.9234	-36.3852	-16.8469
	55.2759	-36.3852	-16.4577
	55.6283	-36.3852	-16.0555
	55.9807	-36.3852	-15.6512
	56.3332	-36.3852	-15.2564
	56.6856	-36.3852	-14.8577
	57.038	-36.3852	-14.4141
	57.3905	-36.3852	-13.884
	57.7429	-36.3852	-13.2924
	58.0953	-36.3852	-12.8434
	58.4477	-36.3852	-12.4936
	58.8002	-36.3852	-12.0233
	59.1526	-36.3852	-11.33
	59.505	-36.3852	-10.3532
	59.8575	-36.3852	-9.0825
	60.2099	-36.3852	-7.57705
	60.5623	-36.3852	-5.96338
	60.9148	-36.3852	-4.41275
	61.2672	-36.3852	-3.08557
	61.6196	-36.3852	-2.0577
	61.9721	-36.3852	-1.33558
	62.3245	-36.3852	-0.8947
	62.6769	-36.3852	-0.6852
	63.0294	-36.3852	-0.60742
	63.3818	-36.3852	-0.57988
	63.7342	-36.3852	-0.57011
	64.0867	-36.3852	-0.56687
	64.4391	-36.3852	-0.56586
	23.2045	-18.8363	-0.56559
	23.5569	-18.8363	-0.56559
	23.9094	-18.8363	-0.56559
	24.2618	-18.8363	-0.5656
	24.6142	-18.8363	-0.56565
	24.9667	-18.8363	-0.5658
	25.3191	-18.8363	-0.56626
	25.6715	-18.8363	-0.56757
	26.024	-18.8363	-0.57092
	26.3764	-18.8363	-0.57895
	26.7288	-18.8363	-0.59796
	27.0813	-18.8363	-0.6439
	27.4337	-18.8363	-0.75286
	27.7861	-18.8363	-0.96855
	28.1386	-18.8363	-1.29437
	28.491	-18.8363	-1.70658
	28.8434	-18.8363	-2.19325
	29.1959	-18.8363	-2.76895
	29.5483	-18.8363	-3.49582
	29.9007	-18.8363	-4.50335
	30.2531	-18.8363	-5.98203
	30.6056	-18.8363	-8.12368
	30.958	-18.8363	-11.0003
	31.3104	-18.8363	-14.4445
	31.6629	-18.8363	-18.0473
	32.0153	-18.8363	-21.2937
	32.3677	-18.8363	-23.7895
	32.7202	-18.8363	-25.4453
	33.0726	-18.8363	-26.4807
	33.425	-18.8363	-27.2408
	33.7775	-18.8363	-27.9672
	34.1299	-18.8363	-28.7007
	34.4823	-18.8363	-29.3572
	34.8348	-18.8363	-29.88
	35.1872	-18.8363	-30.322
	35.5396	-18.8363	-30.8079
	35.8921	-18.8363	-31.4342
	36.2445	-18.8363	-32.2075
	36.5969	-18.8363	-33.0488
	36.9494	-18.8363	-33.8372
	37.3018	-18.8363	-34.4654
	37.6542	-18.8363	-34.8884
	38.0067	-18.8363	-35.1508
	38.3591	-18.8363	-35.3749
	38.7115	-18.8363	-35.6796
	39.064	-18.8363	-36.0656
	39.4164	-18.8363	-36.3756
	39.7688	-18.8363	-36.3929
	40.1213	-18.8363	-36.0015
	40.4737	-18.8363	-35.2709
	40.8261	-18.8363	-34.4262
	41.1786	-18.8363	-33.7059
	41.531	-18.8363	-33.2272
	41.8834	-18.8363	-32.9551
	42.2359	-18.8363	-32.7814
	42.5883	-18.8363	-32.626
	42.9407	-18.8363	-32.4733
	43.2932	-18.8363	-32.3432
	43.6456	-18.8363	-32.2413
	43.998	-18.8363	-32.1176
	44.3504	-18.8363	-31.9011
	44.7029	-18.8363	-31.5894
	45.0553	-18.8363	-31.2509
	45.4077	-18.8363	-30.975
	45.7602	-18.8363	-30.796
	46.1126	-18.8363	-30.6546
	46.465	-18.8363	-30.4253
	46.8175	-18.8363	-29.9884
	47.1699	-18.8363	-29.2933
	47.5223	-18.8363	-28.4188
	47.8748	-18.8363	-27.5527
	48.2272	-18.8363	-26.898
	48.5796	-18.8363	-26.5595
	48.9321	-18.8363	-26.4944
	49.2845	-18.8363	-26.5573
	49.6369	-18.8363	-26.6124
	49.9894	-18.8363	-26.6049
	50.3418	-18.8363	-26.5405
	50.6942	-18.8363	-26.4356
	51.0467	-18.8363	-26.2919
	51.3991	-18.8363	-26.0886
	51.7515	-18.8363	-25.7978
	52.104	-18.8363	-25.3968
	52.4564	-18.8363	-24.8743
	52.8088	-18.8363	-24.2334
	53.1613	-18.8363	-23.5056
	53.5137	-18.8363	-22.7533
	53.8661	-18.8363	-22.0501
	54.2186	-18.8363	-21.4406
	54.571	-18.8363	-20.921
	54.9234	-18.8363	-20.4468
	55.2759	-18.8363	-19.9717
	55.6283	-18.8363	-19.4793
	55.9807	-18.8363	-18.9843
	56.3332	-18.8363	-18.5019
	56.6856	-18.8363	-18.015
	57.038	-18.8363	-17.4731
	57.3905	-18.8363	-16.8239
	57.7429	-18.8363	-16.089
	58.0953	-18.8363	-15.5445
	58.4477	-18.8363	-15.1357
	58.8002	-18.8363	-14.5709
	59.1526	-18.8363	-13.7314
	59.505	-18.8363	-12.5461
	59.8575	-18.8363	-11.0025
	60.2099	-18.8363	-9.17261
	60.5623	-18.8363	-7.20867
	60.9148	-18.8363	-5.31408
	61.2672	-18.8363	-3.68579
	61.6196	-18.8363	-2.42668
	61.9721	-18.8363	-1.54198
	62.3245	-18.8363	-0.99289
	62.6769	-18.8363	-0.72016
	63.0294	-18.8363	-0.6181
	63.3818	-18.8363	-0.58317
	63.7342	-18.8363	-0.5711
	64.0867	-18.8363	-0.56715
	64.4391	-18.8363	-0.56592
	23.2045	-1.28731	-0.56559
	23.5569	-1.28731	-0.56559
	23.9094	-1.28731	-0.5656
	24.2618	-1.28731	-0.56562
	24.6142	-1.28731	-0.56571
	24.9667	-1.28731	-0.56603
	25.3191	-1.28731	-0.56702
	25.6715	-1.28731	-0.56985
	26.024	-1.28731	-0.57736
	26.3764	-1.28731	-0.59721
	26.7288	-1.28731	-0.65262
	27.0813	-1.28731	-0.8063
	27.4337	-1.28731	-1.13392
	27.7861	-1.28731	-1.63615
	28.1386	-1.28731	-2.28142
	28.491	-1.28731	-3.03691
	28.8434	-1.28731	-3.87586
	29.1959	-1.28731	-4.79887
	29.5483	-1.28731	-5.86174
	29.9007	-1.28731	-7.1959
	30.2531	-1.28731	-9.00486
	30.6056	-1.28731	-11.5032
	30.958	-1.28731	-14.7596
	31.3104	-1.28731	-18.5564
	31.6629	-1.28731	-22.416
	32.0153	-1.28731	-25.7589
	32.3677	-1.28731	-28.1596
	32.7202	-1.28731	-29.5525
	33.0726	-1.28731	-30.2304
	33.425	-1.28731	-30.6268
	33.7775	-1.28731	-31.0478
	34.1299	-1.28731	-31.5571
	34.4823	-1.28731	-32.0609
	34.8348	-1.28731	-32.4832
	35.1872	-1.28731	-32.8624
	35.5396	-1.28731	-33.3166
	35.8921	-1.28731	-33.9392
	36.2445	-1.28731	-34.7307
	36.5969	-1.28731	-35.6034
	36.9494	-1.28731	-36.4254
	37.3018	-1.28731	-37.0801
	37.6542	-1.28731	-37.5173
	38.0067	-1.28731	-37.7838
	38.3591	-1.28731	-38.0098
	38.7115	-1.28731	-38.3247
	39.064	-1.28731	-38.7301
	39.4164	-1.28731	-39.0553
	39.7688	-1.28731	-39.0675
	40.1213	-1.28731	-38.6425
	40.4737	-1.28731	-37.8543
	40.8261	-1.28731	-36.9443
	41.1786	-1.28731	-36.1684
	41.531	-1.28731	-35.6529
	41.8834	-1.28731	-35.3601
	42.2359	-1.28731	-35.1731
	42.5883	-1.28731	-35.0062
	42.9407	-1.28731	-34.8423
	43.2932	-1.28731	-34.7034
	43.6456	-1.28731	-34.5969
	43.998	-1.28731	-34.4664
	44.3504	-1.28731	-34.2344
	44.7029	-1.28731	-33.8989
	45.0553	-1.28731	-33.5355
	45.4077	-1.28731	-33.2403
	45.7602	-1.28731	-33.0483
	46.1126	-1.28731	-32.8952
	46.465	-1.28731	-32.6466
	46.8175	-1.28731	-32.1758
	47.1699	-1.28731	-31.4294
	47.5223	-1.28731	-30.491
	47.8748	-1.28731	-29.5614
	48.2272	-1.28731	-28.8588
	48.5796	-1.28731	-28.4954
	48.9321	-1.28731	-28.4254
	49.2845	-1.28731	-28.4931
	49.6369	-1.28731	-28.5528
	49.9894	-1.28731	-28.5469
	50.3418	-1.28731	-28.4802
	50.6942	-1.28731	-28.3691
	51.0467	-1.28731	-28.2152
	51.3991	-1.28731	-27.9972
	51.7515	-1.28731	-27.6852
	52.104	-1.28731	-27.255
	52.4564	-1.28731	-26.6944
	52.8088	-1.28731	-26.0067
	53.1613	-1.28731	-25.2256
	53.5137	-1.28731	-24.4182
	53.8661	-1.28731	-23.6634
	54.2186	-1.28731	-23.0094
	54.571	-1.28731	-22.4516
	54.9234	-1.28731	-21.9426
	55.2759	-1.28731	-21.4319
	55.6283	-1.28731	-20.9021
	55.9807	-1.28731	-20.3694
	56.3332	-1.28731	-19.8504
	56.6856	-1.28731	-19.327
	57.038	-1.28731	-18.7442
	57.3905	-1.28731	-18.0458
	57.7429	-1.28731	-17.2514
	58.0953	-1.28731	-16.6671
	58.4477	-1.28731	-16.2341
	58.8002	-1.28731	-15.63
	59.1526	-1.28731	-14.7298
	59.505	-1.28731	-13.4578
	59.8575	-1.28731	-11.801
	60.2099	-1.28731	-9.83619
	60.5623	-1.28731	-7.72696
	60.9148	-1.28731	-5.69003
	61.2672	-1.28731	-3.93641
	61.6196	-1.28731	-2.5807
	61.9721	-1.28731	-1.62838
	62.3245	-1.28731	-1.0349
	62.6769	-1.28731	-0.73553
	63.0294	-1.28731	-0.62272
	63.3818	-1.28731	-0.58457
	63.7342	-1.28731	-0.57152
	64.0867	-1.28731	-0.56726
	64.4391	-1.28731	-0.56594
	23.2045	16.2617	-0.56559
	23.5569	16.2617	-0.56559
	23.9094	16.2617	-0.5656
	24.2618	16.2617	-0.56564
	24.6142	16.2617	-0.56582
	24.9667	16.2617	-0.56645
	25.3191	16.2617	-0.56839
	25.6715	16.2617	-0.57406
	26.024	16.2617	-0.59028
	26.3764	16.2617	-0.64008
	26.7288	16.2617	-0.8006
	27.0813	16.2617	-1.19428
	27.4337	16.2617	-1.84982
	27.7861	16.2617	-2.74697
	28.1386	16.2617	-3.84284
	28.491	16.2617	-5.07038
	28.8434	16.2617	-6.36751
	29.1959	16.2617	-7.7087
	29.5483	16.2617	-9.13166
	29.9007	16.2617	-10.7502
	30.2531	16.2617	-12.7477
	30.6056	16.2617	-15.3318
	30.958	16.2617	-18.5588
	31.3104	16.2617	-22.1673
	31.6629	16.2617	-25.6592
	32.0153	16.2617	-28.4702
	32.3677	16.2617	-30.2204
	32.7202	16.2617	-30.911
	33.0726	16.2617	-30.9057
	33.425	16.2617	-30.696
	33.7775	16.2617	-30.6229
	34.1299	16.2617	-30.7598
	34.4823	16.2617	-31.0009
	34.8348	16.2617	-31.2458
	35.1872	16.2617	-31.5029
	35.5396	16.2617	-31.864
	35.8921	16.2617	-32.4043
	36.2445	16.2617	-33.1177
	36.5969	16.2617	-33.9171
	36.9494	16.2617	-34.6745
	37.3018	16.2617	-35.2777
	37.6542	16.2617	-35.678
	38.0067	16.2617	-35.9182
	38.3591	16.2617	-36.1205
	38.7115	16.2617	-36.4066
	39.064	16.2617	-36.779
	39.4164	16.2617	-37.0777
	39.7688	16.2617	-37.0822
	40.1213	16.2617	-36.6743
	40.4737	16.2617	-35.9238
	40.8261	16.2617	-35.0593
	41.1786	16.2617	-34.3228
	41.531	16.2617	-33.8335
	41.8834	16.2617	-33.5553
	42.2359	16.2617	-33.3779
	42.5883	16.2617	-33.2193
	42.9407	16.2617	-33.0637
	43.2932	16.2617	-32.9314
	43.6456	16.2617	-32.8283
	43.998	16.2617	-32.7028
	44.3504	16.2617	-32.4826
	44.7029	16.2617	-32.1649
	45.0553	16.2617	-31.8202
	45.4077	16.2617	-31.5395
	45.7602	16.2617	-31.3572
	46.1126	16.2617	-31.2129
	46.465	16.2617	-30.9789
	46.8175	16.2617	-30.5335
	47.1699	16.2617	-29.8256
	47.5223	16.2617	-28.9351
	47.8748	16.2617	-28.0532
	48.2272	16.2617	-27.3867
	48.5796	16.2617	-27.042
	48.9321	16.2617	-26.9755
	49.2845	16.2617	-27.0398
	49.6369	16.2617	-27.0959
	49.9894	16.2617	-27.0889
	50.3418	16.2617	-27.0237
	50.6942	16.2617	-26.9174
	51.0467	16.2617	-26.7711
	51.3991	16.2617	-26.5642
	51.7515	16.2617	-26.2681
	52.104	16.2617	-25.8598
	52.4564	16.2617	-25.3279
	52.8088	16.2617	-24.6752
	53.1613	16.2617	-23.9343
	53.5137	16.2617	-23.1683
	53.8661	16.2617	-22.4521
	54.2186	16.2617	-21.8315
	54.571	16.2617	-21.3023
	54.9234	16.2617	-20.8195
	55.2759	16.2617	-20.3355
	55.6283	16.2617	-19.8338
	55.9807	16.2617	-19.3294
	56.3332	16.2617	-18.8379
	56.6856	16.2617	-18.342
	57.038	16.2617	-17.7899
	57.3905	16.2617	-17.1284
	57.7429	16.2617	-16.3786
	58.0953	16.2617	-15.8242
	58.4477	16.2617	-15.4093
	58.8002	16.2617	-14.8347
	59.1526	16.2617	-13.9802
	59.505	16.2617	-12.7733
	59.8575	16.2617	-11.2014
	60.2099	16.2617	-9.33793
	60.5623	16.2617	-7.33779
	60.9148	16.2617	-5.40769
	61.2672	16.2617	-3.74817
	61.6196	16.2617	-2.46502
	61.9721	16.2617	-1.56348
	62.3245	16.2617	-1.0033
	62.6769	16.2617	-0.72394
	63.0294	16.2617	-0.61924
	63.3818	16.2617	-0.58352
	63.7342	16.2617	-0.57121
	64.0867	16.2617	-0.56717
	64.4391	16.2617	-0.56593
	23.2045	33.8106	-0.56559
	23.5569	33.8106	-0.56559
	23.9094	33.8106	-0.5656
	24.2618	33.8106	-0.56568
	24.6142	33.8106	-0.566
	24.9667	33.8106	-0.56713
	25.3191	33.8106	-0.57063
	25.6715	33.8106	-0.58132
	26.024	33.8106	-0.61547
	26.3764	33.8106	-0.73821
	26.7288	33.8106	-1.11072
	27.0813	33.8106	-1.83071
	27.4337	33.8106	-2.91271
	27.7861	33.8106	-4.33424
	28.1386	33.8106	-6.00792
	28.491	33.8106	-7.80715
	28.8434	33.8106	-9.61876
	29.1959	33.8106	-11.387
	29.5483	33.8106	-13.1315
	29.9007	33.8106	-14.9389
	30.2531	33.8106	-16.9407
	30.6056	33.8106	-19.2897
	30.958	33.8106	-22.0379
	31.3104	33.8106	-24.9021
	31.6629	33.8106	-27.411
	32.0153	33.8106	-29.1009
	32.3677	33.8106	-29.7173
	32.7202	33.8106	-29.3674
	33.0726	33.8106	-28.4731
	33.425	33.8106	-27.5397
	33.7775	33.8106	-26.8992
	34.1299	33.8106	-26.6118
	34.4823	33.8106	-26.5547
	34.8348	33.8106	-26.5992
	35.1872	33.8106	-26.7149
	35.5396	33.8106	-26.9523
	35.8921	33.8106	-27.3605
	36.2445	33.8106	-27.9264
	36.5969	33.8106	-28.5728
	36.9494	33.8106	-29.1897
	37.3018	33.8106	-29.6814
	37.6542	33.8106	-30.0059
	38.0067	33.8106	-30.1982
	38.3591	33.8106	-30.3591
	38.7115	33.8106	-30.5882
	39.064	33.8106	-30.8875
	39.4164	33.8106	-31.127
	39.7688	33.8106	-31.1235
	40.1213	33.8106	-30.7777
	40.4737	33.8106	-30.1472
	40.8261	33.8106	-29.423
	41.1786	33.8106	-28.8067
	41.531	33.8106	-28.3973
	41.8834	33.8106	-28.1644
	42.2359	33.8106	-28.0155
	42.5883	33.8106	-27.8824
	42.9407	33.8106	-27.7517
	43.2932	33.8106	-27.6393
	43.6456	33.8106	-27.5474
	43.998	33.8106	-27.4371
	44.3504	33.8106	-27.2518
	44.7029	33.8106	-26.9874
	45.0553	33.8106	-26.6986
	45.4077	33.8106	-26.4614
	45.7602	33.8106	-26.308
	46.1126	33.8106	-26.1901
	46.465	33.8106	-25.9989
	46.8175	33.8106	-25.6287
	47.1699	33.8106	-25.0356
	47.5223	33.8106	-24.2889
	47.8748	33.8106	-23.5492
	48.2272	33.8106	-22.9903
	48.5796	33.8106	-22.7015
	48.9321	33.8106	-22.6459
	49.2845	33.8106	-22.6996
	49.6369	33.8106	-22.7452
	49.9894	33.8106	-22.7351
	50.3418	33.8106	-22.6755
	50.6942	33.8106	-22.5831
	51.0467	33.8106	-22.4591
	51.3991	33.8106	-22.285
	51.7515	33.8106	-22.0365
	52.104	33.8106	-21.6938
	52.4564	33.8106	-21.2471
	52.8088	33.8106	-20.6994
	53.1613	33.8106	-20.0778
	53.5137	33.8106	-19.4354
	53.8661	33.8106	-18.8349
	54.2186	33.8106	-18.3143
	54.571	33.8106	-17.8705
	54.9234	33.8106	-17.4663
	55.2759	33.8106	-17.0623
	55.6283	33.8106	-16.6445
	55.9807	33.8106	-16.2246
	56.3332	33.8106	-15.8148
	56.6856	33.8106	-15.4009
	57.038	33.8106	-14.9404
	57.3905	33.8106	-14.3897
	57.7429	33.8106	-13.7733
	58.0953	33.8106	-13.308
	58.4477	33.8106	-12.9479
	58.8002	33.8106	-12.4615
	59.1526	33.8106	-11.7431
	59.505	33.8106	-10.7305
	59.8575	33.8106	-9.41269
	60.2099	33.8106	-7.8514
	60.5623	33.8106	-6.17738
	60.9148	33.8106	-4.56741
	61.2672	33.8106	-3.18852
	61.6196	33.8106	-2.12099
	61.9721	33.8106	-1.3709
	62.3245	33.8106	-0.91124
	62.6769	33.8106	-0.691
	63.0294	33.8106	-0.60921
	63.3818	33.8106	-0.58044
	63.7342	33.8106	-0.57028
	64.0867	33.8106	-0.56692
	64.4391	33.8106	-0.56587
	23.2045	51.3596	-0.56559
	23.5569	51.3596	-0.56559
	23.9094	51.3596	-0.5656
	24.2618	51.3596	-0.56574
	24.6142	51.3596	-0.56628
	24.9667	51.3596	-0.56812
	25.3191	51.3596	-0.57397
	25.6715	51.3596	-0.59299
	26.024	51.3596	-0.66249
	26.3764	51.3596	-0.92576
	26.7288	51.3596	-1.57574
	27.0813	51.3596	-2.68519
	27.4337	51.3596	-4.29024
	27.7861	51.3596	-6.33579
	28.1386	51.3596	-8.66225
	28.491	51.3596	-11.0607
	28.8434	51.3596	-13.3591
	29.1959	51.3596	-15.4782
	29.5483	51.3596	-17.4304
	29.9007	51.3596	-19.2794
	30.2531	51.3596	-21.0937
	30.6056	51.3596	-22.9292
	30.958	51.3596	-24.822
	31.3104	51.3596	-26.5345
	31.6629	51.3596	-27.6553
	32.0153	51.3596	-27.8794
	32.3677	51.3596	-27.1303
	32.7202	51.3596	-25.6374
	33.0726	51.3596	-23.8565
	33.425	51.3596	-22.2594
	33.7775	51.3596	-21.1254
	34.1299	51.3596	-20.4778
	34.4823	51.3596	-20.1711
	34.8348	51.3596	-20.051
	35.1872	51.3596	-20.047
	35.5396	51.3596	-20.1681
	35.8921	51.3596	-20.4347
	36.2445	51.3596	-20.8294
	36.5969	51.3596	-21.2913
	36.9494	51.3596	-21.7358
	37.3018	51.3596	-22.0907
	37.6542	51.3596	-22.3236
	38.0067	51.3596	-22.4601
	38.3591	51.3596	-22.5739
	38.7115	51.3596	-22.7356
	39.064	51.3596	-22.9463
	39.4164	51.3596	-23.1136
	39.7688	51.3596	-23.1046
	40.1213	51.3596	-22.8455
	40.4737	51.3596	-22.3784
	40.8261	51.3596	-21.8434
	41.1786	51.3596	-21.3886
	41.531	51.3596	-21.0863
	41.8834	51.3596	-20.9142
	42.2359	51.3596	-20.8037
	42.5883	51.3596	-20.7049
	42.9407	51.3596	-20.608
	43.2932	51.3596	-20.5232
	43.6456	51.3596	-20.4495
	43.998	51.3596	-20.3612
	44.3504	51.3596	-20.2232
	44.7029	51.3596	-20.0302
	45.0553	51.3596	-19.8166
	45.4077	51.3596	-19.6382
	45.7602	51.3596	-19.5236
	46.1126	51.3596	-19.4404
	46.465	51.3596	-19.3046
	46.8175	51.3596	-19.0333
	47.1699	51.3596	-18.5945
	47.5223	51.3596	-18.041
	47.8748	51.3596	-17.4934
	48.2272	51.3596	-17.0801
	48.5796	51.3596	-16.8668
	48.9321	51.3596	-16.8257
	49.2845	51.3596	-16.8648
	49.6369	51.3596	-16.8962
	49.9894	51.3596	-16.8833
	50.3418	51.3596	-16.8323
	50.6942	51.3596	-16.7588
	51.0467	51.3596	-16.6641
	51.3991	51.3596	-16.5337
	51.7515	51.3596	-16.3489
	52.104	51.3596	-16.0942
	52.4564	51.3596	-15.7621
	52.8088	51.3596	-15.3553
	53.1613	51.3596	-14.8944
	53.5137	51.3596	-14.4186
	53.8661	51.3596	-13.9735
	54.2186	51.3596	-13.5875
	54.571	51.3596	-13.2588
	54.9234	51.3596	-12.9608
	55.2759	51.3596	-12.6648
	55.6283	51.3596	-12.3599
	55.9807	51.3596	-12.0531
	56.3332	51.3596	-11.7526
	56.6856	51.3596	-11.4489
	57.038	51.3596	-11.1119
	57.3905	51.3596	-10.7119
	57.7429	51.3596	-10.2751
	58.0953	51.3596	-9.92867
	58.4477	51.3596	-9.644
	58.8002	51.3596	-9.27565
	59.1526	51.3596	-8.73985
	59.505	51.3596	-7.98823
	59.8575	51.3596	-7.01226
	60.2099	51.3596	-5.85782
	60.5623	51.3596	-4.6244
	60.9148	51.3596	-3.4475
	61.2672	51.3596	-2.44313
	61.6196	51.3596	-1.66265
	61.9721	51.3596	-1.11678
	62.3245	51.3596	-0.79555
	62.6769	51.3596	-0.65095
	63.0294	51.3596	-0.59657
	63.3818	51.3596	-0.57642
	63.7342	51.3596	-0.56905
	64.0867	51.3596	-0.56657
	64.4391	51.3596	-0.5658
	23.2045	68.9086	-0.56559
	23.5569	68.9086	-0.56559
	23.9094	68.9086	-0.56561
	24.2618	68.9086	-0.56582
	24.6142	68.9086	-0.56663
	24.9667	68.9086	-0.56941
	25.3191	68.9086	-0.5785
	25.6715	68.9086	-0.61034
	26.024	68.9086	-0.74102
	26.3764	68.9086	-1.19449
	26.7288	68.9086	-2.14345
	27.0813	68.9086	-3.68763
	27.4337	68.9086	-5.86536
	27.7861	68.9086	-8.56669
	28.1386	68.9086	-11.538
	28.491	68.9086	-14.4763
	28.8434	68.9086	-17.1525
	29.1959	68.9086	-19.474
	29.5483	68.9086	-21.4611
	29.9007	68.9086	-23.1671
	30.2531	68.9086	-24.6091
	30.6056	68.9086	-25.7501
	30.958	68.9086	-26.5651
	31.3104	68.9086	-26.9454
	31.6629	68.9086	-26.5834
	32.0153	68.9086	-25.3408
	32.3677	68.9086	-23.3214
	32.7202	68.9086	-20.8593
	33.0726	68.9086	-18.4077
	33.425	68.9086	-16.3648
	33.7775	68.9086	-14.9272
	34.1299	68.9086	-14.0671
	34.4823	68.9086	-13.6154
	34.8348	68.9086	-13.4003
	35.1872	68.9086	-13.3238
	35.5396	68.9086	-13.361
	35.8921	68.9086	-13.5096
	36.2445	68.9086	-13.7516
	36.5969	68.9086	-14.0431
	36.9494	68.9086	-14.3265
	37.3018	68.9086	-14.5531
	37.6542	68.9086	-14.7011
	38.0067	68.9086	-14.7869
	38.3591	68.9086	-14.8581
	38.7115	68.9086	-14.9588
	39.064	68.9086	-15.0892
	39.4164	68.9086	-15.1914
	39.7688	68.9086	-15.1807
	40.1213	68.9086	-15.0091
	40.4737	68.9086	-14.7037
	40.8261	68.9086	-14.3549
	41.1786	68.9086	-14.0583
	41.531	68.9086	-13.8611
	41.8834	68.9086	-13.7487
	42.2359	68.9086	-13.6764
	42.5883	68.9086	-13.6116
	42.9407	68.9086	-13.5485
	43.2932	68.9086	-13.4927
	43.6456	68.9086	-13.442
	43.998	68.9086	-13.381
	44.3504	68.9086	-13.291
	44.7029	68.9086	-13.1667
	45.0553	68.9086	-13.0269
	45.4077	68.9086	-12.9084
	45.7602	68.9086	-12.8325
	46.1126	68.9086	-12.7805
	46.465	68.9086	-12.6948
	46.8175	68.9086	-12.519
	47.1699	68.9086	-12.2323
	47.5223	68.9086	-11.8709
	47.8748	68.9086	-11.514
	48.2272	68.9086	-11.2453
	48.5796	68.9086	-11.1075
	48.9321	68.9086	-11.0809
	49.2845	68.9086	-11.1049
	49.6369	68.9086	-11.1217
	49.9894	68.9086	-11.1078
	50.3418	68.9086	-11.0678
	50.6942	68.9086	-11.0138
	51.0467	68.9086	-10.9478
	51.3991	68.9086	-10.8603
	51.7515	68.9086	-10.738
	52.104	68.9086	-10.5702
	52.4564	68.9086	-10.3516
	52.8088	68.9086	-10.0844
	53.1613	68.9086	-9.78257
	53.5137	68.9086	-9.47174
	53.8661	68.9086	-9.18079
	54.2186	68.9086	-8.92791
	54.571	68.9086	-8.71297
	54.9234	68.9086	-8.51992
	55.2759	68.9086	-8.33016
	55.6283	68.9086	-8.13534
	55.9807	68.9086	-7.93881
	56.3332	68.9086	-7.74616
	56.6856	68.9086	-7.55229
	57.038	68.9086	-7.33913
	57.3905	68.9086	-7.09117
	57.7429	68.9086	-6.82637
	58.0953	68.9086	-6.59662
	58.4477	68.9086	-6.39075
	58.8002	68.9086	-6.13846
	59.1526	68.9086	-5.78254
	59.505	68.9086	-5.28882
	59.8575	68.9086	-4.65121
	60.2099	68.9086	-3.90129
	60.5623	68.9086	-3.10828
	60.9148	68.9086	-2.359
	61.2672	68.9086	-1.71759
	61.6196	68.9086	-1.21814
	61.9721	68.9086	-0.87924
	62.3245	68.9086	-0.69582
	62.6769	68.9086	-0.61655
	63.0294	68.9086	-0.58504
	63.3818	68.9086	-0.57257
	63.7342	68.9086	-0.56785
	64.0867	68.9086	-0.56624
	64.4391	68.9086	-0.56573
	23.2045	86.4575	-0.56559
	23.5569	86.4575	-0.56559
	23.9094	86.4575	-0.56562
	24.2618	86.4575	-0.56592
	24.6142	86.4575	-0.56705
	24.9667	86.4575	-0.57092
	25.3191	86.4575	-0.58398
	25.6715	86.4575	-0.63349
	26.024	86.4575	-0.84873
	26.3764	86.4575	-1.49767
	26.7288	86.4575	-2.74265
	27.0813	86.4575	-4.71834
	27.4337	86.4575	-7.44773
	27.7861	86.4575	-10.7528
	28.1386	86.4575	-14.2798
	28.491	86.4575	-17.6349
	28.8434	86.4575	-20.5372
	29.1959	86.4575	-22.8891
	29.5483	86.4575	-24.7259
	29.9007	86.4575	-26.1029
	30.2531	86.4575	-27.0075
	30.6056	86.4575	-27.3526
	30.958	86.4575	-27.0568
	31.3104	86.4575	-26.1267
	31.6629	86.4575	-24.4572
	32.0153	86.4575	-22.04
	32.3677	86.4575	-19.1107
	32.7202	86.4575	-16.0561
	33.0726	86.4575	-13.2845
	33.425	86.4575	-11.0941
	33.7775	86.4575	-9.5879
	34.1299	86.4575	-8.68508
	34.4823	86.4575	-8.20129
	34.8348	86.4575	-7.96235
	35.1872	86.4575	-7.8604
	35.5396	86.4575	-7.85186
	35.8921	86.4575	-7.92094
	36.2445	86.4575	-8.05081
	36.5969	86.4575	-8.21311
	36.9494	86.4575	-8.3725
	37.3018	86.4575	-8.50014
	37.6542	86.4575	-8.58312
	38.0067	86.4575	-8.63066
	38.3591	86.4575	-8.66965
	38.7115	86.4575	-8.72503
	39.064	86.4575	-8.79662
	39.4164	86.4575	-8.85174
	39.7688	86.4575	-8.84269
	40.1213	86.4575	-8.74242
	40.4737	86.4575	-8.56602
	40.8261	86.4575	-8.36493
	41.1786	86.4575	-8.19401
	41.531	86.4575	-8.0804
	41.8834	86.4575	-8.01586
	42.2359	86.4575	-7.97482
	42.5883	86.4575	-7.93864
	42.9407	86.4575	-7.90395
	43.2932	86.4575	-7.87405
	43.6456	86.4575	-7.84684
	43.998	86.4575	-7.81317
	44.3504	86.4575	-7.76273
	44.7029	86.4575	-7.69197
	45.0553	86.4575	-7.61124
	45.4077	86.4575	-7.54181
	45.7602	86.4575	-7.49715
	46.1126	86.4575	-7.46696
	46.465	86.4575	-7.41789
	46.8175	86.4575	-7.31691
	47.1699	86.4575	-7.15248
	47.5223	86.4575	-6.94572
	47.8748	86.4575	-6.7425
	48.2272	86.4575	-6.59068
	48.5796	86.4575	-6.51341
	48.9321	86.4575	-6.49839
	49.2845	86.4575	-6.50997
	49.6369	86.4575	-6.51533
	49.9894	86.4575	-6.50145
	50.3418	86.4575	-6.47225
	50.6942	86.4575	-6.4356
	51.0467	86.4575	-6.39336
	51.3991	86.4575	-6.34013
	51.7515	86.4575	-6.268
	52.104	86.4575	-6.17013
	52.4564	86.4575	-6.04319
	52.8088	86.4575	-5.88852
	53.1613	86.4575	-5.71445
	53.5137	86.4575	-5.53537
	53.8661	86.4575	-5.36757
	54.2186	86.4575	-5.22152
	54.571	86.4575	-5.09772
	54.9234	86.4575	-4.98765
	55.2759	86.4575	-4.88085
	55.6283	86.4575	-4.77228
	55.9807	86.4575	-4.66403
	56.3332	86.4575	-4.55988
	56.6856	86.4575	-4.45707
	57.038	86.4575	-4.34551
	57.3905	86.4575	-4.2171
	57.7429	86.4575	-4.07715
	58.0953	86.4575	-3.94068
	58.4477	86.4575	-3.80602
	58.8002	86.4575	-3.64784
	59.1526	86.4575	-3.4358
	59.505	86.4575	-3.14933
	59.8575	86.4575	-2.78531
	60.2099	86.4575	-2.364
	60.5623	86.4575	-1.92449
	60.9148	86.4575	-1.50901
	61.2672	86.4575	-1.15205
	61.6196	86.4575	-0.88236
	61.9721	86.4575	-0.71498
	62.3245	86.4575	-0.6307
	62.6769	86.4575	-0.59285
	63.0294	86.4575	-0.57647
	63.3818	86.4575	-0.56958
	63.7342	86.4575	-0.5669
	64.0867	86.4575	-0.56597
	64.4391	86.4575	-0.56567
	23.2045	104.007	-0.56559
	23.5569	104.007	-0.56559
	23.9094	104.007	-0.56564
	24.2618	104.007	-0.56603
	24.6142	104.007	-0.56748
	24.9667	104.007	-0.57247
	25.3191	104.007	-0.58978
	25.6715	104.007	-0.66004
	26.024	104.007	-0.96527
	26.3764	104.007	-1.78357
	26.7288	104.007	-3.28849
	27.0813	104.007	-5.63585
	27.4337	104.007	-8.82521
	27.7861	104.007	-12.6119
	28.1386	104.007	-16.5551
	28.491	104.007	-20.1836
	28.8434	104.007	-23.1735
	29.1959	104.007	-25.4192
	29.5483	104.007	-26.9655
	29.9007	104.007	-27.8714
	30.2531	104.007	-28.1192
	30.6056	104.007	-27.6231
	30.958	104.007	-26.3137
	31.3104	104.007	-24.2565
	31.6629	104.007	-21.588
	32.0153	104.007	-18.4269
	32.3677	104.007	-15.0559
	32.7202	104.007	-11.846
	33.0726	104.007	-9.12001
	33.425	104.007	-7.06505
	33.7775	104.007	-5.6944
	34.1299	104.007	-4.88473
	34.4823	104.007	-4.4529
	34.8348	104.007	-4.24027
	35.1872	104.007	-4.14571
	35.5396	104.007	-4.12123
	35.8921	104.007	-4.14602
	36.2445	104.007	-4.20627
	36.5969	104.007	-4.28524
	36.9494	104.007	-4.36371
	37.3018	104.007	-4.42667
	37.6542	104.007	-4.4673
	38.0067	104.007	-4.49018
	38.3591	104.007	-4.50885
	38.7115	104.007	-4.53581
	39.064	104.007	-4.5709
	39.4164	104.007	-4.59769
	39.7688	104.007	-4.59218
	40.1213	104.007	-4.5408
	40.4737	104.007	-4.4511
	40.8261	104.007	-4.34915
	41.1786	104.007	-4.26288
	41.531	104.007	-4.20623
	41.8834	104.007	-4.17517
	42.2359	104.007	-4.15682
	42.5883	104.007	-4.14171
	42.9407	104.007	-4.12802
	43.2932	104.007	-4.11714
	43.6456	104.007	-4.10756
	43.998	104.007	-4.094
	44.3504	104.007	-4.07072
	44.7029	104.007	-4.03585
	45.0553	104.007	-3.99486
	45.4077	104.007	-3.95885
	45.7602	104.007	-3.93507
	46.1126	104.007	-3.91879
	46.465	104.007	-3.8935
	46.8175	104.007	-3.84276
	47.1699	104.007	-3.7609
	47.5223	104.007	-3.65881
	47.8748	104.007	-3.5595
	48.2272	104.007	-3.4863
	48.5796	104.007	-3.44948
	48.9321	104.007	-3.44187
	49.2845	104.007	-3.44539
	49.6369	104.007	-3.4437
	49.9894	104.007	-3.43082
	50.3418	104.007	-3.40978
	50.6942	104.007	-3.38569
	51.0467	104.007	-3.36004
	51.3991	104.007	-3.33016
	51.7515	104.007	-3.29184
	52.104	104.007	-3.24125
	52.4564	104.007	-3.17639
	52.8088	104.007	-3.09776
	53.1613	104.007	-3.00948
	53.5137	104.007	-2.91878
	53.8661	104.007	-2.83393
	54.2186	104.007	-2.76034
	54.571	104.007	-2.69856
	54.9234	104.007	-2.64489
	55.2759	104.007	-2.59482
	55.6283	104.007	-2.54668
	55.9807	104.007	-2.50159
	56.3332	104.007	-2.45978
	56.6856	104.007	-2.4175
	57.038	104.007	-2.36898
	57.3905	104.007	-2.31045
	57.7429	104.007	-2.2427
	58.0953	104.007	-2.16979
	58.4477	104.007	-2.09236
	58.8002	104.007	-2.00332
	59.1526	104.007	-1.89115
	59.505	104.007	-1.7469
	59.8575	104.007	-1.56964
	60.2099	104.007	-1.36847
	60.5623	104.007	-1.15972
	60.9148	104.007	-0.9641
	61.2672	104.007	-0.80387
	61.6196	104.007	-0.69345
[truncated: 5,672 more rows]

## Sheet: Figure 1G
	TopoIA-PPEF			TopoIA-ssDNA
	Residue Number	Energy		Residue Number	Energy
	9	-0.29017		10	-0.00347
	111	-2.18248		11	-0.10998
	113	-1.11123		12	-0.34295
	115	-1.97331		13	-0.00394
	300	-0.07505		32	-0.0213
	301	-1.24355		37	-0.3641
	302	-6.8179		43	-0.69697
	303	-0.16646		44	-0.32527
	305	-3.32496		89	-1.49876
	306	-3.04381		169	-0.38221
	309	-2.141		172	0.03052
	321	-6.15609		173	-9.08877
	479	-4.99251		177	-1.4412
	495	-0.13808		180	-1.46715
	498	-3.11473		184	-3.74199
	499	-3.30822		188	-0.07503
	501	-4.01677		189	-0.4359
	502	-4.72497		190	-0.87037
	503	-2.84722		191	-0.15836
	504	-1.73368		300	-0.00328
	505	-2.55794		303	-0.77001
	509	-1.25339		307	-0.87034
	512	-0.06606		310	-22.0155
	513	-0.44451		384	-19.3709
	514	-0.4928		385	-1.34892
	515	-3.16485		386	0.10503
	516	-0.9439		387	-0.14742
	517	-2.42933		479	-0.000203349
	592	-0.2096		498	-0.00775
				499	-0.37741
				502	-3.44294
				503	-1.31834
				505	-0.45058
				506	-0.73154
				507	-0.76763
