# Supplementary material for: Unraveling topoisomerase IA gate dynamics in presence of PPEF and its preclinical evaluation against multidrug-resistant pathogens
Source: Commun Biol. 2023 Feb 18;6:195. doi: 10.1038/s42003-023-04412-1 (PMC9938908; doi:10.1038/s42003-023-04412-1)
Supplement: Supplementary file 4 — Supplementary Data 2 [file 42003_2023_4412_MOESM4_ESM.xlsx]

## Sheet: Figure 2C
S. No	Organism	Strain number	PPEF MIC (µg/mL)	PPEF MBC (µg/mL)		S.No	Organism	Strain number	PPEF MIC (µg/mL)	PPEF MBC (µg/mL)		S.No	Organism	Strain number	PPEF MIC (µg/mL)	PPEF MBC (µg/mL)		S. No	Organism	Strain number	PPEF MIC (µg/mL)	PPEF MBC (µg/mL)		S. No	Organism	Strain number	PPEF MIC (µg/mL)	PPEF MBC (µg/mL)		S. No	Organism	Strain number	PPEF MIC (µg/mL)	PPEF MBC (µg/mL)
1	Escherichia coli	5	4±0.002	8±0.073		1	Staphylococcus aureus	1847	0.5±0.001	4±0.002		1	Enterococcus faecium	ATCC 49624	0.25±0.053	4±0.027		1	Streptococcus pneumoniae	1855	≤ 0.125±0.018	≤ 0.125±0.001		1	S. typhimurium	MCC3910	2±0.001	4±0.037		1	Shigella flexneri	SMTCC- 1457	0.5±0.046	1±0.075
2	Escherichia coli	33	4±0.015	16±0.095		2	Staphylococcus aureus	1848	0.5±0.007	4±0.036		2	Enterococcus faecium	AB292	0.25±0.008	4±0.005		2	Streptococcus pneumoniae	1856	≤ 0.0625±0.138	≤ 0.0625±0.051		2	S. typhimurium	W-561	2±0.035	4±0.024		2	Shigella flexneri	VMMC-Shigella	1±0.054	2±0.04
3	Escherichia coli	35	8±0.01	16±0.103		3	Staphylococcus aureus	1849	0.5±0.06	4±0.002		3	Enterococcus faecium	ATCC 700221	0.25±0.003	2±0.004		3	Streptococcus pneumoniae	1857	≤ 0.125±0.016	≤ 0.125±0.024		3	S. typhimurium	W-653	1±0.028	1±0.002		3	Shigella flexneri	MCC-3881	1±0.039	1±0.027
4	Escherichia coli	37	4±0.006	>64±0.077		4	Staphylococcus aureus	1850	0.5±0.001	4±0.006		4	Enterococcus faecium	ATCC 51558	0.25±0.001	2±0.002		4	Streptococcus pneumoniae	1858	≤ 0.125±0.013	≤ 0.125±0.007		4	S. typhimurium	W-1108	0.5±0.019	1±0.024		4	Shigella flexneri	MCC-3209	0.25±0.029	1±0.087
5	Escherichia coli	38	4±0.012	8±0.072		5	Staphylococcus aureus	1851	0.5±0.005	4±0.002		5	Enterococcus faecium	ATCC 51559	0.125±0.001	2±0.001		5	Streptococcus pneumoniae	1859	≤ 0.125±0.026	≤ 0.125±0.003		5	S. typhimurium	W-665	1±0.031	1±0.088		5	Shigella flexneri	MCC-3106	0.5±0.02	1±0.084
6	Escherichia coli	41	4±0.006	16±0.083		6	Staphylococcus aureus	1852	1±0.003	8±0.001		6	Enterococcus faecium	BAA-2316	0.5±0.001	2±0.001		6	Streptococcus pneumoniae	1860	≤ 0.0625±0.041	≤ 0.0625±0.007		6	S. typhimurium	W-1094	2±0.032	2±0.165		6	Shigella flexneri	MCC-3904	1±0.031	2±0.086
7	Escherichia coli	115	4±0.019	8±0.018		7	Staphylococcus aureus	1853	0.5±0.024	4±0.001		7	Enterococcus faecium	BAA-2317	0.25±0.002	1±0.034		7	Streptococcus pneumoniae	1861	≤ 0.125±0.023	≤ 0.125±0.009		7	S. typhimurium	MTCC 1251	0.25±0.04	0.25±0.012		7	Shigella flexneri	MCC-3102	1±0.018	2±0.045
8	Escherichia coli	116	4±0.007	>64±0.01		8	Staphylococcus aureus	ATCC 33591	0.25±0.025	0.25±0		8	Enterococcus faecium	BAA-2318	0.25±0.071	2±0.019		8	Streptococcus pneumoniae	1862	≤ 0.125±0.017	≤ 0.125±0.01		8	S. typhimurium	ST412	0.25±0.105	0.25±0.014		8	Shigella flexneri	MCC-3103	2±0.03	2±0.033
9	Escherichia coli	117	8±0.018	>64±0.055		9	Staphylococcus aureus	ATCC 43300	0.5±0.045	0.25±0.111		9	Enterococcus faecium	BAA-2319	0.25±0.016	1±0.005		9	Streptococcus pneumoniae	1863	0.25±0.005	0.25±0.005		9	S. typhimurium	MTCC1254	0.5±0.017	1±0.021		9	Shigella flexneri	MCC-4244	2±0.03	2±0.021
10	Escherichia coli	119	8±0.009	64±0.061		10	Staphylococcus aureus	ATCC 700698	0.25±0.02	0.25±0.029		10	Enterococcus faecium	BAA-2127	0.25±0.008	0.25±0.004		10	Streptococcus pneumoniae	4	0.125±0.005	1±0.014		10	S. typhimurium	W-562	1±0.015	1±0.022		10	Shigella flexneri	MCC-3896	1±0.024	1±0.061
11	Escherichia coli	178	4±0.006	16±0.07		11	Staphylococcus aureus	ATCC 700699	0.25±0.019	0.5±0.04		11	Enterococcus faecium	21	0.125±0.02	1±0.016		11	Streptococcus pneumoniae	8	0.03±0.003	0.125±0.021		11	S. typhimurium	W-656	1±0.028	1±0.039		11	Shigella flexneri	MCC-3880	1±0.012	1±0.121
12	Escherichia coli	180	4±0.02	8±0.074		12	Staphylococcus aureus	140 BAA 38	0.5±0.014	0.5±0.041		12	Enterococcus faecium	113	0.5±0.006	1±0.009		12	Streptococcus pneumoniae	9	0.06±0.001	0.5±0.015		12	S. typhimurium	MTCC- 1252	0.5±0.047	1±0.042		12	Shigella flexneri	MCC-3897	0.5±0.034	1±0.039
13	Escherichia coli	205	4±0.002	16±0.078		13	Staphylococcus aureus	MRSA63	0.25±0.002	2±0.002		13	Enterococcus faecium	130	0.125±0.011	1±0.01		13	Streptococcus pneumoniae	12	0.25±0.017	2±0.001		13	S. typhimurium	MTCC-1253	0.5±0.001	1±0.031		13	Shigella flexneri	MCC-3917	0.5±0.023	1±0.015
14	Escherichia coli	235	4±0.031	16±0.107		14	Staphylococcus aureus	MRSA72	0.25±0	0.5±0.007		14	Enterococcus faecium	291	0.25±0.001	1±0.004		14	Streptococcus pneumoniae	14	0.125±0.011	1±0.028		14	S. typhimurium	MTCC-1255	0.5±0.035	1±0.04		14	Shigella flexneri	MCC-3909	2±0.023	4±0.034
15	Escherichia coli	237	4±0.025	8±0.057		15	Staphylococcus aureus	103	0.25±0.001	0.5±0.003		15	Enterococcus faecium	292	0.25±0.001	2±0.006		15	Streptococcus pneumoniae	15	0.03±0.006	0.125±0.021		15	S. typhimurium	O- 144	0.5±0.037	0.5±0.126		15	Shigella flexneri	MCC-3916	2±0.018	4±0.055
16	Escherichia coli	240	4±0.012	16±0.098		16	Staphylococcus aureus	105	0.5±0.001	4±0.004		16	Enterococcus faecium	293	0.125±0.002	1±0.035		16	Streptococcus pneumoniae	94	0.25±0.009	1±0.025		16	S. typhimurium	O-59	0.5±0.047	4±0.282		16	Shigella flexneri	MCC-3108	1±0.032	4±0.056
17	Escherichia coli	380	4±0.008	8±0.04		17	Staphylococcus aureus	106	0.5±0.01	8±0.003		17	Enterococcus faecium	294	0.5±0.034	0.5±0.165		17	Streptococcus pneumoniae	159	0.5±0.02	8±0.017		17	S. typhimurium	B-3421	1±0.047	2±0.019		17	Shigella flexneri	MCC-3217	1±0.032	2±0.057
18	Escherichia coli	383	4±0.017	8±0.015		18	Staphylococcus aureus	107	0.5±0.058	4±0.002		18	Enterococcus faecium	304	0.25±0.028	1±0.274		18	Streptococcus pneumoniae	162	0.125±0.054	1±0.023		18	S. typhimurium	O-31	0.5±0.039	1±0.026		18	Shigella flexneri	MCC-3095	0.25±0.019	1±0.016
19	Escherichia coli	396	2±0.006	16±0.001		19	Staphylococcus aureus	110	0.25±0.007	1±0.042		19	Enterococcus faecium	319	0.062±0.01	2±0.048		19	Streptococcus pneumoniae	164	0.25±0.028	8±0.018		19	S. typhimurium	B- 3238	1±0.046	2±0.025		19	Shigella flexneri	W-66	0.25±0.011	0.5±0.027
20	Escherichia coli	423	8±0.008	8±0.003		20	Staphylococcus aureus	111	0.25±0.033	1±0.017		20	Enterococcus faecium	320	0.25±0.01	2±0.026		20	Streptococcus pneumoniae	165	0.125±0.052	1±0.02		20	S. typhimurium	O-151	0.25±0.079	1±0.043		20	Shigella flexneri	W-67	0.25±0.028	1±0.043
21	Escherichia coli	431	4±0.017	>64±0.004		21	Staphylococcus aureus	141	0.25±0.025	1±0.016		21	Enterococcus faecium	563	0.25±0.005	0.25±0.02		21	Streptococcus pneumoniae	167	0.125±0.027	4±0.01		21	S. typhimurium	B-1315	1±0.013	1±0.027
22	Escherichia coli	432	4±0.011	>64±0.008		22	Staphylococcus aureus	189	0.5±0.047	1±0.025		22	Enterococcus faecium	565	0.25±0.018	1±0.013		22	Streptococcus pneumoniae	168	0.125±0.028	2±0.012		22	S. typhimurium	VMMC-S. typhi	0.5±0.008	0.5±0.024
23	Escherichia coli	434	4±0.001	16±0.013		23	Staphylococcus spp	249	1±0.007	>16±0.019		23	Enterococcus faecium	566	0.25±0.002	2±0.017		23	Streptococcus pneumoniae	169	0.125±0.012	4±0.014		23	S. typhimurium	MCC-3911	1±0.026	4±0.025
24	Escherichia coli	438	2±0.012	4±0.006		24	Staphylococcus aureus	250	0.25±0.004	1±0.015		24	Enterococcus faecium	568	0.125±0.022	1±0.022		24	Streptococcus pneumoniae	275	0.5±0.529	8±0.017		24	S. typhimurium	O-120	1±0.049	4±0.041
25	Escherichia coli	439	4±0.038	>64±0.01		25	Staphylococcus aureus	261	0.125±0.002	1±0.002		25	Enterococcus faecium	569	0.25±0.011	2±0.005		25	Streptococcus pneumoniae	307	0.25±0.002	2±0.03		25	S. typhimurium	O-124	2±0.035	2±0.031
26	Escherichia coli	440	4±0.009	8±0.01		26	Staphylococcus aureus	262	0.25±0.001	2±0.03		26	Enterococcus faecium	570	0.062±0.002	2±0.001		26	Streptococcus pneumoniae	952	0.5±0.015	8±0.008		26	S. typhimurium	O-125	2±0.022	2±0.031
27	Escherichia coli	441	4±0.013	8±0.003		27	Staphylococcus aureus	265	0.25±0	2±0.02		27	Enterococcus faecium	571	0.125±0.002	1±0.001		27	Streptococcus pneumoniae	953	1±0.02	16±0.013		27	S. typhimurium	O-127	4±0.015	8±0.395
28	Escherichia coli	442	8±0.039	4±0.008		28	Staphylococcus aureus	267	0.25±0.001	1±0.005		28	Enterococcus faecium	572	0.25±0.001	2±0.001		28	Streptococcus pneumoniae	954	0.125±0.007	1±0.009		28	S. typhimurium	O-128	2±0.027	4±0.035
29	Escherichia coli	443	4±0.02	4±0.007		29	Staphylococcus aureus	268	0.25±0.025	1±0.004		29	Enterococcus faecium	586	0.25±0.001	2±0.001		29	Streptococcus pneumoniae	955	1±0.014	8±0.007		29	S. typhimurium	O-129	1±0.031	1±0.055
30	Escherichia coli	446	4±0.054	16±0.011		30	Staphylococcus aureus	271	0.125±0.121	1±0.001		30	Enterococcus faecium	587	0.062±0.001	1±0.019		30	Streptococcus pneumoniae	956	0.5±0.009	8±0.014		30	S. typhimurium	O-140	1±0.185	1±0.021
31	Escherichia coli	447	4±0.037	8±0.016		31	Staphylococcus aureus	272	0.25±0.01	0.25±0.001		31	Enterococcus faecium	591	0.25±0.001	0.5±0.107		31	Streptococcus pneumoniae	957	0.125±0.009	1±0.01
32	Escherichia coli	448	8±0.049	32±0.011		32	Staphylococcus aureus	316	0.25±0.014	0.5±0.001		32	Enterococcus faecium	710	0.125±0.016	1±0.031		32	Streptococcus pneumoniae	958	0.5±0.012	4±0.017
33	Escherichia coli	449	4±0.032	32±0.008		33	Staphylococcus aureus	362	0.125±0.029	1±0.014		33	Enterococcus faecium	714	0.25±0.028	1±0.034		33	Streptococcus pneumoniae	960	0.06±0.009	0.125±0.018
34	Escherichia coli	458	4±0.024	32±0.014		34	Staphylococcus aureus	365	0.25±0.023	2±0.035		34	Enterococcus faecium	715	0.5±0.021	1±0.015		34	Streptococcus pneumoniae	961	1±0.009	4±0.015
35	Escherichia coli	479	2±0.012	8±0.011		35	Staphylococcus spp	551	1±0.003	4±0.027		35	Enterococcus faecium	718	0.25±0.001	1±0.007		35	Streptococcus pneumoniae	962	0.03±0.01	0.125±0.068
36	Escherichia coli	508	2±0.044	16±0.015		36	Staphylococcus aureus	559	0.25±0.003	>1±0.026		36	Enterococcus faecium	720	0.25±0.008	1±0.003		36	Streptococcus pneumoniae	963	0.25±0.016	1±0.011
37	Escherichia coli	509	4±0.007	32±0.012		37	Staphylococcus aureus	728	0.5±0.003	0.5±0.001		37	Enterococcus faecium	724	0.5±0.001	2±0.001		37	Streptococcus pneumoniae	969	0.06±0.002	0.125±0.005
38	Escherichia coli	512	4±0.032	32±0.01		38	Staphylococcus aureus	729	1±0.002	2±0.004		38	Enterococcus faecium	722	0.125±0.003	1±0.001		38	Streptococcus pneumoniae	1842	0.25±0.068	2±0.008
39	Escherichia coli	520	4±0.022	8±0.007		39	Staphylococcus aureus	730	0.125±0.048	0.125±0.007		39	Enterococcus faecium	745	0.125±0.003	1±0.01		39	Streptococcus pneumoniae	1843	1±0.055	16±0.018
40	Escherichia coli	522	4±0.045	8±0.008		40	Staphylococcus aureus	742	1±0.011	2±0.003		40	Enterococcus faecium	765	0.0625±0.001	1±0.029		40	Streptococcus pneumoniae	H-289	0.5±0.015	8±0.021
41	Escherichia coli	526	4±0.048	8±0.013		41	Staphylococcus aureus	744	0.25±0.021	0.5±0.003		41	Enterococcus faecium	878	0.25±0.001	2±0.018
42	Escherichia coli	533	4±0.065	>64±0.009		42	Staphylococcus aureus	746	0.125±0.019	≤0.125±0.001		42	Enterococcus faecium	919	0.5±0.014	2±0.012
43	Escherichia coli	940	4±0.067	>64±0.011		43	Staphylococcus aureus	748	0.125±0.037	0.125±0.019		43	Enterococcus faecium	1021	0.5±0.118	2±0.005
44	Escherichia coli	1409	4±0.065	32±0.01		44	Staphylococcus aureus	749	0.5±0.029	4±0.033		44	Enterococcus faecium	1090	0.25±0.024	1±0.021
45	Escherichia coli	1411	2±0.034	8±0.012		45	Staphylococcus aureus	751	0.25±0.013	1±0.047		45	Enterococcus faecium	1092	0.25±0.01	1±0.002
46	Escherichia coli	1440	4±0.029	>64±0.03		46	Staphylococcus aureus	754	0.125±0.001	1±0.031		46	Enterococcus faecium	1182	0.5±0.009	2±0.045
47	Escherichia coli	1443	4±0.378	>64±0.048		47	Staphylococcus aureus	755	0.125±0.001	0.125±0.008		47	Enterococcus faecium	1183	0.25±0.001	0.25±0.007
48	Escherichia coli	1448	4±0.04	32±0.04		48	Staphylococcus aureus	756	1±0.001	2±0.015		48	Enterococcus faecium	1185	0.25±0.023	1±0.003
49	Escherichia coli	1452	2±0.005	4±0.014		49	Staphylococcus aureus	761	0.5±0.001	1±0.041		49	Enterococcus faecium	1186	0.25±0.009	0.5±0.003
50	Escherichia coli	1454	4±0.01	64±0.01		50	Staphylococcus aureus	763	0.5±0.006	1±0.009		50	Enterococcus faecium	1187	0.5±0.001	8±0.001
51	Escherichia coli	1728	4±0.018	>64±0.011		51	Staphylococcus aureus	764	0.25±0.053	0.5±0.001		51	Enterococcus faecium	1188	0.5±0.002	8±0.004
52	Escherichia coli	1765	4±0.005	4±0.007		52	Staphylococcus aureus	766	0.125±0.009	0.5±0.001		52	Enterococcus faecium	1189	0.5±0.001	16±0.02
53	Escherichia coli	1773	4±0.005	32±0.004		53	Staphylococcus aureus	767	0.125±0.012	0.5±0.001		53	Enterococcus faecium	1191	0.25±0.001	16±0.01
54	Escherichia coli	NCTC11954	2±0.006	4±0.017		54	Staphylococcus aureus	772	0.125±0.015	0.5±0.001		54	Enterococcus faecium	1406	0.125±0.003	16±0.01
55	Escherichia coli	NCTC13351	1±0.012	2±0.015		55	Staphylococcus aureus	1830	0.25±0.016	0.25±0		55	Enterococcus faecium	1660	0.5±0.01	8±0.003
56	Escherichia coli	NCTC13400	2±0.009	4±0.012		56	Staphylococcus aureus	1831	0.125±0.013	0.25±0.001		56	Enterococcus faecium	1661	0.0625±0.006	0.25±0.007
57	Escherichia coli	NCTC13352	0.5±0.024	1±0.011		57	Staphylococcus aureus	1833	0.125±0.035	0.5±0.003		57	Enterococcus faecium	1672	0.25±0.007	1±0.002
58	Escherichia coli	NCTC13451	0.5±0.016	8±0.015		58	Staphylococcus aureus	1834	0.125±0.028	0.5±0.01		58	Enterococcus faecium	1674	0.25±0.005	1±0.004
59	Escherichia coli	NCTC13461	2±0.001	2±0.03		59	Staphylococcus aureus	1835	0.125±0.04	0.25±0.01		59	Enterococcus faecium	2105	8±0.002	8±0.009
60	Escherichia coli	NCTC13462	0.5±0.015	8±0.002		60	Staphylococcus aureus	1836	0.125±0.022	1±0.009		60	Enterococcus faecium	1121	8±0.008	8±0.008
61	Escherichia coli	NCTC13476	2±0.006	4±0.002		61	Staphylococcus aureus	MSSA(O-182)	1±0.008	1±0.009		61	Enterococcus faecium	1365	16±0.015	32±0.006
62	Escherichia coli	NCTC13846	2±0.024	8±0.016		62	Staphylococcus aureus	MSSA(O-168)	1±0.019	1±0.004		62	Enterococcus faecium	1150	16±0.004	16±0.008
63	Escherichia coli	NCTC13919	1±0.008	2±0.022		63	Staphylococcus aureus	MSSA(O-193)	0.5±0.015	1±0.001		63	Enterococcus faecium	1367	16±0.011	32±0.008
64	Escherichia coli	EC 57	16±0.009	64±0.01		64	Staphylococcus aureus	MSSA(O-198)	1±0.008	1±0.001		64	Enterococcus faecium	432	8±0.004	8±0.007
65	Escherichia coli	EC 59	4±0.014	4±0.001		65	Staphylococcus aureus	MSSA(W-292)	0.5±0.008	1±0.002		65	Enterococcus faecium	1342	8±0.088	8±0.006
66	Escherichia coli	EC 61	1±0.012	4±0.051		66	Staphylococcus aureus	MSSA(W-294)	0.5±0.01	1±0.092
67	Escherichia coli	EC 72	4±0.019	4±0.022		67	Staphylococcus aureus	MSSA(W-295)	1±0.039	1±0.155
68	Escherichia coli	EC 81	2±0.011	2±0.01		68	Staphylococcus aureus	MSSA(W-311)	1±0.005	2±0.037
69	Escherichia coli	EC 84	2±0.013	8±0.055		69	Staphylococcus aureus	ATCC25923	0.5±0.003	2±0.033
70	Escherichia coli	EC 85	2±0.01	2±0.066		70	Staphylococcus aureus	VRSA(1016)	0.25±0.002	1±0.012
71	Escherichia coli	EC 101	16±0.039	16±0.068		71	Staphylococcus aureus	MRSA (O-49)	1±0.002	2±0.002
72	Escherichia coli	EC 105	1±0.02	8±0.042		72	Staphylococcus aureus	MRSA (O-38)	1±0.046	2±0.003
73	Escherichia coli	EC 118	2±0.017	2±0.015		73	Staphylococcus aureus	MRSA (O-5)	0.25±0.009	1±0.005
74	Escherichia coli	EC 120	32±0.056	>64±0.017		74	Staphylococcus aureus	MRSA (W-7)	1±0.018	1±0.001
75	Escherichia coli	EC 128	16±0.065	64±0.044		75	Staphylococcus aureus	MRSA (O-23)	1±0.03	1±0.001
76	Escherichia coli	EC 132	4±0.056	4±0.062		77	Staphylococcus aureus	MRSA (W-292)	1±0.019	1±0.001
77	Escherichia coli	EC 146	16±0.02	>64±0.001		78	Staphylococcus aureus	MRSA (O-182)	1±0.017	1±0.001
78	Escherichia coli	EC 151	2±0.026	2±0.019		79	Staphylococcus aureus	MRSA (O-194)	1±0.021	2±0.004
79	Escherichia coli	EC 215	8±0.023	8±0.02		80	Staphylococcus aureus	MRSA, O-80	0.5±0.003	1±0.07
80	Escherichia coli	EC 242	16±0.023	32±0.025		81	Staphylococcus aureus	MRSA, O-194	0.25±0.002	1±0.006
81	Escherichia coli	EC 243	16±0.035	>64±0.005		82	Staphylococcus aureus	MRSA,W- 314	0.5±0.004	1±0.025
82	Escherichia coli	EC 276	16±0.021	16±0.03		83	Staphylococcus aureus	MRSA, O-78	1±0.002	1±0.011
83	Escherichia coli	EC 277	16±0.043	16±0.04		84	Staphylococcus aureus	MRSA, O-112	0.5±0.002	0.5±0.002
84	Escherichia coli	EC 284	8±0.047	8±0.033		85	Staphylococcus aureus	MRSA, W-311	0.25±0.12	1±0.007
85	Escherichia coli	EC 285	16±0.053	16±0.047		86	Staphylococcus aureus	MSSA, O-51	0.5±0.103	0.5±0.002
86	Escherichia coli	EC 292	16±0.056	16±0.092		87	Staphylococcus aureus	MSSA, O-188	1±0.027	2±0.002
87	Escherichia coli	EC 337	16±0.047	32±0.202		89	Staphylococcus aureus	MSSA, O-193	1±0.022	1±0.001
88	Escherichia coli	EC 347	4±0.025	4±0.273		90	Staphylococcus aureus	MRSA, O-21	0.5±0.012	0.5±0.013
89	Escherichia coli	EC 360	2±0.024	2±0.048		91	Staphylococcus aureus	MRSA, O-182	0.25±0.008	0.5±0.191
90	Escherichia coli	EC 372	8±0.04	32±0.013		92	Staphylococcus aureus	MSSA, O-20	1±0.01	1±0.151
91	Escherichia coli	EC 376	16±0.082	64±0.064		93	Staphylococcus aureus	MSSA, O-56	0.5±0.002	1±0.085
92	Escherichia coli	EC 377	8±0.179	32±0.065		94	Staphylococcus aureus	MSSA, O-75	1±0.001	2±0.019
93	Escherichia coli	EC 379	16±0.073	>64±0.071		95	Staphylococcus aureus	MSSA, O-24	1±0.002	1±0.019
94	Escherichia coli	EC 380	4±0.085	8±0.077		96	Staphylococcus aureus	MSSA, O-1	0.5±0.002	0.5±0.009
95	Escherichia coli	EC 385	8±0.078	8±0.016		97	Staphylococcus aureus	MSSA,O-2	0.5±0.056	1±0.002
96	Escherichia coli	EC 394	16±0.05	16±0.008		98	Staphylococcus aureus	MRSA, O-7	1±0.012	2±0.005
97	Escherichia coli	EC 401	2±0.093	2±0.017		99	Staphylococcus aureus	MSSA, 0-26	0.25±0.016	1±0.007
98	Escherichia coli	EC 413	16±0.087	32±0.032		100	Staphylococcus aureus	MRSA, O-66	0.5±0.002	0.5±0.001
99	Escherichia coli	EC 420	8±0.058	8±0.012		101	Staphylococcus aureus	MRSA, O-79	1±0.01	1±0.001
100	Escherichia coli	EC 451	2±0.08	2±0.012		102	Staphylococcus aureus	MSSA, O-101	0.25±0.007	0.5±0.001
101	Escherichia coli	EC 467	4±0.068	8±0.056		103	Staphylococcus aureus	MRSA O-102	1±0.001	2±0
102	Escherichia coli	EC 526	16±0.079	>64±0.035		104	Staphylococcus aureus	VMMC-MRSA	1±0.002	4±0.001
103	Escherichia coli	EC 555	8±0.162	8±0.036		105	Staphylococcus aureus	MRSA O-5	1±0.001	1±0.001
104	Escherichia coli	EC 557	16±0.124	32±0.075		106	Staphylococcus aureus	MRSA O-38	1±0.002	1±0.01
105	Escherichia coli	EC 118OW	2±0.083	8±0.104		107	Staphylococcus aureus	MRSA W-7	0.25±0.069	0.5±0.028
106	Escherichia coli	EC 132UW	2±0.027	4±0.047		108	Staphylococcus aureus	ST 976	0.25±0.025	0.5±0.008
107	Escherichia coli	EC 151 OU	1±0.067	8±0.009		109	Staphylococcus aureus	ST 982	0.5±0.018	0.5±0.002
108	Escherichia coli	EC 44 W	4±0.091	16±0.01		110	Staphylococcus aureus	ST 1016	0.5±0.009	0.5±0.006
109	Escherichia coli	EC 46 O	4±0.064	4±0.011
110	Escherichia coli	EC 59 W	4±0.08	4±0.009
111	Escherichia coli	EC 72 W	4±0.062	4±0.026
112	Escherichia coli	EC 81 O	4±0.054	4±0.01
113	Escherichia coli	EC 86 O	8±0.077	8±0.013
114	Escherichia coli	EC 90 W	16±0.044	32±0.03
115	Escherichia coli	EC 96 O-2	16±0.069	32±0.029
116	Escherichia coli	EC 35 W	16±0.162	16±0.033
117	Escherichia coli	EC 385 W	16±0.028	16±0.011
118	Escherichia coli	EC 401 W	8±0.065	8±0.023
119	Escherichia coli	EC 49 HVS	1±0.063	2±0.042
120	Escherichia coli	EC 56 O	4±0.084	2±0.044
121	Escherichia coli	EC 85 W	2±0.052	2±0.028
122	Escherichia coli	EC 164UO	2±0.058	4±0.025
123	Escherichia coli	EC 360 Blood	2±0.104	2±0.015
124	Escherichia coli	EC 385 O	16±0.047	32±0.017
125	Escherichia coli	EC 62 W	16±0.059	32±0.023
126	Escherichia coli	EC 96 O-1	8±0.054	16±0.043
127	Escherichia coli	DH5alpha	4±0.08	4±0.048
128	Escherichia coli	HVS-46	16±0.029	32±0.017
129	Escherichia coli	IP18	2±0.01	4±0.014
130	Escherichia coli	IP9	2±0.03	4±0.012
131	Escherichia coli	IPE	8±0.052	8±0.015
132	Escherichia coli	KK16	1±0.048	2±0.041
133	Escherichia coli	KK31	2±0.07	4±0.02
134	Escherichia coli	KK45	1±0.023	2±0.025
135	Escherichia coli	WB6	8±0.04	8±0.012
136	Escherichia coli	ATCC25922	16±0.071	16±0.017
137	Escherichia coli	BL21	8±0.07	8±0.018
138	Escherichia coli	DND-1	4±0.047	32±0.007
139	Escherichia coli	DND-14	1±0.054	4±0.014
140	Escherichia coli	DND-6	0.25±0.021	4±0.026
141	Escherichia coli	IP 1	0.5±0.01	4±0.019
142	Escherichia coli	IP 17	0.25±0.006	1±0.029
143	Escherichia coli	IP 24	2±0.056	8±0.024
144	Escherichia coli	IP 5	1±0.074	4±0.01
145	Escherichia coli	IP-11	4±0.061	8±0.013
146	Escherichia coli	IPE	0.5±0.061	2±0.031
147	Escherichia coli	IPG	4±0.061	4±0.033
148	Escherichia coli	IS 54(A)	1±0.046	16±0.026
150	Escherichia coli	IS 57	4±0.068	8±0.02
151	Escherichia coli	IS 58	1±0.046	4±0.019
152	Escherichia coli	IS 76	0.5±0.077	2±0.015
153	Escherichia coli	IS-40	8±0.028	16±0.026
154	Escherichia coli	IS54	1±0.019	2±0.022
155	Escherichia coli	ISD	1±0.032	4±0.012
156	Escherichia coli	ISE	4±0.032	4±0.063
157	Escherichia coli	ISI	4±0.024	16±0.037
158	Escherichia coli	IST	1±0.037	2±0.048
159	Escherichia coli	KK 16	8±0.036	8±0.044
160	Escherichia coli	KK 46	4±0.037	4±0.053
161	Escherichia coli	KK-30	4±0.029	4±0.023
162	Escherichia coli	KK-31	8±0.048	16±0.035
163	Escherichia coli	KK-32	2±0.049	4±0.045
164	Escherichia coli	KK-36	8±0.047	16±0.091
165	Escherichia coli	KK-38	4±0.013	8±0.073
166	Escherichia coli	KP 24	1±0.024	1±0.043
167	Escherichia coli	KP-21	2±0.039	2±0.041
168	Escherichia coli	KP-31	8±0.023	8±0.033
169	Escherichia coli	KP-5 S	2±0.032	2±0.032
170	Escherichia coli	KP21	2±0.038	4±0.059
172	Escherichia coli	MKND	4±0.101	4±0.07
173	Escherichia coli	MKNG	2±0.028	2±0.061
174	Escherichia coli	MKNJ	2±0.014	4±0.065
175	Escherichia coli	MKNJ	8±0.04	8±0.047
176	Escherichia coli	NG 28	2±0.037	8±0.041
177	Escherichia coli	NG 3(A)	1±0.064	1±0.038
178	Escherichia coli	NG-32	8±0.036	32±0.03
179	Escherichia coli	NG-9	8±0.016	8±0.041
180	Escherichia coli	NG3	1±0.036	2±0.045
181	Escherichia coli	PA	1±0.063	2±0.062
182	Escherichia coli	PA 32	4±0.025	8±0.045
183	Escherichia coli	PA 44	2±0.063	8±0.039
184	Escherichia coli	PA O-115	2±0.045	4±0.04
185	Escherichia coli	PA O-95	4±0.03	8±0.034
186	Escherichia coli	WB-28	0.25±0.054	8±0.035
187	Escherichia coli	WB-32	8±0.044	8±0.021
188	Escherichia coli	WB31	1±0.063	2±0.045
189	Escherichia coli	KK-32	2±0.029	4±0.02
190	Escherichia coli	KK-30	4±0.058	4±0.02
191	Escherichia coli	ISD	1±0.011	4±0.033
192	Escherichia coli	DND-6	0.25±0.039	4±0.034
193	Escherichia coli	IS-40	8±0.042	16±0.042
194	Escherichia coli	WB-32	8±0.054	8±0.054

## Sheet: Figure 2F
n=1
Nicked DNA	Mean Value (Int)		A. Normalized Nicked DNA	B. Supercolied DNA	A+B	A/A+B	% cleavage
100 µM	23280		15519.6	4152.85	19672.4	0.7889	78.89
75 µM	22150.9		14390.4	4248.11	18638.5	0.772079	77.2079
50 µM	20674.5		12914	4558.86	17472.8	0.739089	73.9089
25 µM	18593.2		10832.7	5120.95	15953.7	0.679011	67.9011
10 µM	17467.7		9707.25	9775.51	19482.8	0.498248	49.8248
5 µM	13975.3		6214.86	12804.8	19019.6	0.32676	32.676
1 µM	11460.3		3699.82	14800.9	18500.7	0.199982	19.9982
Enzyme control	7760.49											n=1	n=2	n=3	average	sd
Control	7586.57										100 µM	78.89	80.5077	82.4743	80.624	1.79498
											75 µM	77.2079	79.3196	79.143	78.5569	1.17155
											50 µM	73.9089	72.1926	70.944	72.3485	1.48857
Supercoiled DNA	Mean Value (Int)										25 µM	67.9011	62.3315	58.4605	62.8977	4.74572
100 µM	4152.85										10 µM	49.8248	49.3691	44.6158	47.9366	2.88489
75 µM	4248.11										5 µM	32.676	39.5257	35.0195	35.7404	3.48129
50 µM	4558.86										1 µM	19.9982	18.0451	17.1189	18.3874	1.46985
25 µM	5120.95
10 µM	9775.51
5 µM	12804.8
1 µM	14800.9
Enzyme control	15498.6
Control	15905.7
n=2
Nicked DNA	Mean Value (Int)		A. Normalized Nicked DNA	B. Supercolied DNA	A+B	A/A+B	% cleavage
100 µM	24280		16739.2	4052.85	20792.1	0.805077	80.5077
75 µM	23450.9		15910.1	4148.11	20058.2	0.793196	79.3196
50 µM	20674.5		13133.6	5058.86	18192.5	0.721926	72.1926
25 µM	18993.2		11452.4	6920.95	18373.3	0.623315	62.3315
10 µM	17267.7		9726.9	9975.51	19702.4	0.493691	49.3691
5 µM	15975.3		8434.51	12904.8	21339.3	0.395257	39.5257
1 µM	11460.3		3919.47	17800.9	21720.4	0.180451	18.0451
Enzyme control	7540.84
Control	7553.57
Supercoiled DNA	Mean Value (Int)
100 µM	4052.85
75 µM	4148.11
50 µM	5058.86
25 µM	6920.95
10 µM	9975.51
5 µM	12904.8
1 µM	17800.9
Enzyme control	13592.6
Control	13905.7
n=3
Nicked DNA	Mean Value (Int)		A. Normalized Nicked DNA	B. Supercolied DNA	A+B	A/A+B	% cleavage
100 µM	24980		17189.9	3652.85	20842.8	0.824743	82.4743
75 µM	23150.9		15360.8	4048.11	19408.9	0.79143	79.143
50 µM	20874.5		13084.4	5358.86	18443.2	0.70944	70.944
25 µM	18093.2		10303.1	7320.95	17624.1	0.584605	58.4605
10 µM	16067.7		8277.63	10275.5	18553.1	0.446158	44.6158
5 µM	14475.3		6685.24	12404.8	19090	0.350195	35.0195
1 µM	11260.3		3470.2	16800.9	20271.1	0.171189	17.1189
Enzyme control	7790.11
Control	7686.57
Supercoiled DNA	Mean Value (Int)
100 µM	3652.85
75 µM	4048.11
50 µM	5358.86
25 µM	7320.95
10 µM	10275.5
5 µM	12404.8
1 µM	16800.9
Enzyme control	13449.6
Control	138406
