# Supplementary material for: Unraveling topoisomerase IA gate dynamics in presence of PPEF and its preclinical evaluation against multidrug-resistant pathogens
Source: Commun Biol. 2023 Feb 18;6:195. doi: 10.1038/s42003-023-04412-1 (PMC9938908; doi:10.1038/s42003-023-04412-1)
Supplement: Supplementary file 5 — Supplementary Data 3 [file 42003_2023_4412_MOESM5_ESM.xlsx]

## Sheet: Figure 3B_PPEF_EcTopoIA
n=1
	Supcoiled DNA Mean Value (Int)			% Inhibition
Control	24334.7	15924.2	1	100					n=1	n=2	n=3	average	sd
Enzyme control	8410.5	0	0	0				1 µM	20.8531	21.4124	25.7717	22.6791	2.69289
Compund control	24334.7	15924.2	1	100				5 µM	32.5876	39.5328	36.7924	36.3043	3.49827
1 µM	11731.2	3320.68	0.208531	20.8531				10 µM	69.6207	70.3147	74.599	71.5115	2.69627
5 µM	13599.8	5189.31	0.325876	32.5876				25 µM	81.2916	88.9118	83.2089	84.4707	3.9637
10 µM	19497	11086.5	0.696207	69.6207				50 µM	86.704	91.4369	88.2456	88.7955	2.41389
25 µM	21355.5	12945	0.812916	81.2916				75 µM	88.0622	94.6636	90.093	90.9396	3.38114
50 µM	22217.4	13806.9	0.86704	86.704				100 µM	89.5256	95.8873	89.5457	91.6529	3.66718
75 µM	22433.7	14023.2	0.880622	88.0622
100 µM	22666.7	14256.2	0.895256	89.5256
n=2				% Inhibition
Control	24319.7	15919.2	1	100
Enzyme control	8400.5	0	0	0
Compund control	24333.7	15933.2	1.00088	100.088
1 µM	11809.2	3408.68	0.214124	21.4124
5 µM	14693.8	6293.31	0.395328	39.5328
10 µM	19594	11193.5	0.703147	70.3147
25 µM	22554.5	14154	0.889118	88.9118
50 µM	22956.5	14556	0.914369	91.4369
75 µM	23470.2	15069.7	0.946636	94.6636
100 µM	23665	15264.5	0.958873	95.8873
n=3				% Inhibition
Control	24329.7	15923.2	1	100
Enzyme control	8406.5	0	0	0
Compund control	24334	15927.5	1.00027	100.027
1 µM	12510.2	4103.68	0.257717	25.7717
5 µM	14265	5858.52	0.367924	36.7924
10 µM	20285	11878.5	0.74599	74.599
25 µM	21656	13249.5	0.832089	83.2089
50 µM	22458	14051.5	0.882456	88.2456
75 µM	22752.2	14345.7	0.90093	90.093
100 µM	22665	14258.5	0.895457	89.5457

## Sheet: Figure 3B_PPEF_SaTopoIA
n=1
	Supcoiled DNA Mean Value (Int)			% Inhibition
Control	34277.2	22594.7	1	100						n=1	n=2	n=3	average	sd
Enzyme control	11682.6	0	0	0					1 µM	10.8857	8.66901	11.3394	10.298	1.42889
Compund control	34277.2	22594.7	1	100					5 µM	16.4187	15.5417	18.6258	16.8621	1.58916
1 µM	14142.2	2459.59	0.108857	10.8857					10 µM	32.0282	32.1433	35.2368	33.1361	1.82017
5 µM	15392.3	3709.75	0.164187	16.4187					25 µM	39.5498	37.6495	42.5174	39.9055	2.45336
10 µM	18919.2	7236.66	0.320282	32.0282					50 µM	65.269	62.1697	67.0345	64.8244	2.4627
25 µM	20618.7	8936.14	0.395498	39.5498					75 µM	73.4046	72.9652	79.1657	75.1785	3.46001
50 µM	26429.9	14747.3	0.65269	65.269					100 µM	91.3942	89.1861	96.2683	92.2828	3.62376
75 µM	28268.1	16585.5	0.734046	73.4046
100 µM	32332.8	20650.2	0.913942	91.3942
n=2
	Supcoiled DNA Mean Value (Int)			% Inhibition
Control	34275.2	22593.7	1	100
Enzyme control	11681.6	0	0	0
Compund control	34276.1	22594.6	1.00004	100.004
1 µM	13640.2	1958.65	0.0866901	8.66901
5 µM	15193	3511.43	0.155417	15.5417
10 µM	18943.9	7262.35	0.321433	32.1433
25 µM	20188	8506.4	0.376495	37.6495
50 µM	25728	14046.4	0.621697	62.1697
75 µM	28167.1	16485.5	0.729652	72.9652
100 µM	31832	20150.4	0.891861	89.1861
n=3
	Supcoiled DNA Mean Value (Int)			% Inhibition
Control	34276.1	22593.1	1	100
Enzyme control	11683	0	0	0
Compund control	34278	22595	1.00008	100.008
1 µM	14244.9	2561.92	0.113394	11.3394
5 µM	15891.2	4208.15	0.186258	18.6258
10 µM	19644.1	7961.09	0.352368	35.2368
25 µM	21289	9606	0.425174	42.5174
50 µM	26828.2	15145.2	0.670345	67.0345
75 µM	29569	17886	0.791657	79.1657
100 µM	33433	21750	0.962683	96.2683

## Sheet: Figure 3B_PPEF_AbTopoIA
n=1
	Supcoiled DNA Mean Value (Int)			% Inhibition
Control	27131.8	20500.6	1	100					n=1	n=2	n=3	average	sd
Enzyme control	6631.19	0	0	0				1 µM	6.22264	5.78008	8.55708	6.85327	1.21825
Compund control	26363.1	19731.9	0.962505	96.2505	n=1			5 µM	19.3424	24.5123	19.3865	21.0804	2.42678
1 µM	7906.86	1275.68	0.0622264	6.22264	6.15921			10 µM	39.3582	41.7963	34.4694	38.5413	3.04645
5 µM	10596.5	3965.31	0.193424	19.3424	19.1229			25 µM	53.6869	57.5897	44.9037	52.0601	5.30524
10 µM	14699.9	8068.67	0.393582	39.3582	39.3826			50 µM	71.4258	76.3026	67.0307	71.5863	3.78694
25 µM	17637.3	11006.1	0.536869	53.6869	53.2479			75 µM	82.6637	84.6169	70.9526	79.4111	6.03396
50 µM	21273.9	14642.7	0.714258	71.4258	71.4258			100 µM	82.9382	85.868	79.5238	82.7766	2.59252
75 µM	23577.8	16946.6	0.826637	82.6637	82.5905
100 µM	23634	17002.8	0.829382	82.9382	82.8893
Background	6684.07
n=2
	Supcoiled DNA Mean Value (Int)			% Inhibition
Control	27130.2	20500.1	1	100
Enzyme control	6630.12	0	0	0
Compund control	26362	19731.9	0.962529	96.2529	n=2
1 µM	7815.04	1184.92	0.0578008	5.78008	5.75569
5 µM	11655.1	5025.03	0.245123	24.5123	24.122
10 µM	15198.4	8568.27	0.417963	41.7963	41.3817
25 µM	18436	11805.9	0.575897	57.5897	57.2482
50 µM	22272.2	15642.1	0.763026	76.3026	76.4245
75 µM	23976.6	17346.5	0.846169	84.6169	84.5925
100 µM	24233.1	17603	0.85868	85.868	85.8923
n=3
	Supcoiled DNA Mean Value (Int)			% Inhibition
Control	27132.7	20499.9	1	100
Enzyme control	6632.82	0	0	0
Compund control	26364	19731.2	0.962504	96.2504	n=3
1 µM	8387.01	1754.19	0.0855708	8.55708	8.55219
5 µM	10607	3974.2	0.193865	19.3865	19.1182
10 µM	13699	7066.18	0.344694	34.4694	34.3719
25 µM	15838	9205.19	0.449037	44.9037	44.8452
50 µM	20374	13741.2	0.670307	67.0307	67.4209
75 µM	21178	14545.2	0.709526	70.9526	70.5869
100 µM	22935.1	16302.3	0.795238	79.5238	79.8897

## Sheet: Figure 3D_BPVF_EcTopoIA
n=1
	Supcoiled DNA Mean Value (Int)			% Inhibition
Control	27918.5	10306.9	1	100
Enzyme control	17611.6	0	0	0				n=1	n=2	n=3	average	sd
Compund control	27918.5	10306.9	1	100			1 µM	10.6929	10.0183	8.74754	9.81955	0.98777
1 µM	18713.7	1102.1	0.106929	10.6929	10.9226		5 µM	12.2977	11.5295	10.3576	11.3949	0.977032
5 µM	18879.1	1267.51	0.122977	12.2977	12.3275		10 µM	18.9239	15.0561	14.0736	16.0179	2.56416
10 µM	19562.1	1950.46	0.189239	18.9239	19.0132		25 µM	31.9088	29.4782	25.7196	29.0355	3.11826
25 µM	20900.4	3288.8	0.319088	31.9088	31.7004		50 µM	35.3311	31.7361	30.4712	32.5128	2.5213
50 µM	21253.1	3641.53	0.353311	35.3311	35.4163		75 µM	48.5272	44.6483	44.6253	45.9336	2.24615
75 µM	22613.2	5001.64	0.485272	48.5272	48.6165		100 µM	51.3424	55.9982	49.1953	52.1786	3.47766
100 µM	22903.4	5291.8	0.513424	51.3424	51.7952
Background	17880.2
n=2
	Supcoiled DNA Mean Value (Int)			% Inhibition
Control	27917.1	10307.1	1	100
Enzyme control	17610.1	0	0	0
Compund control	27917.2	10307.2	1.00001	100.001
1 µM	18642.7	1032.59	0.100183	10.0183	10.0272
5 µM	18798.4	1188.35	0.115295	11.5295	11.5354
10 µM	19161.9	1551.85	0.150561	15.0561	15.0263
25 µM	20648.4	3038.34	0.294782	29.4782	29.6951
50 µM	20881.1	3271.07	0.317361	31.7361	31.4153
75 µM	22212	4601.94	0.446483	44.6483	44.6185
100 µM	23381.8	5771.78	0.559982	55.9982	55.7896
n=3
	Supcoiled DNA Mean Value (Int)			% Inhibition
Control	27919.1	10306.5	1	100
Enzyme control	17612.6	0	0	0
Compund control	27919.5	10306.9	1.00003	100.003
1 µM	18514.2	901.569	0.0874754	8.74754	8.4178
5 µM	18680.1	1067.51	0.103576	10.3576	10.3278
10 µM	19063.1	1450.51	0.140736	14.0736	14.0141
25 µM	20263.4	2650.8	0.257196	25.7196	25.721
50 µM	20753.1	3140.53	0.304712	30.4712	30.4035
75 µM	22211.9	4599.32	0.446253	44.6253	44.5955
100 µM	22682.9	5070.34	0.491953	49.1953	49.7871

## Sheet: Figure 3D_BPVF_SaTopoIA
n=3
	Supcoiled DNA Mean Value (Int)			% Inhibition
Control	32363.3	20002.3	1	100					n=1	n=2	n=3	average	sd
Enzyme control	12360.9	0	0	0				1 µM	3.05181	3.90264	3.05442	3.33629	0.490477
Compund control	32363.3	20002.3	1	100				5 µM	2.8195	3.51847	3.01964	3.1192	0.359961
1 µM	12971.4	610.434	0.0305181	3.05181	3.00178			10 µM	9.89733	10.7973	8.79828	9.83096	1.00114
5 µM	12924.9	563.967	0.028195	2.8195	2.81948			25 µM	20.1276	22.6262	19.1277	20.6272	1.80194
10 µM	14340.6	1979.7	0.0989733	9.89733	9.89735			50 µM	31.2652	35.2632	30.2651	32.2645	2.64465
25 µM	16386.9	4026	0.201276	20.1276	20.1265			75 µM	60.1133	57.1116	55.6114	57.6121	2.29232
50 µM	18614.7	6253.78	0.312652	31.2652	31.262			100 µM	78.5664	75.568	72.5689	75.5678	2.99873
75 µM	24385	12024.1	0.601133	60.1133	61.1122
100 µM	28076	15715.1	0.785664	78.5664	78.5656
Background	11187.4
n=2
	Supcoiled DNA Mean Value (Int)			% Inhibition
Control	32362.9	20002.9	1	100
Enzyme control	12360	0	0	0
Compund control	32362.9	20002.9	1	100
1 µM	13140.6	780.643	0.0390264	3.90264	3.90273
5 µM	13063.8	703.797	0.0351847	3.51847	3.51854
10 µM	14519.8	2159.77	0.107973	10.7973	10.7974
25 µM	16885.9	4525.9	0.226262	22.6262	22.1251
50 µM	19413.7	7053.68	0.352632	35.2632	35.2598
75 µM	23784	11424	0.571116	57.1116	57.1097
100 µM	27475.8	15115.8	0.75568	75.568	75.5665
n=3
	Supcoiled DNA Mean Value (Int)			% Inhibition
Control	32364	20002.9	1	100
Enzyme control	12361.1	0	0	0
Compund control	32364	20002.9	0.999999	99.9999
1 µM	12972.1	610.974	0.0305442	3.05442	3.00438
5 µM	12965.1	604.017	0.0301964	3.01964	3.01964
10 µM	14121	1759.91	0.0879828	8.79828	8.69813
25 µM	16187.2	3826.1	0.191277	19.1277	19.1261
50 µM	18415	6053.91	0.302651	30.2651	30.261
75 µM	23485	11123.9	0.556114	55.6114	56.9093
100 µM	26877	14515.9	0.725689	72.5689	72.567

## Sheet: Figure 3D_BPVF_AbTopoIA
n=1
	Supcoiled DNA Mean Value (Int)			% Inhibition
Control	32686	22495.3	1	100
Enzyme control	10190.7	0	0	0				n=1	n=2	n=3	average	sd
Compund control	32968.2	22777.5	1.01254	101.254			1 µM	0.892732	0.758718	0.612784	0.754745	0.140016
1 µM	10391.5	200.823	0.00892732	0.892732	0.899371		5 µM	1.9112	1.42155	1.32451	1.55242	0.314477
5 µM	10620.6	429.93	0.019112	1.9112	1.91112		10 µM	4.37149	5.486	3.6186	4.49203	0.93952
10 µM	11174.1	983.379	0.0437149	4.37149	4.3604		25 µM	15.176	11.1743	10.0623	12.1375	2.68952
25 µM	13604.6	3413.9	0.15176	15.176	15.0643		50 µM	19.8924	18.6925	17.7123	18.7657	1.09188
50 µM	14665.6	4474.85	0.198924	19.8924	19.5588		75 µM	29.9169	33.6066	29.6169	31.0468	2.22194
75 µM	16920.6	6729.9	0.299169	29.9169	29.9394		100 µM	51.4268	47.8703	42.5423	47.2798	4.47158
100 µM	21759.3	11568.6	0.514268	51.4268	51.8705
Background	9686.93
n=2
	Supcoiled DNA Mean Value (Int)			% Inhibition
Control	32685.9	22496.1	1	100
Enzyme control	10189.8	0	0	0
Compund control	32967.8	22778	1.01253	101.253
1 µM	10360.5	170.682	0.00758718	0.758718	0.758718
5 µM	10509.6	319.793	0.0142155	1.42155	1.41045
10 µM	11423.9	1234.14	0.05486	5.486	5.4636
25 µM	12703.6	2513.79	0.111743	11.1743	11.0634
50 µM	14394.9	4205.08	0.186925	18.6925	18.9591
75 µM	17750	7560.19	0.336066	33.6066	33.9395
100 µM	20958.7	10769	0.478703	47.8703	47.9703
n=3
	Supcoiled DNA Mean Value (Int)			% Inhibition
Control	32687	22496	1	100
Enzyme control	10191	0	0	0
Compund control	32964.9	22773.9	1.01235	101.235
1 µM	10328.9	137.852	0.00612784	0.612784	0.616141
5 µM	10489	297.963	0.0132451	1.32451	1.30232
10 µM	11005	814.039	0.036186	3.6186	3.46319
25 µM	12454.6	2263.61	0.100623	10.0623	10.0182
50 µM	14175.6	3984.56	0.177123	17.7123	17.2457
75 µM	16853.6	6662.61	0.296169	29.6169	28.9504
100 µM	19761.3	9570.31	0.425423	42.5423	42.8766

## Sheet: Figure 3F_PPEF_EcTopoIII
n=1
	Supcoiled DNA Mean Value (Int)			% Inhibition
Control	24666.5	18757.3	1	100				n=1	n=2	n=3	average	sd
Enzyme control	5909.12	0	0	0			1 µM	17.5665	18.8453	16.9217	17.7779	0.979053
Compund control	24666.5	18757.3	1	100			5 µM	44.8861	46.4863	42.7521	44.7082	1.87348
1 µM	9204.13	3295.01	0.175665	17.5665	17.4877		10 µM	77.9466	83.811	84.3419	82.0332	3.54903
5 µM	14328.6	8419.44	0.448861	44.8861	44.9567		25 µM	83.5379	84.6056	87.2688	85.1374	1.92142
10 µM	20529.8	14620.7	0.779466	77.9466	78.8047		50 µM	85.2218	84.5826	88.3108	86.0384	1.99373
25 µM	21578.6	15669.5	0.835379	83.5379	83.6011		75 µM	89.519	94.3094	90.5638	91.4641	2.51893
50 µM	21894.5	15985.3	0.852218	85.2218	85.6011		100 µM	89.9988	95.6629	90.8476	92.1698	3.05478
75 µM	22700.5	16791.4	0.89519	89.519	89.3945
100 µM	22790.5	16881.4	0.899988	89.9988	89.9945
Background	5317.08
n=2
	Supcoiled DNA Mean Value (Int)			% Inhibition
Control	24665.5	18757.4	1	100
Enzyme control	5908.01	0	0	0
Compund control	24665.9	18757.9	1.00003	100.003
1 µM	9442.91	3534.9	0.188453	18.8453	18.9923
5 µM	14627.7	8719.64	0.464863	46.4863	46.7576
10 µM	21628.8	15720.8	0.83811	83.811	83.8047
25 µM	21777.9	15869.8	0.846056	84.6056	84.6024
50 µM	21773.5	15865.5	0.845826	84.5826	84.2024
75 µM	23598	17690	0.943094	94.3094	94.398
100 µM	23851.9	17943.9	0.956629	95.6629	95.898
n=3
	Supcoiled DNA Mean Value (Int)			% Inhibition
Control	24667	18757	1	100
Enzyme control	5910	0	0	0
Compund control	24667	18757	1	100
1 µM	9084.01	3174.01	0.169217	16.9217	16.988
5 µM	13929	8019	0.427521	42.7521	42.755
10 µM	21730	15820	0.843419	84.3419	84.8028
25 µM	22279	16369	0.872688	87.2688	87.6001
50 µM	22474.5	16564.5	0.883108	88.3108	88.6001
75 µM	22897	16987	0.905638	90.5638	90.3808
100 µM	22950.3	17040.3	0.908476	90.8476	90.3808

## Sheet: Figure 3F_BPVF_EcTopoIII
n=1
	Supcoiled DNA Mean Value (Int)			% Inhibition
Control	26818.5	15796.2	1	100				n=1	n=2	n=3	average	sd
Enzyme control	11022.3	0	0	0			1 µM	18.4763	18.4539	16.5972	17.8425	1.07847
Compund control	26818.5	15796.2	1	100			5 µM	42.1173	43.3313	41.4924	42.3137	0.935052
1 µM	13940.8	2918.56	0.184763	18.4763	18.8432		10 µM	80.3681	78.4615	75.9308	78.2535	2.22595
5 µM	17675.2	6652.95	0.421173	42.1173	42.1173		25 µM	84.8746	81.7189	80.4421	82.3452	2.28165
10 µM	23717.4	12695.1	0.803681	80.3681	80.0657		50 µM	85.5619	80.5061	79.8331	81.967	3.13136
25 µM	24429.3	13407	0.848746	84.8746	84.9754		75 µM	86.0551	84.6713	82.239	84.3218	1.93191
50 µM	24537.8	13515.6	0.855619	85.5619	85.9651		100 µM	87.5806	84.4237	85.6898	85.898	1.58871
75 µM	24615.7	13593.5	0.860551	86.0551	86.1559
100 µM	24856.7	13834.4	0.875806	87.5806	87.7177
Background	10253.9
n=2
	Supcoiled DNA Mean Value (Int)			% Inhibition
Control	26816.1	15795	1	100
Enzyme control	11021	0	0	0
Compund control	26815	15794	0.999934	99.9934
1 µM	13935.8	2914.8	0.184539	18.4539	18.2208
5 µM	17865.2	6844.19	0.433313	43.3313	43.6982
10 µM	23414	12393	0.784615	78.4615	78.0588
25 µM	23928.5	12907.5	0.817189	81.7189	81.9851
50 µM	23737	12716	0.805061	80.5061	80.9736
75 µM	24394.9	13373.8	0.846713	84.6713	84.6478
100 µM	24355.8	13334.7	0.844237	84.4237	84.7257
n=3
	Supcoiled DNA Mean Value (Int)			% Inhibition
Control	26821.5	15802.2	1	100
Enzyme control	11019.3	0	0	0
Compund control	26821.5	15802.2	1	100
1 µM	13642	2622.74	0.165972	16.5972	16.8629
5 µM	17576	6556.73	0.414924	41.4924	41.1252
10 µM	23018	11998.8	0.759308	75.9308	75.056
25 µM	23730.9	12711.7	0.804421	80.4421	80.9734
50 µM	23634.7	12615.4	0.798331	79.8331	79.9346
75 µM	24014.9	12995.6	0.82239	82.239	82.1375
100 µM	24560.2	13540.9	0.856898	85.6898	85.7287
