# Supplementary material for: Unraveling topoisomerase IA gate dynamics in presence of PPEF and its preclinical evaluation against multidrug-resistant pathogens
Source: Commun Biol. 2023 Feb 18;6:195. doi: 10.1038/s42003-023-04412-1 (PMC9938908; doi:10.1038/s42003-023-04412-1)
Supplement: Supplementary file 6 — Supplementary Data 4 [file 42003_2023_4412_MOESM6_ESM.xlsx]

## Sheet: Figure 4B
		Control								PPEF 1.5hr								PPEF 3.0 hr								PPEF 4.5hr
	S. No.	Area	Mean	Min	Max	Circ.	Length		S. No.	Area	Mean	Min	Max	Circ.	Length		S. No.	Area	Mean	Min	Max	Circ.	Length		S. No.	Area	Mean	Min	Max	Circ.	Length
	1	0.2717	66.6151	29.9783	111.007	0.22718	2.932		1	0.288	70.612	31.777	117.667	0.234	3.932		1	0.73	210.624	118	254.667	0.085	10.407		1	2.885	114.814	23.63	255	0.023	40.071
	2	0.30472	181.763	98.1132	239.308	0.1767	1.723		2	0.323	192.669	104	253.667	0.182	4.723		2	0.739	140.623	74.667	183.28	0.093	10		2	0.872	102.987	39.462	167.135	0.069	12.608
	3	0.43019	205.895	109.748	240.252	0.12621	2.634		3	0.456	218.249	116.333	254.667	0.13	6.634		3	1.009	157.081	77.759	252.507	0.065	13.913		3	0.761	68.975	5.333	202.28	0.089	10.346
	4	0.28396	64.783	23.3991	123.899	0.22718	1.617		4	0.301	68.67	24.803	131.333	0.234	4.017		4	0.867	138.885	26.667	242.333	0.071	12.366		4	1.226	139.956	66.107	251.133	0.052	17.198
	5	0.33019	97.3226	43.0821	208.176	0.15728	2.21		5	0.35	103.162	45.667	220.667	0.162	5.21		5	1.199	202.984	82.507	254.966	0.052	16.955		5	0.947	90.97	28.667	219.413	0.066	13.437
	6	0.28396	187.784	106.918	240.566	0.2068	2.216		6	0.301	199.051	113.333	255	0.213	4.216		6	0.898	143.942	87.387	210.867	0.074	12.36		6	0.779	87.073	9	201.193	0.082	10.916
	7	0.29623	152.918	108.277	194.233	0.21262	2.242		7	0.314	162.093	114.774	205.887	0.219	4.242		7	0.58	130.547	87.954	189	0.104	8.382		7	1.912	134.254	36.887	248.873	0.033	26.98
	8	0.38396	148.084	59.434	205.66	0.13981	2.964		8	0.407	156.969	63	218	0.144	5.964		8	0.836	151.847	59.333	250	0.07	12.219		8	0.717	86.471	17.04	241.933	0.09	9.988
	9	0.34245	142.031	67.2953	202.83	0.17961	1.963		9	0.363	150.553	71.333	215	0.185	4.963		9	1.221	151.303	49.557	254.667	0.051	17.298		9	0.584	176.667	100	240	0.104	8.416
	10	0.27547	64.9642	20.9245	114.151	0.21262	2.091		10	0.292	68.862	22.18	121	0.219	4.091		10	1.345	196.092	119.7	255	0.046	19.226		10	1.496	171.549	66.728	255	0.042	21.27
	11	0.27925	71.4481	32.5538	182.075	0.23107	2.956		11	0.296	75.735	34.507	193	0.238	3.956		11	0.792	172.196	98.72	249.9	0.074	11.628		11	1.062	94.395	31	146.96	0.06	14.864
	12	0.29245	172.465	118.817	230.469	0.20583	2.285		12	0.31	182.813	125.946	244.297	0.212	4.285		12	0.721	205.191	123.813	250.633	0.08	10.619		12	0.832	163.347	68.913	241.92	0.073	11.952
	13	0.24623	108.97	76.4151	142.139	0.22233	1.782		13	0.261	115.508	81	150.667	0.229	3.782		13	0.721	192.224	89.333	254.74	0.078	10.792		13	1.119	114.804	70.073	183.667	0.062	15.057
	14	0.33019	178.662	106.705	213.208	0.15728	2.21		14	0.35	189.382	113.107	226	0.162	5.21		14	0.836	101.711	36.72	206.317	0.07	12.24		14	1.208	108.67	0	160.478	0.053	16.855
	15	0.21698	65.0887	28.8189	94.3094	0.26505	2.257		15	0.23	68.994	30.548	99.968	0.273	3.257		15	1.314	142.091	87.052	228	0.046	18.941		15	0.562	84.666	42	176.28	0.106	8.156
	16	0.29623	99.1717	42.2264	176	0.20291	1.951		16	0.314	105.122	44.76	186.56	0.209	4.351		16	0.765	145.088	110.013	204.924	0.087	10.538		16	1.075	144.451	0	233.627	0.062	14.774
	17	0.28396	116.699	93.1415	147.481	0.20097	2.273		17	0.301	123.701	98.73	156.33	0.207	4.273		17	0.668	143.755	74	220	0.092	9.561		17	0.783	149.546	90.333	254.52	0.076	11.408
	18	0.26698	143.933	56.3019	227.541	0.20388	4.115		18	0.283	152.569	59.68	241.193	0.21	4.115		18	0.611	182.107	129	233.62	0.1	8.761		18	1.181	121.406	50.98	207.667	0.054	16.584
	19	0.40094	90.8387	45.283	158.594	0.15437	1.902		19	0.425	96.289	48	168.11	0.159	5.802		19	0.5	98.622	48.24	169.076	0.138	6.74		19	0.92	150.409	61.487	231.707	0.068	13.07
	20	0.2717	63.0632	19.434	114.465	0.21942	2.997		20	0.288	66.847	20.6	121.333	0.226	3.997		20	0.664	187.015	121.74	254.74	0.095	9.38		20	0.819	149.113	47	254.62	0.075	11.713
	21	0.44623	147.729	121.384	213.557	0.11845	5.97		21	0.473	156.593	128.667	226.37	0.122	6.97		21	0.69	144.404	129	184.04	0.092	9.7		21	0.757	150.119	91.88	255	0.077	11.081
	22	0.25849	158.192	131.446	170.22	0.22039	2.894		22	0.274	167.683	139.333	180.433	0.227	3.894		22	0.978	197.079	137.285	254.667	0.062	14.026		22	3.084	180.146	81	254.82	0.02	43.628
	23	0.25472	175.344	164.459	188.918	0.27379	1.967		23	0.27	185.865	174.327	200.253	0.282	3.467		23	1.071	159.264	117.667	208.206	0.062	14.705		23	1.332	151.459	37.317	255	0.049	18.574
	24	0.35943	154.325	140.566	177.946	0.16408	1.997		24	0.381	163.584	149	188.623	0.169	5.317		24	0.549	195.592	146.537	253.187	0.11	7.909		24	0.796	184.485	98	254.617	0.076	11.501
	25	0.29623	155.943	139.295	191.195	0.22913	1.92		25	0.314	165.3	147.653	202.667	0.236	4.092		25	0.597	149.964	80.414	218.741	0.104	8.487		25	0.54	111.165	56	132.296	0.117	7.623
	26	0.26698	205.649	175.158	216.286	0.21456	2.017		26	0.283	217.988	185.667	229.263	0.221	4.017		26	0.704	159.31	100.667	205.935	0.098	9.509		26	1.367	141.603	45.996	220.512	0.049	18.714
	27	0.39245	164.097	150.314	187.639	0.15437	2.729		27	0.416	173.943	159.333	198.897	0.159	5.729		27	1.111	153.774	79.667	225.383	0.059	15.386		27	0.912	115.413	21.531	253.588	0.068	12.961
	28	0.30849	156.665	135.152	181.132	0.20971	2.363		28	0.327	166.065	143.261	192	0.216	4.363		28	1.04	135.739	59.313	213.917	0.062	14.489		28	0.965	112.596	40.34	191.745	0.068	13.37
	29	0.35472	140.848	120.125	158.358	0.1534	2.47		29	0.376	149.299	127.333	167.86	0.158	5.47		29	0.655	132.04	85	191.65	0.096	9.235		29	1.633	153.622	14.46	255	0.041	22.46
	30	0.35472	189.083	168.455	211.635	0.17184	2.172		30	0.376	200.428	178.562	224.333	0.177	5.172		30	0.611	184.294	88.667	218.575	0.101	8.705		30	1.044	171.192	78	253.933	0.059	14.889
	31	0.48868	164.12	143.045	201.08	0.12233	2.177		31	0.518	173.967	151.628	213.145	0.126	7.177		31	0.978	123.167	56.596	214.933	0.065	13.727		31	1.274	142.746	45.56	254.013	0.046	18.632
	32	0.36321	156.398	132.705	186.05	0.16699	2.308		32	0.385	165.782	140.667	197.213	0.172	5.308		32	0.819	140.525	69.99	199.029	0.082	11.168		32	0.85	196.587	93.21	255	0.07	12.335
	33	0.45472	152.894	124.052	193.184	0.14272	2.426		33	0.482	162.068	131.495	204.775	0.147	6.426		33	0.956	144.261	57.286	211.227	0.065	13.582		33	1.274	159.417	28.093	254.28	0.047	18.467
	34	0.25	142.637	129.229	163.837	0.24078	3.664		34	0.265	151.195	136.983	173.667	0.248	3.664		34	0.619	130.465	112	148	0.109	8.441		34	1.018	114.607	46.033	206.747	0.059	14.672
	35	0.58019	181.94	155.862	211.714	0.09515	2.875		35	0.615	192.856	165.214	224.417	0.098	8.875		35	0.655	235.798	197.037	254.983	0.095	9.324		35	0.885	167.601	42.333	255	0.074	12.282
	36	0.45943	146.87	127.988	160.943	0.13107	2.719		36	0.487	155.682	135.667	170.6	0.135	6.719		36	0.987	218.252	184	246.733	0.059	14.538		36	0.881	168.283	95.133	234.147	0.067	12.871
	37	0.53868	152.011	129.559	172.325	0.10971	5.965		37	0.571	161.132	137.333	182.664	0.113	7.965		37	1.301	165.029	96.667	214.667	0.047	18.67		37	2.46	179.504	43.56	255	0.024	35.628
	38	0.29245	173.448	142.767	196.856	0.21068	4.233		38	0.31	183.855	151.333	208.667	0.217	4.233		38	0.611	158.922	126.2	255	0.102	8.659		38	1.177	172.327	73	255	0.049	17.391
	39	0.45943	174.248	149.057	195.455	0.12524	5.891		39	0.487	184.703	158	207.182	0.129	6.891		39	0.735	210.262	171.507	238.103	0.09	10.113		39	1.19	165.734	83	255	0.051	17.065
	40	0.27547	170.405	140.88	186.649	0.21165	4.107		40	0.292	180.629	149.333	197.848	0.218	4.107		40	0.619	173.764	134.4	255	0.102	8.736		40	1.066	144.372	24.498	251.852	0.057	15.352
	41	0.44623	174.083	149.057	206.244	0.13204	2.609		41	0.473	184.528	158	218.619	0.136	6.609		41	0.602	111.782	69.844	133.544	0.105	8.479		41	0.827	130.251	61.69	255	0.072	11.994
	42	0.41321	175.52	121.698	201.856	0.13883	2.199		42	0.438	186.051	129	213.967	0.143	6.199		42	0.836	122.063	99.21	192.98	0.078	11.59		42	0.916	218.713	122	255	0.067	13.121
	43	0.34623	142.859	129.264	156.745	0.18155	3.965		43	0.367	151.431	137.02	166.15	0.187	4.965		43	0.602	144.721	91	202	0.092	9.047		43	0.717	142.989	0	223	0.082	10.474
	44	0.41698	180.253	158.176	188.647	0.14078	2.199		44	0.442	191.068	167.667	199.966	0.145	6.199		44	0.469	183.204	79	221.633	0.133	6.667		44	0.783	149.6	61	255	0.076	11.417
	45	0.36698	171.859	155.346	188.648	0.16602	2.342		45	0.389	182.171	164.667	199.967	0.171	5.342		45	0.482	100.885	80.48	113.7	0.123	7.01		45	1.062	186.491	131.26	254.939	0.057	15.251
	46	0.23396	169.308	155.346	185.22	0.26408	3.386		46	0.248	179.467	164.667	196.333	0.272	3.386		46	0.513	145.831	112.36	192.86	0.121	7.3		46	0.965	139.582	35.68	253.13	0.067	13.463
	47	0.17547	179.443	140.566	215.808	0.35631	2.923		47	0.186	190.21	149	228.756	0.367	2.523		47	0.478	154.517	96	199	0.14	6.556		47	0.996	218.026	134	255	0.06	14.433
	48	0.53868	166.685	144.283	205.975	0.11553	2.771		48	0.571	176.686	152.94	218.333	0.119	7.771		48	0.465	146.465	98	199	0.126	6.808		48	0.739	145.939	33.333	253.76	0.088	10.25
	49	0.36321	192.442	146.226	213.058	0.14757	2.647		49	0.385	203.989	155	225.842	0.152	5.647		49	0.885	119.733	88.937	172.13	0.071	12.55		49	0.575	76.761	28.76	137.84	0.099	8.545
	50	0.35943	161.438	132.358	191.511	0.15825	5.42		50	0.381	171.124	140.3	203.002	0.163	5.42		50	0.841	94.706	47.509	147	0.077	11.738		50	0.642	117.797	0	209.84	0.101	8.927
	51	0.41698	188.871	156.446	209.516	0.14466	2.116		51	0.442	200.203	165.833	222.087	0.149	6.116		51	1.527	114.584	70.98	245.427	0.041	21.584		51	2.137	109.116	75.333	148	0.028	30.998
	52	0.36321	91.8792	75.7547	115.597	0.16602	3.312		52	0.385	97.392	80.3	122.533	0.171	5.312		52	1.181	135.436	36	212.48	0.054	16.538		52	1.389	93.309	53	135.333	0.046	19.516
	53	0.35943	91.0924	78.3019	104.644	0.17282	2.189		53	0.381	96.558	83	110.923	0.178	5.189		53	0.584	135.736	70.333	209.881	0.111	8.117		53	0.934	132.878	80.027	186.135	0.069	13.047
	54	0.2717	89.8849	65.7236	104.038	0.2233	3.965		54	0.288	95.278	69.667	110.28	0.23	3.965		54	0.602	120.334	92.333	165.06	0.106	8.43		54	1.119	103.363	17.333	134.537	0.053	16.23
	55	0.43868	84.2453	59.434	102.108	0.14175	2.331		55	0.465	89.3	63	108.235	0.146	6.331		55	0.863	108.547	73	238.293	0.073	12.216		55	0.942	133.264	74.3	197.11	0.066	13.376
	56	0.43868	88.8972	68.5538	129.05	0.12621	5.9706		56	0.465	94.231	72.667	136.793	0.13	6.706		56	0.929	110.739	72.453	192.333	0.069	12.978		56	0.717	71.228	9	208.974	0.089	10.036
	57	0.20849	181.452	146.541	206.226	0.27379	3.143		57	0.221	192.339	155.333	218.6	0.282	3.143		57	0.81	96.495	51.333	192.445	0.079	11.346		57	3.027	151.171	38.387	254.667	0.02	43.86
	58	0.43396	90.5528	40.3651	119.182	0.13204	2.518		58	0.46	95.986	42.787	126.333	0.136	6.518		58	0.801	111.6	76.003	171.348	0.08	11.211		58	1.319	106.282	23	225.307	0.046	18.943
	59	0.60943	83.3972	48.6887	154.101	0.09417	2.17		59	0.646	88.401	51.61	163.347	0.097	9.17		59	1.049	94.505	16.358	221.1	0.064	14.397		59	0.77	105.866	54.14	141.147	0.078	11.134
	60	0.55094	155.933	110.824	191.233	0.10583	5.22		60	0.584	165.289	117.473	202.707	0.109	8.22		60	1.323	138.963	76.734	201.504	0.047	18.732		60	0.929	119.596	16.54	255	0.068	13.091
	61	0.33396	119.93	80.0915	172.941	0.18252	2.861		61	0.354	127.126	84.897	183.317	0.188	4.861		61	1.279	122.241	70.033	201.144	0.047	18.501		61	0.912	135.56	86.98	254.984	0.068	12.953
	62	0.58019	95.6	71.8613	124.438	0.10194	3.563		62	0.615	101.336	76.173	131.904	0.105	8.563		62	0.938	99.603	60.957	176.667	0.067	13.285		62	0.597	142.416	71	216.473	0.109	8.289
	63	0.26321	93.1642	81.0377	102.109	0.24854	2.702		63	0.279	98.754	85.9	108.236	0.256	3.702		63	1.128	93.42	82.84	105.374	0.057	15.798		63	1.319	107.208	41.007	219.781	0.048	18.603
	64	0.30849	90.9613	78.6868	102.974	0.19806	2.496		64	0.327	96.419	83.408	109.152	0.204	4.496		64	0.562	194.416	69	240.217	0.11	8		64	0.646	212.142	143.2	254	0.089	9.54
	65	0.58868	89.8085	51.9783	126.651	0.1	2.708		65	0.624	95.197	55.097	134.25	0.103	8.708		65	0.46	192.143	135.4	238.667	0.139	6.444		65	1.119	98.81	41.837	158.235	0.053	16.234
	66	0.50094	79.7972	52.8	127.044	0.12233	2.291		66	0.531	84.585	55.968	134.667	0.126	7.291		66	0.527	216.346	158.876	254.16	0.133	7.053		66	0.912	117.672	46	209.222	0.075	12.392
	67	0.51792	93.8623	49.8679	152.562	0.11456	2.634		67	0.549	99.494	52.86	161.716	0.118	7.634		67	0.686	170.475	100	225.7	0.092	9.7		67	1.664	127.561	70.667	218.192	0.04	22.898
	68	0.20472	84.5425	67.2953	92.9311	0.27282	2.116		68	0.217	89.615	71.333	98.507	0.281	3.116		68	0.5	158.47	101	219.667	0.132	6.905		68	1.987	109.095	39.028	212.28	0.031	28.521
	69	0.22547	87.6792	72	110.559	0.27476	2.258		69	0.239	92.94	76.32	117.193	0.283	3.258		69	0.765	151.732	63	227.333	0.08	10.975		69	2.274	125.661	45.777	217	0.028	32.206
	70	0.36698	111.039	87.8613	148.176	0.14951	2.631		70	0.389	117.701	93.133	157.067	0.154	5.631		70	0.823	177.826	113	226.12	0.077	11.562		70	1.044	113.579	72.667	177.721	0.058	14.986
	71	0.25472	186.899	161.152	203.459	0.21165	3.941		71	0.27	198.113	170.821	215.667	0.218	3.941		71	0.81	167.811	109	225.053	0.072	11.896		71	0.686	113.204	45	181.067	0.099	9.331
	72	0.64717	154.872	48.1132	213.019	0.08641	2.83		72	0.686	164.164	51	225.8	0.089	9.83		72	0.522	126.136	71.52	224.68	0.121	7.361		72	0.779	143.715	88.667	224.667	0.076	11.35
	73	0.28396	228.87	170.755	240.252	0.19223	2.371		73	0.301	242.602	181	254.667	0.198	4.371		73	0.522	171.9	110.667	206.303	0.127	7.19		73	0.646	61.268	16.533	117.88	0.096	9.183
	74	0.38396	234.951	180.189	240.566	0.16699	2.454		74	0.407	249.048	191	255	0.172	5.454		74	0.668	136.77	76	194.83	0.094	9.473		74	0.894	108.546	28.667	202.65	0.072	12.51
	75	0.26698	175.606	89.6226	211.321	0.21845	3.978		75	0.283	186.142	95	224	0.225	3.978		75	0.704	204.329	148.667	254.333	0.083	10.328		75	0.987	134.485	44.187	208.818	0.06	14.403
	76	0.63491	210.353	162.893	240.566	0.0932	2.359		76	0.673	222.974	172.667	255	0.096	9.359		76	0.695	163.606	104.667	208.13	0.088	9.954		76	0.872	109.297	55.404	181.545	0.071	12.398
	77	0.53019	95.3641	30.7358	187.107	0.10194	5.205		77	0.562	101.086	32.58	198.333	0.105	8.205		77	0.588	97.239	56.333	145.833	0.108	8.258		77	1.442	139.83	61.901	214	0.045	20.141
	78	0.33396	232.825	200.006	240.566	0.17573	2.962		78	0.354	246.794	212.006	255	0.181	4.962		78	0.412	124.269	67.015	211.073	0.149	5.895		78	0.708	132.367	86.333	167.141	0.089	9.976
	79	0.29623	183.879	53.7736	240.123	0.18738	2.52		79	0.314	194.912	57	254.53	0.193	4.52		79	0.575	168.357	126.667	228.427	0.111	8.073		79	0.894	185.502	92.747	221.787	0.07	12.652
	80	0.48396	178.546	88.0377	236.142	0.11262	2.461		80	0.513	189.259	93.32	250.31	0.116	7.461		80	0.42	170.513	75.757	227.446	0.15	5.944		80	1.854	122.744	60.726	196	0.034	26.233
	81	0.43019	206.567	146.258	240.566	0.13398	2.448		81	0.456	218.961	155.033	255	0.138	6.448		81	0.553	172.776	95.333	225.323	0.109	7.998		81	1.031	165.04	111.097	196.433	0.06	14.691
	82	0.65943	135.184	83.0189	191.736	0.08835	2.829		82	0.699	143.295	88	203.24	0.091	9.829		82	0.398	195.172	134	243.333	0.16	5.59		82	0.85	111.71	75.376	136.461	0.076	11.867
	83	0.30094	149.772	115.897	236.981	0.1932	4.483		83	0.319	158.758	122.851	251.2	0.199	4.483		83	0.416	154.235	75	230.051	0.161	5.697		83	0.912	155.475	79	200.6	0.068	13.002
	84	0.56321	93.6274	38.3651	171.069	0.10583	2.808		84	0.597	99.245	40.667	181.333	0.109	8.308		84	0.46	200.874	144	227.887	0.128	6.727		84	0.796	169.18	45.587	226	0.081	11.11
	85	0.43396	116.351	75.3651	219.733	0.12816	2.614		85	0.46	123.332	79.887	232.917	0.132	6.614		85	0.704	144.989	109.783	183.21	0.089	9.95		85	0.531	100.315	0	147.7	0.119	7.482
	86	0.33396	131.123	88.6792	158.72	0.16214	2.154		86	0.354	138.99	94	168.243	0.167	5.154		86	0.553	114.851	67.667	216.667	0.112	7.861		86	0.646	120.592	41.467	165.76	0.097	9.163
	87	0.81792	144.487	81.1321	222.302	0.06893	2.877		87	0.867	153.156	86	235.64	0.071	12.377		87	0.854	176.39	82.667	254.667	0.07	12.415		87	1.673	146.322	89.205	218.61	0.038	23.533
	88	0.41321	88.8726	59.8236	155.031	0.13883	5.207		88	0.438	94.205	63.413	164.333	0.143	6.207		88	0.46	154.919	125.66	221.413	0.138	6.476		88	1.407	140.159	41.19	252.74	0.043	20.214
	89	0.49245	119.931	73.5972	182.818	0.11165	2.544		89	0.522	127.127	78.013	193.787	0.115	7.544		89	0.743	207.893	129.12	254.067	0.084	10.564		89	1.69	112.614	63.6	169	0.039	23.426
	90	0.60566	101.787	65.0943	131.764	0.09126	2.282		90	0.642	107.894	69	139.67	0.094	9.282		90	0.425	196.243	94.667	249	0.131	6.386		90	1.434	120.968	59.1	210	0.043	20.483
	91	0.58396	89.283	48.0566	240.252	0.10388	1.534		91	0.619	94.64	50.94	254.667	0.107	8.534		91	0.535	82.426	40	196	0.139	6.961		91	0.845	148.658	103.05	202.567	0.076	11.793
	92	0.57642	93.9123	40.0849	196.226	0.10097	2.609		92	0.611	99.547	42.49	208	0.104	8.609		92	0.447	225.677	142	254.559	0.144	6.245		92	0.836	126.054	79	196	0.072	12.105
	93	0.48868	89.434	55.3934	190.566	0.12621	2.877		93	0.518	94.8	58.717	202	0.13	7.077		93	0.372	174.427	102	245.62	0.169	5.249		93	0.876	106.297	32.53	219.805	0.071	12.428
	94	0.4717	87.8132	32.6698	215.229	0.11748	2.91		94	0.5	93.082	34.63	228.143	0.121	7.191		94	0.584	143.362	108	188.51	0.112	8.106		94	0.783	126.975	45.384	221.15	0.079	11.14
	95	0.57642	127.294	85.8491	167.133	0.10291	2.5		95	0.611	134.932	91	177.161	0.106	8.5		95	0.438	182.076	115	254.163	0.148	6.106		95	0.81	98.207	64	141.37	0.072	11.873
	96	0.36321	113.051	32.3368	237.057	0.16602	2.316		96	0.385	119.834	34.277	251.28	0.171	5.316		96	1.004	143.798	86	200	0.066	13.875		96	0.699	119.103	77	161.5	0.089	9.961
	97	0.77642	108.443	86.8868	126.415	0.0767	2.009		97	0.823	114.95	92.1	134	0.079	11.424		97	0.46	161.144	108.35	242.483	0.14	6.436		97	0.739	154.029	92.411	221.44	0.083	10.604
	98	0.48396	87.3934	42.6104	153.884	0.11456	2.386		98	0.513	92.637	45.167	163.117	0.118	7.386		98	0.54	208.193	140	254.947	0.114	7.716		98	0.912	150.242	95	188	0.066	13.223
	99	0.56321	116.818	49.0566	223.295	0.0932	2.852		99	0.597	123.827	52	236.693	0.096	8.852		99	1.212	176.301	77.442	255	0.051	17.269		99	0.681	118.145	83	175.24	0.09	9.739
	100	0.52642	84.8302	30.5028	222.547	0.1068	2.965		100	0.558	89.92	32.333	235.9	0.11	7.965		100	1.199	157.948	90.728	213.83	0.053	16.87		100	0.752	68.021	33.36	186.563	0.084	10.624
						Mean	2.86							Mean	5.92							Mean	10.618							Mean	15.465
						SD	1.007							SD	1.994							SD	3.723							SD	7.232
						Min	1.534							Min	2.523							Min	5.249							Min	7.482
						Max	5.97							Max	12.377							Max	21.584							Max	43.86
		Control								BPVF 1.5 hr								BPVF 3.0 hr								BPVF 4.5 hr
	S. No.	Area	Mean	Min	Max	Circ.	Length		S. No.	Area	Mean	Min	Max	Circ.	Length		S. No.	Area	Mean	Min	Max	Circ.	Length		S. No.	Area	Mean	Min	Max	Circ.	Length
	1	0.26125	63.4429	28.5508	105.721	0.21636	2.79238		1	0.2663	68.5553	30.8515	112.064	0.225	3.70629		1	0.69524	202.523	112.381	240.252	0.08252	9.91143		1	2.74762	109.347	22.5048	242.857	0.02255	36.6443
	2	0.293	173.108	93.4411	227.913	0.16829	1.64095		2	0.29866	187.057	100.971	241.588	0.175	4.45188		2	0.70381	135.214	71.1114	172.906	0.09029	9.52381		2	0.83048	98.0829	37.5829	159.176	0.06765	11.5298
	3	0.41364	196.091	104.522	228.811	0.1202	2.50857		3	0.42164	211.892	112.945	242.54	0.125	6.25318		3	0.96095	151.039	74.0562	238.214	0.06311	13.2505		3	0.72476	65.6905	5.07905	192.648	0.08725	9.46126
	4	0.27304	61.6981	22.2848	117.999	0.21636	1.54		4	0.27832	66.6699	24.0806	125.079	0.225	3.78641		4	0.82571	133.543	25.3971	228.616	0.06893	11.7771		4	1.16762	133.291	62.959	239.174	0.05098	15.7273
	5	0.31749	92.6882	41.0305	198.263	0.14979	2.10476		5	0.32362	100.157	44.3369	210.159	0.15577	4.91092		5	1.1419	195.177	78.5781	240.534	0.05049	16.1476		5	0.9019	86.6381	27.3019	208.965	0.06471	12.2879
	6	0.27304	178.842	101.827	229.111	0.19695	2.11048		6	0.27832	193.253	110.032	242.857	0.20481	3.97398		6	0.85524	138.406	83.2257	198.931	0.07184	11.7714		6	0.7419	82.9267	8.57143	191.612	0.08039	9.98251
	7	0.28484	145.636	103.121	184.984	0.2025	2.13524		7	0.29034	157.372	111.431	196.083	0.21058	3.99849		7	0.55238	125.526	83.7657	178.302	0.10097	7.98286		7	1.82095	127.861	35.1305	237.022	0.03235	24.6728
	8	0.36919	141.032	56.6038	195.867	0.13315	2.82286		8	0.37633	152.397	61.1651	207.619	0.13846	5.62164		8	0.79619	146.007	56.5076	235.849	0.06796	11.6371		8	0.68286	82.3533	16.2286	230.412	0.08824	9.13387
	9	0.32928	135.268	64.0907	193.172	0.17106	1.86952		9	0.33564	146.168	69.2553	204.762	0.17788	4.6781		9	1.16286	145.484	47.1971	240.252	0.04951	16.4743		9	0.55619	168.254	95.2381	228.571	0.10196	7.6963
	10	0.26487	61.8706	19.9281	108.715	0.2025	1.99143		10	0.27	66.8563	21.534	115.238	0.21058	3.85616		10	1.28095	188.55	114	240.566	0.04466	18.3105		10	1.42476	163.38	63.5505	242.857	0.04118	19.4511
	11	0.26851	68.0458	31.0036	173.405	0.22007	2.81524		11	0.27369	73.5291	33.5019	183.81	0.22885	3.72891		11	0.75429	165.573	94.019	235.755	0.07184	11.0743		11	1.01143	89.9	29.5238	139.962	0.05882	13.5929
	12	0.2812	164.252	113.159	219.494	0.19603	2.17619		12	0.28664	177.488	122.278	232.664	0.20385	4.03902		12	0.68667	197.299	117.917	236.446	0.07767	10.1133		12	0.79238	155.569	65.6314	230.4	0.07157	10.9299
	13	0.23676	103.781	72.7763	135.37	0.21174	1.69714		13	0.24133	112.144	78.6408	143.492	0.22019	3.5649		13	0.68667	184.831	85.079	240.321	0.07573	10.2781		13	1.06571	109.337	66.7362	174.921	0.06078	13.7694
	14	0.31749	170.155	101.624	203.055	0.14979	2.10476		14	0.32362	183.866	109.813	215.238	0.15577	4.91092		14	0.79619	97.799	34.9714	194.639	0.06796	11.6571		14	1.15048	103.495	0	152.836	0.05196	15.4136
	15	0.20863	61.9892	27.4465	89.8185	0.25243	2.14952		15	0.21267	66.9845	29.6582	95.2076	0.2625	3.07003		15	1.25143	136.626	82.9067	215.094	0.04466	18.039		15	0.53524	80.6343	40	167.886	0.10392	7.45853
	16	0.28484	94.4492	40.2156	167.619	0.19325	1.8581		16	0.29034	102.06	43.4563	177.676	0.20096	4.10123		16	0.72857	139.508	104.774	193.325	0.08447	10.0362		16	1.02381	137.572	0	222.502	0.06078	13.5106
	17	0.27304	111.142	88.7062	140.458	0.1914	2.16476		17	0.27832	120.098	95.8544	148.886	0.19904	4.02771		17	0.63619	138.226	70.4762	207.547	0.08932	9.10571		17	0.74571	142.425	86.0314	242.4	0.07451	10.4324
	18	0.25671	137.079	53.6208	216.705	0.19417	3.91905		18	0.26167	148.125	57.9417	229.708	0.20192	3.87878		18	0.5819	175.103	122.857	220.396	0.09709	8.34381		18	1.12476	115.625	48.5524	197.778	0.05294	15.1658
	19	0.38552	86.513	43.1267	151.042	0.14702	1.81143		19	0.39297	93.4845	46.6019	160.105	0.15288	5.46894		19	0.47619	94.8289	45.9429	159.506	0.13398	6.41905		19	0.87619	143.247	58.559	220.673	0.06667	11.9523
	20	0.26125	60.0602	18.5085	109.014	0.20897	2.85429		20	0.2663	64.9	20	115.555	0.21731	3.76756		20	0.63238	179.822	115.943	240.321	0.09223	8.93333		20	0.78	142.012	44.7619	242.495	0.07353	10.7114
	21	0.42907	140.695	115.604	203.387	0.11281	4.68571		21	0.43736	152.032	124.919	215.59	0.11731	6.56989		21	0.65714	138.85	122.857	173.623	0.08932	9.2381		21	0.72095	142.97	87.5048	242.857	0.07549	10.1334
	22	0.24855	150.659	125.187	162.114	0.2099	2.75619		22	0.25335	162.799	135.275	171.841	0.21827	3.67047		22	0.93143	189.499	130.748	240.252	0.06019	13.3581		22	2.93714	171.568	77.1429	242.686	0.01961	39.8971
	23	0.24492	166.995	156.628	179.922	0.26075	1.87333		23	0.24965	180.451	169.25	190.717	0.27115	3.26798		23	1.02	153.138	112.064	196.421	0.06019	14.0048		23	1.26857	144.247	35.54	242.857	0.04804	16.9856
	24	0.34561	146.976	133.872	169.473	0.15627	1.9019		24	0.35229	158.819	144.66	179.641	0.1625	5.01178		24	0.52286	188.069	139.559	238.856	0.1068	7.53238		24	0.7581	175.7	93.3333	242.492	0.07451	10.5175
	25	0.28484	148.518	132.662	182.091	0.21822	1.82857		25	0.29034	160.485	143.352	193.016	0.22692	3.8571		25	0.56857	144.196	76.5848	206.359	0.10097	8.08286		25	0.51429	105.871	53.3333	125.996	0.11471	6.97111
	26	0.25671	195.856	166.817	205.987	0.20434	1.92095		26	0.26167	211.639	180.259	218.346	0.2125	3.78641		26	0.67048	153.183	95.8733	194.278	0.09515	9.05619		26	1.3019	134.86	43.8057	210.011	0.04804	17.1137
	27	0.37736	156.283	143.156	178.703	0.14702	2.59905		27	0.38465	168.877	154.692	189.426	0.15288	5.40013		27	1.0581	147.86	75.8733	212.625	0.05728	14.6533		27	0.86857	109.917	20.5057	241.512	0.06667	11.8526
	28	0.29662	149.205	128.716	172.507	0.19972	2.25048		28	0.30236	161.228	139.088	182.857	0.20769	4.11255		28	0.99048	130.518	56.4886	201.808	0.06019	13.799		28	0.91905	107.234	38.419	182.614	0.06667	12.2267
	29	0.34108	134.141	114.405	150.818	0.1461	2.35238		29	0.34767	144.95	123.624	159.867	0.15192	5.156		29	0.62381	126.962	80.9524	180.802	0.0932	8.79524		29	1.55524	146.307	13.7714	242.857	0.0402	20.5393
	30	0.34108	180.079	160.433	201.557	0.16366	2.06857		30	0.34767	194.59	173.361	213.65	0.17019	4.87511		30	0.5819	177.206	84.4448	206.203	0.09806	8.29048		30	0.99429	163.04	74.2857	241.841	0.05784	13.6158
	31	0.46988	156.305	136.234	191.505	0.1165	2.07333		31	0.47896	168.9	147.212	202.995	0.12115	6.76501		31	0.93143	118.43	53.901	202.767	0.06311	13.0733		31	1.21333	135.949	43.3905	241.917	0.0451	17.0387
	32	0.34924	148.951	126.385	177.19	0.15904	2.1981		32	0.35599	160.953	136.57	187.822	0.16538	5.0033		32	0.78	135.12	66.6571	187.763	0.07961	10.6362		32	0.80952	187.226	88.7714	242.857	0.06863	11.2802
	33	0.43723	145.614	118.145	183.985	0.13592	2.31048		33	0.44568	157.348	127.665	195.024	0.14135	6.05712		33	0.91048	138.713	54.5581	199.271	0.06311	12.9352		33	1.21333	151.826	26.7552	242.171	0.04608	16.8878
	34	0.24038	135.845	123.075	156.035	0.22931	3.48952		34	0.24503	146.791	132.993	165.397	0.23846	3.45367		34	0.58952	125.447	106.667	139.623	0.10583	8.03905		34	0.96952	109.15	43.8409	196.902	0.05784	13.4173
	35	0.55788	173.276	148.44	201.633	0.09062	2.7381		35	0.56865	187.239	160.402	213.73	0.09423	8.36554		35	0.62381	226.729	187.654	240.55	0.09223	8.88		35	0.84286	159.62	40.3171	242.857	0.07255	11.2317
	36	0.44176	139.876	121.893	153.279	0.12483	2.58952		36	0.4503	151.148	131.716	162.476	0.12981	6.3333		36	0.94	209.858	175.238	232.767	0.05728	13.8457		36	0.83905	160.27	90.6029	222.997	0.06569	11.7703
	37	0.51796	144.773	123.39	164.119	0.10449	4.68095		37	0.52797	156.439	133.333	173.966	0.10865	7.50778		37	1.23905	158.682	92.0638	202.516	0.04563	17.781		37	2.34286	170.956	41.4857	242.857	0.02353	32.5812
	38	0.2812	165.189	135.969	187.482	0.20065	4.03143		38	0.28664	178.5	146.925	198.73	0.20865	3.99001		38	0.5819	152.81	120.19	240.566	0.09903	8.24667		38	1.12095	164.121	69.5238	242.857	0.04804	15.9038
	39	0.44176	165.951	141.959	186.147	0.11928	4.81048		39	0.4503	179.323	153.398	197.316	0.12404	6.49543		39	0.7	202.175	163.34	224.625	0.08738	9.63143		39	1.13333	157.842	79.0476	242.857	0.05	15.6057
	40	0.26487	162.29	134.172	177.761	0.20157	3.91143		40	0.27	175.368	144.983	188.427	0.20962	3.87124		40	0.58952	167.081	128	240.566	0.09903	8.32		40	1.01524	137.497	23.3314	239.859	0.05588	14.0392
	41	0.42907	165.793	141.959	196.423	0.12575	2.48476		41	0.43736	179.153	153.398	208.209	0.13077	6.22962		41	0.57333	107.483	66.5181	125.985	0.10194	8.07524		41	0.78762	124.049	58.7524	242.857	0.07059	10.9683
	42	0.39732	167.162	115.903	192.243	0.13222	2.09429		42	0.40499	180.632	125.243	203.778	0.1375	5.84315		42	0.79619	117.368	94.4857	182.057	0.07573	11.0381		42	0.87238	208.298	116.19	242.857	0.06569	11.999
	43	0.33291	136.057	123.109	149.281	0.1729	3.77619		43	0.33934	147.02	133.029	158.238	0.17981	4.67999		43	0.57333	139.155	86.6667	190.566	0.08932	8.61619		43	0.68286	136.18	0	212.381	0.08039	9.57831
	44	0.40094	171.669	150.644	179.664	0.13408	2.09429		44	0.40869	185.503	162.784	190.444	0.13942	5.84315		44	0.44667	176.158	75.2381	209.088	0.12913	6.34952		44	0.74571	142.476	58.0952	242.857	0.07451	10.4407
	45	0.35287	163.676	147.949	179.665	0.15811	2.23048		45	0.35969	176.865	159.871	190.445	0.16442	5.03535		45	0.45905	97.0048	76.6476	107.264	0.11942	6.67619		45	1.01143	177.61	125.01	242.799	0.05588	13.9468
	46	0.22496	161.246	147.949	176.4	0.2515	3.22476		46	0.22931	174.24	159.871	186.984	0.26154	3.19163		46	0.48857	140.222	107.01	181.943	0.11748	6.95238		46	0.91905	132.935	33.9809	241.076	0.06569	12.3117
	47	0.16872	170.898	133.872	205.531	0.33934	2.78381		47	0.17198	184.67	144.66	217.863	0.35288	2.37817		47	0.45524	148.574	91.4286	187.736	0.13592	6.24381		47	0.94857	207.644	127.619	242.857	0.05882	13.1988
	48	0.51796	158.748	137.412	196.166	0.11003	2.63905		48	0.52797	171.54	148.485	207.936	0.11442	7.32491		48	0.44286	140.832	93.3333	187.736	0.12233	6.48381		48	0.70381	138.99	31.7457	241.676	0.08627	9.37346
	49	0.34924	183.279	139.263	202.913	0.14054	2.52095		49	0.35599	198.048	150.485	215.088	0.14615	5.32284		49	0.84286	115.128	84.7019	162.387	0.06893	11.9524		49	0.54762	73.1057	27.3905	131.276	0.09706	7.81427
	50	0.34561	153.75	126.056	182.392	0.15071	4.9619		50	0.35229	166.14	136.214	193.335	0.15673	5.10887		50	0.80095	91.0635	45.2467	138.679	0.07476	11.1791		50	0.61143	112.188	0	199.848	0.09902	8.1636
	51	0.40094	179.877	148.996	199.539	0.13777	2.01524		51	0.40869	194.372	161.003	211.511	0.14327	5.76492		51	1.45429	110.177	67.6	231.535	0.03981	20.5562		51	2.03524	103.92	71.7457	140.952	0.02745	28.3472
	52	0.34924	87.5041	72.1474	110.093	0.15811	3.15429		52	0.35599	94.5553	77.9612	116.698	0.16442	5.00707		52	1.12476	130.227	34.2857	200.453	0.05243	15.7505		52	1.32286	88.8657	50.4762	128.889	0.0451	17.8471
	53	0.34561	86.7547	74.5732	99.6613	0.16459	2.08476		53	0.35229	93.7456	80.5825	105.641	0.17115	4.89113		53	0.55619	130.515	66.9838	198.001	0.10777	7.73048		53	0.88952	126.55	76.2162	177.271	0.06765	11.9313
	54	0.26125	85.6047	62.5939	99.0836	0.21267	3.77619		54	0.2663	92.5029	67.6379	105.029	0.22115	3.73739		54	0.57333	115.706	87.9362	155.717	0.10291	8.02857		54	1.06571	98.441	16.5076	128.13	0.05196	14.8421
	55	0.42181	80.2336	56.6038	97.2462	0.135	2.22		55	0.42996	86.699	61.1651	103.081	0.14038	5.96757		55	0.8219	104.372	69.5238	224.805	0.07087	11.6343		55	0.89714	126.918	70.7619	187.724	0.06471	12.2321
	56	0.42181	84.664	65.2893	122.905	0.1202	4.68629		56	0.42996	91.4864	70.5505	130.279	0.125	6.32105		56	0.88476	106.48	69.0029	181.446	0.06699	12.36		56	0.68286	67.8362	8.57143	199.023	0.08725	9.17776
	57	0.20047	172.811	139.562	196.406	0.26075	2.99333		57	0.20435	186.737	150.809	208.19	0.27115	2.96258		57	0.77143	92.7836	48.8886	181.552	0.0767	10.8057		57	2.88286	143.972	36.559	242.54	0.01961	40.1093
	58	0.41727	86.2408	38.4429	113.507	0.12575	2.3981		58	0.42534	93.1903	41.5408	120.317	0.13077	6.14384		58	0.76286	107.308	72.3838	161.649	0.07767	10.6771		58	1.25619	101.221	21.9048	214.578	0.0451	17.3231
	59	0.58599	79.4259	46.3702	146.763	0.08969	2.06667		59	0.59732	85.8262	50.1068	155.569	0.09327	8.6436		59	0.99905	90.8702	15.5791	208.585	0.06214	13.7114		59	0.73333	100.825	51.5619	134.426	0.07647	10.1819
	60	0.52975	148.508	105.546	182.127	0.10079	4.97143		60	0.53999	160.475	114.051	193.054	0.10481	7.74814		60	1.26	133.618	73.08	190.098	0.04563	17.84		60	0.88476	113.901	15.7524	242.857	0.06667	11.9715
	61	0.32112	114.219	76.2776	164.705	0.17383	2.72476		61	0.32732	123.423	82.4243	174.588	0.18077	4.58196		61	1.2181	117.539	66.6981	189.758	0.04563	17.62		61	0.86857	129.105	82.8381	242.842	0.06667	11.8453
	62	0.55788	91.0476	68.4394	118.512	0.09709	3.39333		62	0.56865	98.3845	73.9544	125.623	0.10096	8.07145		62	0.89333	95.7721	58.0543	166.667	0.06505	12.6524		62	0.56857	135.634	67.6191	206.165	0.10686	7.58016
	63	0.25309	88.7278	77.1788	97.2471	0.2367	2.57333		63	0.25798	95.8777	83.3981	103.082	0.24615	3.48949		63	1.07429	89.8269	78.8952	99.4094	0.05534	15.0457		63	1.25619	102.103	39.0543	209.315	0.04706	17.0121
	64	0.29662	86.6298	74.9398	98.0701	0.18863	2.37714		64	0.30236	93.6107	80.9786	103.954	0.19615	4.23791		64	0.53524	186.938	65.7143	226.62	0.1068	7.61905		64	0.61524	202.04	136.381	241.905	0.08725	8.72418
	65	0.56604	85.5319	49.5031	120.62	0.09524	2.57905		65	0.57698	92.4243	53.4922	127.857	0.09904	8.20813		65	0.4381	184.753	128.952	225.158	0.13495	6.13714		65	1.06571	94.1048	39.8448	150.7	0.05196	14.8457
	66	0.48167	75.9973	50.2857	120.995	0.1165	2.1819		66	0.49098	82.1214	54.3379	128.254	0.12115	6.87247		66	0.5019	208.025	151.31	239.774	0.12913	6.71714		66	0.86857	112.069	43.8095	199.259	0.07353	11.3323
	67	0.498	89.3926	47.4933	145.297	0.1091	2.50857		67	0.50763	96.5961	51.3204	154.015	0.11346	7.19578		67	0.65333	163.918	95.2381	212.925	0.08932	9.2381		67	1.58476	121.487	67.3019	207.802	0.03922	20.9399
	68	0.19685	80.5166	64.0907	88.5058	0.25983	2.01524		68	0.20065	87.0049	69.2553	93.8162	0.27019	2.93713		68	0.47619	152.375	96.1905	207.233	0.12816	6.57619		68	1.89238	103.9	37.1695	202.171	0.03039	26.082
	69	0.2168	83.5041	68.5714	105.295	0.26168	2.15048		69	0.22099	90.233	74.0971	111.612	0.27212	3.07098		69	0.72857	145.896	60	214.465	0.07767	10.4524		69	2.16571	119.677	43.5971	206.667	0.02745	29.4519
	70	0.35287	105.751	83.6774	141.12	0.14239	2.50571		70	0.35969	114.273	90.4204	149.588	0.14808	5.30776		70	0.78381	170.987	107.619	213.321	0.07476	11.0114		70	0.99429	108.17	69.2067	169.258	0.05686	13.7045
	71	0.24492	177.999	153.478	193.771	0.20157	3.75333		71	0.24965	192.343	165.846	205.397	0.20962	3.71477		71	0.77143	161.357	103.81	212.314	0.0699	11.3295		71	0.65333	107.813	42.8571	172.445	0.09706	8.53305
	72	0.62228	147.497	45.8221	202.875	0.0823	2.69524		72	0.6343	159.383	49.5146	215.048	0.08558	9.26572		72	0.49714	121.285	68.1143	211.962	0.11748	7.01048		72	0.7419	136.871	84.4448	213.969	0.07451	10.3794
	73	0.27304	217.971	162.624	228.811	0.18308	2.2581		73	0.27832	235.536	175.728	242.54	0.19038	4.12009		73	0.49714	165.288	105.397	194.625	0.1233	6.84762		73	0.61524	58.3505	15.7457	112.267	0.09412	8.39771
	74	0.36919	223.763	171.608	229.111	0.15904	2.33714		74	0.37633	241.794	185.437	242.857	0.16538	5.14092		74	0.63619	131.51	72.3809	183.802	0.09126	9.0219		74	0.85143	103.377	27.3019	193	0.07059	11.4402
	75	0.25671	167.243	85.3549	201.258	0.20805	3.78857		75	0.26167	180.72	92.233	213.333	0.21635	3.74965		75	0.67048	196.47	141.588	239.937	0.08058	9.83619		75	0.94	128.081	42.0829	198.874	0.05882	13.1713
	76	0.61049	200.336	155.137	229.111	0.08876	2.24667		76	0.62228	216.48	167.638	242.857	0.09231	8.82176		76	0.6619	157.313	99.6829	196.349	0.08544	9.48		76	0.83048	104.092	52.7657	172.9	0.06961	11.3378
	77	0.5098	90.823	29.2722	178.197	0.09709	4.95714		77	0.51965	98.1418	31.6311	188.889	0.10096	7.734		77	0.56	93.499	53.6505	137.578	0.10485	7.86476		77	1.37333	133.171	58.9533	203.81	0.04412	18.4186
	78	0.32112	221.738	190.482	229.111	0.16736	2.82095		78	0.32732	239.606	205.831	242.857	0.17404	4.67716		78	0.39238	119.489	63.8238	199.125	0.14466	5.61429		78	0.67429	126.064	82.2219	159.182	0.08725	9.1229
	79	0.28484	175.123	51.2129	228.688	0.17846	2.4		79	0.29034	189.235	55.3398	242.41	0.18558	4.26053		79	0.54762	161.882	120.635	215.497	0.10777	7.68857		79	0.85143	176.669	88.3305	211.226	0.06863	11.5701
	80	0.46535	170.044	83.8455	224.897	0.10726	2.34381		80	0.47434	183.747	90.6019	238.39	0.11154	7.03271		80	0.4	163.955	72.1495	214.572	0.14563	5.66095		80	1.76571	116.899	57.8343	186.667	0.03333	23.9897
	81	0.41364	196.73	139.293	229.111	0.1276	2.33143		81	0.42164	212.583	150.517	242.857	0.13269	6.07786		81	0.52667	166.131	90.7933	212.569	0.10583	7.61714		81	0.9819	157.181	105.807	187.079	0.05882	13.4347
	82	0.63407	128.747	79.0656	182.606	0.08414	2.69429		82	0.64632	139.121	85.4369	193.562	0.0875	9.26478		82	0.37905	187.665	127.619	229.559	0.15534	5.32381		82	0.80952	106.39	71.7867	129.963	0.07451	10.8522
	83	0.28937	142.64	110.378	225.696	0.184	4.26952		83	0.29496	154.134	119.273	239.238	0.19135	4.22566		83	0.39619	148.303	71.4286	217.029	0.15631	5.42571		83	0.86857	148.071	75.2381	191.048	0.06667	11.8901
	84	0.54155	89.1689	36.5382	162.923	0.10079	2.67429		84	0.55201	96.3544	39.4825	172.698	0.10481	7.83109		84	0.4381	193.148	137.143	214.988	0.12427	6.40667		84	0.7581	161.124	43.4162	215.238	0.07941	10.1599
	85	0.41727	110.81	71.7763	209.27	0.12206	2.48952		85	0.42534	119.74	77.5602	221.826	0.12692	6.23433		85	0.67048	139.412	104.555	172.84	0.08641	9.47619		85	0.50571	95.5381	0	140.667	0.11667	6.84217
	86	0.32112	124.879	84.4564	151.162	0.15442	2.05143		86	0.32732	134.942	91.2621	160.231	0.16058	4.85814		86	0.52667	110.434	64.4448	204.403	0.10874	7.48667		86	0.61524	114.85	39.4924	157.867	0.0951	8.37942
	87	0.78646	137.606	77.2686	211.716	0.06565	2.74		87	0.80166	148.695	83.4951	224.419	0.06827	11.6665		87	0.81333	169.606	78.7305	240.252	0.06796	11.8238		87	1.59333	139.354	84.9571	208.2	0.03725	21.5206
	88	0.39732	84.6406	56.9748	147.649	0.13222	4.95905		88	0.40499	91.4612	61.566	156.508	0.1375	5.85069		88	0.4381	148.961	119.676	208.88	0.13398	6.16762		88	1.34	133.485	39.2286	240.705	0.04216	18.4854
	89	0.47351	114.22	70.0925	174.112	0.10633	2.42286		89	0.48266	123.424	75.7408	184.559	0.11058	7.11094		89	0.70762	199.897	122.971	239.686	0.08155	10.061		89	1.60952	107.251	60.5714	160.952	0.03824	21.4227
	90	0.58237	96.9398	61.9946	125.49	0.08691	2.17333		90	0.59362	104.751	66.9903	133.019	0.09038	8.74918		90	0.40476	188.695	90.159	234.906	0.12718	6.0819		90	1.36571	115.208	56.2857	200	0.04216	18.7314
	91	0.5615	85.0315	45.7682	228.811	0.09893	1.46095		91	0.57235	91.8835	49.4563	242.54	0.10288	8.04411		91	0.50952	79.2558	38.0952	184.906	0.13495	6.62952		91	0.80476	141.579	98.1429	192.921	0.07451	10.7845
	92	0.55425	89.4403	38.1761	186.882	0.09616	2.48476		92	0.56496	96.6476	41.2524	198.095	0.1	8.11481		92	0.42571	216.997	135.238	240.15	0.13981	5.94762		92	0.79619	120.051	75.2381	186.667	0.07059	11.0698
	93	0.46988	85.1752	52.7556	181.491	0.1202	2.74		93	0.47896	92.0388	57.0068	192.381	0.125	6.67075		93	0.35429	167.718	97.1429	231.717	0.16408	4.99905		93	0.83429	101.235	30.9809	209.338	0.06961	11.3652
	94	0.45356	83.6316	31.1141	204.98	0.11189	2.77143		94	0.46232	90.3709	33.6214	217.279	0.11635	6.77821		94	0.55619	137.848	102.857	177.84	0.10874	7.72		94	0.74571	120.929	43.2229	210.619	0.07745	10.1874
	95	0.55425	121.233	81.761	159.174	0.09801	2.38095		95	0.56496	131.002	88.3495	168.725	0.10192	8.01207		95	0.41714	175.073	109.524	239.776	0.14369	5.81524		95	0.77143	93.5305	60.9524	134.638	0.07059	10.8577
	96	0.34924	107.668	30.7969	225.768	0.15811	2.20571		96	0.35599	116.344	33.2786	239.314	0.16442	5.01084		96	0.95619	138.267	81.9048	188.679	0.06408	13.2143		96	0.66571	113.431	73.3333	153.81	0.08725	9.10918
	97	0.74656	103.279	82.7493	120.395	0.07305	1.91333		97	0.76098	111.602	89.4175	127.619	0.07596	10.7682		97	0.4381	154.946	103.19	228.758	0.13592	6.12952		97	0.70381	146.694	88.0105	210.895	0.08137	9.69719
	98	0.46535	83.2318	40.5813	146.556	0.1091	2.27238		98	0.47434	89.9388	43.8515	155.35	0.11346	6.96201		98	0.51429	200.186	133.333	240.516	0.11068	7.34857		98	0.86857	143.088	90.4762	179.048	0.06471	12.0922
	99	0.54155	111.255	46.7206	212.662	0.08876	2.71619		99	0.55201	120.22	50.4854	225.422	0.09231	8.34386		99	1.15429	169.52	73.7543	240.566	0.04951	16.4467		99	0.64857	112.519	79.0476	166.895	0.08824	8.90616
	100	0.50617	80.7907	29.0503	211.95	0.10171	2.82381		100	0.51595	87.301	31.3913	224.667	0.10577	7.50778		100	1.1419	151.873	86.4076	201.726	0.05146	16.0667		100	0.71619	64.7819	31.7714	177.679	0.08235	9.71548
						Mean	2.66							Mean	5.5							Mean	9.35							Mean	14.14
						SD	0.8							SD	1.8							SD	3.5							SD	6.6
						Min	1.46							Min	2.33							Min	4.99							Min	6.8
						Max	4.97							Max	11.66							Max	20.55							Max	40.14

## Sheet: Figure 4F
	n=1	Time (hr)	Control			average	sd		Ciprofloxacin			average	sd		PPEF			average	sd		BPVF			average	sd
		0	6100000	6000000	5900000	6000000	100000		6100000	5900000	5800000	5.93333e+06	152753		6100000	6000000	6100000	6.06667e+06	57735		6.06666e+06	5766660	5666660	5.83333e+06	208167
		1.5	3000000	2800000	2600000	2800000	200000		200000	190000	185000	191667	7637.63		44000	42000	41000	42333.3	1527.53		466667	466666	436666	456666	17320.7
		3	10000000	10000000	9000000	9.66667e+06	577350		3500000	3200000	3250000	3.31667e+06	160728		400	500	400	433.333	57.735		115000	110000	100000	108333	7637.63
		4.5	80000000	77000000	77000000	78000000	1.73205e+06		12500000	12200000	12300000	1.23333e+07	152753		0	100	120	73.3333	64.291		7500	7300	7400	7400	100
		6	660000000	620000000	590000000	6.23333e+08	3.51188e+07		32000000	32000000	31000000	3.16667e+07	577350		30	28	32	30	2		550	520	480	516.667	35.1188
		7.5	1100000000	1090000000	1070000000	1.08667e+09	1.52753e+07		80000000	79000000	79000000	7.93333e+07	577350		0	0	0	0	0		19.5	20	24	21.1667	2.46644
		9	2900000000	2720000000	2700000000	2.77333e+09	1.10151e+08		890000000	880000000	870000000	880000000	10000000		0	0	0	0	0		0	0	0	0	0
		10.5	8900000000	8600000000	8300000000	8600000000	300000000		1000000000	1000000000	1000000000	1000000000	0		0	0	0	0	0		0	0	0	0	0
		12	1000000000	1000000000	900000000	9.66667e+08	5.7735e+07		1000000000	1000000000	1000000000	1000000000	0		0	0	0	0	0		0	0	0	0	0
	n=2	Time (hr)	Control			average	sd		Ciprofloxacin			average	sd		PPEF			average	sd		BPVF			average	sd
		0	4500000	4600000	4800000	4.63333e+06	152753		4500000	4500000	4600000	4.53333e+06	57735		4500000	4400000	4600000	4500000	100000		5.66666e+06	5566660	5666660	5.63333e+06	57735.2
		1.5	5000000	5100000	5100000	5.06667e+06	57735		600000	580000	580000	586667	11547		22000	23000	24000	23000	1000		366467	366466	386466	373133	11546.8
		3	6000000	5500000	6300000	5.93333e+06	404145		4300000	4300000	4290000	4.29667e+06	5773.5		800	600	700	700	100		115000	120000	140000	125000	13228.8
		4.5	180000000	180000000	178000000	1.79333e+08	1.1547e+06		23500000	23500000	23400000	2.34667e+07	57735		200	50	30	93.3333	92.9157		4500	4600	4500	4533.33	57.735
		6	670000000	660000000	660000000	6.63333e+08	5.7735e+06		27000000	26000000	28000000	27000000	1000000		30	28	24	27.3333	3.05505		250	260	300	270	26.4575
		7.5	1900000000	1850000000	1850000000	1.86667e+09	2.88675e+07		60000000	59000000	58000000	59000000	1000000		0	0	0	0	0		10.5	10	8	9.5	1.32288
		9	4400000000	4500000000	4200000000	4.36667e+09	1.52753e+08		540000000	540000000	580000000	5.53333e+08	2.3094e+07		0	0	0	0	0		0	0	0	0	0
		10.5	5400000000	5400000000	5300000000	5.36667e+09	5.7735e+07		1000000000	1000000000	1000000000	1000000000	0		0	0	0	0	0		0	0	0	0	0
		12	3000000000	2800000000	2790000000	2.86333e+09	1.18462e+08		16000000000	15000000000	15000000000	1.53333e+10	5.7735e+08		0	0	0	0	0		0	0	0	0	0
	n=3	Time (hr)	Control			average	sd		Ciprofloxacin			average	sd		PPEF			average	sd		BPVF			average	sd
		0	13700000	13300000	9050000	1.20167e+07	2.57698e+06		13700000	13800000	13800000	1.37667e+07	57735		13700000	13600000	13600000	1.36333e+07	57735		5.96666e+06	5.96666e+06	6.06666e+06	5.99999e+06	57735
		1.5	1000000	1050000	3085000	1.71167e+06	1.1896e+06		600000	620000	620000	613333	11547		12000	12000	13000	12333.3	577.35		266761	266760	266760	266760	0.404145
		3	9000000	8900000	7600000	8500000	781025		4100000	4100000	4100000	4100000	0		1500	1500	1600	1533.33	57.735		115000	105000	95000	105000	10000
		4.5	50000000	49000000	113500000	7.08333e+07	3.69538e+07		11300000	11300000	11300000	11300000	0		0	32	33	21.6667	18.7705		9500	9500	9600	9533.33	57.735
		6	150000000	150000000	405000000	235000000	1.47224e+08		11000000	11000000	11000000	11000000	0		40	40	41	40.3333	0.57735		350	350	360	353.333	5.7735
		7.5	3300000000	3300000000	2575000000	3.05833e+09	4.18579e+08		160000000	160000000	160000000	160000000	0		0	0	0	0	0		15.5	14	13	14.1667	1.25831
		9	4400000000	4400000000	4300000000	4.36667e+09	5.7735e+07		190000000	190000000	190000000	190000000	0		0	0	0	0	0		0	0	0	0	0
		10.5	1900000000	1900000000	3600000000	2.46667e+09	9.81495e+08		1000000000	1000000000	1000000000	1000000000	0		0	0	0	0	0		0	0	0	0	0
		12	5000000000	5000000000	3895000000	4.63167e+09	6.37972e+08		10000000000	10000000000	10000000000	10000000000	0		0	0	0	0	0		0	0	0	0	0

## Sheet: Figure 4G
	n=1	Time (hr)	Control			average	sd		Ciprofloxacin			average	sd		PPEF			average	sd		BPVF			average	sd
		0	12000000	11000000	12000000	1.16667e+07	577350		11000000	12000000	14000000	1.23333e+07	1.52753e+06		12000000	12200000	11900000	1.20333e+07	152753		3000000	3100000	2900000	3000000	100000
		1	92000000	94000000	95000000	9.36667e+07	1.52753e+06		47000000	41000000	49000000	4.56667e+07	4.16333e+06		420000	410000	390000	406667	15275.3		330000	310000	300000	313333	15275.3
		2	100000000	110000000	160000000	1.23333e+08	3.21455e+07		6080000	7090000	7080000	6750000	580259		97000	99000	99000	98333.3	1154.7		510000	500000	490000	500000	10000
		3	105000000	115000000	124000000	1.14667e+08	9.50438e+06		940000	990000	1010000	980000	36055.5		2400	2500	2700	2533.33	152.753		108000	118000	119000	115000	6082.76
		4	180000000	180000000	190000000	1.83333e+08	5.7735e+06		750000	760000	720000	743333	20816.7		77	79	82	79.3333	2.51661		6400	6500	6700	6533.33	152.753
		5	446000000	456000000	406000000	436000000	2.64575e+07		659000	679000	699000	679000	20000		14	15	12	13.6667	1.52753		341	351	352	348	6.08276
		6	1140000000	1040000000	990000000	1.05667e+09	7.63763e+07		634000	624000	654000	637333	15275.3		0	0	0	0	0		12	15	15	14	1.73205
		8	1800000000	1900000000	2000000000	1900000000	100000000		51000	55000	58000	54666.7	3511.88		0	0	0	0	0		0	0	0	0	0
		10	2170000000	2190000000	2180000000	2180000000	10000000		11	12	14	12.3333	1.52753		0	0	0	0	0		0	0	0	0	0
		12	1700000000	1600000000	1800000000	1700000000	100000000		0	0	0	0	0		0	0	0	0	0		0	0	0	0	0
	n=2	Time (hr)	Control			average	sd		Ciprofloxacin			average	sd		PPEF			average	sd		BPVF			average	sd
		0	15000000	14000000	15000000	1.46667e+07	577350		14500000	15000000	15200000	14900000	360555		15200000	14800000	15000000	15000000	200000		12100000	12000000	11600000	11900000	264575
		1	72000000	74000000	75000000	7.36667e+07	1.52753e+06		84000000	86000000	89000000	8.63333e+07	2.51661e+06		489000	499000	502000	496667	6806.86		410000	420000	420000	416667	5773.5
		2	101000000	111000000	112000000	108000000	6.08276e+06		9020000	9090000	9000000	9.03667e+06	47258.2		17000	19000	20000	18666.7	1527.53		550000	520000	490000	520000	30000
		3	120000000	125000000	125000000	1.23333e+08	2.88675e+06		908000	918000	917000	914333	5507.57		3400	3600	3500	3500	100		111000	109000	105000	108333	3055.05
		4	240000000	230000000	240000000	2.36667e+08	5.7735e+06		950000	920000	960000	943333	20816.7		52	50	48	50	2		6400	6500	6700	6533.33	152.753
		5	710000000	700000000	680000000	6.96667e+08	1.52753e+07		501000	505000	508000	504667	3511.88		5	7	9	7	2		740	770	790	766.667	25.1661
		6	1020000000	1220000000	1320000000	1.18667e+09	1.52753e+08		536000	556000	576000	556000	20000		0	0	0	0	0		5	8	8	7	1.73205
		8	2070000000	2080000000	2040000000	2.06333e+09	2.08167e+07		93000	95000	96000	94666.7	1527.53		0	0	0	0	0		0	0	0	0	0
		10	2260000000	2460000000	2160000000	2.29333e+09	1.52753e+08		11	10	8	9.66667	1.52753		0	0	0	0	0		0	0	0	0	0
		12	2260000000	2160000000	2360000000	2260000000	100000000		0	0	0	0	0		0	0	0	0	0		0	0	0	0	0
	n=3	Time (hr)	Control			average	sd		Ciprofloxacin			average	sd		PPEF			average	sd		BPVF			average	sd
		0	3000000	3200000	3100000	3100000	100000		3200000	2800000	3000000	3000000	200000		3100000	3000000	2900000	3000000	100000		15300000	15200000	15100000	15200000	100000
		1	82000000	83000000	84000000	83000000	1000000		30200000	31200000	31800000	3.10667e+07	808290		301000	315000	311000	309000	7211.1		470000	480000	490000	480000	10000
		2	51000000	52000000	52000000	5.16667e+07	577350		9050000	9150000	9010000	9070000	72111		107000	108000	109000	108000	1000		380000	390000	410000	393333	15275.3
		3	104000000	105000000	115000000	108000000	6.08276e+06		947000	927000	917000	930333	15275.3		3800	3900	4100	3933.33	152.753		118000	115000	119000	117333	2081.67
		4	307000000	315000000	317000000	313000000	5.2915e+06		805000	804000	802000	803667	1527.53		46	45	48	46.3333	1.52753		9300	9500	9700	9500	200
		5	820000000	800000000	780000000	800000000	20000000		629000	639000	649000	639000	10000		18	16	19	17.6667	1.52753		805	809	819	811	7.2111
		6	1060000000	1160000000	1170000000	1130000000	6.08276e+07		642000	662000	672000	658667	15275.3		0	0	0	0	0		5	7	7	6.33333	1.1547
		8	2360000000	2560000000	2060000000	2.32667e+09	2.51661e+08		31000	28000	30000	29666.7	1527.53		0	0	0	0	0		0	0	0	0	0
		10	1700000000	1900000000	1500000000	1700000000	200000000		8	6	10	8	2		0	0	0	0	0		0	0	0	0	0
		12	2180000000	2380000000	2280000000	2280000000	100000000		0	0	0	0	0		0	0	0	0	0		0	0	0	0	0

## Sheet: Figure 4H
	ATCC25923
	Days	n=1			average		n=2			average		n=3			average			n=1	n=2	n=3	average	sd
	1	0.5	0.5	0.5	0.5		0.5	0.5	0.5	0.5		0.5	0.5	0.5	0.5		1	0.5	0.5	0.5	0.5	0
	2	1.25	1	1.25	1.16667		1.25	1	1	1.08333		1.25	1.25	1.25	1.25		2	1.16667	1.08333	1.25	1.16667	0.0833333
	3	1.5	1.5	1.75	1.58333		1.75	1.5	1.25	1.5		1.5	1.5	1.25	1.41667		3	1.58333	1.5	1.41667	1.5	0.0833333
	4	2	1.75	2	1.91667		2.25	2	1.75	2		2	2	1.5	1.83333		4	1.91667	2	1.83333	1.91667	0.0833333
	5	2.5	2.25	2.25	2.33333		2.25	2.5	2.25	2.33333		2.5	2.25	2.25	2.33333		5	2.33333	2.33333	2.33333	2.33333	0
	6	2.5	2.75	2.25	2.5		2.25	2.5	2.25	2.33333		2.5	2.5	2.25	2.41667		6	2.5	2.33333	2.41667	2.41667	0.0833333
	7	2.5	2.75	2.25	2.5		2.25	2.5	2.25	2.33333		2.5	2.5	2.25	2.41667		7	2.5	2.33333	2.41667	2.41667	0.0833333
	8	2.5	2.75	2.25	2.5		2.25	2.5	2.25	2.33333		2.5	2.5	2.25	2.41667		8	2.5	2.33333	2.41667	2.41667	0.0833333
	9	2.5	2.75	2.25	2.5		2.5	2.5	2.75	2.58333		2.5	2.5	2.25	2.41667		9	2.5	2.58333	2.41667	2.5	0.0833333
	10	2.5	2.75	2.25	2.5		2.5	2.5	2.75	2.58333		2.5	2.5	2.25	2.41667		10	2.5	2.58333	2.41667	2.5	0.0833333
	11	2.5	2.75	2.5	2.58333		2.5	2.5	2.75	2.58333		2.5	2.5	2.5	2.5		11	2.58333	2.58333	2.5	2.55556	0.0481125
	12	2.5	2.75	2.5	2.58333		2.5	2.5	2.75	2.58333		2.75	2.5	2.5	2.58333		12	2.58333	2.58333	2.58333	2.58333	0
	13	2.5	2.75	2.5	2.58333		2.5	2.5	2.75	2.58333		2.75	2.75	2.5	2.66667		13	2.58333	2.58333	2.66667	2.61111	0.0481125
	14	2.75	2.75	2.5	2.66667		2.5	2.5	2.75	2.58333		2.75	3	2.5	2.75		14	2.66667	2.58333	2.75	2.66667	0.0833333
	15	2.75	3	3.25	3		2.25	2.5	2.75	2.5		3.25	3	2.75	3		15	3	2.5	3	2.83333	0.288675
	16	3.25	3	3.25	3.16667		2.75	2.5	2.75	2.66667		3.75	3.5	3.25	3.5		16	3.16667	2.66667	3.5	3.11111	0.419435
	17	3.25	3.5	3.25	3.33333		3.25	3	2.75	3		4.25	4	3.5	3.91667		17	3.33333	3	3.91667	3.41667	0.46398
	18	3.75	3.5	3.5	3.58333		3.5	3.5	3.25	3.41667		4.75	4.25	4	4.33333		18	3.58333	3.41667	4.33333	3.77778	0.488289
	19	4.25	4	4.25	4.16667		4	3.75	3.75	3.83333		5.25	4.5	4.25	4.66667		19	4.16667	3.83333	4.66667	4.22222	0.419435
	20	4.75	4.5	4.75	4.66667		4.25	4.25	4	4.16667		5.75	4.5	4.75	5		20	4.66667	4.16667	5	4.61111	0.419435
	21	5.25	5	5.25	5.16667		4.5	4.5	4.5	4.5		5.75	4.5	5.25	5.16667		21	5.16667	4.5	5.16667	4.94444	0.3849
	22	5.75	5.5	5.75	5.66667		4	4.75	4.75	4.5		6.25	4.75	5.75	5.58333		22	5.66667	4.5	5.58333	5.25	0.650854
	23	5.75	6	6.25	6		4	4.75	5	4.58333		6.75	5.25	6	6		23	6	4.58333	6	5.52778	0.817913
	24	6.25	6	6.25	6.16667		4.75	4.75	5	4.83333		7.25	5.5	6.25	6.33333		24	6.16667	4.83333	6.33333	5.77778	0.822147
	25	6.75	6.5	6.75	6.66667		5.25	5	5	5.08333		7.75	5.75	6.75	6.75		25	6.66667	5.08333	6.75	6.16667	0.939119
	26	7.25	7	7.25	7.16667		5.5	5.5	5.25	5.41667		8	6.25	7.25	7.16667		26	7.16667	5.41667	7.16667	6.58333	1.01036
	27	7.75	7.5	7.75	7.66667		5.75	5.75	5.75	5.75		8.5	6.25	7.75	7.5		27	7.66667	5.75	7.5	6.97222	1.06175
	28	8	8	8.25	8.08333		6.25	6	6	6.08333		9	6.25	8.25	7.83333		28	8.08333	6.08333	7.83333	7.33333	1.08972
	29	8.5	8.25	8.5	8.41667		6.25	6.5	6.25	6.33333		9	6.5	8.5	8		29	8.41667	6.33333	8	7.58333	1.1024
	30	9	8.75	9	8.91667		6.5	6.5	6.75	6.58333		9	6.75	9	8.25		30	8.91667	6.58333	8.25	7.91667	1.20185
	31	9	9.25	9.5	9.25		6.75	6.75	6.75	6.75		9.25	7.25	9.5	8.66667		31	9.25	6.75	8.66667	8.22222	1.30792
	32	9	9.25	9.5	9.25		7.25	7	7	7.08333		9.25	7.25	9.5	8.66667		32	9.25	7.08333	8.66667	8.33333	1.12114
	33	9.25	9.25	9.5	9.33333		7.25	7.5	7.25	7.33333		9.75	7.5	9.5	8.91667		33	9.33333	7.33333	8.91667	8.52778	1.05519
	34	9.25	9.5	9.75	9.5		7.5	7.5	7.75	7.58333		9.75	7.5	9.75	9		34	9.5	7.58333	9	8.69444	0.994196
	35	9.75	9.5	9.75	9.66667		7.5	7.75	7.75	7.66667		9.75	8	9.75	9.16667		35	9.66667	7.66667	9.16667	8.83333	1.04083
	36	9.75	10	10.25	10		8	7.75	8	7.91667		10	8.25	10.25	9.5		36	10	7.91667	9.5	9.13889	1.0876
	37	9.75	10	10.25	10		8.25	8.25	8	8.16667		10	8.25	10.25	9.5		37	10	8.16667	9.5	9.22222	0.947707
	38	10	10	10.25	10.0833		8.25	8.5	8.5	8.41667		10.5	8.75	10.25	9.83333		38	10.0833	8.41667	9.83333	9.44444	0.898816
	39	10	10.25	10.5	10.25		8.75	8.5	8.75	8.66667		10.5	9	10.5	10		39	10.25	8.66667	10	9.63889	0.851197
	40	10.5	10.25	10.5	10.4167		9	9	8.75	8.91667		10.75	9.5	10.5	10.25		40	10.4167	8.91667	10.25	9.86111	0.822147
	41	10.5	10.75	11	10.75		9.5	9.25	9.25	9.33333		11.25	10	11	10.75		41	10.75	9.33333	10.75	10.2778	0.817913
	42	10.75	10.75	11	10.8333		10	9.75	9.5	9.75		11.25	10	11	10.75		42	10.8333	9.75	10.75	10.4444	0.602848
	43	11	11	11.25	11.0833		10	10.25	10	10.0833		11.25	10.5	11.25	11		43	11.0833	10.0833	11	10.7222	0.554861
	44	11.25	11.25	11.5	11.3333		10	10.25	10.5	10.25		11.75	11	11.5	11.4167		44	11.3333	10.25	11.4167	11	0.650854
	45	11.25	11.5	11.75	11.5		10.5	10.25	10.5	10.4167		11.75	11	11.5	11.4167		45	11.5	10.4167	11.4167	11.1111	0.602848
	46	11.75	11.5	11.75	11.6667		11	10.75	10.5	10.75		11.75	11.5	12	11.75		46	11.6667	10.75	11.75	11.3889	0.554861
	47	11.75	12	12.25	12		11	11.25	11	11.0833		12	12	12.25	12.0833		47	12	11.0833	12.0833	11.7222	0.554861
	48	11.75	12	12.25	12		11.5	11.25	11.5	11.4167		12.25	12	12.25	12.1667		48	12	11.4167	12.1667	11.8611	0.393818
	49	12	12	12.25	12.0833		12	11.75	11.5	11.75		12.25	12.5	12.25	12.3333		49	12.0833	11.75	12.3333	12.0556	0.292657
	50	12	12.25	12.5	12.25		12	12.25	12	12.0833		12.5	13	12.5	12.6667		50	12.25	12.0833	12.6667	12.3333	0.300463
	51	12	12.25	12.5	12.25		12.5	12.25	12.5	12.4167		13	13.5	12.5	13		51	12.25	12.4167	13	12.5556	0.393818
	52	12.5	12.25	12.5	12.4167		13	12.75	12.5	12.75		13.5	14	12.5	13.3333		52	12.4167	12.75	13.3333	12.8333	0.46398
	53	13	12.75	13	12.9167		13.5	13.25	13	13.25		13.5	14.25	13	13.5833		53	12.9167	13.25	13.5833	13.25	0.333333
	54	13.5	13.25	13.5	13.4167		14	13.75	13.5	13.75		14	14.25	13.5	13.9167		54	13.4167	13.75	13.9167	13.6944	0.254588
	55	14	13.75	14	13.9167		14.5	14.25	14	14.25		14.5	14.75	14	14.4167		55	13.9167	14.25	14.4167	14.1944	0.254588
	ATCC43300
	Days	n=1			average		n=2			average		n=3			average			n=1	n=2	n=3	average	sd
	1	0.125	0.25	0.5	0.291667		0.125	0.25	0.5	0.291667		0.125	0.125	0.5	0.25		1	0.291667	0.291667	0.25	0.277778	0.0240563
	2	0.125	0.25	0.5	0.291667		0.125	0.25	0.5	0.291667		0.125	0.125	0.5	0.25		2	0.291667	0.291667	0.25	0.277778	0.0240563
	3	0.125	0.25	0.5	0.291667		0.125	0.25	0.5	0.291667		0.125	0.125	0.5	0.25		3	0.291667	0.291667	0.25	0.277778	0.0240563
	4	0.125	0.25	0.5	0.291667		0.125	0.25	0.5	0.291667		0.125	0.5	0.5	0.375		4	0.291667	0.291667	0.375	0.319444	0.0481125
	5	0.125	0.25	0.5	0.291667		0.5	0.75	1	0.75		0.125	1	0.5	0.541667		5	0.291667	0.75	0.541667	0.527778	0.229482
	6	0.5	0.75	1	0.75		1	1.25	1.5	1.25		0.5	1.5	1	1		6	0.75	1.25	1	1	0.25
	7	1	1.25	1.5	1.25		1.5	1.75	2	1.75		1	1.5	1.5	1.33333		7	1.25	1.75	1.33333	1.44444	0.267879
	8	1	1.25	1.5	1.25		1.5	1.75	2	1.75		1	1.75	1.5	1.41667		8	1.25	1.75	1.41667	1.47222	0.254588
	9	1	1.75	2	1.58333		1.75	2	2.25	2		1	1.75	2	1.58333		9	1.58333	2	1.58333	1.72222	0.240563
	10	1.5	1.75	2	1.75		1.75	2	2.25	2		1.5	2	2	1.83333		10	1.75	2	1.83333	1.86111	0.127294
	11	2	2.25	2.5	2.25		2	2.25	2.5	2.25		2	2.25	2.5	2.25		11	2.25	2.25	2.25	2.25	0
	12	2.5	2.75	3	2.75		2.25	2.5	2.75	2.5		2.5	2.25	2.5	2.41667		12	2.75	2.5	2.41667	2.55556	0.173472
	13	2.5	2.75	3	2.75		2.25	2.5	2.75	2.5		2.5	2.25	2.75	2.5		13	2.75	2.5	2.5	2.58333	0.144338
	14	2.5	2.75	3	2.75		2.25	2.5	2.75	2.5		2.5	2.75	3	2.75		14	2.75	2.5	2.75	2.66667	0.144338
	15	2.5	2.75	3	2.75		2.25	2.5	2.75	2.5		2.5	2.75	3	2.75		15	2.75	2.5	2.75	2.66667	0.144338
	16	2.75	3	3.25	3		2.75	3	3.25	3		2.5	3.25	3.25	3		16	3	3	3	3	0
	17	3.25	3.5	3.75	3.5		2.75	3	3.25	3		2.75	3.75	3.75	3.41667		17	3.5	3	3.41667	3.30556	0.267879
	18	3.75	4	4.25	4		3.25	3.5	3.75	3.5		3.25	3.75	4.25	3.75		18	4	3.5	3.75	3.75	0.25
	19	4	4.25	4.5	4.25		3.75	4	4.25	4		3.75	3.75	4.5	4		19	4.25	4	4	4.08333	0.144338
	20	4	4.25	4.5	4.25		3.75	4	4.25	4		4	4.25	4.25	4.16667		20	4.25	4	4.16667	4.13889	0.127294
	21	4	4.25	4.5	4.25		3.75	4	4.25	4		4	4.75	4.5	4.41667		21	4.25	4	4.41667	4.22222	0.209718
	22	4.25	4.5	4.75	4.5		3.75	4	4.25	4		4	5	4.75	4.58333		22	4.5	4	4.58333	4.36111	0.315495
	23	4.5	4.75	5	4.75		4.25	4.5	4.75	4.5		4.25	5	5	4.75		23	4.75	4.5	4.75	4.66667	0.144338
	24	5	5.25	5.5	5.25		4.75	5	5.25	5		4.5	5.25	5.5	5.08333		24	5.25	5	5.08333	5.11111	0.127294
	25	5	5.25	5.5	5.25		4.75	5	5.25	5		5	5.25	5.5	5.25		25	5.25	5	5.25	5.16667	0.144338
	26	5.5	5.75	6	5.75		5	5.25	5.5	5.25		5	5.75	5.5	5.41667		26	5.75	5.25	5.41667	5.47222	0.254588
	27	5.5	5.75	6	5.75		5	5.25	5.5	5.25		5.5	5.75	6	5.75		27	5.75	5.25	5.75	5.58333	0.288675
	28	5.5	5.75	6	5.75		5.25	5.5	5.75	5.5		5.75	6	6	5.91667		28	5.75	5.5	5.91667	5.72222	0.209718
	29	5.75	6	6.25	6		5.25	5.5	5.75	5.5		5.75	6.5	6.25	6.16667		29	6	5.5	6.16667	5.88889	0.346944
	30	5.75	6	6.25	6		5.75	6	6.25	6		6.25	6.75	6.5	6.5		30	6	6	6.5	6.16667	0.288675
	31	6.25	6.5	6.75	6.5		5.75	6	6.25	6		6.25	7	6.75	6.66667		31	6.5	6	6.66667	6.38889	0.346944
	32	6.25	6.5	6.75	6.5		5.75	6	6.25	6		6.5	7	6.75	6.75		32	6.5	6	6.75	6.41667	0.381881
	33	6.5	6.75	7	6.75		6	6.25	6.5	6.25		6.5	7	7	6.83333		33	6.75	6.25	6.83333	6.61111	0.315495
	34	6.5	6.75	7	6.75		6.5	6.5	6.75	6.58333		7	8	7	7.33333		34	6.75	6.58333	7.33333	6.88889	0.393818
	35	6.5	6.75	7	6.75		6.75	7	7.25	7		7.5	8.5	7	7.66667		35	6.75	7	7.66667	7.13889	0.473853
	36	7	7.25	7.5	7.25		7	7.25	7.5	7.25		7.5	9	7.5	8		36	7.25	7.25	8	7.5	0.433013
	37	7.5	7.75	8	7.75		7	7.25	7.5	7.25		7.75	9.5	8	8.41667		37	7.75	7.25	8.41667	7.80556	0.585314
	38	7.5	7.75	8	7.75		7.25	7.25	7.75	7.41667		8	10	8	8.66667		38	7.75	7.41667	8.66667	7.94444	0.647288
	39	7.5	7.75	8	7.75		7.75	8	8	7.91667		8.5	10.5	8	9		39	7.75	7.91667	9	8.22222	0.678711
	40	7.5	7.75	8	7.75		8	8.25	8.5	8.25		9	10.5	8	9.16667		40	7.75	8.25	9.16667	8.38889	0.718473
	41	8.5	8.75	9	8.75		8.5	8.75	9	8.75		9.5	11	9.5	10		41	8.75	8.75	10	9.16667	0.721688
	42	9	9.25	9.5	9.25		9	9.25	9.5	9.25		10	11.25	9.75	10.3333		42	9.25	9.25	10.3333	9.61111	0.625463
	43	9.5	9.75	10	9.75		9.5	9.75	10	9.75		10.5	11.25	10	10.5833		43	9.75	9.75	10.5833	10.0278	0.481125
	44	10	10.25	10.5	10.25		10	10.25	10.5	10.25		11	11.75	10.75	11.1667		44	10.25	10.25	11.1667	10.5556	0.529238
	45	10.5	10.75	11	10.75		10.5	10.75	11	10.75		11.25	11.75	11	11.3333		45	10.75	10.75	11.3333	10.9444	0.336788
	46	11	11.25	11.5	11.25		11	11.25	11.5	11.25		11.75	12	11.5	11.75		46	11.25	11.25	11.75	11.4167	0.288675
	47	11.5	11.75	12	11.75		11.5	11.75	12	11.75		12	12	12	12		47	11.75	11.75	12	11.8333	0.144338
	48	12	12.25	12.5	12.25		12	12.25	12.5	12.25		12.75	12.75	12.5	12.6667		48	12.25	12.25	12.6667	12.3889	0.240563
	49	12.5	12.75	13	12.75		12.5	12.75	13	12.75		13	13.25	13.25	13.1667		49	12.75	12.75	13.1667	12.8889	0.240563
	50	13	13.25	13.5	13.25		13	13.25	13.75	13.3333		13.5	13.75	13.75	13.6667		50	13.25	13.3333	13.6667	13.4167	0.220479
	51	13.75	13.5	14	13.75		14.5	14.75	14	14.4167		14	14.25	14	14.0833		51	13.75	14.4167	14.0833	14.0833	0.333333
	52	14.25	14	14.25	14.1667		15	15.25	14.5	14.9167		14.5	14.75	14.5	14.5833		52	14.1667	14.9167	14.5833	14.5556	0.375771
	53	14.75	14.5	14.75	14.6667		15.5	15.75	15	15.4167		15	15.25	15.25	15.1667		53	14.6667	15.4167	15.1667	15.0833	0.381881
	54	15.5	15.25	15	15.25		15.75	15.75	15.5	15.6667		15.5	15.75	15.75	15.6667		54	15.25	15.6667	15.6667	15.5278	0.240563
	55	16	16	15.5	15.8333		16	16	15.75	15.9167		16	16	16	16		55	15.8333	15.9167	16	15.9167	0.0833333

## Sheet: Figure 4I
	n=1		PPEF (S.aureus)			average	sd		BPVF (S.aureus)			average	sd		Levofloxacin (S.aureus)			average	sd
		2xMIC	2.07e-10	1.98e-10	2.12e-10	2.05667e-10	7.0946e-12		2.07e-10	2.069e-10	2.062e-10	2.067e-10	4.3589e-13		6e-10	6.1e-10	5.9e-10	6e-10	1e-11
		5xMIC	2.05e-10	2.01e-10	1.99e-10	2.01667e-10	3.05505e-12		2.07e-10	2.01e-10	2.13e-10	2.07e-10	6e-12		2.07e-10	2.06e-10	2.07e-10	2.06667e-10	5.7735e-13
		10xMIC	2.07e-10	1.89e-10	1.97e-10	1.97667e-10	9.0185e-12		2.07e-10	2.09e-10	2.05e-10	2.07e-10	2e-12		2.07e-10	2.05e-10	2.08e-10	2.06667e-10	1.52753e-12
	n=2
		2xMIC	2.98e-10	2.85e-10	3.01e-10	2.94667e-10	8.5049e-12		2.98e-10	2.95e-10	3.03e-10	2.98667e-10	4.04145e-12		1e-10	1e-10	1e-10	1e-10	0
		5xMIC	2.98e-10	2.91e-10	2.99e-10	2.96e-10	4.3589e-12		2.98e-10	2.99e-10	2.97e-10	2.98e-10	1e-12		2.98e-10	2.96e-10	2.99e-10	2.97667e-10	1.52753e-12
		10xMIC	2.88e-10	2.94e-10	2.81e-10	2.87667e-10	6.50641e-12		2.98e-10	3.01e-10	2.95e-10	2.98e-10	3e-12		2.98e-10	2.98e-10	2.97e-10	2.97667e-10	5.7735e-13
	n=3
		2xMIC	9.8e-10	4.9e-10	7.9e-10	7.53333e-10	2.47049e-10		2.8e-10	2.79e-10	2.81e-10	2.8e-10	1e-12		3.5e-10	3.48e-10	3.51e-10	3.49667e-10	1.52753e-12
		5xMIC	1.08e-09	4.7e-10	6.4e-10	7.3e-10	3.14802e-10		2.8e-10	2.81e-10	2.79e-10	2.8e-10	1e-12		2.8e-10	2.75e-10	2.84e-10	2.79667e-10	4.50925e-12
		10xMIC	1.08e-09	1.01e-09	8.1e-09	3.39667e-09	4.07336e-09		2.8e-10	2.79e-10	2.82e-10	2.80333e-10	1.52753e-12		2.8e-10	2.82e-10	2.79e-10	2.80333e-10	1.52753e-12
	n=1		PPEF (E.coli K12)			average	sd		BPVF (E.coli K12)			average	sd		Levofloxacin (E.coli K12)			average	sd
		2xMIC	1.7e-09	1.65e-09	1.85e-09	1.73333e-09	1.04083e-10		1.7e-09	1.69e-09	1.71e-09	1.7e-09	1e-11		3.1e-10	2.99e-10	3.09e-10	3.06e-10	6.08276e-12
		5xMIC	3.1e-10	2.8e-10	3.4e-10	3.1e-10	3e-11		3.1e-10	3e-10	3.19e-10	3.09667e-10	9.50438e-12		3.1e-10	3e-10	3.1e-10	3.06667e-10	5.7735e-12
		10xMIC	3.1e-10	3.1e-10	3.09e-10	3.09667e-10	5.7735e-13		3.1e-10	2.99e-10	3.2e-10	3.09667e-10	1.0504e-11		3.1e-10	3.1e-10	3.1e-10	3.1e-10	0
	n=2
		2xMIC	1e-09	1e-09	1e-09	1e-09	0		1e-09	1e-09	1e-09	1e-09	0		2.56e-10	2.56e-10	2.55e-10	2.55667e-10	5.7735e-13
		5xMIC	2.56e-10	2.54e-10	2.57e-10	2.55667e-10	1.52753e-12		2.56e-10	2.5e-10	2.61e-10	2.55667e-10	5.50757e-12		2.56e-10	2.48e-10	2.64e-10	2.56e-10	8e-12
		10xMIC	2.56e-10	2.48e-10	2.64e-10	2.56e-10	8e-12		2.56e-10	2.48e-10	2.64e-10	2.56e-10	8e-12		2.56e-10	2.5e-10	2.61e-10	2.55667e-10	5.50757e-12
	n=3
		2xMIC	2.51e-09	2.49e-09	2.52e-09	2.50667e-09	1.52753e-11		2.51e-09	2.5e-09	2.51e-09	2.50667e-09	5.7735e-12		2.51e-10	2.49e-10	2.51e-10	2.50333e-10	1.1547e-12
		5xMIC	2.51e-10	2.5e-10	2.51e-10	2.50667e-10	5.7735e-13		2.51e-10	2.48e-10	2.53e-10	2.50667e-10	2.51661e-12		2.51e-10	2.45e-10	2.6e-10	2.52e-10	7.54983e-12
		10xMIC	2.51e-10	2.48e-10	2.5e-10	2.49667e-10	1.52753e-12		2.51e-10	2.49e-10	2.52e-10	2.50667e-10	1.52753e-12		2.51e-10	2.51e-10	2.53e-10	2.51667e-10	1.1547e-12
