# Supplementary material for: Unraveling topoisomerase IA gate dynamics in presence of PPEF and its preclinical evaluation against multidrug-resistant pathogens
Source: Commun Biol. 2023 Feb 18;6:195. doi: 10.1038/s42003-023-04412-1 (PMC9938908; doi:10.1038/s42003-023-04412-1)
Supplement: Supplementary file 7 — Supplementary Data 5 [file 42003_2023_4412_MOESM7_ESM.xlsx]

## Sheet: Figure 5A
Time	lpxC1272+PPEF			average	sd		lpxD14+PPEF			average	sd		MG1655+PPEF			average	sd		yciM+PPEF			average	sd		yciM+BPVF			average	sd		lpxC1272+BPVF			average	sd		lpxD14+BPVF			average	sd		MG1655+BPVF			average	sd
0	1197.06	1077.36	1436.48	1236.97	182.855		1035.42	931.874	1242.5	1069.93	158.162		1398.23	1258.41	1677.88	1444.84	213.583		1327.7	1194.93	1593.24	1371.95	202.809		1106.41	995.774	1327.7	1143.3	169.008		997.553	897.798	1197.06	1030.81	152.379		862.847	776.562	1035.42	891.608	131.802		1165.19	1048.67	1398.23	1204.03	177.986
10	2781.35	2503.21	3337.62	2874.06	424.858		2801.23	2521.11	3361.48	2894.61	427.895		3081.81	2773.63	3698.17	3184.53	470.754		3083.83	2775.45	3700.6	3186.63	471.063		2569.86	2312.87	3083.83	2655.52	392.553		2317.79	2086.01	2781.35	2395.05	354.048		2334.36	2100.92	2801.23	2412.17	356.58		2568.17	2311.35	3081.81	2653.78	392.295
12	3242.18	2917.96	3890.61	3350.25	495.251		3518.98	3167.08	4222.78	3636.28	537.533		3529.51	3176.56	4235.41	3647.16	539.141		3498.04	3148.24	4197.65	3614.64	534.335		2915.03	2623.53	3498.04	3012.2	445.279		2701.81	2431.63	3242.18	2791.87	412.709		2932.48	2639.23	3518.98	3030.23	447.944		2941.26	2647.13	3529.51	3039.3	449.284
14	3690.18	3321.16	4428.22	3813.19	563.685		4435.79	3992.21	5322.95	4583.65	677.578		3948.87	3553.99	4738.65	4080.5	603.2		3867.09	3480.38	4640.51	3995.99	590.708		3222.58	2900.32	3867.09	3330	492.257		3075.15	2767.64	3690.18	3177.66	469.737		3696.49	3326.84	4435.79	3819.71	564.648		3290.73	2961.66	3948.87	3400.42	502.667
16	4120.13	3708.12	4944.16	4257.47	629.361		5595.5	5035.95	6714.6	5782.01	854.726		4334.9	3901.41	5201.88	4479.39	662.166		4203.04	3782.73	5043.64	4343.14	642.025		3502.53	3152.28	4203.04	3619.28	535.02		3433.45	3090.1	4120.13	3547.89	524.467		4662.91	4196.62	5595.5	4818.34	712.272		3612.41	3251.17	4334.9	3732.83	551.805
18	4539.02	4085.12	5446.83	4690.32	693.347		6976.07	6278.46	8371.28	7208.61	1065.61		4692.7	4223.43	5631.24	4849.13	716.822		4528.67	4075.8	5434.4	4679.62	691.766		3773.89	3396.5	4528.67	3899.69	576.471		3782.52	3404.27	4539.02	3908.6	577.789		5813.39	5232.05	6976.07	6007.17	888.01		3910.59	3519.53	4692.7	4040.94	597.352
20	4967.34	4470.6	5960.8	5132.91	758.773		8470.77	7623.69	10164.9	8753.13	1293.93		5040.53	4536.47	6048.63	5208.54	769.953		4873.88	4386.49	5848.65	5036.34	744.497		4061.56	3655.41	4873.88	4196.95	620.414		4139.45	3725.5	4967.34	4277.43	632.311		7058.98	6353.08	8470.77	7294.27	1078.28		4200.44	3780.39	5040.53	4340.45	641.628
22	5432.64	4889.37	6519.16	5613.72	829.849		9924.4	8931.96	11909.3	10255.2	1515.98		5404.2	4863.78	6485.04	5584.34	825.505		5267.85	4741.06	6321.42	5443.44	804.677		4389.87	3950.89	5267.85	4536.2	670.564		4527.2	4074.48	5432.64	4678.1	691.541		8270.34	7443.3	9924.4	8546.01	1263.31		4503.5	4053.15	5404.2	4653.62	687.921
24	5954.13	5358.72	7144.96	6152.6	909.508		11202.4	10082.2	13442.9	11575.8	1711.2		5801.08	5220.97	6961.3	5994.45	886.13		5725.51	5152.96	6870.61	5916.36	874.586		4771.26	4294.13	5725.51	4930.3	728.822		4961.77	4465.6	5954.13	5127.17	757.924		9335.34	8401.8	11202.4	9646.52	1426		4834.23	4350.81	5801.08	4995.38	738.442
26	6527.26	5874.53	7832.71	6744.83	997.055		12240.2	11016.2	14688.3	12648.2	1869.73		6223.96	5601.56	7468.75	6431.42	950.725		6236.12	5612.5	7483.34	6443.99	952.582		5196.76	4677.09	6236.12	5369.99	793.819		5439.38	4895.44	6527.26	5620.69	830.879		10200.2	9180.18	12240.2	10540.2	1558.11		5186.63	4667.97	6223.96	5359.52	792.271
28	7122.18	6409.96	8546.61	7359.58	1087.93		13043	11738.7	15651.6	13477.7	1992.35		6639.67	5975.7	7967.6	6860.99	1014.23		6765.28	6088.75	8118.34	6990.79	1033.41		5637.73	5073.96	6765.28	5825.66	861.178		5935.15	5341.63	7122.18	6132.99	906.609		10869.1	9782.23	13043	11231.4	1660.29		5533.06	4979.75	6639.67	5717.49	845.189
30	7700.42	6930.38	9240.5	7957.1	1176.26		13651.9	12286.7	16382.2	14106.9	2085.35		7006.16	6305.55	8407.4	7239.7	1070.21		7272.54	6545.29	8727.05	7514.96	1110.9		6060.45	5454.4	7272.54	6262.46	925.749		6417.02	5775.31	7700.42	6630.92	980.215		11376.5	10238.9	13651.8	11755.8	1737.8		5838.47	5254.62	7006.16	6033.09	891.841
32	8237.34	7413.6	9884.8	8511.91	1258.27		14113.7	12702.3	16936.4	14584.1	2155.9		7295.41	6565.87	8754.49	7538.59	1114.39		7732.05	6958.85	9278.46	7989.79	1181.09		6443.38	5799.04	7732.05	6658.16	984.242		6864.45	6178	8237.34	7093.26	1048.56		11761.4	10585.3	14113.7	12153.4	1796.58		6079.51	5471.56	7295.41	6282.16	928.66
34	8732.37	7859.13	10478.8	9023.45	1333.89		14468.8	13022	17362.6	14951.1	2210.15		7505.23	6754.71	9006.28	7755.4	1146.44		8140.95	7326.85	9769.14	8412.31	1243.55		6784.12	6105.71	8140.95	7010.26	1036.29		7276.98	6549.28	8732.37	7519.54	1111.58		12057.4	10851.6	14468.8	12459.3	1841.79		6254.36	5628.92	7505.23	6462.84	955.369
36	9200.93	8280.84	11041.1	9507.63	1405.47		14750.5	13275.4	17700.5	15242.1	2253.17		7654.26	6888.84	9185.12	7909.41	1169.21		8511.59	7660.44	10213.9	8795.31	1300.17		7093	6383.7	8511.6	7329.43	1083.47		7667.44	6900.7	9200.93	7923.02	1171.22		12292	11062.8	14750.4	12701.8	1877.64		6378.55	5740.7	7654.26	6591.17	974.34
38	9657.79	8692.01	11589.4	9979.72	1475.25		14984.2	13485.8	17981.1	15483.7	2288.88		7768.04	6991.24	9321.65	8026.98	1186.59		8857.58	7971.83	10629.1	9152.84	1353.02		7381.32	6643.19	8857.58	7627.36	1127.52		8048.16	7243.35	9657.79	8316.43	1229.38		12486.8	11238.2	14984.2	12903.1	1907.4		6473.37	5826.03	7768.04	6689.15	988.823
40	10106.4	9095.79	12127.7	10443.3	1543.78		15187.6	13668.8	18225.1	15693.9	2319.94		7867.54	7080.78	9441.04	8129.79	1201.79		9184.93	8266.44	11021.9	9491.1	1403.02		7654.11	6888.7	9184.93	7909.25	1169.18		8422.02	7579.82	10106.4	8702.76	1286.48		12656.3	11390.7	15187.6	13078.2	1933.29		6556.28	5900.65	7867.54	6774.82	1001.49
42	10540.5	9486.43	12648.6	10891.8	1610.08		15371.9	13834.7	18446.3	15884.3	2348.09		7965.08	7168.57	9558.1	8230.59	1216.69		9492.55	8543.3	11391.1	9808.97	1450.01		7910.46	7119.41	9492.55	8174.14	1208.34		8783.73	7905.36	10540.5	9076.53	1341.74		12809.9	11528.9	15371.9	13236.9	1956.75		6637.57	5973.81	7965.08	6858.82	1013.91
44	10954.1	9858.65	13144.9	11319.2	1673.26		15547.7	13993	18657.3	16066	2374.96		8065.9	7259.31	9679.08	8334.77	1232.09		9779.25	8801.33	11735.1	10105.2	1493.81		8149.38	7334.44	9779.25	8421.02	1244.84		9128.39	8215.55	10954.1	9432.67	1394.38		12956.5	11660.8	15547.7	13388.3	1979.13		6721.59	6049.43	8065.9	6945.64	1026.74
46	11353	10217.7	13623.6	11731.4	1734.19		15732	14158.8	18878.4	16256.4	2403.1		8171.94	7354.75	9806.33	8444.34	1248.28		10052.5	9047.21	12062.9	10387.5	1535.54		8377.04	7539.34	10052.5	8656.28	1279.61		9460.8	8514.72	11353	9776.16	1445.16		13110	11799	15732	13547	2002.58		6809.95	6128.96	8171.94	7036.95	1040.24
48	11760.1	10584.1	14112.2	12152.2	1796.39		15951.5	14356.4	19141.8	16483.2	2436.64		8286.59	7457.94	9943.91	8562.81	1265.8		10333.6	9300.26	12400.3	10678.1	1578.49		8611.35	7750.22	10333.6	8898.4	1315.41		9800.13	8820.11	11760.2	10126.8	1496.99		13292.9	11963.6	15951.5	13736	2030.53		6905.5	6214.95	8286.6	7135.68	1054.83
50	12212.2	10991	14654.7	12619.3	1865.45		16239.4	14615.5	19487.3	16780.7	2480.61		8419.59	7577.63	10103.5	8700.25	1286.11		10656.3	9590.66	12787.5	11011.5	1627.78		8880.24	7992.22	10656.3	9176.25	1356.48		10176.9	9159.17	12212.2	10516.1	1554.54		13532.8	12179.6	16239.4	13983.9	2067.18		7016.33	6314.69	8419.59	7250.2	1071.76
52	12748	11473.2	15297.5	13172.9	1947.28		16621.1	14959	19945.4	17175.2	2538.92		8589.36	7730.42	10307.2	8875.67	1312.05		11056	9950.4	13267.2	11424.5	1688.83		9213.34	8292	11056	9520.45	1407.36		10623.3	9560.96	12747.9	10977.4	1622.73		13850.9	12465.8	16621.1	14312.6	2115.77		7157.8	6442.02	8589.36	7396.39	1093.37
54	13393.4	12054	16072	13839.8	2045.87		17097.5	15387.7	20517	17667.4	2611.68		8818.42	7936.58	10582.1	9112.37	1347.04		11556	10400.4	13867.2	11941.2	1765.21		9630	8667	11556	9950.99	1471.01		11161.1	10045	13393.4	11533.2	1704.89		14247.9	12823.1	17097.5	14722.8	2176.4		7348.69	6613.82	8818.42	7593.64	1122.53
56	14149.6	12734.6	16979.5	14621.2	2161.38		17635.7	15872.1	21162.8	18223.5	2693.89		9120.67	8208.6	10944.8	9424.69	1393.21		12154.9	10939.4	14585.8	12560	1856.69		10129.1	9116.15	12154.9	10466.7	1547.24		11791.3	10612.2	14149.6	12184.3	1801.15		14696.4	13226.8	17635.7	15186.3	2244.91		7600.56	6840.5	9120.67	7853.91	1161
58	14987.9	13489.1	17985.4	15487.5	2289.43		18178.5	16360.7	21814.2	18784.5	2776.81		9487.15	8538.43	11384.6	9803.39	1449.19		12822	11539.8	15386.4	13249.4	1958.59		10685	9616.5	12822	11041.2	1632.16		12489.9	11240.9	14987.9	12906.2	1907.86		15148.8	13633.9	18178.5	15653.7	2314.01		7905.96	7115.36	9487.15	8169.49	1207.66
60	15855.9	14270.3	19027.1	16384.5	2422.03		18667.1	16800.4	22400.6	19289.4	2851.45		9882.53	8894.28	11859	10211.9	1509.58		13504.6	12154.2	16205.6	13954.8	2062.87		11253.9	10128.5	13504.6	11629	1719.06		13213.3	11892	15855.9	13653.7	2018.36		15556	14000.4	18667.1	16074.5	2376.21		8235.44	7411.9	9882.53	8509.96	1257.98
62	16694.9	15025.4	20033.8	17251.4	2550.18		19063.9	17157.5	22876.7	19699.3	2912.06		10258.7	9232.84	12310.5	10600.7	1567.04		14146.4	12731.7	16975.7	14617.9	2160.9		11788.6	10609.8	14146.4	12181.6	1800.75		13912.4	12521.2	16694.9	14376.1	2125.15		15886.6	14297.9	19063.9	16416.1	2426.71		8548.93	7694.03	10258.7	8833.89	1305.87
64	17460.4	15714.4	20952.5	18042.5	2667.13		19361.8	17425.6	23234.1	20007.2	2957.56		10578.2	9520.39	12693.9	10930.8	1615.85		14709.6	13238.7	17651.6	15200	2246.94		12258	11032.2	14709.6	12666.6	1872.45		14550.4	13095.3	17460.4	15035.4	2222.61		16134.8	14521.3	19361.8	16672.6	2464.63		8815.18	7933.66	10578.2	9109.02	1346.54

## Sheet: Figure 5B
Time(min)	S. aureus+PPEF			average	sd		A.baumannii+PPEF			average	sd		S. aureus+BPVF			average	sd		A.baumannii+BPVF			average	sd		Time(min)	SaPPEF 2	AbPPEF 2	SaBPVF 2	AbBPVF 2
0	557	464.167	580.208	533.792	61.4035		531	442.5	553.125	508.875	58.5372		466.667	560	583.333	536.667	61.7342		582.292	559	465.833	535.708	61.624		0	533.792	508.875	536.667	526.444
10	2063	1719.17	2148.96	1977.04	227.424		3672	3060	3825	3519	404.8		688.333	826	860.417	791.583	91.0579		1853.12	1779	1482.5	1704.88	196.116		10	1977.04	3519	791.583	2095.88
12	2226	1855	2318.75	2133.25	245.393		4742	3951.67	4939.58	4544.42	522.756		728.333	874	910.417	837.583	96.3494		2162.5	2076	1730	1989.5	228.857		12	2133.25	4544.42	837.583	2505.08
14	2380	1983.33	2479.17	2280.83	262.37		5168	4306.67	5383.33	4952.67	569.718		740	888	925	851	97.8928		2443.75	2346	1955	2248.25	258.622		14	2280.83	4952.67	851	2694.83
16	2458	2048.33	2560.42	2355.58	270.969		5499	4582.5	5728.12	5269.88	606.208		766.667	920	958.333	881.667	101.42		2834.38	2721	2267.5	2607.62	299.962		16	2355.58	5269.88	881.667	2835.71
18	2593	2160.83	2701.04	2484.96	285.851		5557	4630.83	5788.54	5325.46	612.602		815.833	979	1019.79	938.208	107.925		3023.96	2903	2419.17	2782.04	320.026		18	2484.96	5325.46	938.208	2916.21
20	2660	2216.67	2770.83	2549.17	293.237		5579	4649.17	5811.46	5346.54	615.027		837.5	1005	1046.88	963.125	110.791		3205.21	3077	2564.17	2948.79	339.207		20	2549.17	5346.54	963.125	2952.94
22	2682	2235	2793.75	2570.25	295.663		5737	4780.83	5976.04	5497.96	632.445		880.833	1057	1101.04	1012.96	116.523		3431.25	3294	2745	3156.75	363.129		22	2570.25	5497.96	1012.96	3027.06
24	2646	2205	2756.25	2535.75	291.694		5673	4727.5	5909.38	5436.62	625.389		940	1128	1175	1081	124.35		3628.12	3483	2902.5	3337.88	383.965		24	2535.75	5436.62	1081	3017.79
26	2666	2221.67	2777.08	2554.92	293.899		5646	4705	5881.25	5410.75	622.413		940.833	1129	1176.04	1081.96	124.461		3712.5	3564	2970	3415.5	392.894		26	2554.92	5410.75	1081.96	3015.88
28	2701	2250.83	2813.54	2588.46	297.757		5927	4939.17	6173.96	5680.04	653.39		975	1170	1218.75	1121.25	128.98		4020.83	3860	3216.67	3699.17	425.525		28	2588.46	5680.04	1121.25	3129.92
30	2640	2200	2750	2530	291.033		6160	5133.33	6416.67	5903.33	679.076		960	1152	1200	1104	126.996		4005.21	3845	3204.17	3684.79	423.871		30	2530	5903.33	1104	3179.11
32	2644	2203.33	2754.17	2533.83	291.474		5772	4810	6012.5	5531.5	636.303		1007.5	1209	1259.38	1158.62	133.28		4116.67	3952	3293.33	3787.33	435.667		32	2533.83	5531.5	1158.62	3074.65
34	2676	2230	2787.5	2564.5	295.001		5773	4810.83	6013.54	5532.46	636.413		1046.67	1256	1308.33	1203.67	138.461		4160.42	3994	3328.33	3827.58	440.297		34	2564.5	5532.46	1203.67	3100.21
36	2593	2160.83	2701.04	2484.96	285.851		5974	4978.33	6222.92	5725.08	658.572		1055	1266	1318.75	1213.25	139.563		4201.04	4033	3360.83	3864.96	444.596		36	2484.96	5725.08	1213.25	3141.1
38	2627	2189.17	2736.46	2517.54	289.6		6048	5040	6300	5796	666.729		1047.5	1257	1309.38	1204.62	138.571		4433.33	4256	3546.67	4078.67	469.18		38	2517.54	5796	1204.62	3172.72
40	2659	2215.83	2769.79	2548.21	293.127		5949	4957.5	6196.88	5701.12	655.816		1050.83	1261	1313.54	1208.46	139.012		4312.5	4140	3450	3967.5	456.392		40	2548.21	5701.12	1208.46	3152.6
42	2680	2233.33	2791.67	2568.33	295.442		6020	5016.67	6270.83	5769.17	663.643		1067.5	1281	1334.38	1227.62	141.217		4388.54	4213	3510.83	4037.46	464.44		42	2568.33	5769.17	1227.62	3188.38
44	2658	2215	2768.75	2547.25	293.017		5935	4945.83	6182.29	5687.71	654.272		1055	1266	1318.75	1213.25	139.563		4570.83	4388	3656.67	4205.17	483.732		44	2547.25	5687.71	1213.25	3149.4
46	2700	2250	2812.5	2587.5	297.647		6243	5202.5	6503.12	5982.88	688.226		1120	1344	1400	1288	148.162		4513.54	4333	3610.83	4152.46	477.668		46	2587.5	5982.88	1288	3286.12
48	2726	2271.67	2839.58	2612.42	300.513		6057	5047.5	6309.38	5804.62	667.721		1180	1416	1475	1357	156.099		4660.42	4474	3728.33	4287.58	493.212		48	2612.42	5804.62	1357	3258.01
50	2649	2207.5	2759.38	2538.62	292.025		6362	5301.67	6627.08	6096.92	701.345		1105	1326	1381.25	1270.75	146.178		4519.79	4339	3615.83	4158.21	478.33		50	2538.62	6096.92	1270.75	3302.1
52	2687	2239.17	2798.96	2575.04	296.214		6279	5232.5	6540.62	6017.38	692.195		1138.33	1366	1422.92	1309.08	150.587		4528.12	4347	3622.5	4165.88	479.212		52	2575.04	6017.38	1309.08	3300.5
54	2723	2269.17	2836.46	2609.54	300.183		6129	5107.5	6384.38	5873.62	675.659		1153.33	1384	1441.67	1326.33	152.572		4483.33	4304	3586.67	4124.67	474.471		54	2609.54	5873.62	1326.33	3269.83
56	2736	2280	2850	2622	301.616		5796	4830	6037.5	5554.5	638.949		1212.5	1455	1515.62	1394.38	160.399		4692.71	4505	3754.17	4317.29	496.63		56	2622	5554.5	1394.38	3190.29
58	2727	2272.5	2840.62	2613.38	300.623		5990	4991.67	6239.58	5740.42	660.335		1157.5	1389	1446.88	1331.12	153.123		4692.71	4505	3754.17	4317.29	496.63		58	2613.38	5740.42	1331.12	3228.31
60	2650	2208.33	2760.42	2539.58	292.135		6015	5012.5	6265.62	5764.38	663.091		1201.67	1442	1502.08	1381.92	158.966		4690.62	4503	3752.5	4315.38	496.409		60	2539.58	5764.38	1381.92	3228.62

## Sheet: Figure 5C
Cycle Nr.	lpxC1272+BPVF				average	sd		yciM+BPVF				average	sd		lpxD14+BPVF				average	sd		MG1655+BPVF				average	sd		lpxC1272+PPEF				average	sd		yciM+PPEF				average	sd		lpxD14+PPEF				average	sd
0	0	0	0	0	0	0		0	0	0	0	0	0		0	0	0	0	0	0		0	0	0	0	0	0		0	0	0	0	0	0		0	0	0	0	0	0		0	0	0	0	0	0
10	5016	5070	5016	4971	5018.25	40.5		7317	7370	7095	7503	7321.25	169.918		5038	4918	5148	5385	5122.25	198.76		1881	3114	1832	1887	2178.5	624.153		8025.6	8112	8025.6	7953.6	8029.2	64.8		11707.2	11792	11352	12004.8	11714	271.869		8060.8	7868.8	8236.8	8616	8195.6	318.016
12	4908	4978	4924	4768	4894.5	89.493		7287	7297	7034	7204	7205.5	121.695		4879	4826	5031	5181	4979.25	160.122		1866	1897	1820	1815	1849.5	39.111		7852.8	7964.8	7878.4	7628.8	7831.2	143.189		11659.2	11675.2	11254.4	11526.4	11528.8	194.712		7806.4	7721.6	8049.6	8289.6	7966.8	256.195
14	4857	5003	4622	4817	4824.75	157.036		6949	7137	6948	7161	7048.75	116.173		4809	4812	4774	5072	4866.75	137.916		1863	2592	1827	1874	2039	369.213		7771.2	8004.8	7395.2	7707.2	7719.6	251.257		11118.4	11419.2	11116.8	11457.6	11278	185.877		7694.4	7699.2	7638.4	8115.2	7786.8	220.666
16	4845	4870	4638	4774	4781.75	104.104		6819	7009	6888	7073	6947.25	114.869		4754	4729	4908	5005	4849	130.693		1862	1860	1853	1866	1860.25	5.43906		7752	7792	7420.8	7638.4	7650.8	166.566		10910.4	11214.4	11020.8	11316.8	11115.6	183.791		7606.4	7566.4	7852.8	8008	7758.4	209.109
18	4804	4760	4458	4710	4683	154.838		6649	6819	6813	6863	6786	94.0142		4686	4683	4780	4960	4777.25	129.891		1862	2837	1814	1866	2094.75	495.397		7686.4	7616	7132.8	7536	7492.8	247.74		10638.4	10910.4	10900.8	10980.8	10857.6	150.423		7497.6	7492.8	7648	7936	7643.6	207.825
20	4730	4823	4600	4581	4683.5	114.165		6530	6550	6617	6705	6600.5	78.9789		4594	4624	4766	4844	4707	118.192		1860	3070	1835	1881	2161.5	605.958		7568	7716.8	7360	7329.6	7493.6	182.664		10448	10480	10587.2	10728	10560.8	126.366		7350.4	7398.4	7625.6	7750.4	7531.2	189.107
22	4612	4667	4475	4526	4570	85.8953		6384	6569	6472	6462	6471.75	75.8348		4533	4486	4653	4734	4601.5	112.903		1859	2887	1831	1848	2106.25	520.627		7379.2	7467.2	7160	7241.6	7312	137.432		10214.4	10510.4	10355.2	10339.2	10354.8	121.336		7252.8	7177.6	7444.8	7574.4	7362.4	180.644
24	4590	4730	4378	4406	4526	165.344		6251	6323	6310	6422	6326.5	70.9577		4443	4433	4601	4683	4540	122.513		1858	1923	1847	1861	1872.25	34.3645		7344	7568	7004.8	7049.6	7241.6	264.551		10001.6	10116.8	10096	10275.2	10122.4	113.532		7108.8	7092.8	7361.6	7492.8	7264	196.02
26	4535	4625	4339	4316	4453.75	150.633		6125	6270	6251	6228	6218.5	64.6555		4411	4419	4504	4582	4479	80.5357		1856	2852	1840	1861	2102.25	499.914		7256	7400	6942.4	6905.6	7126	241.013		9800	10032	10001.6	9964.8	9949.6	103.449		7057.6	7070.4	7206.4	7331.2	7166.4	128.857
28	4440	4536	4294	4305	4393.75	115.759		6047	6079	6136	6119	6095.25	40.0697		4348	4304	4417	4522	4397.75	94.9961		1855	2884	1836	1879	2113.5	513.968		7104	7257.6	6870.4	6888	7030	185.215		9675.2	9726.4	9817.6	9790.4	9752.4	64.1116		6956.8	6886.4	7067.2	7235.2	7036.4	151.994
30	4475	4528	4258	4210	4367.75	157.176		5944	6011	5924	6057	5984	61.259		4260	4275	4361	4425	4330.25	77.2674		1849	2792	1851	1846	2084.5	471.671		7160	7244.8	6812.8	6736	6988.4	251.481		9510.4	9617.6	9478.4	9691.2	9574.4	98.0144		6816	6840	6977.6	7080	6928.4	123.628
32	4377	4439	4149	4169	4283.5	146.2		5845	5905	5844	5935	5882.25	45.2797		4251	4224	4295	4359	4282.25	58.9428		1848	1801	1859	1891	1849.75	37.2682		7003.2	7102.4	6638.4	6670.4	6853.6	233.919		9352	9448	9350.4	9496	9411.6	72.4475		6801.6	6758.4	6872	6974.4	6851.6	94.3084
34	4321	4413	4100	4073	4226.75	166.61		5787	5793	5815	5889	5821	46.9042		4170	4148	4239	4323	4220	78.8543		1848	2981	1832	1865	2131.5	566.494		6913.6	7060.8	6560	6516.8	6762.8	266.576		9259.2	9268.8	9304	9422.4	9313.6	75.0467		6672	6636.8	6782.4	6916.8	6752	126.167
36	4279	4300	4049	4006	4158.5	152.522		5629	5700	5700	5662	5672.75	34.2284		4116	4107	4165	4284	4168	81.4248		1846	2998	1871	1899	2153.5	563.416		6846.4	6880	6478.4	6409.6	6653.6	244.035		9006.4	9120	9120	9059.2	9076.4	54.7654		6585.6	6571.2	6664	6854.4	6668.8	130.28
38	4215	4204	3973	3922	4078.5	152.758		5588	5612	5656	5627	5620.75	28.4649		4062	4066	4110	4205	4110.75	66.49		1843	2625	1844	1855	2041.75	388.871		6744	6726.4	6356.8	6275.2	6525.6	244.413		8940.8	8979.2	9049.6	9003.2	8993.2	45.5438		6499.2	6505.6	6576	6728	6577.2	106.384
40	4168	4230	3949	3889	4059	165.451		5450	5516	5544	5549	5514.75	45.5439		4060	4001	4063	4154	4069.5	63.1533		1843	2983	1841	1858	2131.25	567.884		6668.8	6768	6318.4	6222.4	6494.4	264.721		8720	8825.6	8870.4	8878.4	8823.6	72.8703		6496	6401.6	6500.8	6646.4	6511.2	101.045
42	4121	4136	3883	3855	3998.75	150.383		5448	5496	5479	5497	5480	22.8765		3931	3925	4050	4092	3999.5	84.3584		1842	2759	1812	1908	2080.25	454.273		6593.6	6617.6	6212.8	6168	6398	240.612		8716.8	8793.6	8766.4	8795.2	8768	36.6024		6289.6	6280	6480	6547.2	6399.2	134.973
44	4039	4060	3843	3842	3946	119.819		5370	5434	5389	5398	5397.75	26.8375		3945	3900	3971	4041	3964.25	58.9767		1841	2944	1838	1882	2126.25	545.536		6462.4	6496	6148.8	6147.2	6313.6	191.711		8592	8694.4	8622.4	8636.8	8636.4	42.94		6312	6240	6353.6	6465.6	6342.8	94.3627
46	4031	4066	3792	3764	3913.25	157.242		5314	5361	5303	5355	5333.25	29.033		3915	3908	3947	4009	3944.75	46.0751		1837	3087	1859	1884	2166.75	613.8		6449.6	6505.6	6067.2	6022.4	6261.2	251.587		8502.4	8577.6	8484.8	8568	8533.2	46.4528		6264	6252.8	6315.2	6414.4	6311.6	73.7202
48	3943	3996	3766	3742	3861.75	126.666		5227	5265	5255	5308	5263.75	33.5994		3863	3815	3931	3955	3891	63.9166		1837	2776	1834	1829	2069	471.345		6308.8	6393.6	6025.6	5987.2	6178.8	202.665		8363.2	8424	8408	8492.8	8422	53.759		6180.8	6104	6289.6	6328	6225.6	102.267
50	3930	3978	3715	3689	3828	147.189		5112	5182	5195	5191	5170	39.047		3758	3738	3808	3897	3800.25	70.9008		1836	2914	1811	1838	2099.75	542.972		6288	6364.8	5944	5902.4	6124.8	235.503		8179.2	8291.2	8312	8305.6	8272	62.4752		6012.8	5980.8	6092.8	6235.2	6080.4	113.441
52	3876	3943	3641	3628	3772	161.198		5111	5143	5144	5107	5126.25	19.9896		3769	3737	3747	3842	3773.75	47.4227		1835	1945	1820	1832	1858	58.3609		6201.6	6308.8	5825.6	5804.8	6035.2	257.916		8177.6	8228.8	8230.4	8171.2	8202	31.9833		6030.4	5979.2	5995.2	6147.2	6038	75.8764
54	3845	3891	3629	3578	3735.75	155.262		5006	5052	5039	5103	5050	40.2906		3661	3688	3763	3791	3725.75	61.2719		1835	2986	1872	1885	2144.5	561.4		6152	6225.6	5806.4	5724.8	5977.2	248.419		8009.6	8083.2	8062.4	8164.8	8080	64.465		5857.6	5900.8	6020.8	6065.6	5961.2	98.0351
56	3816	3858	3561	3587	3705.5	153.176		4964	4965	5024	5005	4989.5	29.8943		3644	3659	3732	3789	3706	67.3746		1833	2720	1858	1870	2070.25	433.441		6105.6	6172.8	5697.6	5739.2	5928.8	245.082		7942.4	7944	8038.4	8008	7983.2	47.8308		5830.4	5854.4	5971.2	6062.4	5929.6	107.799
58	3806	3762	3551	3545	3666	137.455		4889	4907	4882	4940	4904.5	25.9037		3661	3613	3666	3740	3670	52.4277		1832	2720	1820	1842	2053.5	444.424		6089.6	6019.2	5681.6	5672	5865.6	219.929		7822.4	7851.2	7811.2	7904	7847.2	41.4459		5857.6	5780.8	5865.6	5984	5872	83.8844
60	3713	3752	3498	3444	3601.75	153.407		4874	4864	4867	4927	4883	29.6311		3603	3586	3617	3685	3622.75	43.3926		1831	2633	1835	1877	2044	393.217		5940.8	6003.2	5596.8	5510.4	5762.8	245.451		7798.4	7782.4	7787.2	7883.2	7812.8	47.4097		5764.8	5737.6	5787.2	5896	5796.4	69.4281
62	3686	3709	3432	3437	3566	152.147		4760	4765	4806	4861	4798	46.7832		3554	3550	3564	3632	3575	38.4534		1830	2689	1837	1851	2051.75	424.923		5897.6	5934.4	5491.2	5499.2	5705.6	243.435		7616	7624	7689.6	7777.6	7676.8	74.8531		5686.4	5680	5702.4	5811.2	5720	61.5255
[truncated: 15 more columns]

## Sheet: Figure 5D
Time (min)	S. aureus+PPEF			average	sd		A.baumannii+PPEF			average	sd		S. aureus+BPVF			average	sd		A.baumannii+BPVF			average	sd		Time (min)	SaPPEF 2	AbPPEF 2	SaBPVF 2	AbBPVF 2
0	5587	5551	5571	5569.67	18.037		4579	4506	4882	4655.67	199.38		4919	5062	5036	5005.67	76.173		3884	4139	4181	4068	160.726		0	5005.67	2540.92	4068	2114.36
5	5626	5404	5502	5510.67	111.253		4685	4583	4401	4556.33	143.866		4939	4929	4895	4921	23.0651		3895	3908	4091	3964.67	109.601		5	4921	2472.03	3964.67	2037.13
6	5431	5406	5424	5420.33	12.897		4402	4491	4628	4507	113.846		4898	4855	4873	4875.33	21.5948		3938	3881	3927	3915.33	30.2379		6	4875.33	2448.46	3915.33	1972.79
7	5488	5277	5286	5350.33	119.308		4342	4791	4629	4587.33	227.381		4782	4783	4832	4799	28.5832		3734	3899	3898	3843.67	94.9754		7	4799	2413.79	3843.67	1969.32
8	5275	5418	5470	5387.67	100.977		4368	4507	4605	4493.33	119.09		4676	4858	4813	4782.33	94.7963		3766	3857	3876	3833	58.7963		8	4782.33	2438.56	3833	1945.9
9	5469	5288	5268	5341.67	110.726		4607	4295	4404	4435.33	158.342		4508	4809	4825	4714	178.581		3743	3800	3859	3800.67	58.0029		9	4714	2446.29	3800.67	1929.33
10	5119	5277	5107	5167.67	94.8754		4350	4379	4595	4441.33	133.867		4448	4732	4744	4641.33	167.539		3603	3714	3875	3730.67	136.764		10	4641.33	2404.44	3730.67	1933.72
11	5321	5240	5192	5251	65.1997		4540	4470	4642	4550.67	86.4947		4355	4719	4688	4587.33	201.803		3607	3695	3751	3684.33	72.5902		11	4587.33	2394.57	3684.33	1878.46
12	5136	5227	5081	5148	73.736		4514	4226	4342	4360.67	144.905		4417	4741	4773	4643.67	196.95		3580	3708	3717	3668.33	76.6312		12	4643.67	2420.31	3668.33	1872.48
13	5223	5217	5037	5159	105.698		4279	4220	4407	4302	95.5981		4268	4552	4544	4454.67	161.708		3577	3691	3727	3665	78.3071		13	4454.67	2308.19	3665	1871.65
14	5111	5187	4974	5090.67	107.946		4456	4424	4303	4394.33	80.699		4285	4589	4582	4485.33	173.529		3480	3676	3676	3610.67	113.161		14	4485.33	2329.43	3610.67	1861.91
15	5181	5020	5008	5069.67	96.604		4401	4252	4335	4329.33	74.6615		4229	4536	4533	4432.67	176.387		3453	3720	3641	3604.67	137.158		15	4432.67	2304.53	3604.67	1870.91
16	5018	4917	4963	4966	50.5668		4351	4272	4251	4291.33	52.7289		4270	4530	4433	4411	131.389		3457	3645	3704	3602	128.992		16	4411	2271.19	3602	1865.5
17	4977	5012	4925	4971.33	43.7759		4276	4259	4262	4265.67	9.07377		4274	4371	4427	4357.33	77.4102		3462	3555	3584	3533.67	63.7364		17	4357.33	2217.37	3533.67	1798.7
18	4954	4970	4803	4909	92.1466		4286	4238	4115	4213	88.1986		4219	4372	4354	4315	83.6242		3392	3574	3669	3545	140.759		18	4315	2199.31	3545	1842.88
19	5074	4954	4743	4923.67	167.572		4186	4230	4213	4209.67	22.1886		4279	4366	4299	4314.67	45.5668		3386	3515	3588	3496.33	102.286		19	4314.67	2180.12	3496.33	1799.31
20	4955	4819	4762	4845.33	99.1581		4254	4406	4066	4242	170.317		4180	4368	4326	4291.33	98.6779		3375	3529	3554	3486	96.9381		20	4291.33	2195.01	3486	1791.47
21	4820	4721	4760	4767	49.8698		4112	4396	3950	4152.67	225.764		4239	4335	4297	4290.33	48.346		3374	3421	3627	3474	134.57		21	4290.33	2169.34	3474	1804.28
22	4926	4892	4833	4883.67	47.0567		4131	4241	4062	4144.67	90.2792		4208	4299	4288	4265	49.6689		3351	3431	3412	3398	41.7971		22	4265	2157.33	3398	1719.9
23	4733	4823	4722	4759.33	55.4106		4120	4039	3983	4047.33	68.8791		4140	4396	4335	4290.33	133.717		3226	3455	3558	3413	169.938		23	4290.33	2212.03	3413	1791.47
24	4899	4812	4590	4767	159.339		4083	4112	3919	4038	104.072		4156	4318	4205	4226.33	83.0803		3237	3450	3463	3383.33	126.895		24	4226.33	2154.71	3383.33	1755.11
25	4719	4795	4595	4703	100.955		4066	4079	3907	4017.33	95.7723		4053	4259	4230	4180.67	111.509		3234	3356	3367	3319	73.8173		25	4180.67	2146.09	3319	1696.41
26	4787	4757	4763	4769	15.8745		4059	4105	3956	4040	76.2955		3990	4334	4314	4212.67	193.094		3186	3391	3386	3321	116.94		26	4212.67	2202.88	3321	1718.97
27	4811	4718	4781	4770	47.4658		4044	4089	3924	4019	85.2936		4086	4274	4213	4191	95.9114		3237	3398	3444	3359.67	108.694		27	4191	2143.46	3359.67	1734.18
28	4686	4650	4635	4657	26.2107		3985	4094	3879	3986	107.503		4059	4163	4237	4153	89.4204		3230	3327	3356	3304.33	65.9874		28	4153	2121.21	3304.33	1685.16
29	4681	4660	4704	4681.67	22.0076		4009	3981	3909	3966.33	51.5881		3982	4234	4229	4148.33	144.071		3156	3303	3411	3290	127.996		29	4148.33	2146.2	3290	1709
30	4714	4706	4695	4705	9.53939		3986	4186	3836	4002.67	175.594		3928	4174	4173	4091.67	141.74		3135	3243	3373	3250.33	119.169		30	4091.67	2116.7	3250.33	1684.75
31	4744	4688	4698	4710	29.8664		3931	4145	3881	3985.67	140.233		3927	4187	4127	4080.33	136.137		3201	3323	3277	3267	61.6117		31	4080.33	2108.24	3267	1664.31
32	4677	4625	4682	4661.33	31.5647		3987	3984	3882	3951	59.7746		3937	4146	4113	4065.33	112.358		3089	3267	3302	3219.33	114.221		32	4065.33	2088.85	3219.33	1666.78
33	4462	4602	4647	4570.33	96.4797		3914	3784	3872	3856.67	66.3425		3825	4117	4164	4035.33	183.664		3128	3251	3343	3240.67	107.872		33	4035.33	2109.5	3240.67	1674.27
34	4468	4654	4593	4571.67	94.8174		3935	3819	3865	3873	58.4123		3875	4146	4081	4034	141.481		3126	3241	3313	3226.67	94.3204		34	4034	2087.74	3226.67	1660.49
35	4601	4663	4678	4647.33	40.8207		3945	3953	3864	3920.67	49.2375		3958	4119	4061	4046	81.5414		3220	3255	3345	3273.33	64.4851		35	4046	2063.77	3273.33	1668.91
36	4695	4633	4665	4664.33	31.0054		3889	3868	3813	3856.67	39.2471		3857	4163	4039	4019.67	153.913		3177	3355	3296	3276	90.6697		36	4019.67	2086.79	3276	1683.33
37	4667	4716	4681	4688	25.2389		3869	3904	3863	3878.67	22.1435		3931	4199	4070	4066.67	134.031		3212	3353	3340	3301.67	77.9252		37	4066.67	2100.35	3301.67	1689.8
38	4667	4761	4691	4706.33	48.8399		4013	3956	3807	3925.33	106.369		3970	4103	4033	4035.33	66.5307		3196	3342	3483	3340.33	143.507		38	4035.33	2050.93	3340.33	1741.92
39	4651	4647	4692	4663.33	24.9065		4007	3992	3811	3936.67	109.089		3916	4056	3909	3960.33	82.9237		3189	3361	3355	3301.67	97.6183		39	3960.33	2021.63	3301.67	1699.64
40	4616	4644	4604	4621.33	20.5264		3985	3927	3877	3929.67	54.0494		3908	4151	4034	4031	121.528		3140	3328	3336	3268	110.923		40	4031	2076.26	3268	1689.46
41	4644	4630	4626	4633.33	9.45163		3969	3970	3863	3934	61.4898		3845	4059	4003	3969	110.977		3254	3235	3333	3274	51.9711		41	3969	2039.99	3274	1662.99
42	4520	4657	4572	4583	69.1592		4015	3894	3760	3889.67	127.555		3926	4103	3967	3998.67	92.6517		3152	3265	3349	3255.33	98.8551		42	3998.67	2045.66	3255.33	1677.09
43	4590	4608	4624	4607.33	17.0098		4015	3931	3858	3934.67	78.5642		3928	3935	3951	3938	11.7898		3249	3297	3325	3290.33	38.4361		43	3938	1974.89	3290.33	1664.38
44	4593	4567	4593	4584.33	15.0111		3825	3816	3764	3801.67	32.9292		3957	3939	3978	3958	19.5192		3199	3201	3379	3259.67	103.351		44	3958	1988.76	3259.67	1681.51
45	4585	4603	4457	4548.33	79.6074		3877	3826	3814	3839	33.4515		3868	3965	4018	3950.33	76.068		3174	3191	3349	3238	96.5039		45	3950.33	2013.2	3238	1667.25
46	4575	4559	4455	4529.67	65.1562		3970	3759	3766	3831.67	119.851		3928	3948	3990	3955.33	31.6439		3152	3203	3298	3217.67	74.0968		46	3955.33	1993.49	3217.67	1645.88
47	4496	4539	4458	4497.67	40.5257		3900	3864	3744	3836	81.6823		3870	3981	3910	3920.33	56.2168		3163	3272	3307	3247.33	75.1022		47	3920.33	1988.28	3247.33	1661.22
48	4512	4515	4567	4531.33	30.9246		3886	3870	3724	3826.67	89.2711		3805	3952	3873	3876.67	73.5686		3085	3198	3314	3199	114.503		48	3876.67	1975.12	3199	1656.75
49	4513	4577	4351	4480.33	116.487		3904	3833	3736	3824.33	84.3347		3869	3963	3825	3885.67	70.4935		3175	3208	3241	3208	33		49	3885.67	1978.08	3208	1620.5
50	4499	4466	4424	4463	37.5899		3846	3805	3676	3775.67	88.7149		3916	3876	3925	3905.67	26.0832		3176	3168	3261	3201.67	51.5396		50	3905.67	1965.87	3201.67	1626.6
51	4617	4479	4374	4490	121.873		3840	3789	3688	3772.33	77.3585		3894	3946	3851	3897	47.571		3096	3184	3268	3182.67	86.0078		51	3897	1972.29	3182.67	1634.34
52	4435	4481	4460	4458.67	23.029		3803	3837	3683	3774.33	80.9032		3857	3863	3949	3889.67	51.4717		3111	3163	3210	3161.33	49.521		52	3889.67	1970.57	3161.33	1605.43
53	4506	4535	4389	4476.67	77.2938		3802	3839	3626	3755.67	113.808		3864	3984	3910	3919.33	60.542		3073	3040	3241	3118	107.791		53	3919.33	1989.94	3118	1612.9
54	4496	4392	4361	4416.33	70.713		3797	3705	3626	3709.33	85.5823		3897	3943	3846	3895.33	48.5215		3182	3136	3228	3182	46		54	3895.33	1971.93	3182	1614
55	4543	4425	4412	4460	72.1734		3827	3897	3730	3818	83.863		3874	3974	3854	3900.67	64.291		3067	3209	3329	3201.67	131.154		55	3900.67	1982.48	3201.67	1666.41
56	4468	4502	4343	4437.67	83.7277		3862	3822	3740	3808	62.1932		3914	3938	3906	3919.33	16.6533		3209	3152	3207	3189.33	32.3471		56	3919.33	1967.99	3189.33	1610.84
57	4581	4527	4378	4495.33	105.14		3820	3816	3698	3778	69.3109		3878	3919	3941	3912.67	31.9739		3135	3211	3223	3189.67	47.7214		57	3912.67	1972.32	3189.67	1618.69
58	4499	4478	4515	4497.33	18.5562		3776	3845	3652	3757.67	97.7974		3959	3895	3797	3883.67	81.5925		3243	3229	3208	3226.67	17.6163		58	3883.67	1982.63	3226.67	1622.14
59	4509	4503	4398	4470	62.426		3802	3877	3688	3789	95.1683		3893	3905	3960	3919.33	35.7258		3210	3093	3157	3153.33	58.5861		59	3919.33	1977.53	3153.33	1605.96
60	4540	4361	4335	4412	111.611		3776	3814	3581	3723.67	125.005		3898	3839	3880	3872.33	30.2379		3115	3123	3132	3123.33	8.5049		60	3872.33	1951.29	3123.33	1565.92

## Sheet: Figure 5E
	n=1																n=2
	PPEF		SC	4µg	2µg	1µg	0.5µg	0.25µg	0.125µg	0.06µg	0.03µg	0.015µg	0.0075µg	Control			PPEF		SC	4µg	2µg	1µg	0.5µg	0.25µg	0.125µg	0.06µg	0.03µg	0.015µg	0.0075µg	Control
			0.1293	0.1351	0.1247	0.1325	0.1343	0.1424	0.1577	0.1629	0.1655	0.1816	0.2006	0.2051					0.1293	0.1351	0.1247	0.1325	0.1343	0.1454	0.1577	0.1639	0.1655	0.1856	0.2106	0.2151
			0.1335	0.1246	0.1255	0.1343	0.1386	0.1395	0.1459	0.1677	0.1867	0.177	0.1676	0.1845					0.1335	0.1246	0.1255	0.1343	0.1386	0.1295	0.1459	0.1677	0.1867	0.187	0.1876	0.1845
			0.136	0.1141	0.1338	0.1246	0.1189	0.1351	0.135	0.1448	0.1571	0.1635	0.1724	0.1734					0.136	0.1141	0.1338	0.1246	0.1189	0.1551	0.135	0.1438	0.1671	0.1535	0.1524	0.1934
			0.126	0.1165	0.1227	0.1226	0.1477	0.1412	0.1364	0.1433	0.1593	0.1638	0.1695	0.2159					0.126	0.1165	0.1227	0.1226	0.1477	0.1312	0.1364	0.1433	0.1593	0.1738	0.1795	0.2059
		average	0.1312	0.122575	0.126675	0.1285	0.134875	0.13955	0.14375	0.154675	0.16715	0.171475	0.177525	0.194725				average	0.1312	0.122575	0.126675	0.1285	0.134875	0.1403	0.14375	0.154675	0.16965	0.174975	0.182525	0.199725
		normaliz	0	0	0	0	0.003675	0.00835	0.01255	0.023475	0.03595	0.040275	0.046325	0.063525				normaliz	0	0	0	0	0.003675	0.0091	0.01255	0.023475	0.03845	0.043775	0.051325	0.068525
		%BIOFILM	0	0	0	0	5.78512	13.1444	19.756	36.954	56.5919	63.4002	72.924	100				%BIOFILM	0	0	0	0	5.363	13.2798	18.3145	34.2576	56.1109	63.8818	74.8997	100
		sd	0.00443396	0.0094817	0.00489379	0.00576368	0.0120262	0.00319635	0.0104851	0.0124393	0.0135099	0.00922944	0.0155094	0.0192815				sd	0.00443396	0.0094817	0.00489379	0.00576368	0.0120262	0.0121724	0.0104851	0.012941	0.011854	0.0154924	0.0240182	0.0134948
	BPVF		SC	4µg	2µg	1µg	0.5µg	0.25µg	0.125µg	0.06µg	0.03µg	0.015µg	0.0075µg	Control			BPVF		SC	4µg	2µg	1µg	0.5µg	0.25µg	0.125µg	0.06µg	0.03µg	0.015µg	0.0075µg	Control
			0.1396	0.1415	0.1352	0.1278	0.1265	0.1208	0.1349	0.1742	0.2053	0.1323	0.1479	0.1681					0.1405	0.138	0.1419	0.1351	0.1474	0.159	0.1576	0.1824	0.1907	0.1999	0.2274	0.2121
			0.1441	0.1276	0.132	0.1322	0.1323	0.1812	0.1267	0.1779	0.1631	0.3029	0.2515	0.2503					0.1477	0.1394	0.1288	0.1337	0.1492	0.1457	0.1434	0.1806	0.2411	0.1838	0.193	0.1947
			0.1336	0.1466	0.1456	0.1262	0.1239	0.1362	0.1489	0.1324	0.173	0.2298	0.3508	0.2969					0.1363	0.1504	0.1478	0.147	0.1338	0.1466	0.1529	0.1976	0.2069	0.2475	0.248	0.2759
			0.1598	0.1527	0.1479	0.138	0.138	0.1445	0.2095	0.2671	0.2777	0.1732	0.1916	0.2635					0.161	0.1536	0.1517	0.1472	0.1375	0.1409	0.1724	0.1857	0.176	0.1984	0.2568	0.2776
		average	0.144275	0.1421	0.140175	0.13105	0.130175	0.145675	0.155	0.1879	0.204775	0.20955	0.23545	0.2447				average	0.146375	0.14535	0.14255	0.14075	0.141975	0.14805	0.156575	0.186575	0.203675	0.2074	0.2313	0.240075
		normaliz	0	0	0	0	0	0.00140001	0.010725	0.043625	0.0605	0.065275	0.091175	0.100425				normaliz	0	0	0	0	0	0.001675	0.0102	0.0402	0.0573	0.061025	0.084925	0.0937
		%BIOFILM	0	0	0	0	0	1.39408	10.6796	43.4404	60.244	64.9988	90.7892	100				%BIOFILM	0	0	0	0	0	1.78762	10.8858	42.9029	61.1526	65.1281	90.635	100
		sd	0.0112081	0.0106961	0.00776075	0.00528236	0.00628828	0.0256382	0.0374716	0.056688	0.0518485	0.0739666	0.0878466	0.0547028				sd	0.0108269	0.00781004	0.0100128	0.00735504	0.00749416	0.00771686	0.0120909	0.00764739	0.02796	0.0277021	0.0283504	0.0429459
	Ciprofloxacin																Ciprofloxacin
			SC	4µg	2µg	1µg	0.5µg	0.25µg	0.125µg	0.06µg	0.03µg	0.015µg	0.0075µg	Control					SC	4µg	2µg	1µg	0.5µg	0.25µg	0.125µg	0.06µg	0.03µg	0.015µg	0.0075µg	Control
			0.1569	0.1555	0.1491	0.2948	0.2596	0.3249	0.2685	0.2573	0.3729	0.6284	0.6002	0.404					0.1578	0.1546	0.1609	0.24	0.2944	0.2989	0.3277	0.3249	0.3484	0.4036	0.4151	0.4135
			0.1537	0.1462	0.1539	0.224	0.2536	0.2709	0.3409	0.2949	0.3373	0.3195	0.327	0.4689					0.1575	0.1588	0.1607	0.2448	0.2747	0.2718	0.3106	0.3224	0.34415	0.3031	0.3596	0.4073
			0.1532	0.166	0.1605	0.2018	0.2877	0.2815	0.2829	0.3745	0.3158	0.267	0.3119	0.36					0.1566	0.1525	0.1573	0.2058	0.2788	0.2967	0.2825	0.324	0.36148	0.4165	0.4543	0.4261
			0.1572	0.1566	0.1683	0.224	0.2969	0.2339	0.2921	0.3524	0.3671	0.2391	0.3541	0.3785					0.156	0.159	0.1604	0.2525	0.2867	0.2797	0.2921	0.328	0.37376	0.3878	0.4141	0.4131
		average	0.15525	0.156075	0.15795	0.23615	0.27445	0.2778	0.2961	0.319775	0.348275	0.3635	0.3983	0.40285				average	0.156975	0.156225	0.159825	0.235775	0.28365	0.286775	0.303225	0.324825	0.356947	0.37775	0.410775	0.415
		normaliz	0	0.000824982	0.0027	0.0809	0.1192	0.12255	0.14085	0.164525	0.193025	0.20825	0.24305	0.2476				normaliz	0	0	0.00284998	0.0788	0.126675	0.1298	0.14625	0.16785	0.199972	0.220775	0.2538	0.258025
		%BIOFILM	0	0.333191	1.09047	32.6737	48.1422	49.4952	56.8861	66.4479	77.9584	84.1074	98.1624	100				%BIOFILM	0	0	1.10454	30.5397	49.0941	50.3052	56.6806	65.0519	77.5012	85.5634	98.3626	100
		sd	0.00209205	0.0080958	0.00833367	0.0404763	0.0210935	0.0374474	0.0314062	0.0534824	0.0266824	0.179718	0.135728	0.0475849				sd	0.000826112	0.00320663	0.00169583	0.020636	0.00872716	0.0131634	0.0200558	0.00235565	0.0134169	0.0511319	0.0389147	0.00792381
