# Supplementary material for: Unraveling topoisomerase IA gate dynamics in presence of PPEF and its preclinical evaluation against multidrug-resistant pathogens
Source: Commun Biol. 2023 Feb 18;6:195. doi: 10.1038/s42003-023-04412-1 (PMC9938908; doi:10.1038/s42003-023-04412-1)
Supplement: Supplementary file 8 — Supplementary Data 6 [file 42003_2023_4412_MOESM8_ESM.xlsx]

## Sheet: Figure 6A,B
		Single Dose Intravenous Pharmacokinetics Study of PPEF HCl Salt at 49.2 mg/kg Body Weight (~40 mg PPEF freebase/ kg b.w) in Male BALB/c Mice									Single Dose IV PK Study of BPVF Salt in Male BALB/c Mice at 10 mg/kg Body Weight
		Plasma concentration of PPEF (ng/mL)									Plasma concentration of BPVF (ng/mL)
		Group No	Time (h)	Mouse-1	Mouse-2	Mouse-3	Mean	SD			Group No./Animal No.	Time (h)	Mice 1	Mice 2	Mice 3	Mean	SD
		G16 (M0046 to M0048)	0.08	7103.2	8979.62	7358.76	7813.86	1017.63			G-7 (M0019-M0021)	0.08	14170.6	15766.6	25468.8	18468.7	6114.61
		G17 (M0049 to M0051)	0.16	2960.58	3843.6	3478.8	3427.66	443.73			G-8 (M0022-M0024)	0.25	716.857	881.147	662.788	753.597	113.721
		G18 (M0052 to M0054)	0.25	1541.72	1553.65	2227.31	1774.23	392.43			G-9 (M0025-M0027)	0.5	326.853	352.984	276.977	318.938	38.617
		G19 (M0055 to M0057)	0.5	1612.32	1409.11	843.48	1288.3	398.4			G-5 (M0028-M0030)	1	184.79	127.149	92.911	134.95	46.434
		G20 (M0058 to M0060)	1	903.98	926.91	816.43	882.44	58.31			G-6 (M0016-M0018)	2	58.191	88.78	100.825	82.599	21.979
		G16 (M0046 to M0048)	2	595.71	679.21	600.25	625.06	46.95			G-7 (M0019-M0021)	4	52.354	40.52	90.642	61.172	26.199
		G17 (M0049 to M0051)	4	266.93	475.8	552.36	431.7	147.74			G-8 (M0022-M0024)	6	49.172	46.353	31.579	42.368	9.449
		G18 (M0052 to M0054)	6	115.46	176.17	168.48	153.37	33.06			G-9 (M0025-M0027)	8	17.349	36.002	18.941	24.097	10.34
		G19 (M0055 to M0057)	8	141.33	94	97.81	111.05	26.3			G-5 (M0028-M0030)	24	0	0	0	0	0
		G20 (M0058 to M0060)	24	38.7	21.48	34.54	31.57	8.98
		LLOQ - Lower Limit Of Quantification of PPEF in Plasma- 2 ng/mL

## Sheet: Figure 6C
	Oral dose of PPEF																	Oral dose of BPVF
	n=1	Days																	n=1	Days
		1	2	3	4	5	6	7	8	9	10	11	12	13	14	15				1	2	3	4	5	6	7	8	9	10	11	12	13	14	15
Control	M1	Alive	Alive	Alive	Alive	Alive	Alive	Alive	Alive	Alive	Alive	Alive	Alive	Alive	Alive	Alive		Control	M1	Alive	Alive	Alive	Alive	Alive	Alive	Alive	Alive	Alive	Alive	Alive	Alive	Alive	Alive	Alive
	M2	Alive	Alive	Alive	Alive	Alive	Alive	Alive	Alive	Alive	Alive	Alive	Alive	Alive	Alive	Alive			M2	Alive	Alive	Alive	Alive	Alive	Alive	Alive	Alive	Alive	Alive	Alive	Alive	Alive	Alive	Alive
	M3	Alive	Alive	Alive	Alive	Alive	Alive	Alive	Alive	Alive	Alive	Alive	Alive	Alive	Alive	Alive			M3	Alive	Alive	Alive	Alive	Alive	Alive	Alive	Alive	Alive	Alive	Alive	Alive	Alive	Alive	Alive
	M4	Alive	Alive	Alive	Alive	Alive	Alive	Alive	Alive	Alive	Alive	Alive	Alive	Alive	Alive	Alive			M4	Alive	Alive	Alive	Alive	Alive	Alive	Alive	Alive	Alive	Alive	Alive	Alive	Alive	Alive	Alive
	M5	Alive	Alive	Alive	Alive	Alive	Alive	Alive	Alive	Alive	Alive	Alive	Alive	Alive	Alive	Alive			M5	Alive	Alive	Alive	Alive	Alive	Alive	Alive	Alive	Alive	Alive	Alive	Alive	Alive	Alive	Alive
	M6	Alive	Alive	Alive	Alive	Alive	Alive	Alive	Alive	Alive	Alive	Alive	Alive	Alive	Alive	Alive			M6	Alive	Alive	Alive	Alive	Alive	Alive	Alive	Alive	Alive	Alive	Alive	Alive	Alive	Alive	Alive
		1	2	3	4	5	6	7	8	9	10	11	12	13	14	15				1	2	3	4	5	6	7	8	9	10	11	12	13	14	15
300 mg/kg PPEF	M1	Alive	Alive	Alive	Alive	Alive	Alive	Alive	Alive	Alive	Alive	Alive	Alive	Alive	Alive	Alive		300 mg/kg PPEF	M1	Alive	Alive	Alive	Alive	Alive	Alive	Alive	Alive	Alive	Alive	Alive	Alive	Alive	Alive	Alive
	M2	Alive	Alive	Alive	Alive	Alive	Alive	Alive	Alive	Alive	Alive	Alive	Alive	Alive	Alive	Alive			M2	Alive	Alive	Alive	Alive	Alive	Alive	Alive	Alive	Alive	Alive	Alive	Alive	Alive	Alive	Alive
	M3	Alive	Alive	Alive	Alive	Alive	Alive	Alive	Alive	Alive	Alive	Alive	Alive	Alive	Alive	Alive			M3	Alive	Alive	Alive	Alive	Alive	Alive	Alive	Alive	Alive	Alive	Alive	Alive	Alive	Alive	Alive
	M4	Alive	Alive	Alive	Alive	Alive	Alive	Alive	Alive	Alive	Alive	Alive	Alive	Alive	Alive	Alive			M4	Alive	Alive	Alive	Alive	Alive	Alive	Alive	Alive	Alive	Alive	Alive	Alive	Alive	Alive	Alive
	M5	Alive	Alive	Alive	Alive	Alive	Alive	Alive	Alive	Alive	Alive	Alive	Alive	Alive	Alive	Alive			M5	Alive	Alive	Alive	Alive	Alive	Alive	Alive	Alive	Alive	Alive	Alive	Alive	Alive	Alive	Alive
	M6	Alive	Alive	Alive	Alive	Alive	Alive	Alive	Alive	Alive	Alive	Alive	Alive	Alive	Alive	Alive			M6	Alive	Alive	Alive	Alive	Alive	Alive	Alive	Alive	Alive	Alive	Alive	Alive	Alive	Alive	Alive
		1	2	3	4	5	6	7	8	9	10	11	12	13	14	15				1	2	3	4	5	6	7	8	9	10	11	12	13	14	15
500 mg/kg PPEF	M1	Alive	Alive	Alive	Alive	Alive	Alive	Alive	Alive	Alive	Alive	Alive	Alive	Alive	Alive	Alive		500 mg/kg PPEF	M1	Alive	Alive	Alive	Alive	Alive	Alive	Alive	Alive	Alive	Alive	Alive	Alive	Alive	Alive	Alive
	M2	Alive	Alive	Alive	Alive	Alive	Alive	Alive	Alive	Alive	Alive	Alive	Alive	Alive	Alive	Alive			M2	Alive	Alive	Alive	Alive	Alive	Alive	Alive	Alive	Alive	Alive	Alive	Alive	Alive	Alive	Alive
	M3	Alive	Alive	Alive	Alive	Alive	Alive	Alive	Alive	Alive	Alive	Alive	Alive	Alive	Alive	Alive			M3	Alive	Alive	Alive	Alive	Alive	Alive	Alive	Alive	Alive	Alive	Alive	Alive	Alive	Alive	Alive
	M4	Alive	Alive	Alive	Alive	Alive	Alive	Alive	Alive	Alive	Alive	Alive	Alive	Alive	Alive	Alive			M4	Alive	Alive	Alive	Alive	Alive	Alive	Alive	Alive	Alive	Alive	Alive	Alive	Alive	Alive	Alive
	M5	Alive	Alive	Alive	Alive	Alive	Alive	Alive	Alive	Alive	Alive	Alive	Alive	Alive	Alive	Alive			M5	Alive	Alive	Alive	Alive	Alive	Alive	Alive	Alive	Alive	Alive	Alive	Alive	Alive	Alive	Alive
	M6	Alive	Alive	Alive	Alive	Alive	Alive	Alive	Alive	Alive	Alive	Alive	Alive	Alive	Alive	Alive			M6	Alive	Alive	Alive	Alive	Alive	Alive	Alive	Alive	Alive	Alive	Alive	Alive	Alive	Alive	Alive
		1	2	3	4	5	6	7	8	9	10	11	12	13	14	15				1	2	3	4	5	6	7	8	9	10	11	12	13	14	15
1000 mg/kg PPEF	M1	Alive	Alive	Alive	Alive	Alive	Alive	Alive	Alive	Alive	Alive	Alive	Alive	Alive	Alive	Alive		1000 mg/kg PPEF	M1	Alive	Alive	Alive	Alive	Alive	Alive	Alive	Alive	Alive	Alive	Alive	Alive	Alive	Alive	Alive
	M2	Alive	Alive	Alive	Alive	Alive	Alive	Alive	Alive	Alive	Alive	Alive	Alive	Alive	Alive	Alive			M2	Alive	Alive	Alive	Alive	Alive	Alive	Alive	Alive	Alive	Alive	Alive	Alive	Alive	Alive	Alive
	M3	Alive	Alive	Alive	Alive	Alive	Alive	Alive	Alive	Alive	Alive	Alive	Alive	Alive	Alive	Alive			M3	Alive	Alive	Alive	Alive	Alive	Alive	Alive	Alive	Alive	Alive	Alive	Alive	Alive	Alive	Alive
	M4	Alive	Alive	Alive	Alive	Alive	Alive	Alive	Alive	Alive	Alive	Alive	Alive	Alive	Alive	Alive			M4	Alive	Alive	Alive	Alive	Alive	Alive	Alive	Alive	Alive	Alive	Alive	Alive	Alive	Alive	Alive
	M5	Alive	Alive	Alive	Alive	Alive	Alive	Alive	Alive	Alive	Alive	Alive	Alive	Alive	Alive	Alive			M5	Alive	Alive	Alive	Alive	Alive	Alive	Alive	Alive	Alive	Alive	Alive	Alive	Alive	Alive	Alive
	M6	Alive	Alive	Alive	Alive	Alive	Alive	Alive	Alive	Alive	Alive	Alive	Alive	Alive	Alive	Alive			M6	Alive	Alive	Alive	Alive	Alive	Alive	Alive	Alive	Alive	Alive	Alive	Alive	Alive	Alive	Alive
		1	2	3	4	5	6	7	8	9	10	11	12	13	14	15				1	2	3	4	5	6	7	8	9	10	11	12	13	14	15
1500mg/kg PPEF	M1	Alive	Alive	Alive	Alive	Alive	Alive	Alive	Alive	Alive	Alive	Alive	Alive	Alive	Alive	Alive		1500mg/kg PPEF	M1	Alive	Alive	Alive	Alive	Alive	Alive	Alive	Alive	Alive	Alive	Alive	Alive	Alive	Alive	Alive
	M2	Alive	Alive	Alive	Alive	Alive	Alive	Alive	Alive	Alive	Alive	Alive	Alive	Alive	Alive	Alive			M2	Alive	Alive	Alive	Alive	Alive	Alive	Alive	Alive	Alive	Alive	Alive	Alive	Alive	Alive	Alive
	M3	Alive	Alive	Alive	Alive	Alive	Alive	Alive	Alive	Alive	Alive	Alive	Alive	Alive	Alive	Alive			M3	Alive	Alive	Alive	Alive	Alive	Alive	Alive	Alive	Alive	Alive	Alive	Alive	Alive	Alive	Alive
	M4	Alive	Alive	Alive	Alive	Alive	Alive	Alive	Alive	Alive	Alive	Alive	Alive	Alive	Alive	Alive			M4	Alive	Alive	Alive	Alive	Alive	Alive	Alive	Alive	Alive	Alive	Alive	Alive	Alive	Alive	Alive
	M5	Alive	Alive	Alive	Alive	Alive	Alive	Alive	Alive	Alive	Alive	Alive	Alive	Alive	Alive	Alive			M5	Alive	Alive	Alive	Alive	Alive	Alive	Alive	Alive	Alive	Alive	Alive	Alive	Alive	Alive	Alive
	M6	Alive	Alive	Alive	Alive	Alive	Alive	Alive	Alive	Alive	Alive	Alive	Alive	Alive	Alive	Alive			M6	Alive	Alive	Alive	Alive	Alive	Alive	Alive	Alive	Alive	Alive	Alive	Alive	Alive	Alive	Alive
		1	2	3	4	5	6	7	8	9	10	11	12	13	14	15				1	2	3	4	5	6	7	8	9	10	11	12	13	14	15
1800 mg/kg PPEF	M1	Alive	Alive	Alive	Alive	Alive	Alive	Alive	Alive	Alive	Alive	Alive	Alive	Alive	Alive	Alive		1800 mg/kg PPEF	M1	Alive	Alive	Dead	Dead	Dead	Dead	Dead	Dead	Dead	Dead	Dead	Dead	Dead	Dead	Dead
	M2	Alive	Dead	Dead	Dead	Dead	Dead	Dead	Dead	Dead	Dead	Dead	Dead	Dead	Dead	Dead			M2	Alive	Alive	Alive	Alive	Alive	Alive	Alive	Alive	Alive	Alive	Alive	Alive	Alive	Alive	Alive
	M3	Alive	Alive	Alive	Alive	Alive	Alive	Alive	Alive	Alive	Alive	Alive	Alive	Alive	Alive	Alive			M3	Alive	Alive	Alive	Alive	Alive	Alive	Alive	Alive	Alive	Alive	Alive	Alive	Alive	Alive	Alive
	M4	Alive	Alive	Alive	Alive	Alive	Alive	Alive	Alive	Alive	Alive	Alive	Alive	Alive	Alive	Alive			M4	Alive	Alive	Alive	Alive	Alive	Alive	Alive	Alive	Alive	Alive	Alive	Alive	Alive	Alive	Alive
	M5	Alive	Alive	Alive	Alive	Alive	Alive	Alive	Alive	Alive	Alive	Alive	Alive	Alive	Alive	Alive			M5	Alive	Alive	Alive	Alive	Alive	Alive	Alive	Alive	Alive	Alive	Alive	Alive	Alive	Alive	Alive
	M6	Alive	Alive	Alive	Alive	Alive	Alive	Alive	Alive	Alive	Alive	Alive	Alive	Alive	Alive	Alive			M6	Alive	Alive	Alive	Alive	Alive	Alive	Alive	Alive	Alive	Alive	Alive	Alive	Alive	Alive	Alive
		1	2	3	4	5	6	7	8	9	10	11	12	13	14	15				1	2	3	4	5	6	7	8	9	10	11	12	13	14	15
2000 mg/kg PPEF	M1	Dead	Dead	Dead	Dead	Dead	Dead	Dead	Dead	Dead	Dead	Dead	Dead	Dead	Dead	Dead		2000 mg/kg PPEF	M1	Alive	Dead	Dead	Dead	Dead	Dead	Dead	Dead	Dead	Dead	Dead	Dead	Dead	Dead	Dead
	M2	Alive	Alive	Alive	Alive	Alive	Alive	Alive	Alive	Alive	Alive	Alive	Alive	Alive	Alive	Alive			M2	Alive	Alive	Alive	Alive	Alive	Alive	Alive	Alive	Alive	Alive	Alive	Alive	Alive	Alive	Alive
	M3	Alive	Alive	Alive	Alive	Alive	Alive	Alive	Alive	Alive	Alive	Alive	Alive	Alive	Alive	Alive			M3	Alive	Alive	Alive	Alive	Alive	Alive	Alive	Alive	Alive	Alive	Alive	Alive	Alive	Alive	Alive
	M4	Alive	Died	Died	Died	Died	Died	Died	Died	Died	Died	Died	Died	Died	Died	Died			M4	Alive	Alive	Dead	Dead	Dead	Dead	Dead	Dead	Dead	Dead	Dead	Dead	Dead	Dead	Dead
	M5	Alive	Alive	Alive	Alive	Alive	Alive	Alive	Alive	Alive	Alive	Alive	Alive	Alive	Alive	Alive			M5	Alive	Alive	Alive	Alive	Alive	Alive	Alive	Alive	Alive	Alive	Alive	Alive	Alive	Alive	Alive
	M6	Alive	Alive	Alive	Alive	Alive	Alive	Alive	Alive	Alive	Alive	Alive	Alive	Alive	Alive	Alive			M6	Alive	Alive	Alive	Alive	Alive	Alive	Alive	Alive	Alive	Alive	Alive	Alive	Alive	Alive	Alive
	n=2	Days																	n=2	Days
		1	2	3	4	5	6	7	8	9	10	11	12	13	14	15				1	2	3	4	5	6	7	8	9	10	11	12	13	14	15
Control	M1	Alive	Alive	Alive	Alive	Alive	Alive	Alive	Alive	Alive	Alive	Alive	Alive	Alive	Alive	Alive		Control	M1	Alive	Alive	Alive	Alive	Alive	Alive	Alive	Alive	Alive	Alive	Alive	Alive	Alive	Alive	Alive
	M2	Alive	Alive	Alive	Alive	Alive	Alive	Alive	Alive	Alive	Alive	Alive	Alive	Alive	Alive	Alive			M2	Alive	Alive	Alive	Alive	Alive	Alive	Alive	Alive	Alive	Alive	Alive	Alive	Alive	Alive	Alive
	M3	Alive	Alive	Alive	Alive	Alive	Alive	Alive	Alive	Alive	Alive	Alive	Alive	Alive	Alive	Alive			M3	Alive	Alive	Alive	Alive	Alive	Alive	Alive	Alive	Alive	Alive	Alive	Alive	Alive	Alive	Alive
	M4	Alive	Alive	Alive	Alive	Alive	Alive	Alive	Alive	Alive	Alive	Alive	Alive	Alive	Alive	Alive			M4	Alive	Alive	Alive	Alive	Alive	Alive	Alive	Alive	Alive	Alive	Alive	Alive	Alive	Alive	Alive
	M5	Alive	Alive	Alive	Alive	Alive	Alive	Alive	Alive	Alive	Alive	Alive	Alive	Alive	Alive	Alive			M5	Alive	Alive	Alive	Alive	Alive	Alive	Alive	Alive	Alive	Alive	Alive	Alive	Alive	Alive	Alive
	M6	Alive	Alive	Alive	Alive	Alive	Alive	Alive	Alive	Alive	Alive	Alive	Alive	Alive	Alive	Alive			M6	Alive	Alive	Alive	Alive	Alive	Alive	Alive	Alive	Alive	Alive	Alive	Alive	Alive	Alive	Alive
		1	2	3	4	5	6	7	8	9	10	11	12	13	14	15				1	2	3	4	5	6	7	8	9	10	11	12	13	14	15
300 mg/kg PPEF	M1	Alive	Alive	Alive	Alive	Alive	Alive	Alive	Alive	Alive	Alive	Alive	Alive	Alive	Alive	Alive		300 mg/kg PPEF	M1	Alive	Alive	Alive	Alive	Alive	Alive	Alive	Alive	Alive	Alive	Alive	Alive	Alive	Alive	Alive
	M2	Alive	Alive	Alive	Alive	Alive	Alive	Alive	Alive	Alive	Alive	Alive	Alive	Alive	Alive	Alive			M2	Alive	Alive	Alive	Alive	Alive	Alive	Alive	Alive	Alive	Alive	Alive	Alive	Alive	Alive	Alive
	M3	Alive	Alive	Alive	Alive	Alive	Alive	Alive	Alive	Alive	Alive	Alive	Alive	Alive	Alive	Alive			M3	Alive	Alive	Alive	Alive	Alive	Alive	Alive	Alive	Alive	Alive	Alive	Alive	Alive	Alive	Alive
	M4	Alive	Alive	Alive	Alive	Alive	Alive	Alive	Alive	Alive	Alive	Alive	Alive	Alive	Alive	Alive			M4	Alive	Alive	Alive	Alive	Alive	Alive	Alive	Alive	Alive	Alive	Alive	Alive	Alive	Alive	Alive
	M5	Alive	Alive	Alive	Alive	Alive	Alive	Alive	Alive	Alive	Alive	Alive	Alive	Alive	Alive	Alive			M5	Alive	Alive	Alive	Alive	Alive	Alive	Alive	Alive	Alive	Alive	Alive	Alive	Alive	Alive	Alive
	M6	Alive	Alive	Alive	Alive	Alive	Alive	Alive	Alive	Alive	Alive	Alive	Alive	Alive	Alive	Alive			M6	Alive	Alive	Alive	Alive	Alive	Alive	Alive	Alive	Alive	Alive	Alive	Alive	Alive	Alive	Alive
		1	2	3	4	5	6	7	8	9	10	11	12	13	14	15				1	2	3	4	5	6	7	8	9	10	11	12	13	14	15
500 mg/kg PPEF	M1	Alive	Alive	Alive	Alive	Alive	Alive	Alive	Alive	Alive	Alive	Alive	Alive	Alive	Alive	Alive		500 mg/kg PPEF	M1	Alive	Alive	Alive	Alive	Alive	Alive	Alive	Alive	Alive	Alive	Alive	Alive	Alive	Alive	Alive
	M2	Alive	Alive	Alive	Alive	Alive	Alive	Alive	Alive	Alive	Alive	Alive	Alive	Alive	Alive	Alive			M2	Alive	Alive	Alive	Alive	Alive	Alive	Alive	Alive	Alive	Alive	Alive	Alive	Alive	Alive	Alive
	M3	Alive	Alive	Alive	Alive	Alive	Alive	Alive	Alive	Alive	Alive	Alive	Alive	Alive	Alive	Alive			M3	Alive	Alive	Alive	Alive	Alive	Alive	Alive	Alive	Alive	Alive	Alive	Alive	Alive	Alive	Alive
	M4	Alive	Alive	Alive	Alive	Alive	Alive	Alive	Alive	Alive	Alive	Alive	Alive	Alive	Alive	Alive			M4	Alive	Alive	Alive	Alive	Alive	Alive	Alive	Alive	Alive	Alive	Alive	Alive	Alive	Alive	Alive
	M5	Alive	Alive	Alive	Alive	Alive	Alive	Alive	Alive	Alive	Alive	Alive	Alive	Alive	Alive	Alive			M5	Alive	Alive	Alive	Alive	Alive	Alive	Alive	Alive	Alive	Alive	Alive	Alive	Alive	Alive	Alive
	M6	Alive	Alive	Alive	Alive	Alive	Alive	Alive	Alive	Alive	Alive	Alive	Alive	Alive	Alive	Alive			M6	Alive	Alive	Alive	Alive	Alive	Alive	Alive	Alive	Alive	Alive	Alive	Alive	Alive	Alive	Alive
		1	2	3	4	5	6	7	8	9	10	11	12	13	14	15				1	2	3	4	5	6	7	8	9	10	11	12	13	14	15
1000 mg/kg PPEF	M1	Alive	Alive	Alive	Alive	Alive	Alive	Alive	Alive	Alive	Alive	Alive	Alive	Alive	Alive	Alive		1000 mg/kg PPEF	M1	Alive	Alive	Alive	Alive	Alive	Alive	Alive	Alive	Alive	Alive	Alive	Alive	Alive	Alive	Alive
	M2	Alive	Alive	Alive	Alive	Alive	Alive	Alive	Alive	Alive	Alive	Alive	Alive	Alive	Alive	Alive			M2	Alive	Alive	Alive	Alive	Alive	Alive	Alive	Alive	Alive	Alive	Alive	Alive	Alive	Alive	Alive
	M3	Alive	Alive	Alive	Alive	Alive	Alive	Alive	Alive	Alive	Alive	Alive	Alive	Alive	Alive	Alive			M3	Alive	Alive	Alive	Alive	Alive	Alive	Alive	Alive	Alive	Alive	Alive	Alive	Alive	Alive	Alive
	M4	Alive	Alive	Alive	Alive	Alive	Alive	Alive	Alive	Alive	Alive	Alive	Alive	Alive	Alive	Alive			M4	Alive	Alive	Alive	Alive	Alive	Alive	Alive	Alive	Alive	Alive	Alive	Alive	Alive	Alive	Alive
	M5	Alive	Alive	Alive	Alive	Alive	Alive	Alive	Alive	Alive	Alive	Alive	Alive	Alive	Alive	Alive			M5	Alive	Alive	Alive	Alive	Alive	Alive	Alive	Alive	Alive	Alive	Alive	Alive	Alive	Alive	Alive
	M6	Alive	Alive	Alive	Alive	Alive	Alive	Alive	Alive	Alive	Alive	Alive	Alive	Alive	Alive	Alive			M6	Alive	Alive	Alive	Alive	Alive	Alive	Alive	Alive	Alive	Alive	Alive	Alive	Alive	Alive	Alive
		1	2	3	4	5	6	7	8	9	10	11	12	13	14	15				1	2	3	4	5	6	7	8	9	10	11	12	13	14	15
1500mg/kg PPEF	M1	Alive	Alive	Alive	Alive	Alive	Alive	Alive	Alive	Alive	Alive	Alive	Alive	Alive	Alive	Alive		1500mg/kg PPEF	M1	Alive	Alive	Alive	Alive	Alive	Alive	Alive	Alive	Alive	Alive	Alive	Alive	Alive	Alive	Alive
	M2	Alive	Alive	Alive	Alive	Alive	Alive	Alive	Alive	Alive	Alive	Alive	Alive	Alive	Alive	Alive			M2	Alive	Alive	Alive	Alive	Alive	Alive	Alive	Alive	Alive	Alive	Alive	Alive	Alive	Alive	Alive
	M3	Alive	Alive	Alive	Alive	Alive	Alive	Alive	Alive	Alive	Alive	Alive	Alive	Alive	Alive	Alive			M3	Alive	Alive	Alive	Alive	Alive	Alive	Alive	Alive	Alive	Alive	Alive	Alive	Alive	Alive	Alive
	M4	Alive	Alive	Alive	Alive	Alive	Alive	Alive	Alive	Alive	Alive	Alive	Alive	Alive	Alive	Alive			M4	Alive	Alive	Alive	Alive	Alive	Alive	Alive	Alive	Alive	Alive	Alive	Alive	Alive	Alive	Alive
	M5	Alive	Alive	Alive	Alive	Alive	Alive	Alive	Alive	Alive	Alive	Alive	Alive	Alive	Alive	Alive			M5	Alive	Alive	Alive	Alive	Alive	Alive	Alive	Alive	Alive	Alive	Alive	Alive	Alive	Alive	Alive
	M6	Alive	Alive	Alive	Alive	Alive	Alive	Alive	Alive	Alive	Alive	Alive	Alive	Alive	Alive	Alive			M6	Alive	Alive	Alive	Alive	Alive	Alive	Alive	Alive	Alive	Alive	Alive	Alive	Alive	Alive	Alive
		1	2	3	4	5	6	7	8	9	10	11	12	13	14	15				1	2	3	4	5	6	7	8	9	10	11	12	13	14	15
1800 mg/kg PPEF	M1	Alive	Alive	Alive	Alive	Alive	Alive	Alive	Alive	Alive	Alive	Alive	Alive	Alive	Alive	Alive		1800 mg/kg PPEF	M1	Alive	Alive	Alive	Dead	Dead	Dead	Dead	Dead	Dead	Dead	Dead	Dead	Dead	Dead	Dead
	M2	Alive	Alive	Alive	Alive	Alive	Alive	Alive	Alive	Alive	Alive	Alive	Alive	Alive	Alive	Alive			M2	Alive	Alive	Alive	Alive	Alive	Alive	Alive	Alive	Alive	Alive	Alive	Alive	Alive	Alive	Alive
	M3	Alive	Alive	Dead	Dead	Dead	Dead	Dead	Dead	Dead	Dead	Dead	Dead	Dead	Dead	Dead			M3	Alive	Alive	Alive	Alive	Alive	Alive	Alive	Alive	Alive	Alive	Alive	Alive	Alive	Alive	Alive
	M4	Alive	Alive	Alive	Alive	Alive	Alive	Alive	Alive	Alive	Alive	Alive	Alive	Alive	Alive	Alive			M4	Alive	Alive	Alive	Alive	Alive	Alive	Alive	Alive	Alive	Alive	Alive	Alive	Alive	Alive	Alive
	M5	Alive	Alive	Alive	Alive	Alive	Alive	Alive	Alive	Alive	Alive	Alive	Alive	Alive	Alive	Alive			M5	Alive	Alive	Alive	Alive	Alive	Alive	Alive	Alive	Alive	Alive	Alive	Alive	Alive	Alive	Alive
	M6	Alive	Alive	Alive	Alive	Alive	Alive	Alive	Alive	Alive	Alive	Alive	Alive	Alive	Alive	Alive			M6	Alive	Alive	Alive	Alive	Alive	Alive	Alive	Alive	Alive	Alive	Alive	Alive	Alive	Alive	Alive
		1	2	3	4	5	6	7	8	9	10	11	12	13	14	15				1	2	3	4	5	6	7	8	9	10	11	12	13	14	15
2000 mg/kg PPEF	M1	Alive	Alive	Alive	Alive	Alive	Alive	Alive	Alive	Alive	Alive	Alive	Alive	Alive	Alive	Alive		2000 mg/kg PPEF	M1	Alive	Alive	Alive	Alive	Alive	Alive	Alive	Alive	Alive	Alive	Alive	Alive	Alive	Alive	Alive
	M2	Alive	Alive	Alive	Alive	Dead	Dead	Dead	Dead	Dead	Dead	Dead	Dead	Dead	Dead	Dead			M2	Alive	Alive	Alive	Alive	Alive	Alive	Alive	Alive	Alive	Alive	Alive	Alive	Alive	Alive	Alive
	M3	Alive	Alive	Alive	Alive	Alive	Alive	Alive	Alive	Alive	Alive	Alive	Alive	Alive	Alive	Alive			M3	Alive	Alive	Alive	Alive	Alive	Alive	Dead	Dead	Dead	Dead	Dead	Dead	Dead	Dead	Dead
	M4	Alive	Alive	Alive	Alive	Alive	Alive	Alive	Alive	Alive	Alive	Alive	Alive	Alive	Alive	Alive			M4	Alive	Alive	Alive	Alive	Alive	Alive	Alive	Alive	Alive	Alive	Alive	Alive	Alive	Alive	Alive
	M5	Alive	Alive	Alive	Alive	Alive	Alive	Alive	Dead	Dead	Dead	Dead	Dead	Dead	Dead	Dead			M5	Alive	Alive	Alive	Alive	Dead	Dead	Dead	Dead	Dead	Dead	Dead	Dead	Dead	Dead	Dead
	M6	Alive	Alive	Alive	Alive	Alive	Alive	Alive	Alive	Alive	Alive	Alive	Alive	Alive	Alive	Alive			M6	Alive	Alive	Alive	Alive	Alive	Alive	Alive	Alive	Alive	Alive	Alive	Alive	Alive	Alive	Alive
	n=3	Days																	n=3	Days
		1	2	3	4	5	6	7	8	9	10	11	12	13	14	15				1	2	3	4	5	6	7	8	9	10	11	12	13	14	15
Control	M1	Alive	Alive	Alive	Alive	Alive	Alive	Alive	Alive	Alive	Alive	Alive	Alive	Alive	Alive	Alive		Control	M1	Alive	Alive	Alive	Alive	Alive	Alive	Alive	Alive	Alive	Alive	Alive	Alive	Alive	Alive	Alive
	M2	Alive	Alive	Alive	Alive	Alive	Alive	Alive	Alive	Alive	Alive	Alive	Alive	Alive	Alive	Alive			M2	Alive	Alive	Alive	Alive	Alive	Alive	Alive	Alive	Alive	Alive	Alive	Alive	Alive	Alive	Alive
	M3	Alive	Alive	Alive	Alive	Alive	Alive	Alive	Alive	Alive	Alive	Alive	Alive	Alive	Alive	Alive			M3	Alive	Alive	Alive	Alive	Alive	Alive	Alive	Alive	Alive	Alive	Alive	Alive	Alive	Alive	Alive
	M4	Alive	Alive	Alive	Alive	Alive	Alive	Alive	Alive	Alive	Alive	Alive	Alive	Alive	Alive	Alive			M4	Alive	Alive	Alive	Alive	Alive	Alive	Alive	Alive	Alive	Alive	Alive	Alive	Alive	Alive	Alive
	M5	Alive	Alive	Alive	Alive	Alive	Alive	Alive	Alive	Alive	Alive	Alive	Alive	Alive	Alive	Alive			M5	Alive	Alive	Alive	Alive	Alive	Alive	Alive	Alive	Alive	Alive	Alive	Alive	Alive	Alive	Alive
	M6	Alive	Alive	Alive	Alive	Alive	Alive	Alive	Alive	Alive	Alive	Alive	Alive	Alive	Alive	Alive			M6	Alive	Alive	Alive	Alive	Alive	Alive	Alive	Alive	Alive	Alive	Alive	Alive	Alive	Alive	Alive
		1	2	3	4	5	6	7	8	9	10	11	12	13	14	15				1	2	3	4	5	6	7	8	9	10	11	12	13	14	15
300 mg/kg PPEF	M1	Alive	Alive	Alive	Alive	Alive	Alive	Alive	Alive	Alive	Alive	Alive	Alive	Alive	Alive	Alive		300 mg/kg PPEF	M1	Alive	Alive	Alive	Alive	Alive	Alive	Alive	Alive	Alive	Alive	Alive	Alive	Alive	Alive	Alive
	M2	Alive	Alive	Alive	Alive	Alive	Alive	Alive	Alive	Alive	Alive	Alive	Alive	Alive	Alive	Alive			M2	Alive	Alive	Alive	Alive	Alive	Alive	Alive	Alive	Alive	Alive	Alive	Alive	Alive	Alive	Alive
	M3	Alive	Alive	Alive	Alive	Alive	Alive	Alive	Alive	Alive	Alive	Alive	Alive	Alive	Alive	Alive			M3	Alive	Alive	Alive	Alive	Alive	Alive	Alive	Alive	Alive	Alive	Alive	Alive	Alive	Alive	Alive
	M4	Alive	Alive	Alive	Alive	Alive	Alive	Alive	Alive	Alive	Alive	Alive	Alive	Alive	Alive	Alive			M4	Alive	Alive	Alive	Alive	Alive	Alive	Alive	Alive	Alive	Alive	Alive	Alive	Alive	Alive	Alive
	M5	Alive	Alive	Alive	Alive	Alive	Alive	Alive	Alive	Alive	Alive	Alive	Alive	Alive	Alive	Alive			M5	Alive	Alive	Alive	Alive	Alive	Alive	Alive	Alive	Alive	Alive	Alive	Alive	Alive	Alive	Alive
	M6	Alive	Alive	Alive	Alive	Alive	Alive	Alive	Alive	Alive	Alive	Alive	Alive	Alive	Alive	Alive			M6	Alive	Alive	Alive	Alive	Alive	Alive	Alive	Alive	Alive	Alive	Alive	Alive	Alive	Alive	Alive
		1	2	3	4	5	6	7	8	9	10	11	12	13	14	15				1	2	3	4	5	6	7	8	9	10	11	12	13	14	15
500 mg/kg PPEF	M1	Alive	Alive	Alive	Alive	Alive	Alive	Alive	Alive	Alive	Alive	Alive	Alive	Alive	Alive	Alive		500 mg/kg PPEF	M1	Alive	Alive	Alive	Alive	Alive	Alive	Alive	Alive	Alive	Alive	Alive	Alive	Alive	Alive	Alive
	M2	Alive	Alive	Alive	Alive	Alive	Alive	Alive	Alive	Alive	Alive	Alive	Alive	Alive	Alive	Alive			M2	Alive	Alive	Alive	Alive	Alive	Alive	Alive	Alive	Alive	Alive	Alive	Alive	Alive	Alive	Alive
	M3	Alive	Alive	Alive	Alive	Alive	Alive	Alive	Alive	Alive	Alive	Alive	Alive	Alive	Alive	Alive			M3	Alive	Alive	Alive	Alive	Alive	Alive	Alive	Alive	Alive	Alive	Alive	Alive	Alive	Alive	Alive
	M4	Alive	Alive	Alive	Alive	Alive	Alive	Alive	Alive	Alive	Alive	Alive	Alive	Alive	Alive	Alive			M4	Alive	Alive	Alive	Alive	Alive	Alive	Alive	Alive	Alive	Alive	Alive	Alive	Alive	Alive	Alive
	M5	Alive	Alive	Alive	Alive	Alive	Alive	Alive	Alive	Alive	Alive	Alive	Alive	Alive	Alive	Alive			M5	Alive	Alive	Alive	Alive	Alive	Alive	Alive	Alive	Alive	Alive	Alive	Alive	Alive	Alive	Alive
	M6	Alive	Alive	Alive	Alive	Alive	Alive	Alive	Alive	Alive	Alive	Alive	Alive	Alive	Alive	Alive			M6	Alive	Alive	Alive	Alive	Alive	Alive	Alive	Alive	Alive	Alive	Alive	Alive	Alive	Alive	Alive
		1	2	3	4	5	6	7	8	9	10	11	12	13	14	15				1	2	3	4	5	6	7	8	9	10	11	12	13	14	15
1000 mg/kg PPEF	M1	Alive	Alive	Alive	Alive	Alive	Alive	Alive	Alive	Alive	Alive	Alive	Alive	Alive	Alive	Alive		1000 mg/kg PPEF	M1	Alive	Alive	Alive	Alive	Alive	Alive	Alive	Alive	Alive	Alive	Alive	Alive	Alive	Alive	Alive
	M2	Alive	Alive	Alive	Alive	Alive	Alive	Alive	Alive	Alive	Alive	Alive	Alive	Alive	Alive	Alive			M2	Alive	Alive	Alive	Alive	Alive	Alive	Alive	Alive	Alive	Alive	Alive	Alive	Alive	Alive	Alive
	M3	Alive	Alive	Alive	Alive	Alive	Alive	Alive	Alive	Alive	Alive	Alive	Alive	Alive	Alive	Alive			M3	Alive	Alive	Alive	Alive	Alive	Alive	Alive	Alive	Alive	Alive	Alive	Alive	Alive	Alive	Alive
	M4	Alive	Alive	Alive	Alive	Alive	Alive	Alive	Alive	Alive	Alive	Alive	Alive	Alive	Alive	Alive			M4	Alive	Alive	Alive	Alive	Alive	Alive	Alive	Alive	Alive	Alive	Alive	Alive	Alive	Alive	Alive
	M5	Alive	Alive	Alive	Alive	Alive	Alive	Alive	Alive	Alive	Alive	Alive	Alive	Alive	Alive	Alive			M5	Alive	Alive	Alive	Alive	Alive	Alive	Alive	Alive	Alive	Alive	Alive	Alive	Alive	Alive	Alive
	M6	Alive	Alive	Alive	Alive	Alive	Alive	Alive	Alive	Alive	Alive	Alive	Alive	Alive	Alive	Alive			M6	Alive	Alive	Alive	Alive	Alive	Alive	Alive	Alive	Alive	Alive	Alive	Alive	Alive	Alive	Alive
		1	2	3	4	5	6	7	8	9	10	11	12	13	14	15				1	2	3	4	5	6	7	8	9	10	11	12	13	14	15
1500mg/kg PPEF	M1	Alive	Alive	Alive	Alive	Alive	Alive	Alive	Alive	Alive	Alive	Alive	Alive	Alive	Alive	Alive		1500mg/kg PPEF	M1	Alive	Alive	Alive	Alive	Alive	Alive	Alive	Alive	Alive	Alive	Alive	Alive	Alive	Alive	Alive
	M2	Alive	Alive	Alive	Alive	Alive	Alive	Alive	Alive	Alive	Alive	Alive	Alive	Alive	Alive	Alive			M2	Alive	Alive	Alive	Alive	Alive	Alive	Alive	Alive	Alive	Alive	Alive	Alive	Alive	Alive	Alive
	M3	Alive	Alive	Alive	Alive	Alive	Alive	Alive	Alive	Alive	Alive	Alive	Alive	Alive	Alive	Alive			M3	Alive	Alive	Alive	Alive	Alive	Alive	Alive	Alive	Alive	Alive	Alive	Alive	Alive	Alive	Alive
	M4	Alive	Alive	Alive	Alive	Alive	Alive	Alive	Alive	Alive	Alive	Alive	Alive	Alive	Alive	Alive			M4	Alive	Alive	Alive	Alive	Alive	Alive	Alive	Alive	Alive	Alive	Alive	Alive	Alive	Alive	Alive
	M5	Alive	Alive	Alive	Alive	Alive	Alive	Alive	Alive	Alive	Alive	Alive	Alive	Alive	Alive	Alive			M5	Alive	Alive	Alive	Alive	Alive	Alive	Alive	Alive	Alive	Alive	Alive	Alive	Alive	Alive	Alive
	M6	Alive	Alive	Alive	Alive	Alive	Alive	Alive	Alive	Alive	Alive	Alive	Alive	Alive	Alive	Alive			M6	Alive	Alive	Alive	Alive	Alive	Alive	Alive	Alive	Alive	Alive	Alive	Alive	Alive	Alive	Alive
		1	2	3	4	5	6	7	8	9	10	11	12	13	14	15				1	2	3	4	5	6	7	8	9	10	11	12	13	14	15
1800 mg/kg PPEF	M1	Alive	Alive	Alive	Alive	Alive	Alive	Alive	Alive	Alive	Alive	Alive	Alive	Alive	Alive	Alive		1800 mg/kg PPEF	M1	Alive	Alive	Alive	Alive	Alive	Alive	Alive	Alive	Alive	Alive	Alive	Alive	Alive	Alive	Alive
	M2	Alive	Alive	Alive	Alive	Alive	Dead	Dead	Dead	Dead	Dead	Dead	Dead	Dead	Dead	Dead			M2	Alive	Alive	Alive	Alive	Alive	Alive	Alive	Alive	Alive	Alive	Alive	Alive	Alive	Alive	Alive
	M3	Alive	Alive	Alive	Alive	Alive	Alive	Alive	Alive	Alive	Alive	Alive	Alive	Alive	Alive	Alive			M3	Alive	Dead	Dead	Dead	Dead	Dead	Dead	Dead	Dead	Dead	Dead	Dead	Dead	Dead	Dead
	M4	Alive	Alive	Alive	Alive	Alive	Alive	Alive	Alive	Alive	Alive	Alive	Alive	Alive	Alive	Alive			M4	Alive	Alive	Alive	Alive	Alive	Alive	Alive	Alive	Alive	Alive	Alive	Alive	Alive	Alive	Alive
	M5	Alive	Alive	Alive	Alive	Alive	Alive	Alive	Alive	Alive	Alive	Alive	Alive	Alive	Alive	Alive			M5	Alive	Alive	Alive	Alive	Alive	Alive	Alive	Alive	Alive	Alive	Alive	Alive	Alive	Alive	Alive
	M6	Alive	Alive	Alive	Alive	Alive	Alive	Alive	Alive	Alive	Alive	Alive	Alive	Alive	Alive	Alive			M6	Alive	Alive	Alive	Alive	Alive	Alive	Alive	Alive	Alive	Alive	Alive	Alive	Alive	Alive	Alive
		1	2	3	4	5	6	7	8	9	10	11	12	13	14	15				1	2	3	4	5	6	7	8	9	10	11	12	13	14	15
2000 mg/kg PPEF	M1	Alive	Alive	Alive	Alive	Alive	Alive	Alive	Alive	Alive	Alive	Alive	Alive	Alive	Alive	Alive		2000 mg/kg PPEF	M1	Alive	Alive	Alive	Alive	Alive	Alive	Alive	Alive	Alive	Alive	Alive	Alive	Alive	Alive	Alive
	M2	Alive	Alive	Alive	Alive	Alive	Alive	Alive	Alive	Alive	Alive	Alive	Alive	Alive	Alive	Alive			M2	Alive	Alive	Alive	Alive	Alive	Alive	Alive	Alive	Alive	Alive	Alive	Alive	Alive	Alive	Alive
	M3	Alive	Alive	Alive	Alive	Alive	Alive	Alive	Alive	Alive	Dead	Dead	Dead	Dead	Dead	Dead			M3	Alive	Alive	Alive	Alive	Dead	Dead	Dead	Dead	Dead	Dead	Dead	Dead	Dead	Dead	Dead
	M4	Alive	Alive	Alive	Alive	Alive	Alive	Alive	Alive	Alive	Alive	Alive	Alive	Alive	Alive	Alive			M4	Alive	Dead	Dead	Dead	Dead	Dead	Dead	Dead	Dead	Dead	Dead	Dead	Dead	Dead	Died
	M5	Alive	Alive	Alive	Alive	Alive	Alive	Alive	Alive	Alive	Alive	Alive	Alive	Alive	Alive	Alive			M5	Alive	Alive	Alive	Alive	Alive	Alive	Alive	Alive	Alive	Alive	Alive	Alive	Alive	Alive	Alive
	M6	Dead	Dead	Dead	Dead	Dead	Dead	Dead	Dead	Dead	Dead	Dead	Dead	Dead	Dead	Dead			M6	Alive	Alive	Alive	Alive	Alive	Alive	Alive	Alive	Alive	Alive	Alive	Alive	Alive	Alive	Alive

## Sheet: Figure 6D
	An intravenous dose of PPEF																		An intravenous dose of BPVF
	n=1	Days																	n=1	Days
		1	2	3	4	5	6	7	8	9	10	11	12	13	14	15				1	2	3	4	5	6	7	8	9	10	11	12	13	14	15
Control	M1	Alive	Alive	Alive	Alive	Alive	Alive	Alive	Alive	Alive	Alive	Alive	Alive	Alive	Alive	Alive		Control	M1	Alive	Alive	Alive	Alive	Alive	Alive	Alive	Alive	Alive	Alive	Alive	Alive	Alive	Alive	Alive
	M2	Alive	Alive	Alive	Alive	Alive	Alive	Alive	Alive	Alive	Alive	Alive	Alive	Alive	Alive	Alive			M2	Alive	Alive	Alive	Alive	Alive	Alive	Alive	Alive	Alive	Alive	Alive	Alive	Alive	Alive	Alive
	M3	Alive	Alive	Alive	Alive	Alive	Alive	Alive	Alive	Alive	Alive	Alive	Alive	Alive	Alive	Alive			M3	Alive	Alive	Alive	Alive	Alive	Alive	Alive	Alive	Alive	Alive	Alive	Alive	Alive	Alive	Alive
	M4	Alive	Alive	Alive	Alive	Alive	Alive	Alive	Alive	Alive	Alive	Alive	Alive	Alive	Alive	Alive			M4	Alive	Alive	Alive	Alive	Alive	Alive	Alive	Alive	Alive	Alive	Alive	Alive	Alive	Alive	Alive
	M5	Alive	Alive	Alive	Alive	Alive	Alive	Alive	Alive	Alive	Alive	Alive	Alive	Alive	Alive	Alive			M5	Alive	Alive	Alive	Alive	Alive	Alive	Alive	Alive	Alive	Alive	Alive	Alive	Alive	Alive	Alive
	M6	Alive	Alive	Alive	Alive	Alive	Alive	Alive	Alive	Alive	Alive	Alive	Alive	Alive	Alive	Alive			M6	Alive	Alive	Alive	Alive	Alive	Alive	Alive	Alive	Alive	Alive	Alive	Alive	Alive	Alive	Alive
		1	2	3	4	5	6	7	8	9	10	11	12	13	14	15				1	2	3	4	5	6	7	8	9	10	11	12	13	14	15
10 mg/kg PPEF	M1	Alive	Alive	Alive	Alive	Alive	Alive	Alive	Alive	Alive	Alive	Alive	Alive	Alive	Alive	Alive		10 mg/kg PPEF	M1	Alive	Alive	Alive	Alive	Alive	Alive	Alive	Alive	Alive	Alive	Alive	Alive	Alive	Alive	Alive
	M2	Alive	Alive	Alive	Alive	Alive	Alive	Alive	Alive	Alive	Alive	Alive	Alive	Alive	Alive	Alive			M2	Alive	Alive	Alive	Alive	Alive	Alive	Alive	Alive	Alive	Alive	Alive	Alive	Alive	Alive	Alive
	M3	Alive	Alive	Alive	Alive	Alive	Alive	Alive	Alive	Alive	Alive	Alive	Alive	Alive	Alive	Alive			M3	Alive	Alive	Alive	Alive	Alive	Alive	Alive	Alive	Alive	Alive	Alive	Alive	Alive	Alive	Alive
	M4	Alive	Alive	Alive	Alive	Alive	Alive	Alive	Alive	Alive	Alive	Alive	Alive	Alive	Alive	Alive			M4	Alive	Alive	Alive	Alive	Alive	Alive	Alive	Alive	Alive	Alive	Alive	Alive	Alive	Alive	Alive
	M5	Alive	Alive	Alive	Alive	Alive	Alive	Alive	Alive	Alive	Alive	Alive	Alive	Alive	Alive	Alive			M5	Alive	Alive	Alive	Alive	Alive	Alive	Alive	Alive	Alive	Alive	Alive	Alive	Alive	Alive	Alive
	M6	Alive	Alive	Alive	Alive	Alive	Alive	Alive	Alive	Alive	Alive	Alive	Alive	Alive	Alive	Alive			M6	Alive	Alive	Alive	Alive	Alive	Alive	Alive	Alive	Alive	Alive	Alive	Alive	Alive	Alive	Alive
		1	2	3	4	5	6	7	8	9	10	11	12	13	14	15				1	2	3	4	5	6	7	8	9	10	11	12	13	14	15
25 mg/kg PPEF	M1	Alive	Alive	Alive	Alive	Alive	Alive	Alive	Alive	Alive	Alive	Alive	Alive	Alive	Alive	Alive		25 mg/kg PPEF	M1	Alive	Alive	Alive	Alive	Alive	Alive	Alive	Alive	Alive	Alive	Alive	Alive	Alive	Alive	Alive
	M2	Alive	Alive	Alive	Alive	Alive	Alive	Alive	Alive	Alive	Alive	Alive	Alive	Alive	Alive	Alive			M2	Alive	Alive	Alive	Alive	Alive	Alive	Alive	Alive	Alive	Alive	Alive	Alive	Alive	Alive	Alive
	M3	Alive	Alive	Alive	Alive	Alive	Alive	Alive	Alive	Alive	Alive	Alive	Alive	Alive	Alive	Alive			M3	Alive	Alive	Alive	Alive	Alive	Alive	Alive	Alive	Alive	Alive	Alive	Alive	Alive	Alive	Alive
	M4	Alive	Alive	Alive	Alive	Alive	Alive	Alive	Alive	Alive	Alive	Alive	Alive	Alive	Alive	Alive			M4	Alive	Alive	Alive	Alive	Alive	Alive	Alive	Alive	Alive	Alive	Alive	Alive	Alive	Alive	Alive
	M5	Alive	Alive	Alive	Alive	Alive	Alive	Alive	Alive	Alive	Alive	Alive	Alive	Alive	Alive	Alive			M5	Alive	Alive	Alive	Alive	Alive	Alive	Alive	Alive	Alive	Alive	Alive	Alive	Alive	Alive	Alive
	M6	Alive	Alive	Alive	Alive	Alive	Alive	Alive	Alive	Alive	Alive	Alive	Alive	Alive	Alive	Alive			M6	Alive	Alive	Alive	Alive	Alive	Alive	Alive	Alive	Alive	Alive	Alive	Alive	Alive	Alive	Alive
		1	2	3	4	5	6	7	8	9	10	11	12	13	14	15				1	2	3	4	5	6	7	8	9	10	11	12	13	14	15
50 mg/kg PPEF	M1	Alive	Alive	Alive	Alive	Alive	Alive	Alive	Alive	Alive	Alive	Alive	Alive	Alive	Alive	Alive		50 mg/kg PPEF	M1	Alive	Alive	Alive	Alive	Alive	Alive	Alive	Alive	Alive	Alive	Alive	Alive	Alive	Alive	Alive
	M2	Alive	Alive	Alive	Alive	Alive	Alive	Alive	Alive	Alive	Alive	Alive	Alive	Alive	Alive	Alive			M2	Alive	Alive	Alive	Alive	Alive	Alive	Alive	Alive	Alive	Alive	Alive	Alive	Alive	Alive	Alive
	M3	Alive	Alive	Alive	Alive	Alive	Alive	Alive	Alive	Alive	Alive	Alive	Alive	Alive	Alive	Alive			M3	Alive	Alive	Alive	Alive	Alive	Alive	Alive	Alive	Alive	Alive	Alive	Alive	Alive	Alive	Alive
	M4	Alive	Alive	Alive	Alive	Alive	Alive	Alive	Alive	Alive	Alive	Alive	Alive	Alive	Alive	Alive			M4	Alive	Alive	Alive	Alive	Alive	Alive	Alive	Alive	Alive	Alive	Alive	Alive	Alive	Alive	Alive
	M5	Alive	Alive	Alive	Alive	Alive	Alive	Alive	Alive	Alive	Alive	Alive	Alive	Alive	Alive	Alive			M5	Alive	Alive	Alive	Alive	Alive	Alive	Alive	Alive	Alive	Alive	Alive	Alive	Alive	Alive	Alive
	M6	Alive	Alive	Alive	Alive	Alive	Alive	Alive	Alive	Alive	Alive	Alive	Alive	Alive	Alive	Alive			M6	Alive	Alive	Alive	Alive	Alive	Alive	Alive	Alive	Alive	Alive	Alive	Alive	Alive	Alive	Alive
		1	2	3	4	5	6	7	8	9	10	11	12	13	14	15				1	2	3	4	5	6	7	8	9	10	11	12	13	14	15
80mg/kg PPEF	M1	Alive	Alive	Alive	Alive	Alive	Alive	Alive	Alive	Alive	Alive	Alive	Alive	Alive	Alive	Alive		80mg/kg PPEF	M1	Alive	Alive	Alive	Alive	Alive	Alive	Alive	Alive	Alive	Alive	Alive	Alive	Alive	Alive	Alive
	M2	Alive	Alive	Alive	Alive	Alive	Alive	Alive	Alive	Alive	Alive	Alive	Alive	Alive	Alive	Alive			M2	Alive	Alive	Alive	Alive	Alive	Alive	Alive	Alive	Alive	Alive	Alive	Alive	Alive	Alive	Alive
	M3	Alive	Alive	Alive	Alive	Alive	Alive	Alive	Alive	Alive	Alive	Alive	Alive	Alive	Alive	Alive			M3	Alive	Alive	Alive	Alive	Alive	Alive	Alive	Alive	Alive	Alive	Alive	Alive	Alive	Alive	Alive
	M4	Alive	Alive	Alive	Alive	Alive	Alive	Alive	Alive	Alive	Alive	Alive	Alive	Alive	Alive	Alive			M4	Alive	Alive	Alive	Alive	Alive	Alive	Alive	Alive	Alive	Alive	Alive	Alive	Alive	Alive	Alive
	M5	Alive	Alive	Alive	Alive	Alive	Alive	Alive	Alive	Alive	Alive	Alive	Alive	Alive	Alive	Alive			M5	Alive	Alive	Alive	Alive	Alive	Alive	Alive	Alive	Alive	Alive	Alive	Alive	Alive	Alive	Alive
	M6	Alive	Alive	Alive	Alive	Alive	Alive	Alive	Alive	Alive	Alive	Alive	Alive	Alive	Alive	Alive			M6	Alive	Alive	Alive	Alive	Alive	Alive	Alive	Alive	Alive	Alive	Alive	Alive	Alive	Alive	Alive
		1	2	3	4	5	6	7	8	9	10	11	12	13	14	15				1	2	3	4	5	6	7	8	9	10	11	12	13	14	15
100 mg/kg PPEF	M1	Alive	Alive	Alive	Alive	Alive	Alive	Alive	Alive	Alive	Alive	Alive	Alive	Alive	Alive	Alive		100 mg/kg PPEF	M1	Alive	Alive	Alive	Alive	Alive	Alive	Alive	Alive	Alive	Alive	Alive	Alive	Alive	Alive	Alive
	M2	Alive	Alive	Alive	Alive	Alive	Alive	Alive	Alive	Alive	Alive	Alive	Alive	Alive	Alive	Alive			M2	Alive	Alive	Alive	Alive	Alive	Alive	Alive	Alive	Alive	Alive	Alive	Alive	Alive	Alive	Alive
	M3	Alive	Alive	Alive	Alive	Alive	Alive	Alive	Alive	Alive	Alive	Alive	Alive	Alive	Alive	Alive			M3	Alive	Alive	Alive	Alive	Alive	Alive	Alive	Alive	Alive	Alive	Alive	Alive	Alive	Alive	Alive
	M4	Alive	Alive	Alive	Alive	Alive	Alive	Alive	Alive	Alive	Alive	Alive	Alive	Alive	Alive	Alive			M4	Alive	Alive	Alive	Alive	Alive	Alive	Alive	Alive	Alive	Alive	Alive	Alive	Alive	Alive	Alive
	M5	Alive	Alive	Alive	Alive	Alive	Alive	Alive	Alive	Alive	Alive	Alive	Alive	Alive	Alive	Alive			M5	Alive	Alive	Alive	Alive	Alive	Alive	Alive	Alive	Alive	Alive	Alive	Alive	Alive	Alive	Alive
	M6	Alive	Alive	Alive	Alive	Alive	Alive	Alive	Alive	Alive	Alive	Alive	Alive	Alive	Alive	Alive			M6	Alive	Alive	Alive	Alive	Alive	Alive	Alive	Alive	Alive	Alive	Alive	Alive	Alive	Alive	Alive
		1	2	3	4	5	6	7	8	9	10	11	12	13	14	15				1	2	3	4	5	6	7	8	9	10	11	12	13	14	15
125 mg/kg PPEF	M1	Dead	Dead	Dead	Dead	Dead	Dead	Dead	Dead	Dead	Dead	Dead	Dead	Dead	Dead	Dead		125 mg/kg PPEF	M1	Alive	Dead	Dead	Dead	Dead	Dead	Dead	Dead	Dead	Dead	Dead	Dead	Dead	Dead	Dead
	M2	Alive	Alive	Alive	Alive	Alive	Alive	Alive	Alive	Alive	Alive	Alive	Alive	Alive	Alive	Alive			M2	Alive	Alive	Alive	Alive	Alive	Alive	Alive	Alive	Alive	Alive	Alive	Alive	Alive	Alive	Alive
	M3	Alive	Alive	Alive	Alive	Alive	Alive	Alive	Alive	Alive	Alive	Alive	Alive	Alive	Alive	Alive			M3	Alive	Alive	Alive	Alive	Alive	Alive	Alive	Alive	Alive	Alive	Alive	Alive	Alive	Alive	Alive
	M4	Alive	Alive	Alive	Alive	Alive	Alive	Alive	Alive	Alive	Alive	Alive	Alive	Alive	Alive	Alive			M4	Alive	Alive	Alive	Alive	Alive	Alive	Alive	Alive	Alive	Alive	Alive	Alive	Alive	Alive	Alive
	M5	Alive	Alive	Alive	Alive	Alive	Alive	Alive	Alive	Alive	Alive	Alive	Alive	Alive	Alive	Alive			M5	Alive	Alive	Alive	Alive	Alive	Alive	Alive	Alive	Alive	Alive	Alive	Alive	Alive	Alive	Alive
	M6	Alive	Alive	Alive	Alive	Alive	Alive	Alive	Alive	Alive	Alive	Alive	Alive	Alive	Alive	Alive			M6	Alive	Alive	Dead	Dead	Dead	Dead	Dead	Dead	Dead	Dead	Dead	Dead	Dead	Dead	Dead
	n=2	Days																	n=2	Days
		1	2	3	4	5	6	7	8	9	10	11	12	13	14	15				1	2	3	4	5	6	7	8	9	10	11	12	13	14	15
Control	M1	Alive	Alive	Alive	Alive	Alive	Alive	Alive	Alive	Alive	Alive	Alive	Alive	Alive	Alive	Alive		Control	M1	Alive	Alive	Alive	Alive	Alive	Alive	Alive	Alive	Alive	Alive	Alive	Alive	Alive	Alive	Alive
	M2	Alive	Alive	Alive	Alive	Alive	Alive	Alive	Alive	Alive	Alive	Alive	Alive	Alive	Alive	Alive			M2	Alive	Alive	Alive	Alive	Alive	Alive	Alive	Alive	Alive	Alive	Alive	Alive	Alive	Alive	Alive
	M3	Alive	Alive	Alive	Alive	Alive	Alive	Alive	Alive	Alive	Alive	Alive	Alive	Alive	Alive	Alive			M3	Alive	Alive	Alive	Alive	Alive	Alive	Alive	Alive	Alive	Alive	Alive	Alive	Alive	Alive	Alive
	M4	Alive	Alive	Alive	Alive	Alive	Alive	Alive	Alive	Alive	Alive	Alive	Alive	Alive	Alive	Alive			M4	Alive	Alive	Alive	Alive	Alive	Alive	Alive	Alive	Alive	Alive	Alive	Alive	Alive	Alive	Alive
	M5	Alive	Alive	Alive	Alive	Alive	Alive	Alive	Alive	Alive	Alive	Alive	Alive	Alive	Alive	Alive			M5	Alive	Alive	Alive	Alive	Alive	Alive	Alive	Alive	Alive	Alive	Alive	Alive	Alive	Alive	Alive
	M6	Alive	Alive	Alive	Alive	Alive	Alive	Alive	Alive	Alive	Alive	Alive	Alive	Alive	Alive	Alive			M6	Alive	Alive	Alive	Alive	Alive	Alive	Alive	Alive	Alive	Alive	Alive	Alive	Alive	Alive	Alive
		1	2	3	4	5	6	7	8	9	10	11	12	13	14	15				1	2	3	4	5	6	7	8	9	10	11	12	13	14	15
10 mg/kg PPEF	M1	Alive	Alive	Alive	Alive	Alive	Alive	Alive	Alive	Alive	Alive	Alive	Alive	Alive	Alive	Alive		10 mg/kg PPEF	M1	Alive	Alive	Alive	Alive	Alive	Alive	Alive	Alive	Alive	Alive	Alive	Alive	Alive	Alive	Alive
	M2	Alive	Alive	Alive	Alive	Alive	Alive	Alive	Alive	Alive	Alive	Alive	Alive	Alive	Alive	Alive			M2	Alive	Alive	Alive	Alive	Alive	Alive	Alive	Alive	Alive	Alive	Alive	Alive	Alive	Alive	Alive
	M3	Alive	Alive	Alive	Alive	Alive	Alive	Alive	Alive	Alive	Alive	Alive	Alive	Alive	Alive	Alive			M3	Alive	Alive	Alive	Alive	Alive	Alive	Alive	Alive	Alive	Alive	Alive	Alive	Alive	Alive	Alive
	M4	Alive	Alive	Alive	Alive	Alive	Alive	Alive	Alive	Alive	Alive	Alive	Alive	Alive	Alive	Alive			M4	Alive	Alive	Alive	Alive	Alive	Alive	Alive	Alive	Alive	Alive	Alive	Alive	Alive	Alive	Alive
	M5	Alive	Alive	Alive	Alive	Alive	Alive	Alive	Alive	Alive	Alive	Alive	Alive	Alive	Alive	Alive			M5	Alive	Alive	Alive	Alive	Alive	Alive	Alive	Alive	Alive	Alive	Alive	Alive	Alive	Alive	Alive
	M6	Alive	Alive	Alive	Alive	Alive	Alive	Alive	Alive	Alive	Alive	Alive	Alive	Alive	Alive	Alive			M6	Alive	Alive	Alive	Alive	Alive	Alive	Alive	Alive	Alive	Alive	Alive	Alive	Alive	Alive	Alive
		1	2	3	4	5	6	7	8	9	10	11	12	13	14	15				1	2	3	4	5	6	7	8	9	10	11	12	13	14	15
25 mg/kg PPEF	M1	Alive	Alive	Alive	Alive	Alive	Alive	Alive	Alive	Alive	Alive	Alive	Alive	Alive	Alive	Alive		25 mg/kg PPEF	M1	Alive	Alive	Alive	Alive	Alive	Alive	Alive	Alive	Alive	Alive	Alive	Alive	Alive	Alive	Alive
	M2	Alive	Alive	Alive	Alive	Alive	Alive	Alive	Alive	Alive	Alive	Alive	Alive	Alive	Alive	Alive			M2	Alive	Alive	Alive	Alive	Alive	Alive	Alive	Alive	Alive	Alive	Alive	Alive	Alive	Alive	Alive
	M3	Alive	Alive	Alive	Alive	Alive	Alive	Alive	Alive	Alive	Alive	Alive	Alive	Alive	Alive	Alive			M3	Alive	Alive	Alive	Alive	Alive	Alive	Alive	Alive	Alive	Alive	Alive	Alive	Alive	Alive	Alive
	M4	Alive	Alive	Alive	Alive	Alive	Alive	Alive	Alive	Alive	Alive	Alive	Alive	Alive	Alive	Alive			M4	Alive	Alive	Alive	Alive	Alive	Alive	Alive	Alive	Alive	Alive	Alive	Alive	Alive	Alive	Alive
	M5	Alive	Alive	Alive	Alive	Alive	Alive	Alive	Alive	Alive	Alive	Alive	Alive	Alive	Alive	Alive			M5	Alive	Alive	Alive	Alive	Alive	Alive	Alive	Alive	Alive	Alive	Alive	Alive	Alive	Alive	Alive
	M6	Alive	Alive	Alive	Alive	Alive	Alive	Alive	Alive	Alive	Alive	Alive	Alive	Alive	Alive	Alive			M6	Alive	Alive	Alive	Alive	Alive	Alive	Alive	Alive	Alive	Alive	Alive	Alive	Alive	Alive	Alive
		1	2	3	4	5	6	7	8	9	10	11	12	13	14	15				1	2	3	4	5	6	7	8	9	10	11	12	13	14	15
50 mg/kg PPEF	M1	Alive	Alive	Alive	Alive	Alive	Alive	Alive	Alive	Alive	Alive	Alive	Alive	Alive	Alive	Alive		50 mg/kg PPEF	M1	Alive	Alive	Alive	Alive	Alive	Alive	Alive	Alive	Alive	Alive	Alive	Alive	Alive	Alive	Alive
	M2	Alive	Alive	Alive	Alive	Alive	Alive	Alive	Alive	Alive	Alive	Alive	Alive	Alive	Alive	Alive			M2	Alive	Alive	Alive	Alive	Alive	Alive	Alive	Alive	Alive	Alive	Alive	Alive	Alive	Alive	Alive
	M3	Alive	Alive	Alive	Alive	Alive	Alive	Alive	Alive	Alive	Alive	Alive	Alive	Alive	Alive	Alive			M3	Alive	Alive	Alive	Alive	Alive	Alive	Alive	Alive	Alive	Alive	Alive	Alive	Alive	Alive	Alive
	M4	Alive	Alive	Alive	Alive	Alive	Alive	Alive	Alive	Alive	Alive	Alive	Alive	Alive	Alive	Alive			M4	Alive	Alive	Alive	Alive	Alive	Alive	Alive	Alive	Alive	Alive	Alive	Alive	Alive	Alive	Alive
	M5	Alive	Alive	Alive	Alive	Alive	Alive	Alive	Alive	Alive	Alive	Alive	Alive	Alive	Alive	Alive			M5	Alive	Alive	Alive	Alive	Alive	Alive	Alive	Alive	Alive	Alive	Alive	Alive	Alive	Alive	Alive
	M6	Alive	Alive	Alive	Alive	Alive	Alive	Alive	Alive	Alive	Alive	Alive	Alive	Alive	Alive	Alive			M6	Alive	Alive	Alive	Alive	Alive	Alive	Alive	Alive	Alive	Alive	Alive	Alive	Alive	Alive	Alive
		1	2	3	4	5	6	7	8	9	10	11	12	13	14	15				1	2	3	4	5	6	7	8	9	10	11	12	13	14	15
80mg/kg PPEF	M1	Alive	Alive	Alive	Alive	Alive	Alive	Alive	Alive	Alive	Alive	Alive	Alive	Alive	Alive	Alive		80mg/kg PPEF	M1	Alive	Alive	Alive	Alive	Alive	Alive	Alive	Alive	Alive	Alive	Alive	Alive	Alive	Alive	Alive
	M2	Alive	Alive	Alive	Alive	Alive	Alive	Alive	Alive	Alive	Alive	Alive	Alive	Alive	Alive	Alive			M2	Alive	Alive	Alive	Alive	Alive	Alive	Alive	Alive	Alive	Alive	Alive	Alive	Alive	Alive	Alive
	M3	Alive	Alive	Alive	Alive	Alive	Alive	Alive	Alive	Alive	Alive	Alive	Alive	Alive	Alive	Alive			M3	Alive	Alive	Alive	Alive	Alive	Alive	Alive	Alive	Alive	Alive	Alive	Alive	Alive	Alive	Alive
	M4	Alive	Alive	Alive	Alive	Alive	Alive	Alive	Alive	Alive	Alive	Alive	Alive	Alive	Alive	Alive			M4	Alive	Alive	Alive	Alive	Alive	Alive	Alive	Alive	Alive	Alive	Alive	Alive	Alive	Alive	Alive
	M5	Alive	Alive	Alive	Alive	Alive	Alive	Alive	Alive	Alive	Alive	Alive	Alive	Alive	Alive	Alive			M5	Alive	Alive	Alive	Alive	Alive	Alive	Alive	Alive	Alive	Alive	Alive	Alive	Alive	Alive	Alive
	M6	Alive	Alive	Alive	Alive	Alive	Alive	Alive	Alive	Alive	Alive	Alive	Alive	Alive	Alive	Alive			M6	Alive	Alive	Alive	Alive	Alive	Alive	Alive	Alive	Alive	Alive	Alive	Alive	Alive	Alive	Alive
		1	2	3	4	5	6	7	8	9	10	11	12	13	14	15				1	2	3	4	5	6	7	8	9	10	11	12	13	14	15
100 mg/kg PPEF	M1	Alive	Alive	Alive	Alive	Alive	Alive	Alive	Alive	Alive	Alive	Alive	Alive	Alive	Alive	Alive		100 mg/kg PPEF	M1	Alive	Alive	Alive	Alive	Alive	Alive	Alive	Alive	Alive	Alive	Alive	Alive	Alive	Alive	Alive
	M2	Alive	Alive	Alive	Alive	Alive	Alive	Alive	Alive	Alive	Alive	Alive	Alive	Alive	Alive	Alive			M2	Alive	Alive	Alive	Alive	Alive	Alive	Alive	Alive	Alive	Alive	Alive	Alive	Alive	Alive	Alive
	M3	Alive	Alive	Alive	Alive	Alive	Alive	Alive	Alive	Alive	Alive	Alive	Alive	Alive	Alive	Alive			M3	Alive	Alive	Alive	Alive	Alive	Alive	Alive	Alive	Alive	Alive	Alive	Alive	Alive	Alive	Alive
	M4	Alive	Alive	Alive	Alive	Alive	Alive	Alive	Alive	Alive	Alive	Alive	Alive	Alive	Alive	Alive			M4	Alive	Alive	Alive	Alive	Alive	Alive	Alive	Alive	Alive	Alive	Alive	Alive	Alive	Alive	Alive
	M5	Alive	Alive	Alive	Alive	Alive	Alive	Alive	Alive	Alive	Alive	Alive	Alive	Alive	Alive	Alive			M5	Alive	Alive	Alive	Alive	Alive	Alive	Alive	Alive	Alive	Alive	Alive	Alive	Alive	Alive	Alive
	M6	Alive	Alive	Alive	Alive	Alive	Alive	Alive	Alive	Alive	Alive	Alive	Alive	Alive	Alive	Alive			M6	Alive	Alive	Alive	Alive	Alive	Alive	Alive	Alive	Alive	Alive	Alive	Alive	Alive	Alive	Alive
		1	2	3	4	5	6	7	8	9	10	11	12	13	14	15				1	2	3	4	5	6	7	8	9	10	11	12	13	14	15
125 mg/kg PPEF	M1	Alive	Alive	Alive	Alive	Alive	Alive	Alive	Alive	Alive	Alive	Alive	Alive	Alive	Alive	Alive		125 mg/kg PPEF	M1	Alive	Alive	Alive	Alive	Alive	Alive	Alive	Alive	Alive	Alive	Alive	Alive	Alive	Alive	Alive
	M2	Alive	Alive	Alive	Dead	Dead	Dead	Dead	Dead	Dead	Dead	Dead	Dead	Dead	Dead	Dead			M2	Alive	Alive	Alive	Alive	Alive	Alive	Alive	Alive	Alive	Alive	Alive	Alive	Alive	Alive	Alive
	M3	Alive	Alive	Alive	Alive	Alive	Alive	Alive	Alive	Alive	Alive	Alive	Alive	Alive	Alive	Alive			M3	Alive	Alive	Alive	Alive	Alive	Alive	Alive	Alive	Dead	Dead	Dead	Dead	Dead	Dead	Dead
	M4	Alive	Alive	Alive	Alive	Alive	Alive	Alive	Alive	Alive	Alive	Alive	Alive	Alive	Alive	Alive			M4	Alive	Alive	Alive	Alive	Alive	Alive	Alive	Alive	Alive	Alive	Alive	Alive	Alive	Alive	Alive
	M5	Alive	Alive	Alive	Alive	Alive	Alive	Alive	Alive	Alive	Alive	Alive	Alive	Alive	Alive	Alive			M5	Alive	Alive	Alive	Dead	Dead	Dead	Dead	Dead	Dead	Dead	Dead	Dead	Dead	Dead	Dead
	M6	Alive	Alive	Alive	Alive	Alive	Alive	Alive	Alive	Alive	Alive	Alive	Alive	Alive	Alive	Alive			M6	Alive	Alive	Alive	Alive	Alive	Alive	Alive	Alive	Alive	Alive	Alive	Alive	Alive	Alive	Alive
	n=3	Days																	n=3	Days
		1	2	3	4	5	6	7	8	9	10	11	12	13	14	15				1	2	3	4	5	6	7	8	9	10	11	12	13	14	15
Control	M1	Alive	Alive	Alive	Alive	Alive	Alive	Alive	Alive	Alive	Alive	Alive	Alive	Alive	Alive	Alive		Control	M1	Alive	Alive	Alive	Alive	Alive	Alive	Alive	Alive	Alive	Alive	Alive	Alive	Alive	Alive	Alive
	M2	Alive	Alive	Alive	Alive	Alive	Alive	Alive	Alive	Alive	Alive	Alive	Alive	Alive	Alive	Alive			M2	Alive	Alive	Alive	Alive	Alive	Alive	Alive	Alive	Alive	Alive	Alive	Alive	Alive	Alive	Alive
	M3	Alive	Alive	Alive	Alive	Alive	Alive	Alive	Alive	Alive	Alive	Alive	Alive	Alive	Alive	Alive			M3	Alive	Alive	Alive	Alive	Alive	Alive	Alive	Alive	Alive	Alive	Alive	Alive	Alive	Alive	Alive
	M4	Alive	Alive	Alive	Alive	Alive	Alive	Alive	Alive	Alive	Alive	Alive	Alive	Alive	Alive	Alive			M4	Alive	Alive	Alive	Alive	Alive	Alive	Alive	Alive	Alive	Alive	Alive	Alive	Alive	Alive	Alive
	M5	Alive	Alive	Alive	Alive	Alive	Alive	Alive	Alive	Alive	Alive	Alive	Alive	Alive	Alive	Alive			M5	Alive	Alive	Alive	Alive	Alive	Alive	Alive	Alive	Alive	Alive	Alive	Alive	Alive	Alive	Alive
	M6	Alive	Alive	Alive	Alive	Alive	Alive	Alive	Alive	Alive	Alive	Alive	Alive	Alive	Alive	Alive			M6	Alive	Alive	Alive	Alive	Alive	Alive	Alive	Alive	Alive	Alive	Alive	Alive	Alive	Alive	Alive
		1	2	3	4	5	6	7	8	9	10	11	12	13	14	15				1	2	3	4	5	6	7	8	9	10	11	12	13	14	15
10 mg/kg PPEF	M1	Alive	Alive	Alive	Alive	Alive	Alive	Alive	Alive	Alive	Alive	Alive	Alive	Alive	Alive	Alive		10 mg/kg PPEF	M1	Alive	Alive	Alive	Alive	Alive	Alive	Alive	Alive	Alive	Alive	Alive	Alive	Alive	Alive	Alive
	M2	Alive	Alive	Alive	Alive	Alive	Alive	Alive	Alive	Alive	Alive	Alive	Alive	Alive	Alive	Alive			M2	Alive	Alive	Alive	Alive	Alive	Alive	Alive	Alive	Alive	Alive	Alive	Alive	Alive	Alive	Alive
	M3	Alive	Alive	Alive	Alive	Alive	Alive	Alive	Alive	Alive	Alive	Alive	Alive	Alive	Alive	Alive			M3	Alive	Alive	Alive	Alive	Alive	Alive	Alive	Alive	Alive	Alive	Alive	Alive	Alive	Alive	Alive
	M4	Alive	Alive	Alive	Alive	Alive	Alive	Alive	Alive	Alive	Alive	Alive	Alive	Alive	Alive	Alive			M4	Alive	Alive	Alive	Alive	Alive	Alive	Alive	Alive	Alive	Alive	Alive	Alive	Alive	Alive	Alive
	M5	Alive	Alive	Alive	Alive	Alive	Alive	Alive	Alive	Alive	Alive	Alive	Alive	Alive	Alive	Alive			M5	Alive	Alive	Alive	Alive	Alive	Alive	Alive	Alive	Alive	Alive	Alive	Alive	Alive	Alive	Alive
	M6	Alive	Alive	Alive	Alive	Alive	Alive	Alive	Alive	Alive	Alive	Alive	Alive	Alive	Alive	Alive			M6	Alive	Alive	Alive	Alive	Alive	Alive	Alive	Alive	Alive	Alive	Alive	Alive	Alive	Alive	Alive
		1	2	3	4	5	6	7	8	9	10	11	12	13	14	15				1	2	3	4	5	6	7	8	9	10	11	12	13	14	15
25 mg/kg PPEF	M1	Alive	Alive	Alive	Alive	Alive	Alive	Alive	Alive	Alive	Alive	Alive	Alive	Alive	Alive	Alive		25 mg/kg PPEF	M1	Alive	Alive	Alive	Alive	Alive	Alive	Alive	Alive	Alive	Alive	Alive	Alive	Alive	Alive	Alive
	M2	Alive	Alive	Alive	Alive	Alive	Alive	Alive	Alive	Alive	Alive	Alive	Alive	Alive	Alive	Alive			M2	Alive	Alive	Alive	Alive	Alive	Alive	Alive	Alive	Alive	Alive	Alive	Alive	Alive	Alive	Alive
	M3	Alive	Alive	Alive	Alive	Alive	Alive	Alive	Alive	Alive	Alive	Alive	Alive	Alive	Alive	Alive			M3	Alive	Alive	Alive	Alive	Alive	Alive	Alive	Alive	Alive	Alive	Alive	Alive	Alive	Alive	Alive
	M4	Alive	Alive	Alive	Alive	Alive	Alive	Alive	Alive	Alive	Alive	Alive	Alive	Alive	Alive	Alive			M4	Alive	Alive	Alive	Alive	Alive	Alive	Alive	Alive	Alive	Alive	Alive	Alive	Alive	Alive	Alive
	M5	Alive	Alive	Alive	Alive	Alive	Alive	Alive	Alive	Alive	Alive	Alive	Alive	Alive	Alive	Alive			M5	Alive	Alive	Alive	Alive	Alive	Alive	Alive	Alive	Alive	Alive	Alive	Alive	Alive	Alive	Alive
	M6	Alive	Alive	Alive	Alive	Alive	Alive	Alive	Alive	Alive	Alive	Alive	Alive	Alive	Alive	Alive			M6	Alive	Alive	Alive	Alive	Alive	Alive	Alive	Alive	Alive	Alive	Alive	Alive	Alive	Alive	Alive
		1	2	3	4	5	6	7	8	9	10	11	12	13	14	15				1	2	3	4	5	6	7	8	9	10	11	12	13	14	15
50 mg/kg PPEF	M1	Alive	Alive	Alive	Alive	Alive	Alive	Alive	Alive	Alive	Alive	Alive	Alive	Alive	Alive	Alive		50 mg/kg PPEF	M1	Alive	Alive	Alive	Alive	Alive	Alive	Alive	Alive	Alive	Alive	Alive	Alive	Alive	Alive	Alive
	M2	Alive	Alive	Alive	Alive	Alive	Alive	Alive	Alive	Alive	Alive	Alive	Alive	Alive	Alive	Alive			M2	Alive	Alive	Alive	Alive	Alive	Alive	Alive	Alive	Alive	Alive	Alive	Alive	Alive	Alive	Alive
	M3	Alive	Alive	Alive	Alive	Alive	Alive	Alive	Alive	Alive	Alive	Alive	Alive	Alive	Alive	Alive			M3	Alive	Alive	Alive	Alive	Alive	Alive	Alive	Alive	Alive	Alive	Alive	Alive	Alive	Alive	Alive
	M4	Alive	Alive	Alive	Alive	Alive	Alive	Alive	Alive	Alive	Alive	Alive	Alive	Alive	Alive	Alive			M4	Alive	Alive	Alive	Alive	Alive	Alive	Alive	Alive	Alive	Alive	Alive	Alive	Alive	Alive	Alive
	M5	Alive	Alive	Alive	Alive	Alive	Alive	Alive	Alive	Alive	Alive	Alive	Alive	Alive	Alive	Alive			M5	Alive	Alive	Alive	Alive	Alive	Alive	Alive	Alive	Alive	Alive	Alive	Alive	Alive	Alive	Alive
	M6	Alive	Alive	Alive	Alive	Alive	Alive	Alive	Alive	Alive	Alive	Alive	Alive	Alive	Alive	Alive			M6	Alive	Alive	Alive	Alive	Alive	Alive	Alive	Alive	Alive	Alive	Alive	Alive	Alive	Alive	Alive
		1	2	3	4	5	6	7	8	9	10	11	12	13	14	15				1	2	3	4	5	6	7	8	9	10	11	12	13	14	15
80mg/kg PPEF	M1	Alive	Alive	Alive	Alive	Alive	Alive	Alive	Alive	Alive	Alive	Alive	Alive	Alive	Alive	Alive		80mg/kg PPEF	M1	Alive	Alive	Alive	Alive	Alive	Alive	Alive	Alive	Alive	Alive	Alive	Alive	Alive	Alive	Alive
	M2	Alive	Alive	Alive	Alive	Alive	Alive	Alive	Alive	Alive	Alive	Alive	Alive	Alive	Alive	Alive			M2	Alive	Alive	Alive	Alive	Alive	Alive	Alive	Alive	Alive	Alive	Alive	Alive	Alive	Alive	Alive
	M3	Alive	Alive	Alive	Alive	Alive	Alive	Alive	Alive	Alive	Alive	Alive	Alive	Alive	Alive	Alive			M3	Alive	Alive	Alive	Alive	Alive	Alive	Alive	Alive	Alive	Alive	Alive	Alive	Alive	Alive	Alive
	M4	Alive	Alive	Alive	Alive	Alive	Alive	Alive	Alive	Alive	Alive	Alive	Alive	Alive	Alive	Alive			M4	Alive	Alive	Alive	Alive	Alive	Alive	Alive	Alive	Alive	Alive	Alive	Alive	Alive	Alive	Alive
	M5	Alive	Alive	Alive	Alive	Alive	Alive	Alive	Alive	Alive	Alive	Alive	Alive	Alive	Alive	Alive			M5	Alive	Alive	Alive	Alive	Alive	Alive	Alive	Alive	Alive	Alive	Alive	Alive	Alive	Alive	Alive
	M6	Alive	Alive	Alive	Alive	Alive	Alive	Alive	Alive	Alive	Alive	Alive	Alive	Alive	Alive	Alive			M6	Alive	Alive	Alive	Alive	Alive	Alive	Alive	Alive	Alive	Alive	Alive	Alive	Alive	Alive	Alive
		1	2	3	4	5	6	7	8	9	10	11	12	13	14	15				1	2	3	4	5	6	7	8	9	10	11	12	13	14	15
100 mg/kg PPEF	M1	Alive	Alive	Alive	Alive	Alive	Alive	Alive	Alive	Alive	Alive	Alive	Alive	Alive	Alive	Alive		100 mg/kg PPEF	M1	Alive	Alive	Alive	Alive	Alive	Alive	Alive	Alive	Alive	Alive	Alive	Alive	Alive	Alive	Alive
	M2	Alive	Alive	Alive	Alive	Alive	Alive	Alive	Alive	Alive	Alive	Alive	Alive	Alive	Alive	Alive			M2	Alive	Alive	Alive	Alive	Alive	Alive	Alive	Alive	Alive	Alive	Alive	Alive	Alive	Alive	Alive
	M3	Alive	Alive	Alive	Alive	Alive	Alive	Alive	Alive	Alive	Alive	Alive	Alive	Alive	Alive	Alive			M3	Alive	Alive	Alive	Alive	Alive	Alive	Alive	Alive	Alive	Alive	Alive	Alive	Alive	Alive	Alive
	M4	Alive	Alive	Alive	Alive	Alive	Alive	Alive	Alive	Alive	Alive	Alive	Alive	Alive	Alive	Alive			M4	Alive	Alive	Alive	Alive	Alive	Alive	Alive	Alive	Alive	Alive	Alive	Alive	Alive	Alive	Alive
	M5	Alive	Alive	Alive	Alive	Alive	Alive	Alive	Alive	Alive	Alive	Alive	Alive	Alive	Alive	Alive			M5	Alive	Alive	Alive	Alive	Alive	Alive	Alive	Alive	Alive	Alive	Alive	Alive	Alive	Alive	Alive
	M6	Alive	Alive	Alive	Alive	Alive	Alive	Alive	Alive	Alive	Alive	Alive	Alive	Alive	Alive	Alive			M6	Alive	Alive	Alive	Alive	Alive	Alive	Alive	Alive	Alive	Alive	Alive	Alive	Alive	Alive	Alive
		1	2	3	4	5	6	7	8	9	10	11	12	13	14	15				1	2	3	4	5	6	7	8	9	10	11	12	13	14	15
125 mg/kg PPEF	M1	Alive	Alive	Alive	Alive	Alive	Alive	Alive	Alive	Alive	Alive	Alive	Alive	Alive	Alive	Alive		125 mg/kg PPEF	M1	Alive	Alive	Alive	Alive	Alive	Alive	Alive	Alive	Alive	Alive	Alive	Alive	Alive	Alive	Alive
	M2	Alive	Alive	Alive	Alive	Alive	Alive	Alive	Alive	Alive	Alive	Alive	Alive	Alive	Alive	Alive			M2	Alive	Alive	Alive	Dead	Dead	Dead	Dead	Dead	Dead	Dead	Dead	Dead	Dead	Dead	Dead
	M3	Alive	Dead	Dead	Dead	Dead	Dead	Dead	Dead	Dead	Dead	Dead	Dead	Dead	Dead	Dead			M3	Alive	Alive	Alive	Alive	Alive	Alive	Alive	Alive	Dead	Dead	Dead	Dead	Dead	Dead	Dead
	M4	Alive	Alive	Alive	Alive	Alive	Alive	Alive	Alive	Alive	Alive	Alive	Alive	Alive	Alive	Alive			M4	Alive	Alive	Alive	Alive	Alive	Alive	Alive	Alive	Alive	Alive	Alive	Alive	Alive	Alive	Alive
	M5	Alive	Alive	Alive	Alive	Alive	Alive	Alive	Alive	Alive	Alive	Alive	Alive	Alive	Alive	Alive			M5	Alive	Alive	Alive	Alive	Alive	Alive	Alive	Alive	Alive	Alive	Alive	Alive	Alive	Alive	Alive
	M6	Alive	Alive	Alive	Alive	Alive	Alive	Alive	Alive	Alive	Alive	Alive	Alive	Alive	Alive	Alive			M6	Alive	Alive	Alive	Alive	Alive	Alive	Alive	Alive	Alive	Alive	Alive	Alive	Alive	Alive	Alive

## Sheet: Figure 6E
	Oral dose of PPEF
	n=1										n=2										n=3
		Days										Days										Days
		1	3	5	7	9	11	13	15			1	3	5	7	9	11	13	15			1	3	5	7	9	11	13	15
Control	M1	21.5	22.5	22.5	21.5	22	21.5	22.5	22.5		M1	21.5	22.5	22.5	21.5	22	21.5	22.5	22.5		M1	21.5	22.5	22.5	21.5	22	21.5	22.5	22.5
	M2	21.5	20.5	21	21	21.5	20	21.5	21.5		M2	21.5	20.5	21	21	21.5	20	21.5	21.5		M2	20.5	21	21	21.5	22	22	22.5	22
	M3	22	22	22.5	22.5	23	22.5	22.5	23.5		M3	22	22	22.5	22.5	23	22.5	22.5	23.5		M3	22	22	22.5	22.5	23	22.5	22.5	23.5
	M4	21.5	22	22.5	22	24	23	22.5	22		M4	21.5	22	22.5	22	24	23	22.5	22		M4	21.5	22	22.5	22	24	23	22.5	22
	M5	21.5	21.5	21.5	21.5	23	22	21.5	22		M5	21.5	21.5	21.5	21.5	23	22	21.5	22		M5	21.5	21.5	21.5	21.5	23	22	21.5	22
	M6	23.5	25	26	26	26.5	26	26.5	27		M6	23.5	24	23.5	24	24.5	25	25.5	26		M6	23.5	25	26	26	26.5	26	26.5	27
	average	21.9167	22.25	22.6667	22.4167	23.3333	22.5	22.8333	23.0833		average	21.9167	22.0833	22.25	22.0833	23	22.3333	22.6667	22.9167		average	21.75	22.3333	22.6667	22.5	23.4167	22.8333	23	23.1667
	sd	0.801041	1.50831	1.75119	1.82802	1.77951	2	1.8619	2.03511		sd	0.801041	1.1583	0.880341	1.06849	1.14018	1.66333	1.47196	1.6558		sd	0.987421	1.40238	1.75119	1.76068	1.68572	1.63299	1.76068	1.96638
	SEM	0.327024	0.615765	0.71492	0.746287	0.726483	0.816497	0.760117	0.83083		SEM	0.327024	0.472875	0.359398	0.436208	0.465475	0.679052	0.600925	0.675977		SEM	0.403113	0.572519	0.71492	0.718795	0.688194	0.666667	0.718795	0.802773
300 mg/kg PPEF	M1	20	20	20	20.5	19.5	21	20.5	21		M1	20	20	20	20.5	19.5	21	20.5	21		M1	20	20	20	20.5	19.5	21	20.5	21
	M2	17.5	18	18.5	19	19.5	20.5	21	21		M2	17.5	18	18.5	19	19.5	20.5	21	21		M2	20.5	19.5	19	20	20.5	21	21	21.5
	M3	21	21.5	21	21	21.5	22.5	22	22.5		M3	21	21.5	21	21	21.5	22.5	22	22.5		M3	21	21.5	21	21	21.5	22.5	22	22.5
	M4	20	20	21	21	20.5	20.5	19.5	19.5		M4	20	20	21	21	20.5	20.5	19.5	19.5		M4	20	20	21	21	20.5	20.5	19.5	19.5
	M5	15	15.5	13.5	14	13.5	15	14.5	15		M5	15	15.5	13.5	14	13.5	15	14.5	15		M5	15	15.5	13.5	14	13.5	15	15	15
	M6	29.5	29	29	29	29	29	30	30		M6	27.5	27	28	28.5	28	28	28.5	28		M6	28.5	28	29	29.5	29	27.5	28.5	29
	average	20.5	20.6667	20.5	20.75	20.5833	21.4167	21.25	21.5		average	20.1667	20.3333	20.3333	20.6667	20.4167	21.25	21	21.1667		average	20.8333	20.75	20.5833	21	20.75	21.25	21.0833	21.4167
	sd	4.91935	4.57894	5.01996	4.83477	4.98414	4.51017	5.02742	4.89898		sd	4.20317	3.86868	4.68686	4.66548	4.65206	4.18031	4.51664	4.2269		sd	4.34358	4.0835	4.98414	4.94975	4.95732	4.00936	4.37512	4.5543
	SEM	2.00832	1.86934	2.04939	1.97379	2.03477	1.84127	2.05244	2		SEM	1.71594	1.57938	1.9134	1.90467	1.8992	1.7066	1.84391	1.72562		SEM	1.77326	1.66708	2.03477	2.02073	2.02382	1.63682	1.78613	1.85929
500 mg/kg PPEF	M1	14.5	15	17.5	17	18.5	18	18.5	19		M1	18.5	18	18.5	19	18.5	18	19	19.5		M1	19	19	19.5	18.5	20	20.5	20	21
	M2	30	30	29	29.5	28	28	30	29.5		M2	30	30	29	29.5	28	28	30	29.5		M2	30	30	29	29.5	28	28	30	29.5
	M3	26	26.5	24.5	25.5	23.5	24.5	25.5	25		M3	26	26.5	24.5	25.5	23.5	24.5	25.5	25		M3	26	26.5	24.5	26	23.5	24.5	25.5	25
	M4	24	24.5	23	24	22.5	23.5	24.5	25		M4	24	24.5	23	24	22.5	23.5	24.5	25		M4	24	24.5	23	24	22.5	23.5	24.5	25
	M5	26.5	27	26	26.5	26	25.5	27	26.5		M5	26.5	27	26	26.5	26	25.5	27	26.5		M5	27	26.5	26.5	27	26	26	26.5	27
	M6	26.5	26.5	25.5	26.5	25.5	26	26.5	26		M6	26.5	26.5	25.5	26.5	25.5	26	26.5	26		M6	26.5	26.5	25.5	26.5	25.5	26	26.5	26
	average	24.5833	24.9167	24.25	24.8333	24	24.25	25.3333	25.1667		average	25.25	25.4167	24.4167	25.1667	24	24.25	25.4167	25.25		average	25.4167	25.5	24.6667	25.25	24.25	24.75	25.5	25.5833
	sd	5.30487	5.17123	3.85681	4.23871	3.31662	3.41687	3.82971	3.4448		sd	3.8308	4.04248	3.51307	3.51663	3.31662	3.41687	3.65262	3.26726		sd	3.69346	3.64692	3.23522	3.75167	2.84165	2.5836	3.27109	2.8003
	SEM	2.1657	2.11115	1.57454	1.73045	1.35401	1.39493	1.56347	1.40633		SEM	1.56392	1.65034	1.43421	1.43566	1.35401	1.39493	1.49118	1.33385		SEM	1.50785	1.48885	1.32077	1.53161	1.1601	1.05475	1.33542	1.14322
1000 mg/kg PPEF	M1	22	21	24	23	22	22.5	24	24		M1	22	21	24	23	22	22	23.5	23.5		M1	22	21	22.5	23	22	22.5	24	24
	M2	22	21.5	23	22	21	22	23.5	23		M2	21	21.5	23	21.5	21.5	21	23	23		M2	22	21.5	23	22	21	22	23.5	23
	M3	23.5	22	23.5	23.5	22.5	24.5	24.5	25		M3	23.5	22	23.5	23	22	23.5	24.5	25		M3	23.5	22	23.5	23	22.5	24.5	24.5	25
	M4	22	21.5	23.5	22	21	22	22.5	22.5		M4	22	21.5	23.5	22	21	22	22.5	24		M4	22	21.5	23.5	22	21	22	22.5	22.5
	M5	18.5	19	22	21	19.5	21.5	22.5	22.5		M5	19.5	20.5	22	21	20	21.5	22.5	22.5		M5	20	21	22	21	19.5	21.5	22.5	22.5
	M6	30	29.5	30.5	29.5	29.5	29	29.5	30		M6	29	29.5	29	29.5	29.5	29	29.5	30		M6	30	29.5	29	28.5	29	28.5	29.5	30
	average	23	22.4167	24.4167	23.5	22.5833	23.5833	24.4167	24.5		average	22.8333	22.6667	24.1667	23.3333	22.6667	23.1667	24.25	24.6667		average	23.25	22.75	23.9167	23.25	22.5	23.5	24.4167	24.5
	sd	3.80789	3.62514	3.05641	3.06594	3.54142	2.85336	2.61566	2.86356		sd	3.29646	3.38625	2.46306	3.12517	3.43026	2.97769	2.67862	2.75076		sd	3.48927	3.32791	2.55767	2.67862	3.34664	2.66458	2.61566	2.86356
	SEM	1.55456	1.47996	1.24778	1.25167	1.44578	1.16488	1.06784	1.16905		SEM	1.34578	1.38243	1.00554	1.27584	1.4004	1.21564	1.09354	1.12299		SEM	1.42449	1.35861	1.04416	1.09354	1.36626	1.08781	1.06784	1.16905
1500mg/kg PPEF	M1	17	18.5	18	18.5	19	22	21	19.5		M1	18	18.5	18	19	19	20	20.5	21.5		M1	20	20.5	20	21.5	22	21.5	22	22.5
	M2	29.5	28	28	30	29.5	30.5	29.5	29.5		M2	29.5	28	28	30	29.5	29	29.5	29.5		M2	29.5	28	28	30	29.5	30.5	29.5	29.5
	M3	25.5	23.5	24.5	25.5	25	27	27	26.5		M3	25.5	23	25.5	25.5	25	27	27	26.5		M3	25.5	23.5	24.5	25.5	25	27	27	26.5
	M4	24	22.5	23.5	24.5	25	26	25.5	25.5		M4	22	22.5	23.5	24.5	25	26	25.5	25.5		M4	24	22.5	23.5	24.5	25	26	25.5	25.5
	M5	26.5	26	25.5	27	26.5	29	29	29		M5	26.5	26	25.5	27	26.5	29	29	29		M5	26.5	26	25.5	27	26.5	29	29	29
	M6	26.5	25.5	26	26.5	26	27.5	28	28		M6	26.5	25.5	26	26.5	26	27.5	28	28		M6	26.5	25.5	26	26.5	26	27.5	28	28
	average	24.8333	24	24.25	25.3333	25.1667	27	26.6667	26.3333		average	24.6667	23.9167	24.4167	25.4167	25.1667	26.4167	26.5833	26.6667		average	25.3333	24.3333	24.5833	25.8333	25.6667	26.9167	26.8333	26.8333
	sd	4.23871	3.31662	3.41687	3.82971	3.4448	2.91548	3.12517	3.6697		sd	4.05791	3.33791	3.45567	3.65262	3.4448	3.35286	3.30782	2.94392		sd	3.1728	2.69568	2.70955	2.82253	2.44268	3.08896	2.76887	2.60128
	SEM	1.73045	1.35401	1.39493	1.56347	1.40633	1.19024	1.27584	1.49815		SEM	1.65664	1.3627	1.41077	1.49118	1.40633	1.3688	1.35041	1.20185		SEM	1.29529	1.1005	1.10617	1.15229	0.997218	1.26106	1.13039	1.06197
1800 mg/kg PPEF	M1	24.5	24.5	25	26	25	25	25.5	25		M1	24.5	24.5	25	26	25	25	25.5	25		M1	24.5	24.5	24	26	25	25	25.5	25
	M2	22	Dead	Dead	Dead	Dead	Dead	Dead	Dead		M2	22	22.5	22.5	23.5	23.5	23.5	23.5	23		M2	22	22.5	22.5	Dead	Dead	Dead	Dead	Dead
	M3	21.5	22.5	22.5	23.5	23.5	22.5	23.5	23		M3	21.5	Dead	Dead	Dead	Dead	Dead	Dead	Dead		M3	21.5	22.5	22.5	23.5	23.5	23	23.5	23
	M4	29	29.5	30	30.5	30	30.5	31.5	30.5		M4	29	29.5	30	30.5	30	30.5	31.5	30		M4	28	28.5	28	29.5	30	30	31	30.5
	M5	27	27.5	27.5	28.5	30	29	30	29.5		M5	27	27.5	27.5	28.5	30	29	30	29.5		M5	27	27.5	27.5	28.5	30	29	30	29.5
	M6	25.5	26	26	26	27.5	26	27	25.5		M6	23.5	23	24	24.5	24	25	25	25.5		M6	25.5	26	26	26.5	26	25.5	26	27
	average	24.9167	26	26.2	26.9	27.2	26.6	27.5	26.7		average	24.5833	25.4	25.8	26.6	26.5	26.6	27.1	26.6		average	24.75	25.25	25.0833	26.8	26.9	26.5	27.2	27
	sd	2.88819	2.69258	2.79732	2.67862	2.92831	3.18983	3.2596	3.17411		sd	2.92261	3.00832	2.97069	2.88097	3.24037	2.98747	3.45326	3.02903		sd	2.62202	2.52488	2.43755	2.33452	2.96648	2.91548	3.17411	3.10242
	SEM	1.1791	1.09924	1.142	1.09354	1.19548	1.30224	1.33073	1.29583		SEM	1.19315	1.22814	1.21278	1.17615	1.32288	1.21963	1.40979	1.23659		SEM	1.07044	1.03078	0.995127	0.953065	1.21106	1.19024	1.29583	1.26656
2000 mg/kg PPEF	M1	Dead	Dead	Dead	Dead	Dead	Dead	Dead	Dead		M1	23	23.5	23.5	24.5	25	23.5	24.5	24		M1	24	26	25	25	25.5	25	25.5	24.5
	M2	23	23.5	23.5	24.5	25	23.5	24.5	24		M2	23	23.5	Dead	Dead	Dead	Dead	Dead	Dead		M2	24.5	23.5	23.5	24.5	25	23.5	24.5	24
	M3	25	26	25	25	25.5	25	25.5	24.5		M3	25	26	25	25	25.5	25	25.5	24.5		M3	25	26	26.5	25	25.5	Dead	Dead	Dead
	M4	22.5	Dead	Dead	Dead	Dead	Dead	Dead	Dead		M4	22.5	23.5	23.5	22.5	23.5	23	23	23		M4	22.5	23.5	23	23.5	24	24.5	25	25.5
	M5	22.5	23.5	23.5	22.5	23.5	23	23	23		M5	22.5	23.5	23.5	22.5	Dead	Dead	Dead	Dead		M5	22.5	23.5	23.5	22.5	23.5	23	23	23
	M6	30	30.5	30	30.5	31.5	30.5	30.5	31		M6	30	30.5	30	30.5	31.5	30	31	30		M6	Dead	Dead	Dead	Dead	Dead	Dead	Dead	Dead
	average	24.6	25.875	25.5	25.625	26.375	25.5	25.875	25.625		average	24.3333	25.0833	25.1	25	26.375	25.375	26	25.375		average	23.7	24.5	24.3	24.1	24.7	24	24.5	24.25
	sd	3.18983	3.30088	3.08221	3.42479	3.52077	3.43996	3.25	3.63719		sd	2.92689	2.83578	2.81514	3.27872	3.52077	3.19831	3.48807	3.14576		sd	1.15109	1.36931	1.44049	1.08397	0.908295	0.912871	1.08012	1.04083
	SEM	1.30224	1.34758	1.25831	1.39816	1.43735	1.40436	1.32681	1.48488		SEM	1.1949	1.1577	1.14928	1.33853	1.43735	1.3057	1.424	1.28425		SEM	0.469929	0.559017	0.588076	0.442531	0.37081	0.372678	0.440959	0.424918
	Oral dose of BPVF
	n=1										n=2										n=3
		Days										Days										Days
		1	3	5	7	9	11	13	15			1	3	5	7	9	11	13	15			1	3	5	7	9	11	13	15
Control	M1	21.5	22.5	22.5	21.5	22	21.5	22.5	22.5		M1	20.5	21	21	21.5	22	22	22.5	22		M1	21.5	22.5	22.5	21.5	22	21.5	22.5	22.5
	M2	21.5	20.5	21	21	21.5	20	21.5	21.5		M2	21.5	20.5	21	22	21.5	20	21.5	21.5		M2	21.5	20.5	21	21	21.5	20	21.5	21.5
	M3	22	22	22.5	22.5	23	22.5	22.5	23.5		M3	22	22	22.5	22.5	22.5	22.5	22	23.5		M3	22	22	22.5	22.5	22	22.5	22.5	23.5
	M4	21.5	22	22.5	22	24	23	22.5	22		M4	21.5	22	22.5	22	24	23	22.5	22		M4	21.5	22	22.5	22	24	23	22.5	22
	M5	21.5	21.5	21.5	21.5	23	22	21.5	22		M5	22	21.5	21.5	21.5	23	22	21.5	22		M5	21.5	21.5	21.5	21.5	23	22	21.5	22
	M6	23.5	25	26	26	26.5	26	26.5	27		M6	23.5	25	26	26	26.5	26	26.5	27		M6	24	25	25.5	25	26	25.5	27	27.5
	average	21.9167	22.25	22.6667	22.4167	23.3333	22.5	22.8333	23.0833		average	21.8333	22	22.4167	22.5833	23.25	22.5833	22.75	23		average	22	22.25	22.5833	22.25	23.0833	22.4167	22.9167	23.1667
	sd	0.801041	1.50831	1.75119	1.82802	1.77951	2	1.8619	2.03511		sd	0.983192	1.58114	1.88193	1.71513	1.8097	1.96002	1.89077	2.07364		sd	1	1.50831	1.56258	1.44049	1.68572	1.82802	2.05953	2.2286
	SEM	0.327024	0.615765	0.71492	0.746287	0.726483	0.816497	0.760117	0.83083		SEM	0.401386	0.645497	0.768295	0.700198	0.738805	0.800174	0.771902	0.846562		SEM	0.408248	0.615765	0.637922	0.588076	0.688194	0.746287	0.8408	0.909823
300 mg/kg PPEF	M1	26	25	23.5	23.5	24	25.5	25	24.5		M1	24	24.5	25	25	24.5	25.5	25	24.5		M1	26	25	23.5	23.5	24	25.5	25	26.5
	M2	22.5	23	22.5	22.5	22.5	23.5	23.5	23		M2	22.5	23	22.5	22.5	22.5	23.5	23.5	24		M2	22.5	23	22.5	22.5	22.5	23.5	23.5	23
	M3	28.5	29.5	29	29	30	30	29.5	30		M3	28.5	29.5	29	29	30	30	30.5	30		M3	28.5	28	28.5	29	29.5	30	29.5	30
	M4	26.5	26	26	26	25.5	26	26.5	26		M4	26.5	26	26	26	25.5	26	26.5	26		M4	26.5	26	26	26	25.5	26	26.5	26
	M5	30	30.5	30.5	30.5	30.5	31	31.5	31		M5	30	30.5	31	30.5	29.5	30	31.5	31		M5	26	26.5	27	27.5	27	28	28.5	28
	M6	24.5	25.5	25.5	25.5	26	26	26.5	27		M6	24.5	25.5	25.5	25.5	26	26	26.5	27		M6	24.5	25.5	25.5	25.5	26	26	26.5	27
	average	26.3333	26.5833	26.1667	26.1667	26.4167	27	27.0833	26.9167		average	26	26.5	26.5	26.4167	26.3333	26.8333	27.25	27.0833		average	25.6667	25.6667	25.5	25.6667	25.75	26.5	26.5833	26.75
	sd	2.69568	2.85336	3.093	3.093	3.21585	2.88097	2.93967	3.1051		sd	2.86356	2.91548	3.03315	2.88819	2.90975	2.62043	3.1265	2.87083		sd	2.0166	1.66333	2.21359	2.42212	2.42384	2.23607	2.20038	2.3184
	SEM	1.1005	1.16488	1.26271	1.26271	1.31286	1.17615	1.20012	1.26765		SEM	1.16905	1.19024	1.23828	1.1791	1.1879	1.06979	1.27639	1.17201		SEM	0.823273	0.679052	0.903696	0.988826	0.989529	0.912871	0.898301	0.946485
500 mg/kg PPEF	M1	22.5	22	23	23.5	23.5	23.5	23.5	24.5		M1	21.5	22	22.5	23	23.5	23	24	24.5		M1	22.5	22	23	23.5	23.5	24	23.5	24.5
	M2	21.5	22	22.5	23.5	23	22	22	23.5		M2	21.5	22	22.5	23.5	23	22	22	23.5		M2	21.5	22	22.5	23.5	23	22	22	23.5
	M3	26.5	27	26.5	27	27	27.5	28.5	29		M3	25	25.5	26	27	27	27.5	29	30		M3	26.5	27	26.5	27	27	27.5	28.5	29
	M4	25	25.5	25.5	26	26	27	27	28		M4	25	25.5	25.5	26	26	27	27.5	28		M4	25	25.5	25.5	26	26	27	27	28
	M5	28.5	28	30	30	30.5	30	31	31		M5	26.5	27	27.5	28	28.5	29	30	30.5		M5	27.5	27	28.5	29	29.5	30	30	30.5
	M6	23.5	24	24.5	24	24.5	25	25	25.5		M6	23.5	24	24.5	24	24.5	25.5	25	26		M6	23.5	24	24.5	24	24.5	25	25	25.5
	average	24.5833	24.75	25.3333	25.6667	25.75	25.8333	26.1667	26.9167		average	23.8333	24.3333	24.75	25.25	25.4167	25.6667	26.25	27.0833		average	24.4167	24.5833	25.0833	25.5	25.5833	25.9167	26	26.8333
	sd	2.61566	2.52488	2.73252	2.56255	2.77038	2.90975	3.32666	2.88819		sd	2.04124	2.04124	1.99374	2.04328	2.13112	2.71416	3.09435	2.88819		sd	2.33274	2.28947	2.24537	2.23607	2.43755	2.83578	3.04959	2.75076
	SEM	1.06784	1.03078	1.11555	1.04616	1.131	1.1879	1.3581	1.1791		SEM	0.833333	0.833333	0.813941	0.834166	0.870026	1.10805	1.26326	1.1791		SEM	0.952336	0.934672	0.916667	0.912871	0.995127	1.1577	1.24499	1.12299
1000 mg/kg PPEF	M1	21	22	21.5	22	22.5	22	24	23		M1	20	21.5	22	22	22.5	22	24	24.5		M1	18	18.5	18	19.5	20	20.5	21	21.5
	M2	20.5	21	21.5	21.5	21.5	21.5	23	22		M2	21	21	22	21.5	22	21.5	23	22		M2	20.5	21	21.5	21.5	21.5	21.5	23	22
	M3	22	23	23.5	25	26	26	26.5	26		M3	22	22.5	23	25	26	26	26.5	26		M3	22	23	23.5	25	26	26	26.5	26
	M4	22	22	22.5	24	24.5	24.5	25	25		M4	21.5	22	22.5	24	24.5	24.5	25	25		M4	21	21.5	22	22.5	22	22.5	23	23.5
	M5	22	22.5	23	25	26	28.5	28.5	28		M5	23	22.5	23	25	25.5	26	26.5	27		M5	22	22.5	23	25	26	28.5	28.5	28
	M6	20.5	21	22	23	23.5	22	22.5	23		M6	21	21.5	22	23.5	22.5	23	23.5	24		M6	20.5	21	22	23	23.5	22	22.5	23
	average	21.3333	21.9167	22.3333	23.4167	24	24.0833	24.9167	24.5		average	21.4167	21.8333	22.4167	23.5	23.8333	23.8333	24.75	24.75		average	20.6667	21.25	21.6667	22.75	23.1667	23.5	24.0833	24
	sd	0.752773	0.801041	0.816497	1.49722	1.84391	2.78239	2.26752	2.25832		sd	1.02062	0.60553	0.491596	1.48324	1.7224	1.96638	1.50831	1.72482		sd	1.47196	1.57321	1.94079	2.11542	2.46306	3.08221	2.8181	2.50998
	SEM	0.307318	0.327024	0.333333	0.611237	0.752773	1.1359	0.925713	0.921954		SEM	0.416667	0.247207	0.200693	0.60553	0.703167	0.802773	0.615765	0.704154		SEM	0.600925	0.642262	0.792324	0.863616	1.00554	1.25831	1.15048	1.0247
1500mg/kg PPEF	M1	20.5	21.5	22.5	22	21	24	23	22		M1	21	22	22.5	22	21	23.5	23	22		M1	20.5	21.5	22.5	22	21	24	23	22
	M2	21	22.5	21.5	22	21.5	23	22	21		M2	21	22.5	21.5	22	21.5	23	22	21		M2	21	22.5	21.5	22	21.5	23	22	21
	M3	23	24	22.5	23.5	22	23.5	23.5	22.5		M3	23	24	22.5	23.5	22	23.5	23.5	22.5		M3	22	22.5	23	23	23.5	23.5	24	24.5
	M4	20.5	22.5	21	22	21.5	23.5	22	21		M4	20.5	22.5	21	22	21.5	23.5	22	21		M4	20.5	22.5	21	22	21.5	23.5	22	21
	M5	17	18.5	18	18.5	19	22	21	19.5		M5	19.5	19	19.5	20	20.5	21	21.5	22		M5	17.5	18.5	19	18.5	19	22	21	19.5
	M6	29.5	28	28	30	29.5	30.5	29.5	29.5		M6	29	28	28	29	29.5	31	29.5	30		M6	26	26.5	27	27	26.5	27	27.5	28
	average	21.9167	22.8333	22.25	23	22.4167	24.4167	23.5	22.5833		average	22.3333	23	22.5	23.0833	22.6667	24.25	23.5833	23.0833		average	21.25	22.3333	22.3333	22.4167	22.1667	23.8333	23.25	22.6667
	sd	4.18828	3.12517	3.26726	3.80789	3.62514	3.05641	3.06594	3.54142		sd	3.45929	2.94958	2.91548	3.1051	3.38625	3.44601	2.99026	3.44117		sd	2.77038	2.56255	2.67706	2.72794	2.56255	1.69312	2.3184	3.093
	SEM	1.70986	1.27584	1.33385	1.55456	1.47996	1.24778	1.25167	1.44578		SEM	1.41225	1.20416	1.19024	1.26765	1.38243	1.40683	1.22077	1.40485		SEM	1.131	1.04616	1.09291	1.11368	1.04616	0.691215	0.946485	1.26271
1800 mg/kg PPEF	M1	18.5	Dead	Dead	Dead	Dead	Dead	Dead	Dead		M1	20.5	20	Dead	Dead	Dead	Dead	Dead	Dead		M1	18	18.5	19	20.5	21	21.5	22	22.5
	M2	30	29.5	30.5	29.5	29.5	29	29.5	30		M2	25	25.5	25	26.5	27	27.5	27	28		M2	30	29.5	30.5	29.5	29.5	29	29.5	30
	M3	25.5	25	27	27	26.5	27	27.5	27.5		M3	24.5	25	27	27	26.5	27	27.5	27.5		M3	25.5	Dead	Dead	Dead	Dead	Dead	Dead	Dead
	M4	24.5	25	26	25.5	25.5	25.5	26	26		M4	24.5	25	26.5	25.5	25.5	25.5	26	26		M4	24.5	25	26	25.5	25.5	25.5	26	26
	M5	27	26.5	29	29	29	28.5	30	30.5		M5	27	26.5	28	28.5	29	28	29.5	30		M5	27	26.5	29	29	29	28	30	30
	M6	26.5	26	27.5	28	28	28	29	29		M6	27	27	27.5	28	28	28	29	29		M6	26.5	26	27.5	28	28	28	29	29
	average	25.3333	26.4	28	27.8	27.7	27.6	28.4	28.6		average	24.75	24.8333	26.8	27.1	27.2	27.2	27.8	28.1		average	25.25	25.1	26.4	26.5	26.6	26.4	27.3	27.5
	sd	3.82971	1.85068	1.76777	1.60468	1.68077	1.38744	1.63554	1.85068		sd	2.38223	2.50333	1.15109	1.19373	1.35093	1.03682	1.44049	1.51658		sd	4.00936	4.05278	4.46374	3.69121	3.48927	3.02903	3.34664	3.24037
	SEM	1.56347	0.755535	0.721688	0.655108	0.686173	0.566422	0.667708	0.755535		SEM	0.97254	1.02198	0.469929	0.48734	0.551513	0.423281	0.588076	0.619139		SEM	1.63682	1.65454	1.82232	1.50693	1.42449	1.23659	1.36626	1.32288
2000 mg/kg PPEF	M1	15.5	Dead	Dead	Dead	Dead	Dead	Dead	Dead		M1	23	22.5	23	25.5	25.5	26.5	26.5	25.5		M1	20.5	21	21.5	22	22.5	22	23.5	23
	M2	29	29	29	29	29	30	30	29		M2	27.5	29	29	29	29	30	30	29		M2	27	27.5	28	28.5	29	29	29.5	29
	M3	23.5	23	23	23	24.5	24.5	24.5	25		M3	23.5	23	23	23	24.5	25	25	24.5		M3	23.5	23	Dead	Dead	Dead	Dead	Dead	Dead
	M4	22.5	Dead	Dead	Dead	Dead	Dead	Dead	Dead		M4	21	22.5	23	Dead	Dead	Dead	Dead	Dead		M4	22.5	Dead	Dead	Dead	Dead	Dead	Dead	Dead
	M5	23	24	24.5	24.5	25	26.5	27	26		M5	23	22.5	25	24.5	25	25	25.5	26		M5	23	24	24.5	24.5	25	25	25	25
	M6	24.5	25.5	25	25.5	25.5	26.5	26.5	25.5		M6	24.5	25	Dead	Dead	Dead	Dead	Dead	Dead		M6	24.5	25.5	25	25.5	25.5	26.5	26.5	25.5
	average	23	25.375	25.375	25.5	26	26.875	27	26.375		average	23.75	24.0833	24.6	25.5	26	26.625	26.75	26.25		average	23.5	24.2	24.75	25.125	25.5	25.625	26.125	25.625
	sd	4.3589	2.62599	2.56174	2.54951	2.04124	2.28674	2.27303	1.79699		sd	2.16217	2.59647	2.60768	2.54951	2.04124	2.3585	2.25462	1.93649		sd	2.16795	2.46475	2.66145	2.68871	2.67706	2.92617	2.56174	2.49583
	SEM	1.77951	1.07206	1.04583	1.04083	0.833333	0.933557	0.927961	0.733617		SEM	0.882704	1.06001	1.06458	1.04083	0.833333	0.962852	0.920447	0.790569		SEM	0.885061	1.00623	1.08653	1.09766	1.09291	1.19461	1.04583	1.01892

## Sheet: Figure 6F
		An intravenous dose of PPEF
		n=1										n=2										n=3
			Days										Days										Days
			1	3	5	7	9	11	13	15			1	3	5	7	9	11	13	15			1	3	5	7	9	11	13	15
	Control	M1	19	20	19.5	20	20.5	21	21.5	21.5		M1	18.25	19	19	19.5	21	20	20.5	21.5		M1	18.5	19	19	19.5	21	20	19.5	21.5
		M2	17	19	18.5	19	20	20.5	21	21.5		M2	18.25	19.5	19.25	18.75	19.5	20.5	21	20.5		M2	19	20	20	19.5	19.5	20.5	21	20.5
		M3	19.5	21	21	21	21	21	23	22		M3	18.25	20	20	20	21	21	22	21.5		M3	19	20	20	20	21	21	22	22.5
		M4	19	20	20.5	20.5	21.5	21	22	21.5		M4	19	21	21	20.5	20.5	20.5	21.5	21.5		M4	19	21	21	20.5	20.5	20.5	21.5	21.5
		M5	18.5	19	19.5	20	20	20.5	21	21.5		M5	19.25	19	21	20	21	20.5	21	21.5		M5	19.25	19	21	20	21	20.5	21	21.5
		M6	22	22.5	22	22	22.5	22	23	23.5		M6	22	21.5	20.5	21.5	20.5	21.5	22	21		M6	22	21.5	20.5	21.5	20.5	21.5	21	22
		average	19.1667	20.25	20.1667	20.4167	20.9167	21	21.9167	21.9167		average	19.1667	20	20.125	20.0417	20.5833	20.6667	21.3333	21.25		average	19.4583	20.0833	20.25	20.1667	20.5833	20.6667	21	21.5833
		sd	1.63299	1.33229	1.25167	1.02062	0.970395	0.547723	0.917424	0.801041		sd	1.45488	1.04881	0.862409	0.927586	0.584523	0.516398	0.60553	0.41833		sd	1.26902	1.02062	0.758288	0.752773	0.584523	0.516398	0.83666	0.66458
		SEM	0.666667	0.543906	0.51099	0.416667	0.396162	0.223607	0.374537	0.327024		SEM	0.593951	0.428174	0.352077	0.378686	0.23863	0.210819	0.247207	0.170783		SEM	0.518076	0.416667	0.30957	0.307318	0.23863	0.210819	0.341565	0.271314
	10 mg/kg PPEF	M1	20	20	20	20	20.5	19.5	21	20.5		M1	20	20	21	22	20.5	19.5	21	20.5		M1	20	20	21	22	20.5	20	21	20.5
		M2	18	17.5	18	18.5	19	19.5	20.5	21		M2	19.5	18.5	19	19.5	19	20.5	20.5	21		M2	19.5	18.5	19	19.5	19	20.5	20.5	21
		M3	20.5	21	21.5	21	21	21.5	22.5	22		M3	20.5	21	21.5	21	20	21.5	21.5	22		M3	20.5	21	21.5	21	20	21.5	21.5	22
		M4	19.5	20	20	21	21	20.5	20.5	19.5		M4	19.5	20	20	21	21	20.5	20.5	19.5		M4	19.5	20	20	21	21	20.5	20.5	19.5
		M5	16.5	15	15.5	13.5	14	13.5	15	14.5		M5	18.5	21.5	18.5	18.5	20.5	21	19.5	21.5		M5	18.5	21.5	18.5	18.5	20.5	21	20.5	21.5
		M6	29	29.5	29	29	29	29	29	30		M6	24	25.5	25	23.5	25	24	22.5	24		M6	22.5	23.5	25	24.5	23.5	23	22.5	23
		average	20.5833	20.5	20.6667	20.5	20.75	20.5833	21.4167	21.25		average	20.3333	21.0833	20.8333	20.9167	21	21.1667	20.9167	21.4167		average	20.0833	20.75	20.8333	21.0833	20.75	21.0833	21.0833	21.25
		sd	4.37512	4.91935	4.57894	5.01996	4.83477	4.98414	4.51017	5.02742		sd	1.91485	2.39618	2.33809	1.77247	2.07364	1.5384	1.02062	1.53025		sd	1.35708	1.69558	2.33809	2.08367	1.50831	1.06849	0.801041	1.2145
		SEM	1.78613	2.00832	1.86934	2.04939	1.97379	2.03477	1.84127	2.05244		SEM	0.781736	0.978235	0.954521	0.72361	0.846562	0.628048	0.416667	0.624722		SEM	0.554026	0.692219	0.954521	0.850653	0.615765	0.436208	0.327024	0.495816
	25 mg/kg PPEF	M1	21	21.5	20.5	21.5	22.5	22	21	24		M1	22	21.5	20.5	21.5	22.5	22	21	22		M1	20.5	21.5	20.5	21.5	22.5	22	21	22
		M2	21	21	21	22.5	21.5	22	21.5	23		M2	21	21	21	22	21.5	22	21.5	23		M2	21	21	21	22	21.5	22	21.5	23
		M3	22.5	22.5	23	24	22.5	23.5	22	23.5		M3	21.5	20.5	22.5	22.5	22.5	23.5	22	21.5		M3	21.5	20.5	22.5	22.5	22.5	23.5	22	21.5
		M4	19.5	21	20.5	22.5	21	22	21.5	23.5		M4	19.5	21	20.5	22.5	21	22	21.5	23.5		M4	19.5	21	20.5	22.5	21	22	21.5	23.5
		M5	15	17.5	17	18.5	18	18.5	19	22		M5	20.5	19.5	19.5	20	18	18.5	19	22		M5	20.5	20	20.5	21	21.5	22.25	22	22.5
		M6	30	29	29.5	28	28	30	29.5	30.5		M6	22	22.5	23	23.5	23	22.5	24.5	23.5		M6	23	22.5	23	23.5	23	22.5	24	23.5
		average	21.5	22.0833	21.9167	22.8333	22.25	23	22.4167	24.4167		average	21.0833	21	21.1667	22	21.4167	21.75	21.5833	22.5833		average	21	21.0833	21.3333	22.1667	22	22.375	22	22.6667
		sd	4.89898	3.78704	4.18828	3.12517	3.26726	3.80789	3.62514	3.05641		sd	0.970395	1	1.32916	1.18322	1.82802	1.69558	1.77247	0.861201		sd	1.18322	0.861201	1.12546	0.875595	0.774597	0.586302	1.04881	0.816497
		SEM	2	1.54605	1.70986	1.27584	1.33385	1.55456	1.47996	1.24778		SEM	0.396162	0.408248	0.542627	0.483046	0.746287	0.692219	0.72361	0.351584		SEM	0.483046	0.351584	0.459468	0.35746	0.316228	0.239357	0.428174	0.333333
	50 mg/kg PPEF	M1	23	22	22.5	24	24	24.5	23.5	23		M1	23	22	22.5	24	24	24.5	23.5	23		M1	23	22	21.5	24	24	25	23.5	23
		M2	22	21	22	23.5	23	23.5	23.5	24.5		M2	22	21	22	23.5	23	23.5	23.5	22.5		M2	22	21	22	23.5	23	23.5	23.5	22.5
		M3	23.5	22.5	24.5	24.5	25	26	25	25		M3	23.5	22.5	21.5	24.5	22.5	23.5	22.5	25		M3	22	21.5	21.5	22.5	22.5	23.5	24	24.5
		M4	22	21	22	22.5	22.5	23.5	23.5	23.5		M4	22	21	22	22.5	22.5	23.5	23.5	23.5		M4	22	21	22	22.5	22.5	24.5	23.5	23.5
		M5	21	19.5	21.5	22.5	22.5	23.5	23.5	22.5		M5	21	19.5	21.5	22.5	22.5	23.5	23.5	22.5		M5	21	19.5	21.5	22.5	22.5	23.5	23.5	22.5
		M6	29.5	29.5	29	29.5	30	30.5	30	30.5		M6	24.5	23.5	25	23.5	23.5	24	25	23.5		M6	23.5	24	24	23	24.5	24	24.5	23.5
		average	23.5	22.5833	23.5833	24.4167	24.5	25.25	24.8333	24.8333		average	22.6667	21.5833	22.4167	23.4167	23	23.75	23.5833	23.3333		average	22.25	21.5	22.0833	23	23.1667	24	23.75	23.25
		sd	3.06594	3.54142	2.85336	2.61566	2.86356	2.75227	2.60128	2.92689		sd	1.25167	1.39344	1.31972	0.801041	0.632456	0.41833	0.801041	0.930949		sd	0.880341	1.48324	0.970395	0.632456	0.875595	0.632456	0.41833	0.758288
		SEM	1.25167	1.44578	1.16488	1.06784	1.16905	1.12361	1.06197	1.1949		SEM	0.51099	0.568868	0.538774	0.327024	0.258199	0.170783	0.327024	0.380058		SEM	0.359398	0.60553	0.396162	0.258199	0.35746	0.258199	0.170783	0.30957
	80mg/kg PPEF	M1	22.5	23.5	23.5	22.5	23.5	23	23	23		M1	22.5	23.5	23.5	22.5	23.5	23	23	23		M1	27.5	27	28	27.5	26.5	27	27.5	28
		M2	30	30.5	30	30.5	31.5	30.5	30.5	31		M2	30	30.5	30	30.5	31.5	30.5	30.5	31		M2	28	28.5	29	29.5	30.5	30	31	30.5
		M3	27.5	28.5	30	29	30	29.5	29.5	29.5		M3	27.5	28.5	28	28.5	30	29.5	29	29.5		M3	27.5	28.5	28	28.5	30	29.5	29	29.5
		M4	26	26	27.5	26	27	25.5	25.5	25.5		M4	26	26	27.5	26	27	25.5	25.5	25.5		M4	26	26	27.5	26	27	25.5	25.5	25.5
		M5	30.5	30	30	30	30.5	30	30.5	30		M5	30.5	30	30	30	30.5	30	30.5	30		M5	30.5	30	30	30	30.5	30	30.5	30
		M6	29	28.5	29.5	29	30.5	30	30.5	30.5		M6	24	23.5	23.5	24	23.5	23	24.5	23.5		M6	24	23.5	23.5	24	23.5	23	24.5	23.5
		average	27.5833	27.8333	28.4167	27.8333	28.8333	28.0833	28.25	28.25		average	26.75	27	27.0833	26.9167	27.6667	26.9167	27.1667	27.0833		average	27.25	27.25	27.6667	27.5833	28	27.5	28	27.8333
		sd	2.99026	2.63944	2.59647	3.04412	3.02765	3.08896	3.22102	3.23651		sd	3.20546	3.1305	2.95663	3.27745	3.55903	3.51307	3.25064	3.51307		sd	2.16217	2.29674	2.2286	2.26752	2.82843	2.86356	2.64575	2.78687
		SEM	1.22077	1.07755	1.06001	1.24276	1.23603	1.26106	1.31498	1.3213		SEM	1.30863	1.27802	1.20704	1.33801	1.45297	1.43421	1.32707	1.43421		SEM	0.882704	0.937639	0.909823	0.925713	1.1547	1.16905	1.08012	1.13774
	100 mg/kg PPEF	M1	18	18.5	19	22	21	19.5	21.5	22.5		M1	22	22.5	21	22	21	20.5	21.5	22		M1	22	22.5	21	22	21	20.5	21.5	22
		M2	28	30	29.5	30.5	29.5	29.5	29	29.5		M2	28	30	29.5	30.5	29.5	29.5	29	29.5		M2	25	25.5	26	26	26	25.5	26	26.5
		M3	24.5	25.5	25	27	27	26.5	27	27.5		M3	24.5	25.5	25	27	27	26.5	27	27.5		M3	24.5	25.5	25	27	27	26.5	27	27.5
		M4	23.5	24.5	25	26	25.5	25.5	25.5	26		M4	23.5	24.5	25	26	25.5	25.5	25.5	26		M4	23.5	24.5	25	26	25.5	25.5	25.5	26
		M5	25.5	27	26.5	29	29	29	28.5	30		M5	25.5	27	26.5	29	29	29	28.5	30		M5	25.5	27	26.5	29	29	29	28.5	30
		M6	26	26.5	26	27.5	28	28	28	29		M6	24	24.5	25	26.5	25	26	25.5	26		M6	24	24.5	25	26.5	25	26	25.5	26
		average	24.25	25.3333	25.1667	27	26.6667	26.3333	26.5833	27.4167		average	24.5833	25.6667	25.3333	26.8333	26.1667	26.1667	26.1667	26.8333		average	24.0833	24.9167	24.75	26.0833	25.5833	25.5	25.6667	26.3333
		sd	3.41687	3.82971	3.4448	2.91548	3.12517	3.6697	2.78239	2.8181		sd	2.03511	2.58199	2.75076	2.90975	3.10913	3.21973	2.71416	2.90975		sd	1.24164	1.49722	1.94294	2.28947	2.65361	2.77489	2.33809	2.60128
		SEM	1.39493	1.56347	1.40633	1.19024	1.27584	1.49815	1.1359	1.15048		SEM	0.83083	1.05409	1.12299	1.1879	1.2693	1.31445	1.10805	1.1879		SEM	0.506897	0.611237	0.7932	0.934672	1.08333	1.13284	0.954521	1.06197
	125 mg/kg PPEF	M1	Dead	Dead	Dead	Dead	Dead	Dead	Dead	Dead		M1	22	24	25.5	26	25	26.5	25.5	26		M1	21	22	23	22.4	21.8	21.4	22	22.5
		M2	29	28	29	30	30	29	29.5	28		M2	25	24	Dead	Dead	Dead	Dead	Dead	Dead		M2	25	23.5	24	26	25	26.5	25.5	26
		M3	23	23	23.5	22	21.5	20	20.5	21		M3	23	23	23.5	22	21.5	20	20.5	21		M3	23.5	23	23.5	22	21.5	20	20.5	21
		M4	23	22.5	23	22.4	21.8	21.4	22	21.9		M4	23	22.5	23	22.4	21.8	21.4	22	21.9		M4	24	23.5	Dead	Dead	Dead	Dead	Dead	Dead
		M5	24.5	22.5	23	22.1	22	23.4	23.8	23.5		M5	24.5	22.5	23	22.1	22	23.4	23.8	23.5		M5	24.5	22.5	23	22.1	22	23.4	23.8	23.5
		M6	25	23	23.5	23	23.8	23.5	24	24		M6	25	23	23.5	23	23.8	23.5	24	24		M6	25	23	23.5	23	23.8	23.5	24	24
		average	24.9	23.8	24.4	23.9	23.82	23.46	23.96	23.68		average	23.5833	23.1667	24	23.5833	22.82	22.96	23.16	23.28		average	23.8333	22.9167	23.4	23.1	22.82	22.96	23.16	23.4
		sd	2.45967	2.36114	2.5836	3.4322	3.56959	3.42462	3.41072	2.69944		sd	1.56258	0.68313	1.18322	1.90412	1.51394	2.46028	1.93727	1.94088		sd	1.50555	0.584523	0.41833	1.66733	1.51394	2.46028	1.93727	1.85068
		SEM	1.00416	0.963933	1.05475	1.40119	1.45728	1.39809	1.39242	1.10204		SEM	0.637922	0.278887	0.483046	0.777353	0.618061	1.00441	0.790886	0.792359		SEM	0.614636	0.23863	0.170783	0.680686	0.618061	1.00441	0.790886	0.755535
		An intravenous dose of BPVF
		n=1										n=2										n=3
			Days										Days										Days
			1	3	5	7	9	11	13	15			1	3	5	7	9	11	13	15			1	3	5	7	9	11	13	15
	Control	M1	19	20	19.5	20	20.5	21	21.5	21.5		M1	19	20	20.5	20	20.5	21	21.5	21		M1	19	20	19.5	20	20.5	21	21.5	21.5
		M2	17	19	18.5	19	20	20.5	21	21.5		M2	19.5	19	19.5	19	20	20.5	21	21.5		M2	21	21.5	20.5	21	21	22	22.5	22
		M3	19.5	21	21	21	21	21	23	22		M3	19.5	21	21	21	21	21	23	22		M3	19.5	21	21	21	21	21	23	22
		M4	19	20	20.5	20.5	21.5	21	22	21.5		M4	19	20	20.5	20	22	21	22	21.5		M4	19	20	20.5	20.5	21.5	21	22	21.5
		M5	18.5	19	19.5	20	20	20.5	21	21.5		M5	20.5	20	19.5	20	20	20.5	21	21.5		M5	18.5	19	19.5	20	20	20.5	21	21.5
		M6	22	22.5	22	22	22.5	22	23	23.5		M6	21	22.5	22	22	22.5	21	21.5	22		M6	22	22.5	22	22	22.5	22	23	23.5
		average	19.1667	20.25	20.1667	20.4167	20.9167	21	21.9167	21.9167		average	19.75	20.4167	20.5	20.3333	21	20.8333	21.6667	21.5833		average	19.8333	20.6667	20.5	20.75	21.0833	21.25	22.1667	22
		sd	1.63299	1.33229	1.25167	1.02062	0.970395	0.547723	0.917424	0.801041		sd	0.801041	0.801041	0.801041	0.801041	0.801041	0.801041	0.801041	0.801041		sd	0.801041	0.801041	0.801041	0.801041	0.801041	0.801041	0.801041	0.801041
		SEM	0.666667	0.543906	0.51099	0.416667	0.396162	0.223607	0.374537	0.327024		SEM	0.327024	0.327024	0.327024	0.327024	0.327024	0.327024	0.327024	0.327024		SEM	0.327024	0.327024	0.327024	0.327024	0.327024	0.327024	0.327024	0.327024
	10 mg/kg PPEF	M1	18	16.5	15	15.5	13.5	14	13.5	15		M1	20	21.5	21	21.5	22	22.5	22	22.5		M1	18	19.5	19	20	20.5	21	20.5	21
		M2	29	29	29.5	29	29	29	29	29		M2	27	29	29.5	29	29	29	29	29		M2	27.5	29	29.5	29	29	29	29	29
		M3	23.5	22.5	23	23.5	23	23	23	24.5		M3	23.5	22.5	23	23.5	23	23	23	24.5		M3	23.5	22.5	23	23.5	23	23	23	24.5
		M4	22.5	21.5	22	22.5	22.5	23	22.5	23		M4	22.5	21.5	22	22.5	22.5	23	22.5	23		M4	22.5	21.5	22	22.5	22.5	23	22.5	23
		M5	21.5	23	23	23	24	24.5	24.5	25		M5	21.5	23	23	23	24	24.5	24.5	25		M5	21.5	23	23	23	24	24.5	24.5	25
		M6	24.5	25	25	24.5	25.5	25	25.5	25.5		M6	24.5	25	25	24.5	25.5	25	25.5	25.5		M6	24.5	25	25	24.5	25.5	25	25.5	25.5
		average	23.1667	22.9167	22.9167	23	22.9167	23.0833	23	23.6667		average	23.1667	23.75	23.9167	24	24.3333	24.5	24.4167	24.9167		average	22.9167	23.4167	23.5833	23.75	24.0833	24.25	24.1667	24.6667
		sd	3.62859	4.11603	4.71611	4.3589	5.17123	4.96404	5.19615	4.68686		sd	4.68686	4.68686	4.68686	4.68686	4.68686	4.68686	4.68686	4.68686		sd	4.68686	4.68686	4.68686	4.68686	4.68686	4.68686	4.68686	4.68686
		SEM	1.48137	1.68036	1.92534	1.77951	2.11115	2.02656	2.12132	1.9134		SEM	1.9134	1.9134	1.9134	1.9134	1.9134	1.9134	1.9134	1.9134		SEM	1.9134	1.9134	1.9134	1.9134	1.9134	1.9134	1.9134	1.9134
	25 mg/kg PPEF	M1	14.5	15	17.5	17	18.5	18	18.5	19		M1	20.5	21	21.5	22	21.5	22	22.5	22		M1	19.5	19	18.5	18	18.5	18	18.5	19
		M2	30	30	29	29.5	28	28	30	29.5		M2	30	30	29	29.5	28	28	30	29.5		M2	27	27.5	27	28.45	28	28.5	29	29.5
		M3	26	26.5	24.5	25.5	23.5	24.5	25.5	25		M3	26	26.5	24.5	25.5	23.5	24.5	25.5	25		M3	26	26.5	24.5	25.5	23.5	24.5	25.5	25
		M4	24	24.5	23	24	22.5	23.5	24.5	25		M4	24	24.5	23	24	22.5	23.5	24.5	25		M4	24	24.5	23	24	22.5	23.5	24.5	25
		M5	26.5	27	26	26.5	26	25.5	27	26.5		M5	26.5	27	26	26.5	26	25.5	27	26.5		M5	26.5	27	26	26.5	26	25.5	27	26.5
		M6	26.5	26.5	25.5	26.5	25.5	26	26.5	26		M6	26.5	26.5	25.5	26.5	25.5	26	26.5	26		M6	26.5	26.5	25.5	26.5	25.5	26	26.5	26
		average	24.5833	24.9167	24.25	24.8333	24	24.25	25.3333	25.1667		average	25.5833	25.9167	24.9167	25.6667	24.5	24.9167	26	25.6667		average	24.9167	25.1667	24.0833	24.825	24	24.3333	25.1667	25.1667
		sd	5.30487	5.17123	3.85681	4.23871	3.31662	3.41687	3.82971	3.4448		sd	3.15304	2.99026	2.59647	2.54296	2.42899	2.08367	2.52982	2.44268		sd	2.85336	3.18852	3.05641	3.64606	3.31662	3.53082	3.60093	3.4448
		SEM	2.1657	2.11115	1.57454	1.73045	1.35401	1.39493	1.56347	1.40633		SEM	1.28722	1.22077	1.06001	1.03816	0.991632	0.850653	1.0328	0.997218		SEM	1.16488	1.30171	1.24778	1.4885	1.35401	1.44145	1.47007	1.40633
	50 mg/kg PPEF	M1	22	21	19.5	21.5	22.5	22.5	23.5	23.5		M1	22	21	20	21.5	22.5	22.5	23.5	23.5		M1	22	21	19.5	21.5	22.5	22.5	23.5	23.5
		M2	30.5	29.5	29.5	29	29.5	30	30.5	30		M2	30.5	29.5	29.5	28	29.5	30	30.5	29		M2	26.5	26	27.5	27	27	28	26.5	27
		M3	27	27	26.5	27	27.5	27.5	28.5	30		M3	27	27	26.5	27	27.5	27.5	28.5	30		M3	27	27	26.5	27	27.5	27.5	28.5	30
		M4	26	25.5	25.5	25.5	26	26	26	27.5		M4	26	25.5	25.5	25.5	26	26	26	27.5		M4	26	25.5	25.5	25.5	26	26	26	27.5
		M5	29	29	29	28.5	30	30.5	30	30		M5	29	29	29	28.5	30	30.5	30	30		M5	29	29	29	28.5	30	30.5	30	30
		M6	27.5	28	28	28	29	29	28.5	29.5		M6	26.5	27	27	27.5	28	28.5	28.5	29		M6	27.5	28	28	28	29	29	28.5	29.5
		average	27	26.6667	26.3333	26.5833	27.4167	27.5833	27.8333	28.4167		average	26.8333	26.5	26.25	26.3333	27.25	27.5	27.8333	28.1667		average	26.3333	26.0833	26	26.25	27	27.25	27.1667	27.9167
		sd	2.91548	3.12517	3.6697	2.78239	2.8181	2.99026	2.63944	2.59647		sd	2.90975	3.06594	3.41687	2.58199	2.73404	2.94958	2.63944	2.46306		sd	2.35938	2.8003	3.40588	2.5446	2.62679	2.77038	2.31661	2.51827
		SEM	1.19024	1.27584	1.49815	1.1359	1.15048	1.22077	1.07755	1.06001		SEM	1.1879	1.25167	1.39493	1.05409	1.11617	1.20416	1.07755	1.00554		SEM	0.963212	1.14322	1.39044	1.03883	1.07238	1.131	0.945751	1.02808
	80mg/kg PPEF	M1	22.5	23.5	23	23	23	23	23	23		M1	22.5	23.5	23	23	23	23	23	23		M1	22.5	23.5	23	23	23	23	23	23
		M2	30.5	31.5	30.5	30.5	31	30.5	30.5	31		M2	26.5	26	26.5	26	26.5	27	27	27.5		M2	30.5	31.5	30.5	30.5	31	30.5	30.5	31
		M3	29	30	29.5	29.5	29.5	29.5	29.5	29.5		M3	29	30	29.5	29.5	29.5	29.5	29.5	29.5		M3	27	26.5	26	27.5	27	28	28.5	29.5
		M4	26	27	25.5	25.5	25.5	25.5	25.5	25.5		M4	26	27	25.5	25.5	25.5	25.5	25.5	25.5		M4	26	27	25.5	25.5	25.5	25.5	25.5	25.5
		M5	30	30.5	30	30.5	30	30	30.5	30		M5	30	30.5	30	30.5	30	30	30.5	30		M5	30	30.5	30	30.5	30	30	30.5	29
		M6	29	30.5	30	30.5	30.5	30	30.5	30.5		M6	29	30.5	30	30.5	30.5	30	30.5	30.5		M6	29	30.5	30	30.5	30.5	30	30.5	30.5
		average	27.8333	28.8333	28.0833	28.25	28.25	28.0833	28.25	28.25		average	27.1667	27.9167	27.4167	27.5	27.5	27.5	27.6667	27.6667		average	27.5	28.25	27.5	27.9167	27.8333	27.8333	28.0833	28.0833
		sd	3.04412	3.02765	3.08896	3.22102	3.23651	3.08896	3.22102	3.23651		sd	2.76887	2.88819	2.88819	3.11448	2.98329	2.86356	3.04412	2.94392		sd	3	3.09435	3.09839	3.16886	3.20416	3.01109	3.16886	3.15304
		SEM	1.24276	1.23603	1.26106	1.31498	1.3213	1.26106	1.31498	1.3213		SEM	1.13039	1.1791	1.1791	1.27148	1.21792	1.16905	1.24276	1.20185		SEM	1.22474	1.26326	1.26491	1.29368	1.30809	1.22927	1.29368	1.28722
	100 mg/kg PPEF	M1	21	20.5	21	21.5	20.5	21.5	22.5	22		M1	21	20.5	21	21.5	20.5	21.5	22.5	22		M1	21	20.5	21	21.5	20.5	21.5	22.5	22
		M2	20.5	21	21	21	21	22.5	21.5	22		M2	20.5	21	21	21	21	22.5	21.5	22		M2	20.5	21	21	21	21	22.5	21.5	22
		M3	22.5	22	22.5	22.5	23	24	22.5	23.5		M3	22.5	22	22.5	22.5	23	24	22.5	23.5		M3	22.5	22	22.5	22.5	23	24	22.5	23.5
		M4	20.5	19.5	19.5	21	20.5	22.5	21	22		M4	20.5	19.5	19.5	21	20.5	22.5	21	22		M4	20.5	19.5	19.5	21	20.5	22.5	21	22
		M5	15	14.5	15	17.5	17	18.5	18	18.5		M5	20	20.5	21	21.5	21	21.5	22	22.5		M5	20	20.5	21	21.5	21	22	21.5	22
		M6	29	30	30	29	29.5	28	28	30		M6	29	30	30	29	29.5	28	28	30		M6	25	25	26.5	26	27	27.5	27	28
		average	21.4167	21.25	21.5	22.0833	21.9167	22.8333	22.25	23		average	22.25	22.25	22.5	22.75	22.5833	23.3333	22.9167	23.6667		average	21.5833	21.4167	21.9167	22.25	22.1667	23.3333	22.6667	23.25
		sd	4.51017	5.02742	4.89898	3.78704	4.18828	3.12517	3.26726	3.80789		sd	3.41687	3.88265	3.79473	3.11047	3.51307	2.46306	2.55767	3.157		sd	1.88193	1.93434	2.43755	1.91703	2.54296	2.20605	2.20605	2.40312
		SEM	1.84127	2.05244	2	1.54605	1.70986	1.27584	1.33385	1.55456		SEM	1.39493	1.58509	1.54919	1.26984	1.43421	1.00554	1.04416	1.28884		SEM	0.768295	0.789691	0.995127	0.782624	1.03816	0.900617	0.900617	0.981071
	125 mg/kg PPEF	M1	14	Dead	Dead	Dead	Dead	Dead	Dead	Dead		M1	22	23	24.5	26	26.5	24.5	25	25.5		M1	28	29	29	30	30	29	29.5	28
		M2	29	29	29	30	30	29	29.5	28		M2	29	29	29	30	30	29	29.5	28		M2	29	29	Dead	Dead	Dead	Dead	Dead	Dead
		M3	23	23	24.5	26	26.5	24.5	25.5	23.5		M3	23	23	24.5	26	Dead	Dead	Dead	Dead		M3	23	23	25.5	26	Dead	Dead	Dead	Dead
		M4	23	22.5	23	24	24.5	23	24	22.5		M4	23	22.5	23	24	24.5	23	24	22.5		M4	23	22.5	23	25	24.5	23	24	22.5
		M5	24.5	24.5	25	26.5	27	26	26.5	26		M5	24.5	24.5	Dead	Dead	Dead	Dead	Dead	Dead		M5	24.5	24.5	25	26.5	27	26	26.5	26
		M6	25	Dead	Dead	Dead	Dead	Dead	Dead	Dead		M6	25	22.5	25	26.5	27	26	26.5	26		M6	25	24.5	25	26.5	27	26	26.5	26
		average	23.0833	24.75	25.375	26.625	27	25.625	26.375	25		average	24.4167	24.0833	25.2	26.5	27	25.625	26.25	25.5		average	25.4167	25.4167	25.5	26.8	27.125	26	26.625	25.625
		sd	4.96404	2.95804	2.56174	2.49583	2.27303	2.56174	2.32289	2.48328		sd	2.49833	2.51827	2.25278	2.17945	2.27303	2.56174	2.39792	2.27303		sd	2.53804	2.88819	2.17945	1.89077	2.25	2.44949	2.25	2.28674
		SEM	2.02656	1.20761	1.04583	1.01892	0.927961	1.04583	0.948317	1.01379		SEM	1.01994	1.02808	0.919692	0.889757	0.927961	1.04583	0.978945	0.927961		SEM	1.03615	1.1791	0.889757	0.771902	0.918559	1	0.918559	0.933557

## Sheet: Figure 6G
	n=1	Days
		1	2	3	4	5	6	7	8	9	10	11	12	13	14	15
Infection	M1	Alive	Dead	Dead	Dead	Dead	Dead	Dead	Dead	Dead	Dead	Dead	Dead	Dead	Dead	Dead
	M2	Dead	Dead	Dead	Dead	Dead	Dead	Dead	Dead	Dead	Dead	Dead	Dead	Dead	Dead	Dead
	M3	Dead	Dead	Dead	Dead	Dead	Dead	Dead	Dead	Dead	Dead	Dead	Dead	Dead	Dead	Dead
	M4	Dead	Dead	Dead	Dead	Dead	Dead	Dead	Dead	Dead	Dead	Dead	Dead	Dead	Dead	Dead
	M5	Alive	Dead	Dead	Dead	Dead	Dead	Dead	Dead	Dead	Dead	Dead	Dead	Dead	Dead	Dead
	M6	Alive	Dead	Dead	Dead	Dead	Dead	Dead	Dead	Dead	Dead	Dead	Dead	Dead	Dead	Dead
		1	2	3	4	5	6	7	8	9	10	11	12	13	14	15
10 mg/kg PPEF	M1	Alive	Alive	Alive	Alive	Alive	Alive	Alive	Alive	Alive	Alive	Alive	Alive	Alive	Alive	Alive
	M2	Alive	Dead	Dead	Dead	Dead	Dead	Dead	Dead	Dead	Dead	Dead	Dead	Dead	Dead	Dead
	M3	Alive	Alive	Alive	Alive	Alive	Alive	Alive	Alive	Alive	Alive	Alive	Alive	Alive	Alive	Alive
	M4	Alive	Alive	Alive	Alive	Alive	Alive	Alive	Alive	Alive	Alive	Alive	Alive	Alive	Alive	Alive
	M5	Alive	Alive	Dead	Dead	Dead	Dead	Dead	Dead	Dead	Dead	Dead	Dead	Dead	Dead	Dead
	M6	Alive	Alive	Alive	Alive	Alive	Alive	Alive	Alive	Alive	Alive	Alive	Alive	Alive	Alive	Alive
		1	2	3	4	5	6	7	8	9	10	11	12	13	14	15
20 mg/kg PPEF	M1	Alive	Alive	Alive	Alive	Alive	Alive	Alive	Alive	Alive	Alive	Alive	Alive	Alive	Alive	Alive
	M2	Alive	Alive	Alive	Alive	Alive	Alive	Alive	Alive	Alive	Alive	Alive	Alive	Alive	Alive	Alive
	M3	Alive	Alive	Alive	Alive	Alive	Alive	Alive	Alive	Alive	Alive	Alive	Alive	Alive	Alive	Alive
	M4	Alive	Alive	Alive	Alive	Alive	Alive	Alive	Alive	Alive	Alive	Alive	Alive	Alive	Alive	Alive
	M5	Alive	Alive	Alive	Alive	Alive	Alive	Alive	Alive	Alive	Alive	Alive	Alive	Alive	Alive	Alive
	M6	Alive	Alive	Alive	Alive	Alive	Alive	Alive	Alive	Alive	Alive	Alive	Alive	Alive	Alive	Alive
		1	2	3	4	5	6	7	8	9	10	11	12	13	14	15
10 mg/kg Levofloxacin	M1	Alive	Alive	Alive	Alive	Alive	Alive	Alive	Alive	Alive	Alive	Alive	Alive	Alive	Alive	Alive
	M2	Alive	Alive	Alive	Alive	Alive	Alive	Alive	Alive	Alive	Alive	Alive	Alive	Alive	Alive	Alive
	M3	Alive	Alive	Alive	Alive	Alive	Alive	Alive	Alive	Alive	Alive	Alive	Alive	Alive	Alive	Alive
	M4	Alive	Alive	Alive	Alive	Alive	Alive	Alive	Alive	Alive	Alive	Alive	Alive	Alive	Alive	Alive
	M5	Alive	Alive	Alive	Alive	Alive	Alive	Alive	Alive	Alive	Alive	Alive	Alive	Alive	Alive	Alive
	M6	Alive	Alive	Alive	Alive	Alive	Alive	Alive	Alive	Alive	Alive	Alive	Alive	Alive	Alive	Alive
		1	2	3	4	5	6	7	8	9	10	11	12	13	14	15
20 mg/kg Levofloxacin	M1	Alive	Alive	Alive	Alive	Alive	Alive	Alive	Alive	Alive	Alive	Alive	Alive	Alive	Alive	Alive
	M2	Alive	Alive	Alive	Alive	Alive	Alive	Alive	Alive	Alive	Alive	Alive	Alive	Alive	Alive	Alive
	M3	Alive	Alive	Alive	Alive	Alive	Alive	Alive	Alive	Alive	Alive	Alive	Alive	Alive	Alive	Alive
	M4	Alive	Alive	Alive	Alive	Alive	Alive	Alive	Alive	Alive	Alive	Alive	Alive	Alive	Alive	Alive
	M5	Alive	Alive	Alive	Alive	Alive	Alive	Alive	Alive	Alive	Alive	Alive	Alive	Alive	Alive	Alive
	M6	Alive	Alive	Alive	Alive	Alive	Alive	Alive	Alive	Alive	Alive	Alive	Alive	Alive	Alive	Alive
	n=2	Days
		1	2	3	4	5	6	7	8	9	10	11	12	13	14	15
Infection	M1	Alive	Alive	Dead	Dead	Dead	Dead	Dead	Dead	Dead	Dead	Dead	Dead	Dead	Dead	Dead
	M2	Dead	Dead	Dead	Dead	Dead	Dead	Dead	Dead	Dead	Dead	Dead	Dead	Dead	Dead	Dead
	M3	Dead	Dead	Dead	Dead	Dead	Dead	Dead	Dead	Dead	Dead	Dead	Dead	Dead	Dead	Dead
	M4	Alive	Dead	Dead	Dead	Dead	Dead	Dead	Dead	Dead	Dead	Dead	Dead	Dead	Dead	Dead
	M5	Dead	Dead	Dead	Dead	Dead	Dead	Dead	Dead	Dead	Dead	Dead	Dead	Dead	Dead	Dead
	M6	Alive	Dead	Dead	Dead	Dead	Dead	Dead	Dead	Dead	Dead	Dead	Dead	Dead	Dead	Dead
		1	2	3	4	5	6	7	8	9	10	11	12	13	14	15
10 mg/kg PPEF	M1	Alive	Alive	Alive	Alive	Alive	Alive	Alive	Alive	Alive	Alive	Alive	Alive	Alive	Alive	Alive
	M2	Alive	Alive	Alive	Alive	Alive	Alive	Alive	Alive	Alive	Alive	Alive	Alive	Alive	Alive	Alive
	M3	Alive	Alive	Alive	Alive	Dead	Dead	Dead	Dead	Dead	Dead	Dead	Dead	Dead	Dead	Dead
	M4	Alive	Alive	Alive	Alive	Alive	Alive	Alive	Alive	Alive	Alive	Alive	Alive	Alive	Alive	Alive
	M5	Alive	Dead	Dead	Dead	Dead	Dead	Dead	Dead	Dead	Dead	Dead	Dead	Dead	Dead	Dead
	M6	Alive	Alive	Alive	Alive	Alive	Alive	Alive	Alive	Alive	Alive	Alive	Alive	Alive	Alive	Alive
		1	2	3	4	5	6	7	8	9	10	11	12	13	14	15
20 mg/kg PPEF	M1	Alive	Alive	Alive	Alive	Alive	Alive	Alive	Alive	Alive	Alive	Alive	Alive	Alive	Alive	Alive
	M2	Alive	Alive	Alive	Alive	Alive	Alive	Alive	Alive	Alive	Alive	Alive	Alive	Alive	Alive	Alive
	M3	Alive	Alive	Alive	Alive	Alive	Alive	Alive	Alive	Alive	Alive	Alive	Alive	Alive	Alive	Alive
	M4	Alive	Alive	Alive	Alive	Alive	Alive	Alive	Alive	Alive	Alive	Alive	Alive	Alive	Alive	Alive
	M5	Alive	Alive	Alive	Alive	Alive	Alive	Alive	Alive	Alive	Alive	Alive	Alive	Alive	Alive	Alive
	M6	Alive	Alive	Alive	Alive	Alive	Alive	Alive	Alive	Alive	Alive	Alive	Alive	Alive	Alive	Alive
		1	2	3	4	5	6	7	8	9	10	11	12	13	14	15
10 mg/kg Levofloxacin	M1	Alive	Alive	Alive	Alive	Alive	Alive	Alive	Alive	Alive	Alive	Alive	Alive	Alive	Alive	Alive
	M2	Alive	Alive	Alive	Alive	Alive	Alive	Alive	Alive	Alive	Alive	Alive	Alive	Alive	Alive	Alive
	M3	Alive	Alive	Alive	Alive	Alive	Alive	Alive	Alive	Alive	Alive	Alive	Alive	Alive	Alive	Alive
	M4	Alive	Alive	Alive	Alive	Alive	Alive	Alive	Alive	Alive	Alive	Alive	Alive	Alive	Alive	Alive
	M5	Alive	Alive	Alive	Alive	Alive	Alive	Alive	Alive	Alive	Alive	Alive	Alive	Alive	Alive	Alive
	M6	Alive	Alive	Alive	Alive	Alive	Alive	Alive	Alive	Alive	Alive	Alive	Alive	Alive	Alive	Alive
		1	2	3	4	5	6	7	8	9	10	11	12	13	14	15
20 mg/kg Levofloxacin	M1	Alive	Alive	Alive	Alive	Alive	Alive	Alive	Alive	Alive	Alive	Alive	Alive	Alive	Alive	Alive
	M2	Alive	Alive	Alive	Alive	Alive	Alive	Alive	Alive	Alive	Alive	Alive	Alive	Alive	Alive	Alive
	M3	Alive	Alive	Alive	Alive	Alive	Alive	Alive	Alive	Alive	Alive	Alive	Alive	Alive	Alive	Alive
	M4	Alive	Alive	Alive	Alive	Alive	Alive	Alive	Alive	Alive	Alive	Alive	Alive	Alive	Alive	Alive
	M5	Alive	Alive	Alive	Alive	Alive	Alive	Alive	Alive	Alive	Alive	Alive	Alive	Alive	Alive	Alive
	M6	Alive	Alive	Alive	Alive	Alive	Alive	Alive	Alive	Alive	Alive	Alive	Alive	Alive	Alive	Alive
	n=3	Days
		1	2	3	4	5	6	7	8	9	10	11	12	13	14	15
Infection	M1	Alive	Dead	Dead	Dead	Dead	Dead	Dead	Dead	Dead	Dead	Dead	Dead	Dead	Dead	Dead
	M2	Alive	Dead	Dead	Dead	Dead	Dead	Dead	Dead	Dead	Dead	Dead	Dead	Dead	Dead	Dead
	M3	Alive	Alive	Dead	Dead	Dead	Dead	Dead	Dead	Dead	Dead	Dead	Dead	Dead	Dead	Dead
	M4	Dead	Dead	Dead	Dead	Dead	Dead	Dead	Dead	Dead	Dead	Dead	Dead	Dead	Dead	Dead
	M5	Alive	Dead	Dead	Dead	Dead	Dead	Dead	Dead	Dead	Dead	Dead	Dead	Dead	Dead	Dead
	M6	Dead	Dead	Dead	Dead	Dead	Dead	Dead	Dead	Dead	Dead	Dead	Dead	Dead	Dead	Dead
		1	2	3	4	5	6	7	8	9	10	11	12	13	14	15
10 mg/kg PPEF	M1	Alive	Dead	Dead	Dead	Dead	Dead	Dead	Dead	Dead	Dead	Dead	Dead	Dead	Dead	Dead
	M2	Alive	Alive	Alive	Alive	Alive	Alive	Alive	Alive	Alive	Alive	Alive	Alive	Alive	Alive	Alive
	M3	Alive	Alive	Alive	Alive	Alive	Alive	Alive	Alive	Alive	Alive	Alive	Alive	Alive	Alive	Alive
	M4	Alive	Alive	Alive	Alive	Alive	Alive	Alive	Alive	Alive	Alive	Alive	Alive	Alive	Alive	Alive
	M5	Alive	Alive	Alive	Alive	Alive	Alive	Dead	Dead	Dead	Dead	Dead	Dead	Dead	Dead	Dead
	M6	Alive	Alive	Alive	Alive	Alive	Alive	Alive	Alive	Alive	Alive	Alive	Alive	Alive	Alive	Alive
		1	2	3	4	5	6	7	8	9	10	11	12	13	14	15
20 mg/kg PPEF	M1	Alive	Alive	Alive	Alive	Alive	Alive	Alive	Alive	Alive	Alive	Alive	Alive	Alive	Alive	Alive
	M2	Alive	Alive	Alive	Alive	Alive	Alive	Alive	Alive	Alive	Alive	Alive	Alive	Alive	Alive	Alive
	M3	Alive	Alive	Alive	Alive	Alive	Alive	Alive	Alive	Alive	Alive	Alive	Alive	Alive	Alive	Alive
	M4	Alive	Alive	Alive	Alive	Alive	Alive	Alive	Alive	Alive	Alive	Alive	Alive	Alive	Alive	Alive
	M5	Alive	Alive	Alive	Alive	Alive	Alive	Alive	Alive	Alive	Alive	Alive	Alive	Alive	Alive	Alive
	M6	Alive	Alive	Alive	Alive	Alive	Alive	Alive	Alive	Alive	Alive	Alive	Alive	Alive	Alive	Alive
		1	2	3	4	5	6	7	8	9	10	11	12	13	14	15
10 mg/kg Levofloxacin	M1	Alive	Alive	Alive	Alive	Alive	Alive	Alive	Alive	Alive	Alive	Alive	Alive	Alive	Alive	Alive
	M2	Alive	Alive	Alive	Alive	Alive	Alive	Alive	Alive	Alive	Alive	Alive	Alive	Alive	Alive	Alive
	M3	Alive	Alive	Alive	Alive	Alive	Alive	Alive	Alive	Alive	Alive	Alive	Alive	Alive	Alive	Alive
	M4	Alive	Alive	Alive	Alive	Alive	Alive	Alive	Alive	Alive	Alive	Alive	Alive	Alive	Alive	Alive
	M5	Alive	Alive	Alive	Alive	Alive	Alive	Alive	Alive	Alive	Alive	Alive	Alive	Alive	Alive	Alive
	M6	Alive	Alive	Alive	Alive	Alive	Alive	Alive	Alive	Alive	Alive	Alive	Alive	Alive	Alive	Alive
		1	2	3	4	5	6	7	8	9	10	11	12	13	14	15
20 mg/kg Levofloxacin	M1	Alive	Alive	Alive	Alive	Alive	Alive	Alive	Alive	Alive	Alive	Alive	Alive	Alive	Alive	Alive
	M2	Alive	Alive	Alive	Alive	Alive	Alive	Alive	Alive	Alive	Alive	Alive	Alive	Alive	Alive	Alive
	M3	Alive	Alive	Alive	Alive	Alive	Alive	Alive	Alive	Alive	Alive	Alive	Alive	Alive	Alive	Alive
	M4	Alive	Alive	Alive	Alive	Alive	Alive	Alive	Alive	Alive	Alive	Alive	Alive	Alive	Alive	Alive
	M5	Alive	Alive	Alive	Alive	Alive	Alive	Alive	Alive	Alive	Alive	Alive	Alive	Alive	Alive	Alive
	M6	Alive	Alive	Alive	Alive	Alive	Alive	Alive	Alive	Alive	Alive	Alive	Alive	Alive	Alive	Alive

## Sheet: Figure 6H
	n=1	Days
		1	2	3	4	5	6	7	8	9	10	11	12	13	14	15
Infection	M1	Dead	Dead	Dead	Dead	Dead	Dead	Dead	Dead	Dead	Dead	Dead	Dead	Dead	Dead	Dead
	M2	Dead	Dead	Dead	Dead	Dead	Dead	Dead	Dead	Dead	Dead	Dead	Dead	Dead	Dead	Dead
	M3	Dead	Dead	Dead	Dead	Dead	Dead	Dead	Dead	Dead	Dead	Dead	Dead	Dead	Dead	Dead
	M4	Alive	Dead	Dead	Dead	Dead	Dead	Dead	Dead	Dead	Dead	Dead	Dead	Dead	Dead	Dead
	M5	Alive	Dead	Dead	Dead	Dead	Dead	Dead	Dead	Dead	Dead	Dead	Dead	Dead	Dead	Dead
	M6	Alive	Dead	Dead	Dead	Dead	Dead	Dead	Dead	Dead	Dead	Dead	Dead	Dead	Dead	Dead
		1	2	3	4	5	6	7	8	9	10	11	12	13	14	15
10 mg/kg BPVF	M1	Alive	Alive	Alive	Alive	Dead	Dead	Dead	Dead	Dead	Dead	Dead	Dead	Dead	Dead	Dead
	M2	Dead	Dead	Dead	Dead	Dead	Dead	Dead	Dead	Dead	Dead	Dead	Dead	Dead	Dead	Dead
	M3	Alive	Dead	Dead	Dead	Dead	Dead	Dead	Dead	Dead	Dead	Dead	Dead	Dead	Dead	Dead
	M4	Alive	Dead	Dead	Dead	Dead	Dead	Dead	Dead	Dead	Dead	Dead	Dead	Dead	Dead	Dead
	M5	Dead	Dead	Dead	Dead	Dead	Dead	Dead	Dead	Dead	Dead	Dead	Dead	Dead	Dead	Dead
	M6	Alive	Alive	Alive	Alive	Dead	Dead	Dead	Dead	Dead	Dead	Dead	Dead	Dead	Dead	Dead
		1	2	3	4	5	6	7	8	9	10	11	12	13	14	15
20 mg/kg BPVF	M1	Alive	Alive	Alive	Alive	Alive	Alive	Alive	Alive	Alive	Alive	Alive	Alive	Alive	Alive	Alive
	M2	Alive	Alive	Alive	Alive	Alive	Alive	Alive	Alive	Alive	Alive	Alive	Alive	Alive	Alive	Alive
	M3	Dead	Dead	Dead	Dead	Dead	Dead	Dead	Dead	Dead	Dead	Dead	Dead	Dead	Dead	Dead
	M4	Alive	Alive	Alive	Alive	Alive	Alive	Alive	Alive	Alive	Alive	Alive	Alive	Alive	Alive	Alive
	M5	Dead	Dead	Dead	Dead	Dead	Dead	Dead	Dead	Dead	Dead	Dead	Dead	Dead	Dead	Dead
	M6	Alive	Alive	Alive	Alive	Alive	Alive	Alive	Alive	Alive	Alive	Alive	Alive	Alive	Alive	Alive
		1	2	3	4	5	6	7	8	9	10	11	12	13	14	15
10 mg/kg Ciprofloxacin	M1	Alive	Dead	Dead	Dead	Dead	Dead	Dead	Dead	Dead	Dead	Dead	Dead	Dead	Dead	Dead
	M2	Dead	Dead	Dead	Dead	Dead	Dead	Dead	Dead	Dead	Dead	Dead	Dead	Dead	Dead	Dead
	M3	Alive	Dead	Dead	Dead	Dead	Dead	Dead	Dead	Dead	Dead	Dead	Dead	Dead	Dead	Dead
	M4	Dead	Dead	Dead	Dead	Dead	Dead	Dead	Dead	Dead	Dead	Dead	Dead	Dead	Dead	Dead
	M5	Dead	Dead	Dead	Dead	Dead	Dead	Dead	Dead	Dead	Dead	Dead	Dead	Dead	Dead	Dead
	M6	Dead	Dead	Dead	Dead	Dead	Dead	Dead	Dead	Dead	Dead	Dead	Dead	Dead	Dead	Dead
		1	2	3	4	5	6	7	8	9	10	11	12	13	14	15
20 mg/kg Ciprofloxacin	M1	Alive	Dead	Dead	Dead	Dead	Dead	Dead	Dead	Dead	Dead	Dead	Dead	Dead	Dead	Dead
	M2	Alive	Dead	Dead	Dead	Dead	Dead	Dead	Dead	Dead	Dead	Dead	Dead	Dead	Dead	Dead
	M3	Dead	Dead	Dead	Dead	Dead	Dead	Dead	Dead	Dead	Dead	Dead	Dead	Dead	Dead	Dead
	M4	Alive	Alive	Alive	Alive	Alive	Alive	Alive	Alive	Alive	Alive	Alive	Alive	Alive	Alive	Alive
	M5	Dead	Dead	Dead	Dead	Dead	Dead	Dead	Dead	Dead	Dead	Dead	Dead	Dead	Dead	Dead
	M6	Dead	Dead	Dead	Dead	Dead	Dead	Dead	Dead	Dead	Dead	Dead	Dead	Dead	Dead	Dead
	n=2	Days
		1	2	3	4	5	6	7	8	9	10	11	12	13	14	15
Infection	M1	Alive	Dead	Dead	Dead	Dead	Dead	Dead	Dead	Dead	Dead	Dead	Dead	Dead	Dead	Dead
	M2	Dead	Dead	Dead	Dead	Dead	Dead	Dead	Dead	Dead	Dead	Dead	Dead	Dead	Dead	Dead
	M3	Dead	Dead	Dead	Dead	Dead	Dead	Dead	Dead	Dead	Dead	Dead	Dead	Dead	Dead	Dead
	M4	Alive	Dead	Dead	Dead	Dead	Dead	Dead	Dead	Dead	Dead	Dead	Dead	Dead	Dead	Dead
	M5	Dead	Dead	Dead	Dead	Dead	Dead	Dead	Dead	Dead	Dead	Dead	Dead	Dead	Dead	Dead
	M6	Alive	Dead	Dead	Dead	Dead	Dead	Dead	Dead	Dead	Dead	Dead	Dead	Dead	Dead	Dead
		1	2	3	4	5	6	7	8	9	10	11	12	13	14	15
10 mg/kg BPVF	M1	Alive	Alive	Alive	Alive	Dead	Dead	Dead	Dead	Dead	Dead	Dead	Dead	Dead	Dead	Dead
	M2	Alive	Alive	Alive	Alive	Alive	Dead	Dead	Dead	Dead	Dead	Dead	Dead	Dead	Dead	Dead
	M3	Alive	Dead	Dead	Dead	Dead	Dead	Dead	Dead	Dead	Dead	Dead	Dead	Dead	Dead	Dead
	M4	Alive	Dead	Dead	Dead	Dead	Dead	Dead	Dead	Dead	Dead	Dead	Dead	Dead	Dead	Dead
	M5	Dead	Dead	Dead	Dead	Dead	Dead	Dead	Dead	Dead	Dead	Dead	Dead	Dead	Dead	Dead
	M6	Dead	Dead	Dead	Dead	Dead	Dead	Dead	Dead	Dead	Dead	Dead	Dead	Dead	Dead	Dead
		1	2	3	4	5	6	7	8	9	10	11	12	13	14	15
20 mg/kg BPVF	M1	Alive	Alive	Alive	Alive	Alive	Alive	Alive	Alive	Alive	Alive	Alive	Alive	Alive	Alive	Alive
	M2	Alive	Alive	Alive	Alive	Alive	Alive	Alive	Alive	Alive	Alive	Alive	Alive	Alive	Alive	Alive
	M3	Alive	Alive	Alive	Alive	Alive	Alive	Alive	Alive	Alive	Alive	Alive	Alive	Alive	Alive	Alive
	M4	Alive	Alive	Alive	Alive	Alive	Alive	Alive	Alive	Alive	Alive	Alive	Alive	Alive	Alive	Alive
	M5	Dead	Dead	Dead	Dead	Dead	Dead	Dead	Dead	Dead	Dead	Dead	Dead	Dead	Dead	Dead
	M6	Alive	Dead	Dead	Dead	Dead	Dead	Dead	Dead	Dead	Dead	Dead	Dead	Dead	Dead	Dead
		1	2	3	4	5	6	7	8	9	10	11	12	13	14	15
10 mg/kg Ciprofloxacin	M1	Alive	Dead	Dead	Dead	Dead	Dead	Dead	Dead	Dead	Dead	Dead	Dead	Dead	Dead	Dead
	M2	Dead	Dead	Dead	Dead	Dead	Dead	Dead	Dead	Dead	Dead	Dead	Dead	Dead	Dead	Dead
	M3	Alive	Dead	Dead	Dead	Dead	Dead	Dead	Dead	Dead	Dead	Dead	Dead	Dead	Dead	Dead
	M4	Dead	Dead	Dead	Dead	Dead	Dead	Dead	Dead	Dead	Dead	Dead	Dead	Dead	Dead	Dead
	M5	Dead	Dead	Dead	Dead	Dead	Dead	Dead	Dead	Dead	Dead	Dead	Dead	Dead	Dead	Dead
	M6	Alive	Dead	Dead	Dead	Dead	Dead	Dead	Dead	Dead	Dead	Dead	Dead	Dead	Dead	Dead
		1	2	3	4	5	6	7	8	9	10	11	12	13	14	15
20 mg/kg Ciprofloxacin	M1	Dead	Dead	Dead	Dead	Dead	Dead	Dead	Dead	Dead	Dead	Dead	Dead	Dead	Dead	Dead
	M2	Dead	Dead	Dead	Dead	Dead	Dead	Dead	Dead	Dead	Dead	Dead	Dead	Dead	Dead	Dead
	M3	Alive	Alive	Dead	Dead	Dead	Dead	Dead	Dead	Dead	Dead	Dead	Dead	Dead	Dead	Dead
	M4	Alive	Alive	Alive	Alive	Alive	Alive	Alive	Alive	Alive	Alive	Alive	Alive	Alive	Alive	Alive
	M5	Alive	Dead	Dead	Dead	Dead	Dead	Dead	Dead	Dead	Dead	Dead	Dead	Dead	Dead	Dead
	M6	Dead	Dead	Dead	Dead	Dead	Dead	Dead	Dead	Dead	Dead	Dead	Dead	Dead	Dead	Dead
	n=3	Days
		1	2	3	4	5	6	7	8	9	10	11	12	13	14	15
Infection	M1	Alive	Dead	Dead	Dead	Dead	Dead	Dead	Dead	Dead	Dead	Dead	Dead	Dead	Dead	Dead
	M2	Dead	Dead	Dead	Dead	Dead	Dead	Dead	Dead	Dead	Dead	Dead	Dead	Dead	Dead	Dead
	M3	Dead	Dead	Dead	Dead	Dead	Dead	Dead	Dead	Dead	Dead	Dead	Dead	Dead	Dead	Dead
	M4	Dead	Dead	Dead	Dead	Dead	Dead	Dead	Dead	Dead	Dead	Dead	Dead	Dead	Dead	Dead
	M5	Alive	Dead	Dead	Dead	Dead	Dead	Dead	Dead	Dead	Dead	Dead	Dead	Dead	Dead	Dead
	M6	Alive	Dead	Dead	Dead	Dead	Dead	Dead	Dead	Dead	Dead	Dead	Dead	Dead	Dead	Dead
		1	2	3	4	5	6	7	8	9	10	11	12	13	14	15
10 mg/kg BPVF	M1	Alive	Alive	Alive	Alive	Alive	Dead	Dead	Dead	Dead	Dead	Dead	Dead	Dead	Dead	Dead
	M2	Alive	Alive	Alive	Alive	Alive	Dead	Dead	Dead	Dead	Dead	Dead	Dead	Dead	Dead	Dead
	M3	Alive	Dead	Dead	Dead	Dead	Dead	Dead	Dead	Dead	Dead	Dead	Dead	Dead	Dead	Dead
	M4	Alive	Alive	Dead	Dead	Dead	Dead	Dead	Dead	Dead	Dead	Dead	Dead	Dead	Dead	Dead
	M5	Alive	Alive	Dead	Dead	Dead	Dead	Dead	Dead	Dead	Dead	Dead	Dead	Dead	Dead	Dead
	M6	Dead	Dead	Dead	Dead	Dead	Dead	Dead	Dead	Dead	Dead	Dead	Dead	Dead	Dead	Dead
		1	2	3	4	5	6	7	8	9	10	11	12	13	14	15
20 mg/kg BPVF	M1	Alive	Alive	Alive	Alive	Alive	Alive	Alive	Alive	Alive	Alive	Alive	Alive	Alive	Alive	Alive
	M2	Alive	Dead	Dead	Dead	Dead	Dead	Dead	Dead	Dead	Dead	Dead	Dead	Dead	Dead	Dead
	M3	Alive	Alive	Alive	Alive	Alive	Alive	Alive	Alive	Alive	Alive	Alive	Alive	Alive	Alive	Alive
	M4	Alive	Alive	Alive	Alive	Alive	Alive	Alive	Alive	Alive	Alive	Alive	Alive	Alive	Alive	Alive
	M5	Dead	Dead	Dead	Dead	Dead	Dead	Dead	Dead	Dead	Dead	Dead	Dead	Dead	Dead	Dead
	M6	Alive	Alive	Alive	Alive	Alive	Alive	Alive	Alive	Alive	Alive	Alive	Alive	Alive	Alive	Alive
		1	2	3	4	5	6	7	8	9	10	11	12	13	14	15
10 mg/kg Ciprofloxacin	M1	Alive	Dead	Dead	Dead	Dead	Dead	Dead	Dead	Dead	Dead	Dead	Dead	Dead	Dead	Dead
	M2	Dead	Dead	Dead	Dead	Dead	Dead	Dead	Dead	Dead	Dead	Dead	Dead	Dead	Dead	Dead
	M3	Alive	Dead	Dead	Dead	Dead	Dead	Dead	Dead	Dead	Dead	Dead	Dead	Dead	Dead	Dead
	M4	Dead	Dead	Dead	Dead	Dead	Dead	Dead	Dead	Dead	Dead	Dead	Dead	Dead	Dead	Dead
	M5	Dead	Dead	Dead	Dead	Dead	Dead	Dead	Dead	Dead	Dead	Dead	Dead	Dead	Dead	Dead
	M6	Dead	Dead	Dead	Dead	Dead	Dead	Dead	Dead	Dead	Dead	Dead	Dead	Dead	Dead	Dead
		1	2	3	4	5	6	7	8	9	10	11	12	13	14	15
20 mg/kg Ciprofloxacin	M1	Dead	Dead	Dead	Dead	Dead	Dead	Dead	Dead	Dead	Dead	Dead	Dead	Dead	Dead	Dead
	M2	Alive	Dead	Dead	Dead	Dead	Dead	Dead	Dead	Dead	Dead	Dead	Dead	Dead	Dead	Dead
	M3	Alive	Dead	Dead	Dead	Dead	Dead	Dead	Dead	Dead	Dead	Dead	Dead	Dead	Dead	Dead
	M4	Alive	Alive	Alive	Alive	Alive	Alive	Alive	Alive	Alive	Alive	Alive	Alive	Alive	Alive	Alive
	M5	Alive	Dead	Dead	Dead	Dead	Dead	Dead	Dead	Dead	Dead	Dead	Dead	Dead	Dead	Dead
	M6	Dead	Dead	Dead	Dead	Dead	Dead	Dead	Dead	Dead	Dead	Dead	Dead	Dead	Dead	Dead

## Sheet: Figure 6I
	n=1	Days
		1	2	3	4	5	6	7	8	9	10	11	12	13	14	15
Infection	M1	Dead	Dead	Dead	Dead	Dead	Dead	Dead	Dead	Dead	Dead	Dead	Dead	Dead	Dead	Dead
	M2	Alive	Dead	Dead	Dead	Dead	Dead	Dead	Dead	Dead	Dead	Dead	Dead	Dead	Dead	Dead
	M3	Alive	Dead	Dead	Dead	Dead	Dead	Dead	Dead	Dead	Dead	Dead	Dead	Dead	Dead	Dead
	M4	Alive	Dead	Dead	Dead	Dead	Dead	Dead	Dead	Dead	Dead	Dead	Dead	Dead	Dead	Dead
	M5	Dead	Dead	Dead	Dead	Dead	Dead	Dead	Dead	Dead	Dead	Dead	Dead	Dead	Dead	Dead
	M6	Alive	Dead	Dead	Dead	Dead	Dead	Dead	Dead	Dead	Dead	Dead	Dead	Dead	Dead	Dead
		1	2	3	4	5	6	7	8	9	10	11	12	13	14	15
3*10 mg/kg BPVF	M1	Alive	Alive	Alive	Alive	Alive	Alive	Alive	Alive	Alive	Alive	Alive	Alive	Alive	Alive	Alive
	M2	Dead	Dead	Dead	Dead	Dead	Dead	Dead	Dead	Dead	Dead	Dead	Dead	Dead	Dead	Dead
	M3	Alive	Alive	Alive	Alive	Alive	Alive	Alive	Alive	Alive	Alive	Alive	Alive	Alive	Alive	Alive
	M4	Alive	Alive	Alive	Alive	Alive	Alive	Alive	Alive	Alive	Alive	Alive	Alive	Alive	Alive	Alive
	M5	Alive	Alive	Alive	Alive	Alive	Alive	Alive	Alive	Alive	Alive	Alive	Alive	Alive	Alive	Alive
	M6	Alive	Alive	Alive	Alive	Alive	Alive	Alive	Alive	Alive	Alive	Alive	Alive	Alive	Alive	Alive
		1	2	3	4	5	6	7	8	9	10	11	12	13	14	15
3*10 mg/kg Ciprofloxacin	M1	Alive	Alive	Alive	Alive	Alive	Alive	Alive	Alive	Alive	Alive	Alive	Alive	Alive	Alive	Alive
	M2	Alive	Alive	Alive	Alive	Alive	Alive	Alive	Alive	Alive	Alive	Alive	Alive	Alive	Alive	Alive
	M3	Alive	Alive	Alive	Alive	Alive	Alive	Alive	Alive	Alive	Alive	Alive	Alive	Alive	Alive	Alive
	M4	Alive	Alive	Alive	Alive	Alive	Alive	Alive	Alive	Alive	Alive	Alive	Alive	Alive	Alive	Alive
	M5	Dead	Dead	Dead	Dead	Dead	Dead	Dead	Dead	Dead	Dead	Dead	Dead	Dead	Dead	Dead
	M6	Alive	Alive	Alive	Alive	Alive	Alive	Alive	Alive	Alive	Alive	Alive	Alive	Alive	Alive	Alive
	n=2	Days
		1	2	3	4	5	6	7	8	9	10	11	12	13	14	15
Infection	M1	Alive	Dead	Dead	Dead	Dead	Dead	Dead	Dead	Dead	Dead	Dead	Dead	Dead	Dead	Dead
	M2	Dead	Dead	Dead	Dead	Dead	Dead	Dead	Dead	Dead	Dead	Dead	Dead	Dead	Dead	Dead
	M3	Alive	Alive	Dead	Dead	Dead	Dead	Dead	Dead	Dead	Dead	Dead	Dead	Dead	Dead	Dead
	M4	Alive	Dead	Dead	Dead	Dead	Dead	Dead	Dead	Dead	Dead	Dead	Dead	Dead	Dead	Dead
	M5	Dead	Dead	Dead	Dead	Dead	Dead	Dead	Dead	Dead	Dead	Dead	Dead	Dead	Dead	Dead
	M6	Alive	Dead	Dead	Dead	Dead	Dead	Dead	Dead	Dead	Dead	Dead	Dead	Dead	Dead	Dead
		1	2	3	4	5	6	7	8	9	10	11	12	13	14	15
3*10 mg/kg BPVF	M1	Alive	Alive	Alive	Alive	Alive	Alive	Alive	Alive	Alive	Alive	Alive	Alive	Alive	Alive	Alive
	M2	Alive	Dead	Dead	Dead	Dead	Dead	Dead	Dead	Dead	Dead	Dead	Dead	Dead	Dead	Dead
	M3	Alive	Alive	Alive	Alive	Alive	Alive	Alive	Alive	Alive	Alive	Alive	Alive	Alive	Alive	Alive
	M4	Alive	Alive	Alive	Alive	Alive	Alive	Alive	Alive	Alive	Alive	Alive	Alive	Alive	Alive	Alive
	M5	Alive	Alive	Alive	Alive	Alive	Alive	Alive	Alive	Alive	Alive	Alive	Alive	Alive	Alive	Alive
	M6	Alive	Alive	Alive	Alive	Alive	Alive	Alive	Alive	Alive	Alive	Alive	Alive	Alive	Alive	Alive
		1	2	3	4	5	6	7	8	9	10	11	12	13	14	15
3*10 mg/kg Ciprofloxacin	M1	Alive	Alive	Alive	Alive	Alive	Alive	Alive	Alive	Alive	Alive	Alive	Alive	Alive	Alive	Alive
	M2	Alive	Alive	Alive	Alive	Alive	Alive	Alive	Alive	Alive	Alive	Alive	Alive	Alive	Alive	Alive
	M3	Dead	Dead	Dead	Dead	Dead	Dead	Dead	Dead	Dead	Dead	Dead	Dead	Dead	Dead	Dead
	M4	Alive	Alive	Alive	Alive	Alive	Alive	Alive	Alive	Alive	Alive	Alive	Alive	Alive	Alive	Alive
	M5	Alive	Alive	Alive	Alive	Alive	Alive	Alive	Alive	Alive	Alive	Alive	Alive	Alive	Alive	Alive
	M6	Alive	Alive	Alive	Alive	Alive	Alive	Alive	Alive	Alive	Alive	Alive	Alive	Alive	Alive	Alive
	n=3	Days
		1	2	3	4	5	6	7	8	9	10	11	12	13	14	15
Infection	M1	Dead	Dead	Dead	Dead	Dead	Dead	Dead	Dead	Dead	Dead	Dead	Dead	Dead	Dead	Dead
	M2	Dead	Dead	Dead	Dead	Dead	Dead	Dead	Dead	Dead	Dead	Dead	Dead	Dead	Dead	Dead
	M3	Alive	Dead	Dead	Dead	Dead	Dead	Dead	Dead	Dead	Dead	Dead	Dead	Dead	Dead	Dead
	M4	Alive	Dead	Dead	Dead	Dead	Dead	Dead	Dead	Dead	Dead	Dead	Dead	Dead	Dead	Dead
	M5	Dead	Dead	Dead	Dead	Dead	Dead	Dead	Dead	Dead	Dead	Dead	Dead	Dead	Dead	Dead
	M6	Alive	Dead	Dead	Dead	Dead	Dead	Dead	Dead	Dead	Dead	Dead	Dead	Dead	Dead	Dead
		1	2	3	4	5	6	7	8	9	10	11	12	13	14	15
3*10 mg/kg BPVF	M1	Alive	Alive	Alive	Alive	Alive	Alive	Alive	Alive	Alive	Alive	Alive	Alive	Alive	Alive	Alive
	M2	Alive	Alive	Alive	Alive	Alive	Alive	Alive	Alive	Alive	Alive	Alive	Alive	Alive	Alive	Alive
	M3	Alive	Alive	Alive	Alive	Alive	Alive	Alive	Alive	Alive	Alive	Alive	Alive	Alive	Alive	Alive
	M4	Alive	Alive	Alive	Alive	Alive	Alive	Alive	Alive	Alive	Alive	Alive	Alive	Alive	Alive	Alive
	M5	Alive	Alive	Alive	Alive	Alive	Alive	Alive	Alive	Alive	Alive	Alive	Alive	Alive	Alive	Alive
	M6	Alive	Dead	Dead	Dead	Dead	Dead	Dead	Dead	Dead	Dead	Dead	Dead	Dead	Dead	Dead
		1	2	3	4	5	6	7	8	9	10	11	12	13	14	15
3*10 mg/kg Ciprofloxacin	M1	Alive	Alive	Alive	Alive	Alive	Alive	Alive	Alive	Alive	Alive	Alive	Alive	Alive	Alive	Alive
	M2	Alive	Alive	Alive	Alive	Alive	Alive	Alive	Alive	Alive	Alive	Alive	Alive	Alive	Alive	Alive
	M3	Alive	Alive	Alive	Alive	Alive	Alive	Alive	Alive	Alive	Alive	Alive	Alive	Alive	Alive	Alive
	M4	Alive	Alive	Alive	Alive	Alive	Alive	Alive	Alive	Alive	Alive	Alive	Alive	Alive	Alive	Alive
	M5	Alive	Alive	Alive	Alive	Alive	Alive	Alive	Alive	Alive	Alive	Alive	Alive	Alive	Alive	Alive
	M6	Alive	Alive	Alive	Alive	Alive	Alive	Alive	Alive	Alive	Alive	Alive	Alive	Alive	Alive	Alive

## Sheet: Figure 6J
	n=1							n=2
	Infection				average			Infection				average
	M1	5800000	6000000	17000000	9600000			M1	3800000	4000000	16800000	8200000
	M2	3950000	4000000	5000000	4.31667e+06			M2	13500000	13000000	4800000	1.04333e+07
	M3	18900000	19000000	12000000	1.66333e+07			M3	13800000	14000000	11900000	1.32333e+07
	M4	5700000	6000000	4000000	5.23333e+06			M4	2800000	3000000	3900000	3.23333e+06
	M5	74700000	75000000	11000000	5.35667e+07			M5	112000000	117000000	10900000	7.99667e+07
	M6	12800000	13000000	6000000	10600000			M6	15900000	16000000	5800000	1.25667e+07
	PPEF 10mg/kg bw				average			PPEF 10mg/kg bw				average
	M1	40000	40000	38000	39333.3			M1	70000	41000	70010	60336.7
	M2	240000	310000	225000	258333			M2	220000	315000	210500	248500
	M3	130000	30000	125000	95000			M3	70000	28000	68000	55333.3
	M4	270000	210000	250000	243333			M4	140000	21500	138000	99833.3
	M5	90000	80000	88000	86000			M5	100000	78000	100500	92833.3
	M6	40000	40000	37000	39000			M6	70000	40500	69050	59850
	Levofloxacin 10mg/kg bw				average			Levofloxacin 10mg/kg bw				average
	M1	920000	160000	155000	411667			M1	910500	190000	189000	429833
	M2	830000	620000	615000	688333			M2	820010	310000	315000	481670
	M3	60000	80000	79000	73000			M3	59000	50000	49000	52666.7
	M4	170000	60000	59600	96533.3			M4	165000	60000	58000	94333.3
	M5	180000	350000	345000	291667			M5	179000	390000	375000	314667
	M6	230000	280000	275000	261667			M6	221000	230000	215000	222000
	PPEF 20mg/kg bw				average			PPEF 20mg/kg bw				average
	M1	570	530	565	555			M1	380	524	382	428.667
	M2	290	230	285	268.333			M2	160	219	154	177.667
	M3	980	740	978	899.333			M3	850	750	849	816.333
	M4	920	420	915	751.667			M4	420	412	419	417
	M5	250	290	238	259.333			M5	250	284	248	260.667
	M6	190	160	184	178			M6	110	159	109	126
	Levofloxacin 20mg/kg bw				average			Levofloxacin 20mg/kg bw				average
	M1	480	410	409	433			M1	477	600	594	557
	M2	150	80	78	102.667			M2	144	200	196	180
	M3	428	816	815	686.333			M3	421	4800	4750	3323.67
	M4	280	390	389	353			M4	278	780	765	607.667
	M5	114	232	231	192.333			M5	109	216	212	179
	M6	430	310	309	349.667			M6	425	220	218	287.667

## Sheet: Figure 6K
	n=1							n=2
	Infection				average			Infection				average
	M1	78000000	60000000	110000000	8.26667e+07			M1	84000000	73000000	87000000	8.13333e+07
	M2	40000000	49000000	45000000	4.46667e+07			M2	42000000	41000000	53000000	4.53333e+07
	M3	30000000	33000000	82000000	4.83333e+07			M3	31000000	43000000	72000000	4.86667e+07
	M4	241000000	239000000	210000000	230000000			M4	238000000	227000000	220000000	2.28333e+08
	M5	60000000	53000000	40000000	51000000			M5	58000000	56000000	38000000	5.06667e+07
	CIP 10mg/kg				average			CIP 10mg/kg				average
	M1	600000	615000	470000	561667			M1	540000	536000	460000	512000
	M2	390000	390000	350000	376667			M2	350000	351000	349000	350000
	M3	1090000	1080000	1110000	1.09333e+06			M3	1210000	1220000	1110000	1180000
	M4	330000	328000	420000	359333			M4	330000	333000	418000	360333
	M5	430000	429000	30000	296333			M5	370000	371000	30000	257000
	BPVF 10mg/kg				average			BPVF 10mg/kg				average
	M1	4320000	6200000	6190000	5570000			M1	4300000	4960000	4990000	4750000
	M2	4180000	4840000	4860000	4.62667e+06			M2	4160000	4800000	4800000	4.58667e+06
	M3	7680000	5280000	5300000	6.08667e+06			M3	7650000	6400000	6410000	6820000
	M4	3600000	2500000	2500000	2.86667e+06			M4	3570000	4520000	4550000	4.21333e+06
	M5	3280000	3600000	3630000	3.50333e+06			M5	3240000	3640000	3680000	3520000
	CIP 20mg/kg				average			CIP 20mg/kg				average
	M1	1300	1310	5100	2570			M1	7000	6900	5200	6366.67
	M2	11900	12000	12300	12066.7			M2	8700	8500	12300	9833.33
	M3	12100	12100	27300	17166.7			M3	12100	11900	27400	17133.3
	M4	10100	10100	14600	11600			M4	13000	13200	14400	13533.3
	M5	17500	17300	11500	15433.3			M5	10300	10500	11500	10766.7
	BPVF 20mg/kg				average			BPVF 20mg/kg				average
	M1	32000	39200	31800	34333.3			M1	20800	39300	20900	27000
	M2	23600	56000	23000	34200			M2	82000	56300	82300	73533.3
	M3	45600	42400	45000	44333.3			M3	48400	42600	48800	46600
	M4	44400	69600	40000	51333.3			M4	46800	70000	50800	55866.7
	M5	42000	48400	40000	43466.7			M5	43200	49400	44200	45600

[truncated: 2 more sheets: Figure 6L, Figure 6M]
