# Supplementary material for: Unraveling topoisomerase IA gate dynamics in presence of PPEF and its preclinical evaluation against multidrug-resistant pathogens
Source: Commun Biol. 2023 Feb 18;6:195. doi: 10.1038/s42003-023-04412-1 (PMC9938908; doi:10.1038/s42003-023-04412-1)
Supplement: Supplementary file 9 — Supplementary Data 7 [file 42003_2023_4412_MOESM9_ESM.zip]

Archive with 39 entries (24 files):
- PPEF-topology/
- PPEF-topology/PPEF.itp
- Equilibration-conformation/
- Equilibration-conformation/TopoIA/
- Equilibration-conformation/TopoIA/TopoIA.pdb
- Equilibration-conformation/TopoIA-dsDNA/
- Equilibration-conformation/TopoIA-dsDNA/TopoIA-dsDNA.pdb
- Equilibration-conformation/TopoIA-dsDNA-PPEF/
- Equilibration-conformation/TopoIA-dsDNA-PPEF/TopoIA-dsDNA-PPEF.pdb
- Equilibration-conformation/TopoIA-PPEF/
- Equilibration-conformation/TopoIA-PPEF/TopoIA-PPEF.pdb
- Equilibration-conformation/TopoIA-ssDNA/
- Equilibration-conformation/TopoIA-ssDNA/TopoIA-ssDNA.pdb
- Equilibration-conformation/TopoIA-ssDNA-PPEF/
- Equilibration-conformation/TopoIA-ssDNA-PPEF/TopoIA-ssDNA-PPEF.pdb
- Metadynamic-conformation/
- Metadynamic-conformation/TopoIA/
- Metadynamic-conformation/TopoIA/close.pdb
- Metadynamic-conformation/TopoIA/open.pdb
- Metadynamic-conformation/TopoIA/partial_open.pdb
- Metadynamic-conformation/TopoIA-dsDNA/
- Metadynamic-conformation/TopoIA-dsDNA/close.pdb
- Metadynamic-conformation/TopoIA-dsDNA/open.pdb
- Metadynamic-conformation/TopoIA-dsDNA/partial_open.pdb
- Metadynamic-conformation/TopoIA-dsDNA-PPEF/
- Metadynamic-conformation/TopoIA-dsDNA-PPEF/close.pdb
- Metadynamic-conformation/TopoIA-dsDNA-PPEF/open.pdb
- Metadynamic-conformation/TopoIA-dsDNA-PPEF/partial_open.pdb
- Metadynamic-conformation/TopoIA-PPEF/
- Metadynamic-conformation/TopoIA-PPEF/close.pdb
- Metadynamic-conformation/TopoIA-PPEF/partial_open.pdb
- Metadynamic-conformation/TopoIA-ssDNA/
- Metadynamic-conformation/TopoIA-ssDNA/close.pdb
- Metadynamic-conformation/TopoIA-ssDNA/open.pdb
- Metadynamic-conformation/TopoIA-ssDNA/partial_open.pdb
- Metadynamic-conformation/TopoIA-ssDNA-PPEF/
- Metadynamic-conformation/TopoIA-ssDNA-PPEF/close.pdb
- Metadynamic-conformation/TopoIA-ssDNA-PPEF/open.pdb
- Metadynamic-conformation/TopoIA-ssDNA-PPEF/partial_open.pdb
