# Supplementary material for: Unraveling topoisomerase IA gate dynamics in presence of PPEF and its preclinical evaluation against multidrug-resistant pathogens
Source: Commun Biol. 2023 Feb 18;6:195. doi: 10.1038/s42003-023-04412-1 (PMC9938908; doi:10.1038/s42003-023-04412-1)
Supplement: Supplementary file 9 — Supplementary Data 7 [file 42003_2023_4412_MOESM9_ESM.zip › PPEF-topology/PPEF.itp]

[ moleculetype ]
;name            nrexcl
 LIG              3

[ atoms ]
;   nr  type  resi  res  atom  cgnr     charge      mass       ; qtot   bond_type
     1   c3     1   LIG   C21    1    -0.219981     12.01000 ; qtot -0.220
     2   hc     1   LIG   H13    2     0.047364      1.00800 ; qtot -0.173
     3   hc     1   LIG   H14    3     0.047364      1.00800 ; qtot -0.125
     4   hc     1   LIG   H15    4     0.047364      1.00800 ; qtot -0.078
     5   c3     1   LIG   C22    5     0.137913     12.01000 ; qtot 0.060
     6   hc     1   LIG   H16    6    -0.008378      1.00800 ; qtot 0.052
     7   hc     1   LIG   H17    7    -0.008378      1.00800 ; qtot 0.043
     8   c3     1   LIG   C23    8     0.042055     12.01000 ; qtot 0.085
     9   h1     1   LIG   H18    9     0.039243      1.00800 ; qtot 0.125
    10   h1     1   LIG   H19   10     0.039243      1.00800 ; qtot 0.164
    11   n3     1   LIG    N4   11    -0.411852     14.01000 ; qtot -0.248
    12   c3     1   LIG   C27   12     0.016254     12.01000 ; qtot -0.232
    13   c3     1   LIG   C26   13    -0.021424     12.01000 ; qtot -0.253
    14   h1     1   LIG   H24   14     0.061892      1.00800 ; qtot -0.191
    15   h1     1   LIG   H25   15     0.061892      1.00800 ; qtot -0.129
    16   h1     1   LIG   H26   16     0.053306      1.00800 ; qtot -0.076
    17   h1     1   LIG   H27   17     0.053306      1.00800 ; qtot -0.023
    18   c3     1   LIG   C24   18     0.016254     12.01000 ; qtot -0.007
    19   h1     1   LIG   H20   19     0.053306      1.00800 ; qtot 0.047
    20   h1     1   LIG   H21   20     0.053306      1.00800 ; qtot 0.100
    21   c3     1   LIG   C25   21    -0.021424     12.01000 ; qtot 0.079
    22   h1     1   LIG   H22   22     0.061892      1.00800 ; qtot 0.141
    23   h1     1   LIG   H23   23     0.061892      1.00800 ; qtot 0.202
    24   nh     1   LIG    N3   24    -0.170954     14.01000 ; qtot 0.031
    25   ca     1   LIG    C2   25     0.155817     12.01000 ; qtot 0.187
    26   ca     1   LIG    C3   26    -0.338882     12.01000 ; qtot -0.152
    27   ha     1   LIG    H2   27     0.173402      1.00800 ; qtot 0.022
    28   ca     1   LIG    C1   28    -0.353296     12.01000 ; qtot -0.332
    29   ha     1   LIG    H1   29     0.177576      1.00800 ; qtot -0.154
    30   ca     1   LIG    C6   30    -0.176483     12.01000 ; qtot -0.330
    31   ha     1   LIG    H3   31     0.175536      1.00800 ; qtot -0.155
    32   ca     1   LIG    C5   32     0.290177     12.01000 ; qtot 0.135
    33   nd     1   LIG    N5   33    -0.659652     14.01000 ; qtot -0.524
    34   ca     1   LIG    C4   34     0.185647     12.01000 ; qtot -0.339
    35   na     1   LIG    N1   35    -0.623182     14.01000 ; qtot -0.962
    36   hn     1   LIG    H4   36     0.384158      1.00800 ; qtot -0.578
    37   cc     1   LIG    C7   37     0.661273     12.01000 ; qtot 0.084
    38   ca     1   LIG    C8   38    -0.136374     12.01000 ; qtot -0.053
    39   ca     1   LIG   C13   39    -0.142529     12.01000 ; qtot -0.195
    40   ca     1   LIG   C12   40    -0.247804     12.01000 ; qtot -0.443
    41   ha     1   LIG    H6   41     0.184428      1.00800 ; qtot -0.259
    42   ha     1   LIG    H7   42     0.145680      1.00800 ; qtot -0.113
    43   ca     1   LIG    C9   43    -0.357495     12.01000 ; qtot -0.471
    44   ha     1   LIG    H5   44     0.195714      1.00800 ; qtot -0.275
    45   ca     1   LIG   C10   45     0.303736     12.01000 ; qtot 0.029
    46   na     1   LIG    N2   46    -0.683367     14.01000 ; qtot -0.654
    47   hn     1   LIG    H8   47     0.397043      1.00800 ; qtot -0.257
    48   ca     1   LIG   C11   48     0.297877     12.01000 ; qtot 0.040
    49   nd     1   LIG    N6   49    -0.637995     14.01000 ; qtot -0.598
    50   cc     1   LIG   C14   50     0.628613     12.01000 ; qtot 0.031
    51   ca     1   LIG   C15   51    -0.178964     12.01000 ; qtot -0.148
    52   ca     1   LIG   C20   52    -0.055208     12.01000 ; qtot -0.203
    53   ca     1   LIG   C19   53    -0.331618     12.01000 ; qtot -0.535
    54   ha     1   LIG   H11   54     0.165734      1.00800 ; qtot -0.369
    55   ha     1   LIG   H12   55     0.137918      1.00800 ; qtot -0.231
    56   ca     1   LIG   C16   56    -0.055208     12.01000 ; qtot -0.286
    57   ha     1   LIG    H9   57     0.137918      1.00800 ; qtot -0.148
    58   ca     1   LIG   C17   58    -0.331618     12.01000 ; qtot -0.480
    59   ha     1   LIG   H10   59     0.165734      1.00800 ; qtot -0.314
    60   ca     1   LIG   C18   60     0.456449     12.01000 ; qtot 0.142
    61   os     1   LIG    O1   61    -0.452733     16.00000 ; qtot -0.311
    62   c3     1   LIG   C29   62     0.467547     12.01000 ; qtot 0.157
    63   h1     1   LIG   H31   63    -0.040065      1.00800 ; qtot 0.117
    64   h1     1   LIG   H32   64    -0.040065      1.00800 ; qtot 0.077
    65   c3     1   LIG   C28   65    -0.351534     12.01000 ; qtot -0.275
    66   hc     1   LIG   H28   66     0.091546      1.00800 ; qtot -0.183
    67   hc     1   LIG   H29   67     0.091546      1.00800 ; qtot -0.092
    68   hc     1   LIG   H30   68     0.091546      1.00800 ; qtot -0.000

[ bonds ]
;   ai     aj funct   r             k
     1      2   1    1.0969e-01    2.7665e+05 ;    C21 - H13   
     1      3   1    1.0969e-01    2.7665e+05 ;    C21 - H14   
     1      4   1    1.0969e-01    2.7665e+05 ;    C21 - H15   
     1      5   1    1.5375e-01    2.5179e+05 ;    C21 - C22   
     5      6   1    1.0969e-01    2.7665e+05 ;    C22 - H16   
     5      7   1    1.0969e-01    2.7665e+05 ;    C22 - H17   
     5      8   1    1.5375e-01    2.5179e+05 ;    C22 - C23   
     8      9   1    1.0969e-01    2.7665e+05 ;    C23 - H18   
     8     10   1    1.0969e-01    2.7665e+05 ;    C23 - H19   
     8     11   1    1.4647e-01    2.7271e+05 ;    C23 - N4    
    11     12   1    1.4647e-01    2.7271e+05 ;     N4 - C27   
    11     18   1    1.4647e-01    2.7271e+05 ;     N4 - C24   
    12     13   1    1.5375e-01    2.5179e+05 ;    C27 - C26   
    12     16   1    1.0969e-01    2.7665e+05 ;    C27 - H26   
    12     17   1    1.0969e-01    2.7665e+05 ;    C27 - H27   
    13     14   1    1.0969e-01    2.7665e+05 ;    C26 - H24   
    13     15   1    1.0969e-01    2.7665e+05 ;    C26 - H25   
    13     24   1    1.4640e-01    2.7330e+05 ;    C26 - N3    
    18     19   1    1.0969e-01    2.7665e+05 ;    C24 - H20   
    18     20   1    1.0969e-01    2.7665e+05 ;    C24 - H21   
    18     21   1    1.5375e-01    2.5179e+05 ;    C24 - C25   
    21     22   1    1.0969e-01    2.7665e+05 ;    C25 - H22   
    21     23   1    1.0969e-01    2.7665e+05 ;    C25 - H23   
    21     24   1    1.4640e-01    2.7330e+05 ;    C25 - N3    
    24     25   1    1.3859e-01    3.4970e+05 ;     N3 - C2    
    25     26   1    1.3984e-01    3.8585e+05 ;     C2 - C3    
    25     28   1    1.3984e-01    3.8585e+05 ;     C2 - C1    
    26     27   1    1.0860e-01    2.8937e+05 ;     C3 - H2    
    26     34   1    1.3984e-01    3.8585e+05 ;     C3 - C4    
    28     29   1    1.0860e-01    2.8937e+05 ;     C1 - H1    
    28     30   1    1.3984e-01    3.8585e+05 ;     C1 - C6    
    30     31   1    1.0860e-01    2.8937e+05 ;     C6 - H3    
    30     32   1    1.3984e-01    3.8585e+05 ;     C6 - C5    
    32     33   1    1.3517e-01    3.9137e+05 ;     C5 - N5    
    32     34   1    1.3984e-01    3.8585e+05 ;     C5 - C4    
    33     37   1    1.3172e-01    4.3965e+05 ;     N5 - C7    
    34     35   1    1.3840e-01    3.5187e+05 ;     C4 - N1    
    35     36   1    1.0100e-01    3.4175e+05 ;     N1 - H4    
    35     37   1    1.3802e-01    3.5631e+05 ;     N1 - C7    
    37     38   1    1.4555e-01    3.2225e+05 ;     C7 - C8    
    38     39   1    1.3984e-01    3.8585e+05 ;     C8 - C13   
    38     43   1    1.3984e-01    3.8585e+05 ;     C8 - C9    
    39     40   1    1.3984e-01    3.8585e+05 ;    C13 - C12   
    39     42   1    1.0860e-01    2.8937e+05 ;    C13 - H7    
    40     41   1    1.0860e-01    2.8937e+05 ;    C12 - H6    
    40     48   1    1.3984e-01    3.8585e+05 ;    C12 - C11   
    43     44   1    1.0860e-01    2.8937e+05 ;     C9 - H5    
    43     45   1    1.3984e-01    3.8585e+05 ;     C9 - C10   
    45     46   1    1.3840e-01    3.5187e+05 ;    C10 - N2    
    45     48   1    1.3984e-01    3.8585e+05 ;    C10 - C11   
    46     47   1    1.0100e-01    3.4175e+05 ;     N2 - H8    
    46     50   1    1.3802e-01    3.5631e+05 ;     N2 - C14   
    48     49   1    1.3517e-01    3.9137e+05 ;    C11 - N6    
    49     50   1    1.3172e-01    4.3965e+05 ;     N6 - C14   
    50     51   1    1.4555e-01    3.2225e+05 ;    C14 - C15   
    51     52   1    1.3984e-01    3.8585e+05 ;    C15 - C20   
    51     56   1    1.3984e-01    3.8585e+05 ;    C15 - C16   
    52     53   1    1.3984e-01    3.8585e+05 ;    C20 - C19   
    52     55   1    1.0860e-01    2.8937e+05 ;    C20 - H12   
    53     54   1    1.0860e-01    2.8937e+05 ;    C19 - H11   
    53     60   1    1.3984e-01    3.8585e+05 ;    C19 - C18   
    56     57   1    1.0860e-01    2.8937e+05 ;    C16 - H9    
    56     58   1    1.3984e-01    3.8585e+05 ;    C16 - C17   
    58     59   1    1.0860e-01    2.8937e+05 ;    C17 - H10   
    58     60   1    1.3984e-01    3.8585e+05 ;    C17 - C18   
    60     61   1    1.3696e-01    3.1514e+05 ;    C18 - O1    
    61     62   1    1.4316e-01    2.5824e+05 ;     O1 - C29   
    62     63   1    1.0969e-01    2.7665e+05 ;    C29 - H31   
    62     64   1    1.0969e-01    2.7665e+05 ;    C29 - H32   
    62     65   1    1.5375e-01    2.5179e+05 ;    C29 - C28   
    65     66   1    1.0969e-01    2.7665e+05 ;    C28 - H28   
    65     67   1    1.0969e-01    2.7665e+05 ;    C28 - H29   
    65     68   1    1.0969e-01    2.7665e+05 ;    C28 - H30   

[ pairs ]
;   ai     aj    funct
     1      9      1 ;    C21 - H18   
     1     10      1 ;    C21 - H19   
     1     11      1 ;    C21 - N4    
     2      6      1 ;    H13 - H16   
     2      7      1 ;    H13 - H17   
     2      8      1 ;    H13 - C23   
     3      6      1 ;    H14 - H16   
     3      7      1 ;    H14 - H17   
     3      8      1 ;    H14 - C23   
     4      6      1 ;    H15 - H16   
     4      7      1 ;    H15 - H17   
     4      8      1 ;    H15 - C23   
     5     12      1 ;    C22 - C27   
     5     18      1 ;    C22 - C24   
     6      9      1 ;    H16 - H18   
     6     10      1 ;    H16 - H19   
     6     11      1 ;    H16 - N4    
     7      9      1 ;    H17 - H18   
     7     10      1 ;    H17 - H19   
     7     11      1 ;    H17 - N4    
     8     13      1 ;    C23 - C26   
     8     16      1 ;    C23 - H26   
     8     17      1 ;    C23 - H27   
     8     19      1 ;    C23 - H20   
     8     20      1 ;    C23 - H21   
     8     21      1 ;    C23 - C25   
     9     12      1 ;    H18 - C27   
     9     18      1 ;    H18 - C24   
    10     12      1 ;    H19 - C27   
    10     18      1 ;    H19 - C24   
    11     14      1 ;     N4 - H24   
    11     15      1 ;     N4 - H25   
    11     22      1 ;     N4 - H22   
    11     23      1 ;     N4 - H23   
    11     24      1 ;     N4 - N3    
    12     19      1 ;    C27 - H20   
    12     20      1 ;    C27 - H21   
    12     21      1 ;    C27 - C25   
    12     25      1 ;    C27 - C2    
    13     18      1 ;    C26 - C24   
    13     22      1 ;    C26 - H22   
    13     23      1 ;    C26 - H23   
    13     26      1 ;    C26 - C3    
    13     28      1 ;    C26 - C1    
    14     16      1 ;    H24 - H26   
    14     17      1 ;    H24 - H27   
    14     21      1 ;    H24 - C25   
    14     25      1 ;    H24 - C2    
    15     16      1 ;    H25 - H26   
    15     17      1 ;    H25 - H27   
    15     21      1 ;    H25 - C25   
    15     25      1 ;    H25 - C2    
    16     18      1 ;    H26 - C24   
    16     24      1 ;    H26 - N3    
    17     18      1 ;    H27 - C24   
    17     24      1 ;    H27 - N3    
    18     25      1 ;    C24 - C2    
    19     22      1 ;    H20 - H22   
    19     23      1 ;    H20 - H23   
    19     24      1 ;    H20 - N3    
    20     22      1 ;    H21 - H22   
    20     23      1 ;    H21 - H23   
    20     24      1 ;    H21 - N3    
    21     26      1 ;    C25 - C3    
    21     28      1 ;    C25 - C1    
    22     25      1 ;    H22 - C2    
    23     25      1 ;    H23 - C2    
    24     27      1 ;     N3 - H2    
    24     29      1 ;     N3 - H1    
    24     30      1 ;     N3 - C6    
    24     34      1 ;     N3 - C4    
    25     31      1 ;     C2 - H3    
    25     32      1 ;     C2 - C5    
    25     35      1 ;     C2 - N1    
    26     29      1 ;     C3 - H1    
    26     30      1 ;     C3 - C6    
    26     33      1 ;     C3 - N5    
    26     36      1 ;     C3 - H4    
    26     37      1 ;     C3 - C7    
    27     28      1 ;     H2 - C1    
    27     32      1 ;     H2 - C5    
    27     35      1 ;     H2 - N1    
    28     33      1 ;     C1 - N5    
    28     34      1 ;     C1 - C4    
    29     31      1 ;     H1 - H3    
    29     32      1 ;     H1 - C5    
    30     35      1 ;     C6 - N1    
    30     37      1 ;     C6 - C7    
    31     33      1 ;     H3 - N5    
    31     34      1 ;     H3 - C4    
    32     36      1 ;     C5 - H4    
    32     38      1 ;     C5 - C8    
    33     36      1 ;     N5 - H4    
    33     39      1 ;     N5 - C13   
    33     43      1 ;     N5 - C9    
    34     38      1 ;     C4 - C8    
    35     39      1 ;     N1 - C13   
    35     43      1 ;     N1 - C9    
    36     38      1 ;     H4 - C8    
    37     40      1 ;     C7 - C12   
    37     42      1 ;     C7 - H7    
    37     44      1 ;     C7 - H5    
    37     45      1 ;     C7 - C10   
    38     41      1 ;     C8 - H6    
    38     46      1 ;     C8 - N2    
    38     48      1 ;     C8 - C11   
    39     44      1 ;    C13 - H5    
    39     45      1 ;    C13 - C10   
    39     49      1 ;    C13 - N6    
    40     43      1 ;    C12 - C9    
    40     46      1 ;    C12 - N2    
    40     50      1 ;    C12 - C14   
    41     42      1 ;     H6 - H7    
    41     45      1 ;     H6 - C10   
    41     49      1 ;     H6 - N6    
    42     43      1 ;     H7 - C9    
    42     48      1 ;     H7 - C11   
    43     47      1 ;     C9 - H8    
    43     49      1 ;     C9 - N6    
    43     50      1 ;     C9 - C14   
    44     46      1 ;     H5 - N2    
    44     48      1 ;     H5 - C11   
    45     51      1 ;    C10 - C15   
    46     52      1 ;     N2 - C20   
    46     56      1 ;     N2 - C16   
    47     48      1 ;     H8 - C11   
    47     49      1 ;     H8 - N6    
    47     51      1 ;     H8 - C15   
    48     51      1 ;    C11 - C15   
    49     52      1 ;     N6 - C20   
    49     56      1 ;     N6 - C16   
    50     53      1 ;    C14 - C19   
    50     55      1 ;    C14 - H12   
    50     57      1 ;    C14 - H9    
    50     58      1 ;    C14 - C17   
    51     54      1 ;    C15 - H11   
    51     59      1 ;    C15 - H10   
    51     60      1 ;    C15 - C18   
    52     57      1 ;    C20 - H9    
    52     58      1 ;    C20 - C17   
    52     61      1 ;    C20 - O1    
    53     56      1 ;    C19 - C16   
    53     59      1 ;    C19 - H10   
    53     62      1 ;    C19 - C29   
    54     55      1 ;    H11 - H12   
    54     58      1 ;    H11 - C17   
    54     61      1 ;    H11 - O1    
    55     56      1 ;    H12 - C16   
    55     60      1 ;    H12 - C18   
    56     61      1 ;    C16 - O1    
    57     59      1 ;     H9 - H10   
    57     60      1 ;     H9 - C18   
    58     62      1 ;    C17 - C29   
    59     61      1 ;    H10 - O1    
    60     63      1 ;    C18 - H31   
    60     64      1 ;    C18 - H32   
    60     65      1 ;    C18 - C28   
    61     66      1 ;     O1 - H28   
    61     67      1 ;     O1 - H29   
    61     68      1 ;     O1 - H30   
    63     66      1 ;    H31 - H28   
    63     67      1 ;    H31 - H29   
    63     68      1 ;    H31 - H30   
    64     66      1 ;    H32 - H28   
    64     67      1 ;    H32 - H29   
    64     68      1 ;    H32 - H30   

[ angles ]
;   ai     aj     ak    funct   theta         cth
     1      5      6      1    1.0980e+02    3.8744e+02 ;    C21 - C22    - H16   
     1      5      7      1    1.0980e+02    3.8744e+02 ;    C21 - C22    - H17   
     1      5      8      1    1.1151e+02    5.2635e+02 ;    C21 - C22    - C23   
     2      1      3      1    1.0758e+02    3.2970e+02 ;    H13 - C21    - H14   
     2      1      4      1    1.0758e+02    3.2970e+02 ;    H13 - C21    - H15   
     2      1      5      1    1.0980e+02    3.8744e+02 ;    H13 - C21    - C22   
     3      1      4      1    1.0758e+02    3.2970e+02 ;    H14 - C21    - H15   
     3      1      5      1    1.0980e+02    3.8744e+02 ;    H14 - C21    - C22   
     4      1      5      1    1.0980e+02    3.8744e+02 ;    H15 - C21    - C22   
     5      8      9      1    1.0956e+02    3.8828e+02 ;    C22 - C23    - H18   
     5      8     10      1    1.0956e+02    3.8828e+02 ;    C22 - C23    - H19   
     5      8     11      1    1.1104e+02    5.5229e+02 ;    C22 - C23    - N4    
     6      5      7      1    1.0758e+02    3.2970e+02 ;    H16 - C22    - H17   
     6      5      8      1    1.0980e+02    3.8744e+02 ;    H16 - C22    - C23   
     7      5      8      1    1.0980e+02    3.8744e+02 ;    H17 - C22    - C23   
     8     11     12      1    1.1235e+02    5.3388e+02 ;    C23 - N4     - C27   
     8     11     18      1    1.1235e+02    5.3388e+02 ;    C23 - N4     - C24   
     9      8     10      1    1.0846e+02    3.2803e+02 ;    H18 - C23    - H19   
     9      8     11      1    1.0988e+02    4.1422e+02 ;    H18 - C23    - N4    
    10      8     11      1    1.0988e+02    4.1422e+02 ;    H19 - C23    - N4    
    11     12     13      1    1.1104e+02    5.5229e+02 ;     N4 - C27    - C26   
    11     12     16      1    1.0988e+02    4.1422e+02 ;     N4 - C27    - H26   
    11     12     17      1    1.0988e+02    4.1422e+02 ;     N4 - C27    - H27   
    11     18     19      1    1.0988e+02    4.1422e+02 ;     N4 - C24    - H20   
    11     18     20      1    1.0988e+02    4.1422e+02 ;     N4 - C24    - H21   
    11     18     21      1    1.1104e+02    5.5229e+02 ;     N4 - C24    - C25   
    12     11     18      1    1.1235e+02    5.3388e+02 ;    C27 - N4     - C24   
    12     13     14      1    1.0956e+02    3.8828e+02 ;    C27 - C26    - H24   
    12     13     15      1    1.0956e+02    3.8828e+02 ;    C27 - C26    - H25   
    12     13     24      1    1.1046e+02    5.5396e+02 ;    C27 - C26    - N3    
    13     12     16      1    1.0956e+02    3.8828e+02 ;    C26 - C27    - H26   
    13     12     17      1    1.0956e+02    3.8828e+02 ;    C26 - C27    - H27   
    13     24     21      1    1.1451e+02    5.2886e+02 ;    C26 - N3     - C25   
    13     24     25      1    1.1998e+02    5.3053e+02 ;    C26 - N3     - C2    
    14     13     15      1    1.0846e+02    3.2803e+02 ;    H24 - C26    - H25   
    14     13     24      1    1.0979e+02    4.1505e+02 ;    H24 - C26    - N3    
    15     13     24      1    1.0979e+02    4.1505e+02 ;    H25 - C26    - N3    
    16     12     17      1    1.0846e+02    3.2803e+02 ;    H26 - C27    - H27   
    18     21     22      1    1.0956e+02    3.8828e+02 ;    C24 - C25    - H22   
    18     21     23      1    1.0956e+02    3.8828e+02 ;    C24 - C25    - H23   
    18     21     24      1    1.1046e+02    5.5396e+02 ;    C24 - C25    - N3    
    19     18     20      1    1.0846e+02    3.2803e+02 ;    H20 - C24    - H21   
    19     18     21      1    1.0956e+02    3.8828e+02 ;    H20 - C24    - C25   
    20     18     21      1    1.0956e+02    3.8828e+02 ;    H21 - C24    - C25   
    21     24     25      1    1.1998e+02    5.3053e+02 ;    C25 - N3     - C2    
    22     21     23      1    1.0846e+02    3.2803e+02 ;    H22 - C25    - H23   
    22     21     24      1    1.0979e+02    4.1505e+02 ;    H22 - C25    - N3    
    23     21     24      1    1.0979e+02    4.1505e+02 ;    H23 - C25    - N3    
    24     25     26      1    1.2095e+02    5.7153e+02 ;     N3 - C2     - C3    
    24     25     28      1    1.2095e+02    5.7153e+02 ;     N3 - C2     - C1    
    25     26     27      1    1.1988e+02    4.0334e+02 ;     C2 - C3     - H2    
    25     26     34      1    1.2002e+02    5.5731e+02 ;     C2 - C3     - C4    
    25     28     29      1    1.1988e+02    4.0334e+02 ;     C2 - C1     - H1    
    25     28     30      1    1.2002e+02    5.5731e+02 ;     C2 - C1     - C6    
    26     25     28      1    1.2002e+02    5.5731e+02 ;     C3 - C2     - C1    
    26     34     32      1    1.2002e+02    5.5731e+02 ;     C3 - C4     - C5    
    26     34     35      1    1.1834e+02    5.7823e+02 ;     C3 - C4     - N1    
    27     26     34      1    1.1988e+02    4.0334e+02 ;     H2 - C3     - C4    
    28     30     31      1    1.1988e+02    4.0334e+02 ;     C1 - C6     - H3    
    28     30     32      1    1.2002e+02    5.5731e+02 ;     C1 - C6     - C5    
    29     28     30      1    1.1988e+02    4.0334e+02 ;     H1 - C1     - C6    
    30     32     33      1    1.1972e+02    5.8158e+02 ;     C6 - C5     - N5    
    30     32     34      1    1.2002e+02    5.5731e+02 ;     C6 - C5     - C4    
    31     30     32      1    1.1988e+02    4.0334e+02 ;     H3 - C6     - C5    
    32     33     37      1    1.0488e+02    6.0668e+02 ;     C5 - N5     - C7    
    32     34     35      1    1.1834e+02    5.7823e+02 ;     C5 - C4     - N1    
    33     32     34      1    1.1972e+02    5.8158e+02 ;     N5 - C5     - C4    
    33     37     35      1    1.1222e+02    6.2676e+02 ;     N5 - C7     - N1    
    33     37     38      1    1.2324e+02    5.6568e+02 ;     N5 - C7     - C8    
    34     35     36      1    1.2554e+02    3.8995e+02 ;     C4 - N1     - H4    
    34     35     37      1    1.1315e+02    5.6400e+02 ;     C4 - N1     - C7    
    35     37     38      1    1.2345e+02    5.5480e+02 ;     N1 - C7     - C8    
    36     35     37      1    1.2550e+02    3.9162e+02 ;     H4 - N1     - C7    
    37     38     39      1    1.2079e+02    5.4392e+02 ;     C7 - C8     - C13   
    37     38     43      1    1.2079e+02    5.4392e+02 ;     C7 - C8     - C9    
    38     39     40      1    1.2002e+02    5.5731e+02 ;     C8 - C13    - C12   
    38     39     42      1    1.1988e+02    4.0334e+02 ;     C8 - C13    - H7    
    38     43     44      1    1.1988e+02    4.0334e+02 ;     C8 - C9     - H5    
    38     43     45      1    1.2002e+02    5.5731e+02 ;     C8 - C9     - C10   
    39     38     43      1    1.2002e+02    5.5731e+02 ;    C13 - C8     - C9    
    39     40     41      1    1.1988e+02    4.0334e+02 ;    C13 - C12    - H6    
    39     40     48      1    1.2002e+02    5.5731e+02 ;    C13 - C12    - C11   
    40     39     42      1    1.1988e+02    4.0334e+02 ;    C12 - C13    - H7    
    40     48     45      1    1.2002e+02    5.5731e+02 ;    C12 - C11    - C10   
    40     48     49      1    1.1972e+02    5.8158e+02 ;    C12 - C11    - N6    
    41     40     48      1    1.1988e+02    4.0334e+02 ;     H6 - C12    - C11   
    43     45     46      1    1.1834e+02    5.7823e+02 ;     C9 - C10    - N2    
    43     45     48      1    1.2002e+02    5.5731e+02 ;     C9 - C10    - C11   
    44     43     45      1    1.1988e+02    4.0334e+02 ;     H5 - C9     - C10   
    45     46     47      1    1.2554e+02    3.8995e+02 ;    C10 - N2     - H8    
    45     46     50      1    1.1315e+02    5.6400e+02 ;    C10 - N2     - C14   
    45     48     49      1    1.1972e+02    5.8158e+02 ;    C10 - C11    - N6    
    46     45     48      1    1.1834e+02    5.7823e+02 ;     N2 - C10    - C11   
    46     50     49      1    1.1222e+02    6.2676e+02 ;     N2 - C14    - N6    
    46     50     51      1    1.2345e+02    5.5480e+02 ;     N2 - C14    - C15   
    47     46     50      1    1.2550e+02    3.9162e+02 ;     H8 - N2     - C14   
    48     49     50      1    1.0488e+02    6.0668e+02 ;    C11 - N6     - C14   
    49     50     51      1    1.2324e+02    5.6568e+02 ;     N6 - C14    - C15   
    50     51     52      1    1.2079e+02    5.4392e+02 ;    C14 - C15    - C20   
    50     51     56      1    1.2079e+02    5.4392e+02 ;    C14 - C15    - C16   
    51     52     53      1    1.2002e+02    5.5731e+02 ;    C15 - C20    - C19   
    51     52     55      1    1.1988e+02    4.0334e+02 ;    C15 - C20    - H12   
    51     56     57      1    1.1988e+02    4.0334e+02 ;    C15 - C16    - H9    
    51     56     58      1    1.2002e+02    5.5731e+02 ;    C15 - C16    - C17   
    52     51     56      1    1.2002e+02    5.5731e+02 ;    C20 - C15    - C16   
    52     53     54      1    1.1988e+02    4.0334e+02 ;    C20 - C19    - H11   
    52     53     60      1    1.2002e+02    5.5731e+02 ;    C20 - C19    - C18   
    53     52     55      1    1.1988e+02    4.0334e+02 ;    C19 - C20    - H12   
    53     60     58      1    1.2002e+02    5.5731e+02 ;    C19 - C18    - C17   
    53     60     61      1    1.1920e+02    5.8241e+02 ;    C19 - C18    - O1    
    54     53     60      1    1.1988e+02    4.0334e+02 ;    H11 - C19    - C18   
    56     58     59      1    1.1988e+02    4.0334e+02 ;    C16 - C17    - H10   
    56     58     60      1    1.2002e+02    5.5731e+02 ;    C16 - C17    - C18   
    57     56     58      1    1.1988e+02    4.0334e+02 ;     H9 - C16    - C17   
    58     60     61      1    1.1920e+02    5.8241e+02 ;    C17 - C18    - O1    
    59     58     60      1    1.1988e+02    4.0334e+02 ;    H10 - C17    - C18   
    60     61     62      1    1.1796e+02    5.2300e+02 ;    C18 - O1     - C29   
    61     62     63      1    1.0978e+02    4.2509e+02 ;     O1 - C29    - H31   
    61     62     64      1    1.0978e+02    4.2509e+02 ;     O1 - C29    - H32   
    61     62     65      1    1.0797e+02    5.6902e+02 ;     O1 - C29    - C28   
    62     65     66      1    1.0980e+02    3.8744e+02 ;    C29 - C28    - H28   
    62     65     67      1    1.0980e+02    3.8744e+02 ;    C29 - C28    - H29   
    62     65     68      1    1.0980e+02    3.8744e+02 ;    C29 - C28    - H30   
    63     62     64      1    1.0846e+02    3.2803e+02 ;    H31 - C29    - H32   
    63     62     65      1    1.0956e+02    3.8828e+02 ;    H31 - C29    - C28   
    64     62     65      1    1.0956e+02    3.8828e+02 ;    H32 - C29    - C28   
    66     65     67      1    1.0758e+02    3.2970e+02 ;    H28 - C28    - H29   
    66     65     68      1    1.0758e+02    3.2970e+02 ;    H28 - C28    - H30   
    67     65     68      1    1.0758e+02    3.2970e+02 ;    H29 - C28    - H30   

[ dihedrals ] ; propers
; treated as RBs in GROMACS to use combine multiple AMBER torsions per quartet
;    i      j      k      l   func    C0         C1         C2         C3         C4         C5
     1      5      8      9      3    0.65084    1.95253    0.00000   -2.60338    0.00000    0.00000 ;    C21-   C22-   C23-   H18
     1      5      8     10      3    0.65084    1.95253    0.00000   -2.60338    0.00000    0.00000 ;    C21-   C22-   C23-   H19
     1      5      8     11      3    0.65084    1.95253    0.00000   -2.60338    0.00000    0.00000 ;    C21-   C22-   C23-    N4
     2      1      5      6      3    0.62760    1.88280    0.00000   -2.51040    0.00000    0.00000 ;    H13-   C21-   C22-   H16
     2      1      5      7      3    0.62760    1.88280    0.00000   -2.51040    0.00000    0.00000 ;    H13-   C21-   C22-   H17
     2      1      5      8      3    0.66944    2.00832    0.00000   -2.67776    0.00000    0.00000 ;    H13-   C21-   C22-   C23
     3      1      5      6      3    0.62760    1.88280    0.00000   -2.51040    0.00000    0.00000 ;    H14-   C21-   C22-   H16
     3      1      5      7      3    0.62760    1.88280    0.00000   -2.51040    0.00000    0.00000 ;    H14-   C21-   C22-   H17
     3      1      5      8      3    0.66944    2.00832    0.00000   -2.67776    0.00000    0.00000 ;    H14-   C21-   C22-   C23
     4      1      5      6      3    0.62760    1.88280    0.00000   -2.51040    0.00000    0.00000 ;    H15-   C21-   C22-   H16
     4      1      5      7      3    0.62760    1.88280    0.00000   -2.51040    0.00000    0.00000 ;    H15-   C21-   C22-   H17
     4      1      5      8      3    0.66944    2.00832    0.00000   -2.67776    0.00000    0.00000 ;    H15-   C21-   C22-   C23
     5      8     11     12      3    5.27184    3.76560   -4.01664   -5.02080    0.00000    0.00000 ;    C22-   C23-    N4-   C27
     5      8     11     18      3    5.27184    3.76560   -4.01664   -5.02080    0.00000    0.00000 ;    C22-   C23-    N4-   C24
     6      5      8      9      3    0.65084    1.95253    0.00000   -2.60338    0.00000    0.00000 ;    H16-   C22-   C23-   H18
     6      5      8     10      3    0.65084    1.95253    0.00000   -2.60338    0.00000    0.00000 ;    H16-   C22-   C23-   H19
     6      5      8     11      3    0.65084    1.95253    0.00000   -2.60338    0.00000    0.00000 ;    H16-   C22-   C23-    N4
     7      5      8      9      3    0.65084    1.95253    0.00000   -2.60338    0.00000    0.00000 ;    H17-   C22-   C23-   H18
     7      5      8     10      3    0.65084    1.95253    0.00000   -2.60338    0.00000    0.00000 ;    H17-   C22-   C23-   H19
     7      5      8     11      3    0.65084    1.95253    0.00000   -2.60338    0.00000    0.00000 ;    H17-   C22-   C23-    N4
     8     11     12     13      3    5.27184    3.76560   -4.01664   -5.02080    0.00000    0.00000 ;    C23-    N4-   C27-   C26
     8     11     12     16      3    1.25520    3.76560    0.00000   -5.02080    0.00000    0.00000 ;    C23-    N4-   C27-   H26
     8     11     12     17      3    1.25520    3.76560    0.00000   -5.02080    0.00000    0.00000 ;    C23-    N4-   C27-   H27
     8     11     18     19      3    1.25520    3.76560    0.00000   -5.02080    0.00000    0.00000 ;    C23-    N4-   C24-   H20
     8     11     18     20      3    1.25520    3.76560    0.00000   -5.02080    0.00000    0.00000 ;    C23-    N4-   C24-   H21
     8     11     18     21      3    5.27184    3.76560   -4.01664   -5.02080    0.00000    0.00000 ;    C23-    N4-   C24-   C25
     9      8     11     12      3    1.25520    3.76560    0.00000   -5.02080    0.00000    0.00000 ;    H18-   C23-    N4-   C27
     9      8     11     18      3    1.25520    3.76560    0.00000   -5.02080    0.00000    0.00000 ;    H18-   C23-    N4-   C24
    10      8     11     12      3    1.25520    3.76560    0.00000   -5.02080    0.00000    0.00000 ;    H19-   C23-    N4-   C27
    10      8     11     18      3    1.25520    3.76560    0.00000   -5.02080    0.00000    0.00000 ;    H19-   C23-    N4-   C24
    11     12     13     14      3    0.65084    1.95253    0.00000   -2.60338    0.00000    0.00000 ;     N4-   C27-   C26-   H24
    11     12     13     15      3    0.65084    1.95253    0.00000   -2.60338    0.00000    0.00000 ;     N4-   C27-   C26-   H25
    11     12     13     24      3    0.65084    1.95253    0.00000   -2.60338    0.00000    0.00000 ;     N4-   C27-   C26-    N3
    11     18     21     22      3    0.65084    1.95253    0.00000   -2.60338    0.00000    0.00000 ;     N4-   C24-   C25-   H22
    11     18     21     23      3    0.65084    1.95253    0.00000   -2.60338    0.00000    0.00000 ;     N4-   C24-   C25-   H23
    11     18     21     24      3    0.65084    1.95253    0.00000   -2.60338    0.00000    0.00000 ;     N4-   C24-   C25-    N3
    12     11     18     19      3    1.25520    3.76560    0.00000   -5.02080    0.00000    0.00000 ;    C27-    N4-   C24-   H20
    12     11     18     20      3    1.25520    3.76560    0.00000   -5.02080    0.00000    0.00000 ;    C27-    N4-   C24-   H21
    12     11     18     21      3    5.27184    3.76560   -4.01664   -5.02080    0.00000    0.00000 ;    C27-    N4-   C24-   C25
    12     13     24     21      3    0.00000    0.00000    0.00000    0.00000    0.00000    0.00000 ;    C27-   C26-    N3-   C25
    12     13     24     25      3    0.00000    0.00000    0.00000    0.00000    0.00000    0.00000 ;    C27-   C26-    N3-    C2
    13     12     11     18      3    5.27184    3.76560   -4.01664   -5.02080    0.00000    0.00000 ;    C26-   C27-    N4-   C24
    13     24     21     18      3    0.00000    0.00000    0.00000    0.00000    0.00000    0.00000 ;    C26-    N3-   C25-   C24
    13     24     21     22      3    0.00000    0.00000    0.00000    0.00000    0.00000    0.00000 ;    C26-    N3-   C25-   H22
    13     24     21     23      3    0.00000    0.00000    0.00000    0.00000    0.00000    0.00000 ;    C26-    N3-   C25-   H23
    13     24     25     26      3    8.78640    0.00000   -8.78640    0.00000    0.00000    0.00000 ;    C26-    N3-    C2-    C3
    13     24     25     28      3    8.78640    0.00000   -8.78640    0.00000    0.00000    0.00000 ;    C26-    N3-    C2-    C1
    14     13     12     16      3    0.65084    1.95253    0.00000   -2.60338    0.00000    0.00000 ;    H24-   C26-   C27-   H26
    14     13     12     17      3    0.65084    1.95253    0.00000   -2.60338    0.00000    0.00000 ;    H24-   C26-   C27-   H27
    14     13     24     21      3    0.00000    0.00000    0.00000    0.00000    0.00000    0.00000 ;    H24-   C26-    N3-   C25
    14     13     24     25      3    0.00000    0.00000    0.00000    0.00000    0.00000    0.00000 ;    H24-   C26-    N3-    C2
    15     13     12     16      3    0.65084    1.95253    0.00000   -2.60338    0.00000    0.00000 ;    H25-   C26-   C27-   H26
    15     13     12     17      3    0.65084    1.95253    0.00000   -2.60338    0.00000    0.00000 ;    H25-   C26-   C27-   H27
    15     13     24     21      3    0.00000    0.00000    0.00000    0.00000    0.00000    0.00000 ;    H25-   C26-    N3-   C25
    15     13     24     25      3    0.00000    0.00000    0.00000    0.00000    0.00000    0.00000 ;    H25-   C26-    N3-    C2
    16     12     11     18      3    1.25520    3.76560    0.00000   -5.02080    0.00000    0.00000 ;    H26-   C27-    N4-   C24
    16     12     13     24      3    0.65084    1.95253    0.00000   -2.60338    0.00000    0.00000 ;    H26-   C27-   C26-    N3
    17     12     11     18      3    1.25520    3.76560    0.00000   -5.02080    0.00000    0.00000 ;    H27-   C27-    N4-   C24
    17     12     13     24      3    0.65084    1.95253    0.00000   -2.60338    0.00000    0.00000 ;    H27-   C27-   C26-    N3
    18     21     24     25      3    0.00000    0.00000    0.00000    0.00000    0.00000    0.00000 ;    C24-   C25-    N3-    C2
    19     18     21     22      3    0.65084    1.95253    0.00000   -2.60338    0.00000    0.00000 ;    H20-   C24-   C25-   H22
    19     18     21     23      3    0.65084    1.95253    0.00000   -2.60338    0.00000    0.00000 ;    H20-   C24-   C25-   H23
    19     18     21     24      3    0.65084    1.95253    0.00000   -2.60338    0.00000    0.00000 ;    H20-   C24-   C25-    N3
    20     18     21     22      3    0.65084    1.95253    0.00000   -2.60338    0.00000    0.00000 ;    H21-   C24-   C25-   H22
    20     18     21     23      3    0.65084    1.95253    0.00000   -2.60338    0.00000    0.00000 ;    H21-   C24-   C25-   H23
    20     18     21     24      3    0.65084    1.95253    0.00000   -2.60338    0.00000    0.00000 ;    H21-   C24-   C25-    N3
    21     24     25     26      3    8.78640    0.00000   -8.78640    0.00000    0.00000    0.00000 ;    C25-    N3-    C2-    C3
    21     24     25     28      3    8.78640    0.00000   -8.78640    0.00000    0.00000    0.00000 ;    C25-    N3-    C2-    C1
    22     21     24     25      3    0.00000    0.00000    0.00000    0.00000    0.00000    0.00000 ;    H22-   C25-    N3-    C2
    23     21     24     25      3    0.00000    0.00000    0.00000    0.00000    0.00000    0.00000 ;    H23-   C25-    N3-    C2
    24     25     26     27      3   30.33400    0.00000  -30.33400    0.00000    0.00000    0.00000 ;     N3-    C2-    C3-    H2
    24     25     26     34      3   30.33400    0.00000  -30.33400    0.00000    0.00000    0.00000 ;     N3-    C2-    C3-    C4
    24     25     28     29      3   30.33400    0.00000  -30.33400    0.00000    0.00000    0.00000 ;     N3-    C2-    C1-    H1
    24     25     28     30      3   30.33400    0.00000  -30.33400    0.00000    0.00000    0.00000 ;     N3-    C2-    C1-    C6
    25     26     34     32      3   30.33400    0.00000  -30.33400    0.00000    0.00000    0.00000 ;     C2-    C3-    C4-    C5
    25     26     34     35      3   30.33400    0.00000  -30.33400    0.00000    0.00000    0.00000 ;     C2-    C3-    C4-    N1
    25     28     30     31      3   30.33400    0.00000  -30.33400    0.00000    0.00000    0.00000 ;     C2-    C1-    C6-    H3
    25     28     30     32      3   30.33400    0.00000  -30.33400    0.00000    0.00000    0.00000 ;     C2-    C1-    C6-    C5
    26     25     28     29      3   30.33400    0.00000  -30.33400    0.00000    0.00000    0.00000 ;     C3-    C2-    C1-    H1
    26     25     28     30      3   30.33400    0.00000  -30.33400    0.00000    0.00000    0.00000 ;     C3-    C2-    C1-    C6
    26     34     32     30      3   30.33400    0.00000  -30.33400    0.00000    0.00000    0.00000 ;     C3-    C4-    C5-    C6
    26     34     32     33      3   30.33400    0.00000  -30.33400    0.00000    0.00000    0.00000 ;     C3-    C4-    C5-    N5
    26     34     35     36      3    2.51040    0.00000   -2.51040    0.00000    0.00000    0.00000 ;     C3-    C4-    N1-    H4
    26     34     35     37      3    2.51040    0.00000   -2.51040    0.00000    0.00000    0.00000 ;     C3-    C4-    N1-    C7
    27     26     25     28      3   30.33400    0.00000  -30.33400    0.00000    0.00000    0.00000 ;     H2-    C3-    C2-    C1
    27     26     34     32      3   30.33400    0.00000  -30.33400    0.00000    0.00000    0.00000 ;     H2-    C3-    C4-    C5
    27     26     34     35      3   30.33400    0.00000  -30.33400    0.00000    0.00000    0.00000 ;     H2-    C3-    C4-    N1
    28     25     26     34      3   30.33400    0.00000  -30.33400    0.00000    0.00000    0.00000 ;     C1-    C2-    C3-    C4
    28     30     32     33      3   30.33400    0.00000  -30.33400    0.00000    0.00000    0.00000 ;     C1-    C6-    C5-    N5
    28     30     32     34      3   30.33400    0.00000  -30.33400    0.00000    0.00000    0.00000 ;     C1-    C6-    C5-    C4
    29     28     30     31      3   30.33400    0.00000  -30.33400    0.00000    0.00000    0.00000 ;     H1-    C1-    C6-    H3
    29     28     30     32      3   30.33400    0.00000  -30.33400    0.00000    0.00000    0.00000 ;     H1-    C1-    C6-    C5
    30     32     33     37      3   40.16640    0.00000  -40.16640    0.00000    0.00000    0.00000 ;     C6-    C5-    N5-    C7
    30     32     34     35      3   30.33400    0.00000  -30.33400    0.00000    0.00000    0.00000 ;     C6-    C5-    C4-    N1
    31     30     32     33      3   30.33400    0.00000  -30.33400    0.00000    0.00000    0.00000 ;     H3-    C6-    C5-    N5
    31     30     32     34      3   30.33400    0.00000  -30.33400    0.00000    0.00000    0.00000 ;     H3-    C6-    C5-    C4
    32     33     37     35      3   39.74800    0.00000  -39.74800    0.00000    0.00000    0.00000 ;     C5-    N5-    C7-    N1
    32     33     37     38      3   39.74800    0.00000  -39.74800    0.00000    0.00000    0.00000 ;     C5-    N5-    C7-    C8
    32     34     35     36      3    2.51040    0.00000   -2.51040    0.00000    0.00000    0.00000 ;     C5-    C4-    N1-    H4
    32     34     35     37      3    2.51040    0.00000   -2.51040    0.00000    0.00000    0.00000 ;     C5-    C4-    N1-    C7
    33     32     34     35      3   30.33400    0.00000  -30.33400    0.00000    0.00000    0.00000 ;     N5-    C5-    C4-    N1
    33     37     35     34      3   14.22560    0.00000  -14.22560    0.00000    0.00000    0.00000 ;     N5-    C7-    N1-    C4
    33     37     35     36      3   14.22560    0.00000  -14.22560    0.00000    0.00000    0.00000 ;     N5-    C7-    N1-    H4
    33     37     38     39      3    5.85760    0.00000   -5.85760    0.00000    0.00000    0.00000 ;     N5-    C7-    C8-   C13
    33     37     38     43      3    5.85760    0.00000   -5.85760    0.00000    0.00000    0.00000 ;     N5-    C7-    C8-    C9
    34     32     33     37      3   40.16640    0.00000  -40.16640    0.00000    0.00000    0.00000 ;     C4-    C5-    N5-    C7
    34     35     37     38      3   14.22560    0.00000  -14.22560    0.00000    0.00000    0.00000 ;     C4-    N1-    C7-    C8
    35     37     38     39      3    5.85760    0.00000   -5.85760    0.00000    0.00000    0.00000 ;     N1-    C7-    C8-   C13
    35     37     38     43      3    5.85760    0.00000   -5.85760    0.00000    0.00000    0.00000 ;     N1-    C7-    C8-    C9
    36     35     37     38      3   14.22560    0.00000  -14.22560    0.00000    0.00000    0.00000 ;     H4-    N1-    C7-    C8
    37     38     39     40      3   30.33400    0.00000  -30.33400    0.00000    0.00000    0.00000 ;     C7-    C8-   C13-   C12
    37     38     39     42      3   30.33400    0.00000  -30.33400    0.00000    0.00000    0.00000 ;     C7-    C8-   C13-    H7
    37     38     43     44      3   30.33400    0.00000  -30.33400    0.00000    0.00000    0.00000 ;     C7-    C8-    C9-    H5
    37     38     43     45      3   30.33400    0.00000  -30.33400    0.00000    0.00000    0.00000 ;     C7-    C8-    C9-   C10
    38     39     40     41      3   30.33400    0.00000  -30.33400    0.00000    0.00000    0.00000 ;     C8-   C13-   C12-    H6
    38     39     40     48      3   30.33400    0.00000  -30.33400    0.00000    0.00000    0.00000 ;     C8-   C13-   C12-   C11
    38     43     45     46      3   30.33400    0.00000  -30.33400    0.00000    0.00000    0.00000 ;     C8-    C9-   C10-    N2
    38     43     45     48      3   30.33400    0.00000  -30.33400    0.00000    0.00000    0.00000 ;     C8-    C9-   C10-   C11
    39     38     43     44      3   30.33400    0.00000  -30.33400    0.00000    0.00000    0.00000 ;    C13-    C8-    C9-    H5
    39     38     43     45      3   30.33400    0.00000  -30.33400    0.00000    0.00000    0.00000 ;    C13-    C8-    C9-   C10
    39     40     48     45      3   30.33400    0.00000  -30.33400    0.00000    0.00000    0.00000 ;    C13-   C12-   C11-   C10
    39     40     48     49      3   30.33400    0.00000  -30.33400    0.00000    0.00000    0.00000 ;    C13-   C12-   C11-    N6
    40     39     38     43      3   30.33400    0.00000  -30.33400    0.00000    0.00000    0.00000 ;    C12-   C13-    C8-    C9
    40     48     45     43      3   30.33400    0.00000  -30.33400    0.00000    0.00000    0.00000 ;    C12-   C11-   C10-    C9
    40     48     45     46      3   30.33400    0.00000  -30.33400    0.00000    0.00000    0.00000 ;    C12-   C11-   C10-    N2
    40     48     49     50      3   40.16640    0.00000  -40.16640    0.00000    0.00000    0.00000 ;    C12-   C11-    N6-   C14
    41     40     39     42      3   30.33400    0.00000  -30.33400    0.00000    0.00000    0.00000 ;     H6-   C12-   C13-    H7
    41     40     48     45      3   30.33400    0.00000  -30.33400    0.00000    0.00000    0.00000 ;     H6-   C12-   C11-   C10
    41     40     48     49      3   30.33400    0.00000  -30.33400    0.00000    0.00000    0.00000 ;     H6-   C12-   C11-    N6
    42     39     38     43      3   30.33400    0.00000  -30.33400    0.00000    0.00000    0.00000 ;     H7-   C13-    C8-    C9
    42     39     40     48      3   30.33400    0.00000  -30.33400    0.00000    0.00000    0.00000 ;     H7-   C13-   C12-   C11
    43     45     46     47      3    2.51040    0.00000   -2.51040    0.00000    0.00000    0.00000 ;     C9-   C10-    N2-    H8
    43     45     46     50      3    2.51040    0.00000   -2.51040    0.00000    0.00000    0.00000 ;     C9-   C10-    N2-   C14
    43     45     48     49      3   30.33400    0.00000  -30.33400    0.00000    0.00000    0.00000 ;     C9-   C10-   C11-    N6
    44     43     45     46      3   30.33400    0.00000  -30.33400    0.00000    0.00000    0.00000 ;     H5-    C9-   C10-    N2
    44     43     45     48      3   30.33400    0.00000  -30.33400    0.00000    0.00000    0.00000 ;     H5-    C9-   C10-   C11
    45     46     50     49      3   14.22560    0.00000  -14.22560    0.00000    0.00000    0.00000 ;    C10-    N2-   C14-    N6
    45     46     50     51      3   14.22560    0.00000  -14.22560    0.00000    0.00000    0.00000 ;    C10-    N2-   C14-   C15
    45     48     49     50      3   40.16640    0.00000  -40.16640    0.00000    0.00000    0.00000 ;    C10-   C11-    N6-   C14
    46     45     48     49      3   30.33400    0.00000  -30.33400    0.00000    0.00000    0.00000 ;     N2-   C10-   C11-    N6
    46     50     49     48      3   39.74800    0.00000  -39.74800    0.00000    0.00000    0.00000 ;     N2-   C14-    N6-   C11
    46     50     51     52      3    5.85760    0.00000   -5.85760    0.00000    0.00000    0.00000 ;     N2-   C14-   C15-   C20
    46     50     51     56      3    5.85760    0.00000   -5.85760    0.00000    0.00000    0.00000 ;     N2-   C14-   C15-   C16
    47     46     45     48      3    2.51040    0.00000   -2.51040    0.00000    0.00000    0.00000 ;     H8-    N2-   C10-   C11
    47     46     50     49      3   14.22560    0.00000  -14.22560    0.00000    0.00000    0.00000 ;     H8-    N2-   C14-    N6
    47     46     50     51      3   14.22560    0.00000  -14.22560    0.00000    0.00000    0.00000 ;     H8-    N2-   C14-   C15
    48     45     46     50      3    2.51040    0.00000   -2.51040    0.00000    0.00000    0.00000 ;    C11-   C10-    N2-   C14
    48     49     50     51      3   39.74800    0.00000  -39.74800    0.00000    0.00000    0.00000 ;    C11-    N6-   C14-   C15
    49     50     51     52      3    5.85760    0.00000   -5.85760    0.00000    0.00000    0.00000 ;     N6-   C14-   C15-   C20
    49     50     51     56      3    5.85760    0.00000   -5.85760    0.00000    0.00000    0.00000 ;     N6-   C14-   C15-   C16
    50     51     52     53      3   30.33400    0.00000  -30.33400    0.00000    0.00000    0.00000 ;    C14-   C15-   C20-   C19
    50     51     52     55      3   30.33400    0.00000  -30.33400    0.00000    0.00000    0.00000 ;    C14-   C15-   C20-   H12
    50     51     56     57      3   30.33400    0.00000  -30.33400    0.00000    0.00000    0.00000 ;    C14-   C15-   C16-    H9
    50     51     56     58      3   30.33400    0.00000  -30.33400    0.00000    0.00000    0.00000 ;    C14-   C15-   C16-   C17
    51     52     53     54      3   30.33400    0.00000  -30.33400    0.00000    0.00000    0.00000 ;    C15-   C20-   C19-   H11
    51     52     53     60      3   30.33400    0.00000  -30.33400    0.00000    0.00000    0.00000 ;    C15-   C20-   C19-   C18
    51     56     58     59      3   30.33400    0.00000  -30.33400    0.00000    0.00000    0.00000 ;    C15-   C16-   C17-   H10
    51     56     58     60      3   30.33400    0.00000  -30.33400    0.00000    0.00000    0.00000 ;    C15-   C16-   C17-   C18
    52     51     56     57      3   30.33400    0.00000  -30.33400    0.00000    0.00000    0.00000 ;    C20-   C15-   C16-    H9
    52     51     56     58      3   30.33400    0.00000  -30.33400    0.00000    0.00000    0.00000 ;    C20-   C15-   C16-   C17
    52     53     60     58      3   30.33400    0.00000  -30.33400    0.00000    0.00000    0.00000 ;    C20-   C19-   C18-   C17
    52     53     60     61      3   30.33400    0.00000  -30.33400    0.00000    0.00000    0.00000 ;    C20-   C19-   C18-    O1
    53     52     51     56      3   30.33400    0.00000  -30.33400    0.00000    0.00000    0.00000 ;    C19-   C20-   C15-   C16
    53     60     58     56      3   30.33400    0.00000  -30.33400    0.00000    0.00000    0.00000 ;    C19-   C18-   C17-   C16
    53     60     58     59      3   30.33400    0.00000  -30.33400    0.00000    0.00000    0.00000 ;    C19-   C18-   C17-   H10
    53     60     61     62      3    7.53120    0.00000   -7.53120    0.00000    0.00000    0.00000 ;    C19-   C18-    O1-   C29
    54     53     52     55      3   30.33400    0.00000  -30.33400    0.00000    0.00000    0.00000 ;    H11-   C19-   C20-   H12
    54     53     60     58      3   30.33400    0.00000  -30.33400    0.00000    0.00000    0.00000 ;    H11-   C19-   C18-   C17
    54     53     60     61      3   30.33400    0.00000  -30.33400    0.00000    0.00000    0.00000 ;    H11-   C19-   C18-    O1
    55     52     51     56      3   30.33400    0.00000  -30.33400    0.00000    0.00000    0.00000 ;    H12-   C20-   C15-   C16
    55     52     53     60      3   30.33400    0.00000  -30.33400    0.00000    0.00000    0.00000 ;    H12-   C20-   C19-   C18
    56     58     60     61      3   30.33400    0.00000  -30.33400    0.00000    0.00000    0.00000 ;    C16-   C17-   C18-    O1
    57     56     58     59      3   30.33400    0.00000  -30.33400    0.00000    0.00000    0.00000 ;     H9-   C16-   C17-   H10
    57     56     58     60      3   30.33400    0.00000  -30.33400    0.00000    0.00000    0.00000 ;     H9-   C16-   C17-   C18
    58     60     61     62      3    7.53120    0.00000   -7.53120    0.00000    0.00000    0.00000 ;    C17-   C18-    O1-   C29
    59     58     60     61      3   30.33400    0.00000  -30.33400    0.00000    0.00000    0.00000 ;    H10-   C17-   C18-    O1
    60     61     62     63      3    1.60387    4.81160    0.00000   -6.41547    0.00000    0.00000 ;    C18-    O1-   C29-   H31
    60     61     62     64      3    1.60387    4.81160    0.00000   -6.41547    0.00000    0.00000 ;    C18-    O1-   C29-   H32
    60     61     62     65      3    1.60387    4.81160    0.00000   -6.41547    0.00000    0.00000 ;    C18-    O1-   C29-   C28
    61     62     65     66      3    1.04600   -1.04600    0.00000    0.00000    0.00000    0.00000 ;     O1-   C29-   C28-   H28
    61     62     65     67      3    1.04600   -1.04600    0.00000    0.00000    0.00000    0.00000 ;     O1-   C29-   C28-   H29
    61     62     65     68      3    1.04600   -1.04600    0.00000    0.00000    0.00000    0.00000 ;     O1-   C29-   C28-   H30
    63     62     65     66      3    0.65084    1.95253    0.00000   -2.60338    0.00000    0.00000 ;    H31-   C29-   C28-   H28
    63     62     65     67      3    0.65084    1.95253    0.00000   -2.60338    0.00000    0.00000 ;    H31-   C29-   C28-   H29
    63     62     65     68      3    0.65084    1.95253    0.00000   -2.60338    0.00000    0.00000 ;    H31-   C29-   C28-   H30
    64     62     65     66      3    0.65084    1.95253    0.00000   -2.60338    0.00000    0.00000 ;    H32-   C29-   C28-   H28
    64     62     65     67      3    0.65084    1.95253    0.00000   -2.60338    0.00000    0.00000 ;    H32-   C29-   C28-   H29
    64     62     65     68      3    0.65084    1.95253    0.00000   -2.60338    0.00000    0.00000 ;    H32-   C29-   C28-   H30

[ dihedrals ] ; impropers
; treated as propers in GROMACS to use correct AMBER analytical function
;    i      j      k      l   func   phase     kd      pn
    13     21     24     25      1   180.00   4.60240   2 ;    C26-   C25-    N3-    C2
    25     30     28     29      1   180.00   4.60240   2 ;     C2-    C6-    C1-    H1
    25     34     26     27      1   180.00   4.60240   2 ;     C2-    C4-    C3-    H2
    26     28     25     24      1   180.00   4.60240   2 ;     C3-    C1-    C2-    N3
    26     32     34     35      1   180.00   4.60240   2 ;     C3-    C5-    C4-    N1
    28     32     30     31      1   180.00   4.60240   2 ;     C1-    C5-    C6-    H3
    30     34     32     33      1   180.00   4.60240   2 ;     C6-    C4-    C5-    N5
    34     37     35     36      1   180.00   4.60240   2 ;     C4-    C7-    N1-    H4
    38     35     37     33      1   180.00   4.60240   2 ;     C8-    N1-    C7-    N5
    38     40     39     42      1   180.00   4.60240   2 ;     C8-   C12-   C13-    H7
    38     45     43     44      1   180.00   4.60240   2 ;     C8-   C10-    C9-    H5
    39     43     38     37      1   180.00   4.60240   2 ;    C13-    C9-    C8-    C7
    39     48     40     41      1   180.00   4.60240   2 ;    C13-   C11-   C12-    H6
    40     45     48     49      1   180.00   4.60240   2 ;    C12-   C10-   C11-    N6
    43     48     45     46      1   180.00   4.60240   2 ;     C9-   C11-   C10-    N2
    45     50     46     47      1   180.00   4.60240   2 ;    C10-   C14-    N2-    H8
    51     46     50     49      1   180.00   4.60240   2 ;    C15-    N2-   C14-    N6
    51     53     52     55      1   180.00   4.60240   2 ;    C15-   C19-   C20-   H12
    51     58     56     57      1   180.00   4.60240   2 ;    C15-   C17-   C16-    H9
    52     56     51     50      1   180.00   4.60240   2 ;    C20-   C16-   C15-   C14
    52     60     53     54      1   180.00   4.60240   2 ;    C20-   C18-   C19-   H11
    53     58     60     61      1   180.00   4.60240   2 ;    C19-   C17-   C18-    O1
    56     60     58     59      1   180.00   4.60240   2 ;    C16-   C18-   C17-   H10
