# Supplementary material for: Unraveling topoisomerase IA gate dynamics in presence of PPEF and its preclinical evaluation against multidrug-resistant pathogens
Source: Commun Biol. 2023 Feb 18;6:195. doi: 10.1038/s42003-023-04412-1 (PMC9938908; doi:10.1038/s42003-023-04412-1)
Supplement: Supplementary file 9 — Supplementary Data 7 [file 42003_2023_4412_MOESM9_ESM.zip › Equilibration-conformation/TopoIA/TopoIA.pdb]

TITLE     Protein in water
REMARK    THIS IS A SIMULATION BOX
CRYST1  114.869  127.363   87.058  90.00  90.00  90.00 P 1           1
MODEL        1
ATOM      1  N   MET     1      73.380  22.080  76.140  1.00  0.00            
ATOM      2  H1  MET     1      73.080  23.010  75.870  1.00  0.00            
ATOM      3  H2  MET     1      72.550  21.500  76.110  1.00  0.00            
ATOM      4  H3  MET     1      73.610  22.210  77.120  1.00  0.00            
ATOM      5  CA  MET     1      74.470  21.660  75.250  1.00  0.00            
ATOM      6  HA  MET     1      75.340  22.280  75.420  1.00  0.00            
ATOM      7  CB  MET     1      74.880  20.190  75.370  1.00  0.00            
ATOM      8  HB1 MET     1      75.600  19.900  74.600  1.00  0.00            
ATOM      9  HB2 MET     1      74.130  19.440  75.140  1.00  0.00            
ATOM     10  CG  MET     1      75.400  19.910  76.770  1.00  0.00            
ATOM     11  HG1 MET     1      75.930  20.830  77.020  1.00  0.00            
ATOM     12  HG2 MET     1      76.030  19.020  76.790  1.00  0.00            
ATOM     13  SD  MET     1      74.210  19.590  78.100  1.00  0.00            
ATOM     14  CE  MET     1      75.240  19.030  79.470  1.00  0.00            
ATOM     15  HE1 MET     1      76.080  19.720  79.570  1.00  0.00            
ATOM     16  HE2 MET     1      74.730  19.140  80.420  1.00  0.00            
ATOM     17  HE3 MET     1      75.660  18.020  79.390  1.00  0.00            
ATOM     18  C   MET     1      74.020  21.970  73.830  1.00  0.00            
ATOM     19  O   MET     1      72.980  21.560  73.330  1.00  0.00            
ATOM     20  N   GLY     2      74.930  22.630  73.090  1.00  0.00            
ATOM     21  H   GLY     2      75.850  22.750  73.490  1.00  0.00            
ATOM     22  CA  GLY     2      74.810  22.860  71.670  1.00  0.00            
ATOM     23  HA1 GLY     2      73.870  22.530  71.230  1.00  0.00            
ATOM     24  HA2 GLY     2      75.590  22.300  71.140  1.00  0.00            
ATOM     25  C   GLY     2      75.200  24.310  71.400  1.00  0.00            
ATOM     26  O   GLY     2      75.570  25.030  72.320  1.00  0.00            
ATOM     27  N   LYS     3      75.120  24.660  70.110  1.00  0.00            
ATOM     28  H   LYS     3      74.680  23.970  69.520  1.00  0.00            
ATOM     29  CA  LYS     3      75.400  26.000  69.640  1.00  0.00            
ATOM     30  HA  LYS     3      76.220  26.450  70.190  1.00  0.00            
ATOM     31  CB  LYS     3      75.730  25.920  68.150  1.00  0.00            
ATOM     32  HB1 LYS     3      75.830  26.930  67.760  1.00  0.00            
ATOM     33  HB2 LYS     3      74.900  25.410  67.660  1.00  0.00            
ATOM     34  CG  LYS     3      77.020  25.150  67.880  1.00  0.00            
ATOM     35  HG1 LYS     3      76.960  24.100  68.150  1.00  0.00            
ATOM     36  HG2 LYS     3      77.810  25.530  68.530  1.00  0.00            
ATOM     37  CD  LYS     3      77.540  25.220  66.440  1.00  0.00            
ATOM     38  HD1 LYS     3      78.010  26.200  66.360  1.00  0.00            
ATOM     39  HD2 LYS     3      76.590  25.120  65.910  1.00  0.00            
ATOM     40  CE  LYS     3      78.510  24.160  65.930  1.00  0.00            
ATOM     41  HE1 LYS     3      78.550  24.300  64.850  1.00  0.00            
ATOM     42  HE2 LYS     3      78.100  23.190  66.210  1.00  0.00            
ATOM     43  NZ  LYS     3      79.840  24.260  66.540  1.00  0.00            
ATOM     44  HZ1 LYS     3      80.420  23.480  66.260  1.00  0.00            
ATOM     45  HZ2 LYS     3      80.330  25.110  66.280  1.00  0.00            
ATOM     46  HZ3 LYS     3      79.860  24.370  67.540  1.00  0.00            
ATOM     47  C   LYS     3      74.160  26.870  69.800  1.00  0.00            
ATOM     48  O   LYS     3      73.050  26.350  69.750  1.00  0.00            
ATOM     49  N   ALA     4      74.350  28.190  69.870  1.00  0.00            
ATOM     50  H   ALA     4      75.330  28.450  69.840  1.00  0.00            
ATOM     51  CA  ALA     4      73.270  29.150  69.850  1.00  0.00            
ATOM     52  HA  ALA     4      72.380  28.840  70.390  1.00  0.00            
ATOM     53  CB  ALA     4      73.740  30.450  70.500  1.00  0.00            
ATOM     54  HB1 ALA     4      72.980  31.230  70.520  1.00  0.00            
ATOM     55  HB2 ALA     4      74.090  30.250  71.510  1.00  0.00            
ATOM     56  HB3 ALA     4      74.630  30.820  69.990  1.00  0.00            
ATOM     57  C   ALA     4      72.810  29.520  68.440  1.00  0.00            
ATOM     58  O   ALA     4      73.550  29.490  67.470  1.00  0.00            
ATOM     59  N   LEU     5      71.530  29.870  68.260  1.00  0.00            
ATOM     60  H   LEU     5      71.110  30.070  69.160  1.00  0.00            
ATOM     61  CA  LEU     5      70.840  30.200  67.030  1.00  0.00            
ATOM     62  HA  LEU     5      71.470  30.030  66.160  1.00  0.00            
ATOM     63  CB  LEU     5      69.600  29.320  66.910  1.00  0.00            
ATOM     64  HB1 LEU     5      69.020  29.450  67.820  1.00  0.00            
ATOM     65  HB2 LEU     5      69.860  28.260  66.820  1.00  0.00            
ATOM     66  CG  LEU     5      68.620  29.690  65.800  1.00  0.00            
ATOM     67  HG  LEU     5      68.220  30.690  65.960  1.00  0.00            
ATOM     68  CD1 LEU     5      69.310  29.720  64.440  1.00  0.00            
ATOM     69 1HD1 LEU     5      70.260  30.250  64.490  1.00  0.00            
ATOM     70 2HD1 LEU     5      69.540  28.710  64.090  1.00  0.00            
ATOM     71 3HD1 LEU     5      68.680  30.270  63.750  1.00  0.00            
ATOM     72  CD2 LEU     5      67.500  28.650  65.850  1.00  0.00            
ATOM     73 1HD2 LEU     5      66.700  28.910  65.150  1.00  0.00            
ATOM     74 2HD2 LEU     5      67.830  27.680  65.480  1.00  0.00            
ATOM     75 3HD2 LEU     5      67.150  28.650  66.880  1.00  0.00            
ATOM     76  C   LEU     5      70.470  31.680  67.070  1.00  0.00            
ATOM     77  O   LEU     5      69.760  32.180  67.940  1.00  0.00            
ATOM     78  N   VAL     6      70.860  32.350  65.980  1.00  0.00            
ATOM     79  H   VAL     6      71.390  31.870  65.270  1.00  0.00            
ATOM     80  CA  VAL     6      70.400  33.690  65.640  1.00  0.00            
ATOM     81  HA  VAL     6      70.010  34.240  66.500  1.00  0.00            
ATOM     82  CB  VAL     6      71.580  34.550  65.200  1.00  0.00            
ATOM     83  HB  VAL     6      71.900  34.240  64.210  1.00  0.00            
ATOM     84  CG1 VAL     6      71.130  35.990  64.940  1.00  0.00            
ATOM     85 1HG1 VAL     6      70.310  36.120  64.230  1.00  0.00            
ATOM     86 2HG1 VAL     6      70.880  36.550  65.850  1.00  0.00            
ATOM     87 3HG1 VAL     6      71.990  36.500  64.510  1.00  0.00            
ATOM     88  CG2 VAL     6      72.760  34.550  66.160  1.00  0.00            
ATOM     89 1HG2 VAL     6      72.430  34.870  67.150  1.00  0.00            
ATOM     90 2HG2 VAL     6      73.330  33.620  66.180  1.00  0.00            
ATOM     91 3HG2 VAL     6      73.500  35.300  65.860  1.00  0.00            
ATOM     92  C   VAL     6      69.290  33.480  64.620  1.00  0.00            
ATOM     93  O   VAL     6      69.530  32.930  63.550  1.00  0.00            
ATOM     94  N   ILE     7      68.010  33.750  64.890  1.00  0.00            
ATOM     95  H   ILE     7      67.810  34.140  65.800  1.00  0.00            
ATOM     96  CA  ILE     7      66.880  33.830  63.990  1.00  0.00            
ATOM     97  HA  ILE     7      67.060  33.170  63.140  1.00  0.00            
ATOM     98  CB  ILE     7      65.610  33.260  64.610  1.00  0.00            
ATOM     99  HB  ILE     7      64.790  33.160  63.890  1.00  0.00            
ATOM    100  CG2 ILE     7      65.860  31.940  65.320  1.00  0.00            
ATOM    101 1HG2 ILE     7      64.950  31.380  65.560  1.00  0.00            
ATOM    102 2HG2 ILE     7      66.200  31.280  64.530  1.00  0.00            
ATOM    103 3HG2 ILE     7      66.500  32.100  66.190  1.00  0.00            
ATOM    104  CG1 ILE     7      64.860  34.220  65.530  1.00  0.00            
ATOM    105 1HG1 ILE     7      64.350  34.930  64.880  1.00  0.00            
ATOM    106 2HG1 ILE     7      65.630  34.730  66.110  1.00  0.00            
ATOM    107  CD  ILE     7      63.770  33.560  66.370  1.00  0.00            
ATOM    108  HD1 ILE     7      63.150  32.930  65.720  1.00  0.00            
ATOM    109  HD2 ILE     7      64.230  33.030  67.200  1.00  0.00            
ATOM    110  HD3 ILE     7      63.080  34.330  66.730  1.00  0.00            
ATOM    111  C   ILE     7      66.830  35.180  63.280  1.00  0.00            
ATOM    112  O   ILE     7      66.850  36.230  63.910  1.00  0.00            
ATOM    113  N   VAL     8      66.740  35.070  61.950  1.00  0.00            
ATOM    114  H   VAL     8      66.910  34.160  61.570  1.00  0.00            
ATOM    115  CA  VAL     8      66.590  36.230  61.100  1.00  0.00            
ATOM    116  HA  VAL     8      66.530  37.130  61.710  1.00  0.00            
ATOM    117  CB  VAL     8      67.730  36.590  60.150  1.00  0.00            
ATOM    118  HB  VAL     8      67.390  37.220  59.320  1.00  0.00            
ATOM    119  CG1 VAL     8      68.750  37.350  60.980  1.00  0.00            
ATOM    120 1HG1 VAL     8      69.610  37.590  60.350  1.00  0.00            
ATOM    121 2HG1 VAL     8      68.280  38.300  61.220  1.00  0.00            
ATOM    122 3HG1 VAL     8      69.130  36.690  61.770  1.00  0.00            
ATOM    123  CG2 VAL     8      68.440  35.420  59.470  1.00  0.00            
ATOM    124 1HG2 VAL     8      69.330  35.810  58.980  1.00  0.00            
ATOM    125 2HG2 VAL     8      68.710  34.620  60.150  1.00  0.00            
ATOM    126 3HG2 VAL     8      67.860  35.030  58.640  1.00  0.00            
ATOM    127  C   VAL     8      65.290  36.240  60.310  1.00  0.00            
ATOM    128  O   VAL     8      64.810  35.170  59.930  1.00  0.00            
ATOM    129  N   GLU     9      64.850  37.420  59.870  1.00  0.00            
ATOM    130  H   GLU     9      65.320  38.250  60.220  1.00  0.00            
ATOM    131  CA  GLU     9      63.640  37.560  59.090  1.00  0.00            
ATOM    132  HA  GLU     9      62.830  37.190  59.720  1.00  0.00            
ATOM    133  CB  GLU     9      63.270  39.040  59.020  1.00  0.00            
ATOM    134  HB1 GLU     9      63.880  39.560  59.750  1.00  0.00            
ATOM    135  HB2 GLU     9      62.210  39.090  59.270  1.00  0.00            
ATOM    136  CG  GLU     9      63.320  39.640  57.620  1.00  0.00            
ATOM    137  HG1 GLU     9      62.530  39.290  56.960  1.00  0.00            
ATOM    138  HG2 GLU     9      64.330  39.490  57.220  1.00  0.00            
ATOM    139  CD  GLU     9      63.200  41.140  57.850  1.00  0.00            
ATOM    140  OE1 GLU     9      64.220  41.840  57.740  1.00  0.00            
ATOM    141  OE2 GLU     9      62.060  41.660  57.940  1.00  0.00            
ATOM    142  C   GLU     9      63.450  36.840  57.760  1.00  0.00            
ATOM    143  O   GLU     9      62.340  36.720  57.250  1.00  0.00            
ATOM    144  N   SER    10      64.590  36.480  57.160  1.00  0.00            
ATOM    145  H   SER    10      65.500  36.630  57.570  1.00  0.00            
ATOM    146  CA  SER    10      64.620  36.060  55.770  1.00  0.00            
ATOM    147  HA  SER    10      63.770  35.400  55.650  1.00  0.00            
ATOM    148  CB  SER    10      64.460  37.220  54.790  1.00  0.00            
ATOM    149  HB1 SER    10      63.800  37.960  55.240  1.00  0.00            
ATOM    150  HB2 SER    10      64.090  36.770  53.870  1.00  0.00            
ATOM    151  OG  SER    10      65.630  37.960  54.500  1.00  0.00            
ATOM    152  HG  SER    10      65.290  38.620  53.890  1.00  0.00            
ATOM    153  C   SER    10      65.840  35.270  55.330  1.00  0.00            
ATOM    154  O   SER    10      66.920  35.500  55.880  1.00  0.00            
ATOM    155  N   PRO    11      65.870  34.260  54.460  1.00  0.00            
ATOM    156  CD  PRO    11      64.660  33.630  53.990  1.00  0.00            
ATOM    157  HD1 PRO    11      64.150  34.260  53.260  1.00  0.00            
ATOM    158  HD2 PRO    11      64.030  33.390  54.850  1.00  0.00            
ATOM    159  CG  PRO    11      65.010  32.260  53.410  1.00  0.00            
ATOM    160  HG1 PRO    11      64.320  31.960  52.620  1.00  0.00            
ATOM    161  HG2 PRO    11      65.110  31.500  54.190  1.00  0.00            
ATOM    162  CB  PRO    11      66.420  32.550  52.920  1.00  0.00            
ATOM    163  HB1 PRO    11      66.360  33.050  51.950  1.00  0.00            
ATOM    164  HB2 PRO    11      67.030  31.650  52.800  1.00  0.00            
ATOM    165  CA  PRO    11      67.000  33.500  53.970  1.00  0.00            
ATOM    166  HA  PRO    11      67.440  33.010  54.850  1.00  0.00            
ATOM    167  C   PRO    11      68.200  34.300  53.480  1.00  0.00            
ATOM    168  O   PRO    11      69.330  33.980  53.820  1.00  0.00            
ATOM    169  N   ALA    12      67.970  35.370  52.710  1.00  0.00            
ATOM    170  H   ALA    12      67.010  35.590  52.510  1.00  0.00            
ATOM    171  CA  ALA    12      69.030  36.270  52.310  1.00  0.00            
ATOM    172  HA  ALA    12      69.680  35.630  51.700  1.00  0.00            
ATOM    173  CB  ALA    12      68.450  37.470  51.570  1.00  0.00            
ATOM    174  HB1 ALA    12      68.000  37.250  50.610  1.00  0.00            
ATOM    175  HB2 ALA    12      67.690  37.980  52.160  1.00  0.00            
ATOM    176  HB3 ALA    12      69.260  38.200  51.480  1.00  0.00            
ATOM    177  C   ALA    12      69.880  36.720  53.490  1.00  0.00            
ATOM    178  O   ALA    12      71.100  36.720  53.400  1.00  0.00            
ATOM    179  N   LYS    13      69.260  37.110  54.610  1.00  0.00            
ATOM    180  H   LYS    13      68.260  37.000  54.650  1.00  0.00            
ATOM    181  CA  LYS    13      70.040  37.400  55.800  1.00  0.00            
ATOM    182  HA  LYS    13      70.760  38.160  55.500  1.00  0.00            
ATOM    183  CB  LYS    13      69.140  37.970  56.890  1.00  0.00            
ATOM    184  HB1 LYS    13      69.910  38.190  57.630  1.00  0.00            
ATOM    185  HB2 LYS    13      68.340  37.280  57.170  1.00  0.00            
ATOM    186  CG  LYS    13      68.410  39.270  56.560  1.00  0.00            
ATOM    187  HG1 LYS    13      67.630  39.150  55.810  1.00  0.00            
ATOM    188  HG2 LYS    13      69.130  39.990  56.190  1.00  0.00            
ATOM    189  CD  LYS    13      67.720  39.890  57.770  1.00  0.00            
ATOM    190  HD1 LYS    13      68.340  39.870  58.660  1.00  0.00            
ATOM    191  HD2 LYS    13      66.800  39.360  58.020  1.00  0.00            
ATOM    192  CE  LYS    13      67.300  41.350  57.570  1.00  0.00            
ATOM    193  HE1 LYS    13      66.660  41.460  56.690  1.00  0.00            
ATOM    194  HE2 LYS    13      68.230  41.890  57.450  1.00  0.00            
ATOM    195  NZ  LYS    13      66.660  41.920  58.770  1.00  0.00            
ATOM    196  HZ1 LYS    13      65.670  41.740  58.740  1.00  0.00            
ATOM    197  HZ2 LYS    13      67.020  41.450  59.580  1.00  0.00            
ATOM    198  HZ3 LYS    13      66.820  42.920  58.870  1.00  0.00            
ATOM    199  C   LYS    13      70.760  36.160  56.300  1.00  0.00            
ATOM    200  O   LYS    13      71.960  36.360  56.450  1.00  0.00            
ATOM    201  N   ALA    14      70.180  34.960  56.440  1.00  0.00            
ATOM    202  H   ALA    14      69.220  34.810  56.160  1.00  0.00            
ATOM    203  CA  ALA    14      70.890  33.830  57.020  1.00  0.00            
ATOM    204  HA  ALA    14      71.130  33.990  58.070  1.00  0.00            
ATOM    205  CB  ALA    14      69.930  32.650  57.080  1.00  0.00            
ATOM    206  HB1 ALA    14      69.050  32.960  57.660  1.00  0.00            
ATOM    207  HB2 ALA    14      69.600  32.350  56.080  1.00  0.00            
ATOM    208  HB3 ALA    14      70.430  31.780  57.510  1.00  0.00            
ATOM    209  C   ALA    14      72.110  33.420  56.200  1.00  0.00            
ATOM    210  O   ALA    14      73.200  33.200  56.720  1.00  0.00            
ATOM    211  N   LYS    15      71.940  33.320  54.880  1.00  0.00            
ATOM    212  H   LYS    15      71.010  33.530  54.550  1.00  0.00            
ATOM    213  CA  LYS    15      73.040  32.930  54.010  1.00  0.00            
ATOM    214  HA  LYS    15      73.370  31.940  54.340  1.00  0.00            
ATOM    215  CB  LYS    15      72.560  32.770  52.570  1.00  0.00            
ATOM    216  HB1 LYS    15      73.500  32.640  52.030  1.00  0.00            
ATOM    217  HB2 LYS    15      71.990  33.650  52.290  1.00  0.00            
ATOM    218  CG  LYS    15      71.720  31.500  52.480  1.00  0.00            
ATOM    219  HG1 LYS    15      70.840  31.660  53.120  1.00  0.00            
ATOM    220  HG2 LYS    15      72.260  30.610  52.810  1.00  0.00            
ATOM    221  CD  LYS    15      71.110  31.110  51.140  1.00  0.00            
ATOM    222  HD1 LYS    15      70.670  30.120  51.260  1.00  0.00            
ATOM    223  HD2 LYS    15      71.970  30.950  50.490  1.00  0.00            
ATOM    224  CE  LYS    15      70.070  32.060  50.550  1.00  0.00            
ATOM    225  HE1 LYS    15      70.550  32.920  50.090  1.00  0.00            
ATOM    226  HE2 LYS    15      69.380  32.270  51.370  1.00  0.00            
ATOM    227  NZ  LYS    15      69.300  31.390  49.490  1.00  0.00            
ATOM    228  HZ1 LYS    15      69.840  31.400  48.650  1.00  0.00            
ATOM    229  HZ2 LYS    15      68.870  30.520  49.790  1.00  0.00            
ATOM    230  HZ3 LYS    15      68.520  32.000  49.300  1.00  0.00            
ATOM    231  C   LYS    15      74.240  33.860  54.080  1.00  0.00            
ATOM    232  O   LYS    15      75.370  33.450  53.820  1.00  0.00            
ATOM    233  N   THR    16      73.900  35.120  54.350  1.00  0.00            
ATOM    234  H   THR    16      72.910  35.320  54.430  1.00  0.00            
ATOM    235  CA  THR    16      74.890  36.180  54.400  1.00  0.00            
ATOM    236  HA  THR    16      75.620  35.910  53.640  1.00  0.00            
ATOM    237  CB  THR    16      74.340  37.490  53.850  1.00  0.00            
ATOM    238  HB  THR    16      73.710  38.030  54.560  1.00  0.00            
ATOM    239  CG2 THR    16      75.370  38.550  53.470  1.00  0.00            
ATOM    240 1HG2 THR    16      76.390  38.260  53.700  1.00  0.00            
ATOM    241 2HG2 THR    16      75.290  38.760  52.400  1.00  0.00            
ATOM    242 3HG2 THR    16      75.010  39.410  54.040  1.00  0.00            
ATOM    243  OG1 THR    16      73.520  37.290  52.720  1.00  0.00            
ATOM    244  HG1 THR    16      72.630  37.140  53.050  1.00  0.00            
ATOM    245  C   THR    16      75.580  36.360  55.740  1.00  0.00            
ATOM    246  O   THR    16      76.790  36.560  55.730  1.00  0.00            
ATOM    247  N   ILE    17      74.930  36.130  56.890  1.00  0.00            
ATOM    248  H   ILE    17      74.040  35.700  56.680  1.00  0.00            
ATOM    249  CA  ILE    17      75.460  36.070  58.240  1.00  0.00            
ATOM    250  HA  ILE    17      76.040  36.990  58.330  1.00  0.00            
ATOM    251  CB  ILE    17      74.240  36.320  59.130  1.00  0.00            
ATOM    252  HB  ILE    17      73.480  35.620  58.770  1.00  0.00            
ATOM    253  CG2 ILE    17      74.530  36.020  60.590  1.00  0.00            
ATOM    254 1HG2 ILE    17      73.670  36.130  61.250  1.00  0.00            
ATOM    255 2HG2 ILE    17      74.990  35.050  60.790  1.00  0.00            
ATOM    256 3HG2 ILE    17      75.350  36.700  60.840  1.00  0.00            
ATOM    257  CG1 ILE    17      73.760  37.760  58.990  1.00  0.00            
ATOM    258 1HG1 ILE    17      73.650  37.980  57.920  1.00  0.00            
ATOM    259 2HG1 ILE    17      74.520  38.380  59.450  1.00  0.00            
ATOM    260  CD  ILE    17      72.490  38.130  59.740  1.00  0.00            
ATOM    261  HD1 ILE    17      72.310  39.200  59.600  1.00  0.00            
ATOM    262  HD2 ILE    17      71.610  37.640  59.330  1.00  0.00            
ATOM    263  HD3 ILE    17      72.550  37.910  60.810  1.00  0.00            
ATOM    264  C   ILE    17      76.300  34.840  58.520  1.00  0.00            
ATOM    265  O   ILE    17      77.290  34.940  59.240  1.00  0.00            
ATOM    266  N   ASN    18      75.980  33.730  57.840  1.00  0.00            
ATOM    267  H   ASN    18      75.160  33.800  57.250  1.00  0.00            
ATOM    268  CA  ASN    18      76.630  32.470  58.130  1.00  0.00            
ATOM    269  HA  ASN    18      76.280  32.140  59.100  1.00  0.00            
ATOM    270  CB  ASN    18      76.210  31.400  57.130  1.00  0.00            
ATOM    271  HB1 ASN    18      76.390  31.830  56.150  1.00  0.00            
ATOM    272  HB2 ASN    18      75.130  31.280  57.200  1.00  0.00            
ATOM    273  CG  ASN    18      76.770  29.990  57.260  1.00  0.00            
ATOM    274  OD1 ASN    18      76.650  29.320  58.280  1.00  0.00            
ATOM    275  ND2 ASN    18      77.500  29.540  56.230  1.00  0.00            
ATOM    276 1HD2 ASN    18      77.510  30.060  55.370  1.00  0.00            
ATOM    277 2HD2 ASN    18      77.620  28.540  56.280  1.00  0.00            
ATOM    278  C   ASN    18      78.150  32.500  58.130  1.00  0.00            
ATOM    279  O   ASN    18      78.680  31.890  59.050  1.00  0.00            
ATOM    280  N   LYS    19      78.780  33.140  57.140  1.00  0.00            
ATOM    281  H   LYS    19      78.110  33.510  56.480  1.00  0.00            
ATOM    282  CA  LYS    19      80.190  33.420  56.940  1.00  0.00            
ATOM    283  HA  LYS    19      80.710  32.480  57.120  1.00  0.00            
ATOM    284  CB  LYS    19      80.350  33.770  55.460  1.00  0.00            
ATOM    285  HB1 LYS    19      80.120  32.840  54.940  1.00  0.00            
ATOM    286  HB2 LYS    19      81.410  33.980  55.360  1.00  0.00            
ATOM    287  CG  LYS    19      79.490  34.930  54.960  1.00  0.00            
ATOM    288  HG1 LYS    19      79.850  35.870  55.380  1.00  0.00            
ATOM    289  HG2 LYS    19      78.490  34.780  55.350  1.00  0.00            
ATOM    290  CD  LYS    19      79.340  34.990  53.440  1.00  0.00            
ATOM    291  HD1 LYS    19      78.800  34.100  53.110  1.00  0.00            
ATOM    292  HD2 LYS    19      80.300  34.940  52.930  1.00  0.00            
ATOM    293  CE  LYS    19      78.650  36.230  52.890  1.00  0.00            
ATOM    294  HE1 LYS    19      79.340  37.040  53.140  1.00  0.00            
ATOM    295  HE2 LYS    19      77.650  36.370  53.300  1.00  0.00            
ATOM    296  NZ  LYS    19      78.540  36.030  51.430  1.00  0.00            
ATOM    297  HZ1 LYS    19      77.890  35.280  51.260  1.00  0.00            
ATOM    298  HZ2 LYS    19      78.190  36.900  51.060  1.00  0.00            
ATOM    299  HZ3 LYS    19      79.430  35.880  50.980  1.00  0.00            
ATOM    300  C   LYS    19      80.890  34.450  57.820  1.00  0.00            
ATOM    301  O   LYS    19      82.110  34.500  57.760  1.00  0.00            
ATOM    302  N   TYR    20      80.190  35.100  58.750  1.00  0.00            
ATOM    303  H   TYR    20      79.220  34.840  58.830  1.00  0.00            
ATOM    304  CA  TYR    20      80.690  36.110  59.660  1.00  0.00            
ATOM    305  HA  TYR    20      81.760  36.240  59.520  1.00  0.00            
ATOM    306  CB  TYR    20      80.000  37.410  59.250  1.00  0.00            
ATOM    307  HB1 TYR    20      80.490  38.090  59.950  1.00  0.00            
ATOM    308  HB2 TYR    20      78.940  37.340  59.480  1.00  0.00            
ATOM    309  CG  TYR    20      80.150  37.830  57.800  1.00  0.00            
ATOM    310  CD1 TYR    20      81.420  37.960  57.220  1.00  0.00            
ATOM    311  HD1 TYR    20      82.340  37.630  57.680  1.00  0.00            
ATOM    312  CE1 TYR    20      81.420  38.370  55.880  1.00  0.00            
ATOM    313  HE1 TYR    20      82.390  38.570  55.470  1.00  0.00            
ATOM    314  CZ  TYR    20      80.310  38.750  55.100  1.00  0.00            
ATOM    315  OH  TYR    20      80.500  39.370  53.900  1.00  0.00            
ATOM    316  HH  TYR    20      79.700  39.570  53.400  1.00  0.00            
ATOM    317  CE2 TYR    20      79.080  38.800  55.780  1.00  0.00            
ATOM    318  HE2 TYR    20      78.270  39.340  55.320  1.00  0.00            
ATOM    319  CD2 TYR    20      79.050  38.290  57.080  1.00  0.00            
ATOM    320  HD2 TYR    20      78.070  38.300  57.550  1.00  0.00            
ATOM    321  C   TYR    20      80.510  35.750  61.120  1.00  0.00            
ATOM    322  O   TYR    20      80.810  36.590  61.970  1.00  0.00            
ATOM    323  N   LEU    21      79.830  34.640  61.390  1.00  0.00            
ATOM    324  H   LEU    21      79.530  33.970  60.700  1.00  0.00            
ATOM    325  CA  LEU    21      79.560  34.260  62.770  1.00  0.00            
ATOM    326  HA  LEU    21      79.170  35.090  63.360  1.00  0.00            
ATOM    327  CB  LEU    21      78.570  33.100  62.650  1.00  0.00            
ATOM    328  HB1 LEU    21      78.580  32.600  63.610  1.00  0.00            
ATOM    329  HB2 LEU    21      78.780  32.370  61.870  1.00  0.00            
ATOM    330  CG  LEU    21      77.120  33.500  62.400  1.00  0.00            
ATOM    331  HG  LEU    21      76.970  33.950  61.420  1.00  0.00            
ATOM    332  CD1 LEU    21      76.190  32.300  62.300  1.00  0.00            
ATOM    333 1HD1 LEU    21      76.250  31.830  61.320  1.00  0.00            
ATOM    334 2HD1 LEU    21      76.460  31.530  63.030  1.00  0.00            
ATOM    335 3HD1 LEU    21      75.160  32.590  62.530  1.00  0.00            
ATOM    336  CD2 LEU    21      76.610  34.430  63.490  1.00  0.00            
ATOM    337 1HD2 LEU    21      75.540  34.630  63.400  1.00  0.00            
ATOM    338 2HD2 LEU    21      76.840  34.080  64.500  1.00  0.00            
ATOM    339 3HD2 LEU    21      77.240  35.320  63.430  1.00  0.00            
ATOM    340  C   LEU    21      80.730  33.710  63.580  1.00  0.00            
ATOM    341  O   LEU    21      81.820  33.470  63.070  1.00  0.00            
ATOM    342  N   GLY    22      80.490  33.410  64.850  1.00  0.00            
ATOM    343  H   GLY    22      79.630  33.770  65.230  1.00  0.00            
ATOM    344  CA  GLY    22      81.350  32.650  65.740  1.00  0.00            
ATOM    345  HA1 GLY    22      81.220  32.900  66.790  1.00  0.00            
ATOM    346  HA2 GLY    22      82.350  32.860  65.370  1.00  0.00            
ATOM    347  C   GLY    22      81.170  31.150  65.580  1.00  0.00            
ATOM    348  O   GLY    22      80.120  30.700  65.110  1.00  0.00            
ATOM    349  N   SER    23      82.080  30.300  66.060  1.00  0.00            
ATOM    350  H   SER    23      82.940  30.770  66.300  1.00  0.00            
ATOM    351  CA  SER    23      82.030  28.850  66.100  1.00  0.00            
ATOM    352  HA  SER    23      81.870  28.470  65.090  1.00  0.00            
ATOM    353  CB  SER    23      83.420  28.340  66.480  1.00  0.00            
ATOM    354  HB1 SER    23      84.080  28.730  65.710  1.00  0.00            
ATOM    355  HB2 SER    23      83.280  27.260  66.380  1.00  0.00            
ATOM    356  OG  SER    23      83.880  28.720  67.750  1.00  0.00            
ATOM    357  HG  SER    23      84.820  28.580  67.610  1.00  0.00            
ATOM    358  C   SER    23      80.910  28.260  66.940  1.00  0.00            
ATOM    359  O   SER    23      80.390  27.170  66.710  1.00  0.00            
ATOM    360  N   ASP    24      80.550  28.990  67.990  1.00  0.00            
ATOM    361  H   ASP    24      81.270  29.650  68.220  1.00  0.00            
ATOM    362  CA  ASP    24      79.410  28.770  68.860  1.00  0.00            
ATOM    363  HA  ASP    24      79.390  27.710  69.100  1.00  0.00            
ATOM    364  CB  ASP    24      79.540  29.580  70.150  1.00  0.00            
ATOM    365  HB1 ASP    24      79.150  30.590  70.040  1.00  0.00            
ATOM    366  HB2 ASP    24      80.610  29.560  70.340  1.00  0.00            
ATOM    367  CG  ASP    24      78.890  28.950  71.370  1.00  0.00            
ATOM    368  OD1 ASP    24      79.010  27.720  71.530  1.00  0.00            
ATOM    369  OD2 ASP    24      78.270  29.680  72.180  1.00  0.00            
ATOM    370  C   ASP    24      78.030  29.100  68.300  1.00  0.00            
ATOM    371  O   ASP    24      77.050  28.930  69.010  1.00  0.00            
ATOM    372  N   TYR    25      77.900  29.520  67.040  1.00  0.00            
ATOM    373  H   TYR    25      78.750  29.410  66.490  1.00  0.00            
ATOM    374  CA  TYR    25      76.740  30.180  66.490  1.00  0.00            
ATOM    375  HA  TYR    25      75.950  30.080  67.240  1.00  0.00            
ATOM    376  CB  TYR    25      76.940  31.690  66.320  1.00  0.00            
ATOM    377  HB1 TYR    25      76.160  31.990  65.630  1.00  0.00            
ATOM    378  HB2 TYR    25      77.900  31.800  65.810  1.00  0.00            
ATOM    379  CG  TYR    25      76.960  32.460  67.620  1.00  0.00            
ATOM    380  CD1 TYR    25      78.160  32.860  68.220  1.00  0.00            
ATOM    381  HD1 TYR    25      79.110  32.480  67.870  1.00  0.00            
ATOM    382  CE1 TYR    25      78.220  33.540  69.440  1.00  0.00            
ATOM    383  HE1 TYR    25      79.160  33.740  69.940  1.00  0.00            
ATOM    384  CZ  TYR    25      77.020  33.990  70.040  1.00  0.00            
ATOM    385  OH  TYR    25      77.070  34.750  71.170  1.00  0.00            
ATOM    386  HH  TYR    25      76.210  35.130  71.350  1.00  0.00            
ATOM    387  CE2 TYR    25      75.810  33.710  69.380  1.00  0.00            
ATOM    388  HE2 TYR    25      74.900  34.030  69.890  1.00  0.00            
ATOM    389  CD2 TYR    25      75.790  32.960  68.200  1.00  0.00            
ATOM    390  HD2 TYR    25      74.840  32.730  67.750  1.00  0.00            
ATOM    391  C   TYR    25      76.350  29.500  65.190  1.00  0.00            
ATOM    392  O   TYR    25      77.130  29.160  64.300  1.00  0.00            
ATOM    393  N   VAL    26      75.020  29.530  65.050  1.00  0.00            
ATOM    394  H   VAL    26      74.460  29.650  65.880  1.00  0.00            
ATOM    395  CA  VAL    26      74.340  29.310  63.800  1.00  0.00            
ATOM    396  HA  VAL    26      75.030  29.500  62.970  1.00  0.00            
ATOM    397  CB  VAL    26      73.770  27.910  63.610  1.00  0.00            
ATOM    398  HB  VAL    26      73.210  27.950  62.690  1.00  0.00            
ATOM    399  CG1 VAL    26      74.840  26.810  63.630  1.00  0.00            
ATOM    400 1HG1 VAL    26      75.430  26.740  64.540  1.00  0.00            
ATOM    401 2HG1 VAL    26      74.360  25.850  63.420  1.00  0.00            
ATOM    402 3HG1 VAL    26      75.460  26.920  62.740  1.00  0.00            
ATOM    403  CG2 VAL    26      72.770  27.660  64.730  1.00  0.00            
ATOM    404 1HG2 VAL    26      72.260  26.740  64.440  1.00  0.00            
ATOM    405 2HG2 VAL    26      73.260  27.520  65.700  1.00  0.00            
ATOM    406 3HG2 VAL    26      72.000  28.430  64.780  1.00  0.00            
ATOM    407  C   VAL    26      73.290  30.340  63.390  1.00  0.00            
ATOM    408  O   VAL    26      72.780  30.990  64.300  1.00  0.00            
ATOM    409  N   VAL    27      72.910  30.500  62.120  1.00  0.00            
ATOM    410  H   VAL    27      73.450  30.060  61.380  1.00  0.00            
ATOM    411  CA  VAL    27      71.890  31.460  61.760  1.00  0.00            
ATOM    412  HA  VAL    27      71.380  31.750  62.670  1.00  0.00            
ATOM    413  CB  VAL    27      72.440  32.750  61.150  1.00  0.00            
ATOM    414  HB  VAL    27      73.090  33.210  61.900  1.00  0.00            
ATOM    415  CG1 VAL    27      73.240  32.410  59.900  1.00  0.00            
ATOM    416 1HG1 VAL    27      72.690  31.980  59.060  1.00  0.00            
ATOM    417 2HG1 VAL    27      73.770  33.300  59.540  1.00  0.00            
ATOM    418 3HG1 VAL    27      74.050  31.740  60.180  1.00  0.00            
ATOM    419  CG2 VAL    27      71.260  33.680  60.850  1.00  0.00            
ATOM    420 1HG2 VAL    27      71.580  34.510  60.220  1.00  0.00            
ATOM    421 2HG2 VAL    27      70.570  33.070  60.270  1.00  0.00            
ATOM    422 3HG2 VAL    27      70.780  33.980  61.780  1.00  0.00            
ATOM    423  C   VAL    27      70.870  30.750  60.880  1.00  0.00            
ATOM    424  O   VAL    27      71.210  30.210  59.830  1.00  0.00            
ATOM    425  N   LYS    28      69.610  30.840  61.290  1.00  0.00            
ATOM    426  H   LYS    28      69.470  31.430  62.100  1.00  0.00            
ATOM    427  CA  LYS    28      68.510  30.420  60.450  1.00  0.00            
ATOM    428  HA  LYS    28      68.950  30.060  59.510  1.00  0.00            
ATOM    429  CB  LYS    28      67.870  29.190  61.090  1.00  0.00            
ATOM    430  HB1 LYS    28      66.910  29.100  60.590  1.00  0.00            
ATOM    431  HB2 LYS    28      67.720  29.430  62.140  1.00  0.00            
ATOM    432  CG  LYS    28      68.470  27.840  60.710  1.00  0.00            
ATOM    433  HG1 LYS    28      69.560  27.820  60.780  1.00  0.00            
ATOM    434  HG2 LYS    28      68.340  27.730  59.630  1.00  0.00            
ATOM    435  CD  LYS    28      67.790  26.680  61.440  1.00  0.00            
ATOM    436  HD1 LYS    28      66.740  26.650  61.140  1.00  0.00            
ATOM    437  HD2 LYS    28      67.950  26.780  62.510  1.00  0.00            
ATOM    438  CE  LYS    28      68.400  25.340  61.060  1.00  0.00            
ATOM    439  HE1 LYS    28      69.480  25.460  61.090  1.00  0.00            
ATOM    440  HE2 LYS    28      68.040  25.120  60.050  1.00  0.00            
ATOM    441  NZ  LYS    28      68.010  24.320  62.050  1.00  0.00            
ATOM    442  HZ1 LYS    28      67.040  24.030  62.020  1.00  0.00            
ATOM    443  HZ2 LYS    28      68.530  23.470  61.880  1.00  0.00            
ATOM    444  HZ3 LYS    28      68.200  24.570  63.010  1.00  0.00            
ATOM    445  C   LYS    28      67.540  31.550  60.170  1.00  0.00            
ATOM    446  O   LYS    28      67.350  32.460  60.980  1.00  0.00            
ATOM    447  N   SER    29      66.830  31.480  59.040  1.00  0.00            
ATOM    448  H   SER    29      67.080  30.870  58.280  1.00  0.00            
ATOM    449  CA  SER    29      65.550  32.130  58.850  1.00  0.00            
ATOM    450  HA  SER    29      65.740  33.210  58.850  1.00  0.00            
ATOM    451  CB  SER    29      65.080  31.920  57.420  1.00  0.00            
ATOM    452  HB1 SER    29      64.170  32.400  57.060  1.00  0.00            
ATOM    453  HB2 SER    29      64.780  30.880  57.420  1.00  0.00            
ATOM    454  OG  SER    29      66.190  32.000  56.550  1.00  0.00            
ATOM    455  HG  SER    29      66.310  31.180  56.060  1.00  0.00            
ATOM    456  C   SER    29      64.480  31.650  59.820  1.00  0.00            
ATOM    457  O   SER    29      64.260  30.460  60.040  1.00  0.00            
ATOM    458  N   SER    30      63.630  32.570  60.280  1.00  0.00            
ATOM    459  H   SER    30      63.720  33.560  60.100  1.00  0.00            
ATOM    460  CA  SER    30      62.560  32.330  61.230  1.00  0.00            
ATOM    461  HA  SER    30      62.890  31.740  62.090  1.00  0.00            
ATOM    462  CB  SER    30      62.280  33.670  61.900  1.00  0.00            
ATOM    463  HB1 SER    30      63.220  34.130  62.180  1.00  0.00            
ATOM    464  HB2 SER    30      61.620  33.530  62.760  1.00  0.00            
ATOM    465  OG  SER    30      61.540  34.560  61.090  1.00  0.00            
ATOM    466  HG  SER    30      61.640  35.470  61.400  1.00  0.00            
ATOM    467  C   SER    30      61.230  31.780  60.740  1.00  0.00            
ATOM    468  O   SER    30      60.970  31.570  59.560  1.00  0.00            
ATOM    469  N   VAL    31      60.260  31.680  61.660  1.00  0.00            
ATOM    470  H   VAL    31      60.380  32.030  62.600  1.00  0.00            
ATOM    471  CA  VAL    31      58.930  31.150  61.440  1.00  0.00            
ATOM    472  HA  VAL    31      58.900  30.720  60.440  1.00  0.00            
ATOM    473  CB  VAL    31      58.610  30.080  62.480  1.00  0.00            
ATOM    474  HB  VAL    31      57.590  29.730  62.320  1.00  0.00            
ATOM    475  CG1 VAL    31      59.500  28.890  62.130  1.00  0.00            
ATOM    476 1HG1 VAL    31      59.110  28.390  61.240  1.00  0.00            
ATOM    477 2HG1 VAL    31      60.530  29.180  61.900  1.00  0.00            
ATOM    478 3HG1 VAL    31      59.500  28.150  62.930  1.00  0.00            
ATOM    479  CG2 VAL    31      58.810  30.660  63.880  1.00  0.00            
ATOM    480 1HG2 VAL    31      58.160  31.500  64.070  1.00  0.00            
ATOM    481 2HG2 VAL    31      58.480  29.880  64.570  1.00  0.00            
ATOM    482 3HG2 VAL    31      59.840  30.960  64.090  1.00  0.00            
ATOM    483  C   VAL    31      57.950  32.310  61.310  1.00  0.00            
ATOM    484  O   VAL    31      56.790  32.160  61.690  1.00  0.00            
ATOM    485  N   GLY    32      58.400  33.490  60.890  1.00  0.00            
ATOM    486  H   GLY    32      59.320  33.560  60.470  1.00  0.00            
ATOM    487  CA  GLY    32      57.730  34.770  60.980  1.00  0.00            
ATOM    488  HA1 GLY    32      56.950  34.750  60.220  1.00  0.00            
ATOM    489  HA2 GLY    32      58.490  35.420  60.570  1.00  0.00            
ATOM    490  C   GLY    32      57.430  35.400  62.340  1.00  0.00            
ATOM    491  O   GLY    32      57.790  34.930  63.420  1.00  0.00            
ATOM    492  N   HIE    33      56.770  36.550  62.210  1.00  0.00            
ATOM    493  H   HIE    33      56.630  36.940  61.290  1.00  0.00            
ATOM    494  CA  HIE    33      56.150  37.190  63.360  1.00  0.00            
ATOM    495  HA  HIE    33      56.900  37.090  64.140  1.00  0.00            
ATOM    496  CB  HIE    33      55.880  38.680  63.220  1.00  0.00            
ATOM    497  HB1 HIE    33      54.970  38.750  62.620  1.00  0.00            
ATOM    498  HB2 HIE    33      56.750  39.100  62.710  1.00  0.00            
ATOM    499  CG  HIE    33      55.730  39.530  64.450  1.00  0.00            
ATOM    500  ND1 HIE    33      55.960  39.140  65.770  1.00  0.00            
ATOM    501  CE1 HIE    33      55.820  40.290  66.450  1.00  0.00            
ATOM    502  HE1 HIE    33      56.020  40.270  67.510  1.00  0.00            
ATOM    503  NE2 HIE    33      55.410  41.330  65.710  1.00  0.00            
ATOM    504  HE2 HIE    33      55.270  42.280  66.020  1.00  0.00            
ATOM    505  CD2 HIE    33      55.380  40.860  64.410  1.00  0.00            
ATOM    506  HD2 HIE    33      55.330  41.490  63.540  1.00  0.00            
ATOM    507  C   HIE    33      54.930  36.450  63.890  1.00  0.00            
ATOM    508  O   HIE    33      54.370  35.670  63.130  1.00  0.00            
ATOM    509  N   ILE    34      54.390  36.760  65.070  1.00  0.00            
ATOM    510  H   ILE    34      54.940  37.420  65.610  1.00  0.00            
ATOM    511  CA  ILE    34      53.250  36.070  65.620  1.00  0.00            
ATOM    512  HA  ILE    34      52.830  35.320  64.940  1.00  0.00            
ATOM    513  CB  ILE    34      53.630  35.450  66.960  1.00  0.00            
ATOM    514  HB  ILE    34      52.720  35.160  67.490  1.00  0.00            
ATOM    515  CG2 ILE    34      54.450  34.190  66.660  1.00  0.00            
ATOM    516 1HG2 ILE    34      53.940  33.600  65.910  1.00  0.00            
ATOM    517 2HG2 ILE    34      55.420  34.400  66.210  1.00  0.00            
ATOM    518 3HG2 ILE    34      54.570  33.590  67.560  1.00  0.00            
ATOM    519  CG1 ILE    34      54.430  36.400  67.840  1.00  0.00            
ATOM    520 1HG1 ILE    34      53.940  37.370  67.850  1.00  0.00            
ATOM    521 2HG1 ILE    34      55.460  36.500  67.480  1.00  0.00            
ATOM    522  CD  ILE    34      54.570  35.890  69.270  1.00  0.00            
ATOM    523  HD1 ILE    34      55.150  34.960  69.340  1.00  0.00            
ATOM    524  HD2 ILE    34      55.150  36.560  69.900  1.00  0.00            
ATOM    525  HD3 ILE    34      53.630  35.730  69.800  1.00  0.00            
ATOM    526  C   ILE    34      52.090  37.050  65.730  1.00  0.00            
ATOM    527  O   ILE    34      50.970  36.560  65.850  1.00  0.00            
ATOM    528  N   ARG    35      52.320  38.350  65.540  1.00  0.00            
ATOM    529  H   ARG    35      53.250  38.730  65.440  1.00  0.00            
ATOM    530  CA  ARG    35      51.300  39.380  65.490  1.00  0.00            
ATOM    531  HA  ARG    35      50.390  39.030  65.980  1.00  0.00            
ATOM    532  CB  ARG    35      51.770  40.650  66.190  1.00  0.00            
ATOM    533  HB1 ARG    35      50.910  41.310  66.330  1.00  0.00            
ATOM    534  HB2 ARG    35      52.570  41.130  65.620  1.00  0.00            
ATOM    535  CG  ARG    35      52.290  40.440  67.610  1.00  0.00            
ATOM    536  HG1 ARG    35      52.770  41.320  68.040  1.00  0.00            
ATOM    537  HG2 ARG    35      53.160  39.810  67.460  1.00  0.00            
ATOM    538  CD  ARG    35      51.390  39.650  68.550  1.00  0.00            
ATOM    539  HD1 ARG    35      51.350  38.590  68.280  1.00  0.00            
ATOM    540  HD2 ARG    35      50.400  40.100  68.480  1.00  0.00            
ATOM    541  NE  ARG    35      51.820  39.720  69.950  1.00  0.00            
ATOM    542  HE  ARG    35      52.200  40.600  70.270  1.00  0.00            
ATOM    543  CZ  ARG    35      51.780  38.790  70.910  1.00  0.00            
ATOM    544  NH1 ARG    35      51.420  37.500  70.800  1.00  0.00            
ATOM    545 1HH1 ARG    35      51.080  37.160  69.910  1.00  0.00            
ATOM    546 2HH1 ARG    35      51.610  36.840  71.540  1.00  0.00            
ATOM    547  NH2 ARG    35      52.200  39.210  72.110  1.00  0.00            
ATOM    548 1HH2 ARG    35      52.490  40.170  72.250  1.00  0.00            
ATOM    549 2HH2 ARG    35      52.280  38.570  72.880  1.00  0.00            
ATOM    550  C   ARG    35      50.830  39.670  64.080  1.00  0.00            
ATOM    551  O   ARG    35      51.530  39.340  63.120  1.00  0.00            
ATOM    552  N   ASP    36      49.740  40.420  63.900  1.00  0.00            
ATOM    553  H   ASP    36      49.180  40.610  64.720  1.00  0.00            
ATOM    554  CA  ASP    36      49.320  41.000  62.640  1.00  0.00            
ATOM    555  HA  ASP    36      50.250  41.110  62.080  1.00  0.00            
ATOM    556  CB  ASP    36      48.470  40.030  61.830  1.00  0.00            
ATOM    557  HB1 ASP    36      47.460  39.930  62.210  1.00  0.00            
ATOM    558  HB2 ASP    36      48.830  39.000  61.930  1.00  0.00            
ATOM    559  CG  ASP    36      48.290  40.410  60.370  1.00  0.00            
ATOM    560  OD1 ASP    36      49.110  41.170  59.810  1.00  0.00            
ATOM    561  OD2 ASP    36      47.380  39.790  59.770  1.00  0.00            
ATOM    562  C   ASP    36      48.680  42.370  62.830  1.00  0.00            
ATOM    563  O   ASP    36      48.280  42.710  63.940  1.00  0.00            
ATOM    564  N   LEU    37      48.550  43.180  61.780  1.00  0.00            
ATOM    565  H   LEU    37      48.930  42.810  60.920  1.00  0.00            
ATOM    566  CA  LEU    37      48.080  44.540  61.920  1.00  0.00            
ATOM    567  HA  LEU    37      48.550  44.990  62.800  1.00  0.00            
ATOM    568  CB  LEU    37      48.730  45.290  60.760  1.00  0.00            
ATOM    569  HB1 LEU    37      48.370  44.970  59.780  1.00  0.00            
ATOM    570  HB2 LEU    37      49.770  44.980  60.740  1.00  0.00            
ATOM    571  CG  LEU    37      48.760  46.810  60.800  1.00  0.00            
ATOM    572  HG  LEU    37      47.750  47.210  60.910  1.00  0.00            
ATOM    573  CD1 LEU    37      49.640  47.240  61.970  1.00  0.00            
ATOM    574 1HD1 LEU    37      49.230  47.010  62.950  1.00  0.00            
ATOM    575 2HD1 LEU    37      50.620  46.760  61.860  1.00  0.00            
ATOM    576 3HD1 LEU    37      49.770  48.320  61.890  1.00  0.00            
ATOM    577  CD2 LEU    37      49.370  47.280  59.480  1.00  0.00            
ATOM    578 1HD2 LEU    37      49.520  48.350  59.540  1.00  0.00            
ATOM    579 2HD2 LEU    37      50.360  46.860  59.320  1.00  0.00            
ATOM    580 3HD2 LEU    37      48.760  47.050  58.600  1.00  0.00            
ATOM    581  C   LEU    37      46.600  44.870  62.090  1.00  0.00            
ATOM    582  O   LEU    37      46.290  45.770  62.870  1.00  0.00            
ATOM    583  N   PRO    38      45.640  44.120  61.550  1.00  0.00            
ATOM    584  CD  PRO    38      45.830  43.080  60.560  1.00  0.00            
ATOM    585  HD1 PRO    38      45.910  42.160  61.130  1.00  0.00            
ATOM    586  HD2 PRO    38      46.770  43.210  60.020  1.00  0.00            
ATOM    587  CG  PRO    38      44.610  43.260  59.660  1.00  0.00            
ATOM    588  HG1 PRO    38      44.430  42.300  59.180  1.00  0.00            
ATOM    589  HG2 PRO    38      44.740  44.110  58.990  1.00  0.00            
ATOM    590  CB  PRO    38      43.510  43.470  60.690  1.00  0.00            
ATOM    591  HB1 PRO    38      43.220  42.520  61.120  1.00  0.00            
ATOM    592  HB2 PRO    38      42.730  44.090  60.240  1.00  0.00            
ATOM    593  CA  PRO    38      44.210  44.330  61.730  1.00  0.00            
ATOM    594  HA  PRO    38      44.060  45.380  61.490  1.00  0.00            
ATOM    595  C   PRO    38      43.720  44.120  63.160  1.00  0.00            
ATOM    596  O   PRO    38      44.080  43.230  63.940  1.00  0.00            
ATOM    597  N   THR    39      42.880  45.040  63.640  1.00  0.00            
ATOM    598  H   THR    39      42.380  45.600  62.970  1.00  0.00            
ATOM    599  CA  THR    39      42.260  45.160  64.940  1.00  0.00            
ATOM    600  HA  THR    39      42.430  44.210  65.440  1.00  0.00            
ATOM    601  CB  THR    39      42.740  46.370  65.750  1.00  0.00            
ATOM    602  HB  THR    39      42.080  46.690  66.560  1.00  0.00            
ATOM    603  CG2 THR    39      44.140  46.080  66.270  1.00  0.00            
ATOM    604 1HG2 THR    39      44.170  45.170  66.870  1.00  0.00            
ATOM    605 2HG2 THR    39      44.850  45.980  65.450  1.00  0.00            
ATOM    606 3HG2 THR    39      44.490  46.990  66.760  1.00  0.00            
ATOM    607  OG1 THR    39      43.000  47.480  64.920  1.00  0.00            
ATOM    608  HG1 THR    39      42.700  48.180  65.510  1.00  0.00            
ATOM    609  C   THR    39      40.760  45.120  64.720  1.00  0.00            
ATOM    610  O   THR    39      40.310  45.420  63.610  1.00  0.00            
ATOM    611  N   SER    40      39.970  44.450  65.560  1.00  0.00            
ATOM    612  H   SER    40      40.280  44.070  66.440  1.00  0.00            
ATOM    613  CA  SER    40      38.620  43.960  65.410  1.00  0.00            
ATOM    614  HA  SER    40      38.550  43.610  64.380  1.00  0.00            
ATOM    615  CB  SER    40      38.510  42.710  66.280  1.00  0.00            
ATOM    616  HB1 SER    40      37.650  42.160  65.890  1.00  0.00            
ATOM    617  HB2 SER    40      38.320  42.980  67.320  1.00  0.00            
ATOM    618  OG  SER    40      39.670  41.920  66.220  1.00  0.00            
ATOM    619  HG  SER    40      39.360  41.050  65.970  1.00  0.00            
ATOM    620  C   SER    40      37.440  44.910  65.600  1.00  0.00            
ATOM    621  O   SER    40      36.320  44.470  65.870  1.00  0.00            
ATOM    622  N   GLY    41      37.670  46.220  65.580  1.00  0.00            
ATOM    623  H   GLY    41      38.660  46.410  65.480  1.00  0.00            
ATOM    624  CA  GLY    41      36.740  47.330  65.650  1.00  0.00            
ATOM    625  HA1 GLY    41      37.340  48.230  65.830  1.00  0.00            
ATOM    626  HA2 GLY    41      36.090  47.170  66.510  1.00  0.00            
ATOM    627  C   GLY    41      35.880  47.450  64.410  1.00  0.00            
ATOM    628  O   GLY    41      35.890  48.550  63.870  1.00  0.00            
ATOM    629  N   SER    42      35.180  46.380  64.000  1.00  0.00            
ATOM    630  H   SER    42      35.250  45.530  64.540  1.00  0.00            
ATOM    631  CA  SER    42      34.220  46.410  62.910  1.00  0.00            
ATOM    632  HA  SER    42      34.130  45.400  62.500  1.00  0.00            
ATOM    633  CB  SER    42      32.790  46.740  63.310  1.00  0.00            
ATOM    634  HB1 SER    42      32.100  46.570  62.480  1.00  0.00            
ATOM    635  HB2 SER    42      32.840  47.770  63.660  1.00  0.00            
ATOM    636  OG  SER    42      32.310  45.870  64.310  1.00  0.00            
ATOM    637  HG  SER    42      32.640  46.050  65.190  1.00  0.00            
ATOM    638  C   SER    42      34.610  47.190  61.660  1.00  0.00            
ATOM    639  O   SER    42      33.880  47.950  61.030  1.00  0.00            
ATOM    640  N   ALA    43      35.890  47.050  61.310  1.00  0.00            
ATOM    641  H   ALA    43      36.460  46.460  61.890  1.00  0.00            
ATOM    642  CA  ALA    43      36.600  47.730  60.240  1.00  0.00            
ATOM    643  HA  ALA    43      35.810  48.280  59.740  1.00  0.00            
ATOM    644  CB  ALA    43      37.670  48.620  60.870  1.00  0.00            
ATOM    645  HB1 ALA    43      38.420  48.090  61.460  1.00  0.00            
ATOM    646  HB2 ALA    43      38.200  49.120  60.060  1.00  0.00            
ATOM    647  HB3 ALA    43      37.150  49.340  61.490  1.00  0.00            
ATOM    648  C   ALA    43      37.160  46.790  59.170  1.00  0.00            
ATOM    649  O   ALA    43      36.950  47.070  58.000  1.00  0.00            
ATOM    650  N   ALA    44      37.780  45.680  59.570  1.00  0.00            
ATOM    651  H   ALA    44      37.920  45.570  60.570  1.00  0.00            
ATOM    652  CA  ALA    44      38.260  44.690  58.630  1.00  0.00            
ATOM    653  HA  ALA    44      38.870  45.280  57.950  1.00  0.00            
ATOM    654  CB  ALA    44      39.200  43.760  59.380  1.00  0.00            
ATOM    655  HB1 ALA    44      39.960  44.300  59.930  1.00  0.00            
ATOM    656  HB2 ALA    44      38.640  43.160  60.100  1.00  0.00            
ATOM    657  HB3 ALA    44      39.570  43.080  58.610  1.00  0.00            
ATOM    658  C   ALA    44      37.210  44.000  57.770  1.00  0.00            
ATOM    659  O   ALA    44      36.020  43.820  58.020  1.00  0.00            
ATOM    660  N   LYS    45      37.790  43.510  56.670  1.00  0.00            
ATOM    661  H   LYS    45      38.720  43.820  56.430  1.00  0.00            
ATOM    662  CA  LYS    45      37.050  42.800  55.650  1.00  0.00            
ATOM    663  HA  LYS    45      36.210  43.350  55.210  1.00  0.00            
ATOM    664  CB  LYS    45      37.890  42.380  54.450  1.00  0.00            
ATOM    665  HB1 LYS    45      37.390  41.560  53.930  1.00  0.00            
ATOM    666  HB2 LYS    45      38.900  42.090  54.740  1.00  0.00            
ATOM    667  CG  LYS    45      38.070  43.580  53.510  1.00  0.00            
ATOM    668  HG1 LYS    45      38.510  44.460  53.990  1.00  0.00            
ATOM    669  HG2 LYS    45      37.100  43.950  53.190  1.00  0.00            
ATOM    670  CD  LYS    45      38.900  43.300  52.260  1.00  0.00            
ATOM    671  HD1 LYS    45      38.740  43.990  51.440  1.00  0.00            
ATOM    672  HD2 LYS    45      38.520  42.370  51.830  1.00  0.00            
ATOM    673  CE  LYS    45      40.380  43.040  52.560  1.00  0.00            
ATOM    674  HE1 LYS    45      40.360  42.270  53.330  1.00  0.00            
ATOM    675  HE2 LYS    45      40.940  43.950  52.780  1.00  0.00            
ATOM    676  NZ  LYS    45      41.030  42.350  51.440  1.00  0.00            
ATOM    677  HZ1 LYS    45      40.760  42.890  50.630  1.00  0.00            
ATOM    678  HZ2 LYS    45      42.020  42.210  51.550  1.00  0.00            
ATOM    679  HZ3 LYS    45      40.510  41.510  51.210  1.00  0.00            
ATOM    680  C   LYS    45      36.540  41.490  56.220  1.00  0.00            
ATOM    681  O   LYS    45      37.290  40.650  56.710  1.00  0.00            
ATOM    682  N   LYS    46      35.220  41.300  56.050  1.00  0.00            
ATOM    683  H   LYS    46      34.690  42.000  55.550  1.00  0.00            
ATOM    684  CA  LYS    46      34.550  40.180  56.680  1.00  0.00            
ATOM    685  HA  LYS    46      34.920  40.130  57.700  1.00  0.00            
ATOM    686  CB  LYS    46      33.040  40.440  56.690  1.00  0.00            
ATOM    687  HB1 LYS    46      32.600  39.500  57.010  1.00  0.00            
ATOM    688  HB2 LYS    46      32.730  40.620  55.670  1.00  0.00            
ATOM    689  CG  LYS    46      32.720  41.600  57.630  1.00  0.00            
ATOM    690  HG1 LYS    46      33.020  42.550  57.180  1.00  0.00            
ATOM    691  HG2 LYS    46      33.190  41.420  58.590  1.00  0.00            
ATOM    692  CD  LYS    46      31.210  41.570  57.850  1.00  0.00            
ATOM    693  HD1 LYS    46      31.070  40.880  58.670  1.00  0.00            
ATOM    694  HD2 LYS    46      30.760  41.190  56.930  1.00  0.00            
ATOM    695  CE  LYS    46      30.630  42.930  58.210  1.00  0.00            
ATOM    696  HE1 LYS    46      31.170  43.290  59.090  1.00  0.00            
ATOM    697  HE2 LYS    46      29.580  42.780  58.480  1.00  0.00            
ATOM    698  NZ  LYS    46      30.770  43.940  57.140  1.00  0.00            
ATOM    699  HZ1 LYS    46      30.110  44.690  57.290  1.00  0.00            
ATOM    700  HZ2 LYS    46      31.680  44.370  57.060  1.00  0.00            
ATOM    701  HZ3 LYS    46      30.780  43.500  56.230  1.00  0.00            
ATOM    702  C   LYS    46      34.920  38.830  56.080  1.00  0.00            
ATOM    703  O   LYS    46      35.300  38.700  54.920  1.00  0.00            
ATOM    704  N   SER    47      34.830  37.820  56.940  1.00  0.00            
ATOM    705  H   SER    47      34.250  38.070  57.720  1.00  0.00            
ATOM    706  CA  SER    47      35.040  36.400  56.730  1.00  0.00            
ATOM    707  HA  SER    47      36.020  36.170  56.310  1.00  0.00            
ATOM    708  CB  SER    47      34.910  35.770  58.120  1.00  0.00            
ATOM    709  HB1 SER    47      35.500  36.320  58.850  1.00  0.00            
ATOM    710  HB2 SER    47      35.280  34.750  58.020  1.00  0.00            
ATOM    711  OG  SER    47      33.580  35.640  58.560  1.00  0.00            
ATOM    712  HG  SER    47      33.360  34.720  58.720  1.00  0.00            
ATOM    713  C   SER    47      34.060  35.800  55.730  1.00  0.00            
ATOM    714  O   SER    47      33.050  36.420  55.420  1.00  0.00            
ATOM    715  N   ALA    48      34.330  34.560  55.300  1.00  0.00            
ATOM    716  H   ALA    48      35.240  34.180  55.490  1.00  0.00            
ATOM    717  CA  ALA    48      33.350  33.690  54.690  1.00  0.00            
ATOM    718  HA  ALA    48      32.430  34.190  54.370  1.00  0.00            
ATOM    719  CB  ALA    48      33.870  33.220  53.340  1.00  0.00            
ATOM    720  HB1 ALA    48      33.160  32.610  52.780  1.00  0.00            
ATOM    721  HB2 ALA    48      34.230  34.070  52.760  1.00  0.00            
ATOM    722  HB3 ALA    48      34.740  32.580  53.480  1.00  0.00            
ATOM    723  C   ALA    48      32.890  32.470  55.490  1.00  0.00            
ATOM    724  O   ALA    48      31.900  31.800  55.210  1.00  0.00            
ATOM    725  N   ASP    49      33.650  32.170  56.540  1.00  0.00            
ATOM    726  H   ASP    49      34.500  32.710  56.640  1.00  0.00            
ATOM    727  CA  ASP    49      33.440  31.230  57.620  1.00  0.00            
ATOM    728  HA  ASP    49      32.790  30.410  57.320  1.00  0.00            
ATOM    729  CB  ASP    49      34.810  30.600  57.900  1.00  0.00            
ATOM    730  HB1 ASP    49      35.510  31.360  58.250  1.00  0.00            
ATOM    731  HB2 ASP    49      35.230  30.210  56.970  1.00  0.00            
ATOM    732  CG  ASP    49      34.740  29.600  59.040  1.00  0.00            
ATOM    733  OD1 ASP    49      34.380  29.950  60.190  1.00  0.00            
ATOM    734  OD2 ASP    49      35.160  28.430  58.860  1.00  0.00            
ATOM    735  C   ASP    49      32.850  31.960  58.820  1.00  0.00            
ATOM    736  O   ASP    49      33.300  33.020  59.230  1.00  0.00            
ATOM    737  N   SER    50      31.820  31.310  59.370  1.00  0.00            
ATOM    738  H   SER    50      31.670  30.370  59.050  1.00  0.00            
ATOM    739  CA  SER    50      31.080  31.840  60.500  1.00  0.00            
ATOM    740  HA  SER    50      31.560  32.780  60.800  1.00  0.00            
ATOM    741  CB  SER    50      29.670  32.250  60.080  1.00  0.00            
ATOM    742  HB1 SER    50      29.210  32.930  60.790  1.00  0.00            
ATOM    743  HB2 SER    50      29.030  31.370  60.090  1.00  0.00            
ATOM    744  OG  SER    50      29.590  32.830  58.800  1.00  0.00            
ATOM    745  HG  SER    50      29.750  32.170  58.120  1.00  0.00            
ATOM    746  C   SER    50      31.060  30.890  61.680  1.00  0.00            
ATOM    747  O   SER    50      30.050  30.770  62.380  1.00  0.00            
ATOM    748  N   THR    51      32.080  30.040  61.830  1.00  0.00            
ATOM    749  H   THR    51      32.890  30.230  61.260  1.00  0.00            
ATOM    750  CA  THR    51      32.050  28.840  62.640  1.00  0.00            
ATOM    751  HA  THR    51      31.250  28.810  63.390  1.00  0.00            
ATOM    752  CB  THR    51      31.880  27.590  61.790  1.00  0.00            
ATOM    753  HB  THR    51      32.770  27.480  61.170  1.00  0.00            
ATOM    754  CG2 THR    51      31.580  26.290  62.530  1.00  0.00            
ATOM    755 1HG2 THR    51      30.710  26.410  63.170  1.00  0.00            
ATOM    756 2HG2 THR    51      31.490  25.490  61.790  1.00  0.00            
ATOM    757 3HG2 THR    51      32.400  26.010  63.190  1.00  0.00            
ATOM    758  OG1 THR    51      30.750  27.770  60.970  1.00  0.00            
ATOM    759  HG1 THR    51      31.060  28.190  60.170  1.00  0.00            
ATOM    760  C   THR    51      33.370  28.580  63.350  1.00  0.00            
ATOM    761  O   THR    51      33.270  28.120  64.480  1.00  0.00            
ATOM    762  N   SER    52      34.520  28.800  62.710  1.00  0.00            
ATOM    763  H   SER    52      34.510  29.170  61.770  1.00  0.00            
ATOM    764  CA  SER    52      35.850  28.620  63.250  1.00  0.00            
ATOM    765  HA  SER    52      35.970  27.570  63.530  1.00  0.00            
ATOM    766  CB  SER    52      36.900  28.860  62.160  1.00  0.00            
ATOM    767  HB1 SER    52      36.630  28.170  61.370  1.00  0.00            
ATOM    768  HB2 SER    52      37.920  28.740  62.550  1.00  0.00            
ATOM    769  OG  SER    52      36.730  30.110  61.520  1.00  0.00            
ATOM    770  HG  SER    52      35.890  30.130  61.050  1.00  0.00            
ATOM    771  C   SER    52      36.150  29.520  64.440  1.00  0.00            
ATOM    772  O   SER    52      35.650  30.640  64.560  1.00  0.00            
ATOM    773  N   THR    53      37.070  29.080  65.300  1.00  0.00            
ATOM    774  H   THR    53      37.520  28.190  65.120  1.00  0.00            
ATOM    775  CA  THR    53      37.470  29.870  66.440  1.00  0.00            
ATOM    776  HA  THR    53      36.550  30.090  66.990  1.00  0.00            
ATOM    777  CB  THR    53      38.430  29.170  67.400  1.00  0.00            
ATOM    778  HB  THR    53      38.820  29.950  68.060  1.00  0.00            
ATOM    779  CG2 THR    53      37.760  28.060  68.200  1.00  0.00            
ATOM    780 1HG2 THR    53      37.390  27.270  67.550  1.00  0.00            
ATOM    781 2HG2 THR    53      38.520  27.690  68.890  1.00  0.00            
ATOM    782 3HG2 THR    53      36.830  28.340  68.700  1.00  0.00            
ATOM    783  OG1 THR    53      39.440  28.470  66.730  1.00  0.00            
ATOM    784  HG1 THR    53      40.170  29.090  66.630  1.00  0.00            
ATOM    785  C   THR    53      38.110  31.210  66.070  1.00  0.00            
ATOM    786  O   THR    53      38.000  32.210  66.770  1.00  0.00            
ATOM    787  N   LYS    54      38.570  31.370  64.830  1.00  0.00            
ATOM    788  H   LYS    54      38.610  30.580  64.200  1.00  0.00            
ATOM    789  CA  LYS    54      39.050  32.580  64.180  1.00  0.00            
ATOM    790  HA  LYS    54      39.950  32.990  64.620  1.00  0.00            
ATOM    791  CB  LYS    54      39.450  32.260  62.740  1.00  0.00            
ATOM    792  HB1 LYS    54      39.610  33.160  62.140  1.00  0.00            
ATOM    793  HB2 LYS    54      38.590  31.840  62.220  1.00  0.00            
ATOM    794  CG  LYS    54      40.650  31.330  62.570  1.00  0.00            
ATOM    795  HG1 LYS    54      40.480  30.780  61.640  1.00  0.00            
ATOM    796  HG2 LYS    54      40.690  30.660  63.430  1.00  0.00            
ATOM    797  CD  LYS    54      41.850  32.270  62.450  1.00  0.00            
ATOM    798  HD1 LYS    54      41.940  32.930  63.310  1.00  0.00            
ATOM    799  HD2 LYS    54      41.740  32.770  61.490  1.00  0.00            
ATOM    800  CE  LYS    54      43.100  31.400  62.520  1.00  0.00            
ATOM    801  HE1 LYS    54      43.110  30.710  61.680  1.00  0.00            
ATOM    802  HE2 LYS    54      43.090  30.940  63.510  1.00  0.00            
ATOM    803  NZ  LYS    54      44.300  32.220  62.270  1.00  0.00            
ATOM    804  HZ1 LYS    54      44.270  32.790  61.440  1.00  0.00            
ATOM    805  HZ2 LYS    54      44.630  32.830  63.010  1.00  0.00            
ATOM    806  HZ3 LYS    54      45.060  31.570  62.170  1.00  0.00            
ATOM    807  C   LYS    54      37.970  33.650  64.120  1.00  0.00            
ATOM    808  O   LYS    54      38.250  34.830  64.320  1.00  0.00            
ATOM    809  N   THR    55      36.700  33.300  63.950  1.00  0.00            
ATOM    810  H   THR    55      36.550  32.310  63.880  1.00  0.00            
ATOM    811  CA  THR    55      35.650  34.210  63.510  1.00  0.00            
ATOM    812  HA  THR    55      36.090  35.160  63.190  1.00  0.00            
ATOM    813  CB  THR    55      34.990  33.810  62.200  1.00  0.00            
ATOM    814  HB  THR    55      34.330  34.600  61.840  1.00  0.00            
ATOM    815  CG2 THR    55      36.030  33.480  61.130  1.00  0.00            
ATOM    816 1HG2 THR    55      35.650  33.870  60.190  1.00  0.00            
ATOM    817 2HG2 THR    55      36.960  33.970  61.410  1.00  0.00            
ATOM    818 3HG2 THR    55      36.400  32.460  61.210  1.00  0.00            
ATOM    819  OG1 THR    55      34.050  32.760  62.180  1.00  0.00            
ATOM    820  HG1 THR    55      34.180  32.310  61.340  1.00  0.00            
ATOM    821  C   THR    55      34.630  34.560  64.580  1.00  0.00            
ATOM    822  O   THR    55      33.540  35.060  64.330  1.00  0.00            
ATOM    823  N   ALA    56      34.870  34.200  65.850  1.00  0.00            
ATOM    824  H   ALA    56      35.730  33.670  65.950  1.00  0.00            
ATOM    825  CA  ALA    56      34.010  34.310  67.010  1.00  0.00            
ATOM    826  HA  ALA    56      33.060  33.840  66.750  1.00  0.00            
ATOM    827  CB  ALA    56      34.590  33.370  68.070  1.00  0.00            
ATOM    828  HB1 ALA    56      35.550  33.830  68.270  1.00  0.00            
ATOM    829  HB2 ALA    56      33.870  33.480  68.880  1.00  0.00            
ATOM    830  HB3 ALA    56      34.610  32.330  67.750  1.00  0.00            
ATOM    831  C   ALA    56      33.740  35.730  67.480  1.00  0.00            
ATOM    832  O   ALA    56      34.630  36.570  67.350  1.00  0.00            
ATOM    833  N   LYS    57      32.610  36.060  68.100  1.00  0.00            
ATOM    834  H   LYS    57      32.040  35.330  68.510  1.00  0.00            
ATOM    835  CA  LYS    57      32.190  37.390  68.500  1.00  0.00            
ATOM    836  HA  LYS    57      32.260  37.990  67.590  1.00  0.00            
ATOM    837  CB  LYS    57      30.780  37.330  69.070  1.00  0.00            
ATOM    838  HB1 LYS    57      30.830  37.090  70.130  1.00  0.00            
ATOM    839  HB2 LYS    57      30.080  36.630  68.620  1.00  0.00            
ATOM    840  CG  LYS    57      30.020  38.650  68.940  1.00  0.00            
ATOM    841  HG1 LYS    57      29.980  38.920  67.890  1.00  0.00            
ATOM    842  HG2 LYS    57      30.510  39.430  69.530  1.00  0.00            
ATOM    843  CD  LYS    57      28.600  38.570  69.490  1.00  0.00            
ATOM    844  HD1 LYS    57      28.590  38.120  70.480  1.00  0.00            
ATOM    845  HD2 LYS    57      28.040  37.960  68.780  1.00  0.00            
ATOM    846  CE  LYS    57      28.020  39.980  69.500  1.00  0.00            
ATOM    847  HE1 LYS    57      28.160  40.450  68.530  1.00  0.00            
ATOM    848  HE2 LYS    57      28.300  40.610  70.350  1.00  0.00            
ATOM    849  NZ  LYS    57      26.560  39.910  69.610  1.00  0.00            
ATOM    850  HZ1 LYS    57      26.280  39.670  70.550  1.00  0.00            
ATOM    851  HZ2 LYS    57      26.150  40.820  69.460  1.00  0.00            
ATOM    852  HZ3 LYS    57      26.100  39.290  68.960  1.00  0.00            
ATOM    853  C   LYS    57      33.120  38.080  69.490  1.00  0.00            
ATOM    854  O   LYS    57      33.190  39.300  69.620  1.00  0.00            
ATOM    855  N   LYS    58      33.960  37.320  70.190  1.00  0.00            
ATOM    856  H   LYS    58      33.720  36.370  69.940  1.00  0.00            
ATOM    857  CA  LYS    58      35.110  37.680  71.000  1.00  0.00            
ATOM    858  HA  LYS    58      35.470  38.690  70.780  1.00  0.00            
ATOM    859  CB  LYS    58      34.660  37.600  72.460  1.00  0.00            
ATOM    860  HB1 LYS    58      35.540  37.440  73.080  1.00  0.00            
ATOM    861  HB2 LYS    58      34.120  36.660  72.610  1.00  0.00            
ATOM    862  CG  LYS    58      33.800  38.780  72.910  1.00  0.00            
ATOM    863  HG1 LYS    58      32.850  38.750  72.390  1.00  0.00            
ATOM    864  HG2 LYS    58      34.390  39.660  72.640  1.00  0.00            
ATOM    865  CD  LYS    58      33.500  38.730  74.410  1.00  0.00            
ATOM    866  HD1 LYS    58      32.960  39.630  74.690  1.00  0.00            
ATOM    867  HD2 LYS    58      34.420  38.660  74.980  1.00  0.00            
ATOM    868  CE  LYS    58      32.610  37.540  74.760  1.00  0.00            
ATOM    869  HE1 LYS    58      33.220  36.650  74.670  1.00  0.00            
ATOM    870  HE2 LYS    58      31.750  37.470  74.090  1.00  0.00            
ATOM    871  NZ  LYS    58      32.050  37.550  76.120  1.00  0.00            
ATOM    872  HZ1 LYS    58      32.780  37.750  76.790  1.00  0.00            
ATOM    873  HZ2 LYS    58      31.280  38.170  76.330  1.00  0.00            
ATOM    874  HZ3 LYS    58      31.620  36.660  76.370  1.00  0.00            
ATOM    875  C   LYS    58      36.280  36.780  70.660  1.00  0.00            
ATOM    876  O   LYS    58      36.130  35.580  70.440  1.00  0.00            
ATOM    877  N   PRO    59      37.510  37.300  70.730  1.00  0.00            
ATOM    878  CD  PRO    59      37.840  38.640  71.170  1.00  0.00            
ATOM    879  HD1 PRO    59      37.330  38.940  72.080  1.00  0.00            
ATOM    880  HD2 PRO    59      37.780  39.370  70.360  1.00  0.00            
ATOM    881  CG  PRO    59      39.350  38.670  71.430  1.00  0.00            
ATOM    882  HG1 PRO    59      39.620  38.590  72.490  1.00  0.00            
ATOM    883  HG2 PRO    59      39.790  39.580  71.020  1.00  0.00            
ATOM    884  CB  PRO    59      39.870  37.540  70.560  1.00  0.00            
ATOM    885  HB1 PRO    59      40.820  37.190  70.980  1.00  0.00            
ATOM    886  HB2 PRO    59      40.110  37.910  69.560  1.00  0.00            
ATOM    887  CA  PRO    59      38.720  36.530  70.540  1.00  0.00            
ATOM    888  HA  PRO    59      38.720  36.020  69.570  1.00  0.00            
ATOM    889  C   PRO    59      39.020  35.470  71.580  1.00  0.00            
ATOM    890  O   PRO    59      38.700  35.690  72.750  1.00  0.00            
ATOM    891  N   LYS    60      39.460  34.280  71.160  1.00  0.00            
ATOM    892  H   LYS    60      39.730  34.240  70.180  1.00  0.00            
ATOM    893  CA  LYS    60      39.620  33.090  71.960  1.00  0.00            
ATOM    894  HA  LYS    60      39.030  33.270  72.860  1.00  0.00            
ATOM    895  CB  LYS    60      39.100  31.890  71.170  1.00  0.00            
ATOM    896  HB1 LYS    60      39.000  31.050  71.860  1.00  0.00            
ATOM    897  HB2 LYS    60      39.850  31.730  70.390  1.00  0.00            
ATOM    898  CG  LYS    60      37.650  32.020  70.740  1.00  0.00            
ATOM    899  HG1 LYS    60      37.330  31.190  70.100  1.00  0.00            
ATOM    900  HG2 LYS    60      37.530  32.850  70.050  1.00  0.00            
ATOM    901  CD  LYS    60      36.560  32.180  71.800  1.00  0.00            
ATOM    902  HD1 LYS    60      36.870  33.080  72.330  1.00  0.00            
ATOM    903  HD2 LYS    60      36.580  31.350  72.500  1.00  0.00            
ATOM    904  CE  LYS    60      35.140  32.440  71.310  1.00  0.00            
ATOM    905  HE1 LYS    60      35.040  31.660  70.550  1.00  0.00            
ATOM    906  HE2 LYS    60      35.200  33.350  70.720  1.00  0.00            
ATOM    907  NZ  LYS    60      34.110  32.470  72.370  1.00  0.00            
ATOM    908  HZ1 LYS    60      33.210  32.720  71.970  1.00  0.00            
ATOM    909  HZ2 LYS    60      34.070  31.510  72.660  1.00  0.00            
ATOM    910  HZ3 LYS    60      34.310  33.070  73.160  1.00  0.00            
ATOM    911  C   LYS    60      41.060  32.810  72.350  1.00  0.00            
ATOM    912  O   LYS    60      41.920  33.240  71.580  1.00  0.00            
ATOM    913  N   LYS    61      41.310  32.200  73.510  1.00  0.00            
ATOM    914  H   LYS    61      40.490  31.900  74.010  1.00  0.00            
ATOM    915  CA  LYS    61      42.550  32.280  74.270  1.00  0.00            
ATOM    916  HA  LYS    61      42.590  33.330  74.540  1.00  0.00            
ATOM    917  CB  LYS    61      42.410  31.410  75.520  1.00  0.00            
ATOM    918  HB1 LYS    61      42.680  30.380  75.300  1.00  0.00            
ATOM    919  HB2 LYS    61      41.380  31.390  75.890  1.00  0.00            
ATOM    920  CG  LYS    61      43.340  31.990  76.580  1.00  0.00            
ATOM    921  HG1 LYS    61      43.070  33.050  76.690  1.00  0.00            
ATOM    922  HG2 LYS    61      44.370  31.820  76.270  1.00  0.00            
ATOM    923  CD  LYS    61      43.150  31.260  77.900  1.00  0.00            
ATOM    924  HD1 LYS    61      43.490  30.230  77.800  1.00  0.00            
ATOM    925  HD2 LYS    61      42.120  31.220  78.260  1.00  0.00            
ATOM    926  CE  LYS    61      44.030  31.810  79.020  1.00  0.00            
ATOM    927  HE1 LYS    61      43.640  32.800  79.220  1.00  0.00            
ATOM    928  HE2 LYS    61      45.050  31.980  78.690  1.00  0.00            
ATOM    929  NZ  LYS    61      44.010  30.970  80.220  1.00  0.00            
ATOM    930  HZ1 LYS    61      43.120  31.040  80.680  1.00  0.00            
ATOM    931  HZ2 LYS    61      44.180  29.970  80.160  1.00  0.00            
ATOM    932  HZ3 LYS    61      44.670  31.270  80.930  1.00  0.00            
ATOM    933  C   LYS    61      43.830  31.960  73.520  1.00  0.00            
ATOM    934  O   LYS    61      44.790  32.640  73.890  1.00  0.00            
ATOM    935  N   ASP    62      43.860  31.000  72.590  1.00  0.00            
ATOM    936  H   ASP    62      42.960  30.570  72.460  1.00  0.00            
ATOM    937  CA  ASP    62      45.050  30.600  71.870  1.00  0.00            
ATOM    938  HA  ASP    62      45.930  31.080  72.300  1.00  0.00            
ATOM    939  CB  ASP    62      45.280  29.100  72.100  1.00  0.00            
ATOM    940  HB1 ASP    62      44.350  28.570  71.870  1.00  0.00            
ATOM    941  HB2 ASP    62      45.540  28.960  73.140  1.00  0.00            
ATOM    942  CG  ASP    62      46.450  28.450  71.390  1.00  0.00            
ATOM    943  OD1 ASP    62      46.170  27.530  70.590  1.00  0.00            
ATOM    944  OD2 ASP    62      47.600  28.860  71.680  1.00  0.00            
ATOM    945  C   ASP    62      44.990  31.000  70.410  1.00  0.00            
ATOM    946  O   ASP    62      46.010  30.900  69.730  1.00  0.00            
ATOM    947  N   GLU    63      43.870  31.500  69.880  1.00  0.00            
ATOM    948  H   GLU    63      43.040  31.630  70.440  1.00  0.00            
ATOM    949  CA  GLU    63      43.720  32.160  68.600  1.00  0.00            
ATOM    950  HA  GLU    63      44.310  31.670  67.830  1.00  0.00            
ATOM    951  CB  GLU    63      42.260  31.940  68.190  1.00  0.00            
ATOM    952  HB1 GLU    63      41.630  32.580  68.800  1.00  0.00            
ATOM    953  HB2 GLU    63      41.900  30.960  68.510  1.00  0.00            
ATOM    954  CG  GLU    63      41.850  32.160  66.740  1.00  0.00            
ATOM    955  HG1 GLU    63      42.360  33.060  66.370  1.00  0.00            
ATOM    956  HG2 GLU    63      40.770  32.280  66.700  1.00  0.00            
ATOM    957  CD  GLU    63      42.280  30.900  65.990  1.00  0.00            
ATOM    958  OE1 GLU    63      43.490  30.830  65.670  1.00  0.00            
ATOM    959  OE2 GLU    63      41.470  29.970  65.840  1.00  0.00            
ATOM    960  C   GLU    63      44.210  33.600  68.620  1.00  0.00            
ATOM    961  O   GLU    63      44.700  34.070  67.590  1.00  0.00            
ATOM    962  N   ARG    64      44.190  34.250  69.780  1.00  0.00            
ATOM    963  H   ARG    64      43.780  33.750  70.560  1.00  0.00            
ATOM    964  CA  ARG    64      44.630  35.620  69.900  1.00  0.00            
ATOM    965  HA  ARG    64      44.290  35.930  70.890  1.00  0.00            
ATOM    966  CB  ARG    64      46.150  35.690  69.950  1.00  0.00            
ATOM    967  HB1 ARG    64      46.480  35.650  68.910  1.00  0.00            
ATOM    968  HB2 ARG    64      46.590  34.750  70.310  1.00  0.00            
ATOM    969  CG  ARG    64      46.820  36.880  70.620  1.00  0.00            
ATOM    970  HG1 ARG    64      46.460  37.820  70.180  1.00  0.00            
ATOM    971  HG2 ARG    64      47.890  36.770  70.470  1.00  0.00            
ATOM    972  CD  ARG    64      46.620  36.870  72.130  1.00  0.00            
ATOM    973  HD1 ARG    64      46.830  35.840  72.460  1.00  0.00            
ATOM    974  HD2 ARG    64      45.600  37.150  72.380  1.00  0.00            
ATOM    975  NE  ARG    64      47.520  37.800  72.810  1.00  0.00            
ATOM    976  HE  ARG    64      47.330  38.800  72.780  1.00  0.00            
ATOM    977  CZ  ARG    64      48.650  37.550  73.470  1.00  0.00            
ATOM    978  NH1 ARG    64      49.030  36.300  73.770  1.00  0.00            
ATOM    979 1HH1 ARG    64      48.410  35.510  73.590  1.00  0.00            
ATOM    980 2HH1 ARG    64      50.030  36.210  73.900  1.00  0.00            
ATOM    981  NH2 ARG    64      49.500  38.500  73.870  1.00  0.00            
ATOM    982 1HH2 ARG    64      49.320  39.470  73.610  1.00  0.00            
ATOM    983 2HH2 ARG    64      50.450  38.270  74.140  1.00  0.00            
ATOM    984  C   ARG    64      43.960  36.700  69.060  1.00  0.00            
ATOM    985  O   ARG    64      44.520  37.780  68.870  1.00  0.00            
ATOM    986  N   GLY    65      42.800  36.480  68.440  1.00  0.00            
ATOM    987  H   GLY    65      42.320  35.600  68.570  1.00  0.00            
ATOM    988  CA  GLY    65      42.220  37.400  67.480  1.00  0.00            
ATOM    989  HA1 GLY    65      42.870  37.490  66.620  1.00  0.00            
ATOM    990  HA2 GLY    65      42.100  38.380  67.960  1.00  0.00            
ATOM    991  C   GLY    65      40.860  36.970  66.940  1.00  0.00            
ATOM    992  O   GLY    65      40.580  35.780  66.940  1.00  0.00            
ATOM    993  N   ALA    66      40.030  37.950  66.560  1.00  0.00            
ATOM    994  H   ALA    66      40.400  38.890  66.530  1.00  0.00            
ATOM    995  CA  ALA    66      38.700  37.650  66.080  1.00  0.00            
ATOM    996  HA  ALA    66      38.540  36.590  65.880  1.00  0.00            
ATOM    997  CB  ALA    66      37.580  38.070  67.030  1.00  0.00            
ATOM    998  HB1 ALA    66      37.440  39.150  67.110  1.00  0.00            
ATOM    999  HB2 ALA    66      36.620  37.610  66.820  1.00  0.00            
ATOM   1000  HB3 ALA    66      37.830  37.590  67.980  1.00  0.00            
ATOM   1001  C   ALA    66      38.600  38.350  64.730  1.00  0.00            
ATOM   1002  O   ALA    66      38.560  39.580  64.680  1.00  0.00            
ATOM   1003  N   LEU    67      38.350  37.590  63.670  1.00  0.00            
ATOM   1004  H   LEU    67      38.450  36.590  63.790  1.00  0.00            
ATOM   1005  CA  LEU    67      37.910  38.050  62.370  1.00  0.00            
ATOM   1006  HA  LEU    67      38.430  38.940  62.020  1.00  0.00            
ATOM   1007  CB  LEU    67      38.210  36.940  61.360  1.00  0.00            
ATOM   1008  HB1 LEU    67      37.530  36.140  61.640  1.00  0.00            
ATOM   1009  HB2 LEU    67      39.240  36.640  61.550  1.00  0.00            
ATOM   1010  CG  LEU    67      38.050  37.220  59.870  1.00  0.00            
ATOM   1011  HG  LEU    67      37.070  37.650  59.670  1.00  0.00            
ATOM   1012  CD1 LEU    67      39.080  38.200  59.340  1.00  0.00            
ATOM   1013 1HD1 LEU    67      38.990  38.410  58.270  1.00  0.00            
ATOM   1014 2HD1 LEU    67      39.150  39.080  59.980  1.00  0.00            
ATOM   1015 3HD1 LEU    67      40.030  37.660  59.380  1.00  0.00            
ATOM   1016  CD2 LEU    67      38.190  35.910  59.090  1.00  0.00            
ATOM   1017 1HD2 LEU    67      38.070  36.100  58.020  1.00  0.00            
ATOM   1018 2HD2 LEU    67      39.170  35.510  59.350  1.00  0.00            
ATOM   1019 3HD2 LEU    67      37.380  35.200  59.230  1.00  0.00            
ATOM   1020  C   LEU    67      36.430  38.410  62.390  1.00  0.00            
ATOM   1021  O   LEU    67      35.590  37.680  62.930  1.00  0.00            
ATOM   1022  N   VAL    68      36.070  39.550  61.810  1.00  0.00            
ATOM   1023  H   VAL    68      36.760  39.980  61.220  1.00  0.00            
ATOM   1024  CA  VAL    68      34.770  40.210  61.830  1.00  0.00            
ATOM   1025  HA  VAL    68      34.400  40.010  62.830  1.00  0.00            
ATOM   1026  CB  VAL    68      35.010  41.700  61.620  1.00  0.00            
ATOM   1027  HB  VAL    68      34.020  42.160  61.570  1.00  0.00            
ATOM   1028  CG1 VAL    68      35.590  42.330  62.880  1.00  0.00            
ATOM   1029 1HG1 VAL    68      36.650  42.200  63.130  1.00  0.00            
ATOM   1030 2HG1 VAL    68      35.360  43.390  62.770  1.00  0.00            
ATOM   1031 3HG1 VAL    68      35.020  42.010  63.740  1.00  0.00            
ATOM   1032  CG2 VAL    68      35.910  42.110  60.460  1.00  0.00            
ATOM   1033 1HG2 VAL    68      36.040  43.190  60.570  1.00  0.00            
ATOM   1034 2HG2 VAL    68      36.960  41.810  60.460  1.00  0.00            
ATOM   1035 3HG2 VAL    68      35.450  41.860  59.510  1.00  0.00            
ATOM   1036  C   VAL    68      33.800  39.600  60.820  1.00  0.00            
ATOM   1037  O   VAL    68      34.140  39.030  59.790  1.00  0.00            
ATOM   1038  N   ASN    69      32.520  39.560  61.170  1.00  0.00            
ATOM   1039  H   ASN    69      32.300  39.890  62.100  1.00  0.00            
ATOM   1040  CA  ASN    69      31.580  38.690  60.490  1.00  0.00            
ATOM   1041  HA  ASN    69      31.850  38.550  59.450  1.00  0.00            
ATOM   1042  CB  ASN    69      31.630  37.300  61.120  1.00  0.00            
ATOM   1043  HB1 ASN    69      31.460  37.380  62.200  1.00  0.00            
ATOM   1044  HB2 ASN    69      32.660  36.950  61.020  1.00  0.00            
ATOM   1045  CG  ASN    69      30.680  36.240  60.600  1.00  0.00            
ATOM   1046  OD1 ASN    69      29.660  35.840  61.170  1.00  0.00            
ATOM   1047  ND2 ASN    69      30.920  35.800  59.360  1.00  0.00            
ATOM   1048 1HD2 ASN    69      31.760  36.090  58.880  1.00  0.00            
ATOM   1049 2HD2 ASN    69      30.180  35.280  58.900  1.00  0.00            
ATOM   1050  C   ASN    69      30.140  39.170  60.620  1.00  0.00            
ATOM   1051  O   ASN    69      29.410  39.270  59.630  1.00  0.00            
ATOM   1052  N   ARG    70      29.800  39.600  61.830  1.00  0.00            
ATOM   1053  H   ARG    70      30.460  39.550  62.590  1.00  0.00            
ATOM   1054  CA  ARG    70      28.620  40.370  62.160  1.00  0.00            
ATOM   1055  HA  ARG    70      27.810  40.090  61.480  1.00  0.00            
ATOM   1056  CB  ARG    70      28.190  40.150  63.610  1.00  0.00            
ATOM   1057  HB1 ARG    70      27.410  40.860  63.890  1.00  0.00            
ATOM   1058  HB2 ARG    70      29.140  40.320  64.120  1.00  0.00            
ATOM   1059  CG  ARG    70      27.910  38.680  63.910  1.00  0.00            
ATOM   1060  HG1 ARG    70      28.750  38.030  63.670  1.00  0.00            
ATOM   1061  HG2 ARG    70      27.050  38.270  63.370  1.00  0.00            
ATOM   1062  CD  ARG    70      27.690  38.620  65.420  1.00  0.00            
ATOM   1063  HD1 ARG    70      26.950  39.360  65.740  1.00  0.00            
ATOM   1064  HD2 ARG    70      28.560  38.880  66.020  1.00  0.00            
ATOM   1065  NE  ARG    70      27.150  37.330  65.850  1.00  0.00            
ATOM   1066  HE  ARG    70      26.160  37.160  65.710  1.00  0.00            
ATOM   1067  CZ  ARG    70      27.890  36.300  66.290  1.00  0.00            
ATOM   1068  NH1 ARG    70      29.220  36.420  66.230  1.00  0.00            
ATOM   1069 1HH1 ARG    70      29.690  37.110  65.660  1.00  0.00            
ATOM   1070 2HH1 ARG    70      29.730  35.640  66.620  1.00  0.00            
ATOM   1071  NH2 ARG    70      27.370  35.180  66.800  1.00  0.00            
ATOM   1072 1HH2 ARG    70      26.380  34.950  66.860  1.00  0.00            
ATOM   1073 2HH2 ARG    70      28.030  34.490  67.130  1.00  0.00            
ATOM   1074  C   ARG    70      28.740  41.810  61.690  1.00  0.00            
ATOM   1075  O   ARG    70      29.700  42.240  61.060  1.00  0.00            
ATOM   1076  N   MET    71      27.710  42.550  62.130  1.00  0.00            
ATOM   1077  H   MET    71      26.940  42.000  62.470  1.00  0.00            
ATOM   1078  CA  MET    71      27.630  43.960  62.470  1.00  0.00            
ATOM   1079  HA  MET    71      28.670  44.250  62.570  1.00  0.00            
ATOM   1080  CB  MET    71      27.060  44.780  61.310  1.00  0.00            
ATOM   1081  HB1 MET    71      26.790  45.750  61.720  1.00  0.00            
ATOM   1082  HB2 MET    71      26.220  44.240  60.890  1.00  0.00            
ATOM   1083  CG  MET    71      28.140  45.040  60.270  1.00  0.00            
ATOM   1084  HG1 MET    71      28.730  44.160  60.000  1.00  0.00            
ATOM   1085  HG2 MET    71      28.900  45.660  60.740  1.00  0.00            
ATOM   1086  SD  MET    71      27.680  45.900  58.740  1.00  0.00            
ATOM   1087  CE  MET    71      26.400  44.830  58.020  1.00  0.00            
ATOM   1088  HE1 MET    71      26.770  43.890  57.640  1.00  0.00            
ATOM   1089  HE2 MET    71      25.690  44.630  58.830  1.00  0.00            
ATOM   1090  HE3 MET    71      25.860  45.410  57.270  1.00  0.00            
ATOM   1091  C   MET    71      26.810  44.140  63.740  1.00  0.00            
ATOM   1092  O   MET    71      25.960  43.310  64.050  1.00  0.00            
ATOM   1093  N   GLY    72      26.930  45.210  64.530  1.00  0.00            
ATOM   1094  H   GLY    72      27.730  45.790  64.350  1.00  0.00            
ATOM   1095  CA  GLY    72      26.200  45.390  65.770  1.00  0.00            
ATOM   1096  HA1 GLY    72      26.410  44.580  66.470  1.00  0.00            
ATOM   1097  HA2 GLY    72      25.150  45.460  65.490  1.00  0.00            
ATOM   1098  C   GLY    72      26.480  46.700  66.510  1.00  0.00            
ATOM   1099  O   GLY    72      26.060  46.880  67.650  1.00  0.00            
ATOM   1100  N   VAL    73      27.140  47.680  65.890  1.00  0.00            
ATOM   1101  H   VAL    73      27.390  47.510  64.920  1.00  0.00            
ATOM   1102  CA  VAL    73      27.400  49.010  66.400  1.00  0.00            
ATOM   1103  HA  VAL    73      26.630  49.280  67.120  1.00  0.00            
ATOM   1104  CB  VAL    73      28.740  48.970  67.130  1.00  0.00            
ATOM   1105  HB  VAL    73      28.620  48.300  67.980  1.00  0.00            
ATOM   1106  CG1 VAL    73      29.920  48.420  66.330  1.00  0.00            
ATOM   1107 1HG1 VAL    73      29.930  48.870  65.340  1.00  0.00            
ATOM   1108 2HG1 VAL    73      30.910  48.720  66.690  1.00  0.00            
ATOM   1109 3HG1 VAL    73      29.930  47.340  66.190  1.00  0.00            
ATOM   1110  CG2 VAL    73      29.170  50.320  67.700  1.00  0.00            
ATOM   1111 1HG2 VAL    73      29.550  50.960  66.910  1.00  0.00            
ATOM   1112 2HG2 VAL    73      28.390  50.680  68.360  1.00  0.00            
ATOM   1113 3HG2 VAL    73      30.090  50.090  68.240  1.00  0.00            
ATOM   1114  C   VAL    73      27.330  50.050  65.290  1.00  0.00            
ATOM   1115  O   VAL    73      27.700  49.730  64.170  1.00  0.00            
ATOM   1116  N   ASP    74      27.070  51.330  65.570  1.00  0.00            
ATOM   1117  H   ASP    74      26.700  51.540  66.490  1.00  0.00            
ATOM   1118  CA  ASP    74      27.120  52.350  64.550  1.00  0.00            
ATOM   1119  HA  ASP    74      26.670  51.970  63.630  1.00  0.00            
ATOM   1120  CB  ASP    74      26.260  53.480  65.090  1.00  0.00            
ATOM   1121  HB1 ASP    74      26.770  53.870  65.970  1.00  0.00            
ATOM   1122  HB2 ASP    74      25.360  53.040  65.520  1.00  0.00            
ATOM   1123  CG  ASP    74      25.920  54.550  64.060  1.00  0.00            
ATOM   1124  OD1 ASP    74      24.740  54.830  63.780  1.00  0.00            
ATOM   1125  OD2 ASP    74      26.840  55.120  63.420  1.00  0.00            
ATOM   1126  C   ASP    74      28.530  52.810  64.240  1.00  0.00            
ATOM   1127  O   ASP    74      29.440  52.940  65.060  1.00  0.00            
ATOM   1128  N   PRO    75      28.850  53.080  62.970  1.00  0.00            
ATOM   1129  CD  PRO    75      28.180  52.550  61.790  1.00  0.00            
ATOM   1130  HD1 PRO    75      27.280  53.100  61.530  1.00  0.00            
ATOM   1131  HD2 PRO    75      27.920  51.510  61.980  1.00  0.00            
ATOM   1132  CG  PRO    75      29.240  52.560  60.700  1.00  0.00            
ATOM   1133  HG1 PRO    75      28.720  52.610  59.740  1.00  0.00            
ATOM   1134  HG2 PRO    75      29.870  51.670  60.630  1.00  0.00            
ATOM   1135  CB  PRO    75      30.040  53.820  61.020  1.00  0.00            
ATOM   1136  HB1 PRO    75      29.480  54.720  60.730  1.00  0.00            
ATOM   1137  HB2 PRO    75      31.040  53.760  60.590  1.00  0.00            
ATOM   1138  CA  PRO    75      30.120  53.610  62.530  1.00  0.00            
ATOM   1139  HA  PRO    75      30.920  52.910  62.790  1.00  0.00            
ATOM   1140  C   PRO    75      30.460  54.910  63.250  1.00  0.00            
ATOM   1141  O   PRO    75      31.640  55.250  63.310  1.00  0.00            
ATOM   1142  N   TRP    76      29.500  55.600  63.860  1.00  0.00            
ATOM   1143  H   TRP    76      28.580  55.180  63.920  1.00  0.00            
ATOM   1144  CA  TRP    76      29.740  56.740  64.720  1.00  0.00            
ATOM   1145  HA  TRP    76      30.660  57.160  64.300  1.00  0.00            
ATOM   1146  CB  TRP    76      28.610  57.750  64.510  1.00  0.00            
ATOM   1147  HB1 TRP    76      27.690  57.270  64.840  1.00  0.00            
ATOM   1148  HB2 TRP    76      28.470  57.950  63.450  1.00  0.00            
ATOM   1149  CG  TRP    76      28.660  59.090  65.160  1.00  0.00            
ATOM   1150  CD1 TRP    76      28.950  60.240  64.520  1.00  0.00            
ATOM   1151  HD1 TRP    76      29.170  60.310  63.460  1.00  0.00            
ATOM   1152  NE1 TRP    76      28.920  61.260  65.450  1.00  0.00            
ATOM   1153  HE1 TRP    76      29.100  62.230  65.230  1.00  0.00            
ATOM   1154  CE2 TRP    76      28.470  60.840  66.690  1.00  0.00            
ATOM   1155  CZ2 TRP    76      28.200  61.540  67.870  1.00  0.00            
ATOM   1156  HZ2 TRP    76      28.350  62.610  67.920  1.00  0.00            
ATOM   1157  CH2 TRP    76      27.680  60.780  68.920  1.00  0.00            
ATOM   1158  HH2 TRP    76      27.450  61.330  69.820  1.00  0.00            
ATOM   1159  CZ3 TRP    76      27.460  59.400  68.800  1.00  0.00            
ATOM   1160  HZ3 TRP    76      27.050  58.800  69.600  1.00  0.00            
ATOM   1161  CE3 TRP    76      27.670  58.750  67.580  1.00  0.00            
ATOM   1162  HE3 TRP    76      27.510  57.720  67.300  1.00  0.00            
ATOM   1163  CD2 TRP    76      28.270  59.450  66.520  1.00  0.00            
ATOM   1164  C   TRP    76      29.990  56.410  66.180  1.00  0.00            
ATOM   1165  O   TRP    76      30.460  57.290  66.900  1.00  0.00            
ATOM   1166  N   HIE    77      29.700  55.210  66.690  1.00  0.00            
ATOM   1167  H   HIE    77      29.280  54.570  66.020  1.00  0.00            
ATOM   1168  CA  HIE    77      30.000  54.760  68.030  1.00  0.00            
ATOM   1169  HA  HIE    77      30.460  55.570  68.600  1.00  0.00            
ATOM   1170  CB  HIE    77      28.680  54.340  68.690  1.00  0.00            
ATOM   1171  HB1 HIE    77      28.430  53.320  68.420  1.00  0.00            
ATOM   1172  HB2 HIE    77      27.960  55.080  68.330  1.00  0.00            
ATOM   1173  CG  HIE    77      28.650  54.420  70.190  1.00  0.00            
ATOM   1174  ND1 HIE    77      28.490  53.320  71.020  1.00  0.00            
ATOM   1175  CE1 HIE    77      28.460  53.760  72.280  1.00  0.00            
ATOM   1176  HE1 HIE    77      28.380  53.140  73.160  1.00  0.00            
ATOM   1177  NE2 HIE    77      28.690  55.090  72.280  1.00  0.00            
ATOM   1178  HE2 HIE    77      28.950  55.690  73.040  1.00  0.00            
ATOM   1179  CD2 HIE    77      28.760  55.540  70.980  1.00  0.00            
ATOM   1180  HD2 HIE    77      28.940  56.570  70.700  1.00  0.00            
ATOM   1181  C   HIE    77      31.000  53.620  68.090  1.00  0.00            
ATOM   1182  O   HIE    77      31.710  53.600  69.100  1.00  0.00            
ATOM   1183  N   ASN    78      31.330  52.980  66.970  1.00  0.00            
ATOM   1184  H   ASN    78      30.670  53.150  66.220  1.00  0.00            
ATOM   1185  CA  ASN    78      32.390  52.020  66.740  1.00  0.00            
ATOM   1186  HA  ASN    78      32.270  51.190  67.440  1.00  0.00            
ATOM   1187  CB  ASN    78      32.260  51.520  65.310  1.00  0.00            
ATOM   1188  HB1 ASN    78      32.380  52.340  64.600  1.00  0.00            
ATOM   1189  HB2 ASN    78      31.330  51.010  65.070  1.00  0.00            
ATOM   1190  CG  ASN    78      33.360  50.530  64.930  1.00  0.00            
ATOM   1191  OD1 ASN    78      33.420  49.400  65.400  1.00  0.00            
ATOM   1192  ND2 ASN    78      34.270  50.910  64.030  1.00  0.00            
ATOM   1193 1HD2 ASN    78      34.260  51.860  63.690  1.00  0.00            
ATOM   1194 2HD2 ASN    78      34.840  50.160  63.670  1.00  0.00            
ATOM   1195  C   ASN    78      33.770  52.560  67.070  1.00  0.00            
ATOM   1196  O   ASN    78      34.680  51.800  67.390  1.00  0.00            
ATOM   1197  N   TRP    79      33.900  53.890  66.950  1.00  0.00            
ATOM   1198  H   TRP    79      33.160  54.440  66.550  1.00  0.00            
ATOM   1199  CA  TRP    79      35.230  54.460  67.020  1.00  0.00            
ATOM   1200  HA  TRP    79      35.880  53.920  66.330  1.00  0.00            
ATOM   1201  CB  TRP    79      35.250  55.950  66.670  1.00  0.00            
ATOM   1202  HB1 TRP    79      34.810  56.050  65.680  1.00  0.00            
ATOM   1203  HB2 TRP    79      36.300  56.220  66.530  1.00  0.00            
ATOM   1204  CG  TRP    79      34.600  56.870  67.650  1.00  0.00            
ATOM   1205  CD1 TRP    79      33.290  57.010  67.980  1.00  0.00            
ATOM   1206  HD1 TRP    79      32.470  56.480  67.540  1.00  0.00            
ATOM   1207  NE1 TRP    79      33.130  58.090  68.830  1.00  0.00            
ATOM   1208  HE1 TRP    79      32.240  58.460  69.120  1.00  0.00            
ATOM   1209  CE2 TRP    79      34.340  58.580  69.280  1.00  0.00            
ATOM   1210  CZ2 TRP    79      34.690  59.730  70.000  1.00  0.00            
ATOM   1211  HZ2 TRP    79      33.910  60.290  70.500  1.00  0.00            
ATOM   1212  CH2 TRP    79      36.050  60.000  70.180  1.00  0.00            
ATOM   1213  HH2 TRP    79      36.440  60.740  70.860  1.00  0.00            
ATOM   1214  CZ3 TRP    79      36.990  59.110  69.660  1.00  0.00            
ATOM   1215  HZ3 TRP    79      38.040  59.220  69.850  1.00  0.00            
ATOM   1216  CE3 TRP    79      36.630  58.040  68.830  1.00  0.00            
ATOM   1217  HE3 TRP    79      37.440  57.560  68.290  1.00  0.00            
ATOM   1218  CD2 TRP    79      35.280  57.800  68.550  1.00  0.00            
ATOM   1219  C   TRP    79      35.950  54.210  68.340  1.00  0.00            
ATOM   1220  O   TRP    79      37.170  54.380  68.370  1.00  0.00            
ATOM   1221  N   GLU    80      35.200  54.040  69.430  1.00  0.00            
ATOM   1222  H   GLU    80      34.220  54.190  69.260  1.00  0.00            
ATOM   1223  CA  GLU    80      35.780  54.020  70.760  1.00  0.00            
ATOM   1224  HA  GLU    80      36.470  54.840  70.940  1.00  0.00            
ATOM   1225  CB  GLU    80      34.620  54.120  71.750  1.00  0.00            
ATOM   1226  HB1 GLU    80      35.010  54.140  72.770  1.00  0.00            
ATOM   1227  HB2 GLU    80      33.940  53.280  71.570  1.00  0.00            
ATOM   1228  CG  GLU    80      33.790  55.390  71.600  1.00  0.00            
ATOM   1229  HG1 GLU    80      33.320  55.460  70.620  1.00  0.00            
ATOM   1230  HG2 GLU    80      34.460  56.240  71.730  1.00  0.00            
ATOM   1231  CD  GLU    80      32.740  55.390  72.700  1.00  0.00            
ATOM   1232  OE1 GLU    80      32.380  56.500  73.150  1.00  0.00            
ATOM   1233  OE2 GLU    80      32.230  54.330  73.130  1.00  0.00            
ATOM   1234  C   GLU    80      36.580  52.770  71.100  1.00  0.00            
ATOM   1235  O   GLU    80      37.350  52.710  72.050  1.00  0.00            
ATOM   1236  N   ALA    81      36.450  51.660  70.370  1.00  0.00            
ATOM   1237  H   ALA    81      35.840  51.800  69.580  1.00  0.00            
ATOM   1238  CA  ALA    81      37.100  50.370  70.490  1.00  0.00            
ATOM   1239  HA  ALA    81      37.170  50.030  71.520  1.00  0.00            
ATOM   1240  CB  ALA    81      36.290  49.380  69.670  1.00  0.00            
ATOM   1241  HB1 ALA    81      35.270  49.300  70.050  1.00  0.00            
ATOM   1242  HB2 ALA    81      36.170  49.680  68.630  1.00  0.00            
ATOM   1243  HB3 ALA    81      36.670  48.360  69.790  1.00  0.00            
ATOM   1244  C   ALA    81      38.540  50.290  70.000  1.00  0.00            
ATOM   1245  O   ALA    81      39.230  49.280  70.130  1.00  0.00            
ATOM   1246  N   HIE    82      39.070  51.400  69.490  1.00  0.00            
ATOM   1247  H   HIE    82      38.580  52.280  69.610  1.00  0.00            
ATOM   1248  CA  HIE    82      40.290  51.420  68.710  1.00  0.00            
ATOM   1249  HA  HIE    82      40.500  50.430  68.300  1.00  0.00            
ATOM   1250  CB  HIE    82      40.120  52.290  67.470  1.00  0.00            
ATOM   1251  HB1 HIE    82      41.070  52.560  66.990  1.00  0.00            
ATOM   1252  HB2 HIE    82      39.570  53.200  67.710  1.00  0.00            
ATOM   1253  CG  HIE    82      39.190  51.730  66.430  1.00  0.00            
ATOM   1254  ND1 HIE    82      39.560  51.120  65.230  1.00  0.00            
ATOM   1255  CE1 HIE    82      38.450  50.770  64.570  1.00  0.00            
ATOM   1256  HE1 HIE    82      38.470  50.300  63.590  1.00  0.00            
ATOM   1257  NE2 HIE    82      37.400  50.980  65.380  1.00  0.00            
ATOM   1258  HE2 HIE    82      36.540  50.480  65.210  1.00  0.00            
ATOM   1259  CD2 HIE    82      37.820  51.670  66.500  1.00  0.00            
ATOM   1260  HD2 HIE    82      37.210  52.140  67.250  1.00  0.00            
ATOM   1261  C   HIE    82      41.460  51.900  69.560  1.00  0.00            
ATOM   1262  O   HIE    82      41.760  53.100  69.560  1.00  0.00            
ATOM   1263  N   TYR    83      42.190  50.960  70.150  1.00  0.00            
ATOM   1264  H   TYR    83      41.920  50.020  69.900  1.00  0.00            
ATOM   1265  CA  TYR    83      43.490  51.130  70.770  1.00  0.00            
ATOM   1266  HA  TYR    83      44.020  51.920  70.250  1.00  0.00            
ATOM   1267  CB  TYR    83      43.270  51.440  72.250  1.00  0.00            
ATOM   1268  HB1 TYR    83      42.920  52.470  72.320  1.00  0.00            
ATOM   1269  HB2 TYR    83      44.260  51.480  72.710  1.00  0.00            
ATOM   1270  CG  TYR    83      42.330  50.520  72.990  1.00  0.00            
ATOM   1271  CD1 TYR    83      42.880  49.560  73.850  1.00  0.00            
ATOM   1272  HD1 TYR    83      43.920  49.460  74.110  1.00  0.00            
ATOM   1273  CE1 TYR    83      42.030  48.750  74.610  1.00  0.00            
ATOM   1274  HE1 TYR    83      42.480  48.090  75.340  1.00  0.00            
ATOM   1275  CZ  TYR    83      40.630  48.880  74.460  1.00  0.00            
ATOM   1276  OH  TYR    83      39.900  47.940  75.120  1.00  0.00            
ATOM   1277  HH  TYR    83      38.980  47.910  74.840  1.00  0.00            
ATOM   1278  CE2 TYR    83      40.100  49.870  73.620  1.00  0.00            
ATOM   1279  HE2 TYR    83      39.030  49.940  73.470  1.00  0.00            
ATOM   1280  CD2 TYR    83      40.950  50.760  72.950  1.00  0.00            
ATOM   1281  HD2 TYR    83      40.570  51.610  72.410  1.00  0.00            
ATOM   1282  C   TYR    83      44.310  49.870  70.550  1.00  0.00            
ATOM   1283  O   TYR    83      43.780  48.870  70.060  1.00  0.00            
ATOM   1284  N   GLU    84      45.630  49.890  70.730  1.00  0.00            
ATOM   1285  H   GLU    84      45.940  50.770  71.120  1.00  0.00            
ATOM   1286  CA  GLU    84      46.570  48.910  70.200  1.00  0.00            
ATOM   1287  HA  GLU    84      46.210  48.410  69.310  1.00  0.00            
ATOM   1288  CB  GLU    84      47.880  49.640  69.920  1.00  0.00            
ATOM   1289  HB1 GLU    84      48.510  48.830  69.560  1.00  0.00            
ATOM   1290  HB2 GLU    84      48.230  50.060  70.860  1.00  0.00            
ATOM   1291  CG  GLU    84      47.890  50.660  68.790  1.00  0.00            
ATOM   1292  HG1 GLU    84      48.810  51.240  68.920  1.00  0.00            
ATOM   1293  HG2 GLU    84      47.020  51.320  68.830  1.00  0.00            
ATOM   1294  CD  GLU    84      47.780  50.010  67.420  1.00  0.00            
ATOM   1295  OE1 GLU    84      48.710  50.130  66.590  1.00  0.00            
ATOM   1296  OE2 GLU    84      46.720  49.400  67.150  1.00  0.00            
ATOM   1297  C   GLU    84      46.710  47.800  71.230  1.00  0.00            
ATOM   1298  O   GLU    84      46.910  48.010  72.420  1.00  0.00            
ATOM   1299  N   VAL    85      46.700  46.550  70.750  1.00  0.00            
ATOM   1300  H   VAL    85      46.530  46.430  69.760  1.00  0.00            
ATOM   1301  CA  VAL    85      46.630  45.330  71.520  1.00  0.00            
ATOM   1302  HA  VAL    85      47.310  45.450  72.360  1.00  0.00            
ATOM   1303  CB  VAL    85      45.240  44.960  72.010  1.00  0.00            
ATOM   1304  HB  VAL    85      45.390  44.100  72.660  1.00  0.00            
ATOM   1305  CG1 VAL    85      44.670  46.020  72.970  1.00  0.00            
ATOM   1306 1HG1 VAL    85      43.690  45.740  73.340  1.00  0.00            
ATOM   1307 2HG1 VAL    85      45.380  46.170  73.780  1.00  0.00            
ATOM   1308 3HG1 VAL    85      44.500  46.880  72.320  1.00  0.00            
ATOM   1309  CG2 VAL    85      44.270  44.710  70.860  1.00  0.00            
ATOM   1310 1HG2 VAL    85      44.050  45.660  70.370  1.00  0.00            
ATOM   1311 2HG2 VAL    85      44.780  44.010  70.190  1.00  0.00            
ATOM   1312 3HG2 VAL    85      43.290  44.370  71.200  1.00  0.00            
ATOM   1313  C   VAL    85      47.320  44.170  70.810  1.00  0.00            
ATOM   1314  O   VAL    85      47.510  43.080  71.360  1.00  0.00            
ATOM   1315  N   LEU    86      47.740  44.390  69.560  1.00  0.00            
ATOM   1316  H   LEU    86      47.540  45.280  69.140  1.00  0.00            
ATOM   1317  CA  LEU    86      48.400  43.500  68.630  1.00  0.00            
ATOM   1318  HA  LEU    86      48.140  43.890  67.640  1.00  0.00            
ATOM   1319  CB  LEU    86      49.920  43.590  68.700  1.00  0.00            
ATOM   1320  HB1 LEU    86      50.210  42.900  67.910  1.00  0.00            
ATOM   1321  HB2 LEU    86      50.310  43.270  69.670  1.00  0.00            
ATOM   1322  CG  LEU    86      50.550  44.920  68.300  1.00  0.00            
ATOM   1323  HG  LEU    86      49.970  45.400  67.520  1.00  0.00            
ATOM   1324  CD1 LEU    86      50.800  45.970  69.380  1.00  0.00            
ATOM   1325 1HD1 LEU    86      49.810  46.360  69.600  1.00  0.00            
ATOM   1326 2HD1 LEU    86      51.240  45.400  70.200  1.00  0.00            
ATOM   1327 3HD1 LEU    86      51.480  46.720  68.970  1.00  0.00            
ATOM   1328  CD2 LEU    86      51.900  44.530  67.700  1.00  0.00            
ATOM   1329 1HD2 LEU    86      52.440  43.970  68.470  1.00  0.00            
ATOM   1330 2HD2 LEU    86      51.810  43.770  66.920  1.00  0.00            
ATOM   1331 3HD2 LEU    86      52.610  45.310  67.430  1.00  0.00            
ATOM   1332  C   LEU    86      47.850  42.080  68.610  1.00  0.00            
ATOM   1333  O   LEU    86      48.330  41.180  69.290  1.00  0.00            
ATOM   1334  N   PRO    87      46.810  41.830  67.800  1.00  0.00            
ATOM   1335  CD  PRO    87      45.960  42.790  67.130  1.00  0.00            
ATOM   1336  HD1 PRO    87      46.420  43.020  66.170  1.00  0.00            
ATOM   1337  HD2 PRO    87      45.800  43.710  67.690  1.00  0.00            
ATOM   1338  CG  PRO    87      44.630  42.060  67.090  1.00  0.00            
ATOM   1339  HG1 PRO    87      43.920  42.360  66.320  1.00  0.00            
ATOM   1340  HG2 PRO    87      44.200  42.270  68.070  1.00  0.00            
ATOM   1341  CB  PRO    87      44.950  40.570  66.960  1.00  0.00            
ATOM   1342  HB1 PRO    87      44.960  40.340  65.890  1.00  0.00            
ATOM   1343  HB2 PRO    87      44.210  39.930  67.430  1.00  0.00            
ATOM   1344  CA  PRO    87      46.270  40.490  67.730  1.00  0.00            
ATOM   1345  HA  PRO    87      45.960  40.210  68.730  1.00  0.00            
ATOM   1346  C   PRO    87      47.130  39.470  67.000  1.00  0.00            
ATOM   1347  O   PRO    87      48.140  39.780  66.360  1.00  0.00            
ATOM   1348  N   GLY    88      46.720  38.210  67.110  1.00  0.00            
ATOM   1349  H   GLY    88      45.870  38.040  67.620  1.00  0.00            
ATOM   1350  CA  GLY    88      47.510  37.150  66.500  1.00  0.00            
ATOM   1351  HA1 GLY    88      47.370  36.220  67.060  1.00  0.00            
ATOM   1352  HA2 GLY    88      48.570  37.390  66.540  1.00  0.00            
ATOM   1353  C   GLY    88      47.160  36.890  65.050  1.00  0.00            
ATOM   1354  O   GLY    88      46.040  37.130  64.590  1.00  0.00            
ATOM   1355  N   LYS    89      48.190  36.430  64.330  1.00  0.00            
ATOM   1356  H   LYS    89      49.030  36.390  64.890  1.00  0.00            
ATOM   1357  CA  LYS    89      48.210  36.000  62.950  1.00  0.00            
ATOM   1358  HA  LYS    89      47.360  36.510  62.500  1.00  0.00            
ATOM   1359  CB  LYS    89      49.630  36.440  62.570  1.00  0.00            
ATOM   1360  HB1 LYS    89      50.440  35.910  63.070  1.00  0.00            
ATOM   1361  HB2 LYS    89      49.730  37.470  62.930  1.00  0.00            
ATOM   1362  CG  LYS    89      49.730  36.380  61.050  1.00  0.00            
ATOM   1363  HG1 LYS    89      48.820  36.860  60.710  1.00  0.00            
ATOM   1364  HG2 LYS    89      49.810  35.330  60.770  1.00  0.00            
ATOM   1365  CD  LYS    89      50.870  37.240  60.510  1.00  0.00            
ATOM   1366  HD1 LYS    89      50.650  38.250  60.850  1.00  0.00            
ATOM   1367  HD2 LYS    89      50.890  37.130  59.430  1.00  0.00            
ATOM   1368  CE  LYS    89      52.260  36.870  61.030  1.00  0.00            
ATOM   1369  HE1 LYS    89      52.240  36.830  62.120  1.00  0.00            
ATOM   1370  HE2 LYS    89      52.940  37.670  60.730  1.00  0.00            
ATOM   1371  NZ  LYS    89      52.730  35.590  60.470  1.00  0.00            
ATOM   1372  HZ1 LYS    89      53.240  35.750  59.610  1.00  0.00            
ATOM   1373  HZ2 LYS    89      53.350  35.090  61.090  1.00  0.00            
ATOM   1374  HZ3 LYS    89      52.000  34.960  60.170  1.00  0.00            
ATOM   1375  C   LYS    89      47.770  34.540  62.920  1.00  0.00            
ATOM   1376  O   LYS    89      46.600  34.230  62.730  1.00  0.00            
ATOM   1377  N   GLU    90      48.770  33.670  63.120  1.00  0.00            
ATOM   1378  H   GLU    90      49.710  34.000  63.300  1.00  0.00            
ATOM   1379  CA  GLU    90      48.660  32.230  63.120  1.00  0.00            
ATOM   1380  HA  GLU    90      47.580  32.040  63.180  1.00  0.00            
ATOM   1381  CB  GLU    90      49.290  31.610  61.880  1.00  0.00            
ATOM   1382  HB1 GLU    90      49.220  30.520  61.880  1.00  0.00            
ATOM   1383  HB2 GLU    90      50.300  32.030  61.870  1.00  0.00            
ATOM   1384  CG  GLU    90      48.640  32.080  60.580  1.00  0.00            
ATOM   1385  HG1 GLU    90      49.080  31.500  59.770  1.00  0.00            
ATOM   1386  HG2 GLU    90      48.900  33.110  60.300  1.00  0.00            
ATOM   1387  CD  GLU    90      47.140  31.880  60.660  1.00  0.00            
ATOM   1388  OE1 GLU    90      46.650  30.860  61.200  1.00  0.00            
ATOM   1389  OE2 GLU    90      46.350  32.540  59.940  1.00  0.00            
ATOM   1390  C   GLU    90      49.390  31.730  64.360  1.00  0.00            
ATOM   1391  O   GLU    90      50.380  32.340  64.760  1.00  0.00            
ATOM   1392  N   LYS    91      48.940  30.590  64.880  1.00  0.00            
ATOM   1393  H   LYS    91      48.060  30.260  64.510  1.00  0.00            
ATOM   1394  CA  LYS    91      49.690  29.790  65.830  1.00  0.00            
ATOM   1395  HA  LYS    91      49.800  30.470  66.680  1.00  0.00            
ATOM   1396  CB  LYS    91      48.770  28.650  66.240  1.00  0.00            
ATOM   1397  HB1 LYS    91      49.300  28.100  67.020  1.00  0.00            
ATOM   1398  HB2 LYS    91      48.650  28.050  65.330  1.00  0.00            
ATOM   1399  CG  LYS    91      47.420  29.210  66.700  1.00  0.00            
ATOM   1400  HG1 LYS    91      46.920  29.800  65.930  1.00  0.00            
ATOM   1401  HG2 LYS    91      47.720  29.750  67.600  1.00  0.00            
ATOM   1402  CD  LYS    91      46.480  28.050  67.010  1.00  0.00            
ATOM   1403  HD1 LYS    91      47.070  27.280  67.510  1.00  0.00            
ATOM   1404  HD2 LYS    91      46.070  27.630  66.090  1.00  0.00            
ATOM   1405  CE  LYS    91      45.440  28.690  67.920  1.00  0.00            
ATOM   1406  HE1 LYS    91      45.180  29.720  67.650  1.00  0.00            
ATOM   1407  HE2 LYS    91      45.870  28.780  68.920  1.00  0.00            
ATOM   1408  NZ  LYS    91      44.260  27.820  68.030  1.00  0.00            
ATOM   1409  HZ1 LYS    91      43.980  27.440  67.130  1.00  0.00            
ATOM   1410  HZ2 LYS    91      44.350  27.000  68.620  1.00  0.00            
ATOM   1411  HZ3 LYS    91      43.420  28.330  68.270  1.00  0.00            
ATOM   1412  C   LYS    91      51.050  29.360  65.290  1.00  0.00            
ATOM   1413  O   LYS    91      51.220  29.070  64.110  1.00  0.00            
ATOM   1414  N   VAL    92      52.040  29.150  66.150  1.00  0.00            
ATOM   1415  H   VAL    92      51.780  29.250  67.120  1.00  0.00            
ATOM   1416  CA  VAL    92      53.390  28.800  65.730  1.00  0.00            
ATOM   1417  HA  VAL    92      53.350  28.460  64.700  1.00  0.00            
ATOM   1418  CB  VAL    92      54.360  29.970  65.710  1.00  0.00            
ATOM   1419  HB  VAL    92      55.220  29.630  65.130  1.00  0.00            
ATOM   1420  CG1 VAL    92      53.870  31.070  64.760  1.00  0.00            
ATOM   1421 1HG1 VAL    92      52.960  31.500  65.190  1.00  0.00            
ATOM   1422 2HG1 VAL    92      54.570  31.890  64.690  1.00  0.00            
ATOM   1423 3HG1 VAL    92      53.590  30.730  63.770  1.00  0.00            
ATOM   1424  CG2 VAL    92      54.740  30.630  67.030  1.00  0.00            
ATOM   1425 1HG2 VAL    92      55.040  29.870  67.750  1.00  0.00            
ATOM   1426 2HG2 VAL    92      55.590  31.250  66.760  1.00  0.00            
ATOM   1427 3HG2 VAL    92      53.940  31.220  67.470  1.00  0.00            
ATOM   1428  C   VAL    92      53.970  27.550  66.390  1.00  0.00            
ATOM   1429  O   VAL    92      55.070  27.210  65.940  1.00  0.00            
ATOM   1430  N   VAL    93      53.400  27.010  67.460  1.00  0.00            
ATOM   1431  H   VAL    93      52.650  27.590  67.810  1.00  0.00            
ATOM   1432  CA  VAL    93      53.930  25.940  68.290  1.00  0.00            
ATOM   1433  HA  VAL    93      54.750  26.360  68.860  1.00  0.00            
ATOM   1434  CB  VAL    93      52.870  25.430  69.260  1.00  0.00            
ATOM   1435  HB  VAL    93      52.540  26.290  69.850  1.00  0.00            
ATOM   1436  CG1 VAL    93      51.640  24.820  68.590  1.00  0.00            
ATOM   1437 1HG1 VAL    93      51.270  25.240  67.650  1.00  0.00            
ATOM   1438 2HG1 VAL    93      51.820  23.760  68.460  1.00  0.00            
ATOM   1439 3HG1 VAL    93      50.860  24.990  69.330  1.00  0.00            
ATOM   1440  CG2 VAL    93      53.360  24.370  70.240  1.00  0.00            
ATOM   1441 1HG2 VAL    93      52.560  24.050  70.910  1.00  0.00            
ATOM   1442 2HG2 VAL    93      53.590  23.490  69.630  1.00  0.00            
ATOM   1443 3HG2 VAL    93      54.130  24.760  70.900  1.00  0.00            
ATOM   1444  C   VAL    93      54.560  24.790  67.510  1.00  0.00            
ATOM   1445  O   VAL    93      55.590  24.300  67.960  1.00  0.00            
ATOM   1446  N   SER    94      53.970  24.350  66.390  1.00  0.00            
ATOM   1447  H   SER    94      53.190  24.810  65.960  1.00  0.00            
ATOM   1448  CA  SER    94      54.520  23.250  65.630  1.00  0.00            
ATOM   1449  HA  SER    94      54.970  22.520  66.310  1.00  0.00            
ATOM   1450  CB  SER    94      53.480  22.560  64.750  1.00  0.00            
ATOM   1451  HB1 SER    94      52.680  22.100  65.320  1.00  0.00            
ATOM   1452  HB2 SER    94      53.980  21.780  64.180  1.00  0.00            
ATOM   1453  OG  SER    94      52.790  23.350  63.820  1.00  0.00            
ATOM   1454  HG  SER    94      53.340  23.650  63.090  1.00  0.00            
ATOM   1455  C   SER    94      55.740  23.600  64.790  1.00  0.00            
ATOM   1456  O   SER    94      56.500  22.680  64.490  1.00  0.00            
ATOM   1457  N   GLU    95      55.910  24.880  64.430  1.00  0.00            
ATOM   1458  H   GLU    95      55.200  25.540  64.690  1.00  0.00            
ATOM   1459  CA  GLU    95      56.970  25.340  63.550  1.00  0.00            
ATOM   1460  HA  GLU    95      57.480  24.490  63.100  1.00  0.00            
ATOM   1461  CB  GLU    95      56.410  26.280  62.500  1.00  0.00            
ATOM   1462  HB1 GLU    95      57.160  26.490  61.740  1.00  0.00            
ATOM   1463  HB2 GLU    95      56.150  27.220  62.990  1.00  0.00            
ATOM   1464  CG  GLU    95      55.110  25.900  61.780  1.00  0.00            
ATOM   1465  HG1 GLU    95      55.070  26.430  60.830  1.00  0.00            
ATOM   1466  HG2 GLU    95      54.260  26.000  62.460  1.00  0.00            
ATOM   1467  CD  GLU    95      55.130  24.460  61.280  1.00  0.00            
ATOM   1468  OE1 GLU    95      54.270  23.680  61.750  1.00  0.00            
ATOM   1469  OE2 GLU    95      56.060  24.130  60.520  1.00  0.00            
ATOM   1470  C   GLU    95      58.080  26.000  64.360  1.00  0.00            
ATOM   1471  O   GLU    95      59.220  25.820  63.930  1.00  0.00            
ATOM   1472  N   LEU    96      57.750  26.670  65.470  1.00  0.00            
ATOM   1473  H   LEU    96      56.760  26.840  65.590  1.00  0.00            
ATOM   1474  CA  LEU    96      58.590  27.050  66.580  1.00  0.00            
ATOM   1475  HA  LEU    96      59.280  27.790  66.180  1.00  0.00            
ATOM   1476  CB  LEU    96      57.820  27.770  67.690  1.00  0.00            
ATOM   1477  HB1 LEU    96      57.070  27.080  68.060  1.00  0.00            
ATOM   1478  HB2 LEU    96      57.390  28.630  67.190  1.00  0.00            
ATOM   1479  CG  LEU    96      58.660  28.220  68.880  1.00  0.00            
ATOM   1480  HG  LEU    96      59.110  27.360  69.380  1.00  0.00            
ATOM   1481  CD1 LEU    96      59.760  29.190  68.470  1.00  0.00            
ATOM   1482 1HD1 LEU    96      59.380  30.160  68.130  1.00  0.00            
ATOM   1483 2HD1 LEU    96      60.360  29.370  69.360  1.00  0.00            
ATOM   1484 3HD1 LEU    96      60.380  28.760  67.690  1.00  0.00            
ATOM   1485  CD2 LEU    96      57.660  28.950  69.780  1.00  0.00            
ATOM   1486 1HD2 LEU    96      57.050  28.180  70.240  1.00  0.00            
ATOM   1487 2HD2 LEU    96      58.200  29.630  70.440  1.00  0.00            
ATOM   1488 3HD2 LEU    96      57.020  29.620  69.210  1.00  0.00            
ATOM   1489  C   LEU    96      59.360  25.830  67.070  1.00  0.00            
ATOM   1490  O   LEU    96      60.590  25.930  67.130  1.00  0.00            
ATOM   1491  N   LYS    97      58.760  24.650  67.240  1.00  0.00            
ATOM   1492  H   LYS    97      57.750  24.610  67.310  1.00  0.00            
ATOM   1493  CA  LYS    97      59.490  23.490  67.720  1.00  0.00            
ATOM   1494  HA  LYS    97      60.180  23.830  68.480  1.00  0.00            
ATOM   1495  CB  LYS    97      58.550  22.470  68.350  1.00  0.00            
ATOM   1496  HB1 LYS    97      57.930  22.900  69.130  1.00  0.00            
ATOM   1497  HB2 LYS    97      59.200  21.690  68.750  1.00  0.00            
ATOM   1498  CG  LYS    97      57.630  21.750  67.360  1.00  0.00            
ATOM   1499  HG1 LYS    97      58.130  21.200  66.570  1.00  0.00            
ATOM   1500  HG2 LYS    97      57.170  22.660  66.980  1.00  0.00            
ATOM   1501  CD  LYS    97      56.640  20.820  68.060  1.00  0.00            
ATOM   1502  HD1 LYS    97      57.100  19.830  68.190  1.00  0.00            
ATOM   1503  HD2 LYS    97      55.910  20.650  67.270  1.00  0.00            
ATOM   1504  CE  LYS    97      56.030  21.420  69.320  1.00  0.00            
ATOM   1505  HE1 LYS    97      55.650  22.420  69.140  1.00  0.00            
ATOM   1506  HE2 LYS    97      56.800  21.490  70.080  1.00  0.00            
ATOM   1507  NZ  LYS    97      54.890  20.610  69.800  1.00  0.00            
ATOM   1508  HZ1 LYS    97      54.010  20.830  69.370  1.00  0.00            
ATOM   1509  HZ2 LYS    97      55.150  19.640  69.680  1.00  0.00            
ATOM   1510  HZ3 LYS    97      54.720  20.670  70.790  1.00  0.00            
ATOM   1511  C   LYS    97      60.440  22.830  66.730  1.00  0.00            
ATOM   1512  O   LYS    97      61.470  22.280  67.110  1.00  0.00            
ATOM   1513  N   GLN    98      60.200  22.930  65.420  1.00  0.00            
ATOM   1514  H   GLN    98      59.380  23.420  65.110  1.00  0.00            
ATOM   1515  CA  GLN    98      61.200  22.440  64.500  1.00  0.00            
ATOM   1516  HA  GLN    98      61.630  21.570  64.990  1.00  0.00            
ATOM   1517  CB  GLN    98      60.600  22.050  63.150  1.00  0.00            
ATOM   1518  HB1 GLN    98      61.420  21.900  62.440  1.00  0.00            
ATOM   1519  HB2 GLN    98      60.070  22.940  62.810  1.00  0.00            
ATOM   1520  CG  GLN    98      59.790  20.770  63.310  1.00  0.00            
ATOM   1521  HG1 GLN    98      58.900  20.920  63.920  1.00  0.00            
ATOM   1522  HG2 GLN    98      60.370  19.980  63.790  1.00  0.00            
ATOM   1523  CD  GLN    98      59.610  20.190  61.920  1.00  0.00            
ATOM   1524  OE1 GLN    98      58.470  20.220  61.450  1.00  0.00            
ATOM   1525  NE2 GLN    98      60.590  19.580  61.250  1.00  0.00            
ATOM   1526 1HE2 GLN    98      61.500  19.490  61.690  1.00  0.00            
ATOM   1527 2HE2 GLN    98      60.470  19.070  60.390  1.00  0.00            
ATOM   1528  C   GLN    98      62.290  23.470  64.220  1.00  0.00            
ATOM   1529  O   GLN    98      63.390  23.100  63.820  1.00  0.00            
ATOM   1530  N   LEU    99      62.070  24.730  64.600  1.00  0.00            
ATOM   1531  H   LEU    99      61.250  24.980  65.140  1.00  0.00            
ATOM   1532  CA  LEU    99      63.140  25.700  64.580  1.00  0.00            
ATOM   1533  HA  LEU    99      63.720  25.470  63.690  1.00  0.00            
ATOM   1534  CB  LEU    99      62.450  27.060  64.490  1.00  0.00            
ATOM   1535  HB1 LEU    99      61.980  27.240  65.450  1.00  0.00            
ATOM   1536  HB2 LEU    99      61.760  27.100  63.650  1.00  0.00            
ATOM   1537  CG  LEU    99      63.320  28.290  64.210  1.00  0.00            
ATOM   1538  HG  LEU    99      64.050  28.290  65.020  1.00  0.00            
ATOM   1539  CD1 LEU    99      64.060  28.160  62.880  1.00  0.00            
ATOM   1540 1HD1 LEU    99      63.320  28.010  62.100  1.00  0.00            
ATOM   1541 2HD1 LEU    99      64.520  29.110  62.590  1.00  0.00            
ATOM   1542 3HD1 LEU    99      64.820  27.380  62.900  1.00  0.00            
ATOM   1543  CD2 LEU    99      62.590  29.620  64.260  1.00  0.00            
ATOM   1544 1HD2 LEU    99      62.090  29.820  65.210  1.00  0.00            
ATOM   1545 2HD2 LEU    99      63.270  30.450  64.100  1.00  0.00            
ATOM   1546 3HD2 LEU    99      61.820  29.640  63.480  1.00  0.00            
ATOM   1547  C   LEU    99      64.090  25.530  65.760  1.00  0.00            
ATOM   1548  O   LEU    99      65.300  25.510  65.550  1.00  0.00            
ATOM   1549  N   ALA   100      63.590  25.240  66.970  1.00  0.00            
ATOM   1550  H   ALA   100      62.580  25.270  67.020  1.00  0.00            
ATOM   1551  CA  ALA   100      64.420  24.980  68.130  1.00  0.00            
ATOM   1552  HA  ALA   100      65.100  25.840  68.140  1.00  0.00            
ATOM   1553  CB  ALA   100      63.500  24.940  69.340  1.00  0.00            
ATOM   1554  HB1 ALA   100      62.600  24.340  69.180  1.00  0.00            
ATOM   1555  HB2 ALA   100      63.960  24.550  70.250  1.00  0.00            
ATOM   1556  HB3 ALA   100      63.270  25.970  69.590  1.00  0.00            
ATOM   1557  C   ALA   100      65.380  23.800  68.110  1.00  0.00            
ATOM   1558  O   ALA   100      66.120  23.540  69.050  1.00  0.00            
ATOM   1559  N   GLU   101      65.420  23.030  67.020  1.00  0.00            
ATOM   1560  H   GLU   101      64.970  23.410  66.200  1.00  0.00            
ATOM   1561  CA  GLU   101      66.250  21.860  66.780  1.00  0.00            
ATOM   1562  HA  GLU   101      65.890  21.170  67.540  1.00  0.00            
ATOM   1563  CB  GLU   101      65.930  21.270  65.410  1.00  0.00            
ATOM   1564  HB1 GLU   101      66.430  21.820  64.610  1.00  0.00            
ATOM   1565  HB2 GLU   101      64.850  21.270  65.330  1.00  0.00            
ATOM   1566  CG  GLU   101      66.520  19.860  65.400  1.00  0.00            
ATOM   1567  HG1 GLU   101      66.160  19.280  66.250  1.00  0.00            
ATOM   1568  HG2 GLU   101      67.600  19.970  65.490  1.00  0.00            
ATOM   1569  CD  GLU   101      66.210  19.210  64.050  1.00  0.00            
ATOM   1570  OE1 GLU   101      67.020  19.490  63.130  1.00  0.00            
ATOM   1571  OE2 GLU   101      65.190  18.510  63.900  1.00  0.00            
ATOM   1572  C   GLU   101      67.710  22.120  67.110  1.00  0.00            
ATOM   1573  O   GLU   101      68.380  22.860  66.390  1.00  0.00            
ATOM   1574  N   LYS   102      68.190  21.440  68.160  1.00  0.00            
ATOM   1575  H   LYS   102      67.680  20.660  68.540  1.00  0.00            
ATOM   1576  CA  LYS   102      69.540  21.600  68.670  1.00  0.00            
ATOM   1577  HA  LYS   102      69.540  21.060  69.610  1.00  0.00            
ATOM   1578  CB  LYS   102      70.560  20.750  67.930  1.00  0.00            
ATOM   1579  HB1 LYS   102      71.600  20.830  68.260  1.00  0.00            
ATOM   1580  HB2 LYS   102      70.610  21.120  66.900  1.00  0.00            
ATOM   1581  CG  LYS   102      70.200  19.270  67.910  1.00  0.00            
ATOM   1582  HG1 LYS   102      69.280  19.230  67.330  1.00  0.00            
ATOM   1583  HG2 LYS   102      70.130  18.820  68.900  1.00  0.00            
ATOM   1584  CD  LYS   102      71.290  18.480  67.200  1.00  0.00            
ATOM   1585  HD1 LYS   102      71.620  19.090  66.360  1.00  0.00            
ATOM   1586  HD2 LYS   102      70.880  17.540  66.820  1.00  0.00            
ATOM   1587  CE  LYS   102      72.450  18.140  68.140  1.00  0.00            
ATOM   1588  HE1 LYS   102      72.170  17.300  68.780  1.00  0.00            
ATOM   1589  HE2 LYS   102      72.710  19.040  68.680  1.00  0.00            
ATOM   1590  NZ  LYS   102      73.500  17.630  67.250  1.00  0.00            
ATOM   1591  HZ1 LYS   102      73.180  16.860  66.680  1.00  0.00            
ATOM   1592  HZ2 LYS   102      73.950  18.370  66.730  1.00  0.00            
ATOM   1593  HZ3 LYS   102      74.300  17.270  67.760  1.00  0.00            
ATOM   1594  C   LYS   102      70.030  22.990  69.050  1.00  0.00            
ATOM   1595  O   LYS   102      71.230  23.190  69.220  1.00  0.00            
ATOM   1596  N   ALA   103      69.130  23.970  69.170  1.00  0.00            
ATOM   1597  H   ALA   103      68.140  23.820  69.140  1.00  0.00            
ATOM   1598  CA  ALA   103      69.460  25.340  69.510  1.00  0.00            
ATOM   1599  HA  ALA   103      70.430  25.630  69.110  1.00  0.00            
ATOM   1600  CB  ALA   103      68.300  26.180  68.980  1.00  0.00            
ATOM   1601  HB1 ALA   103      68.610  27.220  68.860  1.00  0.00            
ATOM   1602  HB2 ALA   103      68.040  25.750  68.010  1.00  0.00            
ATOM   1603  HB3 ALA   103      67.370  26.090  69.540  1.00  0.00            
ATOM   1604  C   ALA   103      69.540  25.480  71.030  1.00  0.00            
ATOM   1605  O   ALA   103      68.520  25.360  71.700  1.00  0.00            
ATOM   1606  N   ASP   104      70.710  25.840  71.560  1.00  0.00            
ATOM   1607  H   ASP   104      71.520  25.900  70.950  1.00  0.00            
ATOM   1608  CA  ASP   104      71.000  25.950  72.970  1.00  0.00            
ATOM   1609  HA  ASP   104      70.550  25.050  73.390  1.00  0.00            
ATOM   1610  CB  ASP   104      72.510  25.980  73.180  1.00  0.00            
ATOM   1611  HB1 ASP   104      72.890  26.990  72.990  1.00  0.00            
ATOM   1612  HB2 ASP   104      72.980  25.310  72.460  1.00  0.00            
ATOM   1613  CG  ASP   104      72.940  25.680  74.610  1.00  0.00            
ATOM   1614  OD1 ASP   104      73.600  26.570  75.190  1.00  0.00            
ATOM   1615  OD2 ASP   104      72.510  24.660  75.180  1.00  0.00            
ATOM   1616  C   ASP   104      70.300  27.110  73.660  1.00  0.00            
ATOM   1617  O   ASP   104      69.740  26.870  74.730  1.00  0.00            
ATOM   1618  N   HIE   105      70.220  28.280  73.010  1.00  0.00            
ATOM   1619  H   HIE   105      70.620  28.250  72.090  1.00  0.00            
ATOM   1620  CA  HIE   105      69.560  29.550  73.230  1.00  0.00            
ATOM   1621  HA  HIE   105      68.610  29.310  73.710  1.00  0.00            
ATOM   1622  CB  HIE   105      70.530  30.380  74.060  1.00  0.00            
ATOM   1623  HB1 HIE   105      70.740  31.380  73.690  1.00  0.00            
ATOM   1624  HB2 HIE   105      71.530  29.930  74.120  1.00  0.00            
ATOM   1625  CG  HIE   105      69.950  30.610  75.430  1.00  0.00            
ATOM   1626  ND1 HIE   105      70.550  30.090  76.570  1.00  0.00            
ATOM   1627  CE1 HIE   105      69.720  30.460  77.550  1.00  0.00            
ATOM   1628  HE1 HIE   105      69.930  30.210  78.580  1.00  0.00            
ATOM   1629  NE2 HIE   105      68.640  31.140  77.140  1.00  0.00            
ATOM   1630  HE2 HIE   105      67.880  31.450  77.720  1.00  0.00            
ATOM   1631  CD2 HIE   105      68.770  31.230  75.760  1.00  0.00            
ATOM   1632  HD2 HIE   105      68.180  31.780  75.040  1.00  0.00            
ATOM   1633  C   HIE   105      69.390  30.330  71.940  1.00  0.00            
ATOM   1634  O   HIE   105      70.100  30.040  70.980  1.00  0.00            
ATOM   1635  N   ILE   106      68.370  31.180  71.890  1.00  0.00            
ATOM   1636  H   ILE   106      67.780  31.210  72.710  1.00  0.00            
ATOM   1637  CA  ILE   106      67.930  31.820  70.660  1.00  0.00            
ATOM   1638  HA  ILE   106      68.550  31.430  69.860  1.00  0.00            
ATOM   1639  CB  ILE   106      66.490  31.410  70.380  1.00  0.00            
ATOM   1640  HB  ILE   106      65.870  31.500  71.280  1.00  0.00            
ATOM   1641  CG2 ILE   106      65.890  32.370  69.360  1.00  0.00            
ATOM   1642 1HG2 ILE   106      66.270  32.200  68.350  1.00  0.00            
ATOM   1643 2HG2 ILE   106      64.820  32.180  69.360  1.00  0.00            
ATOM   1644 3HG2 ILE   106      66.080  33.410  69.610  1.00  0.00            
ATOM   1645  CG1 ILE   106      66.430  29.950  69.940  1.00  0.00            
ATOM   1646 1HG1 ILE   106      67.080  29.410  70.630  1.00  0.00            
ATOM   1647 2HG1 ILE   106      66.830  29.720  68.950  1.00  0.00            
ATOM   1648  CD  ILE   106      65.040  29.350  70.140  1.00  0.00            
ATOM   1649  HD1 ILE   106      64.700  29.560  71.160  1.00  0.00            
ATOM   1650  HD2 ILE   106      64.310  29.840  69.490  1.00  0.00            
ATOM   1651  HD3 ILE   106      65.160  28.290  69.960  1.00  0.00            
ATOM   1652  C   ILE   106      68.200  33.300  70.890  1.00  0.00            
ATOM   1653  O   ILE   106      67.920  33.840  71.960  1.00  0.00            
ATOM   1654  N   TYR   107      68.830  33.870  69.860  1.00  0.00            
ATOM   1655  H   TYR   107      69.150  33.330  69.070  1.00  0.00            
ATOM   1656  CA  TYR   107      68.970  35.300  69.710  1.00  0.00            
ATOM   1657  HA  TYR   107      68.560  35.780  70.600  1.00  0.00            
ATOM   1658  CB  TYR   107      70.400  35.740  69.460  1.00  0.00            
ATOM   1659  HB1 TYR   107      70.440  36.810  69.260  1.00  0.00            
ATOM   1660  HB2 TYR   107      70.930  35.210  68.670  1.00  0.00            
ATOM   1661  CG  TYR   107      71.260  35.480  70.680  1.00  0.00            
ATOM   1662  CD1 TYR   107      71.370  36.430  71.700  1.00  0.00            
ATOM   1663  HD1 TYR   107      70.810  37.350  71.750  1.00  0.00            
ATOM   1664  CE1 TYR   107      72.230  36.180  72.780  1.00  0.00            
ATOM   1665  HE1 TYR   107      72.390  36.960  73.510  1.00  0.00            
ATOM   1666  CZ  TYR   107      72.900  34.950  72.890  1.00  0.00            
ATOM   1667  OH  TYR   107      73.490  34.620  74.070  1.00  0.00            
ATOM   1668  HH  TYR   107      74.000  33.810  74.000  1.00  0.00            
ATOM   1669  CE2 TYR   107      72.810  34.020  71.830  1.00  0.00            
ATOM   1670  HE2 TYR   107      73.310  33.060  71.860  1.00  0.00            
ATOM   1671  CD2 TYR   107      71.990  34.290  70.730  1.00  0.00            
ATOM   1672  HD2 TYR   107      71.910  33.560  69.930  1.00  0.00            
ATOM   1673  C   TYR   107      68.140  35.780  68.530  1.00  0.00            
ATOM   1674  O   TYR   107      68.160  35.200  67.440  1.00  0.00            
ATOM   1675  N   LEU   108      67.410  36.890  68.670  1.00  0.00            
ATOM   1676  H   LEU   108      67.390  37.270  69.600  1.00  0.00            
ATOM   1677  CA  LEU   108      66.390  37.360  67.750  1.00  0.00            
ATOM   1678  HA  LEU   108      66.100  36.620  67.000  1.00  0.00            
ATOM   1679  CB  LEU   108      65.160  37.720  68.560  1.00  0.00            
ATOM   1680  HB1 LEU   108      65.350  38.400  69.390  1.00  0.00            
ATOM   1681  HB2 LEU   108      64.810  36.760  68.940  1.00  0.00            
ATOM   1682  CG  LEU   108      64.110  38.430  67.720  1.00  0.00            
ATOM   1683  HG  LEU   108      64.390  39.300  67.120  1.00  0.00            
ATOM   1684  CD1 LEU   108      63.560  37.470  66.670  1.00  0.00            
ATOM   1685 1HD1 LEU   108      63.180  36.560  67.140  1.00  0.00            
ATOM   1686 2HD1 LEU   108      62.680  37.900  66.190  1.00  0.00            
ATOM   1687 3HD1 LEU   108      64.320  37.260  65.910  1.00  0.00            
ATOM   1688  CD2 LEU   108      62.970  38.860  68.640  1.00  0.00            
ATOM   1689 1HD2 LEU   108      62.130  39.290  68.080  1.00  0.00            
ATOM   1690 2HD2 LEU   108      62.710  38.120  69.390  1.00  0.00            
ATOM   1691 3HD2 LEU   108      63.340  39.720  69.190  1.00  0.00            
ATOM   1692  C   LEU   108      67.020  38.560  67.050  1.00  0.00            
ATOM   1693  O   LEU   108      67.160  39.650  67.600  1.00  0.00            
ATOM   1694  N   ALA   109      67.440  38.420  65.790  1.00  0.00            
ATOM   1695  H   ALA   109      67.210  37.550  65.330  1.00  0.00            
ATOM   1696  CA  ALA   109      67.950  39.560  65.050  1.00  0.00            
ATOM   1697  HA  ALA   109      68.520  40.220  65.710  1.00  0.00            
ATOM   1698  CB  ALA   109      68.920  39.090  63.970  1.00  0.00            
ATOM   1699  HB1 ALA   109      69.110  39.920  63.280  1.00  0.00            
ATOM   1700  HB2 ALA   109      69.900  38.770  64.310  1.00  0.00            
ATOM   1701  HB3 ALA   109      68.560  38.180  63.490  1.00  0.00            
ATOM   1702  C   ALA   109      66.880  40.420  64.400  1.00  0.00            
ATOM   1703  O   ALA   109      65.870  39.960  63.880  1.00  0.00            
ATOM   1704  N   THR   110      67.110  41.740  64.440  1.00  0.00            
ATOM   1705  H   THR   110      68.010  42.010  64.810  1.00  0.00            
ATOM   1706  CA  THR   110      66.170  42.800  64.170  1.00  0.00            
ATOM   1707  HA  THR   110      65.430  42.470  63.440  1.00  0.00            
ATOM   1708  CB  THR   110      65.310  43.170  65.380  1.00  0.00            
ATOM   1709  HB  THR   110      64.740  44.050  65.080  1.00  0.00            
ATOM   1710  CG2 THR   110      64.320  42.180  65.970  1.00  0.00            
ATOM   1711 1HG2 THR   110      64.950  41.470  66.520  1.00  0.00            
ATOM   1712 2HG2 THR   110      63.600  42.640  66.650  1.00  0.00            
ATOM   1713 3HG2 THR   110      63.810  41.680  65.150  1.00  0.00            
ATOM   1714  OG1 THR   110      66.180  43.510  66.430  1.00  0.00            
ATOM   1715  HG1 THR   110      67.020  43.060  66.320  1.00  0.00            
ATOM   1716  C   THR   110      66.990  43.890  63.490  1.00  0.00            
ATOM   1717  O   THR   110      68.210  43.940  63.510  1.00  0.00            
ATOM   1718  N   ASP   111      66.310  44.840  62.830  1.00  0.00            
ATOM   1719  H   ASP   111      65.310  44.750  62.920  1.00  0.00            
ATOM   1720  CA  ASP   111      66.870  46.040  62.240  1.00  0.00            
ATOM   1721  HA  ASP   111      67.910  45.770  62.020  1.00  0.00            
ATOM   1722  CB  ASP   111      66.130  46.310  60.940  1.00  0.00            
ATOM   1723  HB1 ASP   111      66.810  46.910  60.330  1.00  0.00            
ATOM   1724  HB2 ASP   111      65.150  46.770  61.070  1.00  0.00            
ATOM   1725  CG  ASP   111      65.930  45.050  60.110  1.00  0.00            
ATOM   1726  OD1 ASP   111      66.930  44.490  59.630  1.00  0.00            
ATOM   1727  OD2 ASP   111      64.900  44.360  60.290  1.00  0.00            
ATOM   1728  C   ASP   111      67.000  47.190  63.230  1.00  0.00            
ATOM   1729  O   ASP   111      66.480  47.180  64.340  1.00  0.00            
ATOM   1730  N   LEU   112      67.740  48.210  62.810  1.00  0.00            
ATOM   1731  H   LEU   112      68.170  48.270  61.900  1.00  0.00            
ATOM   1732  CA  LEU   112      67.900  49.450  63.550  1.00  0.00            
ATOM   1733  HA  LEU   112      67.860  49.350  64.640  1.00  0.00            
ATOM   1734  CB  LEU   112      69.220  50.140  63.220  1.00  0.00            
ATOM   1735  HB1 LEU   112      69.260  51.090  63.750  1.00  0.00            
ATOM   1736  HB2 LEU   112      69.300  50.420  62.170  1.00  0.00            
ATOM   1737  CG  LEU   112      70.450  49.330  63.630  1.00  0.00            
ATOM   1738  HG  LEU   112      70.420  48.240  63.550  1.00  0.00            
ATOM   1739  CD1 LEU   112      71.710  49.780  62.900  1.00  0.00            
ATOM   1740 1HD1 LEU   112      72.470  49.030  63.120  1.00  0.00            
ATOM   1741 2HD1 LEU   112      71.460  49.710  61.840  1.00  0.00            
ATOM   1742 3HD1 LEU   112      71.950  50.830  63.050  1.00  0.00            
ATOM   1743  CD2 LEU   112      70.910  49.480  65.080  1.00  0.00            
ATOM   1744 1HD2 LEU   112      70.970  50.550  65.250  1.00  0.00            
ATOM   1745 2HD2 LEU   112      70.110  49.190  65.760  1.00  0.00            
ATOM   1746 3HD2 LEU   112      71.810  48.880  65.210  1.00  0.00            
ATOM   1747  C   LEU   112      66.680  50.300  63.260  1.00  0.00            
ATOM   1748  O   LEU   112      66.820  51.340  62.620  1.00  0.00            
ATOM   1749  N   ASP   113      65.500  49.880  63.720  1.00  0.00            
ATOM   1750  H   ASP   113      65.450  48.940  64.070  1.00  0.00            
ATOM   1751  CA  ASP   113      64.300  50.680  63.850  1.00  0.00            
ATOM   1752  HA  ASP   113      64.630  51.710  63.980  1.00  0.00            
ATOM   1753  CB  ASP   113      63.500  50.520  62.560  1.00  0.00            
ATOM   1754  HB1 ASP   113      63.250  49.460  62.470  1.00  0.00            
ATOM   1755  HB2 ASP   113      64.170  50.790  61.750  1.00  0.00            
ATOM   1756  CG  ASP   113      62.230  51.350  62.420  1.00  0.00            
ATOM   1757  OD1 ASP   113      62.020  51.760  61.250  1.00  0.00            
ATOM   1758  OD2 ASP   113      61.360  51.490  63.300  1.00  0.00            
ATOM   1759  C   ASP   113      63.580  50.260  65.130  1.00  0.00            
ATOM   1760  O   ASP   113      63.800  49.140  65.570  1.00  0.00            
ATOM   1761  N   ARG   114      62.660  51.040  65.700  1.00  0.00            
ATOM   1762  H   ARG   114      62.390  51.890  65.220  1.00  0.00            
ATOM   1763  CA  ARG   114      61.890  50.650  66.860  1.00  0.00            
ATOM   1764  HA  ARG   114      62.520  49.940  67.390  1.00  0.00            
ATOM   1765  CB  ARG   114      61.560  51.890  67.680  1.00  0.00            
ATOM   1766  HB1 ARG   114      61.220  51.610  68.670  1.00  0.00            
ATOM   1767  HB2 ARG   114      60.710  52.390  67.220  1.00  0.00            
ATOM   1768  CG  ARG   114      62.710  52.880  67.860  1.00  0.00            
ATOM   1769  HG1 ARG   114      62.340  53.730  68.430  1.00  0.00            
ATOM   1770  HG2 ARG   114      63.350  53.130  67.010  1.00  0.00            
ATOM   1771  CD  ARG   114      63.660  52.190  68.840  1.00  0.00            
ATOM   1772  HD1 ARG   114      63.980  51.190  68.530  1.00  0.00            
ATOM   1773  HD2 ARG   114      63.160  52.120  69.800  1.00  0.00            
ATOM   1774  NE  ARG   114      64.790  53.100  68.980  1.00  0.00            
ATOM   1775  HE  ARG   114      64.790  53.980  68.480  1.00  0.00            
ATOM   1776  CZ  ARG   114      65.940  52.930  69.660  1.00  0.00            
ATOM   1777  NH1 ARG   114      66.170  51.950  70.550  1.00  0.00            
ATOM   1778 1HH1 ARG   114      65.510  51.200  70.580  1.00  0.00            
ATOM   1779 2HH1 ARG   114      67.080  51.820  70.970  1.00  0.00            
ATOM   1780  NH2 ARG   114      66.980  53.730  69.390  1.00  0.00            
ATOM   1781 1HH2 ARG   114      66.830  54.510  68.770  1.00  0.00            
ATOM   1782 2HH2 ARG   114      67.840  53.350  69.780  1.00  0.00            
ATOM   1783  C   ARG   114      60.640  49.830  66.560  1.00  0.00            
ATOM   1784  O   ARG   114      60.040  49.280  67.480  1.00  0.00            
ATOM   1785  N   GLU   115      60.270  49.610  65.290  1.00  0.00            
ATOM   1786  H   GLU   115      60.740  50.180  64.600  1.00  0.00            
ATOM   1787  CA  GLU   115      59.440  48.540  64.790  1.00  0.00            
ATOM   1788  HA  GLU   115      58.480  48.590  65.290  1.00  0.00            
ATOM   1789  CB  GLU   115      59.360  48.720  63.270  1.00  0.00            
ATOM   1790  HB1 GLU   115      60.340  49.040  62.920  1.00  0.00            
ATOM   1791  HB2 GLU   115      58.740  49.590  63.070  1.00  0.00            
ATOM   1792  CG  GLU   115      58.770  47.520  62.530  1.00  0.00            
ATOM   1793  HG1 GLU   115      57.780  47.210  62.850  1.00  0.00            
ATOM   1794  HG2 GLU   115      59.390  46.620  62.590  1.00  0.00            
ATOM   1795  CD  GLU   115      58.560  47.940  61.090  1.00  0.00            
ATOM   1796  OE1 GLU   115      57.430  48.260  60.650  1.00  0.00            
ATOM   1797  OE2 GLU   115      59.600  48.050  60.400  1.00  0.00            
ATOM   1798  C   GLU   115      60.000  47.200  65.250  1.00  0.00            
ATOM   1799  O   GLU   115      59.310  46.310  65.750  1.00  0.00            
ATOM   1800  N   GLY   116      61.320  47.010  65.120  1.00  0.00            
ATOM   1801  H   GLY   116      61.840  47.790  64.750  1.00  0.00            
ATOM   1802  CA  GLY   116      62.000  45.810  65.570  1.00  0.00            
ATOM   1803  HA1 GLY   116      63.000  45.820  65.130  1.00  0.00            
ATOM   1804  HA2 GLY   116      61.540  44.900  65.190  1.00  0.00            
ATOM   1805  C   GLY   116      62.160  45.690  67.080  1.00  0.00            
ATOM   1806  O   GLY   116      62.160  44.570  67.600  1.00  0.00            
ATOM   1807  N   GLU   117      62.160  46.800  67.800  1.00  0.00            
ATOM   1808  H   GLU   117      62.110  47.700  67.340  1.00  0.00            
ATOM   1809  CA  GLU   117      61.940  46.820  69.240  1.00  0.00            
ATOM   1810  HA  GLU   117      62.630  46.080  69.640  1.00  0.00            
ATOM   1811  CB  GLU   117      62.150  48.150  69.960  1.00  0.00            
ATOM   1812  HB1 GLU   117      61.170  48.600  70.110  1.00  0.00            
ATOM   1813  HB2 GLU   117      62.790  48.710  69.280  1.00  0.00            
ATOM   1814  CG  GLU   117      63.010  47.930  71.200  1.00  0.00            
ATOM   1815  HG1 GLU   117      63.620  47.040  71.060  1.00  0.00            
ATOM   1816  HG2 GLU   117      62.320  47.780  72.040  1.00  0.00            
ATOM   1817  CD  GLU   117      63.890  49.120  71.530  1.00  0.00            
ATOM   1818  OE1 GLU   117      64.630  49.650  70.670  1.00  0.00            
ATOM   1819  OE2 GLU   117      63.870  49.470  72.730  1.00  0.00            
ATOM   1820  C   GLU   117      60.570  46.260  69.600  1.00  0.00            
ATOM   1821  O   GLU   117      60.400  45.500  70.560  1.00  0.00            
ATOM   1822  N   ALA   118      59.560  46.590  68.790  1.00  0.00            
ATOM   1823  H   ALA   118      59.700  47.280  68.070  1.00  0.00            
ATOM   1824  CA  ALA   118      58.200  46.180  69.030  1.00  0.00            
ATOM   1825  HA  ALA   118      58.060  46.320  70.100  1.00  0.00            
ATOM   1826  CB  ALA   118      57.240  47.070  68.240  1.00  0.00            
ATOM   1827  HB1 ALA   118      57.250  46.870  67.170  1.00  0.00            
ATOM   1828  HB2 ALA   118      56.300  46.870  68.740  1.00  0.00            
ATOM   1829  HB3 ALA   118      57.610  48.080  68.400  1.00  0.00            
ATOM   1830  C   ALA   118      58.020  44.690  68.740  1.00  0.00            
ATOM   1831  O   ALA   118      57.290  43.980  69.420  1.00  0.00            
ATOM   1832  N   ILE   119      58.660  44.200  67.670  1.00  0.00            
ATOM   1833  H   ILE   119      59.230  44.900  67.220  1.00  0.00            
ATOM   1834  CA  ILE   119      58.770  42.800  67.320  1.00  0.00            
ATOM   1835  HA  ILE   119      57.770  42.370  67.270  1.00  0.00            
ATOM   1836  CB  ILE   119      59.370  42.590  65.930  1.00  0.00            
ATOM   1837  HB  ILE   119      60.350  43.080  65.920  1.00  0.00            
ATOM   1838  CG2 ILE   119      59.720  41.120  65.720  1.00  0.00            
ATOM   1839 1HG2 ILE   119      58.860  40.500  65.970  1.00  0.00            
ATOM   1840 2HG2 ILE   119      60.100  40.880  64.720  1.00  0.00            
ATOM   1841 3HG2 ILE   119      60.500  40.920  66.450  1.00  0.00            
ATOM   1842  CG1 ILE   119      58.590  43.220  64.780  1.00  0.00            
ATOM   1843 1HG1 ILE   119      58.180  44.200  65.000  1.00  0.00            
ATOM   1844 2HG1 ILE   119      57.710  42.580  64.700  1.00  0.00            
ATOM   1845  CD  ILE   119      59.290  43.240  63.420  1.00  0.00            
ATOM   1846  HD1 ILE   119      58.560  43.580  62.690  1.00  0.00            
ATOM   1847  HD2 ILE   119      60.160  43.900  63.420  1.00  0.00            
ATOM   1848  HD3 ILE   119      59.550  42.250  63.050  1.00  0.00            
ATOM   1849  C   ILE   119      59.400  41.980  68.430  1.00  0.00            
ATOM   1850  O   ILE   119      58.780  41.020  68.880  1.00  0.00            
ATOM   1851  N   ALA   120      60.500  42.470  69.000  1.00  0.00            
ATOM   1852  H   ALA   120      61.010  43.210  68.530  1.00  0.00            
ATOM   1853  CA  ALA   120      61.300  41.740  69.960  1.00  0.00            
ATOM   1854  HA  ALA   120      61.320  40.720  69.570  1.00  0.00            
ATOM   1855  CB  ALA   120      62.590  42.560  70.000  1.00  0.00            
ATOM   1856  HB1 ALA   120      63.270  42.300  69.190  1.00  0.00            
ATOM   1857  HB2 ALA   120      62.510  43.650  70.020  1.00  0.00            
ATOM   1858  HB3 ALA   120      63.070  42.240  70.930  1.00  0.00            
ATOM   1859  C   ALA   120      60.630  41.660  71.320  1.00  0.00            
ATOM   1860  O   ALA   120      60.910  40.720  72.070  1.00  0.00            
ATOM   1861  N   TRP   121      59.800  42.660  71.610  1.00  0.00            
ATOM   1862  H   TRP   121      59.670  43.450  70.990  1.00  0.00            
ATOM   1863  CA  TRP   121      59.020  42.680  72.840  1.00  0.00            
ATOM   1864  HA  TRP   121      59.580  42.310  73.700  1.00  0.00            
ATOM   1865  CB  TRP   121      58.730  44.140  73.190  1.00  0.00            
ATOM   1866  HB1 TRP   121      58.040  44.560  72.450  1.00  0.00            
ATOM   1867  HB2 TRP   121      59.640  44.730  73.100  1.00  0.00            
ATOM   1868  CG  TRP   121      58.330  44.430  74.600  1.00  0.00            
ATOM   1869  CD1 TRP   121      57.220  45.110  74.960  1.00  0.00            
ATOM   1870  HD1 TRP   121      56.540  45.640  74.300  1.00  0.00            
ATOM   1871  NE1 TRP   121      57.150  45.080  76.330  1.00  0.00            
ATOM   1872  HE1 TRP   121      56.430  45.370  76.980  1.00  0.00            
ATOM   1873  CE2 TRP   121      58.230  44.480  76.930  1.00  0.00            
ATOM   1874  CZ2 TRP   121      58.680  44.340  78.250  1.00  0.00            
ATOM   1875  HZ2 TRP   121      58.180  44.650  79.150  1.00  0.00            
ATOM   1876  CH2 TRP   121      59.950  43.780  78.460  1.00  0.00            
ATOM   1877  HH2 TRP   121      60.370  43.540  79.430  1.00  0.00            
ATOM   1878  CZ3 TRP   121      60.700  43.300  77.380  1.00  0.00            
ATOM   1879  HZ3 TRP   121      61.600  42.730  77.550  1.00  0.00            
ATOM   1880  CE3 TRP   121      60.280  43.490  76.060  1.00  0.00            
ATOM   1881  HE3 TRP   121      60.880  43.110  75.250  1.00  0.00            
ATOM   1882  CD2 TRP   121      59.030  44.080  75.820  1.00  0.00            
ATOM   1883  C   TRP   121      57.740  41.880  72.710  1.00  0.00            
ATOM   1884  O   TRP   121      57.210  41.320  73.680  1.00  0.00            
ATOM   1885  N   HIE   122      57.270  41.630  71.490  1.00  0.00            
ATOM   1886  H   HIE   122      57.550  42.210  70.710  1.00  0.00            
ATOM   1887  CA  HIE   122      56.110  40.790  71.280  1.00  0.00            
ATOM   1888  HA  HIE   122      55.460  40.760  72.150  1.00  0.00            
ATOM   1889  CB  HIE   122      55.230  41.220  70.100  1.00  0.00            
ATOM   1890  HB1 HIE   122      54.610  40.380  69.780  1.00  0.00            
ATOM   1891  HB2 HIE   122      55.850  41.500  69.250  1.00  0.00            
ATOM   1892  CG  HIE   122      54.330  42.300  70.630  1.00  0.00            
ATOM   1893  ND1 HIE   122      52.940  42.220  70.740  1.00  0.00            
ATOM   1894  CE1 HIE   122      52.540  43.360  71.310  1.00  0.00            
ATOM   1895  HE1 HIE   122      51.550  43.710  71.540  1.00  0.00            
ATOM   1896  NE2 HIE   122      53.590  44.160  71.600  1.00  0.00            
ATOM   1897  HE2 HIE   122      53.490  45.030  72.090  1.00  0.00            
ATOM   1898  CD2 HIE   122      54.720  43.480  71.210  1.00  0.00            
ATOM   1899  HD2 HIE   122      55.730  43.820  71.370  1.00  0.00            
ATOM   1900  C   HIE   122      56.500  39.320  71.120  1.00  0.00            
ATOM   1901  O   HIE   122      55.820  38.490  71.710  1.00  0.00            
ATOM   1902  N   LEU   123      57.580  38.990  70.400  1.00  0.00            
ATOM   1903  H   LEU   123      58.080  39.730  69.940  1.00  0.00            
ATOM   1904  CA  LEU   123      58.060  37.620  70.300  1.00  0.00            
ATOM   1905  HA  LEU   123      57.210  36.990  70.020  1.00  0.00            
ATOM   1906  CB  LEU   123      59.210  37.420  69.320  1.00  0.00            
ATOM   1907  HB1 LEU   123      59.700  36.480  69.580  1.00  0.00            
ATOM   1908  HB2 LEU   123      59.820  38.320  69.390  1.00  0.00            
ATOM   1909  CG  LEU   123      58.670  37.250  67.910  1.00  0.00            
ATOM   1910  HG  LEU   123      57.730  37.810  67.900  1.00  0.00            
ATOM   1911  CD1 LEU   123      59.620  37.810  66.860  1.00  0.00            
ATOM   1912 1HD1 LEU   123      58.980  37.990  66.000  1.00  0.00            
ATOM   1913 2HD1 LEU   123      60.060  38.770  67.160  1.00  0.00            
ATOM   1914 3HD1 LEU   123      60.360  37.120  66.470  1.00  0.00            
ATOM   1915  CD2 LEU   123      58.340  35.810  67.520  1.00  0.00            
ATOM   1916 1HD2 LEU   123      57.990  35.850  66.490  1.00  0.00            
ATOM   1917 2HD2 LEU   123      59.260  35.230  67.490  1.00  0.00            
ATOM   1918 3HD2 LEU   123      57.560  35.450  68.200  1.00  0.00            
ATOM   1919  C   LEU   123      58.530  36.980  71.600  1.00  0.00            
ATOM   1920  O   LEU   123      58.550  35.760  71.740  1.00  0.00            
ATOM   1921  N   ARG   124      58.940  37.800  72.570  1.00  0.00            
ATOM   1922  H   ARG   124      58.840  38.790  72.390  1.00  0.00            
ATOM   1923  CA  ARG   124      59.290  37.410  73.920  1.00  0.00            
ATOM   1924  HA  ARG   124      60.290  36.990  73.810  1.00  0.00            
ATOM   1925  CB  ARG   124      59.420  38.690  74.750  1.00  0.00            
ATOM   1926  HB1 ARG   124      58.480  39.240  74.750  1.00  0.00            
ATOM   1927  HB2 ARG   124      60.200  39.290  74.280  1.00  0.00            
ATOM   1928  CG  ARG   124      59.840  38.530  76.210  1.00  0.00            
ATOM   1929  HG1 ARG   124      60.830  38.090  76.180  1.00  0.00            
ATOM   1930  HG2 ARG   124      59.200  37.760  76.620  1.00  0.00            
ATOM   1931  CD  ARG   124      59.860  39.880  76.930  1.00  0.00            
ATOM   1932  HD1 ARG   124      60.200  40.670  76.260  1.00  0.00            
ATOM   1933  HD2 ARG   124      60.540  39.880  77.780  1.00  0.00            
ATOM   1934  NE  ARG   124      58.580  40.320  77.470  1.00  0.00            
ATOM   1935  HE  ARG   124      57.930  40.720  76.810  1.00  0.00            
ATOM   1936  CZ  ARG   124      58.110  40.390  78.730  1.00  0.00            
ATOM   1937  NH1 ARG   124      58.850  40.060  79.790  1.00  0.00            
ATOM   1938 1HH1 ARG   124      59.760  39.680  79.590  1.00  0.00            
ATOM   1939 2HH1 ARG   124      58.490  40.200  80.730  1.00  0.00            
ATOM   1940  NH2 ARG   124      56.900  40.910  78.990  1.00  0.00            
ATOM   1941 1HH2 ARG   124      56.350  41.000  78.150  1.00  0.00            
ATOM   1942 2HH2 ARG   124      56.550  40.870  79.940  1.00  0.00            
ATOM   1943  C   ARG   124      58.340  36.410  74.560  1.00  0.00            
ATOM   1944  O   ARG   124      58.770  35.560  75.330  1.00  0.00            
ATOM   1945  N   GLU   125      57.080  36.490  74.140  1.00  0.00            
ATOM   1946  H   GLU   125      56.850  37.190  73.440  1.00  0.00            
ATOM   1947  CA  GLU   125      56.010  35.600  74.550  1.00  0.00            
ATOM   1948  HA  GLU   125      55.730  35.730  75.590  1.00  0.00            
ATOM   1949  CB  GLU   125      54.720  36.040  73.870  1.00  0.00            
ATOM   1950  HB1 GLU   125      54.740  35.760  72.810  1.00  0.00            
ATOM   1951  HB2 GLU   125      54.620  37.120  73.840  1.00  0.00            
ATOM   1952  CG  GLU   125      53.480  35.430  74.520  1.00  0.00            
ATOM   1953  HG1 GLU   125      53.460  35.660  75.580  1.00  0.00            
ATOM   1954  HG2 GLU   125      53.530  34.350  74.480  1.00  0.00            
ATOM   1955  CD  GLU   125      52.270  36.030  73.810  1.00  0.00            
ATOM   1956  OE1 GLU   125      51.940  37.180  74.160  1.00  0.00            
ATOM   1957  OE2 GLU   125      51.680  35.440  72.880  1.00  0.00            
ATOM   1958  C   GLU   125      56.320  34.140  74.250  1.00  0.00            
ATOM   1959  O   GLU   125      55.930  33.280  75.030  1.00  0.00            
ATOM   1960  N   VAL   126      56.990  33.850  73.140  1.00  0.00            
ATOM   1961  H   VAL   126      57.170  34.580  72.460  1.00  0.00            
ATOM   1962  CA  VAL   126      57.250  32.520  72.630  1.00  0.00            
ATOM   1963  HA  VAL   126      56.790  31.900  73.400  1.00  0.00            
ATOM   1964  CB  VAL   126      56.510  32.260  71.320  1.00  0.00            
ATOM   1965  HB  VAL   126      56.640  31.190  71.130  1.00  0.00            
ATOM   1966  CG1 VAL   126      55.030  32.580  71.220  1.00  0.00            
ATOM   1967 1HG1 VAL   126      54.640  32.610  70.200  1.00  0.00            
ATOM   1968 2HG1 VAL   126      54.470  31.730  71.610  1.00  0.00            
ATOM   1969 3HG1 VAL   126      54.750  33.500  71.740  1.00  0.00            
ATOM   1970  CG2 VAL   126      57.100  32.930  70.080  1.00  0.00            
ATOM   1971 1HG2 VAL   126      58.180  32.770  70.100  1.00  0.00            
ATOM   1972 2HG2 VAL   126      56.670  32.310  69.290  1.00  0.00            
ATOM   1973 3HG2 VAL   126      56.970  34.010  70.020  1.00  0.00            
ATOM   1974  C   VAL   126      58.710  32.090  72.670  1.00  0.00            
ATOM   1975  O   VAL   126      59.030  30.900  72.660  1.00  0.00            
ATOM   1976  N   ILE   127      59.690  33.000  72.620  1.00  0.00            
ATOM   1977  H   ILE   127      59.370  33.960  72.520  1.00  0.00            
ATOM   1978  CA  ILE   127      61.120  32.770  72.690  1.00  0.00            
ATOM   1979  HA  ILE   127      61.250  31.730  72.970  1.00  0.00            
ATOM   1980  CB  ILE   127      61.810  33.000  71.350  1.00  0.00            
ATOM   1981  HB  ILE   127      62.890  32.950  71.490  1.00  0.00            
ATOM   1982  CG2 ILE   127      61.460  31.810  70.450  1.00  0.00            
ATOM   1983 1HG2 ILE   127      62.000  31.750  69.500  1.00  0.00            
ATOM   1984 2HG2 ILE   127      61.740  30.950  71.050  1.00  0.00            
ATOM   1985 3HG2 ILE   127      60.390  31.660  70.300  1.00  0.00            
ATOM   1986  CG1 ILE   127      61.450  34.330  70.690  1.00  0.00            
ATOM   1987 1HG1 ILE   127      61.590  35.080  71.460  1.00  0.00            
ATOM   1988 2HG1 ILE   127      60.390  34.370  70.410  1.00  0.00            
ATOM   1989  CD  ILE   127      62.360  34.670  69.510  1.00  0.00            
ATOM   1990  HD1 ILE   127      62.250  35.730  69.330  1.00  0.00            
ATOM   1991  HD2 ILE   127      63.400  34.420  69.720  1.00  0.00            
ATOM   1992  HD3 ILE   127      61.980  34.140  68.640  1.00  0.00            
ATOM   1993  C   ILE   127      61.830  33.620  73.740  1.00  0.00            
ATOM   1994  O   ILE   127      62.800  34.350  73.550  1.00  0.00            
ATOM   1995  N   GLY   128      61.370  33.550  74.990  1.00  0.00            
ATOM   1996  H   GLY   128      60.610  32.900  75.160  1.00  0.00            
ATOM   1997  CA  GLY   128      61.590  34.520  76.040  1.00  0.00            
ATOM   1998  HA1 GLY   128      61.700  35.550  75.690  1.00  0.00            
ATOM   1999  HA2 GLY   128      62.580  34.360  76.470  1.00  0.00            
ATOM   2000  C   GLY   128      60.620  34.370  77.210  1.00  0.00            
ATOM   2001  O   GLY   128      59.770  33.490  77.250  1.00  0.00            
ATOM   2002  N   GLY   129      60.660  35.370  78.100  1.00  0.00            
ATOM   2003  H   GLY   129      61.270  36.160  77.960  1.00  0.00            
ATOM   2004  CA  GLY   129      60.040  35.250  79.400  1.00  0.00            
ATOM   2005  HA1 GLY   129      59.850  34.210  79.670  1.00  0.00            
ATOM   2006  HA2 GLY   129      59.120  35.820  79.250  1.00  0.00            
ATOM   2007  C   GLY   129      60.970  35.880  80.420  1.00  0.00            
ATOM   2008  O   GLY   129      61.380  37.030  80.290  1.00  0.00            
ATOM   2009  N   ASP   130      61.180  35.110  81.490  1.00  0.00            
ATOM   2010  H   ASP   130      60.730  34.210  81.540  1.00  0.00            
ATOM   2011  CA  ASP   130      62.160  35.430  82.510  1.00  0.00            
ATOM   2012  HA  ASP   130      62.250  36.510  82.630  1.00  0.00            
ATOM   2013  CB  ASP   130      61.620  35.080  83.890  1.00  0.00            
ATOM   2014  HB1 ASP   130      61.290  34.040  83.880  1.00  0.00            
ATOM   2015  HB2 ASP   130      60.660  35.590  84.000  1.00  0.00            
ATOM   2016  CG  ASP   130      62.470  35.370  85.120  1.00  0.00            
ATOM   2017  OD1 ASP   130      62.410  34.520  86.030  1.00  0.00            
ATOM   2018  OD2 ASP   130      63.220  36.370  85.040  1.00  0.00            
ATOM   2019  C   ASP   130      63.560  34.940  82.150  1.00  0.00            
ATOM   2020  O   ASP   130      64.540  35.410  82.720  1.00  0.00            
ATOM   2021  N   ASP   131      63.680  33.910  81.310  1.00  0.00            
ATOM   2022  H   ASP   131      62.850  33.530  80.890  1.00  0.00            
ATOM   2023  CA  ASP   131      64.930  33.370  80.800  1.00  0.00            
ATOM   2024  HA  ASP   131      65.770  33.480  81.480  1.00  0.00            
ATOM   2025  CB  ASP   131      64.840  31.850  80.700  1.00  0.00            
ATOM   2026  HB1 ASP   131      63.930  31.590  80.150  1.00  0.00            
ATOM   2027  HB2 ASP   131      64.710  31.440  81.700  1.00  0.00            
ATOM   2028  CG  ASP   131      66.090  31.340  79.980  1.00  0.00            
ATOM   2029  OD1 ASP   131      67.200  31.550  80.510  1.00  0.00            
ATOM   2030  OD2 ASP   131      66.040  30.750  78.880  1.00  0.00            
ATOM   2031  C   ASP   131      65.300  34.140  79.540  1.00  0.00            
ATOM   2032  O   ASP   131      64.410  34.620  78.830  1.00  0.00            
ATOM   2033  N   ALA   132      66.550  34.180  79.100  1.00  0.00            
ATOM   2034  H   ALA   132      67.320  33.750  79.590  1.00  0.00            
ATOM   2035  CA  ALA   132      66.930  34.890  77.890  1.00  0.00            
ATOM   2036  HA  ALA   132      68.010  34.930  77.990  1.00  0.00            
ATOM   2037  CB  ALA   132      66.670  34.090  76.610  1.00  0.00            
ATOM   2038  HB1 ALA   132      67.160  33.150  76.850  1.00  0.00            
ATOM   2039  HB2 ALA   132      65.600  33.930  76.460  1.00  0.00            
ATOM   2040  HB3 ALA   132      67.080  34.590  75.740  1.00  0.00            
ATOM   2041  C   ALA   132      66.560  36.370  77.850  1.00  0.00            
ATOM   2042  O   ALA   132      66.100  36.930  76.860  1.00  0.00            
ATOM   2043  N   ARG   133      66.750  36.990  79.020  1.00  0.00            
ATOM   2044  H   ARG   133      66.920  36.420  79.840  1.00  0.00            
ATOM   2045  CA  ARG   133      66.440  38.390  79.220  1.00  0.00            
ATOM   2046  HA  ARG   133      65.440  38.580  78.850  1.00  0.00            
ATOM   2047  CB  ARG   133      66.560  38.770  80.700  1.00  0.00            
ATOM   2048  HB1 ARG   133      66.210  39.800  80.720  1.00  0.00            
ATOM   2049  HB2 ARG   133      67.620  38.660  80.910  1.00  0.00            
ATOM   2050  CG  ARG   133      65.860  37.940  81.770  1.00  0.00            
ATOM   2051  HG1 ARG   133      66.360  36.970  81.700  1.00  0.00            
ATOM   2052  HG2 ARG   133      64.810  37.830  81.500  1.00  0.00            
ATOM   2053  CD  ARG   133      65.890  38.620  83.140  1.00  0.00            
ATOM   2054  HD1 ARG   133      65.350  39.560  83.010  1.00  0.00            
ATOM   2055  HD2 ARG   133      66.920  38.960  83.250  1.00  0.00            
ATOM   2056  NE  ARG   133      65.440  37.850  84.300  1.00  0.00            
ATOM   2057  HE  ARG   133      64.590  37.300  84.220  1.00  0.00            
ATOM   2058  CZ  ARG   133      66.210  37.550  85.350  1.00  0.00            
ATOM   2059  NH1 ARG   133      67.400  38.070  85.670  1.00  0.00            
ATOM   2060 1HH1 ARG   133      67.850  38.670  84.990  1.00  0.00            
ATOM   2061 2HH1 ARG   133      67.730  38.060  86.620  1.00  0.00            
ATOM   2062  NH2 ARG   133      65.780  36.620  86.210  1.00  0.00            
ATOM   2063 1HH2 ARG   133      64.820  36.330  86.040  1.00  0.00            
ATOM   2064 2HH2 ARG   133      66.190  36.550  87.130  1.00  0.00            
ATOM   2065  C   ARG   133      67.280  39.370  78.410  1.00  0.00            
ATOM   2066  O   ARG   133      67.030  40.570  78.500  1.00  0.00            
ATOM   2067  N   TYR   134      68.330  38.870  77.750  1.00  0.00            
ATOM   2068  H   TYR   134      68.520  37.880  77.840  1.00  0.00            
ATOM   2069  CA  TYR   134      69.130  39.690  76.870  1.00  0.00            
ATOM   2070  HA  TYR   134      69.520  40.560  77.390  1.00  0.00            
ATOM   2071  CB  TYR   134      70.250  38.830  76.290  1.00  0.00            
ATOM   2072  HB1 TYR   134      71.020  38.690  77.050  1.00  0.00            
ATOM   2073  HB2 TYR   134      70.790  39.300  75.470  1.00  0.00            
ATOM   2074  CG  TYR   134      70.090  37.490  75.630  1.00  0.00            
ATOM   2075  CD1 TYR   134      70.620  36.360  76.260  1.00  0.00            
ATOM   2076  HD1 TYR   134      71.220  36.450  77.150  1.00  0.00            
ATOM   2077  CE1 TYR   134      70.490  35.100  75.650  1.00  0.00            
ATOM   2078  HE1 TYR   134      70.970  34.240  76.090  1.00  0.00            
ATOM   2079  CZ  TYR   134      69.790  35.000  74.430  1.00  0.00            
ATOM   2080  OH  TYR   134      69.560  33.720  74.010  1.00  0.00            
ATOM   2081  HH  TYR   134      68.860  33.720  73.350  1.00  0.00            
ATOM   2082  CE2 TYR   134      69.170  36.150  73.900  1.00  0.00            
ATOM   2083  HE2 TYR   134      68.530  36.040  73.040  1.00  0.00            
ATOM   2084  CD2 TYR   134      69.310  37.420  74.460  1.00  0.00            
ATOM   2085  HD2 TYR   134      68.940  38.320  73.990  1.00  0.00            
ATOM   2086  C   TYR   134      68.200  40.210  75.780  1.00  0.00            
ATOM   2087  O   TYR   134      67.180  39.620  75.440  1.00  0.00            
ATOM   2088  N   SER   135      68.640  41.380  75.290  1.00  0.00            
ATOM   2089  H   SER   135      69.500  41.720  75.690  1.00  0.00            
ATOM   2090  CA  SER   135      67.990  42.130  74.230  1.00  0.00            
ATOM   2091  HA  SER   135      66.940  42.180  74.530  1.00  0.00            
ATOM   2092  CB  SER   135      68.610  43.520  74.220  1.00  0.00            
ATOM   2093  HB1 SER   135      69.680  43.450  73.990  1.00  0.00            
ATOM   2094  HB2 SER   135      68.520  43.930  75.220  1.00  0.00            
ATOM   2095  OG  SER   135      68.040  44.490  73.370  1.00  0.00            
ATOM   2096  HG  SER   135      68.590  45.280  73.380  1.00  0.00            
ATOM   2097  C   SER   135      68.080  41.390  72.910  1.00  0.00            
ATOM   2098  O   SER   135      68.520  40.260  72.710  1.00  0.00            
ATOM   2099  N   ARG   136      67.540  42.100  71.910  1.00  0.00            
ATOM   2100  H   ARG   136      67.190  43.000  72.200  1.00  0.00            
ATOM   2101  CA  ARG   136      67.480  41.740  70.510  1.00  0.00            
ATOM   2102  HA  ARG   136      67.330  40.670  70.640  1.00  0.00            
ATOM   2103  CB  ARG   136      66.350  42.450  69.780  1.00  0.00            
ATOM   2104  HB1 ARG   136      65.480  42.300  70.420  1.00  0.00            
ATOM   2105  HB2 ARG   136      66.260  41.960  68.810  1.00  0.00            
ATOM   2106  CG  ARG   136      66.580  43.960  69.670  1.00  0.00            
ATOM   2107  HG1 ARG   136      67.320  44.150  68.900  1.00  0.00            
ATOM   2108  HG2 ARG   136      66.900  44.340  70.640  1.00  0.00            
ATOM   2109  CD  ARG   136      65.250  44.630  69.340  1.00  0.00            
ATOM   2110  HD1 ARG   136      64.590  44.410  70.190  1.00  0.00            
ATOM   2111  HD2 ARG   136      64.810  44.250  68.420  1.00  0.00            
ATOM   2112  NE  ARG   136      65.260  46.090  69.340  1.00  0.00            
ATOM   2113  HE  ARG   136      65.510  46.570  70.200  1.00  0.00            
ATOM   2114  CZ  ARG   136      65.430  46.920  68.300  1.00  0.00            
ATOM   2115  NH1 ARG   136      65.560  46.360  67.090  1.00  0.00            
ATOM   2116 1HH1 ARG   136      65.720  45.370  67.040  1.00  0.00            
ATOM   2117 2HH1 ARG   136      65.700  47.010  66.330  1.00  0.00            
ATOM   2118  NH2 ARG   136      65.600  48.230  68.490  1.00  0.00            
ATOM   2119 1HH2 ARG   136      65.540  48.650  69.410  1.00  0.00            
ATOM   2120 2HH2 ARG   136      65.730  48.810  67.670  1.00  0.00            
ATOM   2121  C   ARG   136      68.810  41.980  69.810  1.00  0.00            
ATOM   2122  O   ARG   136      69.560  42.800  70.330  1.00  0.00            
ATOM   2123  N   VAL   137      69.110  41.400  68.650  1.00  0.00            
ATOM   2124  H   VAL   137      68.380  40.860  68.210  1.00  0.00            
ATOM   2125  CA  VAL   137      70.360  41.540  67.920  1.00  0.00            
ATOM   2126  HA  VAL   137      71.120  42.000  68.540  1.00  0.00            
ATOM   2127  CB  VAL   137      70.850  40.200  67.380  1.00  0.00            
ATOM   2128  HB  VAL   137      69.990  39.560  67.140  1.00  0.00            
ATOM   2129  CG1 VAL   137      71.870  40.310  66.250  1.00  0.00            
ATOM   2130 1HG1 VAL   137      72.480  41.190  66.430  1.00  0.00            
ATOM   2131 2HG1 VAL   137      72.400  39.360  66.340  1.00  0.00            
ATOM   2132 3HG1 VAL   137      71.480  40.400  65.230  1.00  0.00            
ATOM   2133  CG2 VAL   137      71.530  39.610  68.610  1.00  0.00            
ATOM   2134 1HG2 VAL   137      71.950  38.610  68.520  1.00  0.00            
ATOM   2135 2HG2 VAL   137      72.420  40.180  68.860  1.00  0.00            
ATOM   2136 3HG2 VAL   137      70.850  39.580  69.470  1.00  0.00            
ATOM   2137  C   VAL   137      70.100  42.620  66.880  1.00  0.00            
ATOM   2138  O   VAL   137      69.050  42.740  66.250  1.00  0.00            
ATOM   2139  N   VAL   138      71.090  43.470  66.600  1.00  0.00            
ATOM   2140  H   VAL   138      71.960  43.320  67.090  1.00  0.00            
ATOM   2141  CA  VAL   138      71.060  44.500  65.590  1.00  0.00            
ATOM   2142  HA  VAL   138      70.390  44.150  64.800  1.00  0.00            
ATOM   2143  CB  VAL   138      70.540  45.850  66.070  1.00  0.00            
ATOM   2144  HB  VAL   138      70.650  46.610  65.300  1.00  0.00            
ATOM   2145  CG1 VAL   138      69.070  45.940  66.500  1.00  0.00            
ATOM   2146 1HG1 VAL   138      68.500  45.470  65.700  1.00  0.00            
ATOM   2147 2HG1 VAL   138      68.910  45.300  67.360  1.00  0.00            
ATOM   2148 3HG1 VAL   138      68.820  47.000  66.540  1.00  0.00            
ATOM   2149  CG2 VAL   138      71.400  46.410  67.200  1.00  0.00            
ATOM   2150 1HG2 VAL   138      71.020  47.390  67.480  1.00  0.00            
ATOM   2151 2HG2 VAL   138      71.430  45.790  68.090  1.00  0.00            
ATOM   2152 3HG2 VAL   138      72.420  46.570  66.850  1.00  0.00            
ATOM   2153  C   VAL   138      72.420  44.680  64.920  1.00  0.00            
ATOM   2154  O   VAL   138      73.460  44.540  65.570  1.00  0.00            
ATOM   2155  N   PHE   139      72.430  44.950  63.620  1.00  0.00            
ATOM   2156  H   PHE   139      71.550  44.890  63.130  1.00  0.00            
ATOM   2157  CA  PHE   139      73.600  45.300  62.830  1.00  0.00            
ATOM   2158  HA  PHE   139      74.270  45.690  63.590  1.00  0.00            
ATOM   2159  CB  PHE   139      74.220  44.070  62.170  1.00  0.00            
ATOM   2160  HB1 PHE   139      74.660  43.470  62.970  1.00  0.00            
ATOM   2161  HB2 PHE   139      75.070  44.330  61.540  1.00  0.00            
ATOM   2162  CG  PHE   139      73.300  43.060  61.530  1.00  0.00            
ATOM   2163  CD1 PHE   139      72.690  42.040  62.270  1.00  0.00            
ATOM   2164  HD1 PHE   139      72.950  41.750  63.280  1.00  0.00            
ATOM   2165  CE1 PHE   139      71.680  41.310  61.640  1.00  0.00            
ATOM   2166  HE1 PHE   139      71.220  40.520  62.220  1.00  0.00            
ATOM   2167  CZ  PHE   139      71.190  41.630  60.370  1.00  0.00            
ATOM   2168  HZ  PHE   139      70.470  41.030  59.830  1.00  0.00            
ATOM   2169  CE2 PHE   139      71.760  42.720  59.710  1.00  0.00            
ATOM   2170  HE2 PHE   139      71.420  43.070  58.750  1.00  0.00            
ATOM   2171  CD2 PHE   139      72.870  43.400  60.240  1.00  0.00            
ATOM   2172  HD2 PHE   139      73.350  44.250  59.780  1.00  0.00            
ATOM   2173  C   PHE   139      73.340  46.310  61.720  1.00  0.00            
ATOM   2174  O   PHE   139      72.210  46.350  61.240  1.00  0.00            
ATOM   2175  N   ASN   140      74.290  47.190  61.420  1.00  0.00            
ATOM   2176  H   ASN   140      75.180  47.040  61.870  1.00  0.00            
ATOM   2177  CA  ASN   140      74.190  48.300  60.490  1.00  0.00            
ATOM   2178  HA  ASN   140      73.310  48.930  60.610  1.00  0.00            
ATOM   2179  CB  ASN   140      75.450  49.150  60.550  1.00  0.00            
ATOM   2180  HB1 ASN   140      75.470  49.680  59.600  1.00  0.00            
ATOM   2181  HB2 ASN   140      76.390  48.610  60.660  1.00  0.00            
ATOM   2182  CG  ASN   140      75.270  50.220  61.620  1.00  0.00            
ATOM   2183  OD1 ASN   140      75.670  50.140  62.780  1.00  0.00            
ATOM   2184  ND2 ASN   140      74.600  51.340  61.320  1.00  0.00            
ATOM   2185 1HD2 ASN   140      74.170  51.430  60.420  1.00  0.00            
ATOM   2186 2HD2 ASN   140      74.510  52.080  62.000  1.00  0.00            
ATOM   2187  C   ASN   140      74.000  47.790  59.060  1.00  0.00            
ATOM   2188  O   ASN   140      73.290  48.440  58.290  1.00  0.00            
ATOM   2189  N   GLU   141      74.620  46.650  58.760  1.00  0.00            
ATOM   2190  H   GLU   141      74.990  46.120  59.540  1.00  0.00            
ATOM   2191  CA  GLU   141      75.060  46.160  57.470  1.00  0.00            
ATOM   2192  HA  GLU   141      74.260  46.220  56.730  1.00  0.00            
ATOM   2193  CB  GLU   141      76.260  46.920  56.910  1.00  0.00            
ATOM   2194  HB1 GLU   141      75.810  47.870  56.600  1.00  0.00            
ATOM   2195  HB2 GLU   141      76.560  46.430  55.980  1.00  0.00            
ATOM   2196  CG  GLU   141      77.360  47.080  57.950  1.00  0.00            
ATOM   2197  HG1 GLU   141      77.900  46.120  57.950  1.00  0.00            
ATOM   2198  HG2 GLU   141      76.930  47.140  58.940  1.00  0.00            
ATOM   2199  CD  GLU   141      78.370  48.180  57.670  1.00  0.00            
ATOM   2200  OE1 GLU   141      78.130  49.330  58.090  1.00  0.00            
ATOM   2201  OE2 GLU   141      79.450  47.870  57.120  1.00  0.00            
ATOM   2202  C   GLU   141      75.460  44.720  57.740  1.00  0.00            
ATOM   2203  O   GLU   141      75.910  44.380  58.830  1.00  0.00            
ATOM   2204  N   ILE   142      75.320  43.820  56.760  1.00  0.00            
ATOM   2205  H   ILE   142      74.910  44.010  55.860  1.00  0.00            
ATOM   2206  CA  ILE   142      75.740  42.440  56.940  1.00  0.00            
ATOM   2207  HA  ILE   142      75.760  42.270  58.010  1.00  0.00            
ATOM   2208  CB  ILE   142      74.750  41.410  56.400  1.00  0.00            
ATOM   2209  HB  ILE   142      74.750  41.420  55.310  1.00  0.00            
ATOM   2210  CG2 ILE   142      75.310  40.020  56.670  1.00  0.00            
ATOM   2211 1HG2 ILE   142      74.570  39.320  56.280  1.00  0.00            
ATOM   2212 2HG2 ILE   142      76.250  39.810  56.150  1.00  0.00            
ATOM   2213 3HG2 ILE   142      75.530  39.800  57.710  1.00  0.00            
ATOM   2214  CG1 ILE   142      73.370  41.530  57.030  1.00  0.00            
ATOM   2215 1HG1 ILE   142      73.160  42.590  57.150  1.00  0.00            
ATOM   2216 2HG1 ILE   142      73.560  41.170  58.040  1.00  0.00            
ATOM   2217  CD  ILE   142      72.190  40.860  56.330  1.00  0.00            
ATOM   2218  HD1 ILE   142      72.560  39.900  55.980  1.00  0.00            
ATOM   2219  HD2 ILE   142      71.410  40.670  57.060  1.00  0.00            
ATOM   2220  HD3 ILE   142      71.850  41.380  55.430  1.00  0.00            
ATOM   2221  C   ILE   142      77.140  42.380  56.360  1.00  0.00            
ATOM   2222  O   ILE   142      77.260  42.190  55.150  1.00  0.00            
ATOM   2223  N   THR   143      78.160  42.550  57.210  1.00  0.00            
ATOM   2224  H   THR   143      77.950  42.530  58.200  1.00  0.00            
ATOM   2225  CA  THR   143      79.550  42.570  56.830  1.00  0.00            
ATOM   2226  HA  THR   143      79.630  41.780  56.080  1.00  0.00            
ATOM   2227  CB  THR   143      80.010  43.960  56.390  1.00  0.00            
ATOM   2228  HB  THR   143      81.060  43.690  56.290  1.00  0.00            
ATOM   2229  CG2 THR   143      79.440  44.710  55.190  1.00  0.00            
ATOM   2230 1HG2 THR   143      79.580  44.190  54.240  1.00  0.00            
ATOM   2231 2HG2 THR   143      78.370  44.900  55.340  1.00  0.00            
ATOM   2232 3HG2 THR   143      79.900  45.690  55.170  1.00  0.00            
ATOM   2233  OG1 THR   143      79.950  44.830  57.490  1.00  0.00            
ATOM   2234  HG1 THR   143      79.760  45.710  57.160  1.00  0.00            
ATOM   2235  C   THR   143      80.420  42.010  57.940  1.00  0.00            
ATOM   2236  O   THR   143      79.880  41.880  59.040  1.00  0.00            
ATOM   2237  N   LYS   144      81.700  41.680  57.720  1.00  0.00            
ATOM   2238  H   LYS   144      81.990  41.780  56.760  1.00  0.00            
ATOM   2239  CA  LYS   144      82.490  40.890  58.640  1.00  0.00            
ATOM   2240  HA  LYS   144      82.070  39.900  58.750  1.00  0.00            
ATOM   2241  CB  LYS   144      83.870  40.650  58.030  1.00  0.00            
ATOM   2242  HB1 LYS   144      84.480  41.550  57.920  1.00  0.00            
ATOM   2243  HB2 LYS   144      83.630  40.280  57.030  1.00  0.00            
ATOM   2244  CG  LYS   144      84.730  39.580  58.690  1.00  0.00            
ATOM   2245  HG1 LYS   144      84.040  38.830  59.070  1.00  0.00            
ATOM   2246  HG2 LYS   144      85.110  39.930  59.640  1.00  0.00            
ATOM   2247  CD  LYS   144      85.820  38.950  57.810  1.00  0.00            
ATOM   2248  HD1 LYS   144      86.580  39.710  57.620  1.00  0.00            
ATOM   2249  HD2 LYS   144      85.450  38.600  56.850  1.00  0.00            
ATOM   2250  CE  LYS   144      86.550  37.780  58.470  1.00  0.00            
ATOM   2251  HE1 LYS   144      85.850  37.030  58.840  1.00  0.00            
ATOM   2252  HE2 LYS   144      87.160  38.200  59.270  1.00  0.00            
ATOM   2253  NZ  LYS   144      87.270  37.010  57.450  1.00  0.00            
ATOM   2254  HZ1 LYS   144      87.880  37.540  56.850  1.00  0.00            
ATOM   2255  HZ2 LYS   144      87.770  36.200  57.790  1.00  0.00            
ATOM   2256  HZ3 LYS   144      86.560  36.650  56.830  1.00  0.00            
ATOM   2257  C   LYS   144      82.570  41.540  60.010  1.00  0.00            
ATOM   2258  O   LYS   144      82.210  40.890  60.990  1.00  0.00            
ATOM   2259  N   ASN   145      82.970  42.810  60.130  1.00  0.00            
ATOM   2260  H   ASN   145      83.120  43.280  59.250  1.00  0.00            
ATOM   2261  CA  ASN   145      83.140  43.480  61.400  1.00  0.00            
ATOM   2262  HA  ASN   145      83.720  42.790  62.020  1.00  0.00            
ATOM   2263  CB  ASN   145      84.110  44.640  61.200  1.00  0.00            
ATOM   2264  HB1 ASN   145      83.760  45.540  60.700  1.00  0.00            
ATOM   2265  HB2 ASN   145      84.960  44.190  60.690  1.00  0.00            
ATOM   2266  CG  ASN   145      84.790  45.190  62.440  1.00  0.00            
ATOM   2267  OD1 ASN   145      85.060  44.550  63.450  1.00  0.00            
ATOM   2268  ND2 ASN   145      85.150  46.470  62.360  1.00  0.00            
ATOM   2269 1HD2 ASN   145      84.980  47.140  61.620  1.00  0.00            
ATOM   2270 2HD2 ASN   145      85.310  46.820  63.300  1.00  0.00            
ATOM   2271  C   ASN   145      81.790  43.830  62.010  1.00  0.00            
ATOM   2272  O   ASN   145      81.650  44.040  63.220  1.00  0.00            
ATOM   2273  N   ALA   146      80.720  43.880  61.210  1.00  0.00            
ATOM   2274  H   ALA   146      80.800  43.590  60.250  1.00  0.00            
ATOM   2275  CA  ALA   146      79.430  44.310  61.720  1.00  0.00            
ATOM   2276  HA  ALA   146      79.620  45.070  62.480  1.00  0.00            
ATOM   2277  CB  ALA   146      78.520  44.940  60.680  1.00  0.00            
ATOM   2278  HB1 ALA   146      78.510  44.230  59.850  1.00  0.00            
ATOM   2279  HB2 ALA   146      77.560  45.170  61.140  1.00  0.00            
ATOM   2280  HB3 ALA   146      78.880  45.890  60.270  1.00  0.00            
ATOM   2281  C   ALA   146      78.790  43.150  62.480  1.00  0.00            
ATOM   2282  O   ALA   146      78.400  43.270  63.640  1.00  0.00            
ATOM   2283  N   ILE   147      78.750  41.990  61.830  1.00  0.00            
ATOM   2284  H   ILE   147      79.160  41.930  60.910  1.00  0.00            
ATOM   2285  CA  ILE   147      78.120  40.820  62.420  1.00  0.00            
ATOM   2286  HA  ILE   147      77.150  41.140  62.800  1.00  0.00            
ATOM   2287  CB  ILE   147      77.970  39.700  61.380  1.00  0.00            
ATOM   2288  HB  ILE   147      78.970  39.600  60.950  1.00  0.00            
ATOM   2289  CG2 ILE   147      77.500  38.370  61.960  1.00  0.00            
ATOM   2290 1HG2 ILE   147      78.090  38.060  62.830  1.00  0.00            
ATOM   2291 2HG2 ILE   147      76.510  38.630  62.340  1.00  0.00            
ATOM   2292 3HG2 ILE   147      77.380  37.560  61.240  1.00  0.00            
ATOM   2293  CG1 ILE   147      77.110  40.130  60.200  1.00  0.00            
ATOM   2294 1HG1 ILE   147      76.980  39.300  59.500  1.00  0.00            
ATOM   2295 2HG1 ILE   147      77.750  40.770  59.590  1.00  0.00            
ATOM   2296  CD  ILE   147      75.770  40.730  60.620  1.00  0.00            
ATOM   2297  HD1 ILE   147      75.140  40.950  59.760  1.00  0.00            
ATOM   2298  HD2 ILE   147      75.340  39.990  61.290  1.00  0.00            
ATOM   2299  HD3 ILE   147      75.770  41.640  61.230  1.00  0.00            
ATOM   2300  C   ILE   147      78.890  40.400  63.660  1.00  0.00            
ATOM   2301  O   ILE   147      78.320  40.050  64.690  1.00  0.00            
ATOM   2302  N   ARG   148      80.220  40.380  63.570  1.00  0.00            
ATOM   2303  H   ARG   148      80.640  40.460  62.650  1.00  0.00            
ATOM   2304  CA  ARG   148      81.120  40.060  64.660  1.00  0.00            
ATOM   2305  HA  ARG   148      80.890  39.070  65.040  1.00  0.00            
ATOM   2306  CB  ARG   148      82.580  40.050  64.210  1.00  0.00            
ATOM   2307  HB1 ARG   148      83.140  40.100  65.150  1.00  0.00            
ATOM   2308  HB2 ARG   148      82.720  40.970  63.640  1.00  0.00            
ATOM   2309  CG  ARG   148      82.960  38.830  63.360  1.00  0.00            
ATOM   2310  HG1 ARG   148      82.460  38.940  62.400  1.00  0.00            
ATOM   2311  HG2 ARG   148      82.700  37.880  63.830  1.00  0.00            
ATOM   2312  CD  ARG   148      84.450  38.880  63.040  1.00  0.00            
ATOM   2313  HD1 ARG   148      84.980  39.110  63.970  1.00  0.00            
ATOM   2314  HD2 ARG   148      84.710  39.690  62.370  1.00  0.00            
ATOM   2315  NE  ARG   148      84.940  37.630  62.460  1.00  0.00            
ATOM   2316  HE  ARG   148      84.270  36.900  62.270  1.00  0.00            
ATOM   2317  CZ  ARG   148      86.240  37.390  62.260  1.00  0.00            
ATOM   2318  NH1 ARG   148      87.270  38.250  62.370  1.00  0.00            
ATOM   2319 1HH1 ARG   148      87.120  39.240  62.430  1.00  0.00            
ATOM   2320 2HH1 ARG   148      88.190  38.090  61.980  1.00  0.00            
ATOM   2321  NH2 ARG   148      86.570  36.130  61.950  1.00  0.00            
ATOM   2322 1HH2 ARG   148      85.910  35.400  62.150  1.00  0.00            
ATOM   2323 2HH2 ARG   148      87.530  35.820  62.030  1.00  0.00            
ATOM   2324  C   ARG   148      80.910  40.990  65.850  1.00  0.00            
ATOM   2325  O   ARG   148      81.000  40.510  66.970  1.00  0.00            
ATOM   2326  N   GLN   149      80.500  42.250  65.700  1.00  0.00            
ATOM   2327  H   GLN   149      80.550  42.620  64.760  1.00  0.00            
ATOM   2328  CA  GLN   149      80.050  43.090  66.800  1.00  0.00            
ATOM   2329  HA  GLN   149      80.820  42.860  67.530  1.00  0.00            
ATOM   2330  CB  GLN   149      80.150  44.540  66.350  1.00  0.00            
ATOM   2331  HB1 GLN   149      79.430  45.050  67.000  1.00  0.00            
ATOM   2332  HB2 GLN   149      79.670  44.680  65.380  1.00  0.00            
ATOM   2333  CG  GLN   149      81.540  45.170  66.350  1.00  0.00            
ATOM   2334  HG1 GLN   149      82.320  44.620  65.810  1.00  0.00            
ATOM   2335  HG2 GLN   149      81.870  45.310  67.380  1.00  0.00            
ATOM   2336  CD  GLN   149      81.450  46.550  65.720  1.00  0.00            
ATOM   2337  OE1 GLN   149      81.420  47.590  66.390  1.00  0.00            
ATOM   2338  NE2 GLN   149      81.520  46.720  64.400  1.00  0.00            
ATOM   2339 1HE2 GLN   149      81.740  45.930  63.810  1.00  0.00            
ATOM   2340 2HE2 GLN   149      81.430  47.690  64.120  1.00  0.00            
ATOM   2341  C   GLN   149      78.670  42.680  67.290  1.00  0.00            
ATOM   2342  O   GLN   149      78.390  42.590  68.490  1.00  0.00            
ATOM   2343  N   ALA   150      77.710  42.480  66.380  1.00  0.00            
ATOM   2344  H   ALA   150      77.890  42.520  65.390  1.00  0.00            
ATOM   2345  CA  ALA   150      76.330  42.250  66.730  1.00  0.00            
ATOM   2346  HA  ALA   150      76.030  43.110  67.330  1.00  0.00            
ATOM   2347  CB  ALA   150      75.580  42.200  65.410  1.00  0.00            
ATOM   2348  HB1 ALA   150      75.900  41.310  64.850  1.00  0.00            
ATOM   2349  HB2 ALA   150      74.520  42.100  65.680  1.00  0.00            
ATOM   2350  HB3 ALA   150      75.610  43.190  64.970  1.00  0.00            
ATOM   2351  C   ALA   150      76.040  41.010  67.570  1.00  0.00            
ATOM   2352  O   ALA   150      75.250  41.190  68.490  1.00  0.00            
ATOM   2353  N   PHE   151      76.810  39.920  67.460  1.00  0.00            
ATOM   2354  H   PHE   151      77.430  39.900  66.660  1.00  0.00            
ATOM   2355  CA  PHE   151      76.570  38.760  68.290  1.00  0.00            
ATOM   2356  HA  PHE   151      75.490  38.680  68.470  1.00  0.00            
ATOM   2357  CB  PHE   151      76.810  37.460  67.530  1.00  0.00            
ATOM   2358  HB1 PHE   151      76.180  37.430  66.640  1.00  0.00            
ATOM   2359  HB2 PHE   151      76.340  36.670  68.120  1.00  0.00            
ATOM   2360  CG  PHE   151      78.250  37.080  67.260  1.00  0.00            
ATOM   2361  CD1 PHE   151      78.770  37.060  65.960  1.00  0.00            
ATOM   2362  HD1 PHE   151      78.170  37.500  65.180  1.00  0.00            
ATOM   2363  CE1 PHE   151      80.060  36.550  65.800  1.00  0.00            
ATOM   2364  HE1 PHE   151      80.580  36.620  64.850  1.00  0.00            
ATOM   2365  CZ  PHE   151      80.860  36.150  66.880  1.00  0.00            
ATOM   2366  HZ  PHE   151      81.830  35.730  66.660  1.00  0.00            
ATOM   2367  CE2 PHE   151      80.350  36.330  68.170  1.00  0.00            
ATOM   2368  HE2 PHE   151      81.090  36.200  68.950  1.00  0.00            
ATOM   2369  CD2 PHE   151      79.000  36.650  68.360  1.00  0.00            
ATOM   2370  HD2 PHE   151      78.510  36.600  69.320  1.00  0.00            
ATOM   2371  C   PHE   151      77.230  38.790  69.660  1.00  0.00            
ATOM   2372  O   PHE   151      76.750  38.260  70.660  1.00  0.00            
ATOM   2373  N   ASN   152      78.330  39.540  69.740  1.00  0.00            
ATOM   2374  H   ASN   152      78.670  40.020  68.920  1.00  0.00            
ATOM   2375  CA  ASN   152      79.020  39.790  70.980  1.00  0.00            
ATOM   2376  HA  ASN   152      79.050  38.840  71.520  1.00  0.00            
ATOM   2377  CB  ASN   152      80.480  40.130  70.700  1.00  0.00            
ATOM   2378  HB1 ASN   152      80.560  40.840  69.870  1.00  0.00            
ATOM   2379  HB2 ASN   152      81.040  39.250  70.400  1.00  0.00            
ATOM   2380  CG  ASN   152      81.260  40.720  71.870  1.00  0.00            
ATOM   2381  OD1 ASN   152      81.180  40.030  72.890  1.00  0.00            
ATOM   2382  ND2 ASN   152      81.900  41.890  71.910  1.00  0.00            
ATOM   2383 1HD2 ASN   152      81.880  42.500  71.110  1.00  0.00            
ATOM   2384 2HD2 ASN   152      82.420  42.140  72.740  1.00  0.00            
ATOM   2385  C   ASN   152      78.320  40.870  71.790  1.00  0.00            
ATOM   2386  O   ASN   152      78.170  40.700  73.000  1.00  0.00            
ATOM   2387  N   LYS   153      77.680  41.840  71.140  1.00  0.00            
ATOM   2388  H   LYS   153      77.960  41.990  70.190  1.00  0.00            
ATOM   2389  CA  LYS   153      76.930  42.930  71.750  1.00  0.00            
ATOM   2390  HA  LYS   153      76.950  42.870  72.840  1.00  0.00            
ATOM   2391  CB  LYS   153      77.790  44.190  71.650  1.00  0.00            
ATOM   2392  HB1 LYS   153      77.140  45.060  71.790  1.00  0.00            
ATOM   2393  HB2 LYS   153      78.010  44.370  70.590  1.00  0.00            
ATOM   2394  CG  LYS   153      79.000  44.280  72.570  1.00  0.00            
ATOM   2395  HG1 LYS   153      79.790  44.840  72.070  1.00  0.00            
ATOM   2396  HG2 LYS   153      79.310  43.240  72.670  1.00  0.00            
ATOM   2397  CD  LYS   153      78.660  44.800  73.960  1.00  0.00            
ATOM   2398  HD1 LYS   153      79.600  44.620  74.470  1.00  0.00            
ATOM   2399  HD2 LYS   153      77.790  44.240  74.320  1.00  0.00            
ATOM   2400  CE  LYS   153      78.350  46.290  74.050  1.00  0.00            
ATOM   2401  HE1 LYS   153      77.500  46.570  73.430  1.00  0.00            
ATOM   2402  HE2 LYS   153      79.230  46.870  73.760  1.00  0.00            
ATOM   2403  NZ  LYS   153      77.990  46.620  75.440  1.00  0.00            
ATOM   2404  HZ1 LYS   153      77.460  47.480  75.550  1.00  0.00            
ATOM   2405  HZ2 LYS   153      77.420  45.870  75.820  1.00  0.00            
ATOM   2406  HZ3 LYS   153      78.830  46.770  75.990  1.00  0.00            
ATOM   2407  C   LYS   153      75.520  43.070  71.210  1.00  0.00            
ATOM   2408  O   LYS   153      75.260  43.800  70.260  1.00  0.00            
ATOM   2409  N   PRO   154      74.490  42.440  71.800  1.00  0.00            
ATOM   2410  CD  PRO   154      74.660  41.250  72.600  1.00  0.00            
ATOM   2411  HD1 PRO   154      75.000  41.320  73.640  1.00  0.00            
ATOM   2412  HD2 PRO   154      75.280  40.500  72.110  1.00  0.00            
ATOM   2413  CG  PRO   154      73.270  40.640  72.610  1.00  0.00            
ATOM   2414  HG1 PRO   154      73.170  39.990  73.480  1.00  0.00            
ATOM   2415  HG2 PRO   154      73.100  40.050  71.710  1.00  0.00            
ATOM   2416  CB  PRO   154      72.350  41.850  72.530  1.00  0.00            
ATOM   2417  HB1 PRO   154      72.260  42.390  73.470  1.00  0.00            
ATOM   2418  HB2 PRO   154      71.380  41.550  72.130  1.00  0.00            
ATOM   2419  CA  PRO   154      73.100  42.780  71.580  1.00  0.00            
ATOM   2420  HA  PRO   154      72.820  42.520  70.560  1.00  0.00            
ATOM   2421  C   PRO   154      72.730  44.250  71.760  1.00  0.00            
ATOM   2422  O   PRO   154      73.520  44.970  72.370  1.00  0.00            
ATOM   2423  N   GLY   155      71.510  44.550  71.330  1.00  0.00            
ATOM   2424  H   GLY   155      70.830  43.840  71.050  1.00  0.00            
ATOM   2425  CA  GLY   155      71.050  45.910  71.150  1.00  0.00            
ATOM   2426  HA1 GLY   155      70.510  45.890  70.200  1.00  0.00            
ATOM   2427  HA2 GLY   155      71.870  46.620  71.030  1.00  0.00            
ATOM   2428  C   GLY   155      70.130  46.510  72.200  1.00  0.00            
ATOM   2429  O   GLY   155      70.080  46.140  73.370  1.00  0.00            
ATOM   2430  N   GLU   156      69.230  47.410  71.800  1.00  0.00            
ATOM   2431  H   GLU   156      69.100  47.490  70.800  1.00  0.00            
ATOM   2432  CA  GLU   156      68.320  48.170  72.630  1.00  0.00            
ATOM   2433  HA  GLU   156      68.620  48.300  73.670  1.00  0.00            
ATOM   2434  CB  GLU   156      68.150  49.540  71.990  1.00  0.00            
ATOM   2435  HB1 GLU   156      67.180  49.980  72.220  1.00  0.00            
ATOM   2436  HB2 GLU   156      68.280  49.440  70.910  1.00  0.00            
ATOM   2437  CG  GLU   156      69.160  50.480  72.640  1.00  0.00            
ATOM   2438  HG1 GLU   156      70.090  50.010  72.950  1.00  0.00            
ATOM   2439  HG2 GLU   156      68.620  50.840  73.530  1.00  0.00            
ATOM   2440  CD  GLU   156      69.410  51.720  71.800  1.00  0.00            
ATOM   2441  OE1 GLU   156      70.090  52.680  72.240  1.00  0.00            
ATOM   2442  OE2 GLU   156      68.970  51.840  70.630  1.00  0.00            
ATOM   2443  C   GLU   156      66.990  47.430  72.700  1.00  0.00            
ATOM   2444  O   GLU   156      66.290  47.240  71.700  1.00  0.00            
ATOM   2445  N   LEU   157      66.410  47.140  73.860  1.00  0.00            
ATOM   2446  H   LEU   157      66.920  47.450  74.680  1.00  0.00            
ATOM   2447  CA  LEU   157      65.050  46.650  74.010  1.00  0.00            
ATOM   2448  HA  LEU   157      64.400  47.040  73.230  1.00  0.00            
ATOM   2449  CB  LEU   157      64.940  45.130  73.930  1.00  0.00            
ATOM   2450  HB1 LEU   157      65.580  44.730  74.720  1.00  0.00            
ATOM   2451  HB2 LEU   157      65.370  44.800  72.990  1.00  0.00            
ATOM   2452  CG  LEU   157      63.550  44.500  73.970  1.00  0.00            
ATOM   2453  HG  LEU   157      63.060  44.910  74.850  1.00  0.00            
ATOM   2454  CD1 LEU   157      62.760  44.930  72.730  1.00  0.00            
ATOM   2455 1HD1 LEU   157      63.480  45.000  71.920  1.00  0.00            
ATOM   2456 2HD1 LEU   157      62.020  44.170  72.480  1.00  0.00            
ATOM   2457 3HD1 LEU   157      62.210  45.870  72.850  1.00  0.00            
ATOM   2458  CD2 LEU   157      63.800  43.000  74.130  1.00  0.00            
ATOM   2459 1HD2 LEU   157      62.880  42.420  74.050  1.00  0.00            
ATOM   2460 2HD2 LEU   157      64.440  42.530  73.390  1.00  0.00            
ATOM   2461 3HD2 LEU   157      64.230  42.800  75.110  1.00  0.00            
ATOM   2462  C   LEU   157      64.470  47.090  75.340  1.00  0.00            
ATOM   2463  O   LEU   157      64.930  46.580  76.360  1.00  0.00            
ATOM   2464  N   ASN   158      63.590  48.090  75.280  1.00  0.00            
ATOM   2465  H   ASN   158      63.200  48.410  74.400  1.00  0.00            
ATOM   2466  CA  ASN   158      62.990  48.760  76.410  1.00  0.00            
ATOM   2467  HA  ASN   158      63.000  47.960  77.150  1.00  0.00            
ATOM   2468  CB  ASN   158      63.750  49.970  76.970  1.00  0.00            
ATOM   2469  HB1 ASN   158      63.810  50.700  76.170  1.00  0.00            
ATOM   2470  HB2 ASN   158      64.740  49.530  77.140  1.00  0.00            
ATOM   2471  CG  ASN   158      63.270  50.500  78.310  1.00  0.00            
ATOM   2472  OD1 ASN   158      62.620  49.790  79.070  1.00  0.00            
ATOM   2473  ND2 ASN   158      63.640  51.710  78.730  1.00  0.00            
ATOM   2474 1HD2 ASN   158      64.080  52.340  78.070  1.00  0.00            
ATOM   2475 2HD2 ASN   158      63.240  51.990  79.620  1.00  0.00            
ATOM   2476  C   ASN   158      61.550  49.140  76.110  1.00  0.00            
ATOM   2477  O   ASN   158      61.200  49.700  75.080  1.00  0.00            
ATOM   2478  N   ILE   159      60.740  48.870  77.140  1.00  0.00            
ATOM   2479  H   ILE   159      61.040  48.590  78.060  1.00  0.00            
ATOM   2480  CA  ILE   159      59.310  49.090  77.100  1.00  0.00            
ATOM   2481  HA  ILE   159      58.880  48.470  76.320  1.00  0.00            
ATOM   2482  CB  ILE   159      58.680  48.560  78.390  1.00  0.00            
ATOM   2483  HB  ILE   159      59.020  47.540  78.570  1.00  0.00            
ATOM   2484  CG2 ILE   159      59.290  49.230  79.620  1.00  0.00            
ATOM   2485 1HG2 ILE   159      58.840  48.990  80.590  1.00  0.00            
ATOM   2486 2HG2 ILE   159      60.310  48.860  79.750  1.00  0.00            
ATOM   2487 3HG2 ILE   159      59.250  50.320  79.590  1.00  0.00            
ATOM   2488  CG1 ILE   159      57.160  48.640  78.310  1.00  0.00            
ATOM   2489 1HG1 ILE   159      56.940  47.940  77.510  1.00  0.00            
ATOM   2490 2HG1 ILE   159      56.780  49.640  78.100  1.00  0.00            
ATOM   2491  CD  ILE   159      56.270  48.130  79.440  1.00  0.00            
ATOM   2492  HD1 ILE   159      56.640  47.160  79.780  1.00  0.00            
ATOM   2493  HD2 ILE   159      56.270  48.840  80.280  1.00  0.00            
ATOM   2494  HD3 ILE   159      55.200  48.130  79.250  1.00  0.00            
ATOM   2495  C   ILE   159      58.850  50.500  76.790  1.00  0.00            
ATOM   2496  O   ILE   159      57.850  50.750  76.110  1.00  0.00            
ATOM   2497  N   ASP   160      59.660  51.490  77.200  1.00  0.00            
ATOM   2498  H   ASP   160      60.510  51.230  77.690  1.00  0.00            
ATOM   2499  CA  ASP   160      59.520  52.910  76.970  1.00  0.00            
ATOM   2500  HA  ASP   160      58.510  53.230  77.210  1.00  0.00            
ATOM   2501  CB  ASP   160      60.570  53.630  77.830  1.00  0.00            
ATOM   2502  HB1 ASP   160      61.510  53.130  77.610  1.00  0.00            
ATOM   2503  HB2 ASP   160      60.360  53.550  78.890  1.00  0.00            
ATOM   2504  CG  ASP   160      60.830  55.090  77.490  1.00  0.00            
ATOM   2505  OD1 ASP   160      59.990  55.980  77.720  1.00  0.00            
ATOM   2506  OD2 ASP   160      61.990  55.420  77.160  1.00  0.00            
ATOM   2507  C   ASP   160      59.600  53.280  75.500  1.00  0.00            
ATOM   2508  O   ASP   160      58.930  54.190  75.020  1.00  0.00            
ATOM   2509  N   ARG   161      60.390  52.510  74.750  1.00  0.00            
ATOM   2510  H   ARG   161      60.720  51.640  75.140  1.00  0.00            
ATOM   2511  CA  ARG   161      60.630  52.740  73.330  1.00  0.00            
ATOM   2512  HA  ARG   161      60.500  53.810  73.180  1.00  0.00            
ATOM   2513  CB  ARG   161      61.990  52.280  72.810  1.00  0.00            
ATOM   2514  HB1 ARG   161      62.180  52.710  71.830  1.00  0.00            
ATOM   2515  HB2 ARG   161      62.100  51.200  72.720  1.00  0.00            
ATOM   2516  CG  ARG   161      63.070  52.680  73.810  1.00  0.00            
ATOM   2517  HG1 ARG   161      63.090  52.060  74.710  1.00  0.00            
ATOM   2518  HG2 ARG   161      62.830  53.680  74.180  1.00  0.00            
ATOM   2519  CD  ARG   161      64.450  52.680  73.150  1.00  0.00            
ATOM   2520  HD1 ARG   161      64.520  53.480  72.420  1.00  0.00            
ATOM   2521  HD2 ARG   161      64.660  51.750  72.620  1.00  0.00            
ATOM   2522  NE  ARG   161      65.510  52.760  74.150  1.00  0.00            
ATOM   2523  HE  ARG   161      65.710  53.720  74.390  1.00  0.00            
ATOM   2524  CZ  ARG   161      66.190  51.720  74.660  1.00  0.00            
ATOM   2525  NH1 ARG   161      65.880  50.430  74.470  1.00  0.00            
ATOM   2526 1HH1 ARG   161      65.170  50.110  73.830  1.00  0.00            
ATOM   2527 2HH1 ARG   161      66.400  49.710  74.960  1.00  0.00            
ATOM   2528  NH2 ARG   161      67.140  52.000  75.560  1.00  0.00            
ATOM   2529 1HH2 ARG   161      67.420  52.960  75.680  1.00  0.00            
ATOM   2530 2HH2 ARG   161      67.470  51.250  76.150  1.00  0.00            
ATOM   2531  C   ARG   161      59.480  52.140  72.540  1.00  0.00            
ATOM   2532  O   ARG   161      59.080  52.770  71.560  1.00  0.00            
ATOM   2533  N   VAL   162      58.880  51.030  72.990  1.00  0.00            
ATOM   2534  H   VAL   162      59.330  50.570  73.770  1.00  0.00            
ATOM   2535  CA  VAL   162      57.770  50.390  72.320  1.00  0.00            
ATOM   2536  HA  VAL   162      57.970  50.360  71.250  1.00  0.00            
ATOM   2537  CB  VAL   162      57.630  48.930  72.730  1.00  0.00            
ATOM   2538  HB  VAL   162      57.240  48.810  73.740  1.00  0.00            
ATOM   2539  CG1 VAL   162      56.690  48.180  71.780  1.00  0.00            
ATOM   2540 1HG1 VAL   162      56.480  47.150  72.060  1.00  0.00            
ATOM   2541 2HG1 VAL   162      55.700  48.620  71.680  1.00  0.00            
ATOM   2542 3HG1 VAL   162      57.230  48.170  70.840  1.00  0.00            
ATOM   2543  CG2 VAL   162      59.000  48.270  72.830  1.00  0.00            
ATOM   2544 1HG2 VAL   162      59.440  48.420  73.810  1.00  0.00            
ATOM   2545 2HG2 VAL   162      58.990  47.210  72.550  1.00  0.00            
ATOM   2546 3HG2 VAL   162      59.710  48.600  72.070  1.00  0.00            
ATOM   2547  C   VAL   162      56.460  51.140  72.580  1.00  0.00            
ATOM   2548  O   VAL   162      55.570  51.270  71.750  1.00  0.00            
ATOM   2549  N   ASN   163      56.420  51.770  73.750  1.00  0.00            
ATOM   2550  H   ASN   163      57.120  51.560  74.450  1.00  0.00            
ATOM   2551  CA  ASN   163      55.380  52.750  73.990  1.00  0.00            
ATOM   2552  HA  ASN   163      54.360  52.360  74.010  1.00  0.00            
ATOM   2553  CB  ASN   163      55.570  53.300  75.400  1.00  0.00            
ATOM   2554  HB1 ASN   163      56.570  53.680  75.600  1.00  0.00            
ATOM   2555  HB2 ASN   163      55.370  52.560  76.170  1.00  0.00            
ATOM   2556  CG  ASN   163      54.570  54.350  75.870  1.00  0.00            
ATOM   2557  OD1 ASN   163      53.480  54.470  75.310  1.00  0.00            
ATOM   2558  ND2 ASN   163      54.870  55.070  76.950  1.00  0.00            
ATOM   2559 1HD2 ASN   163      55.840  55.110  77.260  1.00  0.00            
ATOM   2560 2HD2 ASN   163      54.220  55.720  77.360  1.00  0.00            
ATOM   2561  C   ASN   163      55.440  53.940  73.040  1.00  0.00            
ATOM   2562  O   ASN   163      54.470  54.150  72.310  1.00  0.00            
ATOM   2563  N   ALA   164      56.550  54.670  72.910  1.00  0.00            
ATOM   2564  H   ALA   164      57.360  54.570  73.510  1.00  0.00            
ATOM   2565  CA  ALA   164      56.580  55.750  71.940  1.00  0.00            
ATOM   2566  HA  ALA   164      55.780  56.480  72.100  1.00  0.00            
ATOM   2567  CB  ALA   164      57.860  56.570  72.080  1.00  0.00            
ATOM   2568  HB1 ALA   164      58.720  55.950  71.850  1.00  0.00            
ATOM   2569  HB2 ALA   164      57.830  57.350  71.320  1.00  0.00            
ATOM   2570  HB3 ALA   164      57.950  56.840  73.140  1.00  0.00            
ATOM   2571  C   ALA   164      56.490  55.250  70.500  1.00  0.00            
ATOM   2572  O   ALA   164      55.820  55.860  69.680  1.00  0.00            
ATOM   2573  N   GLN   165      56.910  54.030  70.160  1.00  0.00            
ATOM   2574  H   GLN   165      57.640  53.680  70.760  1.00  0.00            
ATOM   2575  CA  GLN   165      56.580  53.360  68.910  1.00  0.00            
ATOM   2576  HA  GLN   165      57.010  54.040  68.170  1.00  0.00            
ATOM   2577  CB  GLN   165      57.440  52.120  68.710  1.00  0.00            
ATOM   2578  HB1 GLN   165      57.050  51.320  69.340  1.00  0.00            
ATOM   2579  HB2 GLN   165      58.460  52.330  69.040  1.00  0.00            
ATOM   2580  CG  GLN   165      57.470  51.720  67.240  1.00  0.00            
ATOM   2581  HG1 GLN   165      58.460  51.310  67.060  1.00  0.00            
ATOM   2582  HG2 GLN   165      57.450  52.580  66.580  1.00  0.00            
ATOM   2583  CD  GLN   165      56.320  50.790  66.860  1.00  0.00            
ATOM   2584  OE1 GLN   165      55.680  50.100  67.660  1.00  0.00            
ATOM   2585  NE2 GLN   165      56.050  50.690  65.560  1.00  0.00            
ATOM   2586 1HE2 GLN   165      56.390  51.440  64.970  1.00  0.00            
ATOM   2587 2HE2 GLN   165      55.510  49.890  65.260  1.00  0.00            
ATOM   2588  C   GLN   165      55.080  53.220  68.660  1.00  0.00            
ATOM   2589  O   GLN   165      54.500  53.720  67.700  1.00  0.00            
ATOM   2590  N   GLN   166      54.400  52.510  69.570  1.00  0.00            
ATOM   2591  H   GLN   166      54.880  52.500  70.460  1.00  0.00            
ATOM   2592  CA  GLN   166      52.990  52.180  69.680  1.00  0.00            
ATOM   2593  HA  GLN   166      52.760  51.700  68.730  1.00  0.00            
ATOM   2594  CB  GLN   166      52.690  51.120  70.740  1.00  0.00            
ATOM   2595  HB1 GLN   166      52.460  51.640  71.670  1.00  0.00            
ATOM   2596  HB2 GLN   166      53.520  50.430  70.820  1.00  0.00            
ATOM   2597  CG  GLN   166      51.530  50.220  70.320  1.00  0.00            
ATOM   2598  HG1 GLN   166      51.640  49.890  69.280  1.00  0.00            
ATOM   2599  HG2 GLN   166      50.590  50.780  70.280  1.00  0.00            
ATOM   2600  CD  GLN   166      51.540  49.060  71.300  1.00  0.00            
ATOM   2601  OE1 GLN   166      50.940  49.170  72.360  1.00  0.00            
ATOM   2602  NE2 GLN   166      52.420  48.080  71.110  1.00  0.00            
ATOM   2603 1HE2 GLN   166      52.980  48.210  70.280  1.00  0.00            
ATOM   2604 2HE2 GLN   166      52.480  47.360  71.820  1.00  0.00            
ATOM   2605  C   GLN   166      52.060  53.370  69.830  1.00  0.00            
ATOM   2606  O   GLN   166      50.910  53.260  69.410  1.00  0.00            
ATOM   2607  N   ALA   167      52.630  54.520  70.190  1.00  0.00            
ATOM   2608  H   ALA   167      53.530  54.480  70.650  1.00  0.00            
ATOM   2609  CA  ALA   167      51.890  55.760  70.090  1.00  0.00            
ATOM   2610  HA  ALA   167      50.810  55.630  70.070  1.00  0.00            
ATOM   2611  CB  ALA   167      52.160  56.590  71.350  1.00  0.00            
ATOM   2612  HB1 ALA   167      53.200  56.890  71.350  1.00  0.00            
ATOM   2613  HB2 ALA   167      51.620  57.540  71.390  1.00  0.00            
ATOM   2614  HB3 ALA   167      51.920  55.980  72.220  1.00  0.00            
ATOM   2615  C   ALA   167      52.180  56.500  68.800  1.00  0.00            
ATOM   2616  O   ALA   167      51.380  57.370  68.460  1.00  0.00            
ATOM   2617  N   ARG   168      53.220  56.230  68.000  1.00  0.00            
ATOM   2618  H   ARG   168      53.810  55.470  68.280  1.00  0.00            
ATOM   2619  CA  ARG   168      53.400  56.750  66.660  1.00  0.00            
ATOM   2620  HA  ARG   168      53.000  57.760  66.610  1.00  0.00            
ATOM   2621  CB  ARG   168      54.880  56.850  66.290  1.00  0.00            
ATOM   2622  HB1 ARG   168      55.450  55.950  66.530  1.00  0.00            
ATOM   2623  HB2 ARG   168      55.320  57.600  66.940  1.00  0.00            
ATOM   2624  CG  ARG   168      55.190  57.260  64.850  1.00  0.00            
ATOM   2625  HG1 ARG   168      54.860  56.470  64.180  1.00  0.00            
ATOM   2626  HG2 ARG   168      56.260  57.230  64.660  1.00  0.00            
ATOM   2627  CD  ARG   168      54.670  58.580  64.290  1.00  0.00            
ATOM   2628  HD1 ARG   168      53.590  58.590  64.440  1.00  0.00            
ATOM   2629  HD2 ARG   168      54.820  58.550  63.210  1.00  0.00            
ATOM   2630  NE  ARG   168      55.310  59.710  64.960  1.00  0.00            
ATOM   2631  HE  ARG   168      56.100  59.590  65.570  1.00  0.00            
ATOM   2632  CZ  ARG   168      54.940  61.000  64.930  1.00  0.00            
ATOM   2633  NH1 ARG   168      53.900  61.450  64.210  1.00  0.00            
ATOM   2634 1HH1 ARG   168      53.500  60.840  63.510  1.00  0.00            
ATOM   2635 2HH1 ARG   168      53.650  62.430  64.190  1.00  0.00            
ATOM   2636  NH2 ARG   168      55.510  61.890  65.750  1.00  0.00            
ATOM   2637 1HH2 ARG   168      56.320  61.620  66.300  1.00  0.00            
ATOM   2638 2HH2 ARG   168      55.120  62.820  65.730  1.00  0.00            
ATOM   2639  C   ARG   168      52.610  55.940  65.640  1.00  0.00            
ATOM   2640  O   ARG   168      52.070  56.570  64.730  1.00  0.00            
ATOM   2641  N   ARG   169      52.420  54.630  65.850  1.00  0.00            
ATOM   2642  H   ARG   169      53.160  54.220  66.410  1.00  0.00            
ATOM   2643  CA  ARG   169      51.430  53.830  65.170  1.00  0.00            
ATOM   2644  HA  ARG   169      51.610  53.730  64.100  1.00  0.00            
ATOM   2645  CB  ARG   169      51.530  52.430  65.770  1.00  0.00            
ATOM   2646  HB1 ARG   169      50.640  51.840  65.520  1.00  0.00            
ATOM   2647  HB2 ARG   169      51.440  52.440  66.850  1.00  0.00            
ATOM   2648  CG  ARG   169      52.650  51.480  65.340  1.00  0.00            
ATOM   2649  HG1 ARG   169      53.580  51.970  65.600  1.00  0.00            
ATOM   2650  HG2 ARG   169      52.600  51.360  64.260  1.00  0.00            
ATOM   2651  CD  ARG   169      52.620  50.110  66.010  1.00  0.00            
ATOM   2652  HD1 ARG   169      53.000  50.300  67.010  1.00  0.00            
ATOM   2653  HD2 ARG   169      53.370  49.540  65.460  1.00  0.00            
ATOM   2654  NE  ARG   169      51.330  49.410  65.960  1.00  0.00            
ATOM   2655  HE  ARG   169      50.490  49.930  66.150  1.00  0.00            
ATOM   2656  CZ  ARG   169      51.140  48.100  65.750  1.00  0.00            
ATOM   2657  NH1 ARG   169      52.120  47.270  65.380  1.00  0.00            
ATOM   2658 1HH1 ARG   169      52.970  47.720  65.100  1.00  0.00            
ATOM   2659 2HH1 ARG   169      51.890  46.340  65.040  1.00  0.00            
ATOM   2660  NH2 ARG   169      49.930  47.530  65.740  1.00  0.00            
ATOM   2661 1HH2 ARG   169      49.170  48.190  65.840  1.00  0.00            
ATOM   2662 2HH2 ARG   169      49.710  46.560  65.540  1.00  0.00            
ATOM   2663  C   ARG   169      50.010  54.360  65.310  1.00  0.00            
ATOM   2664  O   ARG   169      49.170  54.160  64.440  1.00  0.00            
ATOM   2665  N   PHE   170      49.620  54.980  66.420  1.00  0.00            
ATOM   2666  H   PHE   170      50.130  54.800  67.280  1.00  0.00            
ATOM   2667  CA  PHE   170      48.270  55.460  66.660  1.00  0.00            
ATOM   2668  HA  PHE   170      47.630  54.690  66.240  1.00  0.00            
ATOM   2669  CB  PHE   170      48.020  55.620  68.160  1.00  0.00            
ATOM   2670  HB1 PHE   170      48.710  56.370  68.540  1.00  0.00            
ATOM   2671  HB2 PHE   170      48.260  54.650  68.590  1.00  0.00            
ATOM   2672  CG  PHE   170      46.600  56.010  68.500  1.00  0.00            
ATOM   2673  CD1 PHE   170      46.200  57.360  68.490  1.00  0.00            
ATOM   2674  HD1 PHE   170      46.880  58.140  68.190  1.00  0.00            
ATOM   2675  CE1 PHE   170      44.960  57.780  68.970  1.00  0.00            
ATOM   2676  HE1 PHE   170      44.730  58.830  68.850  1.00  0.00            
ATOM   2677  CZ  PHE   170      44.000  56.820  69.300  1.00  0.00            
ATOM   2678  HZ  PHE   170      43.030  57.100  69.670  1.00  0.00            
ATOM   2679  CE2 PHE   170      44.350  55.460  69.260  1.00  0.00            
ATOM   2680  HE2 PHE   170      43.660  54.720  69.640  1.00  0.00            
ATOM   2681  CD2 PHE   170      45.660  55.080  68.960  1.00  0.00            
ATOM   2682  HD2 PHE   170      45.880  54.030  69.030  1.00  0.00            
ATOM   2683  C   PHE   170      47.980  56.720  65.850  1.00  0.00            
ATOM   2684  O   PHE   170      46.930  56.750  65.200  1.00  0.00            
ATOM   2685  N   MET   171      48.950  57.620  65.720  1.00  0.00            
ATOM   2686  H   MET   171      49.840  57.340  66.110  1.00  0.00            
ATOM   2687  CA  MET   171      48.910  58.780  64.850  1.00  0.00            
ATOM   2688  HA  MET   171      47.960  59.320  64.900  1.00  0.00            
ATOM   2689  CB  MET   171      50.060  59.750  65.070  1.00  0.00            
ATOM   2690  HB1 MET   171      49.940  60.600  64.380  1.00  0.00            
ATOM   2691  HB2 MET   171      51.000  59.260  64.810  1.00  0.00            
ATOM   2692  CG  MET   171      50.020  60.220  66.520  1.00  0.00            
ATOM   2693  HG1 MET   171      50.370  59.400  67.140  1.00  0.00            
ATOM   2694  HG2 MET   171      48.980  60.380  66.800  1.00  0.00            
ATOM   2695  SD  MET   171      50.920  61.690  67.080  1.00  0.00            
ATOM   2696  CE  MET   171      49.980  63.000  66.240  1.00  0.00            
ATOM   2697  HE1 MET   171      50.030  63.940  66.790  1.00  0.00            
ATOM   2698  HE2 MET   171      50.270  63.090  65.190  1.00  0.00            
ATOM   2699  HE3 MET   171      48.920  62.810  66.410  1.00  0.00            
ATOM   2700  C   MET   171      48.940  58.310  63.400  1.00  0.00            
ATOM   2701  O   MET   171      48.120  58.710  62.590  1.00  0.00            
ATOM   2702  N   ASP   172      49.730  57.300  63.010  1.00  0.00            
ATOM   2703  H   ASP   172      50.390  56.970  63.700  1.00  0.00            
ATOM   2704  CA  ASP   172      49.940  56.870  61.650  1.00  0.00            
ATOM   2705  HA  ASP   172      49.990  57.780  61.050  1.00  0.00            
ATOM   2706  CB  ASP   172      51.250  56.090  61.620  1.00  0.00            
ATOM   2707  HB1 ASP   172      51.070  55.210  62.230  1.00  0.00            
ATOM   2708  HB2 ASP   172      52.040  56.700  62.060  1.00  0.00            
ATOM   2709  CG  ASP   172      51.820  55.750  60.250  1.00  0.00            
ATOM   2710  OD1 ASP   172      52.370  56.670  59.610  1.00  0.00            
ATOM   2711  OD2 ASP   172      51.710  54.590  59.790  1.00  0.00            
ATOM   2712  C   ASP   172      48.770  56.100  61.060  1.00  0.00            
ATOM   2713  O   ASP   172      48.400  56.400  59.930  1.00  0.00            
ATOM   2714  N   ARG   173      48.100  55.220  61.810  1.00  0.00            
ATOM   2715  H   ARG   173      48.250  55.180  62.810  1.00  0.00            
ATOM   2716  CA  ARG   173      47.080  54.280  61.400  1.00  0.00            
ATOM   2717  HA  ARG   173      46.850  54.520  60.360  1.00  0.00            
ATOM   2718  CB  ARG   173      47.590  52.840  61.370  1.00  0.00            
ATOM   2719  HB1 ARG   173      47.940  52.530  62.350  1.00  0.00            
ATOM   2720  HB2 ARG   173      48.400  52.870  60.630  1.00  0.00            
ATOM   2721  CG  ARG   173      46.600  51.770  60.920  1.00  0.00            
ATOM   2722  HG1 ARG   173      46.190  52.010  59.940  1.00  0.00            
ATOM   2723  HG2 ARG   173      45.930  51.540  61.740  1.00  0.00            
ATOM   2724  CD  ARG   173      47.250  50.390  60.790  1.00  0.00            
ATOM   2725  HD1 ARG   173      47.870  50.290  61.680  1.00  0.00            
ATOM   2726  HD2 ARG   173      47.860  50.400  59.890  1.00  0.00            
ATOM   2727  NE  ARG   173      46.310  49.270  60.770  1.00  0.00            
ATOM   2728  HE  ARG   173      45.970  49.050  59.840  1.00  0.00            
ATOM   2729  CZ  ARG   173      45.640  48.860  61.860  1.00  0.00            
ATOM   2730  NH1 ARG   173      45.800  49.250  63.130  1.00  0.00            
ATOM   2731 1HH1 ARG   173      46.610  49.800  63.390  1.00  0.00            
ATOM   2732 2HH1 ARG   173      45.290  48.810  63.890  1.00  0.00            
ATOM   2733  NH2 ARG   173      44.750  47.890  61.610  1.00  0.00            
ATOM   2734 1HH2 ARG   173      44.770  47.450  60.700  1.00  0.00            
ATOM   2735 2HH2 ARG   173      44.310  47.440  62.400  1.00  0.00            
ATOM   2736  C   ARG   173      45.730  54.410  62.100  1.00  0.00            
ATOM   2737  O   ARG   173      44.660  54.650  61.540  1.00  0.00            
ATOM   2738  N   VAL   174      45.820  54.240  63.420  1.00  0.00            
ATOM   2739  H   VAL   174      46.730  54.120  63.820  1.00  0.00            
ATOM   2740  CA  VAL   174      44.640  53.990  64.230  1.00  0.00            
ATOM   2741  HA  VAL   174      44.080  53.150  63.830  1.00  0.00            
ATOM   2742  CB  VAL   174      45.060  53.740  65.680  1.00  0.00            
ATOM   2743  HB  VAL   174      45.460  54.630  66.150  1.00  0.00            
ATOM   2744  CG1 VAL   174      43.820  53.450  66.520  1.00  0.00            
ATOM   2745 1HG1 VAL   174      43.050  54.220  66.550  1.00  0.00            
ATOM   2746 2HG1 VAL   174      43.390  52.590  66.010  1.00  0.00            
ATOM   2747 3HG1 VAL   174      44.100  53.140  67.530  1.00  0.00            
ATOM   2748  CG2 VAL   174      46.040  52.570  65.780  1.00  0.00            
ATOM   2749 1HG2 VAL   174      47.020  52.840  65.370  1.00  0.00            
ATOM   2750 2HG2 VAL   174      46.000  52.320  66.840  1.00  0.00            
ATOM   2751 3HG2 VAL   174      45.700  51.700  65.220  1.00  0.00            
ATOM   2752  C   VAL   174      43.650  55.140  64.290  1.00  0.00            
ATOM   2753  O   VAL   174      42.450  54.910  64.190  1.00  0.00            
ATOM   2754  N   VAL   175      44.140  56.380  64.460  1.00  0.00            
ATOM   2755  H   VAL   175      45.120  56.520  64.660  1.00  0.00            
ATOM   2756  CA  VAL   175      43.240  57.460  64.120  1.00  0.00            
ATOM   2757  HA  VAL   175      42.350  57.340  64.740  1.00  0.00            
ATOM   2758  CB  VAL   175      43.810  58.820  64.510  1.00  0.00            
ATOM   2759  HB  VAL   175      42.970  59.510  64.560  1.00  0.00            
ATOM   2760  CG1 VAL   175      44.300  58.900  65.960  1.00  0.00            
ATOM   2761 1HG1 VAL   175      45.300  58.470  65.960  1.00  0.00            
ATOM   2762 2HG1 VAL   175      44.270  59.950  66.250  1.00  0.00            
ATOM   2763 3HG1 VAL   175      43.520  58.390  66.530  1.00  0.00            
ATOM   2764  CG2 VAL   175      44.800  59.310  63.470  1.00  0.00            
ATOM   2765 1HG2 VAL   175      45.620  58.600  63.380  1.00  0.00            
ATOM   2766 2HG2 VAL   175      44.310  59.440  62.500  1.00  0.00            
ATOM   2767 3HG2 VAL   175      45.240  60.240  63.840  1.00  0.00            
ATOM   2768  C   VAL   175      42.590  57.620  62.750  1.00  0.00            
ATOM   2769  O   VAL   175      41.700  58.460  62.670  1.00  0.00            
ATOM   2770  N   GLY   176      43.050  56.900  61.730  1.00  0.00            
ATOM   2771  H   GLY   176      43.940  56.430  61.760  1.00  0.00            
ATOM   2772  CA  GLY   176      42.290  56.590  60.530  1.00  0.00            
ATOM   2773  HA1 GLY   176      42.980  56.390  59.710  1.00  0.00            
ATOM   2774  HA2 GLY   176      41.830  57.490  60.120  1.00  0.00            
ATOM   2775  C   GLY   176      41.310  55.440  60.730  1.00  0.00            
ATOM   2776  O   GLY   176      40.130  55.530  60.400  1.00  0.00            
ATOM   2777  N   TYR   177      41.840  54.340  61.280  1.00  0.00            
ATOM   2778  H   TYR   177      42.830  54.350  61.490  1.00  0.00            
ATOM   2779  CA  TYR   177      41.210  53.040  61.300  1.00  0.00            
ATOM   2780  HA  TYR   177      40.930  52.700  60.300  1.00  0.00            
ATOM   2781  CB  TYR   177      42.240  52.020  61.760  1.00  0.00            
ATOM   2782  HB1 TYR   177      42.310  52.010  62.850  1.00  0.00            
ATOM   2783  HB2 TYR   177      43.220  52.320  61.400  1.00  0.00            
ATOM   2784  CG  TYR   177      41.920  50.650  61.200  1.00  0.00            
ATOM   2785  CD1 TYR   177      41.620  49.590  62.060  1.00  0.00            
ATOM   2786  HD1 TYR   177      41.540  49.870  63.100  1.00  0.00            
ATOM   2787  CE1 TYR   177      41.280  48.310  61.600  1.00  0.00            
ATOM   2788  HE1 TYR   177      41.110  47.440  62.220  1.00  0.00            
ATOM   2789  CZ  TYR   177      41.530  48.060  60.230  1.00  0.00            
ATOM   2790  OH  TYR   177      41.260  46.780  59.830  1.00  0.00            
ATOM   2791  HH  TYR   177      41.440  46.580  58.910  1.00  0.00            
ATOM   2792  CE2 TYR   177      42.000  49.050  59.350  1.00  0.00            
ATOM   2793  HE2 TYR   177      42.040  48.840  58.290  1.00  0.00            
ATOM   2794  CD2 TYR   177      42.110  50.360  59.840  1.00  0.00            
ATOM   2795  HD2 TYR   177      42.550  51.120  59.220  1.00  0.00            
ATOM   2796  C   TYR   177      39.930  53.050  62.120  1.00  0.00            
ATOM   2797  O   TYR   177      39.040  52.270  61.790  1.00  0.00            
ATOM   2798  N   MET   178      39.820  53.960  63.080  1.00  0.00            
ATOM   2799  H   MET   178      40.710  54.280  63.430  1.00  0.00            
ATOM   2800  CA  MET   178      38.620  54.240  63.840  1.00  0.00            
ATOM   2801  HA  MET   178      38.160  53.270  64.050  1.00  0.00            
ATOM   2802  CB  MET   178      38.990  54.900  65.170  1.00  0.00            
ATOM   2803  HB1 MET   178      39.840  54.360  65.570  1.00  0.00            
ATOM   2804  HB2 MET   178      38.200  54.680  65.890  1.00  0.00            
ATOM   2805  CG  MET   178      39.400  56.370  65.110  1.00  0.00            
ATOM   2806  HG1 MET   178      38.530  56.920  64.740  1.00  0.00            
ATOM   2807  HG2 MET   178      40.180  56.470  64.360  1.00  0.00            
ATOM   2808  SD  MET   178      39.900  57.130  66.670  1.00  0.00            
ATOM   2809  CE  MET   178      41.190  56.050  67.360  1.00  0.00            
ATOM   2810  HE1 MET   178      40.670  55.150  67.670  1.00  0.00            
ATOM   2811  HE2 MET   178      41.910  55.920  66.550  1.00  0.00            
ATOM   2812  HE3 MET   178      41.600  56.470  68.270  1.00  0.00            
ATOM   2813  C   MET   178      37.440  54.910  63.140  1.00  0.00            
ATOM   2814  O   MET   178      36.350  54.940  63.710  1.00  0.00            
ATOM   2815  N   VAL   179      37.590  55.630  62.030  1.00  0.00            
ATOM   2816  H   VAL   179      38.540  55.600  61.680  1.00  0.00            
ATOM   2817  CA  VAL   179      36.630  56.490  61.380  1.00  0.00            
ATOM   2818  HA  VAL   179      35.670  56.450  61.890  1.00  0.00            
ATOM   2819  CB  VAL   179      36.890  57.990  61.550  1.00  0.00            
ATOM   2820  HB  VAL   179      36.270  58.550  60.850  1.00  0.00            
ATOM   2821  CG1 VAL   179      36.480  58.390  62.960  1.00  0.00            
ATOM   2822 1HG1 VAL   179      36.980  57.780  63.720  1.00  0.00            
ATOM   2823 2HG1 VAL   179      36.810  59.420  63.040  1.00  0.00            
ATOM   2824 3HG1 VAL   179      35.390  58.370  62.990  1.00  0.00            
ATOM   2825  CG2 VAL   179      38.340  58.300  61.180  1.00  0.00            
ATOM   2826 1HG2 VAL   179      38.480  59.380  61.110  1.00  0.00            
ATOM   2827 2HG2 VAL   179      39.020  57.830  61.890  1.00  0.00            
ATOM   2828 3HG2 VAL   179      38.710  57.930  60.220  1.00  0.00            
ATOM   2829  C   VAL   179      36.320  56.150  59.930  1.00  0.00            
ATOM   2830  O   VAL   179      35.200  56.440  59.500  1.00  0.00            
ATOM   2831  N   SER   180      37.180  55.390  59.250  1.00  0.00            
ATOM   2832  H   SER   180      38.080  55.070  59.590  1.00  0.00            
ATOM   2833  CA  SER   180      36.980  54.890  57.910  1.00  0.00            
ATOM   2834  HA  SER   180      36.920  55.660  57.140  1.00  0.00            
ATOM   2835  CB  SER   180      38.140  53.990  57.500  1.00  0.00            
ATOM   2836  HB1 SER   180      38.000  53.640  56.480  1.00  0.00            
ATOM   2837  HB2 SER   180      38.350  53.280  58.300  1.00  0.00            
ATOM   2838  OG  SER   180      39.260  54.840  57.580  1.00  0.00            
ATOM   2839  HG  SER   180      40.050  54.350  57.320  1.00  0.00            
ATOM   2840  C   SER   180      35.650  54.180  57.690  1.00  0.00            
ATOM   2841  O   SER   180      34.980  54.500  56.710  1.00  0.00            
ATOM   2842  N   PRO   181      35.140  53.340  58.600  1.00  0.00            
ATOM   2843  CD  PRO   181      35.720  52.820  59.810  1.00  0.00            
ATOM   2844  HD1 PRO   181      35.620  53.580  60.580  1.00  0.00            
ATOM   2845  HD2 PRO   181      36.760  52.570  59.610  1.00  0.00            
ATOM   2846  CG  PRO   181      34.910  51.590  60.210  1.00  0.00            
ATOM   2847  HG1 PRO   181      34.970  51.280  61.260  1.00  0.00            
ATOM   2848  HG2 PRO   181      35.170  50.780  59.530  1.00  0.00            
ATOM   2849  CB  PRO   181      33.530  52.090  59.800  1.00  0.00            
ATOM   2850  HB1 PRO   181      33.150  52.740  60.580  1.00  0.00            
ATOM   2851  HB2 PRO   181      32.780  51.310  59.620  1.00  0.00            
ATOM   2852  CA  PRO   181      33.760  52.900  58.520  1.00  0.00            
ATOM   2853  HA  PRO   181      33.690  52.350  57.590  1.00  0.00            
ATOM   2854  C   PRO   181      32.670  53.950  58.350  1.00  0.00            
ATOM   2855  O   PRO   181      31.670  53.630  57.720  1.00  0.00            
ATOM   2856  N   LEU   182      32.860  55.150  58.920  1.00  0.00            
ATOM   2857  H   LEU   182      33.730  55.360  59.400  1.00  0.00            
ATOM   2858  CA  LEU   182      31.880  56.200  58.790  1.00  0.00            
ATOM   2859  HA  LEU   182      30.900  55.730  58.790  1.00  0.00            
ATOM   2860  CB  LEU   182      32.120  57.150  59.960  1.00  0.00            
ATOM   2861  HB1 LEU   182      33.170  57.450  59.900  1.00  0.00            
ATOM   2862  HB2 LEU   182      32.010  56.540  60.860  1.00  0.00            
ATOM   2863  CG  LEU   182      31.410  58.490  60.110  1.00  0.00            
ATOM   2864  HG  LEU   182      31.560  59.130  59.240  1.00  0.00            
ATOM   2865  CD1 LEU   182      29.890  58.340  60.110  1.00  0.00            
ATOM   2866 1HD1 LEU   182      29.710  57.980  59.100  1.00  0.00            
ATOM   2867 2HD1 LEU   182      29.510  57.630  60.850  1.00  0.00            
ATOM   2868 3HD1 LEU   182      29.430  59.290  60.370  1.00  0.00            
ATOM   2869  CD2 LEU   182      31.820  59.300  61.340  1.00  0.00            
ATOM   2870 1HD2 LEU   182      31.530  60.340  61.460  1.00  0.00            
ATOM   2871 2HD2 LEU   182      31.480  58.780  62.240  1.00  0.00            
ATOM   2872 3HD2 LEU   182      32.890  59.320  61.520  1.00  0.00            
ATOM   2873  C   LEU   182      32.020  56.880  57.430  1.00  0.00            
ATOM   2874  O   LEU   182      31.070  57.400  56.840  1.00  0.00            
ATOM   2875  N   LEU   183      33.200  56.890  56.810  1.00  0.00            
ATOM   2876  H   LEU   183      33.940  56.400  57.290  1.00  0.00            
ATOM   2877  CA  LEU   183      33.350  57.360  55.450  1.00  0.00            
ATOM   2878  HA  LEU   183      32.720  58.250  55.350  1.00  0.00            
ATOM   2879  CB  LEU   183      34.780  57.770  55.120  1.00  0.00            
ATOM   2880  HB1 LEU   183      35.300  56.810  55.050  1.00  0.00            
ATOM   2881  HB2 LEU   183      35.220  58.240  56.000  1.00  0.00            
ATOM   2882  CG  LEU   183      35.080  58.490  53.810  1.00  0.00            
ATOM   2883  HG  LEU   183      34.990  57.850  52.930  1.00  0.00            
ATOM   2884  CD1 LEU   183      34.160  59.700  53.660  1.00  0.00            
ATOM   2885 1HD1 LEU   183      34.470  60.290  52.790  1.00  0.00            
ATOM   2886 2HD1 LEU   183      33.170  59.270  53.580  1.00  0.00            
ATOM   2887 3HD1 LEU   183      34.400  60.270  54.560  1.00  0.00            
ATOM   2888  CD2 LEU   183      36.520  59.000  53.790  1.00  0.00            
ATOM   2889 1HD2 LEU   183      36.650  59.630  52.920  1.00  0.00            
ATOM   2890 2HD2 LEU   183      36.720  59.700  54.600  1.00  0.00            
ATOM   2891 3HD2 LEU   183      37.200  58.150  53.740  1.00  0.00            
ATOM   2892  C   LEU   183      32.860  56.310  54.470  1.00  0.00            
ATOM   2893  O   LEU   183      32.330  56.810  53.470  1.00  0.00            
ATOM   2894  N   TRP   184      32.850  55.010  54.760  1.00  0.00            
ATOM   2895  H   TRP   184      33.390  54.590  55.500  1.00  0.00            
ATOM   2896  CA  TRP   184      32.220  54.040  53.880  1.00  0.00            
ATOM   2897  HA  TRP   184      32.460  54.300  52.850  1.00  0.00            
ATOM   2898  CB  TRP   184      32.710  52.630  54.220  1.00  0.00            
ATOM   2899  HB1 TRP   184      32.300  51.900  53.520  1.00  0.00            
ATOM   2900  HB2 TRP   184      32.380  52.330  55.210  1.00  0.00            
ATOM   2901  CG  TRP   184      34.210  52.550  54.210  1.00  0.00            
ATOM   2902  CD1 TRP   184      35.040  53.320  53.480  1.00  0.00            
ATOM   2903  HD1 TRP   184      34.720  54.080  52.780  1.00  0.00            
ATOM   2904  NE1 TRP   184      36.350  53.070  53.810  1.00  0.00            
ATOM   2905  HE1 TRP   184      37.050  53.720  53.490  1.00  0.00            
ATOM   2906  CE2 TRP   184      36.410  52.070  54.760  1.00  0.00            
ATOM   2907  CZ2 TRP   184      37.500  51.420  55.370  1.00  0.00            
ATOM   2908  HZ2 TRP   184      38.490  51.780  55.150  1.00  0.00            
ATOM   2909  CH2 TRP   184      37.250  50.450  56.350  1.00  0.00            
ATOM   2910  HH2 TRP   184      38.050  50.020  56.940  1.00  0.00            
ATOM   2911  CZ3 TRP   184      35.940  50.080  56.640  1.00  0.00            
ATOM   2912  HZ3 TRP   184      35.720  49.500  57.530  1.00  0.00            
ATOM   2913  CE3 TRP   184      34.870  50.710  56.000  1.00  0.00            
ATOM   2914  HE3 TRP   184      33.870  50.350  56.190  1.00  0.00            
ATOM   2915  CD2 TRP   184      35.070  51.690  55.020  1.00  0.00            
ATOM   2916  C   TRP   184      30.700  54.090  53.950  1.00  0.00            
ATOM   2917  O   TRP   184      30.040  53.540  53.070  1.00  0.00            
ATOM   2918  N   LYS   185      30.080  54.760  54.930  1.00  0.00            
ATOM   2919  H   LYS   185      30.660  54.980  55.730  1.00  0.00            
ATOM   2920  CA  LYS   185      28.720  55.230  54.830  1.00  0.00            
ATOM   2921  HA  LYS   185      28.020  54.430  54.580  1.00  0.00            
ATOM   2922  CB  LYS   185      28.310  55.910  56.130  1.00  0.00            
ATOM   2923  HB1 LYS   185      28.770  56.900  56.140  1.00  0.00            
ATOM   2924  HB2 LYS   185      28.600  55.350  57.020  1.00  0.00            
ATOM   2925  CG  LYS   185      26.820  56.230  56.200  1.00  0.00            
ATOM   2926  HG1 LYS   185      26.260  55.300  56.260  1.00  0.00            
ATOM   2927  HG2 LYS   185      26.580  56.850  55.330  1.00  0.00            
ATOM   2928  CD  LYS   185      26.340  56.980  57.440  1.00  0.00            
ATOM   2929  HD1 LYS   185      26.810  56.500  58.300  1.00  0.00            
ATOM   2930  HD2 LYS   185      25.270  56.890  57.620  1.00  0.00            
ATOM   2931  CE  LYS   185      26.650  58.470  57.540  1.00  0.00            
ATOM   2932  HE1 LYS   185      26.340  59.000  56.640  1.00  0.00            
ATOM   2933  HE2 LYS   185      27.710  58.700  57.580  1.00  0.00            
ATOM   2934  NZ  LYS   185      25.950  59.070  58.690  1.00  0.00            
ATOM   2935  HZ1 LYS   185      24.970  58.840  58.740  1.00  0.00            
ATOM   2936  HZ2 LYS   185      26.410  58.650  59.490  1.00  0.00            
ATOM   2937  HZ3 LYS   185      26.180  60.050  58.730  1.00  0.00            
ATOM   2938  C   LYS   185      28.520  56.210  53.680  1.00  0.00            
ATOM   2939  O   LYS   185      27.460  56.160  53.060  1.00  0.00            
ATOM   2940  N   LYS   186      29.510  57.050  53.360  1.00  0.00            
ATOM   2941  H   LYS   186      30.400  57.000  53.840  1.00  0.00            
ATOM   2942  CA  LYS   186      29.410  58.120  52.390  1.00  0.00            
ATOM   2943  HA  LYS   186      28.400  58.530  52.420  1.00  0.00            
ATOM   2944  CB  LYS   186      30.320  59.260  52.830  1.00  0.00            
ATOM   2945  HB1 LYS   186      31.340  59.110  52.470  1.00  0.00            
ATOM   2946  HB2 LYS   186      30.300  59.320  53.920  1.00  0.00            
ATOM   2947  CG  LYS   186      29.870  60.590  52.240  1.00  0.00            
ATOM   2948  HG1 LYS   186      28.970  60.900  52.770  1.00  0.00            
ATOM   2949  HG2 LYS   186      29.790  60.460  51.160  1.00  0.00            
ATOM   2950  CD  LYS   186      30.960  61.620  52.530  1.00  0.00            
ATOM   2951  HD1 LYS   186      31.740  61.570  51.760  1.00  0.00            
ATOM   2952  HD2 LYS   186      31.390  61.490  53.520  1.00  0.00            
ATOM   2953  CE  LYS   186      30.440  63.050  52.460  1.00  0.00            
ATOM   2954  HE1 LYS   186      29.470  63.130  52.950  1.00  0.00            
ATOM   2955  HE2 LYS   186      30.380  63.420  51.440  1.00  0.00            
ATOM   2956  NZ  LYS   186      31.410  63.910  53.170  1.00  0.00            
ATOM   2957  HZ1 LYS   186      31.230  64.890  53.050  1.00  0.00            
ATOM   2958  HZ2 LYS   186      31.480  63.600  54.130  1.00  0.00            
ATOM   2959  HZ3 LYS   186      32.310  63.680  52.770  1.00  0.00            
ATOM   2960  C   LYS   186      29.770  57.650  50.980  1.00  0.00            
ATOM   2961  O   LYS   186      29.430  58.270  49.970  1.00  0.00            
ATOM   2962  N   ILE   187      30.720  56.720  50.880  1.00  0.00            
ATOM   2963  H   ILE   187      30.970  56.190  51.700  1.00  0.00            
ATOM   2964  CA  ILE   187      31.400  56.300  49.670  1.00  0.00            
ATOM   2965  HA  ILE   187      30.850  56.780  48.860  1.00  0.00            
ATOM   2966  CB  ILE   187      32.830  56.830  49.550  1.00  0.00            
ATOM   2967  HB  ILE   187      33.140  56.700  48.510  1.00  0.00            
ATOM   2968  CG2 ILE   187      32.850  58.360  49.590  1.00  0.00            
ATOM   2969 1HG2 ILE   187      32.660  58.590  50.630  1.00  0.00            
ATOM   2970 2HG2 ILE   187      33.790  58.840  49.320  1.00  0.00            
ATOM   2971 3HG2 ILE   187      32.070  58.830  48.990  1.00  0.00            
ATOM   2972  CG1 ILE   187      33.870  56.210  50.470  1.00  0.00            
ATOM   2973 1HG1 ILE   187      33.810  55.140  50.260  1.00  0.00            
ATOM   2974 2HG1 ILE   187      33.690  56.570  51.480  1.00  0.00            
ATOM   2975  CD  ILE   187      35.290  56.710  50.200  1.00  0.00            
ATOM   2976  HD1 ILE   187      35.980  56.250  50.900  1.00  0.00            
ATOM   2977  HD2 ILE   187      35.500  56.380  49.180  1.00  0.00            
ATOM   2978  HD3 ILE   187      35.420  57.780  50.370  1.00  0.00            
ATOM   2979  C   ILE   187      31.300  54.800  49.430  1.00  0.00            
ATOM   2980  O   ILE   187      31.410  53.990  50.340  1.00  0.00            
ATOM   2981  N   ALA   188      31.150  54.460  48.150  1.00  0.00            
ATOM   2982  H   ALA   188      31.050  55.130  47.390  1.00  0.00            
ATOM   2983  CA  ALA   188      31.120  53.070  47.730  1.00  0.00            
ATOM   2984  HA  ALA   188      31.180  52.450  48.620  1.00  0.00            
ATOM   2985  CB  ALA   188      29.780  52.750  47.060  1.00  0.00            
ATOM   2986  HB1 ALA   188      29.740  53.110  46.030  1.00  0.00            
ATOM   2987  HB2 ALA   188      29.640  51.670  47.160  1.00  0.00            
ATOM   2988  HB3 ALA   188      28.970  53.280  47.560  1.00  0.00            
ATOM   2989  C   ALA   188      32.270  52.690  46.810  1.00  0.00            
ATOM   2990  O   ALA   188      32.340  51.490  46.570  1.00  0.00            
ATOM   2991  N   ARG   189      33.230  53.520  46.390  1.00  0.00            
ATOM   2992  H   ARG   189      33.080  54.510  46.580  1.00  0.00            
ATOM   2993  CA  ARG   189      34.640  53.300  46.160  1.00  0.00            
ATOM   2994  HA  ARG   189      34.730  52.300  45.720  1.00  0.00            
ATOM   2995  CB  ARG   189      35.170  54.120  45.000  1.00  0.00            
ATOM   2996  HB1 ARG   189      34.670  53.860  44.060  1.00  0.00            
ATOM   2997  HB2 ARG   189      36.180  53.740  44.810  1.00  0.00            
ATOM   2998  CG  ARG   189      35.270  55.600  45.340  1.00  0.00            
ATOM   2999  HG1 ARG   189      35.820  55.850  46.250  1.00  0.00            
ATOM   3000  HG2 ARG   189      34.240  55.960  45.410  1.00  0.00            
ATOM   3001  CD  ARG   189      35.910  56.350  44.180  1.00  0.00            
ATOM   3002  HD1 ARG   189      35.710  55.840  43.230  1.00  0.00            
ATOM   3003  HD2 ARG   189      36.980  56.440  44.350  1.00  0.00            
ATOM   3004  NE  ARG   189      35.440  57.720  43.920  1.00  0.00            
ATOM   3005  HE  ARG   189      34.770  57.940  43.200  1.00  0.00            
ATOM   3006  CZ  ARG   189      35.730  58.760  44.720  1.00  0.00            
ATOM   3007  NH1 ARG   189      36.670  58.640  45.670  1.00  0.00            
ATOM   3008 1HH1 ARG   189      37.120  57.770  45.900  1.00  0.00            
ATOM   3009 2HH1 ARG   189      36.970  59.420  46.230  1.00  0.00            
ATOM   3010  NH2 ARG   189      35.120  59.940  44.560  1.00  0.00            
ATOM   3011 1HH2 ARG   189      34.490  60.060  43.780  1.00  0.00            
ATOM   3012 2HH2 ARG   189      35.310  60.640  45.260  1.00  0.00            
ATOM   3013  C   ARG   189      35.390  53.250  47.490  1.00  0.00            
ATOM   3014  O   ARG   189      34.900  53.800  48.480  1.00  0.00            
ATOM   3015  N   GLY   190      36.550  52.620  47.600  1.00  0.00            
ATOM   3016  H   GLY   190      36.940  52.160  46.790  1.00  0.00            
ATOM   3017  CA  GLY   190      37.340  52.570  48.820  1.00  0.00            
ATOM   3018  HA1 GLY   190      37.950  51.680  48.660  1.00  0.00            
ATOM   3019  HA2 GLY   190      36.650  52.330  49.630  1.00  0.00            
ATOM   3020  C   GLY   190      38.200  53.780  49.130  1.00  0.00            
ATOM   3021  O   GLY   190      38.860  54.310  48.240  1.00  0.00            
ATOM   3022  N   LEU   191      38.250  54.240  50.380  1.00  0.00            
ATOM   3023  H   LEU   191      37.760  53.690  51.070  1.00  0.00            
ATOM   3024  CA  LEU   191      39.090  55.320  50.870  1.00  0.00            
ATOM   3025  HA  LEU   191      40.060  55.200  50.400  1.00  0.00            
ATOM   3026  CB  LEU   191      38.550  56.690  50.480  1.00  0.00            
ATOM   3027  HB1 LEU   191      37.790  57.010  51.210  1.00  0.00            
ATOM   3028  HB2 LEU   191      37.990  56.560  49.560  1.00  0.00            
ATOM   3029  CG  LEU   191      39.500  57.830  50.110  1.00  0.00            
ATOM   3030  HG  LEU   191      40.160  58.050  50.940  1.00  0.00            
ATOM   3031  CD1 LEU   191      40.490  57.560  48.980  1.00  0.00            
ATOM   3032 1HD1 LEU   191      40.870  58.520  48.630  1.00  0.00            
ATOM   3033 2HD1 LEU   191      41.300  56.930  49.340  1.00  0.00            
ATOM   3034 3HD1 LEU   191      40.020  57.010  48.160  1.00  0.00            
ATOM   3035  CD2 LEU   191      38.630  59.020  49.700  1.00  0.00            
ATOM   3036 1HD2 LEU   191      39.140  59.930  49.410  1.00  0.00            
ATOM   3037 2HD2 LEU   191      38.200  58.760  48.730  1.00  0.00            
ATOM   3038 3HD2 LEU   191      37.850  59.230  50.430  1.00  0.00            
ATOM   3039  C   LEU   191      39.330  55.300  52.380  1.00  0.00            
ATOM   3040  O   LEU   191      38.440  54.930  53.130  1.00  0.00            
ATOM   3041  N   SER   192      40.560  55.470  52.870  1.00  0.00            
ATOM   3042  H   SER   192      41.320  55.670  52.230  1.00  0.00            
ATOM   3043  CA  SER   192      40.750  55.760  54.270  1.00  0.00            
ATOM   3044  HA  SER   192      40.270  54.970  54.860  1.00  0.00            
ATOM   3045  CB  SER   192      42.240  55.760  54.590  1.00  0.00            
ATOM   3046  HB1 SER   192      42.750  56.530  54.000  1.00  0.00            
ATOM   3047  HB2 SER   192      42.670  54.780  54.400  1.00  0.00            
ATOM   3048  OG  SER   192      42.440  56.000  55.960  1.00  0.00            
ATOM   3049  HG  SER   192      43.390  55.950  56.000  1.00  0.00            
ATOM   3050  C   SER   192      40.130  57.090  54.680  1.00  0.00            
ATOM   3051  O   SER   192      39.900  58.000  53.880  1.00  0.00            
ATOM   3052  N   ALA   193      39.860  57.320  55.960  1.00  0.00            
ATOM   3053  H   ALA   193      40.080  56.560  56.590  1.00  0.00            
ATOM   3054  CA  ALA   193      39.600  58.570  56.650  1.00  0.00            
ATOM   3055  HA  ALA   193      39.540  59.310  55.850  1.00  0.00            
ATOM   3056  CB  ALA   193      38.250  58.450  57.360  1.00  0.00            
ATOM   3057  HB1 ALA   193      38.280  57.730  58.180  1.00  0.00            
ATOM   3058  HB2 ALA   193      38.000  59.400  57.840  1.00  0.00            
ATOM   3059  HB3 ALA   193      37.490  58.250  56.610  1.00  0.00            
ATOM   3060  C   ALA   193      40.750  58.870  57.600  1.00  0.00            
ATOM   3061  O   ALA   193      40.600  59.130  58.800  1.00  0.00            
ATOM   3062  N   GLY   194      41.960  58.660  57.090  1.00  0.00            
ATOM   3063  H   GLY   194      41.930  58.280  56.150  1.00  0.00            
ATOM   3064  CA  GLY   194      43.240  58.990  57.670  1.00  0.00            
ATOM   3065  HA1 GLY   194      44.080  58.670  57.050  1.00  0.00            
ATOM   3066  HA2 GLY   194      43.420  58.500  58.630  1.00  0.00            
ATOM   3067  C   GLY   194      43.350  60.490  57.880  1.00  0.00            
ATOM   3068  O   GLY   194      42.740  61.280  57.170  1.00  0.00            
ATOM   3069  N   ARG   195      44.270  60.920  58.750  1.00  0.00            
ATOM   3070  H   ARG   195      44.910  60.210  59.070  1.00  0.00            
ATOM   3071  CA  ARG   195      44.550  62.280  59.170  1.00  0.00            
ATOM   3072  HA  ARG   195      43.800  62.890  58.670  1.00  0.00            
ATOM   3073  CB  ARG   195      44.340  62.470  60.670  1.00  0.00            
ATOM   3074  HB1 ARG   195      45.190  62.130  61.270  1.00  0.00            
ATOM   3075  HB2 ARG   195      43.440  61.950  60.990  1.00  0.00            
ATOM   3076  CG  ARG   195      44.080  63.940  60.980  1.00  0.00            
ATOM   3077  HG1 ARG   195      43.360  64.350  60.270  1.00  0.00            
ATOM   3078  HG2 ARG   195      45.030  64.430  60.800  1.00  0.00            
ATOM   3079  CD  ARG   195      43.710  64.380  62.400  1.00  0.00            
ATOM   3080  HD1 ARG   195      44.590  64.260  63.030  1.00  0.00            
ATOM   3081  HD2 ARG   195      42.820  63.950  62.860  1.00  0.00            
ATOM   3082  NE  ARG   195      43.640  65.840  62.450  1.00  0.00            
ATOM   3083  HE  ARG   195      44.510  66.310  62.660  1.00  0.00            
ATOM   3084  CZ  ARG   195      42.520  66.570  62.410  1.00  0.00            
ATOM   3085  NH1 ARG   195      41.310  66.120  62.040  1.00  0.00            
ATOM   3086 1HH1 ARG   195      41.240  65.180  61.680  1.00  0.00            
ATOM   3087 2HH1 ARG   195      40.520  66.750  62.050  1.00  0.00            
ATOM   3088  NH2 ARG   195      42.500  67.860  62.770  1.00  0.00            
ATOM   3089 1HH2 ARG   195      43.280  68.480  62.920  1.00  0.00            
ATOM   3090 2HH2 ARG   195      41.680  68.440  62.710  1.00  0.00            
ATOM   3091  C   ARG   195      45.950  62.770  58.790  1.00  0.00            
ATOM   3092  O   ARG   195      46.000  63.900  58.320  1.00  0.00            
ATOM   3093  N   VAL   196      47.030  62.070  59.110  1.00  0.00            
ATOM   3094  H   VAL   196      46.900  61.210  59.640  1.00  0.00            
ATOM   3095  CA  VAL   196      48.340  62.680  59.170  1.00  0.00            
ATOM   3096  HA  VAL   196      48.210  63.670  59.600  1.00  0.00            
ATOM   3097  CB  VAL   196      49.320  61.910  60.050  1.00  0.00            
ATOM   3098  HB  VAL   196      50.340  62.290  59.940  1.00  0.00            
ATOM   3099  CG1 VAL   196      48.850  61.930  61.500  1.00  0.00            
ATOM   3100 1HG1 VAL   196      49.570  61.460  62.170  1.00  0.00            
ATOM   3101 2HG1 VAL   196      48.780  62.960  61.850  1.00  0.00            
ATOM   3102 3HG1 VAL   196      47.910  61.390  61.550  1.00  0.00            
ATOM   3103  CG2 VAL   196      49.430  60.450  59.600  1.00  0.00            
ATOM   3104 1HG2 VAL   196      49.640  60.410  58.530  1.00  0.00            
ATOM   3105 2HG2 VAL   196      50.300  59.970  60.050  1.00  0.00            
ATOM   3106 3HG2 VAL   196      48.490  59.920  59.740  1.00  0.00            
ATOM   3107  C   VAL   196      48.950  63.070  57.830  1.00  0.00            
ATOM   3108  O   VAL   196      49.790  63.970  57.790  1.00  0.00            
ATOM   3109  N   GLN   197      48.470  62.590  56.680  1.00  0.00            
ATOM   3110  H   GLN   197      47.680  61.980  56.800  1.00  0.00            
ATOM   3111  CA  GLN   197      48.780  63.090  55.350  1.00  0.00            
ATOM   3112  HA  GLN   197      49.850  63.230  55.210  1.00  0.00            
ATOM   3113  CB  GLN   197      48.250  62.120  54.290  1.00  0.00            
ATOM   3114  HB1 GLN   197      48.550  61.120  54.580  1.00  0.00            
ATOM   3115  HB2 GLN   197      48.790  62.180  53.340  1.00  0.00            
ATOM   3116  CG  GLN   197      46.760  62.180  53.980  1.00  0.00            
ATOM   3117  HG1 GLN   197      46.580  61.510  53.140  1.00  0.00            
ATOM   3118  HG2 GLN   197      46.600  63.240  53.790  1.00  0.00            
ATOM   3119  CD  GLN   197      45.830  61.640  55.050  1.00  0.00            
ATOM   3120  OE1 GLN   197      46.240  61.010  56.020  1.00  0.00            
ATOM   3121  NE2 GLN   197      44.500  61.760  54.940  1.00  0.00            
ATOM   3122 1HE2 GLN   197      44.110  61.910  54.010  1.00  0.00            
ATOM   3123 2HE2 GLN   197      43.890  61.460  55.680  1.00  0.00            
ATOM   3124  C   GLN   197      48.280  64.490  55.050  1.00  0.00            
ATOM   3125  O   GLN   197      48.890  65.130  54.200  1.00  0.00            
ATOM   3126  N   SER   198      47.300  65.000  55.810  1.00  0.00            
ATOM   3127  H   SER   198      46.940  64.440  56.580  1.00  0.00            
ATOM   3128  CA  SER   198      46.720  66.310  55.650  1.00  0.00            
ATOM   3129  HA  SER   198      46.020  66.290  54.820  1.00  0.00            
ATOM   3130  CB  SER   198      45.810  66.700  56.820  1.00  0.00            
ATOM   3131  HB1 SER   198      45.000  65.970  56.830  1.00  0.00            
ATOM   3132  HB2 SER   198      45.420  67.680  56.570  1.00  0.00            
ATOM   3133  OG  SER   198      46.370  66.590  58.110  1.00  0.00            
ATOM   3134  HG  SER   198      46.260  65.680  58.390  1.00  0.00            
ATOM   3135  C   SER   198      47.600  67.520  55.360  1.00  0.00            
ATOM   3136  O   SER   198      47.300  68.240  54.410  1.00  0.00            
ATOM   3137  N   VAL   199      48.670  67.720  56.130  1.00  0.00            
ATOM   3138  H   VAL   199      48.730  67.220  57.010  1.00  0.00            
ATOM   3139  CA  VAL   199      49.660  68.740  55.850  1.00  0.00            
ATOM   3140  HA  VAL   199      49.250  69.750  55.820  1.00  0.00            
ATOM   3141  CB  VAL   199      50.630  68.760  57.030  1.00  0.00            
ATOM   3142  HB  VAL   199      51.330  69.600  56.960  1.00  0.00            
ATOM   3143  CG1 VAL   199      49.910  68.950  58.360  1.00  0.00            
ATOM   3144 1HG1 VAL   199      49.000  69.540  58.250  1.00  0.00            
ATOM   3145 2HG1 VAL   199      49.510  68.000  58.710  1.00  0.00            
ATOM   3146 3HG1 VAL   199      50.580  69.490  59.030  1.00  0.00            
ATOM   3147  CG2 VAL   199      51.400  67.460  57.190  1.00  0.00            
ATOM   3148 1HG2 VAL   199      52.140  67.300  56.400  1.00  0.00            
ATOM   3149 2HG2 VAL   199      51.940  67.490  58.130  1.00  0.00            
ATOM   3150 3HG2 VAL   199      50.740  66.640  57.450  1.00  0.00            
ATOM   3151  C   VAL   199      50.390  68.610  54.520  1.00  0.00            
ATOM   3152  O   VAL   199      50.660  69.660  53.950  1.00  0.00            
ATOM   3153  N   ALA   200      50.610  67.400  54.000  1.00  0.00            
ATOM   3154  H   ALA   200      50.110  66.630  54.420  1.00  0.00            
ATOM   3155  CA  ALA   200      51.050  67.250  52.630  1.00  0.00            
ATOM   3156  HA  ALA   200      51.870  67.920  52.360  1.00  0.00            
ATOM   3157  CB  ALA   200      51.460  65.810  52.340  1.00  0.00            
ATOM   3158  HB1 ALA   200      52.120  65.800  51.470  1.00  0.00            
ATOM   3159  HB2 ALA   200      51.970  65.300  53.160  1.00  0.00            
ATOM   3160  HB3 ALA   200      50.550  65.250  52.130  1.00  0.00            
ATOM   3161  C   ALA   200      49.940  67.610  51.650  1.00  0.00            
ATOM   3162  O   ALA   200      50.190  68.260  50.640  1.00  0.00            
ATOM   3163  N   VAL   201      48.680  67.360  52.000  1.00  0.00            
ATOM   3164  H   VAL   201      48.410  66.820  52.810  1.00  0.00            
ATOM   3165  CA  VAL   201      47.590  67.840  51.170  1.00  0.00            
ATOM   3166  HA  VAL   201      47.780  67.630  50.120  1.00  0.00            
ATOM   3167  CB  VAL   201      46.270  67.180  51.520  1.00  0.00            
ATOM   3168  HB  VAL   201      45.900  67.460  52.510  1.00  0.00            
ATOM   3169  CG1 VAL   201      45.090  67.660  50.690  1.00  0.00            
ATOM   3170 1HG1 VAL   201      44.140  67.210  50.970  1.00  0.00            
ATOM   3171 2HG1 VAL   201      45.050  68.740  50.840  1.00  0.00            
ATOM   3172 3HG1 VAL   201      45.270  67.480  49.630  1.00  0.00            
ATOM   3173  CG2 VAL   201      46.260  65.650  51.500  1.00  0.00            
ATOM   3174 1HG2 VAL   201      47.090  65.140  51.980  1.00  0.00            
ATOM   3175 2HG2 VAL   201      45.450  65.320  52.150  1.00  0.00            
ATOM   3176 3HG2 VAL   201      46.050  65.230  50.510  1.00  0.00            
ATOM   3177  C   VAL   201      47.570  69.360  51.250  1.00  0.00            
ATOM   3178  O   VAL   201      47.410  69.960  50.190  1.00  0.00            
ATOM   3179  N   ARG   202      47.680  70.010  52.410  1.00  0.00            
ATOM   3180  H   ARG   202      47.600  69.450  53.250  1.00  0.00            
ATOM   3181  CA  ARG   202      47.570  71.450  52.540  1.00  0.00            
ATOM   3182  HA  ARG   202      46.630  71.760  52.100  1.00  0.00            
ATOM   3183  CB  ARG   202      47.320  71.840  53.990  1.00  0.00            
ATOM   3184  HB1 ARG   202      48.050  71.390  54.670  1.00  0.00            
ATOM   3185  HB2 ARG   202      46.430  71.330  54.360  1.00  0.00            
ATOM   3186  CG  ARG   202      47.170  73.320  54.340  1.00  0.00            
ATOM   3187  HG1 ARG   202      46.290  73.460  54.970  1.00  0.00            
ATOM   3188  HG2 ARG   202      46.890  73.900  53.470  1.00  0.00            
ATOM   3189  CD  ARG   202      48.220  73.940  55.250  1.00  0.00            
ATOM   3190  HD1 ARG   202      48.230  73.560  56.270  1.00  0.00            
ATOM   3191  HD2 ARG   202      47.960  75.000  55.280  1.00  0.00            
ATOM   3192  NE  ARG   202      49.580  73.790  54.720  1.00  0.00            
ATOM   3193  HE  ARG   202      49.880  74.530  54.110  1.00  0.00            
ATOM   3194  CZ  ARG   202      50.640  73.020  55.030  1.00  0.00            
ATOM   3195  NH1 ARG   202      50.650  72.220  56.100  1.00  0.00            
ATOM   3196 1HH1 ARG   202      49.760  72.090  56.560  1.00  0.00            
ATOM   3197 2HH1 ARG   202      51.550  71.820  56.330  1.00  0.00            
ATOM   3198  NH2 ARG   202      51.790  73.220  54.370  1.00  0.00            
ATOM   3199 1HH2 ARG   202      51.890  74.010  53.740  1.00  0.00            
ATOM   3200 2HH2 ARG   202      52.630  72.800  54.740  1.00  0.00            
ATOM   3201  C   ARG   202      48.730  72.140  51.830  1.00  0.00            
ATOM   3202  O   ARG   202      48.480  73.120  51.130  1.00  0.00            
ATOM   3203  N   LEU   203      49.980  71.690  51.920  1.00  0.00            
ATOM   3204  H   LEU   203      50.140  71.020  52.670  1.00  0.00            
ATOM   3205  CA  LEU   203      51.160  72.200  51.240  1.00  0.00            
ATOM   3206  HA  LEU   203      51.230  73.270  51.470  1.00  0.00            
ATOM   3207  CB  LEU   203      52.480  71.590  51.700  1.00  0.00            
ATOM   3208  HB1 LEU   203      52.580  70.550  51.410  1.00  0.00            
ATOM   3209  HB2 LEU   203      52.450  71.520  52.790  1.00  0.00            
ATOM   3210  CG  LEU   203      53.720  72.310  51.180  1.00  0.00            
ATOM   3211  HG  LEU   203      53.730  72.100  50.110  1.00  0.00            
ATOM   3212  CD1 LEU   203      53.720  73.830  51.270  1.00  0.00            
ATOM   3213 1HD1 LEU   203      53.070  74.250  50.510  1.00  0.00            
ATOM   3214 2HD1 LEU   203      53.460  74.130  52.280  1.00  0.00            
ATOM   3215 3HD1 LEU   203      54.720  74.090  50.920  1.00  0.00            
ATOM   3216  CD2 LEU   203      54.980  71.610  51.700  1.00  0.00            
ATOM   3217 1HD2 LEU   203      55.120  70.580  51.380  1.00  0.00            
ATOM   3218 2HD2 LEU   203      55.820  72.220  51.370  1.00  0.00            
ATOM   3219 3HD2 LEU   203      55.030  71.710  52.780  1.00  0.00            
ATOM   3220  C   LEU   203      51.010  72.110  49.730  1.00  0.00            
ATOM   3221  O   LEU   203      51.230  73.140  49.090  1.00  0.00            
ATOM   3222  N   VAL   204      50.590  70.990  49.150  1.00  0.00            
ATOM   3223  H   VAL   204      50.550  70.150  49.720  1.00  0.00            
ATOM   3224  CA  VAL   204      50.450  70.940  47.710  1.00  0.00            
ATOM   3225  HA  VAL   204      51.300  71.380  47.180  1.00  0.00            
ATOM   3226  CB  VAL   204      50.440  69.570  47.050  1.00  0.00            
ATOM   3227  HB  VAL   204      50.420  69.700  45.970  1.00  0.00            
ATOM   3228  CG1 VAL   204      51.790  68.870  47.260  1.00  0.00            
ATOM   3229 1HG1 VAL   204      51.860  68.630  48.320  1.00  0.00            
ATOM   3230 2HG1 VAL   204      51.800  67.910  46.750  1.00  0.00            
ATOM   3231 3HG1 VAL   204      52.670  69.440  46.960  1.00  0.00            
ATOM   3232  CG2 VAL   204      49.320  68.640  47.520  1.00  0.00            
ATOM   3233 1HG2 VAL   204      48.520  68.670  46.790  1.00  0.00            
ATOM   3234 2HG2 VAL   204      49.660  67.610  47.610  1.00  0.00            
ATOM   3235 3HG2 VAL   204      49.070  68.820  48.560  1.00  0.00            
ATOM   3236  C   VAL   204      49.310  71.780  47.140  1.00  0.00            
ATOM   3237  O   VAL   204      49.300  71.980  45.920  1.00  0.00            
ATOM   3238  N   VAL   205      48.330  72.340  47.840  1.00  0.00            
ATOM   3239  H   VAL   205      48.270  72.060  48.810  1.00  0.00            
ATOM   3240  CA  VAL   205      47.340  73.310  47.410  1.00  0.00            
ATOM   3241  HA  VAL   205      47.460  73.270  46.330  1.00  0.00            
ATOM   3242  CB  VAL   205      45.880  72.960  47.670  1.00  0.00            
ATOM   3243  HB  VAL   205      45.300  73.800  47.280  1.00  0.00            
ATOM   3244  CG1 VAL   205      45.540  71.630  47.000  1.00  0.00            
ATOM   3245 1HG1 VAL   205      44.480  71.400  47.150  1.00  0.00            
ATOM   3246 2HG1 VAL   205      45.650  71.820  45.940  1.00  0.00            
ATOM   3247 3HG1 VAL   205      46.230  70.840  47.300  1.00  0.00            
ATOM   3248  CG2 VAL   205      45.390  72.960  49.110  1.00  0.00            
ATOM   3249 1HG2 VAL   205      44.310  72.860  49.170  1.00  0.00            
ATOM   3250 2HG2 VAL   205      45.900  72.110  49.570  1.00  0.00            
ATOM   3251 3HG2 VAL   205      45.770  73.860  49.600  1.00  0.00            
ATOM   3252  C   VAL   205      47.640  74.730  47.870  1.00  0.00            
ATOM   3253  O   VAL   205      47.450  75.640  47.060  1.00  0.00            
ATOM   3254  N   GLU   206      48.270  74.920  49.040  1.00  0.00            
ATOM   3255  H   GLU   206      48.250  74.160  49.700  1.00  0.00            
ATOM   3256  CA  GLU   206      48.870  76.170  49.460  1.00  0.00            
ATOM   3257  HA  GLU   206      48.200  77.030  49.440  1.00  0.00            
ATOM   3258  CB  GLU   206      49.300  76.030  50.920  1.00  0.00            
ATOM   3259  HB1 GLU   206      49.950  75.150  50.940  1.00  0.00            
ATOM   3260  HB2 GLU   206      48.460  75.960  51.610  1.00  0.00            
ATOM   3261  CG  GLU   206      50.100  77.140  51.590  1.00  0.00            
ATOM   3262  HG1 GLU   206      49.440  78.010  51.710  1.00  0.00            
ATOM   3263  HG2 GLU   206      50.970  77.480  51.030  1.00  0.00            
ATOM   3264  CD  GLU   206      50.530  76.680  52.970  1.00  0.00            
ATOM   3265  OE1 GLU   206      50.450  77.430  53.960  1.00  0.00            
ATOM   3266  OE2 GLU   206      51.020  75.540  53.100  1.00  0.00            
ATOM   3267  C   GLU   206      50.020  76.670  48.600  1.00  0.00            
ATOM   3268  O   GLU   206      50.220  77.880  48.440  1.00  0.00            
ATOM   3269  N   ARG   207      50.740  75.720  48.010  1.00  0.00            
ATOM   3270  H   ARG   207      50.510  74.770  48.270  1.00  0.00            
ATOM   3271  CA  ARG   207      51.940  75.970  47.250  1.00  0.00            
ATOM   3272  HA  ARG   207      52.460  76.890  47.520  1.00  0.00            
ATOM   3273  CB  ARG   207      52.870  74.760  47.280  1.00  0.00            
ATOM   3274  HB1 ARG   207      52.300  73.940  46.860  1.00  0.00            
ATOM   3275  HB2 ARG   207      53.200  74.580  48.300  1.00  0.00            
ATOM   3276  CG  ARG   207      54.180  74.890  46.500  1.00  0.00            
ATOM   3277  HG1 ARG   207      54.040  74.990  45.420  1.00  0.00            
ATOM   3278  HG2 ARG   207      54.760  74.000  46.750  1.00  0.00            
ATOM   3279  CD  ARG   207      54.910  76.140  46.970  1.00  0.00            
ATOM   3280  HD1 ARG   207      55.020  76.110  48.060  1.00  0.00            
ATOM   3281  HD2 ARG   207      54.240  76.940  46.660  1.00  0.00            
ATOM   3282  NE  ARG   207      56.250  76.100  46.400  1.00  0.00            
ATOM   3283  HE  ARG   207      56.600  75.260  45.980  1.00  0.00            
ATOM   3284  CZ  ARG   207      57.110  77.130  46.370  1.00  0.00            
ATOM   3285  NH1 ARG   207      56.860  78.370  46.840  1.00  0.00            
ATOM   3286 1HH1 ARG   207      56.010  78.550  47.340  1.00  0.00            
ATOM   3287 2HH1 ARG   207      57.530  79.110  46.720  1.00  0.00            
ATOM   3288  NH2 ARG   207      58.360  76.990  45.920  1.00  0.00            
ATOM   3289 1HH2 ARG   207      58.630  76.050  45.680  1.00  0.00            
ATOM   3290 2HH2 ARG   207      59.110  77.660  46.030  1.00  0.00            
ATOM   3291  C   ARG   207      51.550  76.240  45.800  1.00  0.00            
ATOM   3292  O   ARG   207      52.240  76.970  45.100  1.00  0.00            
ATOM   3293  N   GLU   208      50.410  75.750  45.290  1.00  0.00            
ATOM   3294  H   GLU   208      49.740  75.340  45.920  1.00  0.00            
ATOM   3295  CA  GLU   208      49.950  75.960  43.940  1.00  0.00            
ATOM   3296  HA  GLU   208      50.790  75.950  43.240  1.00  0.00            
ATOM   3297  CB  GLU   208      49.130  74.760  43.470  1.00  0.00            
ATOM   3298  HB1 GLU   208      48.190  74.700  44.020  1.00  0.00            
ATOM   3299  HB2 GLU   208      49.710  73.860  43.630  1.00  0.00            
ATOM   3300  CG  GLU   208      48.720  74.850  42.000  1.00  0.00            
ATOM   3301  HG1 GLU   208      48.250  75.800  41.730  1.00  0.00            
ATOM   3302  HG2 GLU   208      48.010  74.060  41.780  1.00  0.00            
ATOM   3303  CD  GLU   208      49.920  74.580  41.100  1.00  0.00            
ATOM   3304  OE1 GLU   208      49.900  74.990  39.930  1.00  0.00            
ATOM   3305  OE2 GLU   208      50.970  74.080  41.570  1.00  0.00            
ATOM   3306  C   GLU   208      49.360  77.360  43.910  1.00  0.00            
ATOM   3307  O   GLU   208      49.560  78.130  42.970  1.00  0.00            
ATOM   3308  N   ARG   209      48.680  77.750  45.000  1.00  0.00            
ATOM   3309  H   ARG   209      48.560  76.990  45.650  1.00  0.00            
ATOM   3310  CA  ARG   209      48.260  79.090  45.350  1.00  0.00            
ATOM   3311  HA  ARG   209      47.650  79.300  44.470  1.00  0.00            
ATOM   3312  CB  ARG   209      47.400  79.040  46.600  1.00  0.00            
ATOM   3313  HB1 ARG   209      47.200  80.080  46.840  1.00  0.00            
ATOM   3314  HB2 ARG   209      48.010  78.630  47.410  1.00  0.00            
ATOM   3315  CG  ARG   209      46.070  78.280  46.480  1.00  0.00            
ATOM   3316  HG1 ARG   209      46.240  77.340  45.960  1.00  0.00            
ATOM   3317  HG2 ARG   209      45.260  78.850  46.030  1.00  0.00            
ATOM   3318  CD  ARG   209      45.540  77.870  47.850  1.00  0.00            
ATOM   3319  HD1 ARG   209      45.280  78.800  48.360  1.00  0.00            
ATOM   3320  HD2 ARG   209      46.190  77.240  48.450  1.00  0.00            
ATOM   3321  NE  ARG   209      44.350  77.040  47.620  1.00  0.00            
ATOM   3322  HE  ARG   209      44.150  76.860  46.650  1.00  0.00            
ATOM   3323  CZ  ARG   209      43.400  76.690  48.500  1.00  0.00            
ATOM   3324  NH1 ARG   209      43.330  77.270  49.710  1.00  0.00            
ATOM   3325 1HH1 ARG   209      44.120  77.860  49.920  1.00  0.00            
ATOM   3326 2HH1 ARG   209      42.700  76.960  50.440  1.00  0.00            
ATOM   3327  NH2 ARG   209      42.400  75.840  48.210  1.00  0.00            
ATOM   3328 1HH2 ARG   209      42.500  75.400  47.300  1.00  0.00            
ATOM   3329 2HH2 ARG   209      41.680  75.690  48.890  1.00  0.00            
ATOM   3330  C   ARG   209      49.370  80.130  45.350  1.00  0.00            
ATOM   3331  O   ARG   209      49.170  81.210  44.810  1.00  0.00            
ATOM   3332  N   GLU   210      50.590  79.770  45.760  1.00  0.00            
ATOM   3333  H   GLU   210      50.700  78.970  46.350  1.00  0.00            
ATOM   3334  CA  GLU   210      51.660  80.740  45.600  1.00  0.00            
ATOM   3335  HA  GLU   210      51.280  81.690  45.990  1.00  0.00            
ATOM   3336  CB  GLU   210      52.970  80.300  46.250  1.00  0.00            
ATOM   3337  HB1 GLU   210      53.690  81.100  46.140  1.00  0.00            
ATOM   3338  HB2 GLU   210      53.300  79.390  45.760  1.00  0.00            
ATOM   3339  CG  GLU   210      52.980  80.100  47.770  1.00  0.00            
ATOM   3340  HG1 GLU   210      52.430  79.190  47.980  1.00  0.00            
ATOM   3341  HG2 GLU   210      52.430  80.860  48.320  1.00  0.00            
ATOM   3342  CD  GLU   210      54.410  80.070  48.280  1.00  0.00            
ATOM   3343  OE1 GLU   210      54.840  78.950  48.640  1.00  0.00            
ATOM   3344  OE2 GLU   210      55.130  81.090  48.410  1.00  0.00            
ATOM   3345  C   GLU   210      52.020  81.090  44.160  1.00  0.00            
ATOM   3346  O   GLU   210      52.370  82.240  43.880  1.00  0.00            
ATOM   3347  N   ILE   211      51.900  80.060  43.330  1.00  0.00            
ATOM   3348  H   ILE   211      51.510  79.240  43.780  1.00  0.00            
ATOM   3349  CA  ILE   211      52.220  80.190  41.930  1.00  0.00            
ATOM   3350  HA  ILE   211      53.200  80.660  41.820  1.00  0.00            
ATOM   3351  CB  ILE   211      52.420  78.840  41.240  1.00  0.00            
ATOM   3352  HB  ILE   211      51.500  78.280  41.320  1.00  0.00            
ATOM   3353  CG2 ILE   211      52.870  79.140  39.810  1.00  0.00            
ATOM   3354 1HG2 ILE   211      53.120  78.230  39.270  1.00  0.00            
ATOM   3355 2HG2 ILE   211      52.160  79.720  39.210  1.00  0.00            
ATOM   3356 3HG2 ILE   211      53.730  79.800  39.880  1.00  0.00            
ATOM   3357  CG1 ILE   211      53.430  77.970  41.990  1.00  0.00            
ATOM   3358 1HG1 ILE   211      53.030  77.810  42.990  1.00  0.00            
ATOM   3359 2HG1 ILE   211      54.330  78.590  41.990  1.00  0.00            
ATOM   3360  CD  ILE   211      53.790  76.600  41.440  1.00  0.00            
ATOM   3361  HD1 ILE   211      54.150  76.650  40.410  1.00  0.00            
ATOM   3362  HD2 ILE   211      54.600  76.160  42.030  1.00  0.00            
ATOM   3363  HD3 ILE   211      52.840  76.070  41.450  1.00  0.00            
ATOM   3364  C   ILE   211      51.170  81.000  41.180  1.00  0.00            
ATOM   3365  O   ILE   211      51.440  81.830  40.320  1.00  0.00            
ATOM   3366  N   LYS   212      49.900  80.780  41.540  1.00  0.00            
ATOM   3367  H   LYS   212      49.730  79.970  42.120  1.00  0.00            
ATOM   3368  CA  LYS   212      48.800  81.550  41.000  1.00  0.00            
ATOM   3369  HA  LYS   212      48.990  81.660  39.930  1.00  0.00            
ATOM   3370  CB  LYS   212      47.430  80.920  41.240  1.00  0.00            
ATOM   3371  HB1 LYS   212      46.690  81.700  41.030  1.00  0.00            
ATOM   3372  HB2 LYS   212      47.290  80.630  42.280  1.00  0.00            
ATOM   3373  CG  LYS   212      47.110  79.720  40.350  1.00  0.00            
ATOM   3374  HG1 LYS   212      46.080  79.430  40.560  1.00  0.00            
ATOM   3375  HG2 LYS   212      47.720  78.830  40.530  1.00  0.00            
ATOM   3376  CD  LYS   212      47.260  80.130  38.890  1.00  0.00            
ATOM   3377  HD1 LYS   212      48.270  80.130  38.490  1.00  0.00            
ATOM   3378  HD2 LYS   212      46.860  81.130  38.750  1.00  0.00            
ATOM   3379  CE  LYS   212      46.380  79.140  38.140  1.00  0.00            
ATOM   3380  HE1 LYS   212      45.380  79.140  38.590  1.00  0.00            
ATOM   3381  HE2 LYS   212      46.880  78.180  38.250  1.00  0.00            
ATOM   3382  NZ  LYS   212      46.170  79.500  36.730  1.00  0.00            
ATOM   3383  HZ1 LYS   212      45.450  80.200  36.620  1.00  0.00            
ATOM   3384  HZ2 LYS   212      47.020  79.840  36.300  1.00  0.00            
ATOM   3385  HZ3 LYS   212      45.850  78.700  36.210  1.00  0.00            
ATOM   3386  C   LYS   212      48.720  82.980  41.490  1.00  0.00            
ATOM   3387  O   LYS   212      48.230  83.860  40.790  1.00  0.00            
ATOM   3388  N   ALA   213      49.320  83.290  42.650  1.00  0.00            
ATOM   3389  H   ALA   213      49.580  82.540  43.280  1.00  0.00            
ATOM   3390  CA  ALA   213      49.440  84.600  43.240  1.00  0.00            
ATOM   3391  HA  ALA   213      48.580  85.240  43.030  1.00  0.00            
ATOM   3392  CB  ALA   213      49.570  84.510  44.760  1.00  0.00            
ATOM   3393  HB1 ALA   213      50.450  83.980  45.130  1.00  0.00            
ATOM   3394  HB2 ALA   213      49.560  85.460  45.280  1.00  0.00            
ATOM   3395  HB3 ALA   213      48.690  84.080  45.240  1.00  0.00            
ATOM   3396  C   ALA   213      50.540  85.470  42.670  1.00  0.00            
ATOM   3397  O   ALA   213      50.410  86.690  42.580  1.00  0.00            
ATOM   3398  N   PHE   214      51.630  84.820  42.260  1.00  0.00            
ATOM   3399  H   PHE   214      51.650  83.820  42.120  1.00  0.00            
ATOM   3400  CA  PHE   214      52.810  85.470  41.720  1.00  0.00            
ATOM   3401  HA  PHE   214      53.160  86.090  42.550  1.00  0.00            
ATOM   3402  CB  PHE   214      53.850  84.410  41.380  1.00  0.00            
ATOM   3403  HB1 PHE   214      53.350  83.690  40.730  1.00  0.00            
ATOM   3404  HB2 PHE   214      54.120  83.870  42.290  1.00  0.00            
ATOM   3405  CG  PHE   214      55.010  84.910  40.570  1.00  0.00            
ATOM   3406  CD1 PHE   214      56.080  85.560  41.200  1.00  0.00            
ATOM   3407  HD1 PHE   214      56.020  85.740  42.270  1.00  0.00            
ATOM   3408  CE1 PHE   214      57.060  86.200  40.440  1.00  0.00            
ATOM   3409  HE1 PHE   214      57.780  86.850  40.920  1.00  0.00            
ATOM   3410  CZ  PHE   214      57.120  86.010  39.050  1.00  0.00            
ATOM   3411  HZ  PHE   214      57.960  86.340  38.470  1.00  0.00            
ATOM   3412  CE2 PHE   214      56.070  85.330  38.410  1.00  0.00            
ATOM   3413  HE2 PHE   214      56.050  85.230  37.340  1.00  0.00            
ATOM   3414  CD2 PHE   214      54.990  84.860  39.170  1.00  0.00            
ATOM   3415  HD2 PHE   214      54.110  84.520  38.650  1.00  0.00            
ATOM   3416  C   PHE   214      52.550  86.510  40.640  1.00  0.00            
ATOM   3417  O   PHE   214      51.650  86.390  39.810  1.00  0.00            
ATOM   3418  N   VAL   215      53.450  87.490  40.570  1.00  0.00            
ATOM   3419  H   VAL   215      54.130  87.530  41.310  1.00  0.00            
ATOM   3420  CA  VAL   215      53.490  88.420  39.450  1.00  0.00            
ATOM   3421  HA  VAL   215      52.960  88.040  38.580  1.00  0.00            
ATOM   3422  CB  VAL   215      52.760  89.670  39.930  1.00  0.00            
ATOM   3423  HB  VAL   215      53.120  89.870  40.940  1.00  0.00            
ATOM   3424  CG1 VAL   215      52.940  90.850  38.980  1.00  0.00            
ATOM   3425 1HG1 VAL   215      52.170  91.620  39.100  1.00  0.00            
ATOM   3426 2HG1 VAL   215      53.950  91.240  39.110  1.00  0.00            
ATOM   3427 3HG1 VAL   215      52.860  90.490  37.950  1.00  0.00            
ATOM   3428  CG2 VAL   215      51.250  89.490  40.020  1.00  0.00            
ATOM   3429 1HG2 VAL   215      50.840  89.290  39.030  1.00  0.00            
ATOM   3430 2HG2 VAL   215      51.130  88.730  40.790  1.00  0.00            
ATOM   3431 3HG2 VAL   215      50.790  90.370  40.460  1.00  0.00            
ATOM   3432  C   VAL   215      54.970  88.720  39.320  1.00  0.00            
ATOM   3433  O   VAL   215      55.660  89.070  40.280  1.00  0.00            
ATOM   3434  N   PRO   216      55.560  88.740  38.120  1.00  0.00            
ATOM   3435  CD  PRO   216      54.970  88.260  36.890  1.00  0.00            
ATOM   3436  HD1 PRO   216      53.980  88.720  36.820  1.00  0.00            
ATOM   3437  HD2 PRO   216      54.960  87.170  36.850  1.00  0.00            
ATOM   3438  CG  PRO   216      55.870  88.670  35.720  1.00  0.00            
ATOM   3439  HG1 PRO   216      55.570  89.670  35.400  1.00  0.00            
ATOM   3440  HG2 PRO   216      55.710  87.850  35.020  1.00  0.00            
ATOM   3441  CB  PRO   216      57.190  88.600  36.480  1.00  0.00            
ATOM   3442  HB1 PRO   216      57.810  89.280  35.900  1.00  0.00            
ATOM   3443  HB2 PRO   216      57.670  87.620  36.420  1.00  0.00            
ATOM   3444  CA  PRO   216      56.960  89.070  37.910  1.00  0.00            
ATOM   3445  HA  PRO   216      57.480  88.380  38.590  1.00  0.00            
ATOM   3446  C   PRO   216      57.380  90.530  38.020  1.00  0.00            
ATOM   3447  O   PRO   216      56.560  91.420  38.210  1.00  0.00            
ATOM   3448  N   GLU   217      58.690  90.730  37.920  1.00  0.00            
ATOM   3449  H   GLU   217      59.210  89.910  37.650  1.00  0.00            
ATOM   3450  CA  GLU   217      59.360  92.010  37.780  1.00  0.00            
ATOM   3451  HA  GLU   217      58.710  92.760  37.330  1.00  0.00            
ATOM   3452  CB  GLU   217      59.800  92.500  39.150  1.00  0.00            
ATOM   3453  HB1 GLU   217      58.870  92.510  39.720  1.00  0.00            
ATOM   3454  HB2 GLU   217      60.120  93.540  39.020  1.00  0.00            
ATOM   3455  CG  GLU   217      60.940  91.720  39.810  1.00  0.00            
ATOM   3456  HG1 GLU   217      61.670  91.510  39.020  1.00  0.00            
ATOM   3457  HG2 GLU   217      60.540  90.830  40.290  1.00  0.00            
ATOM   3458  CD  GLU   217      61.550  92.570  40.910  1.00  0.00            
ATOM   3459  OE1 GLU   217      61.310  92.270  42.100  1.00  0.00            
ATOM   3460  OE2 GLU   217      62.290  93.560  40.690  1.00  0.00            
ATOM   3461  C   GLU   217      60.520  91.980  36.790  1.00  0.00            
ATOM   3462  O   GLU   217      61.000  90.920  36.400  1.00  0.00            
ATOM   3463  N   GLU   218      61.070  93.140  36.420  1.00  0.00            
ATOM   3464  H   GLU   218      60.700  94.020  36.750  1.00  0.00            
ATOM   3465  CA  GLU   218      62.030  93.310  35.340  1.00  0.00            
ATOM   3466  HA  GLU   218      62.060  92.350  34.820  1.00  0.00            
ATOM   3467  CB  GLU   218      61.490  94.330  34.350  1.00  0.00            
ATOM   3468  HB1 GLU   218      60.630  93.900  33.840  1.00  0.00            
ATOM   3469  HB2 GLU   218      62.240  94.490  33.570  1.00  0.00            
ATOM   3470  CG  GLU   218      61.200  95.660  35.040  1.00  0.00            
ATOM   3471  HG1 GLU   218      61.150  96.370  34.210  1.00  0.00            
ATOM   3472  HG2 GLU   218      61.990  96.120  35.630  1.00  0.00            
ATOM   3473  CD  GLU   218      59.860  95.630  35.750  1.00  0.00            
ATOM   3474  OE1 GLU   218      59.920  95.620  37.000  1.00  0.00            
ATOM   3475  OE2 GLU   218      58.810  95.520  35.090  1.00  0.00            
ATOM   3476  C   GLU   218      63.440  93.710  35.740  1.00  0.00            
ATOM   3477  O   GLU   218      63.630  94.410  36.730  1.00  0.00            
ATOM   3478  N   PHE   219      64.400  93.180  34.970  1.00  0.00            
ATOM   3479  H   PHE   219      64.110  92.600  34.200  1.00  0.00            
ATOM   3480  CA  PHE   219      65.830  93.370  34.970  1.00  0.00            
ATOM   3481  HA  PHE   219      66.150  94.350  35.320  1.00  0.00            
ATOM   3482  CB  PHE   219      66.550  92.480  35.990  1.00  0.00            
ATOM   3483  HB1 PHE   219      66.220  92.750  36.990  1.00  0.00            
ATOM   3484  HB2 PHE   219      67.600  92.780  35.970  1.00  0.00            
ATOM   3485  CG  PHE   219      66.570  90.980  35.830  1.00  0.00            
ATOM   3486  CD1 PHE   219      65.610  90.170  36.440  1.00  0.00            
ATOM   3487  HD1 PHE   219      64.780  90.640  36.960  1.00  0.00            
ATOM   3488  CE1 PHE   219      65.590  88.780  36.330  1.00  0.00            
ATOM   3489  HE1 PHE   219      64.830  88.270  36.900  1.00  0.00            
ATOM   3490  CZ  PHE   219      66.530  88.080  35.570  1.00  0.00            
ATOM   3491  HZ  PHE   219      66.470  87.000  35.560  1.00  0.00            
ATOM   3492  CE2 PHE   219      67.540  88.870  35.010  1.00  0.00            
ATOM   3493  HE2 PHE   219      68.400  88.370  34.580  1.00  0.00            
ATOM   3494  CD2 PHE   219      67.530  90.270  35.100  1.00  0.00            
ATOM   3495  HD2 PHE   219      68.310  90.820  34.590  1.00  0.00            
ATOM   3496  C   PHE   219      66.390  93.200  33.570  1.00  0.00            
ATOM   3497  O   PHE   219      65.740  92.720  32.640  1.00  0.00            
ATOM   3498  N   TRP   220      67.560  93.800  33.350  1.00  0.00            
ATOM   3499  H   TRP   220      68.060  94.270  34.100  1.00  0.00            
ATOM   3500  CA  TRP   220      68.120  94.030  32.040  1.00  0.00            
ATOM   3501  HA  TRP   220      67.430  93.820  31.210  1.00  0.00            
ATOM   3502  CB  TRP   220      68.250  95.550  31.910  1.00  0.00            
ATOM   3503  HB1 TRP   220      69.030  95.810  31.190  1.00  0.00            
ATOM   3504  HB2 TRP   220      68.730  95.930  32.810  1.00  0.00            
ATOM   3505  CG  TRP   220      66.990  96.260  31.540  1.00  0.00            
ATOM   3506  CD1 TRP   220      66.490  96.380  30.290  1.00  0.00            
ATOM   3507  HD1 TRP   220      67.020  96.030  29.410  1.00  0.00            
ATOM   3508  NE1 TRP   220      65.230  96.930  30.310  1.00  0.00            
ATOM   3509  HE1 TRP   220      64.640  97.140  29.520  1.00  0.00            
ATOM   3510  CE2 TRP   220      64.860  97.070  31.630  1.00  0.00            
ATOM   3511  CZ2 TRP   220      63.710  97.590  32.240  1.00  0.00            
ATOM   3512  HZ2 TRP   220      62.920  98.050  31.660  1.00  0.00            
ATOM   3513  CH2 TRP   220      63.620  97.790  33.620  1.00  0.00            
ATOM   3514  HH2 TRP   220      62.760  98.290  34.050  1.00  0.00            
ATOM   3515  CZ3 TRP   220      64.620  97.270  34.450  1.00  0.00            
ATOM   3516  HZ3 TRP   220      64.600  97.350  35.520  1.00  0.00            
ATOM   3517  CE3 TRP   220      65.810  96.850  33.830  1.00  0.00            
ATOM   3518  HE3 TRP   220      66.610  96.520  34.480  1.00  0.00            
ATOM   3519  CD2 TRP   220      66.000  96.830  32.440  1.00  0.00            
ATOM   3520  C   TRP   220      69.430  93.310  31.720  1.00  0.00            
ATOM   3521  O   TRP   220      70.090  92.960  32.690  1.00  0.00            
ATOM   3522  N   GLU   221      69.760  93.230  30.430  1.00  0.00            
ATOM   3523  H   GLU   221      69.020  93.510  29.810  1.00  0.00            
ATOM   3524  CA  GLU   221      70.960  92.580  29.930  1.00  0.00            
ATOM   3525  HA  GLU   221      71.740  92.720  30.670  1.00  0.00            
ATOM   3526  CB  GLU   221      70.570  91.100  29.860  1.00  0.00            
ATOM   3527  HB1 GLU   221      69.820  90.960  29.080  1.00  0.00            
ATOM   3528  HB2 GLU   221      70.230  90.830  30.850  1.00  0.00            
ATOM   3529  CG  GLU   221      71.730  90.200  29.420  1.00  0.00            
ATOM   3530  HG1 GLU   221      72.500  90.280  30.190  1.00  0.00            
ATOM   3531  HG2 GLU   221      72.020  90.420  28.400  1.00  0.00            
ATOM   3532  CD  GLU   221      71.260  88.760  29.300  1.00  0.00            
ATOM   3533  OE1 GLU   221      70.690  88.490  28.220  1.00  0.00            
ATOM   3534  OE2 GLU   221      71.310  87.990  30.280  1.00  0.00            
ATOM   3535  C   GLU   221      71.370  93.140  28.580  1.00  0.00            
ATOM   3536  O   GLU   221      70.590  93.710  27.810  1.00  0.00            
ATOM   3537  N   VAL   222      72.630  93.010  28.170  1.00  0.00            
ATOM   3538  H   VAL   222      73.370  92.620  28.740  1.00  0.00            
ATOM   3539  CA  VAL   222      73.140  93.440  26.880  1.00  0.00            
ATOM   3540  HA  VAL   222      72.320  93.420  26.160  1.00  0.00            
ATOM   3541  CB  VAL   222      73.750  94.840  26.890  1.00  0.00            
ATOM   3542  HB  VAL   222      74.630  94.730  27.530  1.00  0.00            
ATOM   3543  CG1 VAL   222      74.300  95.250  25.530  1.00  0.00            
ATOM   3544 1HG1 VAL   222      74.910  94.470  25.080  1.00  0.00            
ATOM   3545 2HG1 VAL   222      73.440  95.410  24.890  1.00  0.00            
ATOM   3546 3HG1 VAL   222      74.960  96.100  25.730  1.00  0.00            
ATOM   3547  CG2 VAL   222      73.050  95.990  27.600  1.00  0.00            
ATOM   3548 1HG2 VAL   222      72.110  96.180  27.080  1.00  0.00            
ATOM   3549 2HG2 VAL   222      72.650  95.740  28.590  1.00  0.00            
ATOM   3550 3HG2 VAL   222      73.760  96.810  27.690  1.00  0.00            
ATOM   3551  C   VAL   222      74.170  92.410  26.420  1.00  0.00            
ATOM   3552  O   VAL   222      75.210  92.250  27.040  1.00  0.00            
ATOM   3553  N   ASP   223      73.760  91.780  25.310  1.00  0.00            
ATOM   3554  H   ASP   223      72.830  91.990  25.000  1.00  0.00            
ATOM   3555  CA  ASP   223      74.470  90.700  24.660  1.00  0.00            
ATOM   3556  HA  ASP   223      75.270  90.360  25.320  1.00  0.00            
ATOM   3557  CB  ASP   223      73.510  89.530  24.490  1.00  0.00            
ATOM   3558  HB1 ASP   223      72.780  89.810  23.730  1.00  0.00            
ATOM   3559  HB2 ASP   223      73.010  89.510  25.460  1.00  0.00            
ATOM   3560  CG  ASP   223      74.260  88.230  24.240  1.00  0.00            
ATOM   3561  OD1 ASP   223      74.820  88.050  23.140  1.00  0.00            
ATOM   3562  OD2 ASP   223      74.350  87.390  25.160  1.00  0.00            
ATOM   3563  C   ASP   223      75.120  91.290  23.410  1.00  0.00            
ATOM   3564  O   ASP   223      74.560  92.130  22.720  1.00  0.00            
ATOM   3565  N   ALA   224      76.420  91.020  23.270  1.00  0.00            
ATOM   3566  H   ALA   224      76.900  90.390  23.900  1.00  0.00            
ATOM   3567  CA  ALA   224      77.320  91.500  22.240  1.00  0.00            
ATOM   3568  HA  ALA   224      76.670  91.890  21.450  1.00  0.00            
ATOM   3569  CB  ALA   224      78.260  92.570  22.780  1.00  0.00            
ATOM   3570  HB1 ALA   224      78.830  92.950  21.930  1.00  0.00            
ATOM   3571  HB2 ALA   224      77.760  93.390  23.310  1.00  0.00            
ATOM   3572  HB3 ALA   224      79.000  92.200  23.470  1.00  0.00            
ATOM   3573  C   ALA   224      77.990  90.410  21.410  1.00  0.00            
ATOM   3574  O   ALA   224      78.040  89.220  21.730  1.00  0.00            
ATOM   3575  N   SER   225      78.540  90.870  20.280  1.00  0.00            
ATOM   3576  H   SER   225      78.310  91.790  19.940  1.00  0.00            
ATOM   3577  CA  SER   225      79.610  90.190  19.590  1.00  0.00            
ATOM   3578  HA  SER   225      80.170  89.680  20.380  1.00  0.00            
ATOM   3579  CB  SER   225      79.100  89.060  18.700  1.00  0.00            
ATOM   3580  HB1 SER   225      78.820  89.670  17.840  1.00  0.00            
ATOM   3581  HB2 SER   225      78.250  88.520  19.120  1.00  0.00            
ATOM   3582  OG  SER   225      80.180  88.210  18.420  1.00  0.00            
ATOM   3583  HG  SER   225      79.790  87.520  17.870  1.00  0.00            
ATOM   3584  C   SER   225      80.520  91.190  18.890  1.00  0.00            
ATOM   3585  O   SER   225      80.060  92.260  18.520  1.00  0.00            
ATOM   3586  N   THR   226      81.820  90.860  18.830  1.00  0.00            
ATOM   3587  H   THR   226      81.890  89.880  19.060  1.00  0.00            
ATOM   3588  CA  THR   226      82.930  91.610  18.300  1.00  0.00            
ATOM   3589  HA  THR   226      82.640  92.560  17.860  1.00  0.00            
ATOM   3590  CB  THR   226      83.840  91.920  19.490  1.00  0.00            
ATOM   3591  HB  THR   226      84.650  92.510  19.060  1.00  0.00            
ATOM   3592  CG2 THR   226      83.130  92.770  20.550  1.00  0.00            
ATOM   3593 1HG2 THR   226      82.130  92.470  20.850  1.00  0.00            
ATOM   3594 2HG2 THR   226      83.720  92.670  21.460  1.00  0.00            
ATOM   3595 3HG2 THR   226      82.940  93.790  20.230  1.00  0.00            
ATOM   3596  OG1 THR   226      84.270  90.770  20.180  1.00  0.00            
ATOM   3597  HG1 THR   226      83.590  90.110  19.990  1.00  0.00            
ATOM   3598  C   THR   226      83.680  90.760  17.280  1.00  0.00            
ATOM   3599  O   THR   226      83.450  89.560  17.280  1.00  0.00            
ATOM   3600  N   THR   227      84.600  91.350  16.510  1.00  0.00            
ATOM   3601  H   THR   227      84.710  92.340  16.620  1.00  0.00            
ATOM   3602  CA  THR   227      85.540  90.630  15.680  1.00  0.00            
ATOM   3603  HA  THR   227      85.240  89.600  15.500  1.00  0.00            
ATOM   3604  CB  THR   227      85.660  91.240  14.290  1.00  0.00            
ATOM   3605  HB  THR   227      86.270  92.140  14.350  1.00  0.00            
ATOM   3606  CG2 THR   227      86.250  90.290  13.250  1.00  0.00            
ATOM   3607 1HG2 THR   227      86.750  90.990  12.580  1.00  0.00            
ATOM   3608 2HG2 THR   227      87.040  89.660  13.660  1.00  0.00            
ATOM   3609 3HG2 THR   227      85.460  89.750  12.730  1.00  0.00            
ATOM   3610  OG1 THR   227      84.410  91.660  13.790  1.00  0.00            
ATOM   3611  HG1 THR   227      83.840  90.900  13.610  1.00  0.00            
ATOM   3612  C   THR   227      86.920  90.600  16.330  1.00  0.00            
ATOM   3613  O   THR   227      87.350  91.670  16.760  1.00  0.00            
ATOM   3614  N   THR   228      87.580  89.440  16.410  1.00  0.00            
ATOM   3615  H   THR   228      87.010  88.670  16.100  1.00  0.00            
ATOM   3616  CA  THR   228      88.940  89.100  16.790  1.00  0.00            
ATOM   3617  HA  THR   228      89.170  89.580  17.750  1.00  0.00            
ATOM   3618  CB  THR   228      89.100  87.600  17.030  1.00  0.00            
ATOM   3619  HB  THR   228      90.090  87.490  17.460  1.00  0.00            
ATOM   3620  CG2 THR   228      88.100  87.080  18.060  1.00  0.00            
ATOM   3621 1HG2 THR   228      88.490  86.110  18.390  1.00  0.00            
ATOM   3622 2HG2 THR   228      88.080  87.690  18.970  1.00  0.00            
ATOM   3623 3HG2 THR   228      87.160  87.050  17.520  1.00  0.00            
ATOM   3624  OG1 THR   228      88.900  86.890  15.820  1.00  0.00            
ATOM   3625  HG1 THR   228      87.980  86.750  15.610  1.00  0.00            
ATOM   3626  C   THR   228      89.930  89.510  15.710  1.00  0.00            
ATOM   3627  O   THR   228      89.600  89.800  14.560  1.00  0.00            
ATOM   3628  N   PRO   229      91.220  89.570  16.040  1.00  0.00            
ATOM   3629  CD  PRO   229      91.790  89.440  17.370  1.00  0.00            
ATOM   3630  HD1 PRO   229      92.060  88.440  17.700  1.00  0.00            
ATOM   3631  HD2 PRO   229      91.180  89.980  18.100  1.00  0.00            
ATOM   3632  CG  PRO   229      93.090  90.220  17.280  1.00  0.00            
ATOM   3633  HG1 PRO   229      93.740  89.790  18.030  1.00  0.00            
ATOM   3634  HG2 PRO   229      92.970  91.280  17.520  1.00  0.00            
ATOM   3635  CB  PRO   229      93.550  90.080  15.830  1.00  0.00            
ATOM   3636  HB1 PRO   229      94.170  89.190  15.840  1.00  0.00            
ATOM   3637  HB2 PRO   229      94.120  90.910  15.410  1.00  0.00            
ATOM   3638  CA  PRO   229      92.230  89.950  15.070  1.00  0.00            
ATOM   3639  HA  PRO   229      92.050  90.980  14.790  1.00  0.00            
ATOM   3640  C   PRO   229      92.360  89.070  13.840  1.00  0.00            
ATOM   3641  O   PRO   229      92.510  89.570  12.730  1.00  0.00            
ATOM   3642  N   SER   230      92.250  87.740  14.000  1.00  0.00            
ATOM   3643  H   SER   230      92.320  87.340  14.920  1.00  0.00            
ATOM   3644  CA  SER   230      92.060  86.840  12.890  1.00  0.00            
ATOM   3645  HA  SER   230      92.920  87.040  12.250  1.00  0.00            
ATOM   3646  CB  SER   230      92.350  85.450  13.450  1.00  0.00            
ATOM   3647  HB1 SER   230      93.310  85.340  13.970  1.00  0.00            
ATOM   3648  HB2 SER   230      92.450  84.710  12.660  1.00  0.00            
ATOM   3649  OG  SER   230      91.370  85.060  14.390  1.00  0.00            
ATOM   3650  HG  SER   230      91.660  85.430  15.230  1.00  0.00            
ATOM   3651  C   SER   230      90.730  86.910  12.160  1.00  0.00            
ATOM   3652  O   SER   230      90.560  86.140  11.220  1.00  0.00            
ATOM   3653  N   GLY   231      89.760  87.770  12.500  1.00  0.00            
ATOM   3654  H   GLY   231      89.960  88.440  13.230  1.00  0.00            
ATOM   3655  CA  GLY   231      88.590  87.960  11.660  1.00  0.00            
ATOM   3656  HA1 GLY   231      88.790  87.860  10.590  1.00  0.00            
ATOM   3657  HA2 GLY   231      88.180  88.970  11.700  1.00  0.00            
ATOM   3658  C   GLY   231      87.400  87.070  11.970  1.00  0.00            
ATOM   3659  O   GLY   231      86.470  86.920  11.180  1.00  0.00            
ATOM   3660  N   GLU   232      87.380  86.540  13.200  1.00  0.00            
ATOM   3661  H   GLU   232      88.160  86.650  13.830  1.00  0.00            
ATOM   3662  CA  GLU   232      86.290  85.680  13.630  1.00  0.00            
ATOM   3663  HA  GLU   232      85.620  85.510  12.780  1.00  0.00            
ATOM   3664  CB  GLU   232      86.760  84.310  14.100  1.00  0.00            
ATOM   3665  HB1 GLU   232      87.420  84.410  14.960  1.00  0.00            
ATOM   3666  HB2 GLU   232      87.390  83.840  13.340  1.00  0.00            
ATOM   3667  CG  GLU   232      85.660  83.280  14.340  1.00  0.00            
ATOM   3668  HG1 GLU   232      85.220  83.010  13.370  1.00  0.00            
ATOM   3669  HG2 GLU   232      84.870  83.560  15.030  1.00  0.00            
ATOM   3670  CD  GLU   232      86.250  81.990  14.910  1.00  0.00            
ATOM   3671  OE1 GLU   232      86.840  81.220  14.130  1.00  0.00            
ATOM   3672  OE2 GLU   232      86.130  81.750  16.130  1.00  0.00            
ATOM   3673  C   GLU   232      85.450  86.400  14.670  1.00  0.00            
ATOM   3674  O   GLU   232      86.020  87.070  15.520  1.00  0.00            
ATOM   3675  N   ALA   233      84.120  86.320  14.540  1.00  0.00            
ATOM   3676  H   ALA   233      83.730  85.590  13.960  1.00  0.00            
ATOM   3677  CA  ALA   233      83.250  86.760  15.610  1.00  0.00            
ATOM   3678  HA  ALA   233      83.550  87.790  15.790  1.00  0.00            
ATOM   3679  CB  ALA   233      81.810  86.770  15.100  1.00  0.00            
ATOM   3680  HB1 ALA   233      81.050  87.070  15.830  1.00  0.00            
ATOM   3681  HB2 ALA   233      81.770  87.440  14.240  1.00  0.00            
ATOM   3682  HB3 ALA   233      81.530  85.750  14.820  1.00  0.00            
ATOM   3683  C   ALA   233      83.380  86.040  16.940  1.00  0.00            
ATOM   3684  O   ALA   233      83.760  84.880  17.070  1.00  0.00            
ATOM   3685  N   LEU   234      83.090  86.800  18.010  1.00  0.00            
ATOM   3686  H   LEU   234      82.840  87.760  17.830  1.00  0.00            
ATOM   3687  CA  LEU   234      83.340  86.400  19.380  1.00  0.00            
ATOM   3688  HA  LEU   234      83.230  85.320  19.450  1.00  0.00            
ATOM   3689  CB  LEU   234      84.790  86.690  19.780  1.00  0.00            
ATOM   3690  HB1 LEU   234      85.150  87.630  19.370  1.00  0.00            
ATOM   3691  HB2 LEU   234      85.360  85.950  19.230  1.00  0.00            
ATOM   3692  CG  LEU   234      85.140  86.720  21.270  1.00  0.00            
ATOM   3693  HG  LEU   234      84.580  87.430  21.880  1.00  0.00            
ATOM   3694  CD1 LEU   234      84.860  85.390  21.950  1.00  0.00            
ATOM   3695 1HD1 LEU   234      83.800  85.150  21.880  1.00  0.00            
ATOM   3696 2HD1 LEU   234      85.210  84.560  21.330  1.00  0.00            
ATOM   3697 3HD1 LEU   234      85.170  85.310  22.990  1.00  0.00            
ATOM   3698  CD2 LEU   234      86.650  86.730  21.480  1.00  0.00            
ATOM   3699 1HD2 LEU   234      86.980  87.750  21.260  1.00  0.00            
ATOM   3700 2HD2 LEU   234      86.940  86.630  22.520  1.00  0.00            
ATOM   3701 3HD2 LEU   234      87.130  85.990  20.840  1.00  0.00            
ATOM   3702  C   LEU   234      82.330  87.080  20.290  1.00  0.00            
ATOM   3703  O   LEU   234      82.390  88.290  20.480  1.00  0.00            
ATOM   3704  N   ALA   235      81.430  86.280  20.850  1.00  0.00            
ATOM   3705  H   ALA   235      81.400  85.300  20.600  1.00  0.00            
ATOM   3706  CA  ALA   235      80.320  86.710  21.680  1.00  0.00            
ATOM   3707  HA  ALA   235      79.950  87.640  21.260  1.00  0.00            
ATOM   3708  CB  ALA   235      79.220  85.650  21.520  1.00  0.00            
ATOM   3709  HB1 ALA   235      78.580  85.650  22.400  1.00  0.00            
ATOM   3710  HB2 ALA   235      78.690  85.750  20.580  1.00  0.00            
ATOM   3711  HB3 ALA   235      79.750  84.700  21.590  1.00  0.00            
ATOM   3712  C   ALA   235      80.620  87.000  23.140  1.00  0.00            
ATOM   3713  O   ALA   235      81.260  86.190  23.830  1.00  0.00            
ATOM   3714  N   LEU   236      80.190  88.170  23.620  1.00  0.00            
ATOM   3715  H   LEU   236      79.630  88.720  22.980  1.00  0.00            
ATOM   3716  CA  LEU   236      80.360  88.650  24.970  1.00  0.00            
ATOM   3717  HA  LEU   236      80.530  87.730  25.530  1.00  0.00            
ATOM   3718  CB  LEU   236      81.670  89.430  25.050  1.00  0.00            
ATOM   3719  HB1 LEU   236      82.490  88.790  24.740  1.00  0.00            
ATOM   3720  HB2 LEU   236      81.780  89.630  26.120  1.00  0.00            
ATOM   3721  CG  LEU   236      81.710  90.710  24.220  1.00  0.00            
ATOM   3722  HG  LEU   236      81.040  90.630  23.370  1.00  0.00            
ATOM   3723  CD1 LEU   236      81.270  91.910  25.060  1.00  0.00            
ATOM   3724 1HD1 LEU   236      81.980  92.100  25.860  1.00  0.00            
ATOM   3725 2HD1 LEU   236      81.250  92.820  24.460  1.00  0.00            
ATOM   3726 3HD1 LEU   236      80.230  91.810  25.360  1.00  0.00            
ATOM   3727  CD2 LEU   236      83.100  90.990  23.650  1.00  0.00            
ATOM   3728 1HD2 LEU   236      83.790  91.070  24.490  1.00  0.00            
ATOM   3729 2HD2 LEU   236      83.490  90.160  23.050  1.00  0.00            
ATOM   3730 3HD2 LEU   236      83.070  91.980  23.190  1.00  0.00            
ATOM   3731  C   LEU   236      79.120  89.300  25.570  1.00  0.00            
ATOM   3732  O   LEU   236      78.260  89.680  24.780  1.00  0.00            
ATOM   3733  N   GLN   237      79.060  89.650  26.860  1.00  0.00            
ATOM   3734  H   GLN   237      79.800  89.430  27.510  1.00  0.00            
ATOM   3735  CA  GLN   237      78.000  90.500  27.350  1.00  0.00            
ATOM   3736  HA  GLN   237      77.370  90.900  26.560  1.00  0.00            
ATOM   3737  CB  GLN   237      76.970  89.800  28.240  1.00  0.00            
ATOM   3738  HB1 GLN   237      76.170  90.470  28.560  1.00  0.00            
ATOM   3739  HB2 GLN   237      77.530  89.330  29.040  1.00  0.00            
ATOM   3740  CG  GLN   237      76.340  88.590  27.540  1.00  0.00            
ATOM   3741  HG1 GLN   237      77.010  88.050  26.890  1.00  0.00            
ATOM   3742  HG2 GLN   237      75.560  88.940  26.860  1.00  0.00            
ATOM   3743  CD  GLN   237      75.500  87.750  28.500  1.00  0.00            
ATOM   3744  OE1 GLN   237      74.910  88.150  29.500  1.00  0.00            
ATOM   3745  NE2 GLN   237      75.480  86.430  28.300  1.00  0.00            
ATOM   3746 1HE2 GLN   237      75.930  86.000  27.500  1.00  0.00            
ATOM   3747 2HE2 GLN   237      75.050  85.830  28.980  1.00  0.00            
ATOM   3748  C   GLN   237      78.660  91.600  28.170  1.00  0.00            
ATOM   3749  O   GLN   237      79.810  91.430  28.580  1.00  0.00            
ATOM   3750  N   VAL   238      77.920  92.680  28.400  1.00  0.00            
ATOM   3751  H   VAL   238      77.060  92.720  27.870  1.00  0.00            
ATOM   3752  CA  VAL   238      78.330  93.850  29.150  1.00  0.00            
ATOM   3753  HA  VAL   238      79.220  93.570  29.700  1.00  0.00            
ATOM   3754  CB  VAL   238      78.740  95.080  28.340  1.00  0.00            
ATOM   3755  HB  VAL   238      78.810  95.970  28.970  1.00  0.00            
ATOM   3756  CG1 VAL   238      80.110  94.820  27.720  1.00  0.00            
ATOM   3757 1HG1 VAL   238      80.160  93.870  27.180  1.00  0.00            
ATOM   3758 2HG1 VAL   238      80.350  95.610  27.010  1.00  0.00            
ATOM   3759 3HG1 VAL   238      80.860  94.900  28.500  1.00  0.00            
ATOM   3760  CG2 VAL   238      77.800  95.300  27.150  1.00  0.00            
ATOM   3761 1HG2 VAL   238      77.950  94.730  26.230  1.00  0.00            
ATOM   3762 2HG2 VAL   238      76.780  95.090  27.470  1.00  0.00            
ATOM   3763 3HG2 VAL   238      77.830  96.340  26.830  1.00  0.00            
ATOM   3764  C   VAL   238      77.390  94.150  30.310  1.00  0.00            
ATOM   3765  O   VAL   238      77.070  95.310  30.550  1.00  0.00            
ATOM   3766  N   THR   239      76.900  93.140  31.040  1.00  0.00            
ATOM   3767  H   THR   239      77.190  92.190  30.840  1.00  0.00            
ATOM   3768  CA  THR   239      75.900  93.320  32.070  1.00  0.00            
ATOM   3769  HA  THR   239      76.080  94.350  32.380  1.00  0.00            
ATOM   3770  CB  THR   239      74.510  93.220  31.470  1.00  0.00            
ATOM   3771  HB  THR   239      73.800  92.980  32.260  1.00  0.00            
ATOM   3772  CG2 THR   239      74.010  94.570  30.960  1.00  0.00            
ATOM   3773 1HG2 THR   239      72.940  94.620  31.140  1.00  0.00            
ATOM   3774 2HG2 THR   239      74.410  95.360  31.590  1.00  0.00            
ATOM   3775 3HG2 THR   239      74.250  94.800  29.930  1.00  0.00            
ATOM   3776  OG1 THR   239      74.350  92.200  30.500  1.00  0.00            
ATOM   3777  HG1 THR   239      74.530  91.380  30.960  1.00  0.00            
ATOM   3778  C   THR   239      76.130  92.480  33.320  1.00  0.00            
ATOM   3779  O   THR   239      75.360  92.480  34.280  1.00  0.00            
ATOM   3780  N   HIE   240      77.260  91.760  33.400  1.00  0.00            
ATOM   3781  H   HIE   240      77.900  91.910  32.640  1.00  0.00            
ATOM   3782  CA  HIE   240      77.680  90.720  34.310  1.00  0.00            
ATOM   3783  HA  HIE   240      76.820  90.160  34.680  1.00  0.00            
ATOM   3784  CB  HIE   240      78.760  89.800  33.740  1.00  0.00            
ATOM   3785  HB1 HIE   240      79.050  89.080  34.500  1.00  0.00            
ATOM   3786  HB2 HIE   240      79.660  90.380  33.490  1.00  0.00            
ATOM   3787  CG  HIE   240      78.430  88.900  32.580  1.00  0.00            
ATOM   3788  ND1 HIE   240      77.520  87.840  32.600  1.00  0.00            
ATOM   3789  CE1 HIE   240      77.600  87.190  31.440  1.00  0.00            
ATOM   3790  HE1 HIE   240      77.160  86.230  31.240  1.00  0.00            
ATOM   3791  NE2 HIE   240      78.620  87.690  30.710  1.00  0.00            
ATOM   3792  HE2 HIE   240      78.870  87.350  29.800  1.00  0.00            
ATOM   3793  CD2 HIE   240      79.140  88.760  31.420  1.00  0.00            
ATOM   3794  HD2 HIE   240      80.060  89.240  31.140  1.00  0.00            
ATOM   3795  C   HIE   240      78.200  91.340  35.590  1.00  0.00            
ATOM   3796  O   HIE   240      79.310  91.060  36.040  1.00  0.00            
ATOM   3797  N   GLN   241      77.430  92.280  36.150  1.00  0.00            
ATOM   3798  H   GLN   241      76.580  92.470  35.640  1.00  0.00            
ATOM   3799  CA  GLN   241      77.830  93.220  37.170  1.00  0.00            
ATOM   3800  HA  GLN   241      78.670  93.830  36.840  1.00  0.00            
ATOM   3801  CB  GLN   241      76.770  94.300  37.350  1.00  0.00            
ATOM   3802  HB1 GLN   241      76.670  94.810  36.390  1.00  0.00            
ATOM   3803  HB2 GLN   241      77.210  95.050  38.020  1.00  0.00            
ATOM   3804  CG  GLN   241      75.430  93.880  37.930  1.00  0.00            
ATOM   3805  HG1 GLN   241      75.700  93.500  38.910  1.00  0.00            
ATOM   3806  HG2 GLN   241      75.130  92.980  37.380  1.00  0.00            
ATOM   3807  CD  GLN   241      74.250  94.840  38.020  1.00  0.00            
ATOM   3808  OE1 GLN   241      74.200  95.920  37.450  1.00  0.00            
ATOM   3809  NE2 GLN   241      73.290  94.550  38.910  1.00  0.00            
ATOM   3810 1HE2 GLN   241      73.390  93.660  39.390  1.00  0.00            
ATOM   3811 2HE2 GLN   241      72.700  95.260  39.290  1.00  0.00            
ATOM   3812  C   GLN   241      78.300  92.660  38.510  1.00  0.00            
ATOM   3813  O   GLN   241      77.960  91.570  38.970  1.00  0.00            
ATOM   3814  N   ASN   242      79.220  93.370  39.170  1.00  0.00            
ATOM   3815  H   ASN   242      79.460  94.270  38.800  1.00  0.00            
ATOM   3816  CA  ASN   242      80.060  92.960  40.280  1.00  0.00            
ATOM   3817  HA  ASN   242      80.370  91.920  40.130  1.00  0.00            
ATOM   3818  CB  ASN   242      81.230  93.940  40.290  1.00  0.00            
ATOM   3819  HB1 ASN   242      80.850  94.860  40.710  1.00  0.00            
ATOM   3820  HB2 ASN   242      81.620  94.110  39.290  1.00  0.00            
ATOM   3821  CG  ASN   242      82.410  93.480  41.140  1.00  0.00            
ATOM   3822  OD1 ASN   242      82.630  92.300  41.410  1.00  0.00            
ATOM   3823  ND2 ASN   242      83.290  94.440  41.410  1.00  0.00            
ATOM   3824 1HD2 ASN   242      83.160  95.400  41.100  1.00  0.00            
ATOM   3825 2HD2 ASN   242      83.980  94.240  42.120  1.00  0.00            
ATOM   3826  C   ASN   242      79.240  92.960  41.560  1.00  0.00            
ATOM   3827  O   ASN   242      79.630  93.520  42.580  1.00  0.00            
ATOM   3828  N   ASP   243      78.060  92.340  41.630  1.00  0.00            
ATOM   3829  H   ASP   243      77.770  91.970  40.740  1.00  0.00            
ATOM   3830  CA  ASP   243      77.100  92.460  42.710  1.00  0.00            
ATOM   3831  HA  ASP   243      77.650  92.440  43.650  1.00  0.00            
ATOM   3832  CB  ASP   243      76.320  93.750  42.490  1.00  0.00            
ATOM   3833  HB1 ASP   243      75.650  93.720  41.630  1.00  0.00            
ATOM   3834  HB2 ASP   243      77.010  94.590  42.450  1.00  0.00            
ATOM   3835  CG  ASP   243      75.580  94.100  43.770  1.00  0.00            
ATOM   3836  OD1 ASP   243      75.900  93.630  44.890  1.00  0.00            
ATOM   3837  OD2 ASP   243      74.630  94.910  43.710  1.00  0.00            
ATOM   3838  C   ASP   243      76.260  91.180  42.760  1.00  0.00            
ATOM   3839  O   ASP   243      76.460  90.320  41.910  1.00  0.00            
ATOM   3840  N   LYS   244      75.550  90.960  43.860  1.00  0.00            
ATOM   3841  H   LYS   244      75.470  91.660  44.590  1.00  0.00            
ATOM   3842  CA  LYS   244      74.720  89.780  44.040  1.00  0.00            
ATOM   3843  HA  LYS   244      75.400  88.930  43.920  1.00  0.00            
ATOM   3844  CB  LYS   244      74.240  89.680  45.480  1.00  0.00            
ATOM   3845  HB1 LYS   244      73.560  88.830  45.470  1.00  0.00            
ATOM   3846  HB2 LYS   244      73.610  90.530  45.760  1.00  0.00            
ATOM   3847  CG  LYS   244      75.350  89.340  46.480  1.00  0.00            
ATOM   3848  HG1 LYS   244      75.570  90.130  47.190  1.00  0.00            
ATOM   3849  HG2 LYS   244      76.260  89.060  45.950  1.00  0.00            
ATOM   3850  CD  LYS   244      75.050  88.120  47.350  1.00  0.00            
ATOM   3851  HD1 LYS   244      75.830  87.890  48.070  1.00  0.00            
ATOM   3852  HD2 LYS   244      74.920  87.270  46.680  1.00  0.00            
ATOM   3853  CE  LYS   244      73.810  88.260  48.230  1.00  0.00            
ATOM   3854  HE1 LYS   244      72.900  88.110  47.640  1.00  0.00            
ATOM   3855  HE2 LYS   244      73.810  89.270  48.620  1.00  0.00            
ATOM   3856  NZ  LYS   244      73.860  87.280  49.330  1.00  0.00            
ATOM   3857  HZ1 LYS   244      74.060  86.330  49.050  1.00  0.00            
ATOM   3858  HZ2 LYS   244      74.560  87.560  50.010  1.00  0.00            
ATOM   3859  HZ3 LYS   244      72.930  87.390  49.700  1.00  0.00            
ATOM   3860  C   LYS   244      73.620  89.630  43.000  1.00  0.00            
ATOM   3861  O   LYS   244      73.470  88.580  42.390  1.00  0.00            
ATOM   3862  N   PRO   245      72.830  90.680  42.750  1.00  0.00            
ATOM   3863  CD  PRO   245      72.630  91.860  43.560  1.00  0.00            
ATOM   3864  HD1 PRO   245      73.540  92.220  44.040  1.00  0.00            
ATOM   3865  HD2 PRO   245      71.880  91.620  44.310  1.00  0.00            
ATOM   3866  CG  PRO   245      72.020  92.950  42.680  1.00  0.00            
ATOM   3867  HG1 PRO   245      72.820  93.470  42.150  1.00  0.00            
ATOM   3868  HG2 PRO   245      71.250  93.570  43.140  1.00  0.00            
ATOM   3869  CB  PRO   245      71.250  92.110  41.670  1.00  0.00            
ATOM   3870  HB1 PRO   245      70.980  92.580  40.720  1.00  0.00            
ATOM   3871  HB2 PRO   245      70.380  91.790  42.250  1.00  0.00            
ATOM   3872  CA  PRO   245      72.070  90.830  41.530  1.00  0.00            
ATOM   3873  HA  PRO   245      71.400  89.990  41.350  1.00  0.00            
ATOM   3874  C   PRO   245      73.010  90.840  40.340  1.00  0.00            
ATOM   3875  O   PRO   245      73.590  91.870  39.970  1.00  0.00            
ATOM   3876  N   PHE   246      73.080  89.740  39.590  1.00  0.00            
ATOM   3877  H   PHE   246      72.460  88.980  39.840  1.00  0.00            
ATOM   3878  CA  PHE   246      74.010  89.580  38.480  1.00  0.00            
ATOM   3879  HA  PHE   246      74.940  90.080  38.740  1.00  0.00            
ATOM   3880  CB  PHE   246      74.260  88.090  38.300  1.00  0.00            
ATOM   3881  HB1 PHE   246      73.340  87.670  37.910  1.00  0.00            
ATOM   3882  HB2 PHE   246      74.530  87.710  39.290  1.00  0.00            
ATOM   3883  CG  PHE   246      75.380  87.780  37.330  1.00  0.00            
ATOM   3884  CD1 PHE   246      76.670  88.310  37.460  1.00  0.00            
ATOM   3885  HD1 PHE   246      76.930  89.060  38.190  1.00  0.00            
ATOM   3886  CE1 PHE   246      77.710  88.010  36.570  1.00  0.00            
ATOM   3887  HE1 PHE   246      78.670  88.500  36.720  1.00  0.00            
ATOM   3888  CZ  PHE   246      77.480  86.970  35.670  1.00  0.00            
ATOM   3889  HZ  PHE   246      78.290  86.580  35.070  1.00  0.00            
ATOM   3890  CE2 PHE   246      76.230  86.340  35.630  1.00  0.00            
ATOM   3891  HE2 PHE   246      76.010  85.470  35.040  1.00  0.00            
ATOM   3892  CD2 PHE   246      75.150  86.730  36.430  1.00  0.00            
ATOM   3893  HD2 PHE   246      74.220  86.180  36.450  1.00  0.00            
ATOM   3894  C   PHE   246      73.640  90.280  37.180  1.00  0.00            
ATOM   3895  O   PHE   246      74.280  90.210  36.130  1.00  0.00            
ATOM   3896  N   ARG   247      72.590  91.090  37.210  1.00  0.00            
ATOM   3897  H   ARG   247      72.010  91.080  38.040  1.00  0.00            
ATOM   3898  CA  ARG   247      72.060  91.890  36.120  1.00  0.00            
ATOM   3899  HA  ARG   247      72.860  92.150  35.420  1.00  0.00            
ATOM   3900  CB  ARG   247      70.860  91.170  35.500  1.00  0.00            
ATOM   3901  HB1 ARG   247      70.280  91.840  34.870  1.00  0.00            
ATOM   3902  HB2 ARG   247      70.140  90.810  36.230  1.00  0.00            
ATOM   3903  CG  ARG   247      71.210  89.970  34.620  1.00  0.00            
ATOM   3904  HG1 ARG   247      70.260  89.580  34.270  1.00  0.00            
ATOM   3905  HG2 ARG   247      71.800  89.290  35.230  1.00  0.00            
ATOM   3906  CD  ARG   247      72.110  90.390  33.460  1.00  0.00            
ATOM   3907  HD1 ARG   247      73.030  90.840  33.830  1.00  0.00            
ATOM   3908  HD2 ARG   247      71.600  91.120  32.830  1.00  0.00            
ATOM   3909  NE  ARG   247      72.470  89.300  32.550  1.00  0.00            
ATOM   3910  HE  ARG   247      72.080  89.250  31.620  1.00  0.00            
ATOM   3911  CZ  ARG   247      73.400  88.360  32.720  1.00  0.00            
ATOM   3912  NH1 ARG   247      74.180  88.220  33.800  1.00  0.00            
ATOM   3913 1HH1 ARG   247      73.970  88.760  34.630  1.00  0.00            
ATOM   3914 2HH1 ARG   247      74.790  87.410  33.820  1.00  0.00            
ATOM   3915  NH2 ARG   247      73.500  87.450  31.740  1.00  0.00            
ATOM   3916 1HH2 ARG   247      72.860  87.540  30.960  1.00  0.00            
ATOM   3917 2HH2 ARG   247      74.300  86.840  31.700  1.00  0.00            
ATOM   3918  C   ARG   247      71.610  93.300  36.470  1.00  0.00            
ATOM   3919  O   ARG   247      70.930  93.480  37.480  1.00  0.00            
ATOM   3920  N   PRO   248      71.720  94.350  35.650  1.00  0.00            
ATOM   3921  CD  PRO   248      72.610  94.360  34.510  1.00  0.00            
ATOM   3922  HD1 PRO   248      72.530  93.460  33.900  1.00  0.00            
ATOM   3923  HD2 PRO   248      73.630  94.510  34.850  1.00  0.00            
ATOM   3924  CG  PRO   248      72.140  95.580  33.720  1.00  0.00            
ATOM   3925  HG1 PRO   248      71.480  95.340  32.900  1.00  0.00            
ATOM   3926  HG2 PRO   248      73.020  96.040  33.260  1.00  0.00            
ATOM   3927  CB  PRO   248      71.490  96.530  34.730  1.00  0.00            
ATOM   3928  HB1 PRO   248      70.670  97.090  34.280  1.00  0.00            
ATOM   3929  HB2 PRO   248      72.310  97.130  35.120  1.00  0.00            
ATOM   3930  CA  PRO   248      71.140  95.650  35.920  1.00  0.00            
ATOM   3931  HA  PRO   248      71.660  96.150  36.730  1.00  0.00            
ATOM   3932  C   PRO   248      69.640  95.660  36.180  1.00  0.00            
ATOM   3933  O   PRO   248      68.870  94.870  35.650  1.00  0.00            
ATOM   3934  N   VAL   249      69.170  96.510  37.100  1.00  0.00            
ATOM   3935  H   VAL   249      69.860  97.150  37.470  1.00  0.00            
ATOM   3936  CA  VAL   249      67.860  96.480  37.730  1.00  0.00            
ATOM   3937  HA  VAL   249      67.320  95.610  37.350  1.00  0.00            
ATOM   3938  CB  VAL   249      67.960  96.290  39.240  1.00  0.00            
ATOM   3939  HB  VAL   249      66.940  96.320  39.620  1.00  0.00            
ATOM   3940  CG1 VAL   249      68.690  94.990  39.530  1.00  0.00            
ATOM   3941 1HG1 VAL   249      69.640  94.920  39.000  1.00  0.00            
ATOM   3942 2HG1 VAL   249      68.870  95.010  40.600  1.00  0.00            
ATOM   3943 3HG1 VAL   249      68.050  94.150  39.250  1.00  0.00            
ATOM   3944  CG2 VAL   249      68.830  97.350  39.900  1.00  0.00            
ATOM   3945 1HG2 VAL   249      68.490  98.360  39.650  1.00  0.00            
ATOM   3946 2HG2 VAL   249      68.760  97.180  40.970  1.00  0.00            
ATOM   3947 3HG2 VAL   249      69.880  97.170  39.670  1.00  0.00            
ATOM   3948  C   VAL   249      66.900  97.550  37.220  1.00  0.00            
ATOM   3949  O   VAL   249      65.760  97.630  37.690  1.00  0.00            
ATOM   3950  N   ASN   250      67.430  98.490  36.450  1.00  0.00            
ATOM   3951  H   ASN   250      68.380  98.410  36.130  1.00  0.00            
ATOM   3952  CA  ASN   250      66.590  99.520  35.860  1.00  0.00            
ATOM   3953  HA  ASN   250      65.580  99.110  35.860  1.00  0.00            
ATOM   3954  CB  ASN   250      66.710 100.730  36.780  1.00  0.00            
ATOM   3955  HB1 ASN   250      67.660 101.260  36.710  1.00  0.00            
ATOM   3956  HB2 ASN   250      66.560 100.450  37.820  1.00  0.00            
ATOM   3957  CG  ASN   250      65.520 101.650  36.530  1.00  0.00            
ATOM   3958  OD1 ASN   250      64.820 101.620  35.520  1.00  0.00            
ATOM   3959  ND2 ASN   250      65.100 102.480  37.480  1.00  0.00            
ATOM   3960 1HD2 ASN   250      65.580 102.590  38.360  1.00  0.00            
ATOM   3961 2HD2 ASN   250      64.240 102.990  37.320  1.00  0.00            
ATOM   3962  C   ASN   250      67.080  99.830  34.450  1.00  0.00            
ATOM   3963  O   ASN   250      68.300  99.770  34.340  1.00  0.00            
ATOM   3964  N   LYS   251      66.280 100.100  33.420  1.00  0.00            
ATOM   3965  H   LYS   251      65.270 100.090  33.520  1.00  0.00            
ATOM   3966  CA  LYS   251      66.740 100.340  32.070  1.00  0.00            
ATOM   3967  HA  LYS   251      67.360  99.520  31.730  1.00  0.00            
ATOM   3968  CB  LYS   251      65.530 100.530  31.160  1.00  0.00            
ATOM   3969  HB1 LYS   251      65.120 101.490  31.460  1.00  0.00            
ATOM   3970  HB2 LYS   251      64.720  99.800  31.270  1.00  0.00            
ATOM   3971  CG  LYS   251      65.930 100.590  29.690  1.00  0.00            
ATOM   3972  HG1 LYS   251      66.270  99.590  29.400  1.00  0.00            
ATOM   3973  HG2 LYS   251      66.800 101.210  29.490  1.00  0.00            
ATOM   3974  CD  LYS   251      64.890 101.090  28.680  1.00  0.00            
ATOM   3975  HD1 LYS   251      64.460 102.060  28.930  1.00  0.00            
ATOM   3976  HD2 LYS   251      64.130 100.310  28.710  1.00  0.00            
ATOM   3977  CE  LYS   251      65.520 101.110  27.300  1.00  0.00            
ATOM   3978  HE1 LYS   251      65.750 100.080  27.010  1.00  0.00            
ATOM   3979  HE2 LYS   251      66.410 101.730  27.220  1.00  0.00            
ATOM   3980  NZ  LYS   251      64.640 101.670  26.260  1.00  0.00            
ATOM   3981  HZ1 LYS   251      63.860 101.030  26.200  1.00  0.00            
ATOM   3982  HZ2 LYS   251      64.180 102.520  26.550  1.00  0.00            
ATOM   3983  HZ3 LYS   251      65.120 101.790  25.380  1.00  0.00            
ATOM   3984  C   LYS   251      67.620 101.590  31.980  1.00  0.00            
ATOM   3985  O   LYS   251      68.460 101.710  31.090  1.00  0.00            
ATOM   3986  N   GLU   252      67.510 102.450  32.990  1.00  0.00            
ATOM   3987  H   GLU   252      66.770 102.240  33.650  1.00  0.00            
ATOM   3988  CA  GLU   252      68.460 103.520  33.210  1.00  0.00            
ATOM   3989  HA  GLU   252      68.490 104.120  32.300  1.00  0.00            
ATOM   3990  CB  GLU   252      68.040 104.440  34.360  1.00  0.00            
ATOM   3991  HB1 GLU   252      68.830 105.120  34.650  1.00  0.00            
ATOM   3992  HB2 GLU   252      67.910 103.760  35.210  1.00  0.00            
ATOM   3993  CG  GLU   252      66.710 105.160  34.180  1.00  0.00            
ATOM   3994  HG1 GLU   252      65.900 104.440  34.360  1.00  0.00            
ATOM   3995  HG2 GLU   252      66.570 105.700  33.240  1.00  0.00            
ATOM   3996  CD  GLU   252      66.560 106.210  35.270  1.00  0.00            
ATOM   3997  OE1 GLU   252      67.070 107.340  35.070  1.00  0.00            
ATOM   3998  OE2 GLU   252      66.070 105.910  36.390  1.00  0.00            
ATOM   3999  C   GLU   252      69.930 103.140  33.320  1.00  0.00            
ATOM   4000  O   GLU   252      70.820 103.940  33.030  1.00  0.00            
ATOM   4001  N   GLN   253      70.280 101.890  33.620  1.00  0.00            
ATOM   4002  H   GLN   253      69.630 101.260  34.070  1.00  0.00            
ATOM   4003  CA  GLN   253      71.630 101.400  33.850  1.00  0.00            
ATOM   4004  HA  GLN   253      72.120 102.290  34.260  1.00  0.00            
ATOM   4005  CB  GLN   253      71.720 100.410  35.000  1.00  0.00            
ATOM   4006  HB1 GLN   253      72.760 100.160  35.190  1.00  0.00            
ATOM   4007  HB2 GLN   253      71.230  99.480  34.730  1.00  0.00            
ATOM   4008  CG  GLN   253      71.170 100.860  36.360  1.00  0.00            
ATOM   4009  HG1 GLN   253      70.110 101.080  36.200  1.00  0.00            
ATOM   4010  HG2 GLN   253      71.640 101.750  36.740  1.00  0.00            
ATOM   4011  CD  GLN   253      71.380  99.800  37.430  1.00  0.00            
ATOM   4012  OE1 GLN   253      70.460  99.160  37.920  1.00  0.00            
ATOM   4013  NE2 GLN   253      72.520  99.770  38.140  1.00  0.00            
ATOM   4014 1HE2 GLN   253      73.360 100.100  37.690  1.00  0.00            
ATOM   4015 2HE2 GLN   253      72.620  99.060  38.850  1.00  0.00            
ATOM   4016  C   GLN   253      72.340 100.990  32.570  1.00  0.00            
ATOM   4017  O   GLN   253      73.570 101.030  32.530  1.00  0.00            
ATOM   4018  N   THR   254      71.560 100.730  31.520  1.00  0.00            
ATOM   4019  H   THR   254      70.550 100.830  31.560  1.00  0.00            
ATOM   4020  CA  THR   254      72.110 100.280  30.260  1.00  0.00            
ATOM   4021  HA  THR   254      73.200 100.240  30.220  1.00  0.00            
ATOM   4022  CB  THR   254      71.650  98.870  29.890  1.00  0.00            
ATOM   4023  HB  THR   254      71.760  98.660  28.830  1.00  0.00            
ATOM   4024  CG2 THR   254      72.520  97.910  30.690  1.00  0.00            
ATOM   4025 1HG2 THR   254      73.550  97.820  30.340  1.00  0.00            
ATOM   4026 2HG2 THR   254      72.440  98.150  31.750  1.00  0.00            
ATOM   4027 3HG2 THR   254      72.070  96.920  30.600  1.00  0.00            
ATOM   4028  OG1 THR   254      70.360  98.450  30.270  1.00  0.00            
ATOM   4029  HG1 THR   254      70.130  97.650  29.800  1.00  0.00            
ATOM   4030  C   THR   254      71.720 101.080  29.030  1.00  0.00            
ATOM   4031  O   THR   254      72.380 100.960  28.000  1.00  0.00            
ATOM   4032  N   GLN   255      70.740 101.980  29.110  1.00  0.00            
ATOM   4033  H   GLN   255      70.240 102.040  29.980  1.00  0.00            
ATOM   4034  CA  GLN   255      70.360 102.770  27.950  1.00  0.00            
ATOM   4035  HA  GLN   255      70.170 102.090  27.120  1.00  0.00            
ATOM   4036  CB  GLN   255      68.990 103.380  28.200  1.00  0.00            
ATOM   4037  HB1 GLN   255      68.370 102.580  28.620  1.00  0.00            
ATOM   4038  HB2 GLN   255      68.510 103.830  27.330  1.00  0.00            
ATOM   4039  CG  GLN   255      69.060 104.440  29.300  1.00  0.00            
ATOM   4040  HG1 GLN   255      69.580 105.340  28.960  1.00  0.00            
ATOM   4041  HG2 GLN   255      69.620 104.070  30.160  1.00  0.00            
ATOM   4042  CD  GLN   255      67.690 104.820  29.850  1.00  0.00            
ATOM   4043  OE1 GLN   255      66.750 104.040  29.880  1.00  0.00            
ATOM   4044  NE2 GLN   255      67.600 106.060  30.340  1.00  0.00            
ATOM   4045 1HE2 GLN   255      68.450 106.610  30.390  1.00  0.00            
ATOM   4046 2HE2 GLN   255      66.690 106.400  30.620  1.00  0.00            
ATOM   4047  C   GLN   255      71.310 103.840  27.440  1.00  0.00            
ATOM   4048  O   GLN   255      71.220 104.270  26.290  1.00  0.00            
ATOM   4049  N   ALA   256      72.280 104.340  28.200  1.00  0.00            
ATOM   4050  H   ALA   256      72.280 104.030  29.160  1.00  0.00            
ATOM   4051  CA  ALA   256      73.370 105.210  27.790  1.00  0.00            
ATOM   4052  HA  ALA   256      72.950 105.730  26.930  1.00  0.00            
ATOM   4053  CB  ALA   256      73.810 106.070  28.970  1.00  0.00            
ATOM   4054  HB1 ALA   256      72.930 106.420  29.530  1.00  0.00            
ATOM   4055  HB2 ALA   256      74.550 105.530  29.540  1.00  0.00            
ATOM   4056  HB3 ALA   256      74.350 106.960  28.640  1.00  0.00            
ATOM   4057  C   ALA   256      74.550 104.370  27.330  1.00  0.00            
ATOM   4058  O   ALA   256      75.320 104.760  26.450  1.00  0.00            
ATOM   4059  N   ALA   257      74.780 103.210  27.940  1.00  0.00            
ATOM   4060  H   ALA   257      74.050 102.910  28.570  1.00  0.00            
ATOM   4061  CA  ALA   257      75.950 102.380  27.760  1.00  0.00            
ATOM   4062  HA  ALA   257      76.810 103.030  27.940  1.00  0.00            
ATOM   4063  CB  ALA   257      75.950 101.240  28.780  1.00  0.00            
ATOM   4064  HB1 ALA   257      76.820 100.600  28.650  1.00  0.00            
ATOM   4065  HB2 ALA   257      76.040 101.590  29.800  1.00  0.00            
ATOM   4066  HB3 ALA   257      75.000 100.700  28.820  1.00  0.00            
ATOM   4067  C   ALA   257      76.060 101.790  26.360  1.00  0.00            
ATOM   4068  O   ALA   257      77.120 101.860  25.740  1.00  0.00            
ATOM   4069  N   VAL   258      74.960 101.290  25.780  1.00  0.00            
ATOM   4070  H   VAL   258      74.080 101.230  26.270  1.00  0.00            
ATOM   4071  CA  VAL   258      74.950 100.670  24.470  1.00  0.00            
ATOM   4072  HA  VAL   258      75.760  99.930  24.480  1.00  0.00            
ATOM   4073  CB  VAL   258      73.630  99.940  24.240  1.00  0.00            
ATOM   4074  HB  VAL   258      73.770  99.450  23.280  1.00  0.00            
ATOM   4075  CG1 VAL   258      73.510  98.920  25.380  1.00  0.00            
ATOM   4076 1HG1 VAL   258      73.070  97.970  25.110  1.00  0.00            
ATOM   4077 2HG1 VAL   258      74.420  98.720  25.950  1.00  0.00            
ATOM   4078 3HG1 VAL   258      72.820  99.390  26.070  1.00  0.00            
ATOM   4079  CG2 VAL   258      72.330 100.710  24.050  1.00  0.00            
ATOM   4080 1HG2 VAL   258      72.250 101.040  23.010  1.00  0.00            
ATOM   4081 2HG2 VAL   258      71.460 100.110  24.300  1.00  0.00            
ATOM   4082 3HG2 VAL   258      72.320 101.620  24.650  1.00  0.00            
ATOM   4083  C   VAL   258      75.210 101.670  23.360  1.00  0.00            
ATOM   4084  O   VAL   258      75.830 101.390  22.340  1.00  0.00            
ATOM   4085  N   SER   259      74.730 102.920  23.430  1.00  0.00            
ATOM   4086  H   SER   259      74.200 103.160  24.250  1.00  0.00            
ATOM   4087  CA  SER   259      75.010 103.990  22.490  1.00  0.00            
ATOM   4088  HA  SER   259      74.820 103.630  21.480  1.00  0.00            
ATOM   4089  CB  SER   259      74.150 105.200  22.840  1.00  0.00            
ATOM   4090  HB1 SER   259      74.130 106.030  22.130  1.00  0.00            
ATOM   4091  HB2 SER   259      74.540 105.700  23.730  1.00  0.00            
ATOM   4092  OG  SER   259      72.820 104.900  23.190  1.00  0.00            
ATOM   4093  HG  SER   259      72.540 105.590  23.800  1.00  0.00            
ATOM   4094  C   SER   259      76.430 104.530  22.560  1.00  0.00            
ATOM   4095  O   SER   259      76.990 104.910  21.530  1.00  0.00            
ATOM   4096  N   LEU   260      77.160 104.390  23.670  1.00  0.00            
ATOM   4097  H   LEU   260      76.620 104.220  24.500  1.00  0.00            
ATOM   4098  CA  LEU   260      78.590 104.640  23.770  1.00  0.00            
ATOM   4099  HA  LEU   260      78.810 105.600  23.300  1.00  0.00            
ATOM   4100  CB  LEU   260      79.020 104.790  25.220  1.00  0.00            
ATOM   4101  HB1 LEU   260      80.110 104.720  25.250  1.00  0.00            
ATOM   4102  HB2 LEU   260      78.660 103.990  25.880  1.00  0.00            
ATOM   4103  CG  LEU   260      78.590 106.160  25.740  1.00  0.00            
ATOM   4104  HG  LEU   260      77.530 106.290  25.510  1.00  0.00            
ATOM   4105  CD1 LEU   260      78.850 106.170  27.250  1.00  0.00            
ATOM   4106 1HD1 LEU   260      78.360 105.350  27.770  1.00  0.00            
ATOM   4107 2HD1 LEU   260      79.910 105.990  27.430  1.00  0.00            
ATOM   4108 3HD1 LEU   260      78.550 107.100  27.710  1.00  0.00            
ATOM   4109  CD2 LEU   260      79.360 107.300  25.090  1.00  0.00            
ATOM   4110 1HD2 LEU   260      79.330 108.170  25.750  1.00  0.00            
ATOM   4111 2HD2 LEU   260      80.420 107.030  25.020  1.00  0.00            
ATOM   4112 3HD2 LEU   260      78.930 107.560  24.120  1.00  0.00            
ATOM   4113  C   LEU   260      79.440 103.570  23.120  1.00  0.00            
ATOM   4114  O   LEU   260      80.350 103.760  22.310  1.00  0.00            
ATOM   4115  N   LEU   261      79.140 102.310  23.450  1.00  0.00            
ATOM   4116  H   LEU   261      78.450 102.170  24.170  1.00  0.00            
ATOM   4117  CA  LEU   261      79.670 101.080  22.890  1.00  0.00            
ATOM   4118  HA  LEU   261      80.760 101.090  22.900  1.00  0.00            
ATOM   4119  CB  LEU   261      79.140  99.980  23.800  1.00  0.00            
ATOM   4120  HB1 LEU   261      78.050  99.980  23.810  1.00  0.00            
ATOM   4121  HB2 LEU   261      79.510 100.160  24.800  1.00  0.00            
ATOM   4122  CG  LEU   261      79.400  98.520  23.410  1.00  0.00            
ATOM   4123  HG  LEU   261      78.890  98.350  22.460  1.00  0.00            
ATOM   4124  CD1 LEU   261      80.890  98.230  23.220  1.00  0.00            
ATOM   4125 1HD1 LEU   261      81.440  98.470  24.130  1.00  0.00            
ATOM   4126 2HD1 LEU   261      80.900  97.180  22.900  1.00  0.00            
ATOM   4127 3HD1 LEU   261      81.340  98.870  22.460  1.00  0.00            
ATOM   4128  CD2 LEU   261      78.800  97.720  24.560  1.00  0.00            
ATOM   4129 1HD2 LEU   261      77.730  97.930  24.500  1.00  0.00            
ATOM   4130 2HD2 LEU   261      79.040  96.670  24.390  1.00  0.00            
ATOM   4131 3HD2 LEU   261      79.140  97.980  25.560  1.00  0.00            
ATOM   4132  C   LEU   261      79.360 100.890  21.410  1.00  0.00            
ATOM   4133  O   LEU   261      79.890 100.030  20.710  1.00  0.00            
ATOM   4134  N   GLU   262      78.520 101.750  20.830  1.00  0.00            
ATOM   4135  H   GLU   262      78.040 102.420  21.420  1.00  0.00            
ATOM   4136  CA  GLU   262      78.270 101.790  19.410  1.00  0.00            
ATOM   4137  HA  GLU   262      78.240 100.740  19.090  1.00  0.00            
ATOM   4138  CB  GLU   262      76.930 102.490  19.180  1.00  0.00            
ATOM   4139  HB1 GLU   262      76.990 103.550  19.420  1.00  0.00            
ATOM   4140  HB2 GLU   262      76.230 102.010  19.870  1.00  0.00            
ATOM   4141  CG  GLU   262      76.400 102.290  17.770  1.00  0.00            
ATOM   4142  HG1 GLU   262      76.700 101.290  17.450  1.00  0.00            
ATOM   4143  HG2 GLU   262      76.850 103.070  17.160  1.00  0.00            
ATOM   4144  CD  GLU   262      74.880 102.320  17.690  1.00  0.00            
ATOM   4145  OE1 GLU   262      74.130 102.810  18.570  1.00  0.00            
ATOM   4146  OE2 GLU   262      74.330 101.560  16.870  1.00  0.00            
ATOM   4147  C   GLU   262      79.310 102.590  18.640  1.00  0.00            
ATOM   4148  O   GLU   262      79.310 102.400  17.420  1.00  0.00            
ATOM   4149  N   LYS   263      80.090 103.450  19.290  1.00  0.00            
ATOM   4150  H   LYS   263      79.970 103.450  20.290  1.00  0.00            
ATOM   4151  CA  LYS   263      81.090 104.350  18.740  1.00  0.00            
ATOM   4152  HA  LYS   263      81.260 103.990  17.720  1.00  0.00            
ATOM   4153  CB  LYS   263      80.540 105.770  18.640  1.00  0.00            
ATOM   4154  HB1 LYS   263      79.790 105.810  17.850  1.00  0.00            
ATOM   4155  HB2 LYS   263      81.290 106.440  18.220  1.00  0.00            
ATOM   4156  CG  LYS   263      80.080 106.400  19.950  1.00  0.00            
ATOM   4157  HG1 LYS   263      80.710 106.410  20.840  1.00  0.00            
ATOM   4158  HG2 LYS   263      79.170 105.930  20.330  1.00  0.00            
ATOM   4159  CD  LYS   263      79.670 107.840  19.660  1.00  0.00            
ATOM   4160  HD1 LYS   263      79.020 107.920  18.790  1.00  0.00            
ATOM   4161  HD2 LYS   263      80.590 108.370  19.430  1.00  0.00            
ATOM   4162  CE  LYS   263      78.850 108.510  20.760  1.00  0.00            
ATOM   4163  HE1 LYS   263      78.850 109.590  20.590  1.00  0.00            
ATOM   4164  HE2 LYS   263      79.400 108.360  21.690  1.00  0.00            
ATOM   4165  NZ  LYS   263      77.520 107.910  20.920  1.00  0.00            
ATOM   4166  HZ1 LYS   263      76.840 108.190  20.230  1.00  0.00            
ATOM   4167  HZ2 LYS   263      77.440 106.910  21.050  1.00  0.00            
ATOM   4168  HZ3 LYS   263      77.200 108.370  21.760  1.00  0.00            
ATOM   4169  C   LYS   263      82.470 104.260  19.370  1.00  0.00            
ATOM   4170  O   LYS   263      83.360 105.030  19.010  1.00  0.00            
ATOM   4171  N   ALA   264      82.740 103.360  20.320  1.00  0.00            
ATOM   4172  H   ALA   264      82.030 102.650  20.420  1.00  0.00            
ATOM   4173  CA  ALA   264      84.060 103.020  20.820  1.00  0.00            
ATOM   4174  HA  ALA   264      84.840 103.440  20.190  1.00  0.00            
ATOM   4175  CB  ALA   264      84.180 103.690  22.190  1.00  0.00            
ATOM   4176  HB1 ALA   264      85.210 103.730  22.540  1.00  0.00            
ATOM   4177  HB2 ALA   264      83.920 104.740  22.120  1.00  0.00            
ATOM   4178  HB3 ALA   264      83.470 103.160  22.830  1.00  0.00            
ATOM   4179  C   ALA   264      84.200 101.510  20.860  1.00  0.00            
ATOM   4180  O   ALA   264      83.240 100.750  20.940  1.00  0.00            
ATOM   4181  N   ARG   265      85.460 101.070  20.800  1.00  0.00            
ATOM   4182  H   ARG   265      86.160 101.800  20.710  1.00  0.00            
ATOM   4183  CA  ARG   265      85.850  99.680  20.770  1.00  0.00            
ATOM   4184  HA  ARG   265      85.050  99.090  20.330  1.00  0.00            
ATOM   4185  CB  ARG   265      87.130  99.540  19.960  1.00  0.00            
ATOM   4186  HB1 ARG   265      87.460  98.500  20.030  1.00  0.00            
ATOM   4187  HB2 ARG   265      87.960 100.110  20.370  1.00  0.00            
ATOM   4188  CG  ARG   265      87.110  99.890  18.470  1.00  0.00            
ATOM   4189  HG1 ARG   265      87.010 100.980  18.410  1.00  0.00            
ATOM   4190  HG2 ARG   265      86.210  99.360  18.140  1.00  0.00            
ATOM   4191  CD  ARG   265      88.310  99.330  17.730  1.00  0.00            
ATOM   4192  HD1 ARG   265      88.170  99.700  16.710  1.00  0.00            
ATOM   4193  HD2 ARG   265      88.230  98.250  17.720  1.00  0.00            
ATOM   4194  NE  ARG   265      89.580  99.850  18.260  1.00  0.00            
ATOM   4195  HE  ARG   265      89.540 100.280  19.170  1.00  0.00            
ATOM   4196  CZ  ARG   265      90.760  99.680  17.650  1.00  0.00            
ATOM   4197  NH1 ARG   265      90.790  98.990  16.500  1.00  0.00            
ATOM   4198 1HH1 ARG   265      89.920  98.950  15.990  1.00  0.00            
ATOM   4199 2HH1 ARG   265      91.660  98.770  16.030  1.00  0.00            
ATOM   4200  NH2 ARG   265      91.860 100.250  18.140  1.00  0.00            
ATOM   4201 1HH2 ARG   265      91.800 100.840  18.960  1.00  0.00            
ATOM   4202 2HH2 ARG   265      92.700 100.160  17.580  1.00  0.00            
ATOM   4203  C   ARG   265      85.970  98.990  22.120  1.00  0.00            
ATOM   4204  O   ARG   265      86.110  99.660  23.140  1.00  0.00            
ATOM   4205  N   TYR   266      85.930  97.650  22.100  1.00  0.00            
ATOM   4206  H   TYR   266      86.040  97.100  21.260  1.00  0.00            
ATOM   4207  CA  TYR   266      85.660  96.920  23.320  1.00  0.00            
ATOM   4208  HA  TYR   266      85.270  97.600  24.070  1.00  0.00            
ATOM   4209  CB  TYR   266      84.680  95.780  23.050  1.00  0.00            
ATOM   4210  HB1 TYR   266      84.950  95.260  22.130  1.00  0.00            
ATOM   4211  HB2 TYR   266      83.650  96.140  22.960  1.00  0.00            
ATOM   4212  CG  TYR   266      84.640  94.840  24.230  1.00  0.00            
ATOM   4213  CD1 TYR   266      85.520  93.750  24.280  1.00  0.00            
ATOM   4214  HD1 TYR   266      86.200  93.650  23.450  1.00  0.00            
ATOM   4215  CE1 TYR   266      85.530  92.860  25.360  1.00  0.00            
ATOM   4216  HE1 TYR   266      86.050  91.910  25.330  1.00  0.00            
ATOM   4217  CZ  TYR   266      84.570  93.030  26.380  1.00  0.00            
ATOM   4218  OH  TYR   266      84.510  92.100  27.380  1.00  0.00            
ATOM   4219  HH  TYR   266      83.820  92.330  28.010  1.00  0.00            
ATOM   4220  CE2 TYR   266      83.790  94.210  26.390  1.00  0.00            
ATOM   4221  HE2 TYR   266      83.210  94.470  27.260  1.00  0.00            
ATOM   4222  CD2 TYR   266      83.830  95.120  25.330  1.00  0.00            
ATOM   4223  HD2 TYR   266      83.180  95.980  25.440  1.00  0.00            
ATOM   4224  C   TYR   266      86.970  96.540  24.000  1.00  0.00            
ATOM   4225  O   TYR   266      87.910  96.100  23.340  1.00  0.00            
ATOM   4226  N   SER   267      87.070  96.890  25.280  1.00  0.00            
ATOM   4227  H   SER   267      86.190  97.160  25.680  1.00  0.00            
ATOM   4228  CA  SER   267      88.290  97.120  26.040  1.00  0.00            
ATOM   4229  HA  SER   267      89.050  96.480  25.600  1.00  0.00            
ATOM   4230  CB  SER   267      88.730  98.580  25.970  1.00  0.00            
ATOM   4231  HB1 SER   267      88.110  99.240  26.580  1.00  0.00            
ATOM   4232  HB2 SER   267      88.570  98.900  24.950  1.00  0.00            
ATOM   4233  OG  SER   267      90.100  98.810  26.160  1.00  0.00            
ATOM   4234  HG  SER   267      90.180  99.690  25.780  1.00  0.00            
ATOM   4235  C   SER   267      88.220  96.550  27.450  1.00  0.00            
ATOM   4236  O   SER   267      87.180  96.590  28.100  1.00  0.00            
ATOM   4237  N   VAL   268      89.440  96.210  27.880  1.00  0.00            
ATOM   4238  H   VAL   268      90.180  96.310  27.200  1.00  0.00            
ATOM   4239  CA  VAL   268      89.710  95.560  29.140  1.00  0.00            
ATOM   4240  HA  VAL   268      88.770  95.580  29.700  1.00  0.00            
ATOM   4241  CB  VAL   268      90.050  94.090  28.880  1.00  0.00            
ATOM   4242  HB  VAL   268      90.790  94.040  28.080  1.00  0.00            
ATOM   4243  CG1 VAL   268      90.620  93.410  30.120  1.00  0.00            
ATOM   4244 1HG1 VAL   268      90.600  92.330  30.020  1.00  0.00            
ATOM   4245 2HG1 VAL   268      91.620  93.820  30.260  1.00  0.00            
ATOM   4246 3HG1 VAL   268      89.990  93.620  30.990  1.00  0.00            
ATOM   4247  CG2 VAL   268      88.840  93.320  28.380  1.00  0.00            
ATOM   4248 1HG2 VAL   268      88.160  93.170  29.210  1.00  0.00            
ATOM   4249 2HG2 VAL   268      88.170  93.910  27.750  1.00  0.00            
ATOM   4250 3HG2 VAL   268      89.140  92.350  27.990  1.00  0.00            
ATOM   4251  C   VAL   268      90.810  96.360  29.830  1.00  0.00            
ATOM   4252  O   VAL   268      92.010  96.170  29.680  1.00  0.00            
ATOM   4253  N   LEU   269      90.320  97.200  30.750  1.00  0.00            
ATOM   4254  H   LEU   269      89.340  97.130  31.000  1.00  0.00            
ATOM   4255  CA  LEU   269      91.140  98.220  31.370  1.00  0.00            
ATOM   4256  HA  LEU   269      91.810  98.610  30.600  1.00  0.00            
ATOM   4257  CB  LEU   269      90.150  99.340  31.720  1.00  0.00            
ATOM   4258  HB1 LEU   269      90.580 100.170  32.280  1.00  0.00            
ATOM   4259  HB2 LEU   269      89.510  99.000  32.530  1.00  0.00            
ATOM   4260  CG  LEU   269      89.360  99.960  30.580  1.00  0.00            
ATOM   4261  HG  LEU   269      88.860 100.760  31.110  1.00  0.00            
ATOM   4262  CD1 LEU   269      90.300 100.500  29.490  1.00  0.00            
ATOM   4263 1HD1 LEU   269      89.740 101.290  28.980  1.00  0.00            
ATOM   4264 2HD1 LEU   269      91.200 100.940  29.920  1.00  0.00            
ATOM   4265 3HD1 LEU   269      90.540  99.720  28.770  1.00  0.00            
ATOM   4266  CD2 LEU   269      88.170  99.230  29.970  1.00  0.00            
ATOM   4267 1HD2 LEU   269      87.710  98.530  30.660  1.00  0.00            
ATOM   4268 2HD2 LEU   269      87.430 100.030  29.920  1.00  0.00            
ATOM   4269 3HD2 LEU   269      88.450  98.760  29.020  1.00  0.00            
ATOM   4270  C   LEU   269      91.990  97.710  32.520  1.00  0.00            
ATOM   4271  O   LEU   269      93.160  98.060  32.670  1.00  0.00            
ATOM   4272  N   GLU   270      91.500  96.730  33.280  1.00  0.00            
ATOM   4273  H   GLU   270      90.520  96.520  33.200  1.00  0.00            
ATOM   4274  CA  GLU   270      92.140  96.090  34.420  1.00  0.00            
ATOM   4275  HA  GLU   270      93.200  95.870  34.230  1.00  0.00            
ATOM   4276  CB  GLU   270      91.990  97.000  35.630  1.00  0.00            
ATOM   4277  HB1 GLU   270      90.910  97.160  35.740  1.00  0.00            
ATOM   4278  HB2 GLU   270      92.400  97.990  35.420  1.00  0.00            
ATOM   4279  CG  GLU   270      92.560  96.430  36.920  1.00  0.00            
ATOM   4280  HG1 GLU   270      93.560  96.040  36.740  1.00  0.00            
ATOM   4281  HG2 GLU   270      91.910  95.620  37.240  1.00  0.00            
ATOM   4282  CD  GLU   270      92.590  97.570  37.930  1.00  0.00            
ATOM   4283  OE1 GLU   270      93.640  98.230  38.110  1.00  0.00            
ATOM   4284  OE2 GLU   270      91.490  97.760  38.490  1.00  0.00            
ATOM   4285  C   GLU   270      91.470  94.750  34.660  1.00  0.00            
ATOM   4286  O   GLU   270      90.240  94.670  34.650  1.00  0.00            
ATOM   4287  N   ARG   271      92.260  93.750  35.050  1.00  0.00            
ATOM   4288  H   ARG   271      93.210  93.980  35.300  1.00  0.00            
ATOM   4289  CA  ARG   271      91.670  92.460  35.370  1.00  0.00            
ATOM   4290  HA  ARG   271      90.710  92.570  35.860  1.00  0.00            
ATOM   4291  CB  ARG   271      91.490  91.640  34.090  1.00  0.00            
ATOM   4292  HB1 ARG   271      91.130  92.270  33.280  1.00  0.00            
ATOM   4293  HB2 ARG   271      90.720  90.880  34.180  1.00  0.00            
ATOM   4294  CG  ARG   271      92.790  90.970  33.660  1.00  0.00            
ATOM   4295  HG1 ARG   271      93.100  90.200  34.360  1.00  0.00            
ATOM   4296  HG2 ARG   271      93.620  91.640  33.450  1.00  0.00            
ATOM   4297  CD  ARG   271      92.510  90.220  32.350  1.00  0.00            
ATOM   4298  HD1 ARG   271      92.760  90.860  31.500  1.00  0.00            
ATOM   4299  HD2 ARG   271      91.460  89.940  32.330  1.00  0.00            
ATOM   4300  NE  ARG   271      93.380  89.070  32.140  1.00  0.00            
ATOM   4301  HE  ARG   271      93.170  88.260  32.700  1.00  0.00            
ATOM   4302  CZ  ARG   271      94.470  88.800  31.410  1.00  0.00            
ATOM   4303  NH1 ARG   271      95.050  89.780  30.710  1.00  0.00            
ATOM   4304 1HH1 ARG   271      94.640  90.700  30.710  1.00  0.00            
ATOM   4305 2HH1 ARG   271      95.930  89.700  30.210  1.00  0.00            
ATOM   4306  NH2 ARG   271      95.090  87.610  31.460  1.00  0.00            
ATOM   4307 1HH2 ARG   271      94.570  86.940  32.010  1.00  0.00            
ATOM   4308 2HH2 ARG   271      95.850  87.460  30.820  1.00  0.00            
ATOM   4309  C   ARG   271      92.360  91.730  36.520  1.00  0.00            
ATOM   4310  O   ARG   271      93.520  92.040  36.740  1.00  0.00            
ATOM   4311  N   GLU   272      91.730  90.770  37.200  1.00  0.00            
ATOM   4312  H   GLU   272      90.760  90.580  37.000  1.00  0.00            
ATOM   4313  CA  GLU   272      92.380  89.910  38.180  1.00  0.00            
ATOM   4314  HA  GLU   272      93.430  89.770  37.940  1.00  0.00            
ATOM   4315  CB  GLU   272      92.220  90.510  39.570  1.00  0.00            
ATOM   4316  HB1 GLU   272      92.340  91.580  39.440  1.00  0.00            
ATOM   4317  HB2 GLU   272      93.100  90.420  40.220  1.00  0.00            
ATOM   4318  CG  GLU   272      90.920  90.280  40.340  1.00  0.00            
ATOM   4319  HG1 GLU   272      90.680  89.310  40.770  1.00  0.00            
ATOM   4320  HG2 GLU   272      90.130  90.470  39.620  1.00  0.00            
ATOM   4321  CD  GLU   272      90.890  91.340  41.440  1.00  0.00            
ATOM   4322  OE1 GLU   272      90.510  92.490  41.140  1.00  0.00            
ATOM   4323  OE2 GLU   272      91.310  91.100  42.590  1.00  0.00            
ATOM   4324  C   GLU   272      91.780  88.510  38.190  1.00  0.00            
ATOM   4325  O   GLU   272      90.630  88.370  37.780  1.00  0.00            
ATOM   4326  N   ASP   273      92.470  87.480  38.690  1.00  0.00            
ATOM   4327  H   ASP   273      93.430  87.620  38.960  1.00  0.00            
ATOM   4328  CA  ASP   273      91.900  86.200  39.060  1.00  0.00            
ATOM   4329  HA  ASP   273      90.820  86.380  39.130  1.00  0.00            
ATOM   4330  CB  ASP   273      92.060  85.200  37.920  1.00  0.00            
ATOM   4331  HB1 ASP   273      91.610  85.560  36.990  1.00  0.00            
ATOM   4332  HB2 ASP   273      91.570  84.310  38.300  1.00  0.00            
ATOM   4333  CG  ASP   273      93.510  84.800  37.650  1.00  0.00            
ATOM   4334  OD1 ASP   273      94.360  85.630  37.270  1.00  0.00            
ATOM   4335  OD2 ASP   273      93.810  83.660  38.050  1.00  0.00            
ATOM   4336  C   ASP   273      92.460  85.600  40.340  1.00  0.00            
ATOM   4337  O   ASP   273      93.610  85.830  40.690  1.00  0.00            
ATOM   4338  N   LYS   274      91.620  84.830  41.040  1.00  0.00            
ATOM   4339  H   LYS   274      90.740  84.700  40.560  1.00  0.00            
ATOM   4340  CA  LYS   274      91.930  84.140  42.270  1.00  0.00            
ATOM   4341  HA  LYS   274      93.010  84.010  42.170  1.00  0.00            
ATOM   4342  CB  LYS   274      91.500  84.960  43.480  1.00  0.00            
ATOM   4343  HB1 LYS   274      91.990  85.930  43.390  1.00  0.00            
ATOM   4344  HB2 LYS   274      92.010  84.540  44.350  1.00  0.00            
ATOM   4345  CG  LYS   274      90.020  85.070  43.800  1.00  0.00            
ATOM   4346  HG1 LYS   274      89.740  84.500  44.690  1.00  0.00            
ATOM   4347  HG2 LYS   274      89.330  84.680  43.050  1.00  0.00            
ATOM   4348  CD  LYS   274      89.590  86.510  44.060  1.00  0.00            
ATOM   4349  HD1 LYS   274      88.510  86.550  44.210  1.00  0.00            
ATOM   4350  HD2 LYS   274      89.910  87.170  43.250  1.00  0.00            
ATOM   4351  CE  LYS   274      90.160  86.890  45.430  1.00  0.00            
ATOM   4352  HE1 LYS   274      91.190  87.200  45.280  1.00  0.00            
ATOM   4353  HE2 LYS   274      90.260  86.050  46.110  1.00  0.00            
ATOM   4354  NZ  LYS   274      89.510  88.080  46.000  1.00  0.00            
ATOM   4355  HZ1 LYS   274      89.500  88.870  45.370  1.00  0.00            
ATOM   4356  HZ2 LYS   274      88.540  87.960  46.270  1.00  0.00            
ATOM   4357  HZ3 LYS   274      90.000  88.230  46.870  1.00  0.00            
ATOM   4358  C   LYS   274      91.440  82.700  42.330  1.00  0.00            
ATOM   4359  O   LYS   274      90.360  82.530  41.770  1.00  0.00            
ATOM   4360  N   PRO   275      92.160  81.710  42.880  1.00  0.00            
ATOM   4361  CD  PRO   275      93.430  81.820  43.570  1.00  0.00            
ATOM   4362  HD1 PRO   275      93.310  82.570  44.350  1.00  0.00            
ATOM   4363  HD2 PRO   275      94.220  82.010  42.830  1.00  0.00            
ATOM   4364  CG  PRO   275      93.600  80.410  44.130  1.00  0.00            
ATOM   4365  HG1 PRO   275      93.180  80.300  45.120  1.00  0.00            
ATOM   4366  HG2 PRO   275      94.650  80.110  44.170  1.00  0.00            
ATOM   4367  CB  PRO   275      92.840  79.500  43.160  1.00  0.00            
ATOM   4368  HB1 PRO   275      92.460  78.560  43.560  1.00  0.00            
ATOM   4369  HB2 PRO   275      93.520  79.410  42.320  1.00  0.00            
ATOM   4370  CA  PRO   275      91.610  80.370  42.920  1.00  0.00            
ATOM   4371  HA  PRO   275      91.200  80.110  41.940  1.00  0.00            
ATOM   4372  C   PRO   275      90.540  80.170  43.980  1.00  0.00            
ATOM   4373  O   PRO   275      90.610  80.570  45.140  1.00  0.00            
ATOM   4374  N   THR   276      89.460  79.430  43.700  1.00  0.00            
ATOM   4375  H   THR   276      89.490  79.030  42.780  1.00  0.00            
ATOM   4376  CA  THR   276      88.390  78.990  44.570  1.00  0.00            
ATOM   4377  HA  THR   276      88.610  79.120  45.630  1.00  0.00            
ATOM   4378  CB  THR   276      87.130  79.820  44.390  1.00  0.00            
ATOM   4379  HB  THR   276      86.320  79.350  44.950  1.00  0.00            
ATOM   4380  CG2 THR   276      87.250  81.240  44.950  1.00  0.00            
ATOM   4381 1HG2 THR   276      86.270  81.710  44.980  1.00  0.00            
ATOM   4382 2HG2 THR   276      87.460  81.160  46.010  1.00  0.00            
ATOM   4383 3HG2 THR   276      87.980  81.890  44.470  1.00  0.00            
ATOM   4384  OG1 THR   276      86.680  79.870  43.050  1.00  0.00            
ATOM   4385  HG1 THR   276      86.440  78.960  42.870  1.00  0.00            
ATOM   4386  C   THR   276      88.020  77.520  44.450  1.00  0.00            
ATOM   4387  O   THR   276      88.120  77.010  43.340  1.00  0.00            
ATOM   4388  N   THR   277      87.490  76.860  45.480  1.00  0.00            
ATOM   4389  H   THR   277      87.350  77.310  46.380  1.00  0.00            
ATOM   4390  CA  THR   277      87.060  75.480  45.410  1.00  0.00            
ATOM   4391  HA  THR   277      87.170  75.180  44.370  1.00  0.00            
ATOM   4392  CB  THR   277      87.800  74.590  46.410  1.00  0.00            
ATOM   4393  HB  THR   277      87.330  73.620  46.580  1.00  0.00            
ATOM   4394  CG2 THR   277      89.150  74.230  45.800  1.00  0.00            
ATOM   4395 1HG2 THR   277      89.080  73.630  44.890  1.00  0.00            
ATOM   4396 2HG2 THR   277      89.770  75.080  45.520  1.00  0.00            
ATOM   4397 3HG2 THR   277      89.660  73.610  46.540  1.00  0.00            
ATOM   4398  OG1 THR   277      88.010  75.320  47.590  1.00  0.00            
ATOM   4399  HG1 THR   277      88.420  74.770  48.270  1.00  0.00            
ATOM   4400  C   THR   277      85.600  75.360  45.810  1.00  0.00            
ATOM   4401  O   THR   277      85.040  76.270  46.410  1.00  0.00            
ATOM   4402  N   SER   278      84.970  74.250  45.390  1.00  0.00            
ATOM   4403  H   SER   278      85.500  73.570  44.860  1.00  0.00            
ATOM   4404  CA  SER   278      83.640  73.870  45.800  1.00  0.00            
ATOM   4405  HA  SER   278      83.440  74.490  46.680  1.00  0.00            
ATOM   4406  CB  SER   278      82.680  73.930  44.610  1.00  0.00            
ATOM   4407  HB1 SER   278      81.740  73.720  45.120  1.00  0.00            
ATOM   4408  HB2 SER   278      83.090  73.230  43.880  1.00  0.00            
ATOM   4409  OG  SER   278      82.550  75.210  44.040  1.00  0.00            
ATOM   4410  HG  SER   278      82.270  75.840  44.710  1.00  0.00            
ATOM   4411  C   SER   278      83.710  72.410  46.240  1.00  0.00            
ATOM   4412  O   SER   278      84.480  71.600  45.730  1.00  0.00            
ATOM   4413  N   LYS   279      82.910  71.970  47.210  1.00  0.00            
ATOM   4414  H   LYS   279      82.290  72.690  47.570  1.00  0.00            
ATOM   4415  CA  LYS   279      83.030  70.710  47.910  1.00  0.00            
ATOM   4416  HA  LYS   279      83.990  70.410  47.500  1.00  0.00            
ATOM   4417  CB  LYS   279      83.350  70.970  49.380  1.00  0.00            
ATOM   4418  HB1 LYS   279      84.080  71.770  49.490  1.00  0.00            
ATOM   4419  HB2 LYS   279      83.850  70.070  49.730  1.00  0.00            
ATOM   4420  CG  LYS   279      82.120  71.280  50.230  1.00  0.00            
ATOM   4421  HG1 LYS   279      81.470  70.410  50.120  1.00  0.00            
ATOM   4422  HG2 LYS   279      81.720  72.230  49.860  1.00  0.00            
ATOM   4423  CD  LYS   279      82.520  71.620  51.660  1.00  0.00            
ATOM   4424  HD1 LYS   279      83.060  72.570  51.690  1.00  0.00            
ATOM   4425  HD2 LYS   279      83.110  70.810  52.090  1.00  0.00            
ATOM   4426  CE  LYS   279      81.360  71.740  52.640  1.00  0.00            
ATOM   4427  HE1 LYS   279      80.910  70.780  52.870  1.00  0.00            
ATOM   4428  HE2 LYS   279      80.600  72.390  52.220  1.00  0.00            
ATOM   4429  NZ  LYS   279      81.790  72.290  53.940  1.00  0.00            
ATOM   4430  HZ1 LYS   279      81.020  72.780  54.380  1.00  0.00            
ATOM   4431  HZ2 LYS   279      82.120  71.490  54.470  1.00  0.00            
ATOM   4432  HZ3 LYS   279      82.570  72.890  53.730  1.00  0.00            
ATOM   4433  C   LYS   279      81.900  69.730  47.620  1.00  0.00            
ATOM   4434  O   LYS   279      80.860  70.250  47.230  1.00  0.00            
ATOM   4435  N   PRO   280      82.130  68.410  47.600  1.00  0.00            
ATOM   4436  CD  PRO   280      83.400  67.750  47.810  1.00  0.00            
ATOM   4437  HD1 PRO   280      83.620  67.860  48.870  1.00  0.00            
ATOM   4438  HD2 PRO   280      84.180  68.140  47.160  1.00  0.00            
ATOM   4439  CG  PRO   280      83.130  66.250  47.630  1.00  0.00            
ATOM   4440  HG1 PRO   280      83.690  65.740  48.410  1.00  0.00            
ATOM   4441  HG2 PRO   280      83.440  65.900  46.650  1.00  0.00            
ATOM   4442  CB  PRO   280      81.660  66.090  48.000  1.00  0.00            
ATOM   4443  HB1 PRO   280      81.480  66.100  49.070  1.00  0.00            
ATOM   4444  HB2 PRO   280      81.240  65.210  47.520  1.00  0.00            
ATOM   4445  CA  PRO   280      81.110  67.400  47.420  1.00  0.00            
ATOM   4446  HA  PRO   280      80.880  67.360  46.360  1.00  0.00            
ATOM   4447  C   PRO   280      79.720  67.530  48.030  1.00  0.00            
ATOM   4448  O   PRO   280      79.610  68.190  49.060  1.00  0.00            
ATOM   4449  N   GLY   281      78.730  66.820  47.490  1.00  0.00            
ATOM   4450  H   GLY   281      78.890  66.300  46.640  1.00  0.00            
ATOM   4451  CA  GLY   281      77.430  66.470  48.040  1.00  0.00            
ATOM   4452  HA1 GLY   281      76.900  65.970  47.230  1.00  0.00            
ATOM   4453  HA2 GLY   281      76.820  67.340  48.270  1.00  0.00            
ATOM   4454  C   GLY   281      77.470  65.480  49.210  1.00  0.00            
ATOM   4455  O   GLY   281      78.530  64.900  49.430  1.00  0.00            
ATOM   4456  N   ALA   282      76.390  65.370  49.990  1.00  0.00            
ATOM   4457  H   ALA   282      75.640  66.030  49.830  1.00  0.00            
ATOM   4458  CA  ALA   282      76.430  64.560  51.190  1.00  0.00            
ATOM   4459  HA  ALA   282      77.440  64.700  51.590  1.00  0.00            
ATOM   4460  CB  ALA   282      75.410  65.160  52.150  1.00  0.00            
ATOM   4461  HB1 ALA   282      75.680  66.210  52.260  1.00  0.00            
ATOM   4462  HB2 ALA   282      74.370  65.130  51.810  1.00  0.00            
ATOM   4463  HB3 ALA   282      75.500  64.680  53.120  1.00  0.00            
ATOM   4464  C   ALA   282      76.120  63.090  50.990  1.00  0.00            
ATOM   4465  O   ALA   282      75.500  62.760  49.980  1.00  0.00            
ATOM   4466  N   PRO   283      76.580  62.270  51.940  1.00  0.00            
ATOM   4467  CD  PRO   283      77.710  62.400  52.840  1.00  0.00            
ATOM   4468  HD1 PRO   283      77.420  62.840  53.790  1.00  0.00            
ATOM   4469  HD2 PRO   283      78.480  63.020  52.380  1.00  0.00            
ATOM   4470  CG  PRO   283      78.220  60.980  53.070  1.00  0.00            
ATOM   4471  HG1 PRO   283      78.600  60.910  54.090  1.00  0.00            
ATOM   4472  HG2 PRO   283      79.000  60.670  52.370  1.00  0.00            
ATOM   4473  CB  PRO   283      77.000  60.080  52.930  1.00  0.00            
ATOM   4474  HB1 PRO   283      76.360  59.930  53.810  1.00  0.00            
ATOM   4475  HB2 PRO   283      77.290  59.080  52.600  1.00  0.00            
ATOM   4476  CA  PRO   283      76.230  60.860  51.870  1.00  0.00            
ATOM   4477  HA  PRO   283      76.410  60.540  50.850  1.00  0.00            
ATOM   4478  C   PRO   283      74.740  60.670  52.080  1.00  0.00            
ATOM   4479  O   PRO   283      74.070  61.450  52.750  1.00  0.00            
ATOM   4480  N   PHE   284      74.220  59.680  51.360  1.00  0.00            
ATOM   4481  H   PHE   284      74.790  59.140  50.720  1.00  0.00            
ATOM   4482  CA  PHE   284      72.780  59.540  51.270  1.00  0.00            
ATOM   4483  HA  PHE   284      72.370  60.480  50.910  1.00  0.00            
ATOM   4484  CB  PHE   284      72.340  58.410  50.330  1.00  0.00            
ATOM   4485  HB1 PHE   284      71.370  58.000  50.610  1.00  0.00            
ATOM   4486  HB2 PHE   284      73.010  57.570  50.510  1.00  0.00            
ATOM   4487  CG  PHE   284      72.260  58.760  48.870  1.00  0.00            
ATOM   4488  CD1 PHE   284      71.610  59.920  48.460  1.00  0.00            
ATOM   4489  HD1 PHE   284      71.100  60.490  49.230  1.00  0.00            
ATOM   4490  CE1 PHE   284      71.580  60.280  47.100  1.00  0.00            
ATOM   4491  HE1 PHE   284      71.170  61.190  46.680  1.00  0.00            
ATOM   4492  CZ  PHE   284      72.110  59.390  46.170  1.00  0.00            
ATOM   4493  HZ  PHE   284      72.070  59.690  45.130  1.00  0.00            
ATOM   4494  CE2 PHE   284      72.690  58.170  46.550  1.00  0.00            
ATOM   4495  HE2 PHE   284      73.230  57.600  45.810  1.00  0.00            
ATOM   4496  CD2 PHE   284      72.770  57.860  47.910  1.00  0.00            
ATOM   4497  HD2 PHE   284      73.300  56.990  48.270  1.00  0.00            
ATOM   4498  C   PHE   284      72.110  59.180  52.590  1.00  0.00            
ATOM   4499  O   PHE   284      72.600  58.340  53.350  1.00  0.00            
ATOM   4500  N   ILE   285      70.940  59.780  52.810  1.00  0.00            
ATOM   4501  H   ILE   285      70.630  60.460  52.130  1.00  0.00            
ATOM   4502  CA  ILE   285      70.000  59.370  53.830  1.00  0.00            
ATOM   4503  HA  ILE   285      70.370  58.430  54.230  1.00  0.00            
ATOM   4504  CB  ILE   285      69.980  60.410  54.940  1.00  0.00            
ATOM   4505  HB  ILE   285      69.190  59.940  55.530  1.00  0.00            
ATOM   4506  CG2 ILE   285      71.330  60.500  55.660  1.00  0.00            
ATOM   4507 1HG2 ILE   285      71.670  59.540  56.050  1.00  0.00            
ATOM   4508 2HG2 ILE   285      72.150  60.950  55.100  1.00  0.00            
ATOM   4509 3HG2 ILE   285      71.220  61.160  56.520  1.00  0.00            
ATOM   4510  CG1 ILE   285      69.500  61.780  54.490  1.00  0.00            
ATOM   4511 1HG1 ILE   285      68.530  61.710  53.990  1.00  0.00            
ATOM   4512 2HG1 ILE   285      70.290  62.080  53.800  1.00  0.00            
ATOM   4513  CD  ILE   285      69.290  62.800  55.600  1.00  0.00            
ATOM   4514  HD1 ILE   285      68.770  63.620  55.110  1.00  0.00            
ATOM   4515  HD2 ILE   285      68.620  62.450  56.390  1.00  0.00            
ATOM   4516  HD3 ILE   285      70.220  63.150  56.050  1.00  0.00            
ATOM   4517  C   ILE   285      68.720  59.160  53.020  1.00  0.00            
ATOM   4518  O   ILE   285      68.570  59.610  51.890  1.00  0.00            
ATOM   4519  N   THR   286      67.790  58.400  53.600  1.00  0.00            
ATOM   4520  H   THR   286      67.950  58.010  54.520  1.00  0.00            
ATOM   4521  CA  THR   286      66.500  58.120  53.010  1.00  0.00            
ATOM   4522  HA  THR   286      66.670  57.360  52.250  1.00  0.00            
ATOM   4523  CB  THR   286      65.510  57.570  54.030  1.00  0.00            
ATOM   4524  HB  THR   286      65.010  58.410  54.510  1.00  0.00            
ATOM   4525  CG2 THR   286      64.510  56.570  53.440  1.00  0.00            
ATOM   4526 1HG2 THR   286      63.630  56.470  54.080  1.00  0.00            
ATOM   4527 2HG2 THR   286      64.160  56.910  52.460  1.00  0.00            
ATOM   4528 3HG2 THR   286      64.910  55.580  53.220  1.00  0.00            
ATOM   4529  OG1 THR   286      66.190  56.850  55.040  1.00  0.00            
ATOM   4530  HG1 THR   286      66.440  55.960  54.800  1.00  0.00            
ATOM   4531  C   THR   286      65.830  59.260  52.260  1.00  0.00            
ATOM   4532  O   THR   286      65.270  59.040  51.190  1.00  0.00            
ATOM   4533  N   SER   287      65.830  60.500  52.770  1.00  0.00            
ATOM   4534  H   SER   287      66.170  60.680  53.700  1.00  0.00            
ATOM   4535  CA  SER   287      65.210  61.620  52.100  1.00  0.00            
ATOM   4536  HA  SER   287      64.200  61.310  51.810  1.00  0.00            
ATOM   4537  CB  SER   287      65.160  62.700  53.170  1.00  0.00            
ATOM   4538  HB1 SER   287      64.680  62.210  54.020  1.00  0.00            
ATOM   4539  HB2 SER   287      64.550  63.500  52.760  1.00  0.00            
ATOM   4540  OG  SER   287      66.430  63.160  53.590  1.00  0.00            
ATOM   4541  HG  SER   287      66.330  63.350  54.530  1.00  0.00            
ATOM   4542  C   SER   287      65.950  62.190  50.900  1.00  0.00            
ATOM   4543  O   SER   287      65.300  62.690  49.980  1.00  0.00            
ATOM   4544  N   THR   288      67.240  61.880  50.750  1.00  0.00            
ATOM   4545  H   THR   288      67.680  61.230  51.380  1.00  0.00            
ATOM   4546  CA  THR   288      68.090  62.310  49.660  1.00  0.00            
ATOM   4547  HA  THR   288      67.530  63.040  49.080  1.00  0.00            
ATOM   4548  CB  THR   288      69.420  62.930  50.060  1.00  0.00            
ATOM   4549  HB  THR   288      70.000  63.020  49.140  1.00  0.00            
ATOM   4550  CG2 THR   288      69.300  64.280  50.760  1.00  0.00            
ATOM   4551 1HG2 THR   288      68.700  64.970  50.170  1.00  0.00            
ATOM   4552 2HG2 THR   288      68.860  64.090  51.740  1.00  0.00            
ATOM   4553 3HG2 THR   288      70.280  64.760  50.800  1.00  0.00            
ATOM   4554  OG1 THR   288      70.190  62.110  50.920  1.00  0.00            
ATOM   4555  HG1 THR   288      70.930  62.610  51.270  1.00  0.00            
ATOM   4556  C   THR   288      68.160  61.180  48.640  1.00  0.00            
ATOM   4557  O   THR   288      68.110  61.460  47.450  1.00  0.00            
ATOM   4558  N   LEU   289      68.270  59.920  49.080  1.00  0.00            
ATOM   4559  H   LEU   289      68.470  59.840  50.070  1.00  0.00            
ATOM   4560  CA  LEU   289      68.080  58.690  48.330  1.00  0.00            
ATOM   4561  HA  LEU   289      68.830  58.630  47.550  1.00  0.00            
ATOM   4562  CB  LEU   289      68.240  57.540  49.330  1.00  0.00            
ATOM   4563  HB1 LEU   289      67.450  57.760  50.050  1.00  0.00            
ATOM   4564  HB2 LEU   289      69.190  57.630  49.850  1.00  0.00            
ATOM   4565  CG  LEU   289      67.970  56.140  48.790  1.00  0.00            
ATOM   4566  HG  LEU   289      66.950  56.120  48.420  1.00  0.00            
ATOM   4567  CD1 LEU   289      69.080  55.790  47.800  1.00  0.00            
ATOM   4568 1HD1 LEU   289      68.810  56.240  46.840  1.00  0.00            
ATOM   4569 2HD1 LEU   289      70.030  56.260  48.080  1.00  0.00            
ATOM   4570 3HD1 LEU   289      69.260  54.720  47.720  1.00  0.00            
ATOM   4571  CD2 LEU   289      68.020  55.120  49.930  1.00  0.00            
ATOM   4572 1HD2 LEU   289      69.060  55.050  50.230  1.00  0.00            
ATOM   4573 2HD2 LEU   289      67.440  55.450  50.790  1.00  0.00            
ATOM   4574 3HD2 LEU   289      67.520  54.200  49.620  1.00  0.00            
ATOM   4575  C   LEU   289      66.820  58.620  47.490  1.00  0.00            
ATOM   4576  O   LEU   289      66.850  58.380  46.280  1.00  0.00            
ATOM   4577  N   GLN   290      65.680  58.920  48.120  1.00  0.00            
ATOM   4578  H   GLN   290      65.800  59.000  49.120  1.00  0.00            
ATOM   4579  CA  GLN   290      64.390  58.950  47.460  1.00  0.00            
ATOM   4580  HA  GLN   290      64.370  58.010  46.900  1.00  0.00            
ATOM   4581  CB  GLN   290      63.340  59.020  48.560  1.00  0.00            
ATOM   4582  HB1 GLN   290      63.580  58.340  49.380  1.00  0.00            
ATOM   4583  HB2 GLN   290      62.420  58.710  48.070  1.00  0.00            
ATOM   4584  CG  GLN   290      63.130  60.380  49.220  1.00  0.00            
ATOM   4585  HG1 GLN   290      62.780  61.080  48.470  1.00  0.00            
ATOM   4586  HG2 GLN   290      64.140  60.660  49.520  1.00  0.00            
ATOM   4587  CD  GLN   290      62.040  60.360  50.290  1.00  0.00            
ATOM   4588  OE1 GLN   290      61.780  59.380  50.980  1.00  0.00            
ATOM   4589  NE2 GLN   290      61.500  61.570  50.490  1.00  0.00            
ATOM   4590 1HE2 GLN   290      61.670  62.370  49.900  1.00  0.00            
ATOM   4591 2HE2 GLN   290      60.880  61.630  51.280  1.00  0.00            
ATOM   4592  C   GLN   290      64.340  60.040  46.390  1.00  0.00            
ATOM   4593  O   GLN   290      63.880  59.770  45.280  1.00  0.00            
ATOM   4594  N   GLN   291      64.900  61.240  46.580  1.00  0.00            
ATOM   4595  H   GLN   291      65.240  61.550  47.480  1.00  0.00            
ATOM   4596  CA  GLN   291      64.810  62.300  45.600  1.00  0.00            
ATOM   4597  HA  GLN   291      63.800  62.390  45.210  1.00  0.00            
ATOM   4598  CB  GLN   291      65.160  63.650  46.220  1.00  0.00            
ATOM   4599  HB1 GLN   291      65.460  64.350  45.440  1.00  0.00            
ATOM   4600  HB2 GLN   291      66.100  63.520  46.770  1.00  0.00            
ATOM   4601  CG  GLN   291      64.120  64.280  47.140  1.00  0.00            
ATOM   4602  HG1 GLN   291      63.780  63.580  47.900  1.00  0.00            
ATOM   4603  HG2 GLN   291      63.290  64.550  46.500  1.00  0.00            
ATOM   4604  CD  GLN   291      64.560  65.530  47.890  1.00  0.00            
ATOM   4605  OE1 GLN   291      64.290  66.630  47.420  1.00  0.00            
ATOM   4606  NE2 GLN   291      65.250  65.350  49.020  1.00  0.00            
ATOM   4607 1HE2 GLN   291      65.320  64.450  49.470  1.00  0.00            
ATOM   4608 2HE2 GLN   291      65.350  66.140  49.640  1.00  0.00            
ATOM   4609  C   GLN   291      65.760  62.000  44.450  1.00  0.00            
ATOM   4610  O   GLN   291      65.380  62.290  43.320  1.00  0.00            
ATOM   4611  N   ALA   292      66.960  61.460  44.670  1.00  0.00            
ATOM   4612  H   ALA   292      67.250  61.260  45.620  1.00  0.00            
ATOM   4613  CA  ALA   292      67.830  61.070  43.580  1.00  0.00            
ATOM   4614  HA  ALA   292      67.950  61.850  42.820  1.00  0.00            
ATOM   4615  CB  ALA   292      69.270  60.800  43.990  1.00  0.00            
ATOM   4616  HB1 ALA   292      69.580  61.640  44.610  1.00  0.00            
ATOM   4617  HB2 ALA   292      69.300  59.910  44.630  1.00  0.00            
ATOM   4618  HB3 ALA   292      69.920  60.490  43.180  1.00  0.00            
ATOM   4619  C   ALA   292      67.320  59.880  42.780  1.00  0.00            
ATOM   4620  O   ALA   292      67.480  59.850  41.560  1.00  0.00            
ATOM   4621  N   ALA   293      66.850  58.770  43.350  1.00  0.00            
ATOM   4622  H   ALA   293      66.680  58.770  44.350  1.00  0.00            
ATOM   4623  CA  ALA   293      66.280  57.710  42.560  1.00  0.00            
ATOM   4624  HA  ALA   293      67.000  57.290  41.850  1.00  0.00            
ATOM   4625  CB  ALA   293      66.020  56.560  43.530  1.00  0.00            
ATOM   4626  HB1 ALA   293      65.640  56.900  44.490  1.00  0.00            
ATOM   4627  HB2 ALA   293      65.420  55.850  42.960  1.00  0.00            
ATOM   4628  HB3 ALA   293      66.990  56.170  43.830  1.00  0.00            
ATOM   4629  C   ALA   293      65.000  58.170  41.870  1.00  0.00            
ATOM   4630  O   ALA   293      64.760  57.820  40.720  1.00  0.00            
ATOM   4631  N   SER   294      64.180  59.080  42.410  1.00  0.00            
ATOM   4632  H   SER   294      64.370  59.430  43.340  1.00  0.00            
ATOM   4633  CA  SER   294      62.990  59.650  41.810  1.00  0.00            
ATOM   4634  HA  SER   294      62.450  58.820  41.370  1.00  0.00            
ATOM   4635  CB  SER   294      62.090  60.370  42.800  1.00  0.00            
ATOM   4636  HB1 SER   294      61.450  60.980  42.160  1.00  0.00            
ATOM   4637  HB2 SER   294      62.600  60.940  43.580  1.00  0.00            
ATOM   4638  OG  SER   294      61.170  59.460  43.380  1.00  0.00            
ATOM   4639  HG  SER   294      60.830  58.840  42.730  1.00  0.00            
ATOM   4640  C   SER   294      63.240  60.560  40.620  1.00  0.00            
ATOM   4641  O   SER   294      62.470  60.630  39.670  1.00  0.00            
ATOM   4642  N   THR   295      64.340  61.320  40.640  1.00  0.00            
ATOM   4643  H   THR   295      64.780  61.310  41.550  1.00  0.00            
ATOM   4644  CA  THR   295      64.760  62.140  39.520  1.00  0.00            
ATOM   4645  HA  THR   295      63.930  62.570  38.960  1.00  0.00            
ATOM   4646  CB  THR   295      65.540  63.370  39.980  1.00  0.00            
ATOM   4647  HB  THR   295      65.960  63.870  39.110  1.00  0.00            
ATOM   4648  CG2 THR   295      64.690  64.380  40.750  1.00  0.00            
ATOM   4649 1HG2 THR   295      65.290  65.080  41.330  1.00  0.00            
ATOM   4650 2HG2 THR   295      64.140  64.970  40.020  1.00  0.00            
ATOM   4651 3HG2 THR   295      63.980  64.020  41.500  1.00  0.00            
ATOM   4652  OG1 THR   295      66.600  63.000  40.820  1.00  0.00            
ATOM   4653  HG1 THR   295      66.300  62.770  41.710  1.00  0.00            
ATOM   4654  C   THR   295      65.580  61.410  38.470  1.00  0.00            
ATOM   4655  O   THR   295      65.200  61.520  37.300  1.00  0.00            
ATOM   4656  N   ARG   296      66.660  60.720  38.850  1.00  0.00            
ATOM   4657  H   ARG   296      66.820  60.620  39.840  1.00  0.00            
ATOM   4658  CA  ARG   296      67.570  60.020  37.960  1.00  0.00            
ATOM   4659  HA  ARG   296      67.830  60.620  37.090  1.00  0.00            
ATOM   4660  CB  ARG   296      68.950  59.820  38.580  1.00  0.00            
ATOM   4661  HB1 ARG   296      68.920  59.090  39.390  1.00  0.00            
ATOM   4662  HB2 ARG   296      69.360  60.780  38.890  1.00  0.00            
ATOM   4663  CG  ARG   296      69.880  59.230  37.530  1.00  0.00            
ATOM   4664  HG1 ARG   296      69.840  59.780  36.580  1.00  0.00            
ATOM   4665  HG2 ARG   296      69.720  58.170  37.340  1.00  0.00            
ATOM   4666  CD  ARG   296      71.350  59.340  37.920  1.00  0.00            
ATOM   4667  HD1 ARG   296      71.530  58.880  38.890  1.00  0.00            
ATOM   4668  HD2 ARG   296      71.460  60.420  38.070  1.00  0.00            
ATOM   4669  NE  ARG   296      72.250  58.950  36.830  1.00  0.00            
ATOM   4670  HE  ARG   296      71.920  58.380  36.070  1.00  0.00            
ATOM   4671  CZ  ARG   296      73.510  59.380  36.690  1.00  0.00            
ATOM   4672  NH1 ARG   296      74.170  60.310  37.400  1.00  0.00            
ATOM   4673 1HH1 ARG   296      73.690  60.820  38.130  1.00  0.00            
ATOM   4674 2HH1 ARG   296      75.110  60.470  37.050  1.00  0.00            
ATOM   4675  NH2 ARG   296      74.230  58.840  35.700  1.00  0.00            
ATOM   4676 1HH2 ARG   296      73.780  58.250  35.010  1.00  0.00            
ATOM   4677 2HH2 ARG   296      75.100  59.300  35.490  1.00  0.00            
ATOM   4678  C   ARG   296      66.980  58.750  37.370  1.00  0.00            
ATOM   4679  O   ARG   296      66.880  58.590  36.150  1.00  0.00            
ATOM   4680  N   LEU   297      66.400  57.900  38.220  1.00  0.00            
ATOM   4681  H   LEU   297      66.520  57.980  39.220  1.00  0.00            
ATOM   4682  CA  LEU   297      65.860  56.650  37.730  1.00  0.00            
ATOM   4683  HA  LEU   297      66.260  56.510  36.720  1.00  0.00            
ATOM   4684  CB  LEU   297      66.300  55.480  38.610  1.00  0.00            
ATOM   4685  HB1 LEU   297      65.910  54.580  38.140  1.00  0.00            
ATOM   4686  HB2 LEU   297      65.940  55.580  39.640  1.00  0.00            
ATOM   4687  CG  LEU   297      67.820  55.400  38.630  1.00  0.00            
ATOM   4688  HG  LEU   297      68.280  56.270  39.100  1.00  0.00            
ATOM   4689  CD1 LEU   297      68.190  54.250  39.570  1.00  0.00            
ATOM   4690 1HD1 LEU   297      67.680  54.520  40.500  1.00  0.00            
ATOM   4691 2HD1 LEU   297      67.850  53.320  39.130  1.00  0.00            
ATOM   4692 3HD1 LEU   297      69.240  54.280  39.850  1.00  0.00            
ATOM   4693  CD2 LEU   297      68.570  55.150  37.330  1.00  0.00            
ATOM   4694 1HD2 LEU   297      68.400  54.180  36.870  1.00  0.00            
ATOM   4695 2HD2 LEU   297      68.410  55.960  36.610  1.00  0.00            
ATOM   4696 3HD2 LEU   297      69.640  55.170  37.530  1.00  0.00            
ATOM   4697  C   LEU   297      64.380  56.680  37.400  1.00  0.00            
ATOM   4698  O   LEU   297      63.870  55.740  36.790  1.00  0.00            
ATOM   4699  N   GLY   298      63.690  57.750  37.810  1.00  0.00            
ATOM   4700  H   GLY   298      64.240  58.460  38.280  1.00  0.00            
ATOM   4701  CA  GLY   298      62.270  57.920  37.620  1.00  0.00            
ATOM   4702  HA1 GLY   298      62.040  57.600  36.600  1.00  0.00            
ATOM   4703  HA2 GLY   298      62.020  58.980  37.640  1.00  0.00            
ATOM   4704  C   GLY   298      61.490  57.190  38.700  1.00  0.00            
ATOM   4705  O   GLY   298      60.260  57.220  38.730  1.00  0.00            
ATOM   4706  N   PHE   299      62.180  56.490  39.610  1.00  0.00            
ATOM   4707  H   PHE   299      63.140  56.740  39.770  1.00  0.00            
ATOM   4708  CA  PHE   299      61.480  55.630  40.540  1.00  0.00            
ATOM   4709  HA  PHE   299      60.870  54.960  39.920  1.00  0.00            
ATOM   4710  CB  PHE   299      62.460  54.870  41.430  1.00  0.00            
ATOM   4711  HB1 PHE   299      61.850  54.270  42.100  1.00  0.00            
ATOM   4712  HB2 PHE   299      63.040  55.530  42.070  1.00  0.00            
ATOM   4713  CG  PHE   299      63.480  53.890  40.900  1.00  0.00            
ATOM   4714  CD1 PHE   299      63.500  53.290  39.630  1.00  0.00            
ATOM   4715  HD1 PHE   299      62.680  53.480  38.950  1.00  0.00            
ATOM   4716  CE1 PHE   299      64.510  52.380  39.310  1.00  0.00            
ATOM   4717  HE1 PHE   299      64.490  51.880  38.350  1.00  0.00            
ATOM   4718  CZ  PHE   299      65.590  52.170  40.180  1.00  0.00            
ATOM   4719  HZ  PHE   299      66.370  51.470  39.920  1.00  0.00            
ATOM   4720  CE2 PHE   299      65.550  52.720  41.460  1.00  0.00            
ATOM   4721  HE2 PHE   299      66.280  52.430  42.210  1.00  0.00            
ATOM   4722  CD2 PHE   299      64.480  53.560  41.820  1.00  0.00            
ATOM   4723  HD2 PHE   299      64.390  53.620  42.890  1.00  0.00            
ATOM   4724  C   PHE   299      60.460  56.300  41.440  1.00  0.00            
ATOM   4725  O   PHE   299      60.550  57.490  41.760  1.00  0.00            
ATOM   4726  N   GLY   300      59.480  55.490  41.870  1.00  0.00            
ATOM   4727  H   GLY   300      59.480  54.550  41.530  1.00  0.00            
ATOM   4728  CA  GLY   300      58.570  55.940  42.910  1.00  0.00            
ATOM   4729  HA1 GLY   300      57.780  55.200  42.920  1.00  0.00            
ATOM   4730  HA2 GLY   300      58.310  56.980  42.730  1.00  0.00            
ATOM   4731  C   GLY   300      59.230  55.910  44.280  1.00  0.00            
ATOM   4732  O   GLY   300      60.240  55.230  44.390  1.00  0.00            
ATOM   4733  N   VAL   301      58.650  56.510  45.330  1.00  0.00            
ATOM   4734  H   VAL   301      57.780  56.990  45.140  1.00  0.00            
ATOM   4735  CA  VAL   301      59.170  56.420  46.680  1.00  0.00            
ATOM   4736  HA  VAL   301      60.110  56.970  46.780  1.00  0.00            
ATOM   4737  CB  VAL   301      58.260  57.090  47.700  1.00  0.00            
ATOM   4738  HB  VAL   301      57.350  56.490  47.720  1.00  0.00            
ATOM   4739  CG1 VAL   301      58.880  57.180  49.090  1.00  0.00            
ATOM   4740 1HG1 VAL   301      59.220  56.230  49.500  1.00  0.00            
ATOM   4741 2HG1 VAL   301      59.770  57.800  49.040  1.00  0.00            
ATOM   4742 3HG1 VAL   301      58.220  57.700  49.780  1.00  0.00            
ATOM   4743  CG2 VAL   301      57.970  58.520  47.240  1.00  0.00            
ATOM   4744 1HG2 VAL   301      56.980  58.510  46.780  1.00  0.00            
ATOM   4745 2HG2 VAL   301      57.880  59.270  48.030  1.00  0.00            
ATOM   4746 3HG2 VAL   301      58.670  58.870  46.480  1.00  0.00            
ATOM   4747  C   VAL   301      59.400  54.970  47.080  1.00  0.00            
ATOM   4748  O   VAL   301      60.510  54.500  47.320  1.00  0.00            
ATOM   4749  N   LYS   302      58.340  54.160  47.060  1.00  0.00            
ATOM   4750  H   LYS   302      57.500  54.600  46.720  1.00  0.00            
ATOM   4751  CA  LYS   302      58.380  52.770  47.490  1.00  0.00            
ATOM   4752  HA  LYS   302      58.810  52.750  48.490  1.00  0.00            
ATOM   4753  CB  LYS   302      57.010  52.160  47.780  1.00  0.00            
ATOM   4754  HB1 LYS   302      56.740  51.470  46.980  1.00  0.00            
ATOM   4755  HB2 LYS   302      56.180  52.870  47.830  1.00  0.00            
ATOM   4756  CG  LYS   302      56.830  51.570  49.170  1.00  0.00            
ATOM   4757  HG1 LYS   302      57.040  52.320  49.930  1.00  0.00            
ATOM   4758  HG2 LYS   302      57.500  50.710  49.080  1.00  0.00            
ATOM   4759  CD  LYS   302      55.400  51.080  49.360  1.00  0.00            
ATOM   4760  HD1 LYS   302      55.030  50.530  48.480  1.00  0.00            
ATOM   4761  HD2 LYS   302      54.710  51.890  49.570  1.00  0.00            
ATOM   4762  CE  LYS   302      55.430  50.120  50.550  1.00  0.00            
ATOM   4763  HE1 LYS   302      55.710  50.780  51.370  1.00  0.00            
ATOM   4764  HE2 LYS   302      56.110  49.280  50.410  1.00  0.00            
ATOM   4765  NZ  LYS   302      54.090  49.600  50.860  1.00  0.00            
ATOM   4766  HZ1 LYS   302      53.430  50.360  50.970  1.00  0.00            
ATOM   4767  HZ2 LYS   302      53.780  48.930  50.180  1.00  0.00            
ATOM   4768  HZ3 LYS   302      54.070  49.110  51.740  1.00  0.00            
ATOM   4769  C   LYS   302      59.300  51.860  46.700  1.00  0.00            
ATOM   4770  O   LYS   302      59.990  51.020  47.270  1.00  0.00            
ATOM   4771  N   LYS   303      59.400  52.080  45.390  1.00  0.00            
ATOM   4772  H   LYS   303      58.840  52.830  45.000  1.00  0.00            
ATOM   4773  CA  LYS   303      60.330  51.420  44.490  1.00  0.00            
ATOM   4774  HA  LYS   303      60.160  50.350  44.510  1.00  0.00            
ATOM   4775  CB  LYS   303      60.110  52.010  43.100  1.00  0.00            
ATOM   4776  HB1 LYS   303      60.310  53.080  43.140  1.00  0.00            
ATOM   4777  HB2 LYS   303      59.040  51.920  42.910  1.00  0.00            
ATOM   4778  CG  LYS   303      60.910  51.410  41.950  1.00  0.00            
ATOM   4779  HG1 LYS   303      61.970  51.640  41.960  1.00  0.00            
ATOM   4780  HG2 LYS   303      60.560  51.910  41.050  1.00  0.00            
ATOM   4781  CD  LYS   303      60.750  49.910  41.690  1.00  0.00            
ATOM   4782  HD1 LYS   303      61.220  49.500  42.580  1.00  0.00            
ATOM   4783  HD2 LYS   303      61.220  49.740  40.720  1.00  0.00            
ATOM   4784  CE  LYS   303      59.250  49.630  41.630  1.00  0.00            
ATOM   4785  HE1 LYS   303      58.780  50.170  40.810  1.00  0.00            
ATOM   4786  HE2 LYS   303      58.860  49.860  42.620  1.00  0.00            
ATOM   4787  NZ  LYS   303      58.990  48.210  41.350  1.00  0.00            
ATOM   4788  HZ1 LYS   303      59.340  47.740  42.180  1.00  0.00            
ATOM   4789  HZ2 LYS   303      58.000  48.040  41.390  1.00  0.00            
ATOM   4790  HZ3 LYS   303      59.460  47.890  40.520  1.00  0.00            
ATOM   4791  C   LYS   303      61.790  51.530  44.930  1.00  0.00            
ATOM   4792  O   LYS   303      62.520  50.550  45.040  1.00  0.00            
ATOM   4793  N   THR   304      62.210  52.740  45.330  1.00  0.00            
ATOM   4794  H   THR   304      61.520  53.470  45.390  1.00  0.00            
ATOM   4795  CA  THR   304      63.520  52.890  45.930  1.00  0.00            
ATOM   4796  HA  THR   304      64.140  52.460  45.150  1.00  0.00            
ATOM   4797  CB  THR   304      63.830  54.370  46.060  1.00  0.00            
ATOM   4798  HB  THR   304      63.090  54.870  46.680  1.00  0.00            
ATOM   4799  CG2 THR   304      65.270  54.730  46.440  1.00  0.00            
ATOM   4800 1HG2 THR   304      65.420  54.320  47.430  1.00  0.00            
ATOM   4801 2HG2 THR   304      65.960  54.330  45.700  1.00  0.00            
ATOM   4802 3HG2 THR   304      65.260  55.820  46.540  1.00  0.00            
ATOM   4803  OG1 THR   304      63.610  55.060  44.840  1.00  0.00            
ATOM   4804  HG1 THR   304      62.950  55.740  44.990  1.00  0.00            
ATOM   4805  C   THR   304      63.710  52.120  47.230  1.00  0.00            
ATOM   4806  O   THR   304      64.640  51.330  47.350  1.00  0.00            
ATOM   4807  N   MET   305      62.760  52.140  48.180  1.00  0.00            
ATOM   4808  H   MET   305      61.970  52.700  47.910  1.00  0.00            
ATOM   4809  CA  MET   305      62.840  51.470  49.460  1.00  0.00            
ATOM   4810  HA  MET   305      63.710  51.770  50.040  1.00  0.00            
ATOM   4811  CB  MET   305      61.680  51.790  50.400  1.00  0.00            
ATOM   4812  HB1 MET   305      61.810  51.280  51.350  1.00  0.00            
ATOM   4813  HB2 MET   305      60.780  51.310  50.010  1.00  0.00            
ATOM   4814  CG  MET   305      61.460  53.290  50.570  1.00  0.00            
ATOM   4815  HG1 MET   305      60.770  53.530  51.390  1.00  0.00            
ATOM   4816  HG2 MET   305      60.960  53.670  49.680  1.00  0.00            
ATOM   4817  SD  MET   305      62.970  54.230  50.900  1.00  0.00            
ATOM   4818  CE  MET   305      62.180  55.830  50.600  1.00  0.00            
ATOM   4819  HE1 MET   305      62.830  56.660  50.880  1.00  0.00            
ATOM   4820  HE2 MET   305      61.910  55.980  49.550  1.00  0.00            
ATOM   4821  HE3 MET   305      61.320  55.890  51.260  1.00  0.00            
ATOM   4822  C   MET   305      62.930  49.960  49.250  1.00  0.00            
ATOM   4823  O   MET   305      63.700  49.290  49.940  1.00  0.00            
ATOM   4824  N   MET   306      62.110  49.380  48.370  1.00  0.00            
ATOM   4825  H   MET   306      61.440  50.060  48.030  1.00  0.00            
ATOM   4826  CA  MET   306      62.010  47.970  48.060  1.00  0.00            
ATOM   4827  HA  MET   306      61.870  47.490  49.030  1.00  0.00            
ATOM   4828  CB  MET   306      60.760  47.800  47.200  1.00  0.00            
ATOM   4829  HB1 MET   306      60.940  48.220  46.210  1.00  0.00            
ATOM   4830  HB2 MET   306      59.990  48.420  47.660  1.00  0.00            
ATOM   4831  CG  MET   306      60.340  46.340  47.090  1.00  0.00            
ATOM   4832  HG1 MET   306      59.250  46.250  47.030  1.00  0.00            
ATOM   4833  HG2 MET   306      60.450  45.790  48.030  1.00  0.00            
ATOM   4834  SD  MET   306      61.270  45.480  45.800  1.00  0.00            
ATOM   4835  CE  MET   306      60.620  43.810  46.060  1.00  0.00            
ATOM   4836  HE1 MET   306      61.380  43.040  45.960  1.00  0.00            
ATOM   4837  HE2 MET   306      60.230  43.770  47.080  1.00  0.00            
ATOM   4838  HE3 MET   306      59.820  43.640  45.330  1.00  0.00            
ATOM   4839  C   MET   306      63.220  47.470  47.290  1.00  0.00            
ATOM   4840  O   MET   306      63.720  46.410  47.660  1.00  0.00            
ATOM   4841  N   MET   307      63.760  48.190  46.310  1.00  0.00            
ATOM   4842  H   MET   307      63.270  49.040  46.050  1.00  0.00            
ATOM   4843  CA  MET   307      65.030  47.820  45.700  1.00  0.00            
ATOM   4844  HA  MET   307      64.970  46.790  45.350  1.00  0.00            
ATOM   4845  CB  MET   307      65.300  48.680  44.470  1.00  0.00            
ATOM   4846  HB1 MET   307      65.390  49.760  44.610  1.00  0.00            
ATOM   4847  HB2 MET   307      64.450  48.480  43.820  1.00  0.00            
ATOM   4848  CG  MET   307      66.490  48.070  43.730  1.00  0.00            
ATOM   4849  HG1 MET   307      66.490  46.990  43.580  1.00  0.00            
ATOM   4850  HG2 MET   307      67.370  48.180  44.370  1.00  0.00            
ATOM   4851  SD  MET   307      66.980  48.630  42.080  1.00  0.00            
ATOM   4852  CE  MET   307      65.660  48.190  40.920  1.00  0.00            
ATOM   4853  HE1 MET   307      65.060  47.450  41.450  1.00  0.00            
ATOM   4854  HE2 MET   307      65.190  49.120  40.580  1.00  0.00            
ATOM   4855  HE3 MET   307      66.080  47.650  40.070  1.00  0.00            
ATOM   4856  C   MET   307      66.110  47.910  46.760  1.00  0.00            
ATOM   4857  O   MET   307      66.950  47.010  46.710  1.00  0.00            
ATOM   4858  N   ALA   308      66.160  48.920  47.630  1.00  0.00            
ATOM   4859  H   ALA   308      65.460  49.640  47.470  1.00  0.00            
ATOM   4860  CA  ALA   308      67.240  49.090  48.580  1.00  0.00            
ATOM   4861  HA  ALA   308      68.220  48.980  48.130  1.00  0.00            
ATOM   4862  CB  ALA   308      67.080  50.480  49.190  1.00  0.00            
ATOM   4863  HB1 ALA   308      67.580  51.270  48.610  1.00  0.00            
ATOM   4864  HB2 ALA   308      66.010  50.670  49.270  1.00  0.00            
ATOM   4865  HB3 ALA   308      67.530  50.480  50.180  1.00  0.00            
ATOM   4866  C   ALA   308      67.170  48.040  49.680  1.00  0.00            
ATOM   4867  O   ALA   308      68.160  47.570  50.240  1.00  0.00            
ATOM   4868  N   GLN   309      65.980  47.540  50.030  1.00  0.00            
ATOM   4869  H   GLN   309      65.200  47.990  49.570  1.00  0.00            
ATOM   4870  CA  GLN   309      65.680  46.400  50.870  1.00  0.00            
ATOM   4871  HA  GLN   309      66.130  46.490  51.860  1.00  0.00            
ATOM   4872  CB  GLN   309      64.170  46.410  51.090  1.00  0.00            
ATOM   4873  HB1 GLN   309      63.790  46.080  50.130  1.00  0.00            
ATOM   4874  HB2 GLN   309      63.870  47.430  51.310  1.00  0.00            
ATOM   4875  CG  GLN   309      63.620  45.360  52.050  1.00  0.00            
ATOM   4876  HG1 GLN   309      63.890  45.740  53.030  1.00  0.00            
ATOM   4877  HG2 GLN   309      64.100  44.410  51.810  1.00  0.00            
ATOM   4878  CD  GLN   309      62.110  45.270  51.880  1.00  0.00            
ATOM   4879  OE1 GLN   309      61.360  45.790  52.700  1.00  0.00            
ATOM   4880  NE2 GLN   309      61.640  44.480  50.920  1.00  0.00            
ATOM   4881 1HE2 GLN   309      62.240  43.970  50.280  1.00  0.00            
ATOM   4882 2HE2 GLN   309      60.650  44.410  50.730  1.00  0.00            
ATOM   4883  C   GLN   309      66.230  45.060  50.380  1.00  0.00            
ATOM   4884  O   GLN   309      67.000  44.430  51.090  1.00  0.00            
ATOM   4885  N   ARG   310      66.000  44.670  49.130  1.00  0.00            
ATOM   4886  H   ARG   310      65.460  45.250  48.500  1.00  0.00            
ATOM   4887  CA  ARG   310      66.700  43.570  48.510  1.00  0.00            
ATOM   4888  HA  ARG   310      66.520  42.670  49.100  1.00  0.00            
ATOM   4889  CB  ARG   310      66.290  43.490  47.040  1.00  0.00            
ATOM   4890  HB1 ARG   310      66.980  42.940  46.400  1.00  0.00            
ATOM   4891  HB2 ARG   310      66.280  44.510  46.650  1.00  0.00            
ATOM   4892  CG  ARG   310      64.910  42.870  46.890  1.00  0.00            
ATOM   4893  HG1 ARG   310      64.180  43.530  47.380  1.00  0.00            
ATOM   4894  HG2 ARG   310      64.910  41.870  47.330  1.00  0.00            
ATOM   4895  CD  ARG   310      64.510  42.770  45.420  1.00  0.00            
ATOM   4896  HD1 ARG   310      64.160  43.670  44.920  1.00  0.00            
ATOM   4897  HD2 ARG   310      63.580  42.200  45.560  1.00  0.00            
ATOM   4898  NE  ARG   310      65.430  41.960  44.630  1.00  0.00            
ATOM   4899  HE  ARG   310      65.720  41.080  45.040  1.00  0.00            
ATOM   4900  CZ  ARG   310      66.010  42.350  43.490  1.00  0.00            
ATOM   4901  NH1 ARG   310      65.860  43.560  42.930  1.00  0.00            
ATOM   4902 1HH1 ARG   310      65.150  44.200  43.250  1.00  0.00            
ATOM   4903 2HH1 ARG   310      66.520  43.830  42.210  1.00  0.00            
ATOM   4904  NH2 ARG   310      66.860  41.580  42.790  1.00  0.00            
ATOM   4905 1HH2 ARG   310      66.770  40.590  42.940  1.00  0.00            
ATOM   4906 2HH2 ARG   310      67.130  41.810  41.850  1.00  0.00            
ATOM   4907  C   ARG   310      68.210  43.760  48.580  1.00  0.00            
ATOM   4908  O   ARG   310      68.890  42.760  48.810  1.00  0.00            
ATOM   4909  N   LEU   311      68.790  44.950  48.430  1.00  0.00            
ATOM   4910  H   LEU   311      68.180  45.740  48.270  1.00  0.00            
ATOM   4911  CA  LEU   311      70.220  45.180  48.440  1.00  0.00            
ATOM   4912  HA  LEU   311      70.640  44.420  47.780  1.00  0.00            
ATOM   4913  CB  LEU   311      70.600  46.500  47.770  1.00  0.00            
ATOM   4914  HB1 LEU   311      71.620  46.760  48.020  1.00  0.00            
ATOM   4915  HB2 LEU   311      69.890  47.230  48.170  1.00  0.00            
ATOM   4916  CG  LEU   311      70.450  46.530  46.250  1.00  0.00            
ATOM   4917  HG  LEU   311      69.600  45.970  45.850  1.00  0.00            
ATOM   4918  CD1 LEU   311      70.270  47.960  45.760  1.00  0.00            
ATOM   4919 1HD1 LEU   311      70.600  47.960  44.720  1.00  0.00            
ATOM   4920 2HD1 LEU   311      69.270  48.390  45.790  1.00  0.00            
ATOM   4921 3HD1 LEU   311      71.010  48.500  46.360  1.00  0.00            
ATOM   4922  CD2 LEU   311      71.700  45.890  45.650  1.00  0.00            
ATOM   4923 1HD2 LEU   311      72.610  46.410  45.940  1.00  0.00            
ATOM   4924 2HD2 LEU   311      71.890  44.860  45.960  1.00  0.00            
ATOM   4925 3HD2 LEU   311      71.670  45.920  44.570  1.00  0.00            
ATOM   4926  C   LEU   311      70.770  45.030  49.850  1.00  0.00            
ATOM   4927  O   LEU   311      71.820  44.430  50.040  1.00  0.00            
ATOM   4928  N   TYR   312      69.990  45.430  50.860  1.00  0.00            
ATOM   4929  H   TYR   312      69.180  45.980  50.610  1.00  0.00            
ATOM   4930  CA  TYR   312      70.320  45.350  52.270  1.00  0.00            
ATOM   4931  HA  TYR   312      71.320  45.740  52.430  1.00  0.00            
ATOM   4932  CB  TYR   312      69.370  46.190  53.120  1.00  0.00            
ATOM   4933  HB1 TYR   312      68.360  46.050  52.720  1.00  0.00            
ATOM   4934  HB2 TYR   312      69.540  47.260  53.070  1.00  0.00            
ATOM   4935  CG  TYR   312      69.350  45.890  54.600  1.00  0.00            
ATOM   4936  CD1 TYR   312      70.490  46.130  55.380  1.00  0.00            
ATOM   4937  HD1 TYR   312      71.430  46.420  54.960  1.00  0.00            
ATOM   4938  CE1 TYR   312      70.540  45.810  56.750  1.00  0.00            
ATOM   4939  HE1 TYR   312      71.410  46.040  57.350  1.00  0.00            
ATOM   4940  CZ  TYR   312      69.380  45.330  57.370  1.00  0.00            
ATOM   4941  OH  TYR   312      69.190  45.330  58.720  1.00  0.00            
ATOM   4942  HH  TYR   312      68.260  45.230  58.960  1.00  0.00            
ATOM   4943  CE2 TYR   312      68.230  45.100  56.590  1.00  0.00            
ATOM   4944  HE2 TYR   312      67.340  44.750  57.090  1.00  0.00            
ATOM   4945  CD2 TYR   312      68.220  45.340  55.210  1.00  0.00            
ATOM   4946  HD2 TYR   312      67.340  45.110  54.630  1.00  0.00            
ATOM   4947  C   TYR   312      70.290  43.910  52.760  1.00  0.00            
ATOM   4948  O   TYR   312      71.280  43.410  53.280  1.00  0.00            
ATOM   4949  N   GLU   313      69.260  43.110  52.480  1.00  0.00            
ATOM   4950  H   GLU   313      68.460  43.500  52.000  1.00  0.00            
ATOM   4951  CA  GLU   313      69.160  41.810  53.120  1.00  0.00            
ATOM   4952  HA  GLU   313      69.360  42.030  54.170  1.00  0.00            
ATOM   4953  CB  GLU   313      67.680  41.450  53.090  1.00  0.00            
ATOM   4954  HB1 GLU   313      67.180  42.260  53.620  1.00  0.00            
ATOM   4955  HB2 GLU   313      67.580  40.610  53.770  1.00  0.00            
ATOM   4956  CG  GLU   313      66.970  41.130  51.780  1.00  0.00            
ATOM   4957  HG1 GLU   313      67.610  40.420  51.260  1.00  0.00            
ATOM   4958  HG2 GLU   313      66.960  41.980  51.090  1.00  0.00            
ATOM   4959  CD  GLU   313      65.570  40.560  51.780  1.00  0.00            
ATOM   4960  OE1 GLU   313      64.750  40.570  50.820  1.00  0.00            
ATOM   4961  OE2 GLU   313      65.140  39.920  52.760  1.00  0.00            
ATOM   4962  C   GLU   313      70.070  40.730  52.560  1.00  0.00            
ATOM   4963  O   GLU   313      70.610  39.900  53.290  1.00  0.00            
ATOM   4964  N   ALA   314      70.280  40.790  51.240  1.00  0.00            
ATOM   4965  H   ALA   314      69.840  41.580  50.780  1.00  0.00            
ATOM   4966  CA  ALA   314      71.370  40.060  50.630  1.00  0.00            
ATOM   4967  HA  ALA   314      71.320  38.990  50.850  1.00  0.00            
ATOM   4968  CB  ALA   314      71.150  40.080  49.120  1.00  0.00            
ATOM   4969  HB1 ALA   314      71.600  39.210  48.630  1.00  0.00            
ATOM   4970  HB2 ALA   314      70.070  40.030  48.980  1.00  0.00            
ATOM   4971  HB3 ALA   314      71.590  40.990  48.730  1.00  0.00            
ATOM   4972  C   ALA   314      72.800  40.490  50.910  1.00  0.00            
ATOM   4973  O   ALA   314      73.750  39.950  50.360  1.00  0.00            
ATOM   4974  N   GLY   315      72.970  41.470  51.800  1.00  0.00            
ATOM   4975  H   GLY   315      72.110  41.840  52.180  1.00  0.00            
ATOM   4976  CA  GLY   315      74.280  41.900  52.260  1.00  0.00            
ATOM   4977  HA1 GLY   315      74.960  41.050  52.220  1.00  0.00            
ATOM   4978  HA2 GLY   315      74.010  42.300  53.240  1.00  0.00            
ATOM   4979  C   GLY   315      75.040  43.010  51.540  1.00  0.00            
ATOM   4980  O   GLY   315      76.250  43.120  51.730  1.00  0.00            
ATOM   4981  N   TYR   316      74.460  43.820  50.640  1.00  0.00            
ATOM   4982  H   TYR   316      73.500  43.710  50.380  1.00  0.00            
ATOM   4983  CA  TYR   316      75.250  44.740  49.850  1.00  0.00            
ATOM   4984  HA  TYR   316      76.290  44.430  49.770  1.00  0.00            
ATOM   4985  CB  TYR   316      74.750  44.630  48.410  1.00  0.00            
ATOM   4986  HB1 TYR   316      75.200  45.450  47.850  1.00  0.00            
ATOM   4987  HB2 TYR   316      73.720  44.980  48.410  1.00  0.00            
ATOM   4988  CG  TYR   316      75.020  43.310  47.720  1.00  0.00            
ATOM   4989  CD1 TYR   316      74.140  42.220  47.780  1.00  0.00            
ATOM   4990  HD1 TYR   316      73.190  42.360  48.280  1.00  0.00            
ATOM   4991  CE1 TYR   316      74.590  40.950  47.400  1.00  0.00            
ATOM   4992  HE1 TYR   316      73.900  40.120  47.360  1.00  0.00            
ATOM   4993  CZ  TYR   316      75.840  40.830  46.760  1.00  0.00            
ATOM   4994  OH  TYR   316      76.170  39.590  46.300  1.00  0.00            
ATOM   4995  HH  TYR   316      75.490  38.970  46.550  1.00  0.00            
ATOM   4996  CE2 TYR   316      76.720  41.910  46.620  1.00  0.00            
ATOM   4997  HE2 TYR   316      77.690  41.800  46.140  1.00  0.00            
ATOM   4998  CD2 TYR   316      76.290  43.130  47.160  1.00  0.00            
ATOM   4999  HD2 TYR   316      76.940  43.990  47.170  1.00  0.00            
ATOM   5000  C   TYR   316      75.300  46.180  50.340  1.00  0.00            
ATOM   5001  O   TYR   316      76.190  46.880  49.890  1.00  0.00            
ATOM   5002  N   ILE   317      74.310  46.630  51.120  1.00  0.00            
ATOM   5003  H   ILE   317      73.730  45.870  51.430  1.00  0.00            
ATOM   5004  CA  ILE   317      74.170  47.950  51.700  1.00  0.00            
ATOM   5005  HA  ILE   317      75.160  48.420  51.690  1.00  0.00            
ATOM   5006  CB  ILE   317      73.230  48.870  50.920  1.00  0.00            
ATOM   5007  HB  ILE   317      73.290  49.870  51.360  1.00  0.00            
ATOM   5008  CG2 ILE   317      73.660  48.970  49.460  1.00  0.00            
ATOM   5009 1HG2 ILE   317      74.640  49.440  49.440  1.00  0.00            
ATOM   5010 2HG2 ILE   317      73.660  48.030  48.910  1.00  0.00            
ATOM   5011 3HG2 ILE   317      72.980  49.550  48.850  1.00  0.00            
ATOM   5012  CG1 ILE   317      71.800  48.360  51.120  1.00  0.00            
ATOM   5013 1HG1 ILE   317      71.660  48.130  52.170  1.00  0.00            
ATOM   5014 2HG1 ILE   317      71.610  47.400  50.640  1.00  0.00            
ATOM   5015  CD  ILE   317      70.740  49.370  50.700  1.00  0.00            
ATOM   5016  HD1 ILE   317      69.890  49.400  51.380  1.00  0.00            
ATOM   5017  HD2 ILE   317      71.230  50.340  50.690  1.00  0.00            
ATOM   5018  HD3 ILE   317      70.410  49.060  49.700  1.00  0.00            
ATOM   5019  C   ILE   317      73.950  47.950  53.210  1.00  0.00            
ATOM   5020  O   ILE   317      73.450  46.980  53.780  1.00  0.00            
ATOM   5021  N   THR   318      74.270  49.080  53.840  1.00  0.00            
ATOM   5022  H   THR   318      74.670  49.850  53.320  1.00  0.00            
ATOM   5023  CA  THR   318      73.560  49.480  55.030  1.00  0.00            
ATOM   5024  HA  THR   318      73.800  48.800  55.850  1.00  0.00            
ATOM   5025  CB  THR   318      74.140  50.830  55.450  1.00  0.00            
ATOM   5026  HB  THR   318      73.460  51.310  56.150  1.00  0.00            
ATOM   5027  CG2 THR   318      75.540  50.690  56.050  1.00  0.00            
ATOM   5028 1HG2 THR   318      76.010  51.570  56.500  1.00  0.00            
ATOM   5029 2HG2 THR   318      75.360  50.140  56.970  1.00  0.00            
ATOM   5030 3HG2 THR   318      76.280  50.210  55.410  1.00  0.00            
ATOM   5031  OG1 THR   318      74.250  51.700  54.350  1.00  0.00            
ATOM   5032  HG1 THR   318      74.340  52.590  54.700  1.00  0.00            
ATOM   5033  C   THR   318      72.050  49.680  54.950  1.00  0.00            
ATOM   5034  O   THR   318      71.490  49.820  53.860  1.00  0.00            
ATOM   5035  N   TYR   319      71.420  49.520  56.120  1.00  0.00            
ATOM   5036  H   TYR   319      71.990  49.220  56.900  1.00  0.00            
ATOM   5037  CA  TYR   319      69.990  49.620  56.270  1.00  0.00            
ATOM   5038  HA  TYR   319      69.550  48.770  55.740  1.00  0.00            
ATOM   5039  CB  TYR   319      69.670  49.470  57.760  1.00  0.00            
ATOM   5040  HB1 TYR   319      70.130  50.340  58.220  1.00  0.00            
ATOM   5041  HB2 TYR   319      70.190  48.590  58.120  1.00  0.00            
ATOM   5042  CG  TYR   319      68.210  49.310  58.100  1.00  0.00            
ATOM   5043  CD1 TYR   319      67.400  48.540  57.250  1.00  0.00            
ATOM   5044  HD1 TYR   319      67.830  47.980  56.430  1.00  0.00            
ATOM   5045  CE1 TYR   319      66.040  48.400  57.550  1.00  0.00            
ATOM   5046  HE1 TYR   319      65.310  47.940  56.900  1.00  0.00            
ATOM   5047  CZ  TYR   319      65.510  49.090  58.660  1.00  0.00            
ATOM   5048  OH  TYR   319      64.210  48.840  58.980  1.00  0.00            
ATOM   5049  HH  TYR   319      63.850  48.130  58.430  1.00  0.00            
ATOM   5050  CE2 TYR   319      66.330  49.830  59.540  1.00  0.00            
ATOM   5051  HE2 TYR   319      65.890  50.330  60.390  1.00  0.00            
ATOM   5052  CD2 TYR   319      67.670  50.010  59.190  1.00  0.00            
ATOM   5053  HD2 TYR   319      68.280  50.730  59.710  1.00  0.00            
ATOM   5054  C   TYR   319      69.470  50.970  55.810  1.00  0.00            
ATOM   5055  O   TYR   319      70.130  52.010  55.930  1.00  0.00            
ATOM   5056  N   MET   320      68.370  50.950  55.050  1.00  0.00            
ATOM   5057  H   MET   320      67.890  50.080  54.870  1.00  0.00            
ATOM   5058  CA  MET   320      67.880  52.090  54.310  1.00  0.00            
ATOM   5059  HA  MET   320      68.730  52.550  53.800  1.00  0.00            
ATOM   5060  CB  MET   320      67.030  51.570  53.160  1.00  0.00            
ATOM   5061  HB1 MET   320      67.580  50.790  52.630  1.00  0.00
[truncated: 347,127 more chars]
