# Supplementary material for: Unraveling topoisomerase IA gate dynamics in presence of PPEF and its preclinical evaluation against multidrug-resistant pathogens
Source: Commun Biol. 2023 Feb 18;6:195. doi: 10.1038/s42003-023-04412-1 (PMC9938908; doi:10.1038/s42003-023-04412-1)
Supplement: Supplementary file 9 — Supplementary Data 7 [file 42003_2023_4412_MOESM9_ESM.zip › Equilibration-conformation/TopoIA-dsDNA/TopoIA-dsDNA.pdb]

TITLE     Protein in water
REMARK    THIS IS A SIMULATION BOX
CRYST1  119.288  119.288  119.288  90.00  90.00  90.00 P 1           1
MODEL        1
ATOM      1  N   MET     1      47.240  73.670  36.680  1.00  0.00            
ATOM      2  H1  MET     1      47.300  73.860  37.670  1.00  0.00            
ATOM      3  H2  MET     1      47.910  74.150  36.110  1.00  0.00            
ATOM      4  H3  MET     1      46.310  73.960  36.400  1.00  0.00            
ATOM      5  CA  MET     1      47.450  72.240  36.390  1.00  0.00            
ATOM      6  HA  MET     1      46.810  71.590  36.970  1.00  0.00            
ATOM      7  CB  MET     1      47.250  72.010  34.890  1.00  0.00            
ATOM      8  HB1 MET     1      48.010  71.280  34.610  1.00  0.00            
ATOM      9  HB2 MET     1      47.200  72.840  34.190  1.00  0.00            
ATOM     10  CG  MET     1      46.030  71.100  34.700  1.00  0.00            
ATOM     11  HG1 MET     1      45.940  70.850  33.650  1.00  0.00            
ATOM     12  HG2 MET     1      45.110  71.630  34.920  1.00  0.00            
ATOM     13  SD  MET     1      46.010  69.510  35.570  1.00  0.00            
ATOM     14  CE  MET     1      45.130  68.600  34.280  1.00  0.00            
ATOM     15  HE1 MET     1      44.520  67.740  34.540  1.00  0.00            
ATOM     16  HE2 MET     1      44.520  69.360  33.770  1.00  0.00            
ATOM     17  HE3 MET     1      45.830  68.410  33.470  1.00  0.00            
ATOM     18  C   MET     1      48.760  71.730  36.960  1.00  0.00            
ATOM     19  O   MET     1      48.770  71.010  37.960  1.00  0.00            
ATOM     20  N   GLY     2      49.880  72.080  36.330  1.00  0.00            
ATOM     21  H   GLY     2      49.800  72.530  35.420  1.00  0.00            
ATOM     22  CA  GLY     2      51.210  71.760  36.790  1.00  0.00            
ATOM     23  HA1 GLY     2      51.900  72.130  36.030  1.00  0.00            
ATOM     24  HA2 GLY     2      51.340  70.690  36.690  1.00  0.00            
ATOM     25  C   GLY     2      51.630  72.200  38.190  1.00  0.00            
ATOM     26  O   GLY     2      51.020  73.150  38.690  1.00  0.00            
ATOM     27  N   LYS     3      52.500  71.380  38.790  1.00  0.00            
ATOM     28  H   LYS     3      52.790  70.620  38.190  1.00  0.00            
ATOM     29  CA  LYS     3      53.160  71.480  40.070  1.00  0.00            
ATOM     30  HA  LYS     3      52.790  72.420  40.480  1.00  0.00            
ATOM     31  CB  LYS     3      52.860  70.290  40.980  1.00  0.00            
ATOM     32  HB1 LYS     3      53.460  70.580  41.840  1.00  0.00            
ATOM     33  HB2 LYS     3      53.150  69.350  40.510  1.00  0.00            
ATOM     34  CG  LYS     3      51.400  70.210  41.420  1.00  0.00            
ATOM     35  HG1 LYS     3      50.740  69.990  40.580  1.00  0.00            
ATOM     36  HG2 LYS     3      51.140  71.170  41.860  1.00  0.00            
ATOM     37  CD  LYS     3      50.990  69.140  42.430  1.00  0.00            
ATOM     38  HD1 LYS     3      51.670  69.070  43.280  1.00  0.00            
ATOM     39  HD2 LYS     3      50.820  68.200  41.910  1.00  0.00            
ATOM     40  CE  LYS     3      49.770  69.590  43.240  1.00  0.00            
ATOM     41  HE1 LYS     3      49.040  69.880  42.490  1.00  0.00            
ATOM     42  HE2 LYS     3      50.160  70.380  43.880  1.00  0.00            
ATOM     43  NZ  LYS     3      49.270  68.430  43.990  1.00  0.00            
ATOM     44  HZ1 LYS     3      50.010  67.790  44.220  1.00  0.00            
ATOM     45  HZ2 LYS     3      48.650  68.720  44.740  1.00  0.00            
ATOM     46  HZ3 LYS     3      48.620  67.900  43.420  1.00  0.00            
ATOM     47  C   LYS     3      54.660  71.700  39.950  1.00  0.00            
ATOM     48  O   LYS     3      55.350  71.220  39.050  1.00  0.00            
ATOM     49  N   ALA     4      55.210  72.450  40.910  1.00  0.00            
ATOM     50  H   ALA     4      54.660  73.010  41.530  1.00  0.00            
ATOM     51  CA  ALA     4      56.650  72.430  41.080  1.00  0.00            
ATOM     52  HA  ALA     4      57.170  72.460  40.120  1.00  0.00            
ATOM     53  CB  ALA     4      57.000  73.660  41.900  1.00  0.00            
ATOM     54  HB1 ALA     4      56.590  74.580  41.470  1.00  0.00            
ATOM     55  HB2 ALA     4      56.490  73.640  42.870  1.00  0.00            
ATOM     56  HB3 ALA     4      58.060  73.610  42.130  1.00  0.00            
ATOM     57  C   ALA     4      57.010  71.120  41.770  1.00  0.00            
ATOM     58  O   ALA     4      56.360  70.640  42.700  1.00  0.00            
ATOM     59  N   LEU     5      57.980  70.400  41.200  1.00  0.00            
ATOM     60  H   LEU     5      58.470  70.900  40.480  1.00  0.00            
ATOM     61  CA  LEU     5      58.580  69.210  41.780  1.00  0.00            
ATOM     62  HA  LEU     5      57.890  68.880  42.560  1.00  0.00            
ATOM     63  CB  LEU     5      58.690  68.100  40.750  1.00  0.00            
ATOM     64  HB1 LEU     5      58.930  68.590  39.810  1.00  0.00            
ATOM     65  HB2 LEU     5      57.670  67.740  40.620  1.00  0.00            
ATOM     66  CG  LEU     5      59.560  66.930  41.200  1.00  0.00            
ATOM     67  HG  LEU     5      60.580  67.300  41.290  1.00  0.00            
ATOM     68  CD1 LEU     5      58.920  66.190  42.380  1.00  0.00            
ATOM     69 1HD1 LEU     5      58.830  66.890  43.210  1.00  0.00            
ATOM     70 2HD1 LEU     5      57.880  65.930  42.200  1.00  0.00            
ATOM     71 3HD1 LEU     5      59.500  65.340  42.720  1.00  0.00            
ATOM     72  CD2 LEU     5      59.610  65.930  40.050  1.00  0.00            
ATOM     73 1HD2 LEU     5      58.640  65.500  39.790  1.00  0.00            
ATOM     74 2HD2 LEU     5      60.010  66.350  39.130  1.00  0.00            
ATOM     75 3HD2 LEU     5      60.160  65.050  40.360  1.00  0.00            
ATOM     76  C   LEU     5      59.930  69.580  42.370  1.00  0.00            
ATOM     77  O   LEU     5      60.910  70.040  41.790  1.00  0.00            
ATOM     78  N   VAL     6      59.950  69.540  43.710  1.00  0.00            
ATOM     79  H   VAL     6      59.080  69.260  44.140  1.00  0.00            
ATOM     80  CA  VAL     6      60.960  70.100  44.590  1.00  0.00            
ATOM     81  HA  VAL     6      61.610  70.770  44.030  1.00  0.00            
ATOM     82  CB  VAL     6      60.420  70.980  45.710  1.00  0.00            
ATOM     83  HB  VAL     6      59.810  70.310  46.320  1.00  0.00            
ATOM     84  CG1 VAL     6      61.430  71.570  46.700  1.00  0.00            
ATOM     85 1HG1 VAL     6      62.220  72.190  46.260  1.00  0.00            
ATOM     86 2HG1 VAL     6      60.890  72.270  47.330  1.00  0.00            
ATOM     87 3HG1 VAL     6      61.810  70.730  47.280  1.00  0.00            
ATOM     88  CG2 VAL     6      59.400  72.080  45.430  1.00  0.00            
ATOM     89 1HG2 VAL     6      59.890  72.870  44.870  1.00  0.00            
ATOM     90 2HG2 VAL     6      58.680  71.530  44.820  1.00  0.00            
ATOM     91 3HG2 VAL     6      59.000  72.410  46.390  1.00  0.00            
ATOM     92  C   VAL     6      61.910  69.070  45.180  1.00  0.00            
ATOM     93  O   VAL     6      61.410  68.110  45.750  1.00  0.00            
ATOM     94  N   ILE     7      63.240  69.130  45.050  1.00  0.00            
ATOM     95  H   ILE     7      63.630  69.900  44.520  1.00  0.00            
ATOM     96  CA  ILE     7      64.100  67.990  45.290  1.00  0.00            
ATOM     97  HA  ILE     7      63.480  67.130  45.520  1.00  0.00            
ATOM     98  CB  ILE     7      64.900  67.620  44.040  1.00  0.00            
ATOM     99  HB  ILE     7      65.440  68.530  43.790  1.00  0.00            
ATOM    100  CG2 ILE     7      65.900  66.470  44.150  1.00  0.00            
ATOM    101 1HG2 ILE     7      66.540  66.410  43.270  1.00  0.00            
ATOM    102 2HG2 ILE     7      66.540  66.720  45.000  1.00  0.00            
ATOM    103 3HG2 ILE     7      65.450  65.500  44.310  1.00  0.00            
ATOM    104  CG1 ILE     7      63.990  67.170  42.910  1.00  0.00            
ATOM    105 1HG1 ILE     7      64.560  67.080  41.980  1.00  0.00            
ATOM    106 2HG1 ILE     7      63.230  67.930  42.740  1.00  0.00            
ATOM    107  CD  ILE     7      63.240  65.870  43.170  1.00  0.00            
ATOM    108  HD1 ILE     7      62.500  65.950  43.960  1.00  0.00            
ATOM    109  HD2 ILE     7      62.620  65.660  42.300  1.00  0.00            
ATOM    110  HD3 ILE     7      63.870  64.990  43.300  1.00  0.00            
ATOM    111  C   ILE     7      65.040  68.280  46.450  1.00  0.00            
ATOM    112  O   ILE     7      65.730  69.300  46.420  1.00  0.00            
ATOM    113  N   VAL     8      65.020  67.410  47.460  1.00  0.00            
ATOM    114  H   VAL     8      64.360  66.640  47.480  1.00  0.00            
ATOM    115  CA  VAL     8      65.810  67.360  48.670  1.00  0.00            
ATOM    116  HA  VAL     8      66.670  68.030  48.650  1.00  0.00            
ATOM    117  CB  VAL     8      64.960  67.740  49.880  1.00  0.00            
ATOM    118  HB  VAL     8      65.630  67.670  50.730  1.00  0.00            
ATOM    119  CG1 VAL     8      64.550  69.200  49.790  1.00  0.00            
ATOM    120 1HG1 VAL     8      65.470  69.730  50.050  1.00  0.00            
ATOM    121 2HG1 VAL     8      64.220  69.360  48.770  1.00  0.00            
ATOM    122 3HG1 VAL     8      63.740  69.460  50.480  1.00  0.00            
ATOM    123  CG2 VAL     8      63.740  66.850  50.140  1.00  0.00            
ATOM    124 1HG2 VAL     8      64.010  65.800  50.300  1.00  0.00            
ATOM    125 2HG2 VAL     8      63.250  67.360  50.970  1.00  0.00            
ATOM    126 3HG2 VAL     8      63.030  67.030  49.340  1.00  0.00            
ATOM    127  C   VAL     8      66.580  66.060  48.890  1.00  0.00            
ATOM    128  O   VAL     8      66.440  65.060  48.190  1.00  0.00            
ATOM    129  N   GLU     9      67.460  66.000  49.890  1.00  0.00            
ATOM    130  H   GLU     9      67.610  66.900  50.320  1.00  0.00            
ATOM    131  CA  GLU     9      68.560  65.070  49.940  1.00  0.00            
ATOM    132  HA  GLU     9      68.800  64.710  48.930  1.00  0.00            
ATOM    133  CB  GLU     9      69.810  65.690  50.570  1.00  0.00            
ATOM    134  HB1 GLU     9      70.640  64.990  50.420  1.00  0.00            
ATOM    135  HB2 GLU     9      69.600  65.900  51.610  1.00  0.00            
ATOM    136  CG  GLU     9      70.270  66.950  49.850  1.00  0.00            
ATOM    137  HG1 GLU     9      69.800  66.950  48.860  1.00  0.00            
ATOM    138  HG2 GLU     9      71.350  67.000  49.740  1.00  0.00            
ATOM    139  CD  GLU     9      69.750  68.190  50.570  1.00  0.00            
ATOM    140  OE1 GLU     9      70.640  68.940  51.040  1.00  0.00            
ATOM    141  OE2 GLU     9      68.530  68.430  50.590  1.00  0.00            
ATOM    142  C   GLU     9      68.310  63.800  50.740  1.00  0.00            
ATOM    143  O   GLU     9      69.110  62.860  50.750  1.00  0.00            
ATOM    144  N   SER    10      67.150  63.680  51.380  1.00  0.00            
ATOM    145  H   SER    10      66.430  64.380  51.240  1.00  0.00            
ATOM    146  CA  SER    10      66.700  62.590  52.230  1.00  0.00            
ATOM    147  HA  SER    10      66.940  61.650  51.730  1.00  0.00            
ATOM    148  CB  SER    10      67.410  62.670  53.580  1.00  0.00            
ATOM    149  HB1 SER    10      68.500  62.710  53.480  1.00  0.00            
ATOM    150  HB2 SER    10      67.190  61.800  54.200  1.00  0.00            
ATOM    151  OG  SER    10      66.840  63.790  54.220  1.00  0.00            
ATOM    152  HG  SER    10      67.560  64.100  54.780  1.00  0.00            
ATOM    153  C   SER    10      65.180  62.580  52.370  1.00  0.00            
ATOM    154  O   SER    10      64.550  63.630  52.290  1.00  0.00            
ATOM    155  N   PRO    11      64.580  61.430  52.670  1.00  0.00            
ATOM    156  CD  PRO    11      65.230  60.140  52.740  1.00  0.00            
ATOM    157  HD1 PRO    11      66.070  60.190  53.430  1.00  0.00            
ATOM    158  HD2 PRO    11      65.570  59.730  51.790  1.00  0.00            
ATOM    159  CG  PRO    11      64.190  59.140  53.260  1.00  0.00            
ATOM    160  HG1 PRO    11      64.280  59.010  54.340  1.00  0.00            
ATOM    161  HG2 PRO    11      64.200  58.150  52.810  1.00  0.00            
ATOM    162  CB  PRO    11      62.870  59.850  52.960  1.00  0.00            
ATOM    163  HB1 PRO    11      62.120  59.560  53.690  1.00  0.00            
ATOM    164  HB2 PRO    11      62.460  59.460  52.030  1.00  0.00            
ATOM    165  CA  PRO    11      63.180  61.340  53.030  1.00  0.00            
ATOM    166  HA  PRO    11      62.550  61.800  52.270  1.00  0.00            
ATOM    167  C   PRO    11      62.820  61.970  54.370  1.00  0.00            
ATOM    168  O   PRO    11      61.690  62.400  54.590  1.00  0.00            
ATOM    169  N   ALA    12      63.790  62.130  55.280  1.00  0.00            
ATOM    170  H   ALA    12      64.670  61.660  55.130  1.00  0.00            
ATOM    171  CA  ALA    12      63.610  63.060  56.380  1.00  0.00            
ATOM    172  HA  ALA    12      62.760  62.690  56.960  1.00  0.00            
ATOM    173  CB  ALA    12      64.780  62.960  57.350  1.00  0.00            
ATOM    174  HB1 ALA    12      64.930  61.910  57.580  1.00  0.00            
ATOM    175  HB2 ALA    12      65.670  63.340  56.860  1.00  0.00            
ATOM    176  HB3 ALA    12      64.610  63.490  58.290  1.00  0.00            
ATOM    177  C   ALA    12      63.320  64.490  55.950  1.00  0.00            
ATOM    178  O   ALA    12      62.320  65.060  56.370  1.00  0.00            
ATOM    179  N   LYS    13      64.180  65.040  55.080  1.00  0.00            
ATOM    180  H   LYS    13      64.910  64.450  54.700  1.00  0.00            
ATOM    181  CA  LYS    13      64.160  66.450  54.750  1.00  0.00            
ATOM    182  HA  LYS    13      63.990  66.960  55.700  1.00  0.00            
ATOM    183  CB  LYS    13      65.510  66.860  54.170  1.00  0.00            
ATOM    184  HB1 LYS    13      65.410  66.530  53.130  1.00  0.00            
ATOM    185  HB2 LYS    13      66.350  66.460  54.730  1.00  0.00            
ATOM    186  CG  LYS    13      65.700  68.370  54.180  1.00  0.00            
ATOM    187  HG1 LYS    13      65.460  68.700  55.190  1.00  0.00            
ATOM    188  HG2 LYS    13      64.940  68.700  53.470  1.00  0.00            
ATOM    189  CD  LYS    13      67.060  68.740  53.600  1.00  0.00            
ATOM    190  HD1 LYS    13      67.420  67.970  52.910  1.00  0.00            
ATOM    191  HD2 LYS    13      67.740  68.950  54.420  1.00  0.00            
ATOM    192  CE  LYS    13      66.960  70.070  52.850  1.00  0.00            
ATOM    193  HE1 LYS    13      66.610  70.880  53.500  1.00  0.00            
ATOM    194  HE2 LYS    13      66.260  69.930  52.030  1.00  0.00            
ATOM    195  NZ  LYS    13      68.270  70.500  52.350  1.00  0.00            
ATOM    196  HZ1 LYS    13      68.760  69.730  51.900  1.00  0.00            
ATOM    197  HZ2 LYS    13      68.140  71.250  51.690  1.00  0.00            
ATOM    198  HZ3 LYS    13      68.850  70.930  53.050  1.00  0.00            
ATOM    199  C   LYS    13      62.970  66.810  53.870  1.00  0.00            
ATOM    200  O   LYS    13      62.360  67.860  54.050  1.00  0.00            
ATOM    201  N   ALA    14      62.360  65.880  53.130  1.00  0.00            
ATOM    202  H   ALA    14      62.800  64.970  53.120  1.00  0.00            
ATOM    203  CA  ALA    14      61.230  66.050  52.240  1.00  0.00            
ATOM    204  HA  ALA    14      61.410  66.870  51.550  1.00  0.00            
ATOM    205  CB  ALA    14      61.160  64.790  51.390  1.00  0.00            
ATOM    206  HB1 ALA    14      62.060  64.800  50.770  1.00  0.00            
ATOM    207  HB2 ALA    14      61.070  63.920  52.050  1.00  0.00            
ATOM    208  HB3 ALA    14      60.320  64.880  50.700  1.00  0.00            
ATOM    209  C   ALA    14      60.000  66.310  53.090  1.00  0.00            
ATOM    210  O   ALA    14      59.240  67.260  52.880  1.00  0.00            
ATOM    211  N   LYS    15      59.780  65.520  54.150  1.00  0.00            
ATOM    212  H   LYS    15      60.400  64.730  54.290  1.00  0.00            
ATOM    213  CA  LYS    15      58.760  65.860  55.110  1.00  0.00            
ATOM    214  HA  LYS    15      57.890  66.010  54.480  1.00  0.00            
ATOM    215  CB  LYS    15      58.420  64.660  56.000  1.00  0.00            
ATOM    216  HB1 LYS    15      59.330  64.460  56.570  1.00  0.00            
ATOM    217  HB2 LYS    15      58.160  63.820  55.360  1.00  0.00            
ATOM    218  CG  LYS    15      57.190  64.840  56.880  1.00  0.00            
ATOM    219  HG1 LYS    15      57.160  65.720  57.520  1.00  0.00            
ATOM    220  HG2 LYS    15      57.140  63.960  57.520  1.00  0.00            
ATOM    221  CD  LYS    15      55.900  64.800  56.050  1.00  0.00            
ATOM    222  HD1 LYS    15      55.780  63.770  55.710  1.00  0.00            
ATOM    223  HD2 LYS    15      55.920  65.340  55.110  1.00  0.00            
ATOM    224  CE  LYS    15      54.670  65.220  56.850  1.00  0.00            
ATOM    225  HE1 LYS    15      54.830  66.260  57.110  1.00  0.00            
ATOM    226  HE2 LYS    15      54.710  64.620  57.760  1.00  0.00            
ATOM    227  NZ  LYS    15      53.380  65.140  56.150  1.00  0.00            
ATOM    228  HZ1 LYS    15      53.450  65.650  55.280  1.00  0.00            
ATOM    229  HZ2 LYS    15      53.100  64.170  56.060  1.00  0.00            
ATOM    230  HZ3 LYS    15      52.710  65.630  56.720  1.00  0.00            
ATOM    231  C   LYS    15      58.980  67.170  55.840  1.00  0.00            
ATOM    232  O   LYS    15      58.020  67.900  56.090  1.00  0.00            
ATOM    233  N   THR    16      60.240  67.450  56.200  1.00  0.00            
ATOM    234  H   THR    16      60.930  66.740  56.000  1.00  0.00            
ATOM    235  CA  THR    16      60.630  68.670  56.870  1.00  0.00            
ATOM    236  HA  THR    16      59.960  68.800  57.720  1.00  0.00            
ATOM    237  CB  THR    16      62.020  68.620  57.490  1.00  0.00            
ATOM    238  HB  THR    16      62.800  68.410  56.750  1.00  0.00            
ATOM    239  CG2 THR    16      62.350  69.870  58.310  1.00  0.00            
ATOM    240 1HG2 THR    16      61.540  70.110  58.990  1.00  0.00            
ATOM    241 2HG2 THR    16      63.230  69.750  58.930  1.00  0.00            
ATOM    242 3HG2 THR    16      62.500  70.730  57.650  1.00  0.00            
ATOM    243  OG1 THR    16      61.960  67.620  58.480  1.00  0.00            
ATOM    244  HG1 THR    16      62.850  67.260  58.450  1.00  0.00            
ATOM    245  C   THR    16      60.250  69.900  56.060  1.00  0.00            
ATOM    246  O   THR    16      60.050  70.960  56.640  1.00  0.00            
ATOM    247  N   ILE    17      60.110  69.790  54.730  1.00  0.00            
ATOM    248  H   ILE    17      60.490  68.940  54.360  1.00  0.00            
ATOM    249  CA  ILE    17      59.660  70.930  53.960  1.00  0.00            
ATOM    250  HA  ILE    17      59.950  71.840  54.490  1.00  0.00            
ATOM    251  CB  ILE    17      60.400  70.930  52.620  1.00  0.00            
ATOM    252  HB  ILE    17      60.220  70.050  52.000  1.00  0.00            
ATOM    253  CG2 ILE    17      60.010  72.100  51.720  1.00  0.00            
ATOM    254 1HG2 ILE    17      58.950  72.070  51.500  1.00  0.00            
ATOM    255 2HG2 ILE    17      60.210  73.070  52.170  1.00  0.00            
ATOM    256 3HG2 ILE    17      60.400  71.940  50.720  1.00  0.00            
ATOM    257  CG1 ILE    17      61.920  70.970  52.710  1.00  0.00            
ATOM    258 1HG1 ILE    17      62.380  70.950  51.720  1.00  0.00            
ATOM    259 2HG1 ILE    17      62.240  70.100  53.280  1.00  0.00            
ATOM    260  CD  ILE    17      62.450  72.140  53.530  1.00  0.00            
ATOM    261  HD1 ILE    17      62.930  72.840  52.850  1.00  0.00            
ATOM    262  HD2 ILE    17      61.710  72.760  54.040  1.00  0.00            
ATOM    263  HD3 ILE    17      63.160  71.900  54.330  1.00  0.00            
ATOM    264  C   ILE    17      58.140  70.870  53.950  1.00  0.00            
ATOM    265  O   ILE    17      57.550  71.900  54.290  1.00  0.00            
ATOM    266  N   ASN    18      57.610  69.720  53.530  1.00  0.00            
ATOM    267  H   ASN    18      58.180  68.960  53.190  1.00  0.00            
ATOM    268  CA  ASN    18      56.200  69.450  53.380  1.00  0.00            
ATOM    269  HA  ASN    18      55.820  70.120  52.600  1.00  0.00            
ATOM    270  CB  ASN    18      55.980  68.020  52.910  1.00  0.00            
ATOM    271  HB1 ASN    18      56.540  67.250  53.440  1.00  0.00            
ATOM    272  HB2 ASN    18      56.290  67.950  51.870  1.00  0.00            
ATOM    273  CG  ASN    18      54.520  67.600  52.940  1.00  0.00            
ATOM    274  OD1 ASN    18      54.060  67.060  53.950  1.00  0.00            
ATOM    275  ND2 ASN    18      53.710  67.950  51.940  1.00  0.00            
ATOM    276 1HD2 ASN    18      54.180  68.290  51.120  1.00  0.00            
ATOM    277 2HD2 ASN    18      52.700  68.010  52.020  1.00  0.00            
ATOM    278  C   ASN    18      55.320  69.820  54.570  1.00  0.00            
ATOM    279  O   ASN    18      54.240  70.380  54.390  1.00  0.00            
ATOM    280  N   LYS    19      55.740  69.490  55.800  1.00  0.00            
ATOM    281  H   LYS    19      56.650  69.040  55.810  1.00  0.00            
ATOM    282  CA  LYS    19      55.010  69.690  57.030  1.00  0.00            
ATOM    283  HA  LYS    19      54.000  69.280  57.010  1.00  0.00            
ATOM    284  CB  LYS    19      55.800  68.940  58.090  1.00  0.00            
ATOM    285  HB1 LYS    19      56.050  67.930  57.770  1.00  0.00            
ATOM    286  HB2 LYS    19      55.110  68.830  58.920  1.00  0.00            
ATOM    287  CG  LYS    19      57.080  69.590  58.630  1.00  0.00            
ATOM    288  HG1 LYS    19      56.840  70.550  59.080  1.00  0.00            
ATOM    289  HG2 LYS    19      57.800  69.830  57.860  1.00  0.00            
ATOM    290  CD  LYS    19      57.710  68.600  59.600  1.00  0.00            
ATOM    291  HD1 LYS    19      58.070  67.780  58.980  1.00  0.00            
ATOM    292  HD2 LYS    19      56.930  68.170  60.230  1.00  0.00            
ATOM    293  CE  LYS    19      58.850  69.120  60.470  1.00  0.00            
ATOM    294  HE1 LYS    19      58.530  69.950  61.110  1.00  0.00            
ATOM    295  HE2 LYS    19      59.670  69.480  59.840  1.00  0.00            
ATOM    296  NZ  LYS    19      59.350  68.140  61.450  1.00  0.00            
ATOM    297  HZ1 LYS    19      59.690  68.600  62.290  1.00  0.00            
ATOM    298  HZ2 LYS    19      58.580  67.590  61.820  1.00  0.00            
ATOM    299  HZ3 LYS    19      59.990  67.480  61.040  1.00  0.00            
ATOM    300  C   LYS    19      54.750  71.160  57.360  1.00  0.00            
ATOM    301  O   LYS    19      53.720  71.490  57.950  1.00  0.00            
ATOM    302  N   TYR    20      55.670  72.010  56.910  1.00  0.00            
ATOM    303  H   TYR    20      56.530  71.690  56.470  1.00  0.00            
ATOM    304  CA  TYR    20      55.540  73.450  56.850  1.00  0.00            
ATOM    305  HA  TYR    20      54.900  73.730  57.690  1.00  0.00            
ATOM    306  CB  TYR    20      56.890  74.090  57.150  1.00  0.00            
ATOM    307  HB1 TYR    20      56.940  75.180  57.110  1.00  0.00            
ATOM    308  HB2 TYR    20      57.450  73.850  56.250  1.00  0.00            
ATOM    309  CG  TYR    20      57.530  73.700  58.460  1.00  0.00            
ATOM    310  CD1 TYR    20      56.800  73.730  59.650  1.00  0.00            
ATOM    311  HD1 TYR    20      55.760  74.030  59.620  1.00  0.00            
ATOM    312  CE1 TYR    20      57.340  73.420  60.900  1.00  0.00            
ATOM    313  HE1 TYR    20      56.780  73.550  61.820  1.00  0.00            
ATOM    314  CZ  TYR    20      58.730  73.160  60.930  1.00  0.00            
ATOM    315  OH  TYR    20      59.330  73.060  62.150  1.00  0.00            
ATOM    316  HH  TYR    20      58.720  73.280  62.850  1.00  0.00            
ATOM    317  CE2 TYR    20      59.470  73.040  59.740  1.00  0.00            
ATOM    318  HE2 TYR    20      60.520  72.860  59.880  1.00  0.00            
ATOM    319  CD2 TYR    20      58.880  73.330  58.500  1.00  0.00            
ATOM    320  HD2 TYR    20      59.470  73.410  57.590  1.00  0.00            
ATOM    321  C   TYR    20      54.940  74.070  55.590  1.00  0.00            
ATOM    322  O   TYR    20      54.380  75.160  55.570  1.00  0.00            
ATOM    323  N   LEU    21      55.110  73.440  54.420  1.00  0.00            
ATOM    324  H   LEU    21      55.580  72.560  54.330  1.00  0.00            
ATOM    325  CA  LEU    21      54.600  73.990  53.180  1.00  0.00            
ATOM    326  HA  LEU    21      54.890  75.040  53.030  1.00  0.00            
ATOM    327  CB  LEU    21      55.240  73.180  52.050  1.00  0.00            
ATOM    328  HB1 LEU    21      54.860  72.170  52.000  1.00  0.00            
ATOM    329  HB2 LEU    21      56.270  73.210  52.420  1.00  0.00            
ATOM    330  CG  LEU    21      54.990  73.670  50.630  1.00  0.00            
ATOM    331  HG  LEU    21      53.920  73.530  50.510  1.00  0.00            
ATOM    332  CD1 LEU    21      55.480  75.090  50.340  1.00  0.00            
ATOM    333 1HD1 LEU    21      54.930  75.780  50.980  1.00  0.00            
ATOM    334 2HD1 LEU    21      56.560  75.200  50.420  1.00  0.00            
ATOM    335 3HD1 LEU    21      55.170  75.350  49.330  1.00  0.00            
ATOM    336  CD2 LEU    21      55.740  72.760  49.650  1.00  0.00            
ATOM    337 1HD2 LEU    21      56.800  72.810  49.900  1.00  0.00            
ATOM    338 2HD2 LEU    21      55.520  71.700  49.600  1.00  0.00            
ATOM    339 3HD2 LEU    21      55.590  73.190  48.660  1.00  0.00            
ATOM    340  C   LEU    21      53.080  74.030  53.140  1.00  0.00            
ATOM    341  O   LEU    21      52.460  72.980  53.060  1.00  0.00            
ATOM    342  N   GLY    22      52.420  75.190  53.180  1.00  0.00            
ATOM    343  H   GLY    22      52.990  76.020  53.280  1.00  0.00            
ATOM    344  CA  GLY    22      50.990  75.390  53.030  1.00  0.00            
ATOM    345  HA1 GLY    22      50.740  76.420  53.290  1.00  0.00            
ATOM    346  HA2 GLY    22      50.450  74.750  53.720  1.00  0.00            
ATOM    347  C   GLY    22      50.530  75.250  51.590  1.00  0.00            
ATOM    348  O   GLY    22      49.360  74.980  51.300  1.00  0.00            
ATOM    349  N   SER    23      51.430  75.510  50.630  1.00  0.00            
ATOM    350  H   SER    23      52.270  76.030  50.830  1.00  0.00            
ATOM    351  CA  SER    23      51.040  75.370  49.240  1.00  0.00            
ATOM    352  HA  SER    23      50.140  75.990  49.200  1.00  0.00            
ATOM    353  CB  SER    23      52.140  75.920  48.340  1.00  0.00            
ATOM    354  HB1 SER    23      51.680  76.180  47.390  1.00  0.00            
ATOM    355  HB2 SER    23      53.010  75.270  48.280  1.00  0.00            
ATOM    356  OG  SER    23      52.560  77.190  48.800  1.00  0.00            
ATOM    357  HG  SER    23      52.450  77.830  48.080  1.00  0.00            
ATOM    358  C   SER    23      50.780  73.920  48.870  1.00  0.00            
ATOM    359  O   SER    23      51.220  72.920  49.440  1.00  0.00            
ATOM    360  N   ASP    24      50.160  73.770  47.700  1.00  0.00            
ATOM    361  H   ASP    24      49.950  74.650  47.250  1.00  0.00            
ATOM    362  CA  ASP    24      49.940  72.530  46.980  1.00  0.00            
ATOM    363  HA  ASP    24      50.130  71.700  47.650  1.00  0.00            
ATOM    364  CB  ASP    24      48.480  72.610  46.520  1.00  0.00            
ATOM    365  HB1 ASP    24      48.290  73.480  45.900  1.00  0.00            
ATOM    366  HB2 ASP    24      47.840  72.600  47.400  1.00  0.00            
ATOM    367  CG  ASP    24      47.960  71.460  45.670  1.00  0.00            
ATOM    368  OD1 ASP    24      47.000  71.750  44.920  1.00  0.00            
ATOM    369  OD2 ASP    24      48.270  70.270  45.890  1.00  0.00            
ATOM    370  C   ASP    24      50.870  72.380  45.780  1.00  0.00            
ATOM    371  O   ASP    24      50.490  72.520  44.620  1.00  0.00            
ATOM    372  N   TYR    25      52.150  72.150  46.090  1.00  0.00            
ATOM    373  H   TYR    25      52.360  72.170  47.070  1.00  0.00            
ATOM    374  CA  TYR    25      53.180  71.650  45.200  1.00  0.00            
ATOM    375  HA  TYR    25      52.700  71.050  44.420  1.00  0.00            
ATOM    376  CB  TYR    25      53.870  72.750  44.410  1.00  0.00            
ATOM    377  HB1 TYR    25      53.170  73.210  43.710  1.00  0.00            
ATOM    378  HB2 TYR    25      54.560  72.310  43.690  1.00  0.00            
ATOM    379  CG  TYR    25      54.670  73.780  45.160  1.00  0.00            
ATOM    380  CD1 TYR    25      56.020  73.590  45.490  1.00  0.00            
ATOM    381  HD1 TYR    25      56.560  72.680  45.320  1.00  0.00            
ATOM    382  CE1 TYR    25      56.670  74.550  46.280  1.00  0.00            
ATOM    383  HE1 TYR    25      57.680  74.420  46.640  1.00  0.00            
ATOM    384  CZ  TYR    25      56.020  75.740  46.670  1.00  0.00            
ATOM    385  OH  TYR    25      56.660  76.540  47.580  1.00  0.00            
ATOM    386  HH  TYR    25      56.060  77.250  47.810  1.00  0.00            
ATOM    387  CE2 TYR    25      54.690  75.970  46.260  1.00  0.00            
ATOM    388  HE2 TYR    25      54.130  76.840  46.560  1.00  0.00            
ATOM    389  CD2 TYR    25      54.050  74.990  45.500  1.00  0.00            
ATOM    390  HD2 TYR    25      53.020  75.050  45.180  1.00  0.00            
ATOM    391  C   TYR    25      54.190  70.810  45.980  1.00  0.00            
ATOM    392  O   TYR    25      54.160  70.870  47.210  1.00  0.00            
ATOM    393  N   VAL    26      54.880  69.910  45.290  1.00  0.00            
ATOM    394  H   VAL    26      55.020  70.000  44.290  1.00  0.00            
ATOM    395  CA  VAL    26      55.230  68.600  45.800  1.00  0.00            
ATOM    396  HA  VAL    26      54.780  68.450  46.780  1.00  0.00            
ATOM    397  CB  VAL    26      54.770  67.490  44.850  1.00  0.00            
ATOM    398  HB  VAL    26      53.680  67.420  44.880  1.00  0.00            
ATOM    399  CG1 VAL    26      55.240  67.640  43.410  1.00  0.00            
ATOM    400 1HG1 VAL    26      54.970  66.800  42.770  1.00  0.00            
ATOM    401 2HG1 VAL    26      54.810  68.560  43.040  1.00  0.00            
ATOM    402 3HG1 VAL    26      56.310  67.840  43.290  1.00  0.00            
ATOM    403  CG2 VAL    26      55.310  66.160  45.370  1.00  0.00            
ATOM    404 1HG2 VAL    26      54.740  65.360  44.900  1.00  0.00            
ATOM    405 2HG2 VAL    26      56.380  66.040  45.220  1.00  0.00            
ATOM    406 3HG2 VAL    26      55.200  66.060  46.450  1.00  0.00            
ATOM    407  C   VAL    26      56.720  68.540  46.080  1.00  0.00            
ATOM    408  O   VAL    26      57.570  68.920  45.270  1.00  0.00            
ATOM    409  N   VAL    27      57.090  67.920  47.210  1.00  0.00            
ATOM    410  H   VAL    27      56.370  67.750  47.900  1.00  0.00            
ATOM    411  CA  VAL    27      58.460  67.600  47.550  1.00  0.00            
ATOM    412  HA  VAL    27      59.120  68.050  46.810  1.00  0.00            
ATOM    413  CB  VAL    27      58.980  68.160  48.870  1.00  0.00            
ATOM    414  HB  VAL    27      58.700  67.390  49.580  1.00  0.00            
ATOM    415  CG1 VAL    27      60.480  68.460  48.860  1.00  0.00            
ATOM    416 1HG1 VAL    27      60.720  69.270  48.170  1.00  0.00            
ATOM    417 2HG1 VAL    27      60.970  68.670  49.810  1.00  0.00            
ATOM    418 3HG1 VAL    27      61.020  67.590  48.500  1.00  0.00            
ATOM    419  CG2 VAL    27      58.170  69.380  49.270  1.00  0.00            
ATOM    420 1HG2 VAL    27      57.960  70.060  48.440  1.00  0.00            
ATOM    421 2HG2 VAL    27      57.240  68.990  49.700  1.00  0.00            
ATOM    422 3HG2 VAL    27      58.510  70.000  50.100  1.00  0.00            
ATOM    423  C   VAL    27      58.690  66.100  47.420  1.00  0.00            
ATOM    424  O   VAL    27      57.840  65.320  47.850  1.00  0.00            
ATOM    425  N   LYS    28      59.900  65.750  46.950  1.00  0.00            
ATOM    426  H   LYS    28      60.600  66.440  46.710  1.00  0.00            
ATOM    427  CA  LYS    28      60.430  64.410  46.900  1.00  0.00            
ATOM    428  HA  LYS    28      59.780  63.840  47.570  1.00  0.00            
ATOM    429  CB  LYS    28      60.430  63.890  45.460  1.00  0.00            
ATOM    430  HB1 LYS    28      60.990  62.960  45.520  1.00  0.00            
ATOM    431  HB2 LYS    28      60.880  64.490  44.660  1.00  0.00            
ATOM    432  CG  LYS    28      59.000  63.530  45.090  1.00  0.00            
ATOM    433  HG1 LYS    28      58.930  63.420  44.010  1.00  0.00            
ATOM    434  HG2 LYS    28      58.220  64.190  45.470  1.00  0.00            
ATOM    435  CD  LYS    28      58.620  62.140  45.600  1.00  0.00            
ATOM    436  HD1 LYS    28      58.610  62.130  46.690  1.00  0.00            
ATOM    437  HD2 LYS    28      59.370  61.440  45.240  1.00  0.00            
ATOM    438  CE  LYS    28      57.270  61.690  45.040  1.00  0.00            
ATOM    439  HE1 LYS    28      57.350  61.710  43.950  1.00  0.00            
ATOM    440  HE2 LYS    28      56.430  62.310  45.360  1.00  0.00            
ATOM    441  NZ  LYS    28      56.940  60.310  45.390  1.00  0.00            
ATOM    442  HZ1 LYS    28      56.000  60.130  45.050  1.00  0.00            
ATOM    443  HZ2 LYS    28      57.690  59.690  45.100  1.00  0.00            
ATOM    444  HZ3 LYS    28      56.800  60.200  46.380  1.00  0.00            
ATOM    445  C   LYS    28      61.880  64.460  47.360  1.00  0.00            
ATOM    446  O   LYS    28      62.590  65.460  47.350  1.00  0.00            
ATOM    447  N   SER    29      62.450  63.300  47.670  1.00  0.00            
ATOM    448  H   SER    29      61.890  62.450  47.670  1.00  0.00            
ATOM    449  CA  SER    29      63.850  63.040  47.930  1.00  0.00            
ATOM    450  HA  SER    29      64.340  64.000  48.080  1.00  0.00            
ATOM    451  CB  SER    29      64.010  62.340  49.270  1.00  0.00            
ATOM    452  HB1 SER    29      63.620  63.080  49.970  1.00  0.00            
ATOM    453  HB2 SER    29      65.020  62.030  49.540  1.00  0.00            
ATOM    454  OG  SER    29      63.180  61.200  49.330  1.00  0.00            
ATOM    455  HG  SER    29      62.280  61.540  49.310  1.00  0.00            
ATOM    456  C   SER    29      64.630  62.360  46.810  1.00  0.00            
ATOM    457  O   SER    29      63.990  61.670  46.020  1.00  0.00            
ATOM    458  N   SER    30      65.930  62.600  46.670  1.00  0.00            
ATOM    459  H   SER    30      66.410  63.280  47.240  1.00  0.00            
ATOM    460  CA  SER    30      66.940  61.770  46.050  1.00  0.00            
ATOM    461  HA  SER    30      66.560  60.740  46.000  1.00  0.00            
ATOM    462  CB  SER    30      67.280  62.340  44.670  1.00  0.00            
ATOM    463  HB1 SER    30      67.630  63.370  44.750  1.00  0.00            
ATOM    464  HB2 SER    30      66.330  62.240  44.150  1.00  0.00            
ATOM    465  OG  SER    30      68.230  61.560  43.990  1.00  0.00            
ATOM    466  HG  SER    30      69.120  61.870  44.200  1.00  0.00            
ATOM    467  C   SER    30      68.240  61.530  46.810  1.00  0.00            
ATOM    468  O   SER    30      68.770  62.550  47.260  1.00  0.00            
ATOM    469  N   VAL    31      68.690  60.280  46.890  1.00  0.00            
ATOM    470  H   VAL    31      68.310  59.540  46.320  1.00  0.00            
ATOM    471  CA  VAL    31      69.670  59.820  47.850  1.00  0.00            
ATOM    472  HA  VAL    31      70.070  60.720  48.340  1.00  0.00            
ATOM    473  CB  VAL    31      69.210  58.890  48.970  1.00  0.00            
ATOM    474  HB  VAL    31      70.070  58.700  49.600  1.00  0.00            
ATOM    475  CG1 VAL    31      68.090  59.500  49.810  1.00  0.00            
ATOM    476 1HG1 VAL    31      67.470  60.280  49.380  1.00  0.00            
ATOM    477 2HG1 VAL    31      67.470  58.680  50.200  1.00  0.00            
ATOM    478 3HG1 VAL    31      68.520  59.870  50.740  1.00  0.00            
ATOM    479  CG2 VAL    31      68.780  57.620  48.230  1.00  0.00            
ATOM    480 1HG2 VAL    31      69.450  57.220  47.470  1.00  0.00            
ATOM    481 2HG2 VAL    31      68.630  56.890  49.020  1.00  0.00            
ATOM    482 3HG2 VAL    31      67.810  57.750  47.750  1.00  0.00            
ATOM    483  C   VAL    31      71.000  59.330  47.310  1.00  0.00            
ATOM    484  O   VAL    31      71.080  58.640  46.290  1.00  0.00            
ATOM    485  N   GLY    32      72.090  59.710  47.980  1.00  0.00            
ATOM    486  H   GLY    32      72.160  60.400  48.720  1.00  0.00            
ATOM    487  CA  GLY    32      73.400  59.470  47.400  1.00  0.00            
ATOM    488  HA1 GLY    32      73.400  58.420  47.100  1.00  0.00            
ATOM    489  HA2 GLY    32      74.240  59.710  48.060  1.00  0.00            
ATOM    490  C   GLY    32      73.720  60.280  46.160  1.00  0.00            
ATOM    491  O   GLY    32      73.170  61.370  45.960  1.00  0.00            
ATOM    492  N   HIE    33      74.590  59.820  45.260  1.00  0.00            
ATOM    493  H   HIE    33      74.950  58.890  45.430  1.00  0.00            
ATOM    494  CA  HIE    33      75.050  60.450  44.040  1.00  0.00            
ATOM    495  HA  HIE    33      74.600  61.440  44.010  1.00  0.00            
ATOM    496  CB  HIE    33      76.550  60.640  43.800  1.00  0.00            
ATOM    497  HB1 HIE    33      77.110  59.710  43.740  1.00  0.00            
ATOM    498  HB2 HIE    33      76.900  61.080  44.740  1.00  0.00            
ATOM    499  CG  HIE    33      76.930  61.570  42.680  1.00  0.00            
ATOM    500  ND1 HIE    33      76.270  62.730  42.290  1.00  0.00            
ATOM    501  CE1 HIE    33      77.010  63.220  41.290  1.00  0.00            
ATOM    502  HE1 HIE    33      76.870  64.150  40.750  1.00  0.00            
ATOM    503  NE2 HIE    33      78.080  62.460  41.020  1.00  0.00            
ATOM    504  HE2 HIE    33      78.840  62.540  40.370  1.00  0.00            
ATOM    505  CD2 HIE    33      78.010  61.370  41.880  1.00  0.00            
ATOM    506  HD2 HIE    33      78.790  60.690  42.190  1.00  0.00            
ATOM    507  C   HIE    33      74.380  59.810  42.830  1.00  0.00            
ATOM    508  O   HIE    33      74.250  58.590  42.680  1.00  0.00            
ATOM    509  N   ILE    34      73.950  60.650  41.890  1.00  0.00            
ATOM    510  H   ILE    34      74.250  61.600  42.000  1.00  0.00            
ATOM    511  CA  ILE    34      73.040  60.210  40.850  1.00  0.00            
ATOM    512  HA  ILE    34      72.340  59.490  41.250  1.00  0.00            
ATOM    513  CB  ILE    34      72.250  61.430  40.390  1.00  0.00            
ATOM    514  HB  ILE    34      71.560  61.200  39.570  1.00  0.00            
ATOM    515  CG2 ILE    34      71.300  61.780  41.530  1.00  0.00            
ATOM    516 1HG2 ILE    34      71.800  62.030  42.470  1.00  0.00            
ATOM    517 2HG2 ILE    34      70.790  62.710  41.280  1.00  0.00            
ATOM    518 3HG2 ILE    34      70.620  60.970  41.780  1.00  0.00            
ATOM    519  CG1 ILE    34      73.110  62.570  39.850  1.00  0.00            
ATOM    520 1HG1 ILE    34      73.920  62.320  39.170  1.00  0.00            
ATOM    521 2HG1 ILE    34      73.640  62.970  40.720  1.00  0.00            
ATOM    522  CD  ILE    34      72.200  63.670  39.300  1.00  0.00            
ATOM    523  HD1 ILE    34      72.030  64.420  40.070  1.00  0.00            
ATOM    524  HD2 ILE    34      72.790  64.230  38.570  1.00  0.00            
ATOM    525  HD3 ILE    34      71.270  63.310  38.870  1.00  0.00            
ATOM    526  C   ILE    34      73.610  59.560  39.590  1.00  0.00            
ATOM    527  O   ILE    34      72.910  58.910  38.820  1.00  0.00            
ATOM    528  N   ARG    35      74.940  59.580  39.550  1.00  0.00            
ATOM    529  H   ARG    35      75.380  60.090  40.300  1.00  0.00            
ATOM    530  CA  ARG    35      75.810  59.000  38.550  1.00  0.00            
ATOM    531  HA  ARG    35      75.280  58.300  37.900  1.00  0.00            
ATOM    532  CB  ARG    35      76.360  60.130  37.680  1.00  0.00            
ATOM    533  HB1 ARG    35      77.280  59.790  37.200  1.00  0.00            
ATOM    534  HB2 ARG    35      76.570  60.990  38.310  1.00  0.00            
ATOM    535  CG  ARG    35      75.380  60.530  36.570  1.00  0.00            
ATOM    536  HG1 ARG    35      74.370  60.480  36.970  1.00  0.00            
ATOM    537  HG2 ARG    35      75.560  59.820  35.760  1.00  0.00            
ATOM    538  CD  ARG    35      75.730  61.970  36.210  1.00  0.00            
ATOM    539  HD1 ARG    35      76.780  62.260  36.190  1.00  0.00            
ATOM    540  HD2 ARG    35      75.380  62.540  37.070  1.00  0.00            
ATOM    541  NE  ARG    35      74.980  62.430  35.050  1.00  0.00            
ATOM    542  HE  ARG    35      74.510  61.710  34.510  1.00  0.00            
ATOM    543  CZ  ARG    35      75.040  63.680  34.570  1.00  0.00            
ATOM    544  NH1 ARG    35      75.590  64.640  35.320  1.00  0.00            
ATOM    545 1HH1 ARG    35      75.870  64.490  36.280  1.00  0.00            
ATOM    546 2HH1 ARG    35      75.860  65.460  34.800  1.00  0.00            
ATOM    547  NH2 ARG    35      74.550  64.030  33.370  1.00  0.00            
ATOM    548 1HH2 ARG    35      74.090  63.350  32.790  1.00  0.00            
ATOM    549 2HH2 ARG    35      74.760  64.940  32.970  1.00  0.00            
ATOM    550  C   ARG    35      76.900  58.210  39.270  1.00  0.00            
ATOM    551  O   ARG    35      77.500  58.670  40.240  1.00  0.00            
ATOM    552  N   ASP    36      77.380  57.130  38.650  1.00  0.00            
ATOM    553  H   ASP    36      77.180  56.970  37.670  1.00  0.00            
ATOM    554  CA  ASP    36      78.180  56.080  39.240  1.00  0.00            
ATOM    555  HA  ASP    36      78.090  56.230  40.320  1.00  0.00            
ATOM    556  CB  ASP    36      77.760  54.660  38.870  1.00  0.00            
ATOM    557  HB1 ASP    36      78.360  54.280  38.040  1.00  0.00            
ATOM    558  HB2 ASP    36      76.750  54.670  38.460  1.00  0.00            
ATOM    559  CG  ASP    36      77.890  53.620  39.970  1.00  0.00            
ATOM    560  OD1 ASP    36      77.110  52.650  39.940  1.00  0.00            
ATOM    561  OD2 ASP    36      78.790  53.770  40.840  1.00  0.00            
ATOM    562  C   ASP    36      79.640  56.360  38.900  1.00  0.00            
ATOM    563  O   ASP    36      79.950  57.170  38.040  1.00  0.00            
ATOM    564  N   LEU    37      80.570  55.790  39.680  1.00  0.00            
ATOM    565  H   LEU    37      80.230  55.180  40.410  1.00  0.00            
ATOM    566  CA  LEU    37      82.000  56.030  39.670  1.00  0.00            
ATOM    567  HA  LEU    37      82.170  57.070  39.940  1.00  0.00            
ATOM    568  CB  LEU    37      82.560  55.180  40.800  1.00  0.00            
ATOM    569  HB1 LEU    37      82.310  54.120  40.700  1.00  0.00            
ATOM    570  HB2 LEU    37      82.120  55.450  41.760  1.00  0.00            
ATOM    571  CG  LEU    37      84.060  55.290  41.070  1.00  0.00            
ATOM    572  HG  LEU    37      84.630  54.980  40.190  1.00  0.00            
ATOM    573  CD1 LEU    37      84.440  56.700  41.510  1.00  0.00            
ATOM    574 1HD1 LEU    37      84.470  57.410  40.690  1.00  0.00            
ATOM    575 2HD1 LEU    37      83.860  56.910  42.410  1.00  0.00            
ATOM    576 3HD1 LEU    37      85.480  56.660  41.830  1.00  0.00            
ATOM    577  CD2 LEU    37      84.590  54.430  42.210  1.00  0.00            
ATOM    578 1HD2 LEU    37      85.680  54.480  42.240  1.00  0.00            
ATOM    579 2HD2 LEU    37      84.240  54.690  43.210  1.00  0.00            
ATOM    580 3HD2 LEU    37      84.270  53.390  42.130  1.00  0.00            
ATOM    581  C   LEU    37      82.690  55.840  38.320  1.00  0.00            
ATOM    582  O   LEU    37      83.440  56.770  38.010  1.00  0.00            
ATOM    583  N   PRO    38      82.460  54.770  37.560  1.00  0.00            
ATOM    584  CD  PRO    38      81.400  53.790  37.730  1.00  0.00            
ATOM    585  HD1 PRO    38      80.500  54.070  37.180  1.00  0.00            
ATOM    586  HD2 PRO    38      81.140  53.620  38.780  1.00  0.00            
ATOM    587  CG  PRO    38      81.960  52.560  37.040  1.00  0.00            
ATOM    588  HG1 PRO    38      81.140  51.930  36.700  1.00  0.00            
ATOM    589  HG2 PRO    38      82.550  51.990  37.760  1.00  0.00            
ATOM    590  CB  PRO    38      82.730  53.140  35.860  1.00  0.00            
ATOM    591  HB1 PRO    38      81.930  53.540  35.230  1.00  0.00            
ATOM    592  HB2 PRO    38      83.460  52.560  35.300  1.00  0.00            
ATOM    593  CA  PRO    38      83.400  54.330  36.550  1.00  0.00            
ATOM    594  HA  PRO    38      84.340  54.120  37.040  1.00  0.00            
ATOM    595  C   PRO    38      83.730  55.320  35.440  1.00  0.00            
ATOM    596  O   PRO    38      82.890  55.760  34.660  1.00  0.00            
ATOM    597  N   THR    39      85.050  55.560  35.350  1.00  0.00            
ATOM    598  H   THR    39      85.760  55.080  35.890  1.00  0.00            
ATOM    599  CA  THR    39      85.650  56.290  34.260  1.00  0.00            
ATOM    600  HA  THR    39      85.070  57.200  34.130  1.00  0.00            
ATOM    601  CB  THR    39      87.100  56.600  34.640  1.00  0.00            
ATOM    602  HB  THR    39      87.620  57.040  33.790  1.00  0.00            
ATOM    603  CG2 THR    39      87.160  57.630  35.760  1.00  0.00            
ATOM    604 1HG2 THR    39      88.210  57.800  36.000  1.00  0.00            
ATOM    605 2HG2 THR    39      86.660  58.580  35.580  1.00  0.00            
ATOM    606 3HG2 THR    39      86.820  57.160  36.690  1.00  0.00            
ATOM    607  OG1 THR    39      87.750  55.420  35.030  1.00  0.00            
ATOM    608  HG1 THR    39      88.680  55.560  34.860  1.00  0.00            
ATOM    609  C   THR    39      85.640  55.560  32.930  1.00  0.00            
ATOM    610  O   THR    39      84.970  54.540  32.770  1.00  0.00            
ATOM    611  N   SER    40      86.220  56.020  31.820  1.00  0.00            
ATOM    612  H   SER    40      86.600  56.960  31.800  1.00  0.00            
ATOM    613  CA  SER    40      86.400  55.290  30.580  1.00  0.00            
ATOM    614  HA  SER    40      85.380  54.970  30.380  1.00  0.00            
ATOM    615  CB  SER    40      86.730  56.360  29.540  1.00  0.00            
ATOM    616  HB1 SER    40      85.950  57.120  29.570  1.00  0.00            
ATOM    617  HB2 SER    40      86.710  55.750  28.630  1.00  0.00            
ATOM    618  OG  SER    40      87.990  56.900  29.860  1.00  0.00            
ATOM    619  HG  SER    40      88.610  56.780  29.140  1.00  0.00            
ATOM    620  C   SER    40      87.420  54.160  30.550  1.00  0.00            
ATOM    621  O   SER    40      87.100  53.050  30.140  1.00  0.00            
ATOM    622  N   GLY    41      88.610  54.430  31.080  1.00  0.00            
ATOM    623  H   GLY    41      88.660  55.350  31.500  1.00  0.00            
ATOM    624  CA  GLY    41      89.770  53.560  31.000  1.00  0.00            
ATOM    625  HA1 GLY    41      90.610  53.960  31.560  1.00  0.00            
ATOM    626  HA2 GLY    41      90.050  53.620  29.950  1.00  0.00            
ATOM    627  C   GLY    41      89.570  52.140  31.510  1.00  0.00            
ATOM    628  O   GLY    41      89.520  51.870  32.710  1.00  0.00            
ATOM    629  N   SER    42      89.440  51.190  30.580  1.00  0.00            
ATOM    630  H   SER    42      89.480  51.370  29.590  1.00  0.00            
ATOM    631  CA  SER    42      89.290  49.780  30.890  1.00  0.00            
ATOM    632  HA  SER    42      89.200  49.300  29.910  1.00  0.00            
ATOM    633  CB  SER    42      90.560  49.180  31.490  1.00  0.00            
ATOM    634  HB1 SER    42      90.400  48.150  31.790  1.00  0.00            
ATOM    635  HB2 SER    42      91.040  49.710  32.310  1.00  0.00            
ATOM    636  OG  SER    42      91.510  49.020  30.460  1.00  0.00            
ATOM    637  HG  SER    42      92.330  48.800  30.900  1.00  0.00            
ATOM    638  C   SER    42      88.030  49.460  31.680  1.00  0.00            
ATOM    639  O   SER    42      87.950  48.380  32.260  1.00  0.00            
ATOM    640  N   ALA    43      87.030  50.330  31.540  1.00  0.00            
ATOM    641  H   ALA    43      87.220  51.210  31.070  1.00  0.00            
ATOM    642  CA  ALA    43      85.830  50.450  32.350  1.00  0.00            
ATOM    643  HA  ALA    43      85.660  49.500  32.840  1.00  0.00            
ATOM    644  CB  ALA    43      86.210  51.510  33.380  1.00  0.00            
ATOM    645  HB1 ALA    43      87.090  51.090  33.880  1.00  0.00            
ATOM    646  HB2 ALA    43      86.520  52.420  32.870  1.00  0.00            
ATOM    647  HB3 ALA    43      85.330  51.700  33.990  1.00  0.00            
ATOM    648  C   ALA    43      84.510  50.750  31.660  1.00  0.00            
ATOM    649  O   ALA    43      83.500  50.200  32.110  1.00  0.00            
ATOM    650  N   ALA    44      84.460  51.490  30.550  1.00  0.00            
ATOM    651  H   ALA    44      85.220  52.010  30.150  1.00  0.00            
ATOM    652  CA  ALA    44      83.130  51.620  29.980  1.00  0.00            
ATOM    653  HA  ALA    44      82.350  51.680  30.740  1.00  0.00            
ATOM    654  CB  ALA    44      83.080  52.950  29.230  1.00  0.00            
ATOM    655  HB1 ALA    44      83.140  53.730  29.980  1.00  0.00            
ATOM    656  HB2 ALA    44      84.040  53.120  28.730  1.00  0.00            
ATOM    657  HB3 ALA    44      82.310  52.960  28.460  1.00  0.00            
ATOM    658  C   ALA    44      82.630  50.480  29.110  1.00  0.00            
ATOM    659  O   ALA    44      83.390  49.650  28.630  1.00  0.00            
ATOM    660  N   LYS    45      81.310  50.310  28.960  1.00  0.00            
ATOM    661  H   LYS    45      80.720  51.030  29.360  1.00  0.00            
ATOM    662  CA  LYS    45      80.810  49.570  27.820  1.00  0.00            
ATOM    663  HA  LYS    45      81.420  48.680  27.720  1.00  0.00            
ATOM    664  CB  LYS    45      79.360  49.150  28.090  1.00  0.00            
ATOM    665  HB1 LYS    45      78.890  48.860  27.150  1.00  0.00            
ATOM    666  HB2 LYS    45      78.860  50.000  28.540  1.00  0.00            
ATOM    667  CG  LYS    45      79.140  47.950  29.000  1.00  0.00            
ATOM    668  HG1 LYS    45      79.440  47.010  28.540  1.00  0.00            
ATOM    669  HG2 LYS    45      78.070  47.810  29.140  1.00  0.00            
ATOM    670  CD  LYS    45      79.770  48.170  30.370  1.00  0.00            
ATOM    671  HD1 LYS    45      79.620  49.200  30.710  1.00  0.00            
ATOM    672  HD2 LYS    45      80.830  47.980  30.190  1.00  0.00            
ATOM    673  CE  LYS    45      79.440  47.240  31.530  1.00  0.00            
ATOM    674  HE1 LYS    45      78.370  47.010  31.580  1.00  0.00            
ATOM    675  HE2 LYS    45      79.670  47.650  32.510  1.00  0.00            
ATOM    676  NZ  LYS    45      80.120  45.940  31.420  1.00  0.00            
ATOM    677  HZ1 LYS    45      80.230  45.500  32.320  1.00  0.00            
ATOM    678  HZ2 LYS    45      79.760  45.250  30.770  1.00  0.00            
ATOM    679  HZ3 LYS    45      81.090  45.960  31.130  1.00  0.00            
ATOM    680  C   LYS    45      81.030  50.190  26.450  1.00  0.00            
ATOM    681  O   LYS    45      81.390  51.360  26.380  1.00  0.00            
ATOM    682  N   LYS    46      80.910  49.390  25.380  1.00  0.00            
ATOM    683  H   LYS    46      80.640  48.450  25.620  1.00  0.00            
ATOM    684  CA  LYS    46      81.000  49.760  23.990  1.00  0.00            
ATOM    685  HA  LYS    46      81.960  50.260  23.950  1.00  0.00            
ATOM    686  CB  LYS    46      81.110  48.510  23.120  1.00  0.00            
ATOM    687  HB1 LYS    46      80.080  48.140  23.110  1.00  0.00            
ATOM    688  HB2 LYS    46      81.800  47.750  23.500  1.00  0.00            
ATOM    689  CG  LYS    46      81.420  48.670  21.640  1.00  0.00            
ATOM    690  HG1 LYS    46      80.710  49.280  21.090  1.00  0.00            
ATOM    691  HG2 LYS    46      81.510  47.670  21.220  1.00  0.00            
ATOM    692  CD  LYS    46      82.720  49.410  21.320  1.00  0.00            
ATOM    693  HD1 LYS    46      83.520  48.890  21.860  1.00  0.00            
ATOM    694  HD2 LYS    46      82.720  50.460  21.600  1.00  0.00            
ATOM    695  CE  LYS    46      83.030  49.310  19.830  1.00  0.00            
ATOM    696  HE1 LYS    46      82.520  50.120  19.320  1.00  0.00            
ATOM    697  HE2 LYS    46      82.670  48.370  19.400  1.00  0.00            
ATOM    698  NZ  LYS    46      84.470  49.490  19.550  1.00  0.00            
ATOM    699  HZ1 LYS    46      84.700  49.560  18.570  1.00  0.00            
ATOM    700  HZ2 LYS    46      84.720  50.320  20.070  1.00  0.00            
ATOM    701  HZ3 LYS    46      84.960  48.650  19.840  1.00  0.00            
ATOM    702  C   LYS    46      79.880  50.670  23.480  1.00  0.00            
ATOM    703  O   LYS    46      78.700  50.420  23.720  1.00  0.00            
ATOM    704  N   SER    47      80.350  51.550  22.600  1.00  0.00            
ATOM    705  H   SER    47      81.350  51.560  22.440  1.00  0.00            
ATOM    706  CA  SER    47      79.560  52.560  21.920  1.00  0.00            
ATOM    707  HA  SER    47      79.060  53.210  22.640  1.00  0.00            
ATOM    708  CB  SER    47      80.390  53.500  21.050  1.00  0.00            
ATOM    709  HB1 SER    47      81.000  54.080  21.750  1.00  0.00            
ATOM    710  HB2 SER    47      79.750  54.180  20.500  1.00  0.00            
ATOM    711  OG  SER    47      81.290  52.830  20.190  1.00  0.00            
ATOM    712  HG  SER    47      80.860  52.490  19.400  1.00  0.00            
ATOM    713  C   SER    47      78.490  51.980  21.010  1.00  0.00            
ATOM    714  O   SER    47      78.590  50.840  20.550  1.00  0.00            
ATOM    715  N   ALA    48      77.380  52.700  20.840  1.00  0.00            
ATOM    716  H   ALA    48      77.420  53.610  21.270  1.00  0.00            
ATOM    717  CA  ALA    48      76.110  52.240  20.310  1.00  0.00            
ATOM    718  HA  ALA    48      76.240  51.260  19.860  1.00  0.00            
ATOM    719  CB  ALA    48      75.210  51.910  21.490  1.00  0.00            
ATOM    720  HB1 ALA    48      74.620  51.010  21.320  1.00  0.00            
ATOM    721  HB2 ALA    48      75.860  51.700  22.350  1.00  0.00            
ATOM    722  HB3 ALA    48      74.550  52.720  21.780  1.00  0.00            
ATOM    723  C   ALA    48      75.480  53.330  19.450  1.00  0.00            
ATOM    724  O   ALA    48      74.740  53.030  18.520  1.00  0.00            
ATOM    725  N   ASP    49      75.760  54.600  19.760  1.00  0.00            
ATOM    726  H   ASP    49      76.290  54.720  20.620  1.00  0.00            
ATOM    727  CA  ASP    49      75.490  55.770  18.960  1.00  0.00            
ATOM    728  HA  ASP    49      75.160  55.380  17.990  1.00  0.00            
ATOM    729  CB  ASP    49      74.410  56.630  19.610  1.00  0.00            
ATOM    730  HB1 ASP    49      74.610  56.860  20.660  1.00  0.00            
ATOM    731  HB2 ASP    49      73.500  56.040  19.590  1.00  0.00            
ATOM    732  CG  ASP    49      74.280  57.900  18.780  1.00  0.00            
ATOM    733  OD1 ASP    49      74.490  58.950  19.420  1.00  0.00            
ATOM    734  OD2 ASP    49      73.880  57.920  17.590  1.00  0.00            
ATOM    735  C   ASP    49      76.780  56.540  18.750  1.00  0.00            
ATOM    736  O   ASP    49      77.600  56.690  19.660  1.00  0.00            
ATOM    737  N   SER    50      77.000  57.030  17.530  1.00  0.00            
ATOM    738  H   SER    50      76.270  56.950  16.830  1.00  0.00            
ATOM    739  CA  SER    50      78.160  57.770  17.080  1.00  0.00            
ATOM    740  HA  SER    50      78.900  57.460  17.810  1.00  0.00            
ATOM    741  CB  SER    50      78.730  57.360  15.720  1.00  0.00            
ATOM    742  HB1 SER    50      79.570  57.960  15.350  1.00  0.00            
ATOM    743  HB2 SER    50      77.920  57.380  15.000  1.00  0.00            
ATOM    744  OG  SER    50      79.130  56.020  15.880  1.00  0.00            
ATOM    745  HG  SER    50      79.730  55.960  16.630  1.00  0.00            
ATOM    746  C   SER    50      77.980  59.270  17.270  1.00  0.00            
ATOM    747  O   SER    50      79.010  59.940  17.130  1.00  0.00            
ATOM    748  N   THR    51      76.770  59.790  17.460  1.00  0.00            
ATOM    749  H   THR    51      75.930  59.230  17.490  1.00  0.00            
ATOM    750  CA  THR    51      76.580  61.220  17.630  1.00  0.00            
ATOM    751  HA  THR    51      77.280  61.640  16.910  1.00  0.00            
ATOM    752  CB  THR    51      75.170  61.690  17.240  1.00  0.00            
ATOM    753  HB  THR    51      74.440  61.250  17.920  1.00  0.00            
ATOM    754  CG2 THR    51      75.010  63.180  17.480  1.00  0.00            
ATOM    755 1HG2 THR    51      75.750  63.710  16.890  1.00  0.00            
ATOM    756 2HG2 THR    51      74.060  63.520  17.050  1.00  0.00            
ATOM    757 3HG2 THR    51      74.850  63.440  18.530  1.00  0.00            
ATOM    758  OG1 THR    51      74.980  61.260  15.920  1.00  0.00            
ATOM    759  HG1 THR    51      74.070  61.510  15.750  1.00  0.00            
ATOM    760  C   THR    51      76.900  61.740  19.020  1.00  0.00            
ATOM    761  O   THR    51      77.690  62.670  19.130  1.00  0.00            
ATOM    762  N   SER    52      76.190  61.260  20.050  1.00  0.00            
ATOM    763  H   SER    52      75.560  60.480  19.890  1.00  0.00            
ATOM    764  CA  SER    52      76.310  61.670  21.430  1.00  0.00            
ATOM    765  HA  SER    52      76.230  62.750  21.560  1.00  0.00            
ATOM    766  CB  SER    52      75.170  61.060  22.250  1.00  0.00            
ATOM    767  HB1 SER    52      74.200  61.480  21.970  1.00  0.00            
ATOM    768  HB2 SER    52      75.220  61.350  23.300  1.00  0.00            
ATOM    769  OG  SER    52      75.000  59.660  22.180  1.00  0.00            
ATOM    770  HG  SER    52      74.720  59.400  21.300  1.00  0.00            
ATOM    771  C   SER    52      77.620  61.350  22.130  1.00  0.00            
ATOM    772  O   SER    52      77.890  61.860  23.220  1.00  0.00            
ATOM    773  N   THR    53      78.470  60.530  21.510  1.00  0.00            
ATOM    774  H   THR    53      78.230  60.100  20.630  1.00  0.00            
ATOM    775  CA  THR    53      79.740  60.160  22.110  1.00  0.00            
ATOM    776  HA  THR    53      79.640  60.260  23.190  1.00  0.00            
ATOM    777  CB  THR    53      80.250  58.810  21.600  1.00  0.00            
ATOM    778  HB  THR    53      81.290  58.630  21.830  1.00  0.00            
ATOM    779  CG2 THR    53      79.410  57.690  22.200  1.00  0.00            
ATOM    780 1HG2 THR    53      79.670  56.710  21.800  1.00  0.00            
ATOM    781 2HG2 THR    53      79.450  57.710  23.290  1.00  0.00            
ATOM    782 3HG2 THR    53      78.340  57.880  22.120  1.00  0.00            
ATOM    783  OG1 THR    53      80.180  58.800  20.190  1.00  0.00            
ATOM    784  HG1 THR    53      80.970  58.320  19.950  1.00  0.00            
ATOM    785  C   THR    53      80.820  61.210  21.950  1.00  0.00            
ATOM    786  O   THR    53      81.970  61.070  22.370  1.00  0.00            
ATOM    787  N   LYS    54      80.510  62.360  21.350  1.00  0.00            
ATOM    788  H   LYS    54      79.520  62.470  21.200  1.00  0.00            
ATOM    789  CA  LYS    54      81.360  63.500  21.100  1.00  0.00            
ATOM    790  HA  LYS    54      82.040  63.470  21.950  1.00  0.00            
ATOM    791  CB  LYS    54      82.060  63.420  19.750  1.00  0.00            
ATOM    792  HB1 LYS    54      82.690  62.560  19.570  1.00  0.00            
ATOM    793  HB2 LYS    54      82.800  64.220  19.630  1.00  0.00            
ATOM    794  CG  LYS    54      81.090  63.720  18.610  1.00  0.00            
ATOM    795  HG1 LYS    54      81.530  64.550  18.050  1.00  0.00            
ATOM    796  HG2 LYS    54      80.060  63.940  18.890  1.00  0.00            
ATOM    797  CD  LYS    54      81.020  62.610  17.570  1.00  0.00            
ATOM    798  HD1 LYS    54      80.760  61.710  18.120  1.00  0.00            
ATOM    799  HD2 LYS    54      81.940  62.510  17.000  1.00  0.00            
ATOM    800  CE  LYS    54      79.900  62.990  16.600  1.00  0.00            
ATOM    801  HE1 LYS    54      80.190  63.930  16.150  1.00  0.00            
ATOM    802  HE2 LYS    54      79.030  63.130  17.240  1.00  0.00            
ATOM    803  NZ  LYS    54      79.660  62.090  15.460  1.00  0.00            
ATOM    804  HZ1 LYS    54      80.480  61.940  14.880  1.00  0.00            
ATOM    805  HZ2 LYS    54      79.450  61.210  15.910  1.00  0.00            
ATOM    806  HZ3 LYS    54      78.920  62.430  14.860  1.00  0.00            
ATOM    807  C   LYS    54      80.620  64.820  21.300  1.00  0.00            
ATOM    808  O   LYS    54      79.390  64.780  21.330  1.00  0.00            
ATOM    809  N   THR    55      81.330  65.950  21.380  1.00  0.00            
ATOM    810  H   THR    55      82.330  65.850  21.260  1.00  0.00            
ATOM    811  CA  THR    55      80.790  67.290  21.390  1.00  0.00            
ATOM    812  HA  THR    55      80.080  67.460  22.190  1.00  0.00            
ATOM    813  CB  THR    55      81.950  68.250  21.650  1.00  0.00            
ATOM    814  HB  THR    55      82.700  67.980  20.910  1.00  0.00            
ATOM    815  CG2 THR    55      81.620  69.730  21.410  1.00  0.00            
ATOM    816 1HG2 THR    55      81.850  69.990  20.370  1.00  0.00            
ATOM    817 2HG2 THR    55      80.560  69.870  21.620  1.00  0.00            
ATOM    818 3HG2 THR    55      82.170  70.420  22.050  1.00  0.00            
ATOM    819  OG1 THR    55      82.470  68.090  22.950  1.00  0.00            
ATOM    820  HG1 THR    55      81.710  68.350  23.460  1.00  0.00            
ATOM    821  C   THR    55      80.150  67.650  20.050  1.00  0.00            
ATOM    822  O   THR    55      80.840  67.940  19.070  1.00  0.00            
ATOM    823  N   ALA    56      78.870  67.340  19.870  1.00  0.00            
ATOM    824  H   ALA    56      78.300  67.300  20.700  1.00  0.00            
ATOM    825  CA  ALA    56      78.220  67.610  18.600  1.00  0.00            
ATOM    826  HA  ALA    56      78.830  67.380  17.720  1.00  0.00            
ATOM    827  CB  ALA    56      76.910  66.830  18.580  1.00  0.00            
ATOM    828  HB1 ALA    56      77.080  65.750  18.590  1.00  0.00            
ATOM    829  HB2 ALA    56      76.320  67.200  19.420  1.00  0.00            
ATOM    830  HB3 ALA    56      76.290  67.070  17.720  1.00  0.00            
ATOM    831  C   ALA    56      78.050  69.120  18.530  1.00  0.00            
ATOM    832  O   ALA    56      78.120  69.880  19.490  1.00  0.00            
ATOM    833  N   LYS    57      77.840  69.670  17.330  1.00  0.00            
ATOM    834  H   LYS    57      77.790  69.140  16.480  1.00  0.00            
ATOM    835  CA  LYS    57      77.670  71.090  17.100  1.00  0.00            
ATOM    836  HA  LYS    57      78.660  71.460  17.380  1.00  0.00            
ATOM    837  CB  LYS    57      77.500  71.410  15.620  1.00  0.00            
ATOM    838  HB1 LYS    57      76.460  71.360  15.310  1.00  0.00            
ATOM    839  HB2 LYS    57      78.040  70.690  15.000  1.00  0.00            
ATOM    840  CG  LYS    57      78.000  72.770  15.140  1.00  0.00            
ATOM    841  HG1 LYS    57      79.030  72.890  15.460  1.00  0.00            
ATOM    842  HG2 LYS    57      77.450  73.620  15.540  1.00  0.00            
ATOM    843  CD  LYS    57      77.950  72.910  13.620  1.00  0.00            
ATOM    844  HD1 LYS    57      78.520  72.120  13.130  1.00  0.00            
ATOM    845  HD2 LYS    57      78.520  73.810  13.400  1.00  0.00            
ATOM    846  CE  LYS    57      76.520  72.990  13.100  1.00  0.00            
ATOM    847  HE1 LYS    57      75.880  73.460  13.840  1.00  0.00            
ATOM    848  HE2 LYS    57      76.110  71.980  13.060  1.00  0.00            
ATOM    849  NZ  LYS    57      76.470  73.710  11.810  1.00  0.00            
ATOM    850  HZ1 LYS    57      75.540  73.840  11.440  1.00  0.00            
ATOM    851  HZ2 LYS    57      76.850  74.640  11.880  1.00  0.00            
ATOM    852  HZ3 LYS    57      77.010  73.210  11.120  1.00  0.00            
ATOM    853  C   LYS    57      76.590  71.730  17.970  1.00  0.00            
ATOM    854  O   LYS    57      76.730  72.840  18.460  1.00  0.00            
ATOM    855  N   LYS    58      75.410  71.100  18.060  1.00  0.00            
ATOM    856  H   LYS    58      75.310  70.320  17.430  1.00  0.00            
ATOM    857  CA  LYS    58      74.370  71.340  19.040  1.00  0.00            
ATOM    858  HA  LYS    58      74.670  72.210  19.630  1.00  0.00            
ATOM    859  CB  LYS    58      73.120  71.810  18.290  1.00  0.00            
ATOM    860  HB1 LYS    58      72.730  70.990  17.690  1.00  0.00            
ATOM    861  HB2 LYS    58      73.420  72.600  17.600  1.00  0.00            
ATOM    862  CG  LYS    58      72.040  72.290  19.260  1.00  0.00            
ATOM    863  HG1 LYS    58      72.580  73.100  19.750  1.00  0.00            
ATOM    864  HG2 LYS    58      71.720  71.510  19.950  1.00  0.00            
ATOM    865  CD  LYS    58      70.880  72.790  18.410  1.00  0.00            
ATOM    866  HD1 LYS    58      70.390  71.920  17.990  1.00  0.00            
ATOM    867  HD2 LYS    58      71.180  73.520  17.660  1.00  0.00            
ATOM    868  CE  LYS    58      69.870  73.530  19.280  1.00  0.00            
ATOM    869  HE1 LYS    58      69.060  73.890  18.650  1.00  0.00            
ATOM    870  HE2 LYS    58      70.330  74.390  19.760  1.00  0.00            
ATOM    871  NZ  LYS    58      69.320  72.650  20.330  1.00  0.00            
ATOM    872  HZ1 LYS    58      68.710  71.890  20.050  1.00  0.00            
ATOM    873  HZ2 LYS    58      69.950  72.260  21.020  1.00  0.00            
ATOM    874  HZ3 LYS    58      68.770  73.220  20.960  1.00  0.00            
ATOM    875  C   LYS    58      74.280  70.140  19.960  1.00  0.00            
ATOM    876  O   LYS    58      73.600  69.180  19.600  1.00  0.00            
ATOM    877  N   PRO    59      74.790  70.190  21.200  1.00  0.00            
ATOM    878  CD  PRO    59      75.700  71.160  21.770  1.00  0.00            
ATOM    879  HD1 PRO    59      75.050  71.960  22.140  1.00  0.00            
ATOM    880  HD2 PRO    59      76.450  71.570  21.090  1.00  0.00            
ATOM    881  CG  PRO    59      76.420  70.490  22.940  1.00  0.00            
ATOM    882  HG1 PRO    59      76.820  71.040  23.790  1.00  0.00            
ATOM    883  HG2 PRO    59      77.290  69.970  22.540  1.00  0.00            
ATOM    884  CB  PRO    59      75.450  69.380  23.350  1.00  0.00            
ATOM    885  HB1 PRO    59      74.770  69.770  24.110  1.00  0.00            
ATOM    886  HB2 PRO    59      75.920  68.490  23.770  1.00  0.00            
ATOM    887  CA  PRO    59      74.650  69.060  22.100  1.00  0.00            
ATOM    888  HA  PRO    59      75.150  68.190  21.670  1.00  0.00            
ATOM    889  C   PRO    59      73.230  68.630  22.420  1.00  0.00            
ATOM    890  O   PRO    59      72.450  69.440  22.910  1.00  0.00            
ATOM    891  N   LYS    60      72.820  67.410  22.060  1.00  0.00            
ATOM    892  H   LYS    60      73.400  66.860  21.450  1.00  0.00            
ATOM    893  CA  LYS    60      71.650  66.710  22.550  1.00  0.00            
ATOM    894  HA  LYS    60      70.820  67.330  22.920  1.00  0.00            
ATOM    895  CB  LYS    60      71.050  65.860  21.430  1.00  0.00            
ATOM    896  HB1 LYS    60      70.640  65.010  21.980  1.00  0.00            
ATOM    897  HB2 LYS    60      71.830  65.500  20.760  1.00  0.00            
ATOM    898  CG  LYS    60      69.910  66.590  20.730  1.00  0.00            
ATOM    899  HG1 LYS    60      70.300  67.290  19.990  1.00  0.00            
ATOM    900  HG2 LYS    60      69.270  67.120  21.430  1.00  0.00            
ATOM    901  CD  LYS    60      68.990  65.700  19.890  1.00  0.00            
ATOM    902  HD1 LYS    60      68.570  65.080  20.680  1.00  0.00            
ATOM    903  HD2 LYS    60      69.600  65.060  19.250  1.00  0.00            
ATOM    904  CE  LYS    60      67.980  66.490  19.060  1.00  0.00            
ATOM    905  HE1 LYS    60      67.370  65.860  18.410  1.00  0.00            
ATOM    906  HE2 LYS    60      68.550  67.110  18.380  1.00  0.00            
ATOM    907  NZ  LYS    60      67.020  67.250  19.870  1.00  0.00            
ATOM    908  HZ1 LYS    60      66.650  66.760  20.670  1.00  0.00            
ATOM    909  HZ2 LYS    60      67.540  68.080  20.110  1.00  0.00            
ATOM    910  HZ3 LYS    60      66.310  67.500  19.200  1.00  0.00            
ATOM    911  C   LYS    60      71.890  65.980  23.860  1.00  0.00            
ATOM    912  O   LYS    60      72.830  65.200  24.000  1.00  0.00            
ATOM    913  N   LYS    61      70.980  66.110  24.830  1.00  0.00            
ATOM    914  H   LYS    61      70.120  66.600  24.650  1.00  0.00            
ATOM    915  CA  LYS    61      70.890  65.210  25.960  1.00  0.00            
ATOM    916  HA  LYS    61      71.810  65.220  26.550  1.00  0.00            
ATOM    917  CB  LYS    61      69.790  65.600  26.940  1.00  0.00            
ATOM    918  HB1 LYS    61      68.750  65.580  26.600  1.00  0.00            
ATOM    919  HB2 LYS    61      70.020  66.650  27.120  1.00  0.00            
ATOM    920  CG  LYS    61      69.860  64.940  28.310  1.00  0.00            
ATOM    921  HG1 LYS    61      70.870  64.860  28.700  1.00  0.00            
ATOM    922  HG2 LYS    61      69.540  63.900  28.230  1.00  0.00            
ATOM    923  CD  LYS    61      69.120  65.730  29.380  1.00  0.00            
ATOM    924  HD1 LYS    61      68.080  65.770  29.060  1.00  0.00            
ATOM    925  HD2 LYS    61      69.460  66.760  29.460  1.00  0.00            
ATOM    926  CE  LYS    61      69.250  65.220  30.820  1.00  0.00            
ATOM    927  HE1 LYS    61      68.880  66.010  31.470  1.00  0.00            
ATOM    928  HE2 LYS    61      70.300  65.240  31.120  1.00  0.00            
ATOM    929  NZ  LYS    61      68.650  63.890  30.970  1.00  0.00            
ATOM    930  HZ1 LYS    61      68.820  63.440  31.850  1.00  0.00            
ATOM    931  HZ2 LYS    61      67.670  63.870  30.700  1.00  0.00            
ATOM    932  HZ3 LYS    61      68.970  63.250  30.250  1.00  0.00            
ATOM    933  C   LYS    61      70.700  63.770  25.510  1.00  0.00            
ATOM    934  O   LYS    61      69.860  63.440  24.680  1.00  0.00            
ATOM    935  N   ASP    62      71.540  62.820  25.940  1.00  0.00            
ATOM    936  H   ASP    62      72.280  63.070  26.590  1.00  0.00            
ATOM    937  CA  ASP    62      71.450  61.410  25.640  1.00  0.00            
ATOM    938  HA  ASP    62      70.470  61.180  25.220  1.00  0.00            
ATOM    939  CB  ASP    62      72.480  61.180  24.540  1.00  0.00            
ATOM    940  HB1 ASP    62      73.310  60.630  24.980  1.00  0.00            
ATOM    941  HB2 ASP    62      72.770  62.120  24.070  1.00  0.00            
ATOM    942  CG  ASP    62      72.010  60.160  23.510  1.00  0.00            
ATOM    943  OD1 ASP    62      71.690  59.020  23.910  1.00  0.00            
ATOM    944  OD2 ASP    62      71.870  60.560  22.330  1.00  0.00            
ATOM    945  C   ASP    62      71.710  60.510  26.840  1.00  0.00            
ATOM    946  O   ASP    62      72.140  61.020  27.880  1.00  0.00            
ATOM    947  N   GLU    63      71.590  59.200  26.630  1.00  0.00            
ATOM    948  H   GLU    63      71.210  58.940  25.730  1.00  0.00            
ATOM    949  CA  GLU    63      72.160  58.220  27.530  1.00  0.00            
ATOM    950  HA  GLU    63      72.510  58.740  28.410  1.00  0.00            
ATOM    951  CB  GLU    63      71.230  57.150  28.110  1.00  0.00            
ATOM    952  HB1 GLU    63      71.810  56.530  28.800  1.00  0.00            
ATOM    953  HB2 GLU    63      70.820  56.530  27.310  1.00  0.00            
ATOM    954  CG  GLU    63      70.070  57.580  28.990  1.00  0.00            
ATOM    955  HG1 GLU    63      70.410  58.270  29.770  1.00  0.00            
ATOM    956  HG2 GLU    63      69.740  56.750  29.610  1.00  0.00            
ATOM    957  CD  GLU    63      68.920  58.230  28.220  1.00  0.00            
ATOM    958  OE1 GLU    63      68.880  59.470  28.400  1.00  0.00            
ATOM    959  OE2 GLU    63      68.050  57.530  27.680  1.00  0.00            
ATOM    960  C   GLU    63      73.380  57.560  26.910  1.00  0.00            
ATOM    961  O   GLU    63      74.190  57.050  27.680  1.00  0.00            
ATOM    962  N   ARG    64      73.580  57.560  25.590  1.00  0.00            
ATOM    963  H   ARG    64      73.000  58.170  25.020  1.00  0.00            
ATOM    964  CA  ARG    64      74.630  56.790  24.950  1.00  0.00            
ATOM    965  HA  ARG    64      74.670  55.840  25.470  1.00  0.00            
ATOM    966  CB  ARG    64      74.150  56.430  23.550  1.00  0.00            
ATOM    967  HB1 ARG    64      74.870  55.680  23.230  1.00  0.00            
ATOM    968  HB2 ARG    64      74.120  57.330  22.930  1.00  0.00            
ATOM    969  CG  ARG    64      72.850  55.630  23.600  1.00  0.00            
ATOM    970  HG1 ARG    64      72.070  56.050  24.230  1.00  0.00            
ATOM    971  HG2 ARG    64      73.090  54.630  23.960  1.00  0.00            
ATOM    972  CD  ARG    64      72.170  55.610  22.230  1.00  0.00            
ATOM    973  HD1 ARG    64      71.250  55.070  22.440  1.00  0.00            
ATOM    974  HD2 ARG    64      72.720  55.110  21.430  1.00  0.00            
ATOM    975  NE  ARG    64      71.730  56.940  21.830  1.00  0.00            
ATOM    976  HE  ARG    64      72.050  57.780  22.290  1.00  0.00            
ATOM    977  CZ  ARG    64      70.910  57.300  20.830  1.00  0.00            
ATOM    978  NH1 ARG    64      70.420  56.320  20.060  1.00  0.00            
ATOM    979 1HH1 ARG    64      70.560  55.370  20.370  1.00  0.00            
ATOM    980 2HH1 ARG    64      69.700  56.530  19.380  1.00  0.00            
ATOM    981  NH2 ARG    64      70.640  58.610  20.720  1.00  0.00            
ATOM    982 1HH2 ARG    64      71.070  59.210  21.410  1.00  0.00            
ATOM    983 2HH2 ARG    64      69.840  58.860  20.160  1.00  0.00            
ATOM    984  C   ARG    64      76.010  57.420  25.000  1.00  0.00            
ATOM    985  O   ARG    64      76.970  56.810  24.540  1.00  0.00            
ATOM    986  N   GLY    65      76.140  58.640  25.540  1.00  0.00            
ATOM    987  H   GLY    65      75.340  59.150  25.880  1.00  0.00            
ATOM    988  CA  GLY    65      77.460  59.200  25.750  1.00  0.00            
ATOM    989  HA1 GLY    65      77.350  60.160  26.260  1.00  0.00            
ATOM    990  HA2 GLY    65      77.900  59.290  24.760  1.00  0.00            
ATOM    991  C   GLY    65      78.400  58.400  26.640  1.00  0.00            
ATOM    992  O   GLY    65      79.620  58.380  26.460  1.00  0.00            
ATOM    993  N   ALA    66      77.860  57.750  27.670  1.00  0.00            
ATOM    994  H   ALA    66      76.880  57.920  27.850  1.00  0.00            
ATOM    995  CA  ALA    66      78.540  56.890  28.610  1.00  0.00            
ATOM    996  HA  ALA    66      79.160  57.450  29.310  1.00  0.00            
ATOM    997  CB  ALA    66      77.390  56.380  29.480  1.00  0.00            
ATOM    998  HB1 ALA    66      76.840  55.600  28.950  1.00  0.00            
ATOM    999  HB2 ALA    66      77.830  55.870  30.330  1.00  0.00            
ATOM   1000  HB3 ALA    66      76.750  57.170  29.860  1.00  0.00            
ATOM   1001  C   ALA    66      79.270  55.710  27.970  1.00  0.00            
ATOM   1002  O   ALA    66      80.160  55.190  28.630  1.00  0.00            
ATOM   1003  N   LEU    67      78.830  55.200  26.820  1.00  0.00            
ATOM   1004  H   LEU    67      78.180  55.820  26.360  1.00  0.00            
ATOM   1005  CA  LEU    67      79.510  54.150  26.080  1.00  0.00            
ATOM   1006  HA  LEU    67      80.090  53.560  26.790  1.00  0.00            
ATOM   1007  CB  LEU    67      78.400  53.430  25.310  1.00  0.00            
ATOM   1008  HB1 LEU    67      78.830  52.510  24.910  1.00  0.00            
ATOM   1009  HB2 LEU    67      78.140  54.080  24.480  1.00  0.00            
ATOM   1010  CG  LEU    67      77.090  53.210  26.050  1.00  0.00            
ATOM   1011  HG  LEU    67      76.680  54.100  26.530  1.00  0.00            
ATOM   1012  CD1 LEU    67      76.010  52.700  25.090  1.00  0.00            
ATOM   1013 1HD1 LEU    67      75.760  53.540  24.440  1.00  0.00            
ATOM   1014 2HD1 LEU    67      76.380  51.880  24.480  1.00  0.00            
ATOM   1015 3HD1 LEU    67      75.140  52.380  25.650  1.00  0.00            
ATOM   1016  CD2 LEU    67      77.410  52.080  27.030  1.00  0.00            
ATOM   1017 1HD2 LEU    67      76.450  51.790  27.480  1.00  0.00            
ATOM   1018 2HD2 LEU    67      77.740  51.210  26.470  1.00  0.00            
ATOM   1019 3HD2 LEU    67      78.040  52.500  27.820  1.00  0.00            
ATOM   1020  C   LEU    67      80.530  54.660  25.080  1.00  0.00            
ATOM   1021  O   LEU    67      80.260  55.590  24.320  1.00  0.00            
ATOM   1022  N   VAL    68      81.720  54.050  25.090  1.00  0.00            
ATOM   1023  H   VAL    68      81.760  53.230  25.680  1.00  0.00            
ATOM   1024  CA  VAL    68      82.930  54.500  24.420  1.00  0.00            
ATOM   1025  HA  VAL    68      82.730  55.500  24.020  1.00  0.00            
ATOM   1026  CB  VAL    68      84.120  54.610  25.370  1.00  0.00            
ATOM   1027  HB  VAL    68      84.960  54.970  24.770  1.00  0.00            
ATOM   1028  CG1 VAL    68      84.040  55.500  26.610  1.00  0.00            
ATOM   1029 1HG1 VAL    68      83.890  56.500  26.180  1.00  0.00            
ATOM   1030 2HG1 VAL    68      83.230  55.200  27.270  1.00  0.00            
ATOM   1031 3HG1 VAL    68      84.930  55.510  27.240  1.00  0.00            
ATOM   1032  CG2 VAL    68      84.460  53.230  25.920  1.00  0.00            
ATOM   1033 1HG2 VAL    68      84.820  52.590  25.120  1.00  0.00            
ATOM   1034 2HG2 VAL    68      85.400  53.230  26.480  1.00  0.00            
ATOM   1035 3HG2 VAL    68      83.620  52.840  26.500  1.00  0.00            
ATOM   1036  C   VAL    68      83.230  53.590  23.250  1.00  0.00            
ATOM   1037  O   VAL    68      82.950  52.390  23.210  1.00  0.00            
ATOM   1038  N   ASN    69      84.000  54.120  22.290  1.00  0.00            
ATOM   1039  H   ASN    69      84.410  55.040  22.420  1.00  0.00            
ATOM   1040  CA  ASN    69      84.490  53.260  21.240  1.00  0.00            
ATOM   1041  HA  ASN    69      83.750  52.480  21.050  1.00  0.00            
ATOM   1042  CB  ASN    69      84.510  54.120  19.980  1.00  0.00            
ATOM   1043  HB1 ASN    69      85.110  55.020  20.060  1.00  0.00            
ATOM   1044  HB2 ASN    69      83.540  54.380  19.540  1.00  0.00            
ATOM   1045  CG  ASN    69      85.190  53.320  18.880  1.00  0.00            
ATOM   1046  OD1 ASN    69      84.580  52.320  18.500  1.00  0.00            
ATOM   1047  ND2 ASN    69      86.440  53.580  18.500  1.00  0.00            
ATOM   1048 1HD2 ASN    69      86.950  54.360  18.870  1.00  0.00            
ATOM   1049 2HD2 ASN    69      86.900  52.890  17.920  1.00  0.00            
ATOM   1050  C   ASN    69      85.820  52.540  21.480  1.00  0.00            
ATOM   1051  O   ASN    69      85.900  51.390  21.050  1.00  0.00            
ATOM   1052  N   ARG    70      86.790  53.240  22.070  1.00  0.00            
ATOM   1053  H   ARG    70      86.510  54.200  22.240  1.00  0.00            
ATOM   1054  CA  ARG    70      88.090  52.800  22.520  1.00  0.00            
ATOM   1055  HA  ARG    70      88.120  51.790  22.130  1.00  0.00            
ATOM   1056  CB  ARG    70      89.150  53.670  21.860  1.00  0.00            
ATOM   1057  HB1 ARG    70      88.940  54.680  22.210  1.00  0.00            
ATOM   1058  HB2 ARG    70      88.960  53.680  20.790  1.00  0.00            
ATOM   1059  CG  ARG    70      90.610  53.280  22.090  1.00  0.00            
ATOM   1060  HG1 ARG    70      90.780  52.240  21.820  1.00  0.00            
ATOM   1061  HG2 ARG    70      90.920  53.330  23.130  1.00  0.00            
ATOM   1062  CD  ARG    70      91.490  54.070  21.120  1.00  0.00            
ATOM   1063  HD1 ARG    70      92.540  53.910  21.350  1.00  0.00            
ATOM   1064  HD2 ARG    70      91.290  55.120  21.360  1.00  0.00            
ATOM   1065  NE  ARG    70      91.230  53.840  19.700  1.00  0.00            
ATOM   1066  HE  ARG    70      90.740  52.990  19.440  1.00  0.00            
ATOM   1067  CZ  ARG    70      91.370  54.730  18.720  1.00  0.00            
ATOM   1068  NH1 ARG    70      92.000  55.910  18.840  1.00  0.00            
ATOM   1069 1HH1 ARG    70      92.320  56.160  19.760  1.00  0.00            
ATOM   1070 2HH1 ARG    70      91.880  56.460  18.000  1.00  0.00            
ATOM   1071  NH2 ARG    70      90.800  54.450  17.540  1.00  0.00            
ATOM   1072 1HH2 ARG    70      90.580  53.480  17.370  1.00  0.00            
ATOM   1073 2HH2 ARG    70      90.830  55.030  16.710  1.00  0.00            
ATOM   1074  C   ARG    70      88.070  52.850  24.040  1.00  0.00            
ATOM   1075  O   ARG    70      88.150  53.920  24.640  1.00  0.00            
ATOM   1076  N   MET    71      87.900  51.700  24.700  1.00  0.00            
ATOM   1077  H   MET    71      87.860  50.880  24.120  1.00  0.00            
ATOM   1078  CA  MET    71      87.950  51.500  26.140  1.00  0.00            
ATOM   1079  HA  MET    71      87.530  52.420  26.530  1.00  0.00            
ATOM   1080  CB  MET    71      86.910  50.510  26.640  1.00  0.00            
ATOM   1081  HB1 MET    71      85.870  50.830  26.600  1.00  0.00            
ATOM   1082  HB2 MET    71      87.120  50.250  27.680  1.00  0.00            
ATOM   1083  CG  MET    71      86.970  49.260  25.750  1.00  0.00            
ATOM   1084  HG1 MET    71      86.770  48.400  26.390  1.00  0.00            
ATOM   1085  HG2 MET    71      88.000  49.070  25.450  1.00  0.00            
ATOM   1086  SD  MET    71      85.920  49.200  24.280  1.00  0.00            
ATOM   1087  CE  MET    71      84.450  48.690  25.210  1.00  0.00            
ATOM   1088  HE1 MET    71      84.720  47.870  25.880  1.00  0.00            
ATOM   1089  HE2 MET    71      84.080  49.570  25.730  1.00  0.00            
ATOM   1090  HE3 MET    71      83.710  48.350  24.470  1.00  0.00            
ATOM   1091  C   MET    71      89.370  51.290  26.660  1.00  0.00            
ATOM   1092  O   MET    71      89.560  51.480  27.860  1.00  0.00            
ATOM   1093  N   GLY    72      90.330  50.900  25.820  1.00  0.00            
ATOM   1094  H   GLY    72      90.080  50.750  24.850  1.00  0.00            
ATOM   1095  CA  GLY    72      91.720  50.740  26.170  1.00  0.00            
ATOM   1096  HA1 GLY    72      92.300  50.220  25.400  1.00  0.00            
ATOM   1097  HA2 GLY    72      91.730  50.130  27.070  1.00  0.00            
ATOM   1098  C   GLY    72      92.380  52.070  26.520  1.00  0.00            
ATOM   1099  O   GLY    72      91.820  53.090  26.130  1.00  0.00            
ATOM   1100  N   VAL    73      93.520  52.000  27.210  1.00  0.00            
ATOM   1101  H   VAL    73      93.900  51.070  27.370  1.00  0.00            
ATOM   1102  CA  VAL    73      94.280  53.050  27.850  1.00  0.00            
ATOM   1103  HA  VAL    73      94.060  53.920  27.240  1.00  0.00            
ATOM   1104  CB  VAL    73      93.790  53.110  29.290  1.00  0.00            
ATOM   1105  HB  VAL    73      94.650  53.380  29.910  1.00  0.00            
ATOM   1106  CG1 VAL    73      92.810  54.280  29.360  1.00  0.00            
ATOM   1107 1HG1 VAL    73      93.180  55.130  28.800  1.00  0.00            
ATOM   1108 2HG1 VAL    73      91.860  53.940  28.960  1.00  0.00            
ATOM   1109 3HG1 VAL    73      92.580  54.480  30.410  1.00  0.00            
ATOM   1110  CG2 VAL    73      93.220  51.930  30.070  1.00  0.00            
ATOM   1111 1HG2 VAL    73      94.060  51.260  30.290  1.00  0.00            
ATOM   1112 2HG2 VAL    73      92.830  52.190  31.050  1.00  0.00            
ATOM   1113 3HG2 VAL    73      92.420  51.440  29.500  1.00  0.00            
ATOM   1114  C   VAL    73      95.770  52.750  27.710  1.00  0.00            
ATOM   1115  O   VAL    73      96.150  51.590  27.550  1.00  0.00            
ATOM   1116  N   ASP    74      96.580  53.800  27.930  1.00  0.00            
ATOM   1117  H   ASP    74      96.270  54.720  28.210  1.00  0.00            
ATOM   1118  CA  ASP    74      98.020  53.730  28.010  1.00  0.00            
ATOM   1119  HA  ASP    74      98.290  53.080  27.180  1.00  0.00            
ATOM   1120  CB  ASP    74      98.500  55.100  27.530  1.00  0.00            
ATOM   1121  HB1 ASP    74      98.140  55.900  28.180  1.00  0.00            
ATOM   1122  HB2 ASP    74      98.070  55.290  26.540  1.00  0.00            
ATOM   1123  CG  ASP    74     100.000  55.220  27.320  1.00  0.00            
ATOM   1124  OD1 ASP    74     100.730  55.050  28.320  1.00  0.00            
ATOM   1125  OD2 ASP    74     100.410  55.490  26.170  1.00  0.00            
ATOM   1126  C   ASP    74      98.700  53.420  29.340  1.00  0.00            
ATOM   1127  O   ASP    74      98.370  54.050  30.350  1.00  0.00            
ATOM   1128  N   PRO    75      99.560  52.410  29.440  1.00  0.00            
ATOM   1129  CD  PRO    75     100.000  51.580  28.330  1.00  0.00            
ATOM   1130  HD1 PRO    75     100.590  52.170  27.630  1.00  0.00            
ATOM   1131  HD2 PRO    75      99.170  51.110  27.800  1.00  0.00            
ATOM   1132  CG  PRO    75     100.880  50.480  28.900  1.00  0.00            
ATOM   1133  HG1 PRO    75     101.970  50.570  28.860  1.00  0.00            
ATOM   1134  HG2 PRO    75     100.570  49.600  28.330  1.00  0.00            
ATOM   1135  CB  PRO    75     100.450  50.440  30.360  1.00  0.00            
ATOM   1136  HB1 PRO    75     101.280  50.080  30.970  1.00  0.00            
ATOM   1137  HB2 PRO    75      99.560  49.830  30.520  1.00  0.00            
ATOM   1138  CA  PRO    75     100.100  51.890  30.680  1.00  0.00            
ATOM   1139  HA  PRO    75      99.340  51.920  31.460  1.00  0.00            
ATOM   1140  C   PRO    75     101.240  52.700  31.280  1.00  0.00            
ATOM   1141  O   PRO    75     102.010  52.180  32.090  1.00  0.00            
ATOM   1142  N   TRP    76     101.360  53.970  30.880  1.00  0.00            
ATOM   1143  H   TRP    76     100.600  54.290  30.300  1.00  0.00            
ATOM   1144  CA  TRP    76     102.370  54.890  31.340  1.00  0.00            
ATOM   1145  HA  TRP    76     102.660  54.520  32.330  1.00  0.00            
ATOM   1146  CB  TRP    76     103.590  54.880  30.410  1.00  0.00            
ATOM   1147  HB1 TRP    76     103.330  55.440  29.520  1.00  0.00            
ATOM   1148  HB2 TRP    76     103.740  53.810  30.240  1.00  0.00            
ATOM   1149  CG  TRP    76     104.790  55.440  31.090  1.00  0.00            
ATOM   1150  CD1 TRP    76     105.450  56.520  30.610  1.00  0.00            
ATOM   1151  HD1 TRP    76     105.120  57.130  29.780  1.00  0.00            
ATOM   1152  NE1 TRP    76     106.610  56.730  31.340  1.00  0.00            
ATOM   1153  HE1 TRP    76     107.350  57.330  31.010  1.00  0.00            
ATOM   1154  CE2 TRP    76     106.770  55.730  32.280  1.00  0.00            
ATOM   1155  CZ2 TRP    76     107.850  55.420  33.120  1.00  0.00            
ATOM   1156  HZ2 TRP    76     108.770  55.960  32.960  1.00  0.00            
ATOM   1157  CH2 TRP    76     107.630  54.410  34.080  1.00  0.00            
ATOM   1158  HH2 TRP    76     108.420  54.120  34.760  1.00  0.00            
ATOM   1159  CZ3 TRP    76     106.420  53.730  34.160  1.00  0.00            
ATOM   1160  HZ3 TRP    76     106.240  52.930  34.870  1.00  0.00            
ATOM   1161  CE3 TRP    76     105.410  54.040  33.250  1.00  0.00            
ATOM   1162  HE3 TRP    76     104.400  53.660  33.390  1.00  0.00            
ATOM   1163  CD2 TRP    76     105.530  55.060  32.290  1.00  0.00            
ATOM   1164  C   TRP    76     101.840  56.310  31.460  1.00  0.00            
ATOM   1165  O   TRP    76     101.940  56.890  32.540  1.00  0.00            
ATOM   1166  N   HIE    77     101.100  56.750  30.440  1.00  0.00            
ATOM   1167  H   HIE    77     100.970  56.200  29.610  1.00  0.00            
ATOM   1168  CA  HIE    77     100.320  57.980  30.420  1.00  0.00            
ATOM   1169  HA  HIE    77     100.730  58.670  31.160  1.00  0.00            
ATOM   1170  CB  HIE    77     100.410  58.710  29.090  1.00  0.00            
ATOM   1171  HB1 HIE    77      99.760  59.590  29.100  1.00  0.00            
ATOM   1172  HB2 HIE    77      99.990  57.960  28.420  1.00  0.00            
ATOM   1173  CG  HIE    77     101.840  59.030  28.770  1.00  0.00            
ATOM   1174  ND1 HIE    77     102.510  60.160  29.240  1.00  0.00            
ATOM   1175  CE1 HIE    77     103.790  59.940  28.910  1.00  0.00            
ATOM   1176  HE1 HIE    77     104.570  60.680  29.000  1.00  0.00            
ATOM   1177  NE2 HIE    77     103.950  58.810  28.200  1.00  0.00            
ATOM   1178  HE2 HIE    77     104.870  58.490  27.940  1.00  0.00            
ATOM   1179  CD2 HIE    77     102.730  58.170  28.170  1.00  0.00            
ATOM   1180  HD2 HIE    77     102.470  57.180  27.830  1.00  0.00            
ATOM   1181  C   HIE    77      98.900  57.790  30.930  1.00  0.00            
ATOM   1182  O   HIE    77      98.080  58.710  30.820  1.00  0.00            
ATOM   1183  N   ASN    78      98.680  56.640  31.570  1.00  0.00            
ATOM   1184  H   ASN    78      99.320  55.870  31.500  1.00  0.00            
ATOM   1185  CA  ASN    78      97.440  56.360  32.270  1.00  0.00            
ATOM   1186  HA  ASN    78      96.810  55.860  31.530  1.00  0.00            
ATOM   1187  CB  ASN    78      97.700  55.310  33.340  1.00  0.00            
ATOM   1188  HB1 ASN    78      98.400  55.600  34.130  1.00  0.00            
ATOM   1189  HB2 ASN    78      98.190  54.500  32.800  1.00  0.00            
ATOM   1190  CG  ASN    78      96.370  54.770  33.830  1.00  0.00            
ATOM   1191  OD1 ASN    78      95.720  53.980  33.140  1.00  0.00            
ATOM   1192  ND2 ASN    78      95.980  55.130  35.050  1.00  0.00            
ATOM   1193 1HD2 ASN    78      96.650  55.630  35.620  1.00  0.00            
ATOM   1194 2HD2 ASN    78      95.110  54.740  35.380  1.00  0.00            
ATOM   1195  C   ASN    78      96.670  57.550  32.840  1.00  0.00            
ATOM   1196  O   ASN    78      95.500  57.740  32.530  1.00  0.00            
ATOM   1197  N   TRP    79      97.190  58.460  33.670  1.00  0.00            
ATOM   1198  H   TRP    79      98.180  58.410  33.860  1.00  0.00            
ATOM   1199  CA  TRP    79      96.590  59.640  34.260  1.00  0.00            
ATOM   1200  HA  TRP    79      95.750  59.200  34.790  1.00  0.00            
ATOM   1201  CB  TRP    79      97.530  60.260  35.290  1.00  0.00            
ATOM   1202  HB1 TRP    79      98.160  59.570  35.860  1.00  0.00            
ATOM   1203  HB2 TRP    79      96.920  60.650  36.110  1.00  0.00            
ATOM   1204  CG  TRP    79      98.440  61.270  34.670  1.00  0.00            
ATOM   1205  CD1 TRP    79      99.380  60.970  33.750  1.00  0.00            
ATOM   1206  HD1 TRP    79      99.590  60.010  33.300  1.00  0.00            
ATOM   1207  NE1 TRP    79      99.950  62.160  33.340  1.00  0.00            
ATOM   1208  HE1 TRP    79     100.630  62.170  32.600  1.00  0.00            
ATOM   1209  CE2 TRP    79      99.380  63.260  33.950  1.00  0.00            
ATOM   1210  CZ2 TRP    79      99.470  64.640  33.770  1.00  0.00            
ATOM   1211  HZ2 TRP    79     100.070  65.110  33.000  1.00  0.00            
ATOM   1212  CH2 TRP    79      98.550  65.510  34.370  1.00  0.00            
ATOM   1213  HH2 TRP    79      98.650  66.570  34.150  1.00  0.00            
ATOM   1214  CZ3 TRP    79      97.630  65.000  35.290  1.00  0.00            
ATOM   1215  HZ3 TRP    79      96.960  65.690  35.770  1.00  0.00            
ATOM   1216  CE3 TRP    79      97.530  63.610  35.470  1.00  0.00            
ATOM   1217  HE3 TRP    79      96.840  63.180  36.180  1.00  0.00            
ATOM   1218  CD2 TRP    79      98.350  62.720  34.760  1.00  0.00            
ATOM   1219  C   TRP    79      95.960  60.620  33.280  1.00  0.00            
ATOM   1220  O   TRP    79      94.930  61.200  33.620  1.00  0.00            
ATOM   1221  N   GLU    80      96.410  60.640  32.030  1.00  0.00            
ATOM   1222  H   GLU    80      97.240  60.130  31.780  1.00  0.00            
ATOM   1223  CA  GLU    80      95.860  61.410  30.920  1.00  0.00            
ATOM   1224  HA  GLU    80      95.150  62.030  31.460  1.00  0.00            
ATOM   1225  CB  GLU    80      96.770  62.520  30.400  1.00  0.00            
ATOM   1226  HB1 GLU    80      97.220  63.050  31.230  1.00  0.00            
ATOM   1227  HB2 GLU    80      96.150  63.220  29.820  1.00  0.00            
ATOM   1228  CG  GLU    80      97.910  61.980  29.550  1.00  0.00            
ATOM   1229  HG1 GLU    80      97.450  61.560  28.650  1.00  0.00            
ATOM   1230  HG2 GLU    80      98.360  61.170  30.120  1.00  0.00            
ATOM   1231  CD  GLU    80      98.910  63.010  29.040  1.00  0.00            
ATOM   1232  OE1 GLU    80     100.050  63.160  29.530  1.00  0.00            
ATOM   1233  OE2 GLU    80      98.590  63.730  28.070  1.00  0.00            
ATOM   1234  C   GLU    80      95.160  60.580  29.860  1.00  0.00            
ATOM   1235  O   GLU    80      94.590  61.130  28.920  1.00  0.00            
ATOM   1236  N   ALA    81      95.060  59.270  30.080  1.00  0.00            
ATOM   1237  H   ALA    81      95.600  58.950  30.880  1.00  0.00            
ATOM   1238  CA  ALA    81      94.400  58.270  29.270  1.00  0.00            
ATOM   1239  HA  ALA    81      94.290  58.590  28.230  1.00  0.00            
ATOM   1240  CB  ALA    81      95.450  57.170  29.210  1.00  0.00            
ATOM   1241  HB1 ALA    81      96.470  57.540  29.090  1.00  0.00            
ATOM   1242  HB2 ALA    81      95.360  56.460  30.030  1.00  0.00            
ATOM   1243  HB3 ALA    81      95.300  56.610  28.280  1.00  0.00            
ATOM   1244  C   ALA    81      93.010  57.990  29.830  1.00  0.00            
ATOM   1245  O   ALA    81      92.150  57.570  29.060  1.00  0.00            
ATOM   1246  N   HIE    82      92.660  58.260  31.090  1.00  0.00            
ATOM   1247  H   HIE    82      93.390  58.720  31.610  1.00  0.00            
ATOM   1248  CA  HIE    82      91.370  58.060  31.720  1.00  0.00            
ATOM   1249  HA  HIE    82      90.920  57.250  31.150  1.00  0.00            
ATOM   1250  CB  HIE    82      91.630  57.680  33.180  1.00  0.00            
ATOM   1251  HB1 HIE    82      90.820  58.040  33.820  1.00  0.00            
ATOM   1252  HB2 HIE    82      92.520  58.220  33.510  1.00  0.00            
ATOM   1253  CG  HIE    82      91.810  56.220  33.450  1.00  0.00            
ATOM   1254  ND1 HIE    82      90.820  55.420  34.040  1.00  0.00            
ATOM   1255  CE1 HIE    82      91.390  54.230  34.260  1.00  0.00            
ATOM   1256  HE1 HIE    82      90.840  53.360  34.590  1.00  0.00            
ATOM   1257  NE2 HIE    82      92.700  54.300  33.980  1.00  0.00            
ATOM   1258  HE2 HIE    82      93.340  53.520  34.020  1.00  0.00            
ATOM   1259  CD2 HIE    82      93.000  55.540  33.460  1.00  0.00            
ATOM   1260  HD2 HIE    82      93.890  55.910  32.960  1.00  0.00            
ATOM   1261  C   HIE    82      90.510  59.310  31.670  1.00  0.00            
ATOM   1262  O   HIE    82      91.030  60.420  31.630  1.00  0.00            
ATOM   1263  N   TYR    83      89.180  59.170  31.570  1.00  0.00            
ATOM   1264  H   TYR    83      88.770  58.270  31.350  1.00  0.00            
ATOM   1265  CA  TYR    83      88.250  60.280  31.550  1.00  0.00            
ATOM   1266  HA  TYR    83      88.650  61.000  32.260  1.00  0.00            
ATOM   1267  CB  TYR    83      88.150  60.950  30.190  1.00  0.00            
ATOM   1268  HB1 TYR    83      89.140  61.400  30.060  1.00  0.00            
ATOM   1269  HB2 TYR    83      87.480  61.810  30.170  1.00  0.00            
ATOM   1270  CG  TYR    83      87.750  60.200  28.950  1.00  0.00            
ATOM   1271  CD1 TYR    83      86.410  59.950  28.630  1.00  0.00            
ATOM   1272  HD1 TYR    83      85.640  60.360  29.270  1.00  0.00            
ATOM   1273  CE1 TYR    83      86.020  59.240  27.490  1.00  0.00            
ATOM   1274  HE1 TYR    83      85.000  59.180  27.150  1.00  0.00            
ATOM   1275  CZ  TYR    83      87.030  58.800  26.610  1.00  0.00            
ATOM   1276  OH  TYR    83      86.730  58.140  25.460  1.00  0.00            
ATOM   1277  HH  TYR    83      87.460  57.840  24.910  1.00  0.00            
ATOM   1278  CE2 TYR    83      88.400  59.020  26.890  1.00  0.00            
ATOM   1279  HE2 TYR    83      89.220  58.670  26.280  1.00  0.00            
ATOM   1280  CD2 TYR    83      88.720  59.750  28.040  1.00  0.00            
ATOM   1281  HD2 TYR    83      89.750  59.980  28.250  1.00  0.00            
ATOM   1282  C   TYR    83      86.850  59.950  32.060  1.00  0.00            
ATOM   1283  O   TYR    83      86.630  58.750  32.250  1.00  0.00            
ATOM   1284  N   GLU    84      86.150  61.030  32.410  1.00  0.00            
ATOM   1285  H   GLU    84      86.630  61.910  32.290  1.00  0.00            
ATOM   1286  CA  GLU    84      84.770  60.840  32.810  1.00  0.00            
ATOM   1287  HA  GLU    84      84.790  59.860  33.280  1.00  0.00            
ATOM   1288  CB  GLU    84      84.370  61.730  33.990  1.00  0.00            
ATOM   1289  HB1 GLU    84      83.340  61.480  34.270  1.00  0.00            
ATOM   1290  HB2 GLU    84      84.280  62.740  33.620  1.00  0.00            
ATOM   1291  CG  GLU    84      85.400  61.730  35.120  1.00  0.00            
ATOM   1292  HG1 GLU    84      86.380  62.070  34.790  1.00  0.00            
ATOM   1293  HG2 GLU    84      85.530  60.710  35.470  1.00  0.00            
ATOM   1294  CD  GLU    84      85.030  62.690  36.240  1.00  0.00            
ATOM   1295  OE1 GLU    84      85.080  63.920  36.040  1.00  0.00            
ATOM   1296  OE2 GLU    84      84.520  62.240  37.290  1.00  0.00            
ATOM   1297  C   GLU    84      83.740  60.890  31.700  1.00  0.00            
ATOM   1298  O   GLU    84      83.880  61.670  30.760  1.00  0.00            
ATOM   1299  N   VAL    85      82.800  59.940  31.790  1.00  0.00            
ATOM   1300  H   VAL    85      82.800  59.430  32.660  1.00  0.00            
ATOM   1301  CA  VAL    85      81.680  59.780  30.890  1.00  0.00            
ATOM   1302  HA  VAL    85      81.670  60.650  30.220  1.00  0.00            
ATOM   1303  CB  VAL    85      81.820  58.550  30.000  1.00  0.00            
ATOM   1304  HB  VAL    85      80.930  58.480  29.370  1.00  0.00            
ATOM   1305  CG1 VAL    85      83.010  58.750  29.070  1.00  0.00            
ATOM   1306 1HG1 VAL    85      83.080  57.920  28.370  1.00  0.00            
ATOM   1307 2HG1 VAL    85      82.890  59.690  28.520  1.00  0.00            
ATOM   1308 3HG1 VAL    85      83.910  58.730  29.680  1.00  0.00            
ATOM   1309  CG2 VAL    85      81.890  57.260  30.820  1.00  0.00            
ATOM   1310 1HG2 VAL    85      81.900  56.410  30.150  1.00  0.00            
ATOM   1311 2HG2 VAL    85      82.810  57.230  31.410  1.00  0.00            
ATOM   1312 3HG2 VAL    85      80.990  57.120  31.410  1.00  0.00            
ATOM   1313  C   VAL    85      80.340  59.780  31.610  1.00  0.00            
ATOM   1314  O   VAL    85      79.320  59.800  30.910  1.00  0.00            
ATOM   1315  N   LEU    86      80.280  59.830  32.940  1.00  0.00            
ATOM   1316  H   LEU    86      81.090  59.770  33.540  1.00  0.00            
ATOM   1317  CA  LEU    86      79.130  60.200  33.740  1.00  0.00            
ATOM   1318  HA  LEU    86      79.590  60.100  34.720  1.00  0.00            
ATOM   1319  CB  LEU    86      78.690  61.640  33.470  1.00  0.00            
ATOM   1320  HB1 LEU    86      77.900  61.830  34.200  1.00  0.00            
ATOM   1321  HB2 LEU    86      78.190  61.760  32.500  1.00  0.00            
ATOM   1322  CG  LEU    86      79.680  62.780  33.600  1.00  0.00            
ATOM   1323  HG  LEU    86      80.340  62.820  32.730  1.00  0.00            
ATOM   1324  CD1 LEU    86      78.920  64.100  33.500  1.00  0.00            
ATOM   1325 1HD1 LEU    86      78.270  64.070  32.630  1.00  0.00            
ATOM   1326 2HD1 LEU    86      78.220  64.310  34.310  1.00  0.00            
ATOM   1327 3HD1 LEU    86      79.550  64.910  33.130  1.00  0.00            
ATOM   1328  CD2 LEU    86      80.610  62.690  34.810  1.00  0.00            
ATOM   1329 1HD2 LEU    86      79.980  62.700  35.710  1.00  0.00            
ATOM   1330 2HD2 LEU    86      81.220  61.800  34.840  1.00  0.00            
ATOM   1331 3HD2 LEU    86      81.300  63.530  34.930  1.00  0.00            
ATOM   1332  C   LEU    86      78.000  59.190  33.540  1.00  0.00            
ATOM   1333  O   LEU    86      76.890  59.560  33.160  1.00  0.00            
ATOM   1334  N   PRO    87      78.240  57.940  33.950  1.00  0.00            
ATOM   1335  CD  PRO    87      79.430  57.320  34.480  1.00  0.00            
ATOM   1336  HD1 PRO    87      79.910  57.970  35.210  1.00  0.00            
ATOM   1337  HD2 PRO    87      80.190  57.200  33.700  1.00  0.00            
ATOM   1338  CG  PRO    87      79.120  55.910  34.960  1.00  0.00            
ATOM   1339  HG1 PRO    87      78.840  55.920  36.020  1.00  0.00            
ATOM   1340  HG2 PRO    87      79.900  55.170  34.790  1.00  0.00            
ATOM   1341  CB  PRO    87      77.930  55.570  34.070  1.00  0.00            
ATOM   1342  HB1 PRO    87      77.270  54.850  34.550  1.00  0.00            
ATOM   1343  HB2 PRO    87      78.370  55.170  33.160  1.00  0.00            
ATOM   1344  CA  PRO    87      77.230  56.910  33.810  1.00  0.00            
ATOM   1345  HA  PRO    87      76.820  56.870  32.810  1.00  0.00            
ATOM   1346  C   PRO    87      76.130  57.120  34.840  1.00  0.00            
ATOM   1347  O   PRO    87      76.430  57.310  36.010  1.00  0.00            
ATOM   1348  N   GLY    88      74.870  56.900  34.450  1.00  0.00            
ATOM   1349  H   GLY    88      74.590  56.780  33.480  1.00  0.00            
ATOM   1350  CA  GLY    88      73.740  57.020  35.350  1.00  0.00            
ATOM   1351  HA1 GLY    88      72.840  57.070  34.740  1.00  0.00            
ATOM   1352  HA2 GLY    88      73.870  57.980  35.860  1.00  0.00            
ATOM   1353  C   GLY    88      73.720  55.930  36.410  1.00  0.00            
ATOM   1354  O   GLY    88      73.960  54.770  36.090  1.00  0.00            
ATOM   1355  N   LYS    89      73.470  56.340  37.660  1.00  0.00            
ATOM   1356  H   LYS    89      73.260  57.310  37.870  1.00  0.00            
ATOM   1357  CA  LYS    89      73.220  55.430  38.760  1.00  0.00            
ATOM   1358  HA  LYS    89      73.520  54.430  38.440  1.00  0.00            
ATOM   1359  CB  LYS    89      74.130  55.730  39.940  1.00  0.00            
ATOM   1360  HB1 LYS    89      73.720  56.660  40.320  1.00  0.00            
ATOM   1361  HB2 LYS    89      75.190  55.810  39.680  1.00  0.00            
ATOM   1362  CG  LYS    89      74.170  54.530  40.880  1.00  0.00            
ATOM   1363  HG1 LYS    89      74.710  53.750  40.350  1.00  0.00            
ATOM   1364  HG2 LYS    89      73.210  54.140  41.220  1.00  0.00            
ATOM   1365  CD  LYS    89      75.010  54.920  42.090  1.00  0.00            
ATOM   1366  HD1 LYS    89      75.840  55.620  41.950  1.00  0.00            
ATOM   1367  HD2 LYS    89      75.430  53.950  42.360  1.00  0.00            
ATOM   1368  CE  LYS    89      74.170  55.440  43.250  1.00  0.00            
ATOM   1369  HE1 LYS    89      73.600  54.580  43.590  1.00  0.00            
ATOM   1370  HE2 LYS    89      73.490  56.240  42.960  1.00  0.00            
ATOM   1371  NZ  LYS    89      75.000  55.920  44.360  1.00  0.00            
ATOM   1372  HZ1 LYS    89      75.600  56.580  43.890  1.00  0.00            
ATOM   1373  HZ2 LYS    89      74.470  56.360  45.100  1.00  0.00            
ATOM   1374  HZ3 LYS    89      75.530  55.120  44.690  1.00  0.00            
ATOM   1375  C   LYS    89      71.720  55.410  39.020  1.00  0.00            
ATOM   1376  O   LYS    89      71.100  54.370  39.190  1.00  0.00            
ATOM   1377  N   GLU    90      71.190  56.630  39.170  1.00  0.00            
ATOM   1378  H   GLU    90      71.770  57.420  38.930  1.00  0.00            
ATOM   1379  CA  GLU    90      69.870  56.880  39.720  1.00  0.00            
ATOM   1380  HA  GLU    90      69.540  56.040  40.320  1.00  0.00            
ATOM   1381  CB  GLU    90      69.780  58.110  40.610  1.00  0.00            
ATOM   1382  HB1 GLU    90      68.730  58.350  40.780  1.00  0.00            
ATOM   1383  HB2 GLU    90      70.320  58.940  40.150  1.00  0.00            
ATOM   1384  CG  GLU    90      70.420  57.890  41.980  1.00  0.00            
ATOM   1385  HG1 GLU    90      70.420  58.850  42.500  1.00  0.00            
ATOM   1386  HG2 GLU    90      71.430  57.520  41.830  1.00  0.00            
ATOM   1387  CD  GLU    90      69.650  56.880  42.820  1.00  0.00            
ATOM   1388  OE1 GLU    90      68.400  56.900  42.890  1.00  0.00            
ATOM   1389  OE2 GLU    90      70.380  56.050  43.390  1.00  0.00            
ATOM   1390  C   GLU    90      68.920  57.000  38.540  1.00  0.00            
ATOM   1391  O   GLU    90      69.290  57.610  37.530  1.00  0.00            
ATOM   1392  N   LYS    91      67.660  56.570  38.650  1.00  0.00            
ATOM   1393  H   LYS    91      67.310  56.290  39.550  1.00  0.00            
ATOM   1394  CA  LYS    91      66.700  56.420  37.570  1.00  0.00            
ATOM   1395  HA  LYS    91      67.160  55.970  36.700  1.00  0.00            
ATOM   1396  CB  LYS    91      65.560  55.480  37.960  1.00  0.00            
ATOM   1397  HB1 LYS    91      65.030  55.920  38.810  1.00  0.00            
ATOM   1398  HB2 LYS    91      65.970  54.520  38.270  1.00  0.00            
ATOM   1399  CG  LYS    91      64.540  55.400  36.830  1.00  0.00            
ATOM   1400  HG1 LYS    91      65.060  55.060  35.930  1.00  0.00            
ATOM   1401  HG2 LYS    91      64.080  56.370  36.680  1.00  0.00            
ATOM   1402  CD  LYS    91      63.470  54.340  37.080  1.00  0.00            
ATOM   1403  HD1 LYS    91      62.960  54.630  38.000  1.00  0.00            
ATOM   1404  HD2 LYS    91      63.900  53.340  37.190  1.00  0.00            
ATOM   1405  CE  LYS    91      62.320  54.300  36.090  1.00  0.00            
ATOM   1406  HE1 LYS    91      61.940  55.320  36.050  1.00  0.00            
ATOM   1407  HE2 LYS    91      61.520  53.670  36.490  1.00  0.00            
ATOM   1408  NZ  LYS    91      62.770  53.830  34.770  1.00  0.00            
ATOM   1409  HZ1 LYS    91      62.110  53.890  34.010  1.00  0.00            
ATOM   1410  HZ2 LYS    91      63.430  54.540  34.460  1.00  0.00            
ATOM   1411  HZ3 LYS    91      63.170  52.910  34.860  1.00  0.00            
ATOM   1412  C   LYS    91      66.270  57.780  37.060  1.00  0.00            
ATOM   1413  O   LYS    91      65.920  57.960  35.890  1.00  0.00            
ATOM   1414  N   VAL    92      66.340  58.800  37.930  1.00  0.00            
ATOM   1415  H   VAL    92      66.470  58.570  38.900  1.00  0.00            
ATOM   1416  CA  VAL    92      65.910  60.140  37.580  1.00  0.00            
ATOM   1417  HA  VAL    92      64.940  59.970  37.130  1.00  0.00            
ATOM   1418  CB  VAL    92      65.730  61.000  38.830  1.00  0.00            
ATOM   1419  HB  VAL    92      65.530  61.990  38.430  1.00  0.00            
ATOM   1420  CG1 VAL    92      64.410  60.640  39.500  1.00  0.00            
ATOM   1421 1HG1 VAL    92      63.610  60.750  38.760  1.00  0.00            
ATOM   1422 2HG1 VAL    92      64.350  59.580  39.770  1.00  0.00            
ATOM   1423 3HG1 VAL    92      64.180  61.260  40.360  1.00  0.00            
ATOM   1424  CG2 VAL    92      66.960  61.030  39.740  1.00  0.00            
ATOM   1425 1HG2 VAL    92      66.740  61.710  40.570  1.00  0.00            
ATOM   1426 2HG2 VAL    92      67.270  60.160  40.310  1.00  0.00            
ATOM   1427 3HG2 VAL    92      67.810  61.250  39.100  1.00  0.00            
ATOM   1428  C   VAL    92      66.750  60.910  36.570  1.00  0.00            
ATOM   1429  O   VAL    92      66.330  61.980  36.140  1.00  0.00            
ATOM   1430  N   VAL    93      67.980  60.490  36.260  1.00  0.00            
ATOM   1431  H   VAL    93      68.330  59.620  36.630  1.00  0.00            
ATOM   1432  CA  VAL    93      68.930  61.260  35.480  1.00  0.00            
ATOM   1433  HA  VAL    93      68.920  62.280  35.870  1.00  0.00            
ATOM   1434  CB  VAL    93      70.370  60.740  35.480  1.00  0.00            
ATOM   1435  HB  VAL    93      71.020  61.390  34.900  1.00  0.00            
ATOM   1436  CG1 VAL    93      70.810  60.820  36.940  1.00  0.00            
ATOM   1437 1HG1 VAL    93      70.620  61.790  37.390  1.00  0.00            
ATOM   1438 2HG1 VAL    93      70.360  60.040  37.550  1.00  0.00            
ATOM   1439 3HG1 VAL    93      71.890  60.650  37.040  1.00  0.00            
ATOM   1440  CG2 VAL    93      70.550  59.350  34.880  1.00  0.00            
ATOM   1441 1HG2 VAL    93      69.790  58.730  35.350  1.00  0.00            
ATOM   1442 2HG2 VAL    93      70.540  59.420  33.790  1.00  0.00            
ATOM   1443 3HG2 VAL    93      71.540  59.050  35.200  1.00  0.00            
ATOM   1444  C   VAL    93      68.460  61.470  34.050  1.00  0.00            
ATOM   1445  O   VAL    93      68.970  62.430  33.480  1.00  0.00            
ATOM   1446  N   SER    94      67.480  60.730  33.530  1.00  0.00            
ATOM   1447  H   SER    94      67.160  59.980  34.120  1.00  0.00            
ATOM   1448  CA  SER    94      66.710  61.140  32.370  1.00  0.00            
ATOM   1449  HA  SER    94      66.960  62.170  32.090  1.00  0.00            
ATOM   1450  CB  SER    94      67.110  60.300  31.160  1.00  0.00            
ATOM   1451  HB1 SER    94      66.590  60.700  30.290  1.00  0.00            
ATOM   1452  HB2 SER    94      66.700  59.300  31.270  1.00  0.00            
ATOM   1453  OG  SER    94      68.490  60.320  30.880  1.00  0.00            
ATOM   1454  HG  SER    94      68.650  60.050  29.970  1.00  0.00            
ATOM   1455  C   SER    94      65.200  60.970  32.500  1.00  0.00            
ATOM   1456  O   SER    94      64.450  60.680  31.570  1.00  0.00            
ATOM   1457  N   GLU    95      64.690  60.980  33.730  1.00  0.00            
ATOM   1458  H   GLU    95      65.310  61.230  34.490  1.00  0.00            
ATOM   1459  CA  GLU    95      63.290  60.760  34.010  1.00  0.00            
ATOM   1460  HA  GLU    95      62.700  61.050  33.130  1.00  0.00            
ATOM   1461  CB  GLU    95      63.060  59.280  34.320  1.00  0.00            
ATOM   1462  HB1 GLU    95      61.990  59.150  34.490  1.00  0.00            
ATOM   1463  HB2 GLU    95      63.610  59.150  35.250  1.00  0.00            
ATOM   1464  CG  GLU    95      63.520  58.300  33.250  1.00  0.00            
ATOM   1465  HG1 GLU    95      64.610  58.290  33.300  1.00  0.00            
ATOM   1466  HG2 GLU    95      63.160  58.580  32.260  1.00  0.00            
ATOM   1467  CD  GLU    95      63.040  56.910  33.620  1.00  0.00            
ATOM   1468  OE1 GLU    95      63.830  55.930  33.630  1.00  0.00            
ATOM   1469  OE2 GLU    95      61.830  56.710  33.840  1.00  0.00            
ATOM   1470  C   GLU    95      62.740  61.740  35.030  1.00  0.00            
ATOM   1471  O   GLU    95      61.740  61.430  35.680  1.00  0.00            
ATOM   1472  N   LEU    96      63.450  62.800  35.410  1.00  0.00            
ATOM   1473  H   LEU    96      64.250  63.040  34.830  1.00  0.00            
ATOM   1474  CA  LEU    96      63.380  63.530  36.660  1.00  0.00            
ATOM   1475  HA  LEU    96      63.680  62.890  37.490  1.00  0.00            
ATOM   1476  CB  LEU    96      64.330  64.730  36.650  1.00  0.00            
ATOM   1477  HB1 LEU    96      64.200  65.350  35.770  1.00  0.00            
ATOM   1478  HB2 LEU    96      65.350  64.340  36.550  1.00  0.00            
ATOM   1479  CG  LEU    96      64.430  65.480  37.970  1.00  0.00            
ATOM   1480  HG  LEU    96      63.460  65.890  38.230  1.00  0.00            
ATOM   1481  CD1 LEU    96      64.880  64.620  39.150  1.00  0.00            
ATOM   1482 1HD1 LEU    96      65.830  64.170  38.860  1.00  0.00            
ATOM   1483 2HD1 LEU    96      65.040  65.270  40.010  1.00  0.00            
ATOM   1484 3HD1 LEU    96      64.200  63.830  39.460  1.00  0.00            
ATOM   1485  CD2 LEU    96      65.410  66.640  37.890  1.00  0.00            
ATOM   1486 1HD2 LEU    96      65.310  67.410  38.660  1.00  0.00            
ATOM   1487 2HD2 LEU    96      66.430  66.250  37.880  1.00  0.00            
ATOM   1488 3HD2 LEU    96      65.300  67.170  36.940  1.00  0.00            
ATOM   1489  C   LEU    96      62.020  64.150  36.940  1.00  0.00            
ATOM   1490  O   LEU    96      61.550  64.210  38.070  1.00  0.00            
ATOM   1491  N   LYS    97      61.340  64.740  35.950  1.00  0.00            
ATOM   1492  H   LYS    97      61.650  64.660  34.990  1.00  0.00            
ATOM   1493  CA  LYS    97      59.980  65.220  36.070  1.00  0.00            
ATOM   1494  HA  LYS    97      59.970  65.750  37.020  1.00  0.00            
ATOM   1495  CB  LYS    97      59.550  66.210  34.980  1.00  0.00            
ATOM   1496  HB1 LYS    97      58.490  66.450  35.020  1.00  0.00            
ATOM   1497  HB2 LYS    97      59.800  65.710  34.050  1.00  0.00            
ATOM   1498  CG  LYS    97      60.260  67.560  35.100  1.00  0.00            
ATOM   1499  HG1 LYS    97      61.280  67.270  34.860  1.00  0.00            
ATOM   1500  HG2 LYS    97      60.400  67.830  36.140  1.00  0.00            
ATOM   1501  CD  LYS    97      59.690  68.710  34.270  1.00  0.00            
ATOM   1502  HD1 LYS    97      60.300  69.580  34.510  1.00  0.00            
ATOM   1503  HD2 LYS    97      58.670  68.830  34.660  1.00  0.00            
ATOM   1504  CE  LYS    97      59.580  68.460  32.770  1.00  0.00            
ATOM   1505  HE1 LYS    97      59.170  67.460  32.640  1.00  0.00            
ATOM   1506  HE2 LYS    97      60.520  68.500  32.220  1.00  0.00            
ATOM   1507  NZ  LYS    97      58.780  69.510  32.130  1.00  0.00            
ATOM   1508  HZ1 LYS    97      58.640  69.360  31.140  1.00  0.00            
ATOM   1509  HZ2 LYS    97      57.830  69.420  32.460  1.00  0.00            
ATOM   1510  HZ3 LYS    97      59.170  70.440  32.140  1.00  0.00            
ATOM   1511  C   LYS    97      58.930  64.140  36.300  1.00  0.00            
ATOM   1512  O   LYS    97      57.820  64.530  36.640  1.00  0.00            
ATOM   1513  N   GLN    98      59.270  62.870  36.120  1.00  0.00            
ATOM   1514  H   GLN    98      60.230  62.640  35.910  1.00  0.00            
ATOM   1515  CA  GLN    98      58.260  61.830  36.230  1.00  0.00            
ATOM   1516  HA  GLN    98      57.320  62.270  35.890  1.00  0.00            
ATOM   1517  CB  GLN    98      58.590  60.780  35.180  1.00  0.00            
ATOM   1518  HB1 GLN    98      57.680  60.200  34.980  1.00  0.00            
ATOM   1519  HB2 GLN    98      59.370  60.140  35.580  1.00  0.00            
ATOM   1520  CG  GLN    98      58.910  61.310  33.780  1.00  0.00            
ATOM   1521  HG1 GLN    98      59.930  61.690  33.850  1.00  0.00            
ATOM   1522  HG2 GLN    98      58.140  62.010  33.460  1.00  0.00            
ATOM   1523  CD  GLN    98      59.050  60.180  32.770  1.00  0.00            
ATOM   1524  OE1 GLN    98      58.810  59.010  33.070  1.00  0.00            
ATOM   1525  NE2 GLN    98      59.420  60.450  31.520  1.00  0.00            
ATOM   1526 1HE2 GLN    98      59.720  61.400  31.330  1.00  0.00            
ATOM   1527 2HE2 GLN    98      59.420  59.680  30.860  1.00  0.00            
ATOM   1528  C   GLN    98      58.070  61.300  37.640  1.00  0.00            
ATOM   1529  O   GLN    98      57.140  60.550  37.940  1.00  0.00            
ATOM   1530  N   LEU    99      59.030  61.620  38.510  1.00  0.00            
ATOM   1531  H   LEU    99      59.830  62.130  38.160  1.00  0.00            
ATOM   1532  CA  LEU    99      59.010  61.270  39.910  1.00  0.00            
ATOM   1533  HA  LEU    99      59.170  60.190  39.990  1.00  0.00            
ATOM   1534  CB  LEU    99      60.270  61.920  40.470  1.00  0.00            
ATOM   1535  HB1 LEU    99      60.090  62.990  40.580  1.00  0.00            
ATOM   1536  HB2 LEU    99      61.140  61.740  39.840  1.00  0.00            
ATOM   1537  CG  LEU    99      60.790  61.480  41.840  1.00  0.00            
ATOM   1538  HG  LEU    99      59.950  61.470  42.530  1.00  0.00            
ATOM   1539  CD1 LEU    99      61.270  60.030  41.900  1.00  0.00            
ATOM   1540 1HD1 LEU    99      61.730  59.930  42.880  1.00  0.00            
ATOM   1541 2HD1 LEU    99      60.450  59.320  41.810  1.00  0.00            
ATOM   1542 3HD1 LEU    99      62.050  59.850  41.150  1.00  0.00            
ATOM   1543  CD2 LEU    99      61.950  62.420  42.170  1.00  0.00            
ATOM   1544 1HD2 LEU    99      61.660  63.420  41.870  1.00  0.00            
ATOM   1545 2HD2 LEU    99      62.030  62.510  43.260  1.00  0.00            
ATOM   1546 3HD2 LEU    99      62.900  62.100  41.760  1.00  0.00            
ATOM   1547  C   LEU    99      57.730  61.510  40.690  1.00  0.00            
ATOM   1548  O   LEU    99      57.630  61.020  41.810  1.00  0.00            
ATOM   1549  N   ALA   100      56.730  62.200  40.140  1.00  0.00            
ATOM   1550  H   ALA   100      56.850  62.490  39.180  1.00  0.00            
ATOM   1551  CA  ALA   100      55.410  62.500  40.660  1.00  0.00            
ATOM   1552  HA  ALA   100      54.990  61.620  41.150  1.00  0.00            
ATOM   1553  CB  ALA   100      55.570  63.590  41.710  1.00  0.00            
ATOM   1554  HB1 ALA   100      56.060  63.080  42.550  1.00  0.00            
ATOM   1555  HB2 ALA   100      56.070  64.510  41.400  1.00  0.00            
ATOM   1556  HB3 ALA   100      54.660  63.950  42.170  1.00  0.00            
ATOM   1557  C   ALA   100      54.340  62.960  39.680  1.00  0.00            
ATOM   1558  O   ALA   100      54.640  63.260  38.520  1.00  0.00            
ATOM   1559  N   GLU   101      53.090  63.020  40.130  1.00  0.00            
ATOM   1560  H   GLU   101      52.890  62.710  41.070  1.00  0.00            
ATOM   1561  CA  GLU   101      51.980  63.580  39.380  1.00  0.00            
ATOM   1562  HA  GLU   101      52.140  63.280  38.340  1.00  0.00            
ATOM   1563  CB  GLU   101      50.650  63.060  39.930  1.00  0.00            
ATOM   1564  HB1 GLU   101      50.670  61.980  40.080  1.00  0.00            
ATOM   1565  HB2 GLU   101      49.960  63.240  39.110  1.00  0.00            
ATOM   1566  CG  GLU   101      50.120  63.830  41.140  1.00  0.00            
ATOM   1567  HG1 GLU   101      50.170  64.900  40.960  1.00  0.00            
ATOM   1568  HG2 GLU   101      50.720  63.570  42.010  1.00  0.00            
ATOM   1569  CD  GLU   101      48.650  63.520  41.350  1.00  0.00            
ATOM   1570  OE1 GLU   101      47.810  64.290  40.820  1.00  0.00            
ATOM   1571  OE2 GLU   101      48.250  62.550  42.030  1.00  0.00            
ATOM   1572  C   GLU   101      52.020  65.090  39.230  1.00  0.00            
ATOM   1573  O   GLU   101      52.390  65.840  40.130  1.00  0.00            
ATOM   1574  N   LYS   102      51.470  65.500  38.080  1.00  0.00            
ATOM   1575  H   LYS   102      51.100  64.740  37.530  1.00  0.00            
ATOM   1576  CA  LYS   102      51.350  66.860  37.610  1.00  0.00            
ATOM   1577  HA  LYS   102      50.930  66.840  36.610  1.00  0.00            
ATOM   1578  CB  LYS   102      50.380  67.580  38.540  1.00  0.00            
ATOM   1579  HB1 LYS   102      50.170  68.520  38.030  1.00  0.00            
ATOM   1580  HB2 LYS   102      50.930  67.880  39.440  1.00  0.00            
ATOM   1581  CG  LYS   102      49.020  66.960  38.830  1.00  0.00            
ATOM   1582  HG1 LYS   102      48.490  67.520  39.600  1.00  0.00            
ATOM   1583  HG2 LYS   102      49.210  66.020  39.330  1.00  0.00            
ATOM   1584  CD  LYS   102      48.170  66.900  37.560  1.00  0.00            
ATOM   1585  HD1 LYS   102      48.670  66.460  36.700  1.00  0.00            
ATOM   1586  HD2 LYS   102      47.850  67.880  37.200  1.00  0.00            
ATOM   1587  CE  LYS   102      46.790  66.340  37.910  1.00  0.00            
ATOM   1588  HE1 LYS   102      46.200  66.460  37.010  1.00  0.00            
ATOM   1589  HE2 LYS   102      46.440  66.940  38.750  1.00  0.00            
ATOM   1590  NZ  LYS   102      46.770  64.920  38.310  1.00  0.00            
ATOM   1591  HZ1 LYS   102      45.810  64.630  38.400  1.00  0.00            
ATOM   1592  HZ2 LYS   102      47.200  64.320  37.620  1.00  0.00            
ATOM   1593  HZ3 LYS   102      47.270  64.760  39.180  1.00  0.00            
ATOM   1594  C   LYS   102      52.730  67.520  37.530  1.00  0.00            
ATOM   1595  O   LYS   102      52.820  68.730  37.380  1.00  0.00            
ATOM   1596  N   ALA   103      53.850  66.850  37.810  1.00  0.00            
ATOM   1597  H   ALA   103      53.800  65.840  37.870  1.00  0.00            
ATOM   1598  CA  ALA   103      55.130  67.490  38.000  1.00  0.00            
ATOM   1599  HA  ALA   103      55.070  68.270  38.760  1.00  0.00            
ATOM   1600  CB  ALA   103      56.190  66.540  38.540  1.00  0.00            
ATOM   1601  HB1 ALA   103      57.160  67.040  38.590  1.00  0.00            
ATOM   1602  HB2 ALA   103      56.000  66.140  39.540  1.00  0.00            
ATOM   1603  HB3 ALA   103      56.110  65.720  37.830  1.00  0.00            
ATOM   1604  C   ALA   103      55.620  68.240  36.770  1.00  0.00            
ATOM   1605  O   ALA   103      55.660  67.600  35.720  1.00  0.00            
ATOM   1606  N   ASP   104      55.820  69.560  36.810  1.00  0.00            
ATOM   1607  H   ASP   104      55.500  69.990  37.670  1.00  0.00            
ATOM   1608  CA  ASP   104      56.040  70.460  35.700  1.00  0.00            
ATOM   1609  HA  ASP   104      56.050  69.880  34.780  1.00  0.00            
ATOM   1610  CB  ASP   104      54.910  71.470  35.570  1.00  0.00            
ATOM   1611  HB1 ASP   104      54.750  72.100  36.440  1.00  0.00            
ATOM   1612  HB2 ASP   104      53.970  71.010  35.260  1.00  0.00            
ATOM   1613  CG  ASP   104      55.120  72.410  34.380  1.00  0.00            
ATOM   1614  OD1 ASP   104      54.790  71.980  33.250  1.00  0.00            
ATOM   1615  OD2 ASP   104      55.500  73.580  34.570  1.00  0.00            
ATOM   1616  C   ASP   104      57.410  71.130  35.710  1.00  0.00            
ATOM   1617  O   ASP   104      57.870  71.390  34.600  1.00  0.00            
ATOM   1618  N   HIE   105      57.940  71.560  36.860  1.00  0.00            
ATOM   1619  H   HIE   105      57.430  71.420  37.720  1.00  0.00            
ATOM   1620  CA  HIE   105      59.130  72.380  36.900  1.00  0.00            
ATOM   1621  HA  HIE   105      59.710  72.170  36.000  1.00  0.00            
ATOM   1622  CB  HIE   105      58.810  73.870  36.780  1.00  0.00            
ATOM   1623  HB1 HIE   105      58.300  74.200  37.690  1.00  0.00            
ATOM   1624  HB2 HIE   105      58.180  73.990  35.910  1.00  0.00            
ATOM   1625  CG  HIE   105      60.030  74.730  36.550  1.00  0.00            
ATOM   1626  ND1 HIE   105      61.130  74.460  35.740  1.00  0.00            
ATOM   1627  CE1 HIE   105      61.840  75.590  35.700  1.00  0.00            
ATOM   1628  HE1 HIE   105      62.690  75.740  35.050  1.00  0.00            
ATOM   1629  NE2 HIE   105      61.280  76.550  36.450  1.00  0.00            
ATOM   1630  HE2 HIE   105      61.600  77.500  36.550  1.00  0.00            
ATOM   1631  CD2 HIE   105      60.130  76.020  37.000  1.00  0.00            
ATOM   1632  HD2 HIE   105      59.410  76.540  37.620  1.00  0.00            
ATOM   1633  C   HIE   105      60.000  72.050  38.100  1.00  0.00            
ATOM   1634  O   HIE   105      59.500  71.830  39.210  1.00  0.00            
ATOM   1635  N   ILE   106      61.300  71.930  37.860  1.00  0.00            
ATOM   1636  H   ILE   106      61.640  72.220  36.960  1.00  0.00            
ATOM   1637  CA  ILE   106      62.240  71.500  38.880  1.00  0.00            
ATOM   1638  HA  ILE   106      61.670  70.810  39.520  1.00  0.00            
ATOM   1639  CB  ILE   106      63.330  70.640  38.250  1.00  0.00            
ATOM   1640  HB  ILE   106      63.870  71.260  37.530  1.00  0.00            
ATOM   1641  CG2 ILE   106      64.430  70.210  39.220  1.00  0.00            
ATOM   1642 1HG2 ILE   106      65.180  69.590  38.730  1.00  0.00            
ATOM   1643 2HG2 ILE   106      64.900  71.030  39.740  1.00  0.00            
ATOM   1644 3HG2 ILE   106      64.050  69.610  40.050  1.00  0.00            
ATOM   1645  CG1 ILE   106      62.770  69.410  37.550  1.00  0.00            
ATOM   1646 1HG1 ILE   106      63.590  68.940  37.000  1.00  0.00            
ATOM   1647 2HG1 ILE   106      62.030  69.630  36.780  1.00  0.00            
ATOM   1648  CD  ILE   106      62.080  68.350  38.410  1.00  0.00            
ATOM   1649  HD1 ILE   106      61.300  68.710  39.070  1.00  0.00            
ATOM   1650  HD2 ILE   106      61.770  67.580  37.700  1.00  0.00            
ATOM   1651  HD3 ILE   106      62.860  67.960  39.060  1.00  0.00            
ATOM   1652  C   ILE   106      62.870  72.560  39.770  1.00  0.00            
ATOM   1653  O   ILE   106      63.550  73.480  39.310  1.00  0.00            
ATOM   1654  N   TYR   107      62.630  72.400  41.070  1.00  0.00            
ATOM   1655  H   TYR   107      61.970  71.680  41.310  1.00  0.00            
ATOM   1656  CA  TYR   107      63.100  73.230  42.160  1.00  0.00            
ATOM   1657  HA  TYR   107      63.720  74.050  41.790  1.00  0.00            
ATOM   1658  CB  TYR   107      61.890  73.620  43.000  1.00  0.00            
ATOM   1659  HB1 TYR   107      62.280  73.970  43.960  1.00  0.00            
ATOM   1660  HB2 TYR   107      61.280  72.750  43.230  1.00  0.00            
ATOM   1661  CG  TYR   107      61.050  74.670  42.320  1.00  0.00            
ATOM   1662  CD1 TYR   107      60.380  74.430  41.110  1.00  0.00            
ATOM   1663  HD1 TYR   107      60.400  73.410  40.780  1.00  0.00            
ATOM   1664  CE1 TYR   107      59.560  75.420  40.550  1.00  0.00            
ATOM   1665  HE1 TYR   107      59.030  75.260  39.620  1.00  0.00            
ATOM   1666  CZ  TYR   107      59.500  76.730  41.080  1.00  0.00            
ATOM   1667  OH  TYR   107      58.810  77.740  40.490  1.00  0.00            
ATOM   1668  HH  TYR   107      58.770  78.620  40.890  1.00  0.00            
ATOM   1669  CE2 TYR   107      60.100  76.900  42.350  1.00  0.00            
ATOM   1670  HE2 TYR   107      59.890  77.810  42.880  1.00  0.00            
ATOM   1671  CD2 TYR   107      60.810  75.880  42.990  1.00  0.00            
ATOM   1672  HD2 TYR   107      61.200  76.080  43.970  1.00  0.00            
ATOM   1673  C   TYR   107      64.090  72.360  42.930  1.00  0.00            
ATOM   1674  O   TYR   107      63.950  71.140  42.990  1.00  0.00            
ATOM   1675  N   LEU   108      65.100  72.940  43.580  1.00  0.00            
ATOM   1676  H   LEU   108      65.150  73.950  43.500  1.00  0.00            
ATOM   1677  CA  LEU   108      65.950  72.240  44.530  1.00  0.00            
ATOM   1678  HA  LEU   108      65.720  71.190  44.650  1.00  0.00            
ATOM   1679  CB  LEU   108      67.380  72.300  43.980  1.00  0.00            
ATOM   1680  HB1 LEU   108      67.930  71.810  44.790  1.00  0.00            
ATOM   1681  HB2 LEU   108      67.610  73.360  43.910  1.00  0.00            
ATOM   1682  CG  LEU   108      67.590  71.670  42.610  1.00  0.00            
ATOM   1683  HG  LEU   108      67.050  72.230  41.850  1.00  0.00            
ATOM   1684  CD1 LEU   108      69.060  71.910  42.250  1.00  0.00            
ATOM   1685 1HD1 LEU   108      69.650  71.300  42.930  1.00  0.00            
ATOM   1686 2HD1 LEU   108      69.310  71.550  41.250  1.00  0.00            
ATOM   1687 3HD1 LEU   108      69.200  72.990  42.300  1.00  0.00            
ATOM   1688  CD2 LEU   108      67.250  70.190  42.470  1.00  0.00            
ATOM   1689 1HD2 LEU   108      66.170  70.210  42.320  1.00  0.00            
ATOM   1690 2HD2 LEU   108      67.570  69.740  41.520  1.00  0.00            
ATOM   1691 3HD2 LEU   108      67.610  69.600  43.310  1.00  0.00            
ATOM   1692  C   LEU   108      65.970  72.850  45.920  1.00  0.00            
ATOM   1693  O   LEU   108      66.050  74.080  45.960  1.00  0.00            
ATOM   1694  N   ALA   109      65.930  72.140  47.050  1.00  0.00            
ATOM   1695  H   ALA   109      65.880  71.140  47.010  1.00  0.00            
ATOM   1696  CA  ALA   109      66.080  72.680  48.390  1.00  0.00            
ATOM   1697  HA  ALA   109      66.360  73.720  48.260  1.00  0.00            
ATOM   1698  CB  ALA   109      64.750  72.760  49.140  1.00  0.00            
ATOM   1699  HB1 ALA   109      64.010  73.280  48.520  1.00  0.00            
ATOM   1700  HB2 ALA   109      64.410  71.780  49.470  1.00  0.00            
ATOM   1701  HB3 ALA   109      64.980  73.360  50.020  1.00  0.00            
ATOM   1702  C   ALA   109      67.260  72.140  49.180  1.00  0.00            
ATOM   1703  O   ALA   109      67.220  71.960  50.400  1.00  0.00            
ATOM   1704  N   THR   110      68.360  71.880  48.470  1.00  0.00            
ATOM   1705  H   THR   110      68.390  72.050  47.470  1.00  0.00            
ATOM   1706  CA  THR   110      69.560  71.260  48.980  1.00  0.00            
ATOM   1707  HA  THR   110      69.280  70.470  49.680  1.00  0.00            
ATOM   1708  CB  THR   110      70.370  70.600  47.860  1.00  0.00            
ATOM   1709  HB  THR   110      71.220  70.080  48.280  1.00  0.00            
ATOM   1710  CG2 THR   110      69.470  69.660  47.060  1.00  0.00            
ATOM   1711 1HG2 THR   110      68.740  70.100  46.380  1.00  0.00            
ATOM   1712 2HG2 THR   110      70.240  69.150  46.490  1.00  0.00            
ATOM   1713 3HG2 THR   110      68.960  69.030  47.790  1.00  0.00            
ATOM   1714  OG1 THR   110      70.760  71.560  46.900  1.00  0.00            
ATOM   1715  HG1 THR   110      71.650  71.840  47.110  1.00  0.00            
ATOM   1716  C   THR   110      70.390  72.230  49.810  1.00  0.00            
ATOM   1717  O   THR   110      70.390  73.440  49.600  1.00  0.00            
ATOM   1718  N   ASP   111      71.190  71.760  50.770  1.00  0.00            
ATOM   1719  H   ASP   111      71.100  70.760  50.900  1.00  0.00            
ATOM   1720  CA  ASP   111      71.710  72.520  51.890  1.00  0.00            
ATOM   1721  HA  ASP   111      70.930  72.960  52.510  1.00  0.00            
ATOM   1722  CB  ASP   111      72.540  71.630  52.820  1.00  0.00            
ATOM   1723  HB1 ASP   111      73.100  72.280  53.480  1.00  0.00            
ATOM   1724  HB2 ASP   111      73.300  71.040  52.310  1.00  0.00            
ATOM   1725  CG  ASP   111      71.820  70.580  53.650  1.00  0.00            
ATOM   1726  OD1 ASP   111      70.610  70.810  53.820  1.00  0.00            
ATOM   1727  OD2 ASP   111      72.400  69.580  54.150  1.00  0.00            
ATOM   1728  C   ASP   111      72.580  73.670  51.420  1.00  0.00            
ATOM   1729  O   ASP   111      73.050  73.850  50.300  1.00  0.00            
ATOM   1730  N   LEU   112      72.760  74.540  52.420  1.00  0.00            
ATOM   1731  H   LEU   112      72.070  74.480  53.160  1.00  0.00            
ATOM   1732  CA  LEU   112      73.510  75.780  52.360  1.00  0.00            
ATOM   1733  HA  LEU   112      73.020  76.200  51.480  1.00  0.00            
ATOM   1734  CB  LEU   112      73.170  76.560  53.630  1.00  0.00            
ATOM   1735  HB1 LEU   112      73.290  75.920  54.500  1.00  0.00            
ATOM   1736  HB2 LEU   112      72.080  76.620  53.580  1.00  0.00            
ATOM   1737  CG  LEU   112      73.810  77.940  53.790  1.00  0.00            
ATOM   1738  HG  LEU   112      74.860  77.780  54.030  1.00  0.00            
ATOM   1739  CD1 LEU   112      73.780  78.870  52.580  1.00  0.00            
ATOM   1740 1HD1 LEU   112      74.350  79.790  52.700  1.00  0.00            
ATOM   1741 2HD1 LEU   112      74.130  78.390  51.670  1.00  0.00            
ATOM   1742 3HD1 LEU   112      72.720  79.130  52.500  1.00  0.00            
ATOM   1743  CD2 LEU   112      73.040  78.500  54.980  1.00  0.00            
ATOM   1744 1HD2 LEU   112      72.050  78.890  54.740  1.00  0.00            
ATOM   1745 2HD2 LEU   112      73.090  77.870  55.860  1.00  0.00            
ATOM   1746 3HD2 LEU   112      73.620  79.330  55.380  1.00  0.00            
ATOM   1747  C   LEU   112      75.010  75.550  52.270  1.00  0.00            
ATOM   1748  O   LEU   112      75.710  76.520  51.980  1.00  0.00            
ATOM   1749  N   ASP   113      75.380  74.310  52.580  1.00  0.00            
ATOM   1750  H   ASP   113      74.630  73.640  52.630  1.00  0.00            
ATOM   1751  CA  ASP   113      76.650  73.610  52.520  1.00  0.00            
ATOM   1752  HA  ASP   113      77.210  74.100  53.310  1.00  0.00            
ATOM   1753  CB  ASP   113      76.410  72.180  53.010  1.00  0.00            
ATOM   1754  HB1 ASP   113      75.870  71.840  52.120  1.00  0.00            
ATOM   1755  HB2 ASP   113      75.740  72.180  53.870  1.00  0.00            
ATOM   1756  CG  ASP   113      77.650  71.360  53.350  1.00  0.00            
ATOM   1757  OD1 ASP   113      78.660  71.240  52.620  1.00  0.00            
ATOM   1758  OD2 ASP   113      77.560  70.670  54.380  1.00  0.00            
ATOM   1759  C   ASP   113      77.260  73.700  51.130  1.00  0.00            
ATOM   1760  O   ASP   113      76.460  73.690  50.200  1.00  0.00            
ATOM   1761  N   ARG   114      78.580  73.680  50.940  1.00  0.00            
ATOM   1762  H   ARG   114      79.100  73.650  51.810  1.00  0.00            
ATOM   1763  CA  ARG   114      79.210  73.460  49.650  1.00  0.00            
ATOM   1764  HA  ARG   114      78.910  74.240  48.950  1.00  0.00            
ATOM   1765  CB  ARG   114      80.720  73.340  49.800  1.00  0.00            
ATOM   1766  HB1 ARG   114      81.180  73.150  48.830  1.00  0.00            
ATOM   1767  HB2 ARG   114      80.890  72.510  50.480  1.00  0.00            
ATOM   1768  CG  ARG   114      81.520  74.480  50.440  1.00  0.00            
ATOM   1769  HG1 ARG   114      82.460  74.070  50.800  1.00  0.00            
ATOM   1770  HG2 ARG   114      81.050  74.970  51.290  1.00  0.00            
ATOM   1771  CD  ARG   114      81.730  75.640  49.470  1.00  0.00            
ATOM   1772  HD1 ARG   114      81.940  75.300  48.450  1.00  0.00            
ATOM   1773  HD2 ARG   114      82.670  76.100  49.740  1.00  0.00            
ATOM   1774  NE  ARG   114      80.640  76.610  49.370  1.00  0.00            
ATOM   1775  HE  ARG   114      80.260  76.640  48.440  1.00  0.00            
ATOM   1776  CZ  ARG   114      80.120  77.460  50.270  1.00  0.00            
ATOM   1777  NH1 ARG   114      80.770  77.620  51.440  1.00  0.00            
ATOM   1778 1HH1 ARG   114      81.590  77.030  51.540  1.00  0.00            
ATOM   1779 2HH1 ARG   114      80.220  77.930  52.220  1.00  0.00            
ATOM   1780  NH2 ARG   114      79.060  78.240  50.040  1.00  0.00            
ATOM   1781 1HH2 ARG   114      78.530  78.160  49.190  1.00  0.00            
ATOM   1782 2HH2 ARG   114      78.880  78.960  50.730  1.00  0.00            
ATOM   1783  C   ARG   114      78.740  72.130  49.100  1.00  0.00            
ATOM   1784  O   ARG   114      78.550  72.070  47.880  1.00  0.00            
ATOM   1785  N   GLU   115      78.610  71.030  49.850  1.00  0.00            
ATOM   1786  H   GLU   115      78.810  71.060  50.840  1.00  0.00            
ATOM   1787  CA  GLU   115      78.140  69.790  49.280  1.00  0.00            
ATOM   1788  HA  GLU   115      78.690  69.550  48.370  1.00  0.00            
ATOM   1789  CB  GLU   115      78.440  68.670  50.290  1.00  0.00            
ATOM   1790  HB1 GLU   115      77.860  67.820  49.930  1.00  0.00            
ATOM   1791  HB2 GLU   115      78.110  68.880  51.300  1.00  0.00            
ATOM   1792  CG  GLU   115      79.900  68.270  50.120  1.00  0.00            
ATOM   1793  HG1 GLU   115      80.470  69.170  50.350  1.00  0.00            
ATOM   1794  HG2 GLU   115      80.090  67.910  49.110  1.00  0.00            
ATOM   1795  CD  GLU   115      80.150  67.100  51.060  1.00  0.00            
ATOM   1796  OE1 GLU   115      79.710  65.960  50.810  1.00  0.00            
ATOM   1797  OE2 GLU   115      80.810  67.220  52.120  1.00  0.00            
ATOM   1798  C   GLU   115      76.680  69.910  48.870  1.00  0.00            
ATOM   1799  O   GLU   115      76.280  69.490  47.790  1.00  0.00            
ATOM   1800  N   GLY   116      75.900  70.650  49.660  1.00  0.00            
ATOM   1801  H   GLY   116      76.250  71.030  50.520  1.00  0.00            
ATOM   1802  CA  GLY   116      74.550  71.060  49.340  1.00  0.00            
ATOM   1803  HA1 GLY   116      74.290  71.730  50.160  1.00  0.00            
ATOM   1804  HA2 GLY   116      73.850  70.230  49.230  1.00  0.00            
ATOM   1805  C   GLY   116      74.390  72.000  48.160  1.00  0.00            
ATOM   1806  O   GLY   116      73.300  72.230  47.650  1.00  0.00            
ATOM   1807  N   GLU   117      75.510  72.490  47.600  1.00  0.00            
ATOM   1808  H   GLU   117      76.360  72.260  48.090  1.00  0.00            
ATOM   1809  CA  GLU   117      75.590  73.290  46.400  1.00  0.00            
ATOM   1810  HA  GLU   117      74.590  73.650  46.170  1.00  0.00            
ATOM   1811  CB  GLU   117      76.360  74.600  46.580  1.00  0.00            
ATOM   1812  HB1 GLU   117      77.390  74.240  46.690  1.00  0.00            
ATOM   1813  HB2 GLU   117      75.930  75.060  47.460  1.00  0.00            
ATOM   1814  CG  GLU   117      76.310  75.530  45.370  1.00  0.00            
ATOM   1815  HG1 GLU   117      75.580  75.170  44.640  1.00  0.00            
ATOM   1816  HG2 GLU   117      77.280  75.540  44.870  1.00  0.00            
ATOM   1817  CD  GLU   117      76.060  76.960  45.830  1.00  0.00            
ATOM   1818  OE1 GLU   117      74.880  77.330  45.680  1.00  0.00            
ATOM   1819  OE2 GLU   117      77.040  77.680  46.140  1.00  0.00            
ATOM   1820  C   GLU   117      76.160  72.550  45.190  1.00  0.00            
ATOM   1821  O   GLU   117      75.900  72.860  44.030  1.00  0.00            
ATOM   1822  N   ALA   118      77.060  71.600  45.450  1.00  0.00            
ATOM   1823  H   ALA   118      77.270  71.370  46.410  1.00  0.00            
ATOM   1824  CA  ALA   118      77.640  70.770  44.410  1.00  0.00            
ATOM   1825  HA  ALA   118      78.060  71.460  43.670  1.00  0.00            
ATOM   1826  CB  ALA   118      78.790  70.000  45.050  1.00  0.00            
ATOM   1827  HB1 ALA   118      79.280  69.400  44.290  1.00  0.00            
ATOM   1828  HB2 ALA   118      79.470  70.770  45.420  1.00  0.00            
ATOM   1829  HB3 ALA   118      78.560  69.300  45.860  1.00  0.00            
ATOM   1830  C   ALA   118      76.600  69.810  43.850  1.00  0.00            
ATOM   1831  O   ALA   118      76.470  69.620  42.650  1.00  0.00            
ATOM   1832  N   ILE   119      75.760  69.260  44.730  1.00  0.00            
ATOM   1833  H   ILE   119      75.930  69.290  45.720  1.00  0.00            
ATOM   1834  CA  ILE   119      74.540  68.610  44.290  1.00  0.00            
ATOM   1835  HA  ILE   119      74.920  67.860  43.590  1.00  0.00            
ATOM   1836  CB  ILE   119      73.830  67.840  45.400  1.00  0.00            
ATOM   1837  HB  ILE   119      74.550  67.240  45.970  1.00  0.00            
ATOM   1838  CG2 ILE   119      73.220  68.730  46.480  1.00  0.00            
ATOM   1839 1HG2 ILE   119      72.440  69.390  46.120  1.00  0.00            
ATOM   1840 2HG2 ILE   119      72.820  68.100  47.280  1.00  0.00            
ATOM   1841 3HG2 ILE   119      74.060  69.250  46.940  1.00  0.00            
ATOM   1842  CG1 ILE   119      72.850  66.820  44.810  1.00  0.00            
ATOM   1843 1HG1 ILE   119      72.090  67.420  44.310  1.00  0.00            
ATOM   1844 2HG1 ILE   119      72.300  66.440  45.670  1.00  0.00            
ATOM   1845  CD  ILE   119      73.340  65.630  43.990  1.00  0.00            
ATOM   1846  HD1 ILE   119      74.180  65.110  44.440  1.00  0.00            
ATOM   1847  HD2 ILE   119      72.520  64.910  43.920  1.00  0.00            
ATOM   1848  HD3 ILE   119      73.520  65.940  42.960  1.00  0.00            
ATOM   1849  C   ILE   119      73.590  69.450  43.450  1.00  0.00            
ATOM   1850  O   ILE   119      72.880  68.950  42.580  1.00  0.00            
ATOM   1851  N   ALA   120      73.580  70.770  43.670  1.00  0.00            
ATOM   1852  H   ALA   120      74.000  71.090  44.530  1.00  0.00            
ATOM   1853  CA  ALA   120      72.670  71.670  42.980  1.00  0.00            
ATOM   1854  HA  ALA   120      71.660  71.260  43.000  1.00  0.00            
ATOM   1855  CB  ALA   120      72.470  72.940  43.810  1.00  0.00            
ATOM   1856  HB1 ALA   120      73.360  73.580  43.830  1.00  0.00            
ATOM   1857  HB2 ALA   120      71.610  73.500  43.440  1.00  0.00            
ATOM   1858  HB3 ALA   120      72.330  72.630  44.850  1.00  0.00            
ATOM   1859  C   ALA   120      73.160  72.000  41.580  1.00  0.00            
ATOM   1860  O   ALA   120      72.370  72.450  40.750  1.00  0.00            
ATOM   1861  N   TRP   121      74.460  71.860  41.320  1.00  0.00            
ATOM   1862  H   TRP   121      75.090  71.620  42.070  1.00  0.00            
ATOM   1863  CA  TRP   121      75.030  71.880  39.990  1.00  0.00            
ATOM   1864  HA  TRP   121      74.660  72.630  39.290  1.00  0.00            
ATOM   1865  CB  TRP   121      76.540  72.080  40.100  1.00  0.00            
ATOM   1866  HB1 TRP   121      77.090  71.340  40.680  1.00  0.00            
ATOM   1867  HB2 TRP   121      76.720  73.010  40.640  1.00  0.00            
ATOM   1868  CG  TRP   121      77.310  72.380  38.850  1.00  0.00            
ATOM   1869  CD1 TRP   121      78.030  71.460  38.160  1.00  0.00            
ATOM   1870  HD1 TRP   121      78.130  70.420  38.450  1.00  0.00            
ATOM   1871  NE1 TRP   121      78.600  72.080  37.070  1.00  0.00            
ATOM   1872  HE1 TRP   121      79.150  71.590  36.370  1.00  0.00            
ATOM   1873  CE2 TRP   121      78.070  73.330  36.880  1.00  0.00            
ATOM   1874  CZ2 TRP   121      78.110  74.260  35.830  1.00  0.00            
ATOM   1875  HZ2 TRP   121      78.680  74.000  34.950  1.00  0.00            
ATOM   1876  CH2 TRP   121      77.550  75.530  36.000  1.00  0.00            
ATOM   1877  HH2 TRP   121      77.650  76.300  35.250  1.00  0.00            
ATOM   1878  CZ3 TRP   121      76.960  75.890  37.220  1.00  0.00            
ATOM   1879  HZ3 TRP   121      76.550  76.860  37.430  1.00  0.00            
ATOM   1880  CE3 TRP   121      76.860  74.900  38.210  1.00  0.00            
ATOM   1881  HE3 TRP   121      76.290  75.150  39.090  1.00  0.00            
ATOM   1882  CD2 TRP   121      77.460  73.630  38.120  1.00  0.00            
ATOM   1883  C   TRP   121      74.820  70.510  39.360  1.00  0.00            
ATOM   1884  O   TRP   121      74.470  70.310  38.210  1.00  0.00            
ATOM   1885  N   HIE   122      74.980  69.420  40.110  1.00  0.00            
ATOM   1886  H   HIE   122      75.260  69.490  41.080  1.00  0.00            
ATOM   1887  CA  HIE   122      74.840  68.110  39.500  1.00  0.00            
ATOM   1888  HA  HIE   122      75.350  67.950  38.550  1.00  0.00            
ATOM   1889  CB  HIE   122      75.240  67.080  40.550  1.00  0.00            
ATOM   1890  HB1 HIE   122      74.830  66.140  40.190  1.00  0.00            
ATOM   1891  HB2 HIE   122      74.790  67.180  41.540  1.00  0.00            
ATOM   1892  CG  HIE   122      76.720  66.820  40.650  1.00  0.00            
ATOM   1893  ND1 HIE   122      77.630  66.600  39.620  1.00  0.00            
ATOM   1894  CE1 HIE   122      78.810  66.500  40.240  1.00  0.00            
ATOM   1895  HE1 HIE   122      79.750  66.250  39.770  1.00  0.00            
ATOM   1896  NE2 HIE   122      78.730  66.590  41.580  1.00  0.00            
ATOM   1897  HE2 HIE   122      79.520  66.640  42.190  1.00  0.00            
ATOM   1898  CD2 HIE   122      77.390  66.830  41.850  1.00  0.00            
ATOM   1899  HD2 HIE   122      76.880  66.980  42.780  1.00  0.00            
ATOM   1900  C   HIE   122      73.410  67.870  39.030  1.00  0.00            
ATOM   1901  O   HIE   122      73.150  67.360  37.940  1.00  0.00            
ATOM   1902  N   LEU   123      72.460  68.330  39.850  1.00  0.00            
ATOM   1903  H   LEU   123      72.720  68.610  40.780  1.00  0.00            
ATOM   1904  CA  LEU   123      71.040  68.200  39.590  1.00  0.00            
ATOM   1905  HA  LEU   123      70.790  67.210  39.210  1.00  0.00            
ATOM   1906  CB  LEU   123      70.190  68.270  40.850  1.00  0.00            
ATOM   1907  HB1 LEU   123      69.170  68.570  40.600  1.00  0.00            
ATOM   1908  HB2 LEU   123      70.670  69.010  41.480  1.00  0.00            
ATOM   1909  CG  LEU   123      70.150  66.910  41.540  1.00  0.00            
ATOM   1910  HG  LEU   123      71.150  66.490  41.670  1.00  0.00            
ATOM   1911  CD1 LEU   123      69.520  67.160  42.910  1.00  0.00            
ATOM   1912 1HD1 LEU   123      68.470  67.460  42.910  1.00  0.00            
ATOM   1913 2HD1 LEU   123      69.620  66.280  43.550  1.00  0.00            
ATOM   1914 3HD1 LEU   123      70.140  67.910  43.390  1.00  0.00            
ATOM   1915  CD2 LEU   123      69.250  65.860  40.890  1.00  0.00            
ATOM   1916 1HD2 LEU   123      69.230  65.030  41.590  1.00  0.00            
ATOM   1917 2HD2 LEU   123      68.280  66.340  40.960  1.00  0.00            
ATOM   1918 3HD2 LEU   123      69.430  65.640  39.840  1.00  0.00            
ATOM   1919  C   LEU   123      70.610  69.200  38.520  1.00  0.00            
ATOM   1920  O   LEU   123      69.600  69.010  37.840  1.00  0.00            
ATOM   1921  N   ARG   124      71.390  70.260  38.300  1.00  0.00            
ATOM   1922  H   ARG   124      72.230  70.380  38.850  1.00  0.00            
ATOM   1923  CA  ARG   124      71.170  71.150  37.180  1.00  0.00            
ATOM   1924  HA  ARG   124      70.110  71.380  37.130  1.00  0.00            
ATOM   1925  CB  ARG   124      72.030  72.420  37.210  1.00  0.00            
ATOM   1926  HB1 ARG   124      73.100  72.270  37.300  1.00  0.00            
ATOM   1927  HB2 ARG   124      71.730  72.960  38.110  1.00  0.00            
ATOM   1928  CG  ARG   124      71.740  73.410  36.090  1.00  0.00            
ATOM   1929  HG1 ARG   124      70.820  73.960  36.270  1.00  0.00            
ATOM   1930  HG2 ARG   124      71.800  73.010  35.080  1.00  0.00            
ATOM   1931  CD  ARG   124      72.740  74.570  36.080  1.00  0.00            
ATOM   1932  HD1 ARG   124      73.110  74.710  37.100  1.00  0.00            
ATOM   1933  HD2 ARG   124      72.320  75.540  35.800  1.00  0.00            
ATOM   1934  NE  ARG   124      73.840  74.130  35.240  1.00  0.00            
ATOM   1935  HE  ARG   124      73.880  73.160  34.950  1.00  0.00            
ATOM   1936  CZ  ARG   124      74.510  74.880  34.360  1.00  0.00            
ATOM   1937  NH1 ARG   124      74.420  76.220  34.350  1.00  0.00            
ATOM   1938 1HH1 ARG   124      73.870  76.680  35.070  1.00  0.00            
ATOM   1939 2HH1 ARG   124      75.070  76.620  33.700  1.00  0.00            
ATOM   1940  NH2 ARG   124      75.300  74.310  33.440  1.00  0.00            
ATOM   1941 1HH2 ARG   124      75.320  73.300  33.410  1.00  0.00            
ATOM   1942 2HH2 ARG   124      75.900  74.840  32.820  1.00  0.00            
ATOM   1943  C   ARG   124      71.480  70.380  35.910  1.00  0.00            
ATOM   1944  O   ARG   124      70.690  70.470  34.970  1.00  0.00            
ATOM   1945  N   GLU   125      72.590  69.640  35.870  1.00  0.00            
ATOM   1946  H   GLU   125      73.050  69.370  36.720  1.00  0.00            
ATOM   1947  CA  GLU   125      73.090  69.040  34.650  1.00  0.00            
ATOM   1948  HA  GLU   125      72.940  69.770  33.860  1.00  0.00            
ATOM   1949  CB  GLU   125      74.600  68.790  34.620  1.00  0.00            
ATOM   1950  HB1 GLU   125      74.900  68.420  33.640  1.00  0.00            
ATOM   1951  HB2 GLU   125      74.810  68.040  35.380  1.00  0.00            
ATOM   1952  CG  GLU   125      75.490  69.990  34.910  1.00  0.00            
ATOM   1953  HG1 GLU   125      76.530  69.640  35.000  1.00  0.00            
ATOM   1954  HG2 GLU   125      75.220  70.260  35.930  1.00  0.00            
ATOM   1955  CD  GLU   125      75.370  71.110  33.890  1.00  0.00            
ATOM   1956  OE1 GLU   125      76.190  71.100  32.940  1.00  0.00            
ATOM   1957  OE2 GLU   125      74.350  71.820  33.750  1.00  0.00            
ATOM   1958  C   GLU   125      72.340  67.800  34.190  1.00  0.00            
ATOM   1959  O   GLU   125      72.490  67.350  33.050  1.00  0.00            
ATOM   1960  N   VAL   126      71.310  67.350  34.910  1.00  0.00            
ATOM   1961  H   VAL   126      71.020  67.820  35.750  1.00  0.00            
ATOM   1962  CA  VAL   126      70.390  66.320  34.480  1.00  0.00            
ATOM   1963  HA  VAL   126      70.820  65.910  33.560  1.00  0.00            
ATOM   1964  CB  VAL   126      70.330  65.140  35.450  1.00  0.00            
ATOM   1965  HB  VAL   126      69.610  64.430  35.050  1.00  0.00            
ATOM   1966  CG1 VAL   126      71.700  64.470  35.480  1.00  0.00            
ATOM   1967 1HG1 VAL   126      72.480  65.200  35.680  1.00  0.00            
ATOM   1968 2HG1 VAL   126      71.650  63.640  36.190  1.00  0.00            
ATOM   1969 3HG1 VAL   126      71.920  64.000  34.510  1.00  0.00            
ATOM   1970  CG2 VAL   126      69.930  65.490  36.880  1.00  0.00            
ATOM   1971 1HG2 VAL   126      70.660  66.150  37.350  1.00  0.00            
ATOM   1972 2HG2 VAL   126      68.920  65.920  36.820  1.00  0.00            
ATOM   1973 3HG2 VAL   126      69.930  64.520  37.370  1.00  0.00            
ATOM   1974  C   VAL   126      68.990  66.810  34.130  1.00  0.00            
ATOM   1975  O   VAL   126      68.130  66.000  33.800  1.00  0.00            
ATOM   1976  N   ILE   127      68.740  68.120  34.050  1.00  0.00            
ATOM   1977  H   ILE   127      69.540  68.730  34.120  1.00  0.00            
ATOM   1978  CA  ILE   127      67.520  68.790  33.660  1.00  0.00            
ATOM   1979  HA  ILE   127      67.080  68.050  33.000  1.00  0.00            
ATOM   1980  CB  ILE   127      66.650  69.080  34.880  1.00  0.00            
ATOM   1981  HB  ILE   127      66.710  68.230  35.550  1.00  0.00            
ATOM   1982  CG2 ILE   127      67.310  70.180  35.700  1.00  0.00            
ATOM   1983 1HG2 ILE   127      67.500  71.140  35.210  1.00  0.00            
ATOM   1984 2HG2 ILE   127      66.650  70.420  36.540  1.00  0.00            
ATOM   1985 3HG2 ILE   127      68.240  69.780  36.090  1.00  0.00            
ATOM   1986  CG1 ILE   127      65.220  69.500  34.550  1.00  0.00            
ATOM   1987 1HG1 ILE   127      65.210  70.350  33.870  1.00  0.00            
ATOM   1988 2HG1 ILE   127      64.710  69.770  35.470  1.00  0.00            
ATOM   1989  CD  ILE   127      64.480  68.420  33.760  1.00  0.00            
ATOM   1990  HD1 ILE   127      63.420  68.660  33.860  1.00  0.00            
ATOM   1991  HD2 ILE   127      64.880  68.390  32.740  1.00  0.00            
ATOM   1992  HD3 ILE   127      64.720  67.470  34.240  1.00  0.00            
ATOM   1993  C   ILE   127      67.710  69.990  32.740  1.00  0.00            
ATOM   1994  O   ILE   127      66.910  70.210  31.830  1.00  0.00            
ATOM   1995  N   GLY   128      68.890  70.600  32.840  1.00  0.00            
ATOM   1996  H   GLY   128      69.600  70.240  33.450  1.00  0.00            
ATOM   1997  CA  GLY   128      69.420  71.660  32.000  1.00  0.00            
ATOM   1998  HA1 GLY   128      70.490  71.730  32.190  1.00  0.00            
ATOM   1999  HA2 GLY   128      68.900  72.530  32.380  1.00  0.00            
ATOM   2000  C   GLY   128      69.230  71.590  30.490  1.00  0.00            
ATOM   2001  O   GLY   128      68.800  72.570  29.880  1.00  0.00            
ATOM   2002  N   GLY   129      69.660  70.470  29.890  1.00  0.00            
ATOM   2003  H   GLY   129      70.230  69.930  30.520  1.00  0.00            
ATOM   2004  CA  GLY   129      69.740  70.210  28.470  1.00  0.00            
ATOM   2005  HA1 GLY   129      70.550  69.490  28.370  1.00  0.00            
ATOM   2006  HA2 GLY   129      69.990  71.130  27.940  1.00  0.00            
ATOM   2007  C   GLY   129      68.380  69.860  27.870  1.00  0.00            
ATOM   2008  O   GLY   129      68.340  69.350  26.750  1.00  0.00            
ATOM   2009  N   ASP   130      67.330  70.040  28.670  1.00  0.00            
ATOM   2010  H   ASP   130      67.390  70.380  29.620  1.00  0.00            
ATOM   2011  CA  ASP   130      66.040  69.460  28.340  1.00  0.00            
ATOM   2012  HA  ASP   130      65.980  69.290  27.270  1.00  0.00            
ATOM   2013  CB  ASP   130      65.990  68.100  29.040  1.00  0.00            
ATOM   2014  HB1 ASP   130      65.780  68.140  30.110  1.00  0.00            
ATOM   2015  HB2 ASP   130      66.940  67.590  28.940  1.00  0.00            
ATOM   2016  CG  ASP   130      64.810  67.320  28.480  1.00  0.00            
ATOM   2017  OD1 ASP   130      63.840  67.150  29.260  1.00  0.00            
ATOM   2018  OD2 ASP   130      65.000  66.760  27.380  1.00  0.00            
ATOM   2019  C   ASP   130      64.840  70.270  28.820  1.00  0.00            
ATOM   2020  O   ASP   130      63.900  70.460  28.060  1.00  0.00            
ATOM   2021  N   ASP   131      64.800  70.780  30.050  1.00  0.00            
ATOM   2022  H   ASP   131      65.640  70.690  30.600  1.00  0.00            
ATOM   2023  CA  ASP   131      63.660  71.520  30.570  1.00  0.00            
ATOM   2024  HA  ASP   131      63.250  72.110  29.750  1.00  0.00            
ATOM   2025  CB  ASP   131      62.530  70.710  31.200  1.00  0.00            
ATOM   2026  HB1 ASP   131      62.780  70.410  32.220  1.00  0.00            
ATOM   2027  HB2 ASP   131      62.390  69.850  30.550  1.00  0.00            
ATOM   2028  CG  ASP   131      61.240  71.510  31.190  1.00  0.00            
ATOM   2029  OD1 ASP   131      60.660  71.940  30.180  1.00  0.00            
ATOM   2030  OD2 ASP   131      60.630  71.610  32.280  1.00  0.00            
ATOM   2031  C   ASP   131      64.080  72.560  31.590  1.00  0.00            
ATOM   2032  O   ASP   131      63.330  73.480  31.890  1.00  0.00            
ATOM   2033  N   ALA   132      65.320  72.530  32.090  1.00  0.00            
ATOM   2034  H   ALA   132      65.900  71.790  31.720  1.00  0.00            
ATOM   2035  CA  ALA   132      65.920  73.460  33.030  1.00  0.00            
ATOM   2036  HA  ALA   132      66.930  73.070  33.150  1.00  0.00            
ATOM   2037  CB  ALA   132      66.040  74.750  32.220  1.00  0.00            
ATOM   2038  HB1 ALA   132      66.690  74.410  31.420  1.00  0.00            
ATOM   2039  HB2 ALA   132      65.110  75.030  31.730  1.00  0.00            
ATOM   2040  HB3 ALA   132      66.510  75.560  32.770  1.00  0.00            
ATOM   2041  C   ALA   132      65.330  73.470  34.440  1.00  0.00            
ATOM   2042  O   ALA   132      64.510  72.620  34.800  1.00  0.00            
ATOM   2043  N   ARG   133      65.800  74.310  35.350  1.00  0.00            
ATOM   2044  H   ARG   133      66.570  74.900  35.070  1.00  0.00            
ATOM   2045  CA  ARG   133      65.360  74.380  36.730  1.00  0.00            
ATOM   2046  HA  ARG   133      64.420  73.860  36.920  1.00  0.00            
ATOM   2047  CB  ARG   133      66.350  73.510  37.490  1.00  0.00            
ATOM   2048  HB1 ARG   133      66.140  72.520  37.070  1.00  0.00            
ATOM   2049  HB2 ARG   133      66.140  73.470  38.560  1.00  0.00            
ATOM   2050  CG  ARG   133      67.820  73.850  37.290  1.00  0.00            
ATOM   2051  HG1 ARG   133      68.130  74.110  36.270  1.00  0.00            
ATOM   2052  HG2 ARG   133      68.370  72.930  37.480  1.00  0.00            
ATOM   2053  CD  ARG   133      68.410  74.830  38.300  1.00  0.00            
ATOM   2054  HD1 ARG   133      69.330  74.430  38.720  1.00  0.00            
ATOM   2055  HD2 ARG   133      67.780  74.930  39.180  1.00  0.00            
ATOM   2056  NE  ARG   133      68.490  76.210  37.820  1.00  0.00            
ATOM   2057  HE  ARG   133      67.810  76.460  37.120  1.00  0.00            
ATOM   2058  CZ  ARG   133      69.370  77.130  38.240  1.00  0.00            
ATOM   2059  NH1 ARG   133      70.270  77.000  39.230  1.00  0.00            
ATOM   2060 1HH1 ARG   133      70.310  76.180  39.810  1.00  0.00            
ATOM   2061 2HH1 ARG   133      71.070  77.600  39.100  1.00  0.00            
ATOM   2062  NH2 ARG   133      69.350  78.300  37.590  1.00  0.00            
ATOM   2063 1HH2 ARG   133      68.760  78.510  36.800  1.00  0.00            
ATOM   2064 2HH2 ARG   133      70.090  78.970  37.780  1.00  0.00            
ATOM   2065  C   ARG   133      65.230  75.800  37.260  1.00  0.00            
ATOM   2066  O   ARG   133      65.560  76.790  36.600  1.00  0.00            
ATOM   2067  N   TYR   134      64.610  75.900  38.440  1.00  0.00            
ATOM   2068  H   TYR   134      64.340  75.050  38.900  1.00  0.00            
ATOM   2069  CA  TYR   134      64.280  77.080  39.210  1.00  0.00            
ATOM   2070  HA  TYR   134      64.040  77.840  38.460  1.00  0.00            
ATOM   2071  CB  TYR   134      63.040  76.840  40.060  1.00  0.00            
ATOM   2072  HB1 TYR   134      63.280  76.010  40.730  1.00  0.00            
ATOM   2073  HB2 TYR   134      62.250  76.540  39.380  1.00  0.00            
ATOM   2074  CG  TYR   134      62.590  77.960  40.970  1.00  0.00            
ATOM   2075  CD1 TYR   134      61.920  79.020  40.350  1.00  0.00            
ATOM   2076  HD1 TYR   134      61.710  78.970  39.290  1.00  0.00            
ATOM   2077  CE1 TYR   134      61.520  80.120  41.120  1.00  0.00            
ATOM   2078  HE1 TYR   134      60.980  80.890  40.590  1.00  0.00            
ATOM   2079  CZ  TYR   134      61.990  80.210  42.450  1.00  0.00            
ATOM   2080  OH  TYR   134      61.670  81.370  43.090  1.00  0.00            
ATOM   2081  HH  TYR   134      61.290  81.980  42.450  1.00  0.00            
ATOM   2082  CE2 TYR   134      62.640  79.120  43.060  1.00  0.00            
ATOM   2083  HE2 TYR   134      62.870  79.220  44.110  1.00  0.00            
ATOM   2084  CD2 TYR   134      63.020  78.010  42.300  1.00  0.00            
ATOM   2085  HD2 TYR   134      63.620  77.210  42.700  1.00  0.00            
ATOM   2086  C   TYR   134      65.510  77.560  39.980  1.00  0.00            
ATOM   2087  O   TYR   134      66.480  76.830  40.150  1.00  0.00            
ATOM   2088  N   SER   135      65.480  78.810  40.440  1.00  0.00            
ATOM   2089  H   SER   135      64.610  79.320  40.520  1.00  0.00            
ATOM   2090  CA  SER   135      66.560  79.520  41.100  1.00  0.00            
ATOM   2091  HA  SER   135      67.370  79.740  40.420  1.00  0.00            
ATOM   2092  CB  SER   135      65.990  80.850  41.580  1.00  0.00            
ATOM   2093  HB1 SER   135      66.750  81.460  42.080  1.00  0.00            
ATOM   2094  HB2 SER   135      65.110  80.680  42.200  1.00  0.00            
ATOM   2095  OG  SER   135      65.710  81.660  40.470  1.00  0.00            
ATOM   2096  HG  SER   135      66.540  81.870  40.050  1.00  0.00            
ATOM   2097  C   SER   135      67.190  78.730  42.240  1.00  0.00            
ATOM   2098  O   SER   135      66.490  78.050  42.990  1.00  0.00            
ATOM   2099  N   ARG   136      68.490  78.910  42.510  1.00  0.00            
ATOM   2100  H   ARG   136      68.980  79.650  42.030  1.00  0.00            
ATOM   2101  CA  ARG   136      69.250  78.320  43.590  1.00  0.00            
ATOM   2102  HA  ARG   136      68.850  77.330  43.820  1.00  0.00            
ATOM   2103  CB  ARG   136      70.760  78.270  43.340  1.00  0.00            
ATOM   2104  HB1 ARG   136      70.890  79.290  42.990  1.00  0.00            
ATOM   2105  HB2 ARG   136      70.980  77.560  42.550  1.00  0.00            
ATOM   2106  CG  ARG   136      71.730  77.910  44.470  1.00  0.00            
ATOM   2107  HG1 ARG   136      71.490  78.610  45.260  1.00  0.00            
ATOM   2108  HG2 ARG   136      72.770  78.060  44.190  1.00  0.00            
ATOM   2109  CD  ARG   136      71.440  76.500  44.980  1.00  0.00            
ATOM   2110  HD1 ARG   136      71.580  75.830  44.130  1.00  0.00            
ATOM   2111  HD2 ARG   136      70.430  76.410  45.380  1.00  0.00            
ATOM   2112  NE  ARG   136      72.440  76.190  46.000  1.00  0.00            
ATOM   2113  HE  ARG   136      73.320  76.680  45.910  1.00  0.00            
ATOM   2114  CZ  ARG   136      72.310  75.440  47.100  1.00  0.00            
ATOM   2115  NH1 ARG   136      71.140  74.910  47.480  1.00  0.00            
ATOM   2116 1HH1 ARG   136      70.290  74.850  46.940  1.00  0.00            
ATOM   2117 2HH1 ARG   136      71.160  74.380  48.340  1.00  0.00            
ATOM   2118  NH2 ARG   136      73.360  75.200  47.910  1.00  0.00            
ATOM   2119 1HH2 ARG   136      74.140  75.840  47.880  1.00  0.00            
ATOM   2120 2HH2 ARG   136      73.330  74.570  48.700  1.00  0.00            
ATOM   2121  C   ARG   136      68.970  79.090  44.870  1.00  0.00            
ATOM   2122  O   ARG   136      69.600  80.110  45.150  1.00  0.00            
ATOM   2123  N   VAL   137      67.940  78.620  45.580  1.00  0.00            
ATOM   2124  H   VAL   137      67.600  77.690  45.370  1.00  0.00            
ATOM   2125  CA  VAL   137      67.470  79.220  46.810  1.00  0.00            
ATOM   2126  HA  VAL   137      67.850  80.230  46.950  1.00  0.00            
ATOM   2127  CB  VAL   137      65.980  79.510  46.650  1.00  0.00            
ATOM   2128  HB  VAL   137      65.650  79.920  47.600  1.00  0.00            
ATOM   2129  CG1 VAL   137      65.610  80.500  45.540  1.00  0.00            
ATOM   2130 1HG1 VAL   137      64.530  80.670  45.480  1.00  0.00            
ATOM   2131 2HG1 VAL   137      66.160  81.420  45.700  1.00  0.00            
ATOM   2132 3HG1 VAL   137      65.910  80.160  44.550  1.00  0.00            
ATOM   2133  CG2 VAL   137      65.250  78.170  46.530  1.00  0.00            
ATOM   2134 1HG2 VAL   137      65.810  77.440  45.940  1.00  0.00            
ATOM   2135 2HG2 VAL   137      65.060  77.720  47.510  1.00  0.00            
ATOM   2136 3HG2 VAL   137      64.310  78.280  46.000  1.00  0.00            
ATOM   2137  C   VAL   137      67.800  78.440  48.070  1.00  0.00            
ATOM   2138  O   VAL   137      67.880  77.210  48.030  1.00  0.00            
ATOM   2139  N   VAL   138      68.210  79.130  49.140  1.00  0.00            
ATOM   2140  H   VAL   138      68.060  80.130  49.180  1.00  0.00            
ATOM   2141  CA  VAL   138      69.000  78.620  50.240  1.00  0.00            
ATOM   2142  HA  VAL   138      68.850  77.540  50.240  1.00  0.00            
ATOM   2143  CB  VAL   138      70.490  78.960  50.150  1.00  0.00            
ATOM   2144  HB  VAL   138      71.040  78.720  51.050  1.00  0.00            
ATOM   2145  CG1 VAL   138      71.200  78.200  49.040  1.00  0.00            
ATOM   2146 1HG1 VAL   138      70.910  78.620  48.080  1.00  0.00            
ATOM   2147 2HG1 VAL   138      72.240  78.420  49.280  1.00  0.00            
ATOM   2148 3HG1 VAL   138      70.990  77.140  49.160  1.00  0.00            
ATOM   2149  CG2 VAL   138      70.800  80.440  49.940  1.00  0.00            
ATOM   2150 1HG2 VAL   138      71.870  80.580  49.760  1.00  0.00            
ATOM   2151 2HG2 VAL   138      70.220  80.870  49.120  1.00  0.00            
ATOM   2152 3HG2 VAL   138      70.580  81.100  50.780  1.00  0.00            
ATOM   2153  C   VAL   138      68.550  79.060  51.630  1.00  0.00            
ATOM   2154  O   VAL   138      68.100  80.190  51.820  1.00  0.00            
ATOM   2155  N   PHE   139      68.680  78.190  52.630  1.00  0.00            
ATOM   2156  H   PHE   139      69.070  77.270  52.480  1.00  0.00            
ATOM   2157  CA  PHE   139      68.320  78.610  53.960  1.00  0.00            
ATOM   2158  HA  PHE   139      68.580  79.660  54.080  1.00  0.00            
ATOM   2159  CB  PHE   139      66.810  78.480  54.160  1.00  0.00            
ATOM   2160  HB1 PHE   139      66.310  79.120  53.440  1.00  0.00            
ATOM   2161  HB2 PHE   139      66.420  78.790  55.130  1.00  0.00            
ATOM   2162  CG  PHE   139      66.300  77.070  53.960  1.00  0.00            
ATOM   2163  CD1 PHE   139      66.490  76.120  54.970  1.00  0.00            
ATOM   2164  HD1 PHE   139      66.970  76.440  55.880  1.00  0.00            
ATOM   2165  CE1 PHE   139      66.070  74.790  54.810  1.00  0.00            
ATOM   2166  HE1 PHE   139      66.200  74.130  55.650  1.00  0.00            
ATOM   2167  CZ  PHE   139      65.330  74.500  53.650  1.00  0.00            
ATOM   2168  HZ  PHE   139      65.000  73.490  53.470  1.00  0.00            
ATOM   2169  CE2 PHE   139      65.050  75.440  52.650  1.00  0.00            
ATOM   2170  HE2 PHE   139      64.440  75.110  51.820  1.00  0.00            
ATOM   2171  CD2 PHE   139      65.560  76.730  52.820  1.00  0.00            
ATOM   2172  HD2 PHE   139      65.560  77.470  52.040  1.00  0.00            
ATOM   2173  C   PHE   139      69.090  77.870  55.040  1.00  0.00            
ATOM   2174  O   PHE   139      69.720  76.850  54.790  1.00  0.00            
ATOM   2175  N   ASN   140      69.020  78.360  56.280  1.00  0.00            
ATOM   2176  H   ASN   140      68.440  79.160  56.460  1.00  0.00            
ATOM   2177  CA  ASN   140      69.850  77.850  57.360  1.00  0.00            
ATOM   2178  HA  ASN   140      70.670  77.220  57.030  1.00  0.00            
ATOM   2179  CB  ASN   140      70.560  79.070  57.950  1.00  0.00            
ATOM   2180  HB1 ASN   140      69.770  79.600  58.480  1.00  0.00            
ATOM   2181  HB2 ASN   140      70.920  79.640  57.100  1.00  0.00            
ATOM   2182  CG  ASN   140      71.650  78.760  58.970  1.00  0.00            
ATOM   2183  OD1 ASN   140      72.820  78.540  58.670  1.00  0.00            
ATOM   2184  ND2 ASN   140      71.190  78.500  60.200  1.00  0.00            
ATOM   2185 1HD2 ASN   140      70.260  78.800  60.460  1.00  0.00            
ATOM   2186 2HD2 ASN   140      71.680  77.830  60.770  1.00  0.00            
ATOM   2187  C   ASN   140      68.930  77.110  58.320  1.00  0.00            
ATOM   2188  O   ASN   140      69.470  76.250  59.000  1.00  0.00            
ATOM   2189  N   GLU   141      67.650  77.460  58.400  1.00  0.00            
ATOM   2190  H   GLU   141      67.380  78.160  57.730  1.00  0.00            
ATOM   2191  CA  GLU   141      66.630  76.870  59.260  1.00  0.00            
ATOM   2192  HA  GLU   141      66.940  75.830  59.190  1.00  0.00            
ATOM   2193  CB  GLU   141      66.690  77.350  60.700  1.00  0.00            
ATOM   2194  HB1 GLU   141      67.700  77.170  61.060  1.00  0.00            
ATOM   2195  HB2 GLU   141      65.950  76.800  61.280  1.00  0.00            
ATOM   2196  CG  GLU   141      66.400  78.820  61.020  1.00  0.00            
ATOM   2197  HG1 GLU   141      66.320  78.830  62.110  1.00  0.00            
ATOM   2198  HG2 GLU   141      65.450  79.110  60.570  1.00  0.00            
ATOM   2199  CD  GLU   141      67.500  79.780  60.610  1.00  0.00            
ATOM   2200  OE1 GLU   141      67.150  80.770  59.940  1.00  0.00            
ATOM   2201  OE2 GLU   141      68.720  79.660  60.860  1.00  0.00            
ATOM   2202  C   GLU   141      65.260  77.050  58.630  1.00  0.00            
ATOM   2203  O   GLU   141      65.140  77.940  57.790  1.00  0.00            
ATOM   2204  N   ILE   142      64.270  76.210  58.960  1.00  0.00            
ATOM   2205  H   ILE   142      64.450  75.440  59.580  1.00  0.00            
ATOM   2206  CA  ILE   142      63.020  76.110  58.240  1.00  0.00            
ATOM   2207  HA  ILE   142      62.890  77.120  57.850  1.00  0.00            
ATOM   2208  CB  ILE   142      63.120  75.080  57.120  1.00  0.00            
ATOM   2209  HB  ILE   142      64.030  75.260  56.560  1.00  0.00            
ATOM   2210  CG2 ILE   142      63.090  73.600  57.510  1.00  0.00            
ATOM   2211 1HG2 ILE   142      63.810  73.380  58.300  1.00  0.00            
ATOM   2212 2HG2 ILE   142      62.100  73.500  57.950  1.00  0.00            
ATOM   2213 3HG2 ILE   142      63.230  72.800  56.790  1.00  0.00            
ATOM   2214  CG1 ILE   142      61.980  75.360  56.130  1.00  0.00            
ATOM   2215 1HG1 ILE   142      61.010  75.250  56.610  1.00  0.00            
ATOM   2216 2HG1 ILE   142      62.050  74.540  55.410  1.00  0.00            
ATOM   2217  CD  ILE   142      62.150  76.690  55.410  1.00  0.00            
ATOM   2218  HD1 ILE   142      63.200  76.910  55.240  1.00  0.00            
ATOM   2219  HD2 ILE   142      61.700  76.530  54.430  1.00  0.00            
ATOM   2220  HD3 ILE   142      61.530  77.450  55.900  1.00  0.00            
ATOM   2221  C   ILE   142      61.890  75.960  59.250  1.00  0.00            
ATOM   2222  O   ILE   142      62.040  75.280  60.250  1.00  0.00            
ATOM   2223  N   THR   143      60.840  76.740  58.980  1.00  0.00            
ATOM   2224  H   THR   143      60.840  77.270  58.120  1.00  0.00            
ATOM   2225  CA  THR   143      59.620  76.810  59.770  1.00  0.00            
ATOM   2226  HA  THR   143      59.260  75.820  60.060  1.00  0.00            
ATOM   2227  CB  THR   143      59.810  77.590  61.060  1.00  0.00            
ATOM   2228  HB  THR   143      58.840  77.580  61.550  1.00  0.00            
ATOM   2229  CG2 THR   143      60.820  77.190  62.140  1.00  0.00            
ATOM   2230 1HG2 THR   143      61.830  77.360  61.770  1.00  0.00            
ATOM   2231 2HG2 THR   143      60.750  77.820  63.030  1.00  0.00            
ATOM   2232 3HG2 THR   143      60.720  76.160  62.460  1.00  0.00            
ATOM   2233  OG1 THR   143      60.170  78.880  60.620  1.00  0.00            
ATOM   2234  HG1 THR   143      60.320  79.380  61.420  1.00  0.00            
ATOM   2235  C   THR   143      58.550  77.450  58.900  1.00  0.00            
ATOM   2236  O   THR   143      58.750  78.020  57.830  1.00  0.00            
ATOM   2237  N   LYS   144      57.320  77.310  59.400  1.00  0.00            
ATOM   2238  H   LYS   144      57.200  76.830  60.280  1.00  0.00            
ATOM   2239  CA  LYS   144      56.120  77.800  58.740  1.00  0.00            
ATOM   2240  HA  LYS   144      56.150  77.330  57.750  1.00  0.00            
ATOM   2241  CB  LYS   144      54.860  77.440  59.530  1.00  0.00            
ATOM   2242  HB1 LYS   144      54.800  78.080  60.400  1.00  0.00            
ATOM   2243  HB2 LYS   144      55.030  76.410  59.850  1.00  0.00            
ATOM   2244  CG  LYS   144      53.490  77.400  58.860  1.00  0.00            
ATOM   2245  HG1 LYS   144      53.530  76.610  58.110  1.00  0.00            
ATOM   2246  HG2 LYS   144      53.350  78.320  58.280  1.00  0.00            
ATOM   2247  CD  LYS   144      52.410  77.500  59.930  1.00  0.00            
ATOM   2248  HD1 LYS   144      52.680  78.280  60.640  1.00  0.00            
ATOM   2249  HD2 LYS   144      52.420  76.570  60.490  1.00  0.00            
ATOM   2250  CE  LYS   144      51.000  77.630  59.350  1.00  0.00            
ATOM   2251  HE1 LYS   144      51.000  76.660  58.850  1.00  0.00            
ATOM   2252  HE2 LYS   144      51.060  78.330  58.520  1.00  0.00            
ATOM   2253  NZ  LYS   144      49.930  77.910  60.320  1.00  0.00            
ATOM   2254  HZ1 LYS   144      49.090  78.100  59.790  1.00  0.00            
ATOM   2255  HZ2 LYS   144      49.930  77.130  60.960  1.00  0.00            
ATOM   2256  HZ3 LYS   144      50.200  78.720  60.860  1.00  0.00            
ATOM   2257  C   LYS   144      56.100  79.290  58.430  1.00  0.00            
ATOM   2258  O   LYS   144      55.520  79.590  57.390  1.00  0.00            
ATOM   2259  N   ASN   145      56.820  80.120  59.190  1.00  0.00            
ATOM   2260  H   ASN   145      57.090  79.780  60.100  1.00  0.00            
ATOM   2261  CA  ASN   145      57.030  81.510  58.840  1.00  0.00            
ATOM   2262  HA  ASN   145      56.130  81.850  58.330  1.00  0.00            
ATOM   2263  CB  ASN   145      57.410  82.310  60.080  1.00  0.00            
ATOM   2264  HB1 ASN   145      58.360  81.980  60.520  1.00  0.00            
ATOM   2265  HB2 ASN   145      56.660  82.160  60.860  1.00  0.00            
ATOM   2266  CG  ASN   145      57.470  83.800  59.780  1.00  0.00            
ATOM   2267  OD1 ASN   145      56.780  84.240  58.870  1.00  0.00            
ATOM   2268  ND2 ASN   145      58.320  84.610  60.410  1.00  0.00            
ATOM   2269 1HD2 ASN   145      58.980  84.150  61.020  1.00  0.00            
ATOM   2270 2HD2 ASN   145      58.270  85.600  60.210  1.00  0.00            
ATOM   2271  C   ASN   145      58.160  81.660  57.830  1.00  0.00            
ATOM   2272  O   ASN   145      58.080  82.400  56.850  1.00  0.00            
ATOM   2273  N   ALA   146      59.230  80.890  58.020  1.00  0.00            
ATOM   2274  H   ALA   146      59.200  80.200  58.750  1.00  0.00            
ATOM   2275  CA  ALA   146      60.430  80.990  57.210  1.00  0.00            
ATOM   2276  HA  ALA   146      60.680  82.050  57.080  1.00  0.00            
ATOM   2277  CB  ALA   146      61.490  80.080  57.810  1.00  0.00            
ATOM   2278  HB1 ALA   146      62.420  80.290  57.280  1.00  0.00            
ATOM   2279  HB2 ALA   146      61.610  80.270  58.880  1.00  0.00            
ATOM   2280  HB3 ALA   146      61.220  79.040  57.590  1.00  0.00            
ATOM   2281  C   ALA   146      60.230  80.520  55.780  1.00  0.00            
ATOM   2282  O   ALA   146      61.060  80.910  54.960  1.00  0.00            
ATOM   2283  N   ILE   147      59.220  79.720  55.440  1.00  0.00            
ATOM   2284  H   ILE   147      58.620  79.350  56.160  1.00  0.00            
ATOM   2285  CA  ILE   147      59.020  79.120  54.130  1.00  0.00            
ATOM   2286  HA  ILE   147      59.970  79.000  53.600  1.00  0.00            
ATOM   2287  CB  ILE   147      58.480  77.690  54.170  1.00  0.00            
ATOM   2288  HB  ILE   147      59.100  77.290  54.980  1.00  0.00            
ATOM   2289  CG2 ILE   147      57.050  77.640  54.700  1.00  0.00            
ATOM   2290 1HG2 ILE   147      56.830  76.610  54.990  1.00  0.00            
ATOM   2291 2HG2 ILE   147      57.000  78.250  55.610  1.00  0.00            
ATOM   2292 3HG2 ILE   147      56.270  78.030  54.050  1.00  0.00            
ATOM   2293  CG1 ILE   147      58.680  76.830  52.930  1.00  0.00            
ATOM   2294 1HG1 ILE   147      59.730  76.990  52.650  1.00  0.00            
ATOM   2295 2HG1 ILE   147      58.140  77.220  52.070  1.00  0.00            
ATOM   2296  CD  ILE   147      58.410  75.330  52.980  1.00  0.00            
ATOM   2297  HD1 ILE   147      58.910  74.850  53.820  1.00  0.00            
ATOM   2298  HD2 ILE   147      57.350  75.110  53.060  1.00  0.00            
ATOM   2299  HD3 ILE   147      58.860  74.860  52.100  1.00  0.00            
ATOM   2300  C   ILE   147      58.250  79.990  53.150  1.00  0.00            
ATOM   2301  O   ILE   147      58.150  79.710  51.950  1.00  0.00            
ATOM   2302  N   ARG   148      57.550  81.030  53.610  1.00  0.00            
ATOM   2303  H   ARG   148      57.760  81.350  54.540  1.00  0.00            
ATOM   2304  CA  ARG   148      56.480  81.820  53.040  1.00  0.00            
ATOM   2305  HA  ARG   148      55.610  81.160  53.080  1.00  0.00            
ATOM   2306  CB  ARG   148      56.190  83.040  53.900  1.00  0.00            
ATOM   2307  HB1 ARG   148      55.830  82.730  54.880  1.00  0.00            
ATOM   2308  HB2 ARG   148      55.310  83.580  53.560  1.00  0.00            
ATOM   2309  CG  ARG   148      57.350  83.970  54.250  1.00  0.00            
ATOM   2310  HG1 ARG   148      57.700  84.390  53.310  1.00  0.00            
ATOM   2311  HG2 ARG   148      58.220  83.400  54.600  1.00  0.00            
ATOM   2312  CD  ARG   148      56.980  84.950  55.360  1.00  0.00            
ATOM   2313  HD1 ARG   148      57.000  84.360  56.270  1.00  0.00            
ATOM   2314  HD2 ARG   148      56.000  85.390  55.170  1.00  0.00            
ATOM   2315  NE  ARG   148      57.900  86.070  55.560  1.00  0.00            
ATOM   2316  HE  ARG   148      57.410  86.950  55.450  1.00  0.00            
ATOM   2317  CZ  ARG   148      58.980  86.090  56.350  1.00  0.00            
ATOM   2318  NH1 ARG   148      59.340  85.020  57.070  1.00  0.00            
ATOM   2319 1HH1 ARG   148      58.730  84.220  56.970  1.00  0.00            
ATOM   2320 2HH1 ARG   148      60.070  85.000  57.770  1.00  0.00            
ATOM   2321  NH2 ARG   148      59.670  87.210  56.590  1.00  0.00            
ATOM   2322 1HH2 ARG   148      59.560  87.970  55.930  1.00  0.00            
ATOM   2323 2HH2 ARG   148      60.320  87.160  57.360  1.00  0.00            
ATOM   2324  C   ARG   148      56.700  82.280  51.600  1.00  0.00            
ATOM   2325  O   ARG   148      55.700  82.280  50.890  1.00  0.00            
ATOM   2326  N   GLN   149      57.910  82.690  51.200  1.00  0.00            
ATOM   2327  H   GLN   149      58.610  82.650  51.930  1.00  0.00            
ATOM   2328  CA  GLN   149      58.380  83.000  49.870  1.00  0.00            
ATOM   2329  HA  GLN   149      57.520  82.640  49.300  1.00  0.00            
ATOM   2330  CB  GLN   149      58.430  84.520  49.690  1.00  0.00            
ATOM   2331  HB1 GLN   149      58.830  84.720  48.690  1.00  0.00            
ATOM   2332  HB2 GLN   149      59.130  84.900  50.430  1.00  0.00            
ATOM   2333  CG  GLN   149      57.170  85.320  49.980  1.00  0.00            
ATOM   2334  HG1 GLN   149      57.380  86.390  49.930  1.00  0.00            
ATOM   2335  HG2 GLN   149      56.880  85.140  51.010  1.00  0.00            
ATOM   2336  CD  GLN   149      55.970  85.020  49.090  1.00  0.00            
ATOM   2337  OE1 GLN   149      56.080  84.590  47.940  1.00  0.00            
ATOM   2338  NE2 GLN   149      54.760  85.220  49.600  1.00  0.00            
ATOM   2339 1HE2 GLN   149      54.570  85.500  50.550  1.00  0.00            
ATOM   2340 2HE2 GLN   149      53.970  85.280  48.970  1.00  0.00            
ATOM   2341  C   GLN   149      59.710  82.360  49.530  1.00  0.00            
ATOM   2342  O   GLN   149      60.420  82.770  48.610  1.00  0.00            
ATOM   2343  N   ALA   150      60.160  81.350  50.280  1.00  0.00            
ATOM   2344  H   ALA   150      59.590  81.110  51.080  1.00  0.00            
ATOM   2345  CA  ALA   150      61.460  80.720  50.150  1.00  0.00            
ATOM   2346  HA  ALA   150      62.290  81.400  50.300  1.00  0.00            
ATOM   2347  CB  ALA   150      61.480  79.690  51.280  1.00  0.00            
ATOM   2348  HB1 ALA   150      61.440  80.200  52.230  1.00  0.00            
ATOM   2349  HB2 ALA   150      60.620  79.010  51.200  1.00  0.00            
ATOM   2350  HB3 ALA   150      62.400  79.120  51.380  1.00  0.00            
ATOM   2351  C   ALA   150      61.590  80.070  48.780  1.00  0.00            
ATOM   2352  O   ALA   150      62.710  79.900  48.310  1.00  0.00            
ATOM   2353  N   PHE   151      60.500  79.720  48.090  1.00  0.00            
ATOM   2354  H   PHE   151      59.620  80.020  48.480  1.00  0.00            
ATOM   2355  CA  PHE   151      60.510  79.200  46.740  1.00  0.00            
ATOM   2356  HA  PHE   151      61.500  78.900  46.390  1.00  0.00            
ATOM   2357  CB  PHE   151      59.870  77.810  46.770  1.00  0.00            
ATOM   2358  HB1 PHE   151      59.780  77.450  45.740  1.00  0.00            
ATOM   2359  HB2 PHE   151      58.830  77.840  47.090  1.00  0.00            
ATOM   2360  CG  PHE   151      60.650  76.920  47.710  1.00  0.00            
ATOM   2361  CD1 PHE   151      61.770  76.240  47.210  1.00  0.00            
ATOM   2362  HD1 PHE   151      61.980  76.160  46.160  1.00  0.00            
ATOM   2363  CE1 PHE   151      62.620  75.600  48.130  1.00  0.00            
ATOM   2364  HE1 PHE   151      63.540  75.170  47.780  1.00  0.00            
ATOM   2365  CZ  PHE   151      62.270  75.500  49.480  1.00  0.00            
ATOM   2366  HZ  PHE   151      62.880  74.890  50.130  1.00  0.00            
ATOM   2367  CE2 PHE   151      61.090  76.120  49.920  1.00  0.00            
ATOM   2368  HE2 PHE   151      60.840  76.010  50.970  1.00  0.00            
ATOM   2369  CD2 PHE   151      60.310  76.910  49.060  1.00  0.00            
ATOM   2370  HD2 PHE   151      59.450  77.460  49.430  1.00  0.00            
ATOM   2371  C   PHE   151      59.990  80.250  45.770  1.00  0.00            
ATOM   2372  O   PHE   151      59.480  79.890  44.720  1.00  0.00            
ATOM   2373  N   ASN   152      60.080  81.560  46.040  1.00  0.00            
ATOM   2374  H   ASN   152      60.430  81.820  46.950  1.00  0.00            
ATOM   2375  CA  ASN   152      59.590  82.650  45.220  1.00  0.00            
ATOM   2376  HA  ASN   152      59.470  82.200  44.230  1.00  0.00            
ATOM   2377  CB  ASN   152      58.220  83.040  45.760  1.00  0.00            
ATOM   2378  HB1 ASN   152      58.280  83.640  46.670  1.00  0.00            
ATOM   2379  HB2 ASN   152      57.580  82.190  45.990  1.00  0.00            
ATOM   2380  CG  ASN   152      57.470  83.860  44.720  1.00  0.00            
ATOM   2381  OD1 ASN   152      57.710  83.740  43.520  1.00  0.00            
ATOM   2382  ND2 ASN   152      56.520  84.710  45.110  1.00  0.00            
ATOM   2383 1HD2 ASN   152      56.510  84.860  46.110  1.00  0.00            
ATOM   2384 2HD2 ASN   152      56.080  85.330  44.440  1.00  0.00            
ATOM   2385  C   ASN   152      60.600  83.790  45.140  1.00  0.00            
ATOM   2386  O   ASN   152      60.260  84.960  45.250  1.00  0.00            
ATOM   2387  N   LYS   153      61.910  83.560  45.080  1.00  0.00            
ATOM   2388  H   LYS   153      62.080  82.600  44.830  1.00  0.00            
ATOM   2389  CA  LYS   153      63.020  84.490  45.240  1.00  0.00            
ATOM   2390  HA  LYS   153      62.630  85.500  45.180  1.00  0.00            
ATOM   2391  CB  LYS   153      63.680  84.150  46.570  1.00  0.00            
ATOM   2392  HB1 LYS   153      64.730  84.470  46.520  1.00  0.00            
ATOM   2393  HB2 LYS   153      63.850  83.080  46.670  1.00  0.00            
ATOM   2394  CG  LYS   153      62.960  84.740  47.770  1.00  0.00            
ATOM   2395  HG1 LYS   153      61.910  84.440  47.700  1.00  0.00            
ATOM   2396  HG2 LYS   153      63.000  85.820  47.600  1.00  0.00            
ATOM   2397  CD  LYS   153      63.550  84.280  49.090  1.00  0.00            
ATOM   2398  HD1 LYS   153      64.550  84.720  49.150  1.00  0.00            
ATOM   2399  HD2 LYS   153      63.730  83.210  49.040  1.00  0.00            
ATOM   2400  CE  LYS   153      62.600  84.780  50.180  1.00  0.00            
ATOM   2401  HE1 LYS   153      61.770  84.090  50.300  1.00  0.00            
ATOM   2402  HE2 LYS   153      62.290  85.780  49.870  1.00  0.00            
ATOM   2403  NZ  LYS   153      63.310  84.840  51.460  1.00  0.00            
ATOM   2404  HZ1 LYS   153      63.640  83.930  51.750  1.00  0.00            
ATOM   2405  HZ2 LYS   153      64.100  85.480  51.390  1.00  0.00            
ATOM   2406  HZ3 LYS   153      62.760  85.120  52.260  1.00  0.00            
ATOM   2407  C   LYS   153      64.150  84.340  44.230  1.00  0.00            
ATOM   2408  O   LYS   153      64.450  83.190  43.930  1.00  0.00            
ATOM   2409  N   PRO   154      64.940  85.330  43.790  1.00  0.00            
ATOM   2410  CD  PRO   154      64.720  86.720  44.110  1.00  0.00            
ATOM   2411  HD1 PRO   154      65.200  87.040  45.030  1.00  0.00            
ATOM   2412  HD2 PRO   154      63.650  86.930  44.180  1.00  0.00            
ATOM   2413  CG  PRO   154      65.400  87.480  42.980  1.00  0.00            
ATOM   2414  HG1 PRO   154      65.760  88.490  43.190  1.00  0.00            
ATOM   2415  HG2 PRO   154      64.730  87.560  42.120  1.00  0.00            
ATOM   2416  CB  PRO   154      66.560  86.580  42.580  1.00  0.00            
ATOM   2417  HB1 PRO   154      67.450  86.810  43.160  1.00  0.00            
ATOM   2418  HB2 PRO   154      66.800  86.800  41.540  1.00  0.00            
ATOM   2419  CA  PRO   154      66.040  85.170  42.850  1.00  0.00            
ATOM   2420  HA  PRO   154      65.760  84.640  41.940  1.00  0.00            
ATOM   2421  C   PRO   154      67.190  84.430  43.520  1.00  0.00            
ATOM   2422  O   PRO   154      67.460  84.640  44.700  1.00  0.00            
ATOM   2423  N   GLY   155      67.820  83.510  42.790  1.00  0.00            
ATOM   2424  H   GLY   155      67.610  83.450  41.800  1.00  0.00            
ATOM   2425  CA  GLY   155      69.040  82.820  43.170  1.00  0.00            
ATOM   2426  HA1 GLY   155      68.780  82.200  44.030  1.00  0.00            
ATOM   2427  HA2 GLY   155      69.690  83.620  43.520  1.00  0.00            
ATOM   2428  C   GLY   155      69.690  82.090  42.000  1.00  0.00            
ATOM   2429  O   GLY   155      68.960  81.560  41.170  1.00  0.00            
ATOM   2430  N   GLU   156      71.010  82.180  41.790  1.00  0.00            
ATOM   2431  H   GLU   156      71.540  82.830  42.350  1.00  0.00            
ATOM   2432  CA  GLU   156      71.710  81.500  40.720  1.00  0.00            
ATOM   2433  HA  GLU   156      71.160  80.650  40.330  1.00  0.00            
ATOM   2434  CB  GLU   156      71.830  82.590  39.660  1.00  0.00            
ATOM   2435  HB1 GLU   156      72.570  83.350  39.890  1.00  0.00            
ATOM   2436  HB2 GLU   156      70.850  83.020  39.420  1.00  0.00            
ATOM   2437  CG  GLU   156      72.320  82.020  38.330  1.00  0.00            
ATOM   2438  HG1 GLU   156      73.360  81.710  38.420  1.00  0.00            
ATOM   2439  HG2 GLU   156      72.380  82.820  37.590  1.00  0.00            
ATOM   2440  CD  GLU   156      71.400  80.900  37.850  1.00  0.00            
ATOM   2441  OE1 GLU   156      71.680  79.770  38.290  1.00  0.00            
ATOM   2442  OE2 GLU   156      70.350  81.170  37.240  1.00  0.00            
ATOM   2443  C   GLU   156      73.030  80.880  41.160  1.00  0.00            
ATOM   2444  O   GLU   156      73.520  81.210  42.240  1.00  0.00            
ATOM   2445  N   LEU   157      73.580  79.990  40.330  1.00  0.00            
ATOM   2446  H   LEU   157      73.120  79.810  39.450  1.00  0.00            
ATOM   2447  CA  LEU   157      74.680  79.090  40.590  1.00  0.00            
ATOM   2448  HA  LEU   157      75.240  79.340  41.490  1.00  0.00            
ATOM   2449  CB  LEU   157      74.100  77.710  40.890  1.00  0.00            
ATOM   2450  HB1 LEU   157      73.530  77.360  40.030  1.00  0.00            
ATOM   2451  HB2 LEU   157      73.380  77.820  41.710  1.00  0.00            
ATOM   2452  CG  LEU   157      75.210  76.720  41.240  1.00  0.00            
ATOM   2453  HG  LEU   157      75.950  76.620  40.440  1.00  0.00            
ATOM   2454  CD1 LEU   157      75.900  77.030  42.570  1.00  0.00            
ATOM   2455 1HD1 LEU   157      76.780  76.390  42.590  1.00  0.00            
ATOM   2456 2HD1 LEU   157      76.310  78.040  42.520  1.00  0.00            
ATOM   2457 3HD1 LEU   157      75.250  77.000  43.440  1.00  0.00            
ATOM   2458  CD2 LEU   157      74.530  75.360  41.340  1.00  0.00            
ATOM   2459 1HD2 LEU   157      75.290  74.600  41.480  1.00  0.00            
ATOM   2460 2HD2 LEU   157      73.860  75.320  42.200  1.00  0.00            
ATOM   2461 3HD2 LEU   157      73.930  75.070  40.480  1.00  0.00            
ATOM   2462  C   LEU   157      75.660  79.110  39.430  1.00  0.00            
ATOM   2463  O   LEU   157      75.230  79.090  38.280  1.00  0.00            
ATOM   2464  N   ASN   158      76.970  79.150  39.700  1.00  0.00            
ATOM   2465  H   ASN   158      77.300  79.140  40.660  1.00  0.00            
ATOM   2466  CA  ASN   158      78.010  78.970  38.700  1.00  0.00            
ATOM   2467  HA  ASN   158      77.460  78.680  37.800  1.00  0.00            
ATOM   2468  CB  ASN   158      78.570  80.360  38.420  1.00  0.00            
ATOM   2469  HB1 ASN   158      77.720  81.030  38.290  1.00  0.00            
ATOM   2470  HB2 ASN   158      79.240  80.310  37.570  1.00  0.00            
ATOM   2471  CG  ASN   158      79.480  80.800  39.560  1.00  0.00            
ATOM   2472  OD1 ASN   158      79.680  80.180  40.600  1.00  0.00            
ATOM   2473  ND2 ASN   158      80.170  81.930  39.450  1.00  0.00            
ATOM   2474 1HD2 ASN   158      79.890  82.550  38.700  1.00  0.00            
ATOM   2475 2HD2 ASN   158      80.790  82.250  40.190  1.00  0.00            
ATOM   2476  C   ASN   158      78.880  77.760  39.010  1.00  0.00            
ATOM   2477  O   ASN   158      78.770  77.220  40.110  1.00  0.00            
ATOM   2478  N   ILE   159      79.840  77.470  38.130  1.00  0.00            
ATOM   2479  H   ILE   159      79.730  77.870  37.210  1.00  0.00            
ATOM   2480  CA  ILE   159      80.870  76.470  38.270  1.00  0.00            
ATOM   2481  HA  ILE   159      80.410  75.530  38.580  1.00  0.00            
ATOM   2482  CB  ILE   159      81.500  76.240  36.900  1.00  0.00            
ATOM   2483  HB  ILE   159      80.710  76.150  36.160  1.00  0.00            
ATOM   2484  CG2 ILE   159      82.370  77.340  36.310  1.00  0.00            
ATOM   2485 1HG2 ILE   159      82.680  77.270  35.270  1.00  0.00            
ATOM   2486 2HG2 ILE   159      81.800  78.250  36.480  1.00  0.00            
ATOM   2487 3HG2 ILE   159      83.300  77.430  36.880  1.00  0.00            
ATOM   2488  CG1 ILE   159      82.380  74.990  36.910  1.00  0.00            
ATOM   2489 1HG1 ILE   159      83.170  75.060  37.650  1.00  0.00            
ATOM   2490 2HG1 ILE   159      82.850  74.970  35.920  1.00  0.00            
ATOM   2491  CD  ILE   159      81.700  73.670  37.260  1.00  0.00            
ATOM   2492  HD1 ILE   159      82.310  72.790  37.050  1.00  0.00            
ATOM   2493  HD2 ILE   159      81.460  73.670  38.320  1.00  0.00            
ATOM   2494  HD3 ILE   159      80.770  73.650  36.680  1.00  0.00            
ATOM   2495  C   ILE   159      81.930  76.920  39.270  1.00  0.00            
ATOM   2496  O   ILE   159      82.560  76.190  40.030  1.00  0.00            
ATOM   2497  N   ASP   160      82.140  78.230  39.420  1.00  0.00            
ATOM   2498  H   ASP   160      81.660  78.870  38.800  1.00  0.00            
ATOM   2499  CA  ASP   160      83.200  78.810  40.220  1.00  0.00            
ATOM   2500  HA  ASP   160      84.110  78.290  39.940  1.00  0.00            
ATOM   2501  CB  ASP   160      83.490  80.220  39.720  1.00  0.00            
ATOM   2502  HB1 ASP   160      82.630  80.880  39.660  1.00  0.00            
ATOM   2503  HB2 ASP   160      83.970  80.120  38.740  1.00  0.00            
ATOM   2504  CG  ASP   160      84.490  80.900  40.650  1.00  0.00            
ATOM   2505  OD1 ASP   160      85.610  80.420  40.900  1.00  0.00            
ATOM   2506  OD2 ASP   160      84.170  81.940  41.280  1.00  0.00            
ATOM   2507  C   ASP   160      82.880  78.630  41.700  1.00  0.00            
ATOM   2508  O   ASP   160      83.770  78.350  42.500  1.00  0.00            
ATOM   2509  N   ARG   161      81.610  78.620  42.090  1.00  0.00            
ATOM   2510  H   ARG   161      80.990  78.880  41.340  1.00  0.00            
ATOM   2511  CA  ARG   161      81.070  78.230  43.380  1.00  0.00            
ATOM   2512  HA  ARG   161      81.590  78.700  44.210  1.00  0.00            
ATOM   2513  CB  ARG   161      79.570  78.540  43.380  1.00  0.00            
ATOM   2514  HB1 ARG   161      79.160  77.890  44.150  1.00  0.00            
ATOM   2515  HB2 ARG   161      79.130  78.400  42.390  1.00  0.00            
ATOM   2516  CG  ARG   161      79.320  79.970  43.850  1.00  0.00            
ATOM   2517  HG1 ARG   161      79.950  80.610  43.220  1.00  0.00            
ATOM   2518  HG2 ARG   161      79.510  80.110  44.910  1.00  0.00            
ATOM   2519  CD  ARG   161      77.880  80.390  43.550  1.00  0.00            
ATOM   2520  HD1 ARG   161      77.640  80.030  42.550  1.00  0.00            
ATOM   2521  HD2 ARG   161      77.820  81.480  43.480  1.00  0.00            
ATOM   2522  NE  ARG   161      76.890  79.970  44.540  1.00  0.00            
ATOM   2523  HE  ARG   161      76.980  79.050  44.930  1.00  0.00            
ATOM   2524  CZ  ARG   161      75.720  80.580  44.780  1.00  0.00            
ATOM   2525  NH1 ARG   161      75.440  81.820  44.380  1.00  0.00            
ATOM   2526 1HH1 ARG   161      76.120  82.440  43.970  1.00  0.00            
ATOM   2527 2HH1 ARG   161      74.560  82.260  44.620  1.00  0.00            
ATOM   2528  NH2 ARG   161      74.850  79.990  45.620  1.00  0.00            
ATOM   2529 1HH2 ARG   161      75.010  79.000  45.740  1.00  0.00            
ATOM   2530 2HH2 ARG   161      74.120  80.580  46.000  1.00  0.00            
ATOM   2531  C   ARG   161      81.270  76.760  43.700  1.00  0.00            
ATOM   2532  O   ARG   161      81.230  76.490  44.900  1.00  0.00            
ATOM   2533  N   VAL   162      81.290  75.780  42.800  1.00  0.00            
ATOM   2534  H   VAL   162      81.150  76.080  41.840  1.00  0.00            
ATOM   2535  CA  VAL   162      81.420  74.370  43.110  1.00  0.00            
ATOM   2536  HA  VAL   162      81.400  74.180  44.180  1.00  0.00            
ATOM   2537  CB  VAL   162      80.150  73.690  42.600  1.00  0.00            
ATOM   2538  HB  VAL   162      80.210  72.630  42.870  1.00  0.00            
ATOM   2539  CG1 VAL   162      78.880  74.260  43.220  1.00  0.00            
ATOM   2540 1HG1 VAL   162      78.090  73.720  42.710  1.00  0.00            
ATOM   2541 2HG1 VAL   162      78.710  74.020  44.260  1.00  0.00            
ATOM   2542 3HG1 VAL   162      78.750  75.330  43.050  1.00  0.00            
ATOM   2543  CG2 VAL   162      79.890  73.700  41.090  1.00  0.00            
ATOM   2544 1HG2 VAL   162      79.710  74.710  40.720  1.00  0.00            
ATOM   2545 2HG2 VAL   162      80.800  73.310  40.650  1.00  0.00            
ATOM   2546 3HG2 VAL   162      79.070  73.080  40.730  1.00  0.00            
ATOM   2547  C   VAL   162      82.710  73.670  42.710  1.00  0.00            
ATOM   2548  O   VAL   162      82.830  72.480  42.990  1.00  0.00            
ATOM   2549  N   ASN   163      83.650  74.290  42.010  1.00  0.00            
ATOM   2550  H   ASN   163      83.600  75.260  41.750  1.00  0.00            
ATOM   2551  CA  ASN   163      84.780  73.600  41.410  1.00  0.00            
ATOM   2552  HA  ASN   163      84.360  72.760  40.860  1.00  0.00            
ATOM   2553  CB  ASN   163      85.270  74.510  40.290  1.00  0.00            
ATOM   2554  HB1 ASN   163      85.520  75.490  40.710  1.00  0.00            
ATOM   2555  HB2 ASN   163      84.530  74.660  39.500  1.00  0.00            
ATOM   2556  CG  ASN   163      86.550  74.040  39.600  1.00  0.00            
ATOM   2557  OD1 ASN   163      87.570  74.710  39.650  1.00  0.00            
ATOM   2558  ND2 ASN   163      86.580  72.830  39.030  1.00  0.00            
ATOM   2559 1HD2 ASN   163      85.760  72.250  38.960  1.00  0.00            
ATOM   2560 2HD2 ASN   163      87.460  72.520  38.640  1.00  0.00            
ATOM   2561  C   ASN   163      85.850  73.110  42.370  1.00  0.00            
ATOM   2562  O   ASN   163      86.400  72.040  42.100  1.00  0.00            
ATOM   2563  N   ALA   164      86.000  73.830  43.480  1.00  0.00            
ATOM   2564  H   ALA   164      85.590  74.750  43.600  1.00  0.00            
ATOM   2565  CA  ALA   164      86.700  73.230  44.590  1.00  0.00            
ATOM   2566  HA  ALA   164      87.730  73.060  44.270  1.00  0.00            
ATOM   2567  CB  ALA   164      86.910  74.320  45.640  1.00  0.00            
ATOM   2568  HB1 ALA   164      87.560  75.090  45.220  1.00  0.00            
ATOM   2569  HB2 ALA   164      85.900  74.570  45.980  1.00  0.00            
ATOM   2570  HB3 ALA   164      87.340  73.850  46.520  1.00  0.00            
ATOM   2571  C   ALA   164      86.130  71.890  45.010  1.00  0.00            
ATOM   2572  O   ALA   164      86.910  70.940  45.070  1.00  0.00            
ATOM   2573  N   GLN   165      84.830  71.750  45.270  1.00  0.00            
ATOM   2574  H   GLN   165      84.300  72.610  45.240  1.00  0.00            
ATOM   2575  CA  GLN   165      84.210  70.500  45.670  1.00  0.00            
ATOM   2576  HA  GLN   165      84.770  70.180  46.560  1.00  0.00            
ATOM   2577  CB  GLN   165      82.780  70.880  46.040  1.00  0.00            
ATOM   2578  HB1 GLN   165      82.360  71.510  45.270  1.00  0.00            
ATOM   2579  HB2 GLN   165      82.880  71.420  46.980  1.00  0.00            
ATOM   2580  CG  GLN   165      81.920  69.670  46.390  1.00  0.00            
ATOM   2581  HG1 GLN   165      81.770  69.010  45.530  1.00  0.00            
ATOM   2582  HG2 GLN   165      80.960  69.880  46.850  1.00  0.00            
ATOM   2583  CD  GLN   165      82.600  68.940  47.530  1.00  0.00            
ATOM   2584  OE1 GLN   165      83.460  69.420  48.260  1.00  0.00            
ATOM   2585  NE2 GLN   165      82.300  67.640  47.660  1.00  0.00            
ATOM   2586 1HE2 GLN   165      81.700  67.250  46.960  1.00  0.00            
ATOM   2587 2HE2 GLN   165      82.920  67.090  48.240  1.00  0.00            
ATOM   2588  C   GLN   165      84.380  69.470  44.560  1.00  0.00            
ATOM   2589  O   GLN   165      84.720  68.310  44.780  1.00  0.00            
ATOM   2590  N   GLN   166      84.170  69.870  43.310  1.00  0.00            
ATOM   2591  H   GLN   166      84.130  70.880  43.200  1.00  0.00            
ATOM   2592  CA  GLN   166      84.300  69.060  42.120  1.00  0.00            
ATOM   2593  HA  GLN   166      83.460  68.360  42.140  1.00  0.00            
ATOM   2594  CB  GLN   166      84.340  70.010  40.930  1.00  0.00            
ATOM   2595  HB1 GLN   166      85.340  70.390  40.720  1.00  0.00            
ATOM   2596  HB2 GLN   166      83.690  70.870  41.090  1.00  0.00            
ATOM   2597  CG  GLN   166      83.770  69.290  39.710  1.00  0.00            
ATOM   2598  HG1 GLN   166      82.810  68.810  39.870  1.00  0.00            
ATOM   2599  HG2 GLN   166      84.520  68.540  39.420  1.00  0.00            
ATOM   2600  CD  GLN   166      83.650  70.230  38.520  1.00  0.00            
ATOM   2601  OE1 GLN   166      84.410  71.180  38.360  1.00  0.00            
ATOM   2602  NE2 GLN   166      82.960  69.800  37.460  1.00  0.00            
ATOM   2603 1HE2 GLN   166      82.380  68.980  37.560  1.00  0.00            
ATOM   2604 2HE2 GLN   166      83.060  70.250  36.570  1.00  0.00            
ATOM   2605  C   GLN   166      85.660  68.380  42.160  1.00  0.00            
ATOM   2606  O   GLN   166      85.890  67.180  42.000  1.00  0.00            
ATOM   2607  N   ALA   167      86.680  69.210  42.410  1.00  0.00            
ATOM   2608  H   ALA   167      86.440  70.160  42.680  1.00  0.00            
ATOM   2609  CA  ALA   167      88.060  68.830  42.580  1.00  0.00            
ATOM   2610  HA  ALA   167      88.380  68.210  41.740  1.00  0.00            
ATOM   2611  CB  ALA   167      89.010  70.020  42.760  1.00  0.00            
ATOM   2612  HB1 ALA   167      88.940  70.540  41.810  1.00  0.00            
ATOM   2613  HB2 ALA   167      88.630  70.620  43.590  1.00  0.00            
ATOM   2614  HB3 ALA   167      90.010  69.650  42.970  1.00  0.00            
ATOM   2615  C   ALA   167      88.250  67.990  43.840  1.00  0.00            
ATOM   2616  O   ALA   167      89.060  67.070  43.740  1.00  0.00            
ATOM   2617  N   ARG   168      87.580  68.210  44.970  1.00  0.00            
ATOM   2618  H   ARG   168      86.820  68.870  44.860  1.00  0.00            
ATOM   2619  CA  ARG   168      87.760  67.480  46.210  1.00  0.00            
ATOM   2620  HA  ARG   168      88.830  67.450  46.410  1.00  0.00            
ATOM   2621  CB  ARG   168      86.920  68.080  47.330  1.00  0.00            
ATOM   2622  HB1 ARG   168      85.850  68.110  47.120  1.00  0.00            
ATOM   2623  HB2 ARG   168      87.100  69.160  47.320  1.00  0.00            
ATOM   2624  CG  ARG   168      87.390  67.640  48.720  1.00  0.00            
ATOM   2625  HG1 ARG   168      88.470  67.650  48.760  1.00  0.00            
ATOM   2626  HG2 ARG   168      87.030  66.610  48.780  1.00  0.00            
ATOM   2627  CD  ARG   168      86.630  68.510  49.720  1.00  0.00            
ATOM   2628  HD1 ARG   168      85.560  68.330  49.670  1.00  0.00            
ATOM   2629  HD2 ARG   168      86.840  69.540  49.430  1.00  0.00            
ATOM   2630  NE  ARG   168      87.090  68.290  51.090  1.00  0.00            
ATOM   2631  HE  ARG   168      86.690  67.500  51.580  1.00  0.00            
ATOM   2632  CZ  ARG   168      87.940  69.070  51.770  1.00  0.00            
ATOM   2633  NH1 ARG   168      88.380  70.280  51.400  1.00  0.00            
ATOM   2634 1HH1 ARG   168      88.000  70.820  50.630  1.00  0.00            
ATOM   2635 2HH1 ARG   168      89.090  70.750  51.950  1.00  0.00            
ATOM   2636  NH2 ARG   168      88.450  68.560  52.900  1.00  0.00            
ATOM   2637 1HH2 ARG   168      88.350  67.570  53.100  1.00  0.00            
ATOM   2638 2HH2 ARG   168      89.260  69.040  53.250  1.00  0.00            
ATOM   2639  C   ARG   168      87.470  66.000  45.970  1.00  0.00            
ATOM   2640  O   ARG   168      88.250  65.090  46.260  1.00  0.00            
ATOM   2641  N   ARG   169      86.310  65.790  45.340  1.00  0.00            
ATOM   2642  H   ARG   169      85.750  66.600  45.120  1.00  0.00            
ATOM   2643  CA  ARG   169      85.730  64.480  45.100  1.00  0.00            
ATOM   2644  HA  ARG   169      86.010  63.870  45.960  1.00  0.00            
ATOM   2645  CB  ARG   169      84.220  64.690  44.980  1.00  0.00            
ATOM   2646  HB1 ARG   169      83.990  65.400  44.190  1.00  0.00            
ATOM   2647  HB2 ARG   169      83.880  65.080  45.940  1.00  0.00            
ATOM   2648  CG  ARG   169      83.420  63.410  44.710  1.00  0.00            
ATOM   2649  HG1 ARG   169      83.640  62.660  45.460  1.00  0.00            
ATOM   2650  HG2 ARG   169      83.760  63.000  43.760  1.00  0.00            
ATOM   2651  CD  ARG   169      81.960  63.840  44.670  1.00  0.00            
ATOM   2652  HD1 ARG   169      81.840  64.510  43.820  1.00  0.00            
ATOM   2653  HD2 ARG   169      81.900  64.490  45.540  1.00  0.00            
ATOM   2654  NE  ARG   169      81.100  62.660  44.820  1.00  0.00            
ATOM   2655  HE  ARG   169      81.230  61.880  44.200  1.00  0.00            
ATOM   2656  CZ  ARG   169      80.000  62.490  45.570  1.00  0.00            
ATOM   2657  NH1 ARG   169      79.420  63.450  46.290  1.00  0.00            
ATOM   2658 1HH1 ARG   169      79.720  64.390  46.070  1.00  0.00            
ATOM   2659 2HH1 ARG   169      78.610  63.200  46.840  1.00  0.00            
ATOM   2660  NH2 ARG   169      79.410  61.290  45.690  1.00  0.00            
ATOM   2661 1HH2 ARG   169      79.820  60.480  45.250  1.00  0.00            
ATOM   2662 2HH2 ARG   169      78.760  61.120  46.440  1.00  0.00            
ATOM   2663  C   ARG   169      86.340  63.660  43.980  1.00  0.00            
ATOM   2664  O   ARG   169      86.410  62.430  44.080  1.00  0.00            
ATOM   2665  N   PHE   170      86.910  64.310  42.960  1.00  0.00            
ATOM   2666  H   PHE   170      86.720  65.300  42.890  1.00  0.00            
ATOM   2667  CA  PHE   170      87.710  63.660  41.950  1.00  0.00            
ATOM   2668  HA  PHE   170      87.110  62.940  41.390  1.00  0.00            
ATOM   2669  CB  PHE   170      88.230  64.740  41.010  1.00  0.00            
ATOM   2670  HB1 PHE   170      88.790  65.440  41.620  1.00  0.00            
ATOM   2671  HB2 PHE   170      87.310  65.230  40.680  1.00  0.00            
ATOM   2672  CG  PHE   170      89.090  64.270  39.860  1.00  0.00            
ATOM   2673  CD1 PHE   170      88.510  63.620  38.770  1.00  0.00            
ATOM   2674  HD1 PHE   170      87.450  63.440  38.820  1.00  0.00            
ATOM   2675  CE1 PHE   170      89.270  63.140  37.700  1.00  0.00            
ATOM   2676  HE1 PHE   170      88.840  62.660  36.830  1.00  0.00            
ATOM   2677  CZ  PHE   170      90.670  63.270  37.760  1.00  0.00            
ATOM   2678  HZ  PHE   170      91.250  62.970  36.910  1.00  0.00            
ATOM   2679  CE2 PHE   170      91.260  63.960  38.820  1.00  0.00            
ATOM   2680  HE2 PHE   170      92.330  64.160  38.790  1.00  0.00            
ATOM   2681  CD2 PHE   170      90.490  64.360  39.920  1.00  0.00            
ATOM   2682  HD2 PHE   170      90.940  64.850  40.770  1.00  0.00            
ATOM   2683  C   PHE   170      88.850  62.930  42.660  1.00  0.00            
ATOM   2684  O   PHE   170      89.060  61.770  42.310  1.00  0.00            
ATOM   2685  N   MET   171      89.410  63.640  43.640  1.00  0.00            
ATOM   2686  H   MET   171      89.120  64.580  43.870  1.00  0.00            
ATOM   2687  CA  MET   171      90.650  63.240  44.290  1.00  0.00            
ATOM   2688  HA  MET   171      91.190  62.570  43.620  1.00  0.00            
ATOM   2689  CB  MET   171      91.530  64.450  44.600  1.00  0.00            
ATOM   2690  HB1 MET   171      92.410  64.130  45.150  1.00  0.00            
ATOM   2691  HB2 MET   171      90.950  65.080  45.280  1.00  0.00            
ATOM   2692  CG  MET   171      91.820  65.180  43.290  1.00  0.00            
ATOM   2693  HG1 MET   171      90.890  65.600  42.910  1.00  0.00            
ATOM   2694  HG2 MET   171      92.330  64.540  42.570  1.00  0.00            
ATOM   2695  SD  MET   171      92.990  66.530  43.550  1.00  0.00            
ATOM   2696  CE  MET   171      92.560  67.620  42.170  1.00  0.00            
ATOM   2697  HE1 MET   171      93.240  68.470  42.080  1.00  0.00            
ATOM   2698  HE2 MET   171      92.480  67.140  41.200  1.00  0.00            
ATOM   2699  HE3 MET   171      91.580  68.030  42.450  1.00  0.00            
ATOM   2700  C   MET   171      90.390  62.370  45.510  1.00  0.00            
ATOM   2701  O   MET   171      91.280  61.560  45.800  1.00  0.00            
ATOM   2702  N   ASP   172      89.170  62.330  46.050  1.00  0.00            
ATOM   2703  H   ASP   172      88.460  62.950  45.710  1.00  0.00            
ATOM   2704  CA  ASP   172      88.800  61.370  47.070  1.00  0.00            
ATOM   2705  HA  ASP   172      89.560  61.300  47.850  1.00  0.00            
ATOM   2706  CB  ASP   172      87.490  61.950  47.610  1.00  0.00            
ATOM   2707  HB1 ASP   172      86.760  61.940  46.800  1.00  0.00            
ATOM   2708  HB2 ASP   172      87.620  62.990  47.910  1.00  0.00            
ATOM   2709  CG  ASP   172      86.820  61.050  48.640  1.00  0.00            
ATOM   2710  OD1 ASP   172      86.120  60.080  48.260  1.00  0.00            
ATOM   2711  OD2 ASP   172      86.880  61.440  49.820  1.00  0.00            
ATOM   2712  C   ASP   172      88.560  59.960  46.550  1.00  0.00            
ATOM   2713  O   ASP   172      88.980  59.010  47.210  1.00  0.00            
ATOM   2714  N   ARG   173      87.990  59.710  45.370  1.00  0.00            
ATOM   2715  H   ARG   173      87.640  60.590  45.020  1.00  0.00            
ATOM   2716  CA  ARG   173      87.580  58.410  44.890  1.00  0.00            
ATOM   2717  HA  ARG   173      88.210  57.610  45.290  1.00  0.00            
ATOM   2718  CB  ARG   173      86.180  58.030  45.370  1.00  0.00            
ATOM   2719  HB1 ARG   173      86.300  58.020  46.460  1.00  0.00            
ATOM   2720  HB2 ARG   173      86.040  56.960  45.190  1.00  0.00            
ATOM   2721  CG  ARG   173      85.080  58.940  44.820  1.00  0.00            
ATOM   2722  HG1 ARG   173      84.790  58.660  43.810  1.00  0.00            
ATOM   2723  HG2 ARG   173      85.470  59.960  44.810  1.00  0.00            
ATOM   2724  CD  ARG   173      83.750  58.820  45.560  1.00  0.00            
ATOM   2725  HD1 ARG   173      83.500  57.760  45.620  1.00  0.00            
ATOM   2726  HD2 ARG   173      82.980  59.440  45.110  1.00  0.00            
ATOM   2727  NE  ARG   173      83.920  59.320  46.920  1.00  0.00            
ATOM   2728  HE  ARG   173      84.830  59.420  47.350  1.00  0.00            
ATOM   2729  CZ  ARG   173      83.030  59.560  47.900  1.00  0.00            
ATOM   2730  NH1 ARG   173      81.710  59.530  47.680  1.00  0.00            
ATOM   2731 1HH1 ARG   173      81.340  59.360  46.750  1.00  0.00            
ATOM   2732 2HH1 ARG   173      81.060  59.790  48.410  1.00  0.00            
ATOM   2733  NH2 ARG   173      83.490  60.000  49.080  1.00  0.00            
ATOM   2734 1HH2 ARG   173      84.490  60.130  49.170  1.00  0.00            
ATOM   2735 2HH2 ARG   173      82.810  60.160  49.800  1.00  0.00            
ATOM   2736  C   ARG   173      87.700  58.080  43.410  1.00  0.00            
ATOM   2737  O   ARG   173      87.790  56.930  42.990  1.00  0.00            
ATOM   2738  N   VAL   174      87.740  59.130  42.590  1.00  0.00            
ATOM   2739  H   VAL   174      87.750  60.080  42.930  1.00  0.00            
ATOM   2740  CA  VAL   174      87.850  58.860  41.170  1.00  0.00            
ATOM   2741  HA  VAL   174      87.130  58.060  40.990  1.00  0.00            
ATOM   2742  CB  VAL   174      87.310  60.010  40.320  1.00  0.00            
ATOM   2743  HB  VAL   174      87.980  60.870  40.300  1.00  0.00            
ATOM   2744  CG1 VAL   174      87.070  59.610  38.870  1.00  0.00            
ATOM   2745 1HG1 VAL   174      86.380  58.770  38.850  1.00  0.00            
ATOM   2746 2HG1 VAL   174      86.660  60.490  38.370  1.00  0.00            
ATOM   2747 3HG1 VAL   174      88.050  59.350  38.470  1.00  0.00            
ATOM   2748  CG2 VAL   174      85.930  60.500  40.720  1.00  0.00            
ATOM   2749 1HG2 VAL   174      85.800  61.020  41.670  1.00  0.00            
ATOM   2750 2HG2 VAL   174      85.540  61.200  39.990  1.00  0.00            
ATOM   2751 3HG2 VAL   174      85.210  59.680  40.800  1.00  0.00            
ATOM   2752  C   VAL   174      89.260  58.500  40.720  1.00  0.00            
ATOM   2753  O   VAL   174      89.390  57.510  40.010  1.00  0.00            
ATOM   2754  N   VAL   175      90.290  59.150  41.260  1.00  0.00            
ATOM   2755  H   VAL   175      90.040  59.940  41.840  1.00  0.00            
ATOM   2756  CA  VAL   175      91.670  58.840  40.940  1.00  0.00            
ATOM   2757  HA  VAL   175      91.660  58.870  39.850  1.00  0.00            
ATOM   2758  CB  VAL   175      92.580  59.930  41.490  1.00  0.00            
ATOM   2759  HB  VAL   175      93.630  59.770  41.220  1.00  0.00            
ATOM   2760  CG1 VAL   175      92.220  61.250  40.820  1.00  0.00            
ATOM   2761 1HG1 VAL   175      92.940  61.990  41.150  1.00  0.00            
ATOM   2762 2HG1 VAL   175      92.230  61.140  39.730  1.00  0.00            
ATOM   2763 3HG1 VAL   175      91.210  61.490  41.150  1.00  0.00            
ATOM   2764  CG2 VAL   175      92.600  60.090  43.010  1.00  0.00            
ATOM   2765 1HG2 VAL   175      92.700  59.130  43.510  1.00  0.00            
ATOM   2766 2HG2 VAL   175      93.370  60.770  43.380  1.00  0.00            
ATOM   2767 3HG2 VAL   175      91.640  60.480  43.360  1.00  0.00            
ATOM   2768  C   VAL   175      92.120  57.480  41.460  1.00  0.00            
ATOM   2769  O   VAL   175      92.910  56.750  40.870  1.00  0.00            
ATOM   2770  N   GLY   176      91.400  57.080  42.510  1.00  0.00            
ATOM   2771  H   GLY   176      90.760  57.700  42.980  1.00  0.00            
ATOM   2772  CA  GLY   176      91.530  55.760  43.100  1.00  0.00            
ATOM   2773  HA1 GLY   176      91.060  55.810  44.080  1.00  0.00            
ATOM   2774  HA2 GLY   176      92.580  55.480  43.170  1.00  0.00            
ATOM   2775  C   GLY   176      90.870  54.660  42.270  1.00  0.00            
ATOM   2776  O   GLY   176      91.230  53.490  42.310  1.00  0.00            
ATOM   2777  N   TYR   177      89.960  55.040  41.370  1.00  0.00            
ATOM   2778  H   TYR   177      89.650  55.990  41.440  1.00  0.00            
ATOM   2779  CA  TYR   177      89.470  54.180  40.310  1.00  0.00            
ATOM   2780  HA  TYR   177      89.420  53.180  40.740  1.00  0.00            
ATOM   2781  CB  TYR   177      88.040  54.560  39.920  1.00  0.00            
ATOM   2782  HB1 TYR   177      88.080  55.500  39.370  1.00  0.00            
ATOM   2783  HB2 TYR   177      87.430  54.750  40.810  1.00  0.00            
ATOM   2784  CG  TYR   177      87.350  53.540  39.040  1.00  0.00            
ATOM   2785  CD1 TYR   177      87.550  53.480  37.650  1.00  0.00            
ATOM   2786  HD1 TYR   177      88.270  54.120  37.170  1.00  0.00            
ATOM   2787  CE1 TYR   177      86.800  52.580  36.890  1.00  0.00            
ATOM   2788  HE1 TYR   177      86.990  52.630  35.820  1.00  0.00            
ATOM   2789  CZ  TYR   177      85.950  51.590  37.410  1.00  0.00            
ATOM   2790  OH  TYR   177      85.380  50.600  36.660  1.00  0.00            
ATOM   2791  HH  TYR   177      84.930  49.940  37.200  1.00  0.00            
ATOM   2792  CE2 TYR   177      85.640  51.770  38.770  1.00  0.00            
ATOM   2793  HE2 TYR   177      84.870  51.180  39.230  1.00  0.00            
ATOM   2794  CD2 TYR   177      86.380  52.680  39.550  1.00  0.00            
ATOM   2795  HD2 TYR   177      86.060  52.800  40.580  1.00  0.00            
ATOM   2796  C   TYR   177      90.400  54.070  39.120  1.00  0.00            
ATOM   2797  O   TYR   177      90.660  52.950  38.680  1.00  0.00            
ATOM   2798  N   MET   178      90.960  55.180  38.640  1.00  0.00            
ATOM   2799  H   MET   178      90.620  56.070  38.990  1.00  0.00            
ATOM   2800  CA  MET   178      91.810  55.240  37.470  1.00  0.00            
ATOM   2801  HA  MET   178      91.150  54.930  36.650  1.00  0.00            
ATOM   2802  CB  MET   178      92.250  56.660  37.130  1.00  0.00            
ATOM   2803  HB1 MET   178      92.700  56.550  36.150  1.00  0.00            
ATOM   2804  HB2 MET   178      92.970  57.010  37.870  1.00  0.00            
ATOM   2805  CG  MET   178      91.140  57.700  36.950  1.00  0.00            
ATOM   2806  HG1 MET   178      90.830  57.900  37.970  1.00  0.00            
ATOM   2807  HG2 MET   178      90.340  57.270  36.360  1.00  0.00            
ATOM   2808  SD  MET   178      91.760  59.210  36.150  1.00  0.00            
ATOM   2809  CE  MET   178      90.160  60.030  35.940  1.00  0.00            
ATOM   2810  HE1 MET   178      89.610  60.160  36.880  1.00  0.00            
ATOM   2811  HE2 MET   178      90.340  61.050  35.610  1.00  0.00            
ATOM   2812  HE3 MET   178      89.640  59.560  35.110  1.00  0.00            
ATOM   2813  C   MET   178      93.030  54.330  37.500  1.00  0.00            
ATOM   2814  O   MET   178      93.680  54.050  36.490  1.00  0.00            
ATOM   2815  N   VAL   179      93.450  53.880  38.680  1.00  0.00            
ATOM   2816  H   VAL   179      93.060  54.340  39.490  1.00  0.00            
ATOM   2817  CA  VAL   179      94.600  53.030  38.900  1.00  0.00            
ATOM   2818  HA  VAL   179      95.390  53.290  38.190  1.00  0.00            
ATOM   2819  CB  VAL   179      95.260  53.170  40.270  1.00  0.00            
ATOM   2820  HB  VAL   179      96.120  52.510  40.260  1.00  0.00            
ATOM   2821  CG1 VAL   179      95.810  54.590  40.350  1.00  0.00            
ATOM   2822 1HG1 VAL   179      96.210  54.570  41.360  1.00  0.00            
ATOM   2823 2HG1 VAL   179      96.530  54.760  39.550  1.00  0.00            
ATOM   2824 3HG1 VAL   179      95.020  55.330  40.220  1.00  0.00            
ATOM   2825  CG2 VAL   179      94.400  52.770  41.460  1.00  0.00            
ATOM   2826 1HG2 VAL   179      94.020  51.760  41.320  1.00  0.00            
ATOM   2827 2HG2 VAL   179      94.990  52.720  42.380  1.00  0.00            
ATOM   2828 3HG2 VAL   179      93.660  53.530  41.730  1.00  0.00            
ATOM   2829  C   VAL   179      94.340  51.550  38.670  1.00  0.00            
ATOM   2830  O   VAL   179      95.340  50.860  38.530  1.00  0.00            
ATOM   2831  N   SER   180      93.110  51.110  38.400  1.00  0.00            
ATOM   2832  H   SER   180      92.380  51.800  38.340  1.00  0.00            
ATOM   2833  CA  SER   180      92.610  49.780  38.090  1.00  0.00            
ATOM   2834  HA  SER   180      92.750  49.200  39.000  1.00  0.00            
ATOM   2835  CB  SER   180      91.120  49.840  37.760  1.00  0.00            
ATOM   2836  HB1 SER   180      90.610  49.830  38.720  1.00  0.00            
ATOM   2837  HB2 SER   180      90.810  48.910  37.280  1.00  0.00            
ATOM   2838  OG  SER   180      90.700  50.950  37.000  1.00  0.00            
ATOM   2839  HG  SER   180      90.350  51.650  37.550  1.00  0.00            
ATOM   2840  C   SER   180      93.310  48.990  36.990  1.00  0.00            
ATOM   2841  O   SER   180      93.660  47.840  37.230  1.00  0.00            
ATOM   2842  N   PRO   181      93.670  49.490  35.810  1.00  0.00            
ATOM   2843  CD  PRO   181      93.240  50.750  35.240  1.00  0.00            
ATOM   2844  HD1 PRO   181      93.350  51.470  36.050  1.00  0.00            
ATOM   2845  HD2 PRO   181      92.180  50.760  35.000  1.00  0.00            
ATOM   2846  CG  PRO   181      94.140  51.030  34.040  1.00  0.00            
ATOM   2847  HG1 PRO   181      95.090  51.380  34.420  1.00  0.00            
ATOM   2848  HG2 PRO   181      93.680  51.680  33.290  1.00  0.00            
ATOM   2849  CB  PRO   181      94.400  49.600  33.550  1.00  0.00            
ATOM   2850  HB1 PRO   181      95.280  49.620  32.910  1.00  0.00            
ATOM   2851  HB2 PRO   181      93.500  49.240  33.050  1.00  0.00            
ATOM   2852  CA  PRO   181      94.540  48.830  34.860  1.00  0.00            
ATOM   2853  HA  PRO   181      94.220  47.790  34.780  1.00  0.00            
ATOM   2854  C   PRO   181      96.010  48.710  35.220  1.00  0.00            
ATOM   2855  O   PRO   181      96.840  48.090  34.550  1.00  0.00            
ATOM   2856  N   LEU   182      96.480  49.150  36.390  1.00  0.00            
ATOM   2857  H   LEU   182      95.890  49.700  37.010  1.00  0.00            
ATOM   2858  CA  LEU   182      97.850  49.150  36.850  1.00  0.00            
ATOM   2859  HA  LEU   182      98.470  48.680  36.090  1.00  0.00            
ATOM   2860  CB  LEU   182      98.360  50.580  36.970  1.00  0.00            
ATOM   2861  HB1 LEU   182      99.360  50.480  37.390  1.00  0.00            
ATOM   2862  HB2 LEU   182      97.800  51.020  37.800  1.00  0.00            
ATOM   2863  CG  LEU   182      98.180  51.620  35.870  1.00  0.00            
ATOM   2864  HG  LEU   182      97.120  51.870  35.720  1.00  0.00            
ATOM   2865  CD1 LEU   182      98.760  52.920  36.410  1.00  0.00            
ATOM   2866 1HD1 LEU   182      98.520  53.790  35.780  1.00  0.00            
ATOM   2867 2HD1 LEU   182      98.280  53.090  37.370  1.00  0.00            
ATOM   2868 3HD1 LEU   182      99.820  52.760  36.580  1.00  0.00            
ATOM   2869  CD2 LEU   182      98.640  51.290  34.450  1.00  0.00            
ATOM   2870 1HD2 LEU   182      99.710  51.110  34.360  1.00  0.00            
ATOM   2871 2HD2 LEU   182      98.180  50.330  34.230  1.00  0.00            
ATOM   2872 3HD2 LEU   182      98.360  52.090  33.750  1.00  0.00            
ATOM   2873  C   LEU   182      98.030  48.470  38.200  1.00  0.00            
ATOM   2874  O   LEU   182      98.990  47.740  38.430  1.00  0.00            
ATOM   2875  N   LEU   183      97.060  48.570  39.110  1.00  0.00            
ATOM   2876  H   LEU   183      96.330  49.240  38.900  1.00  0.00            
ATOM   2877  CA  LEU   183      97.260  48.400  40.540  1.00  0.00            
ATOM   2878  HA  LEU   183      98.070  49.070  40.830  1.00  0.00            
ATOM   2879  CB  LEU   183      95.990  48.840  41.240  1.00  0.00            
ATOM   2880  HB1 LEU   183      95.230  48.120  40.950  1.00  0.00            
ATOM   2881  HB2 LEU   183      95.670  49.830  40.930  1.00  0.00            
ATOM   2882  CG  LEU   183      96.050  48.890  42.770  1.00  0.00            
ATOM   2883  HG  LEU   183      96.130  47.870  43.160  1.00  0.00            
ATOM   2884  CD1 LEU   183      97.150  49.740  43.390  1.00  0.00            
ATOM   2885 1HD1 LEU   183      98.100  49.220  43.320  1.00  0.00            
ATOM   2886 2HD1 LEU   183      97.300  50.730  42.960  1.00  0.00            
ATOM   2887 3HD1 LEU   183      96.890  49.990  44.420  1.00  0.00            
ATOM   2888  CD2 LEU   183      94.700  49.430  43.240  1.00  0.00            
ATOM   2889 1HD2 LEU   183      94.760  50.520  43.180  1.00  0.00            
ATOM   2890 2HD2 LEU   183      93.890  48.970  42.670  1.00  0.00            
ATOM   2891 3HD2 LEU   183      94.610  49.200  44.300  1.00  0.00            
ATOM   2892  C   LEU   183      97.680  47.000  40.970  1.00  0.00            
ATOM   2893  O   LEU   183      98.350  46.820  41.990  1.00  0.00            
ATOM   2894  N   TRP   184      97.300  46.070  40.100  1.00  0.00            
ATOM   2895  H   TRP   184      96.680  46.300  39.330  1.00  0.00            
ATOM   2896  CA  TRP   184      97.710  44.680  40.140  1.00  0.00            
ATOM   2897  HA  TRP   184      97.240  44.290  41.040  1.00  0.00            
ATOM   2898  CB  TRP   184      97.140  43.860  38.980  1.00  0.00            
ATOM   2899  HB1 TRP   184      96.050  43.930  39.020  1.00  0.00            
ATOM   2900  HB2 TRP   184      97.360  42.840  39.280  1.00  0.00            
ATOM   2901  CG  TRP   184      97.650  44.380  37.670  1.00  0.00            
ATOM   2902  CD1 TRP   184      97.020  45.320  36.930  1.00  0.00            
ATOM   2903  HD1 TRP   184      96.150  45.900  37.190  1.00  0.00            
ATOM   2904  NE1 TRP   184      97.760  45.570  35.790  1.00  0.00            
ATOM   2905  HE1 TRP   184      97.480  46.260  35.110  1.00  0.00            
ATOM   2906  CE2 TRP   184      98.880  44.760  35.730  1.00  0.00            
ATOM   2907  CZ2 TRP   184      99.980  44.680  34.870  1.00  0.00            
ATOM   2908  HZ2 TRP   184     100.050  45.310  33.990  1.00  0.00            
ATOM   2909  CH2 TRP   184     100.970  43.710  35.070  1.00  0.00            
ATOM   2910  HH2 TRP   184     101.660  43.530  34.260  1.00  0.00            
ATOM   2911  CZ3 TRP   184     100.980  42.930  36.230  1.00  0.00            
ATOM   2912  HZ3 TRP   184     101.800  42.290  36.500  1.00  0.00            
ATOM   2913  CE3 TRP   184      99.870  43.050  37.070  1.00  0.00            
ATOM   2914  HE3 TRP   184      99.740  42.480  37.980  1.00  0.00            
ATOM   2915  CD2 TRP   184      98.840  43.990  36.930  1.00  0.00            
ATOM   2916  C   TRP   184      99.230  44.510  40.160  1.00  0.00            
ATOM   2917  O   TRP   184      99.710  43.470  40.590  1.00  0.00            
ATOM   2918  N   LYS   185     100.020  45.560  39.890  1.00  0.00            
ATOM   2919  H   LYS   185      99.420  46.290  39.540  1.00  0.00            
ATOM   2920  CA  LYS   185     101.440  45.780  40.070  1.00  0.00            
ATOM   2921  HA  LYS   185     101.870  44.890  39.600  1.00  0.00            
ATOM   2922  CB  LYS   185     101.920  46.970  39.250  1.00  0.00            
ATOM   2923  HB1 LYS   185     102.940  47.210  39.570  1.00  0.00            
ATOM   2924  HB2 LYS   185     101.280  47.830  39.480  1.00  0.00            
ATOM   2925  CG  LYS   185     101.910  46.900  37.730  1.00  0.00            
ATOM   2926  HG1 LYS   185     101.030  46.350  37.400  1.00  0.00            
ATOM   2927  HG2 LYS   185     102.770  46.260  37.570  1.00  0.00            
ATOM   2928  CD  LYS   185     102.090  48.190  36.930  1.00  0.00            
ATOM   2929  HD1 LYS   185     102.960  48.720  37.320  1.00  0.00            
ATOM   2930  HD2 LYS   185     101.250  48.880  37.010  1.00  0.00            
ATOM   2931  CE  LYS   185     102.220  47.840  35.450  1.00  0.00            
ATOM   2932  HE1 LYS   185     101.980  48.690  34.820  1.00  0.00            
ATOM   2933  HE2 LYS   185     101.450  47.110  35.200  1.00  0.00            
ATOM   2934  NZ  LYS   185     103.600  47.420  35.160  1.00  0.00            
ATOM   2935  HZ1 LYS   185     104.200  48.230  35.290  1.00  0.00            
ATOM   2936  HZ2 LYS   185     104.010  46.600  35.590  1.00  0.00            
ATOM   2937  HZ3 LYS   185     103.620  47.270  34.170  1.00  0.00            
ATOM   2938  C   LYS   185     101.840  45.860  41.530  1.00  0.00            
ATOM   2939  O   LYS   185     103.050  45.830  41.750  1.00  0.00            
ATOM   2940  N   LYS   186     101.010  45.930  42.580  1.00  0.00            
ATOM   2941  H   LYS   186     100.040  45.860  42.320  1.00  0.00            
ATOM   2942  CA  LYS   186     101.470  45.920  43.950  1.00  0.00            
ATOM   2943  HA  LYS   186     102.430  45.390  43.990  1.00  0.00            
ATOM   2944  CB  LYS   186     101.630  47.360  44.430  1.00  0.00            
ATOM   2945  HB1 LYS   186     100.660  47.820  44.560  1.00  0.00            
ATOM   2946  HB2 LYS   186     102.180  47.850  43.620  1.00  0.00            
ATOM   2947  CG  LYS   186     102.400  47.630  45.720  1.00  0.00            
ATOM   2948  HG1 LYS   186     101.880  47.130  46.540  1.00  0.00            
ATOM   2949  HG2 LYS   186     102.360  48.700  45.880  1.00  0.00            
ATOM   2950  CD  LYS   186     103.860  47.190  45.620  1.00  0.00            
ATOM   2951  HD1 LYS   186     104.370  47.830  44.890  1.00  0.00            
ATOM   2952  HD2 LYS   186     103.900  46.140  45.350  1.00  0.00            
ATOM   2953  CE  LYS   186     104.570  47.330  46.960  1.00  0.00            
ATOM   2954  HE1 LYS   186     103.930  46.850  47.690  1.00  0.00            
ATOM   2955  HE2 LYS   186     104.630  48.390  47.210  1.00  0.00            
ATOM   2956  NZ  LYS   186     105.940  46.790  46.990  1.00  0.00            
ATOM   2957  HZ1 LYS   186     105.990  45.780  46.900  1.00  0.00            
ATOM   2958  HZ2 LYS   186     106.570  47.190  46.320  1.00  0.00            
ATOM   2959  HZ3 LYS   186     106.290  46.960  47.920  1.00  0.00            
ATOM   2960  C   LYS   186     100.550  45.080  44.830  1.00  0.00            
ATOM   2961  O   LYS   186     101.070  44.380  45.690  1.00  0.00            
ATOM   2962  N   ILE   187      99.230  45.200  44.670  1.00  0.00            
ATOM   2963  H   ILE   187      98.870  45.650  43.840  1.00  0.00            
ATOM   2964  CA  ILE   187      98.240  44.610  45.550  1.00  0.00            
ATOM   2965  HA  ILE   187      98.650  43.790  46.130  1.00  0.00            
ATOM   2966  CB  ILE   187      97.610  45.660  46.460  1.00  0.00            
ATOM   2967  HB  ILE   187      96.900  45.150  47.110  1.00  0.00            
ATOM   2968  CG2 ILE   187      98.700  46.220  47.370  1.00  0.00            
ATOM   2969 1HG2 ILE   187      99.440  46.850  46.870  1.00  0.00            
ATOM   2970 2HG2 ILE   187      98.230  46.890  48.080  1.00  0.00            
ATOM   2971 3HG2 ILE   187      99.240  45.420  47.870  1.00  0.00            
ATOM   2972  CG1 ILE   187      96.880  46.840  45.820  1.00  0.00            
ATOM   2973 1HG1 ILE   187      96.070  46.470  45.200  1.00  0.00            
ATOM   2974 2HG1 ILE   187      97.490  47.450  45.160  1.00  0.00            
ATOM   2975  CD  ILE   187      96.200  47.850  46.740  1.00  0.00            
ATOM   2976  HD1 ILE   187      96.910  48.550  47.190  1.00  0.00            
ATOM   2977  HD2 ILE   187      95.430  48.410  46.200  1.00  0.00            
ATOM   2978  HD3 ILE   187      95.740  47.290  47.550  1.00  0.00            
ATOM   2979  C   ILE   187      97.210  43.930  44.660  1.00  0.00            
ATOM   2980  O   ILE   187      97.110  44.280  43.480  1.00  0.00            
ATOM   2981  N   ALA   188      96.390  43.000  45.150  1.00  0.00            
ATOM   2982  H   ALA   188      96.720  42.600  46.020  1.00  0.00            
ATOM   2983  CA  ALA   188      95.360  42.230  44.470  1.00  0.00            
ATOM   2984  HA  ALA   188      95.450  42.270  43.380  1.00  0.00            
ATOM   2985  CB  ALA   188      95.340  40.750  44.810  1.00  0.00            
ATOM   2986  HB1 ALA   188      96.270  40.290  44.470  1.00  0.00            
ATOM   2987  HB2 ALA   188      95.310  40.630  45.900  1.00  0.00            
ATOM   2988  HB3 ALA   188      94.500  40.190  44.400  1.00  0.00            
ATOM   2989  C   ALA   188      94.010  42.850  44.780  1.00  0.00            
ATOM   2990  O   ALA   188      92.990  42.420  44.230  1.00  0.00            
ATOM   2991  N   ARG   189      93.890  43.790  45.730  1.00  0.00            
ATOM   2992  H   ARG   189      94.730  44.010  46.240  1.00  0.00            
ATOM   2993  CA  ARG   189      92.700  44.560  46.030  1.00  0.00            
ATOM   2994  HA  ARG   189      91.820  44.070  45.610  1.00  0.00            
ATOM   2995  CB  ARG   189      92.410  44.590  47.530  1.00  0.00            
ATOM   2996  HB1 ARG   189      92.210  43.630  48.020  1.00  0.00            
ATOM   2997  HB2 ARG   189      91.470  45.120  47.720  1.00  0.00            
ATOM   2998  CG  ARG   189      93.490  45.080  48.490  1.00  0.00            
ATOM   2999  HG1 ARG   189      94.240  45.640  47.930  1.00  0.00            
ATOM   3000  HG2 ARG   189      94.010  44.210  48.880  1.00  0.00            
ATOM   3001  CD  ARG   189      92.990  45.840  49.710  1.00  0.00            
ATOM   3002  HD1 ARG   189      92.350  45.230  50.340  1.00  0.00            
ATOM   3003  HD2 ARG   189      92.370  46.650  49.320  1.00  0.00            
ATOM   3004  NE  ARG   189      94.050  46.470  50.500  1.00  0.00            
ATOM   3005  HE  ARG   189      94.560  45.850  51.120  1.00  0.00            
ATOM   3006  CZ  ARG   189      94.430  47.750  50.590  1.00  0.00            
ATOM   3007  NH1 ARG   189      94.040  48.690  49.720  1.00  0.00            
ATOM   3008 1HH1 ARG   189      93.460  48.410  48.940  1.00  0.00            
ATOM   3009 2HH1 ARG   189      94.340  49.650  49.800  1.00  0.00            
ATOM   3010  NH2 ARG   189      95.350  48.080  51.500  1.00  0.00            
ATOM   3011 1HH2 ARG   189      95.560  47.440  52.260  1.00  0.00            
ATOM   3012 2HH2 ARG   189      95.570  49.050  51.670  1.00  0.00            
ATOM   3013  C   ARG   189      92.700  45.980  45.480  1.00  0.00            
ATOM   3014  O   ARG   189      93.650  46.420  44.850  1.00  0.00            
ATOM   3015  N   GLY   190      91.590  46.710  45.620  1.00  0.00            
ATOM   3016  H   GLY   190      90.820  46.250  46.090  1.00  0.00            
ATOM   3017  CA  GLY   190      91.470  48.130  45.330  1.00  0.00            
ATOM   3018  HA1 GLY   190      90.450  48.460  45.150  1.00  0.00            
ATOM   3019  HA2 GLY   190      91.990  48.330  44.390  1.00  0.00            
ATOM   3020  C   GLY   190      92.060  49.050  46.390  1.00  0.00            
ATOM   3021  O   GLY   190      92.300  48.660  47.530  1.00  0.00            
ATOM   3022  N   LEU   191      92.240  50.310  45.990  1.00  0.00            
ATOM   3023  H   LEU   191      91.800  50.600  45.130  1.00  0.00            
ATOM   3024  CA  LEU   191      92.820  51.370  46.790  1.00  0.00            
ATOM   3025  HA  LEU   191      93.460  50.980  47.590  1.00  0.00            
ATOM   3026  CB  LEU   191      93.600  52.280  45.850  1.00  0.00            
ATOM   3027  HB1 LEU   191      92.940  52.650  45.060  1.00  0.00            
ATOM   3028  HB2 LEU   191      94.410  51.680  45.440  1.00  0.00            
ATOM   3029  CG  LEU   191      94.060  53.560  46.530  1.00  0.00            
ATOM   3030  HG  LEU   191      93.200  54.130  46.870  1.00  0.00            
ATOM   3031  CD1 LEU   191      95.030  53.440  47.700  1.00  0.00            
ATOM   3032 1HD1 LEU   191      95.230  54.420  48.130  1.00  0.00            
ATOM   3033 2HD1 LEU   191      94.700  52.790  48.510  1.00  0.00            
ATOM   3034 3HD1 LEU   191      96.050  53.230  47.390  1.00  0.00            
ATOM   3035  CD2 LEU   191      94.830  54.410  45.510  1.00  0.00            
ATOM   3036 1HD2 LEU   191      95.220  55.330  45.940  1.00  0.00            
ATOM   3037 2HD2 LEU   191      95.660  53.810  45.140  1.00  0.00            
ATOM   3038 3HD2 LEU   191      94.230  54.580  44.620  1.00  0.00            
ATOM   3039  C   LEU   191      91.640  52.070  47.440  1.00  0.00            
ATOM   3040  O   LEU   191      90.590  52.210  46.830  1.00  0.00            
ATOM   3041  N   SER   192      91.780  52.430  48.720  1.00  0.00            
ATOM   3042  H   SER   192      92.640  52.280  49.230  1.00  0.00            
ATOM   3043  CA  SER   192      90.710  53.010  49.520  1.00  0.00            
ATOM   3044  HA  SER   192      89.900  52.290  49.580  1.00  0.00            
ATOM   3045  CB  SER   192      91.160  53.280  50.950  1.00  0.00            
ATOM   3046  HB1 SER   192      90.440  53.860  51.540  1.00  0.00            
ATOM   3047  HB2 SER   192      92.070  53.870  50.870  1.00  0.00            
ATOM   3048  OG  SER   192      91.380  52.090  51.680  1.00  0.00            
ATOM   3049  HG  SER   192      92.130  51.660  51.260  1.00  0.00            
ATOM   3050  C   SER   192      90.200  54.350  49.010  1.00  0.00            
ATOM   3051  O   SER   192      90.960  55.170  48.500  1.00  0.00            
ATOM   3052  N   ALA   193      88.930  54.630  49.300  1.00  0.00            
ATOM   3053  H   ALA   193      88.310  53.930  49.670  1.00  0.00            
ATOM   3054  CA  ALA   193      88.280  55.920  49.170  1.00  0.00            
ATOM   3055  HA  ALA   193      88.640  56.350  48.240  1.00  0.00            
ATOM   3056  CB  ALA   193      86.760  55.820  49.050  1.00  0.00            
ATOM   3057  HB1 ALA   193      86.440  56.840  48.810  1.00  0.00            
ATOM   3058  HB2 ALA   193      86.500  55.100  48.270  1.00  0.00            
ATOM   3059  HB3 ALA   193      86.480  55.620  50.080  1.00  0.00            
ATOM   3060  C   ALA   193      88.690  56.870  50.290  1.00  0.00            
ATOM   3061  O   ALA   193      88.970  56.410  51.390  1.00  0.00            
ATOM   3062  N   GLY   194      88.830  58.170  50.010  1.00  0.00            
ATOM   3063  H   GLY   194      88.750  58.430  49.040  1.00  0.00            
ATOM   3064  CA  GLY   194      89.200  59.180  50.980  1.00  0.00            
ATOM   3065  HA1 GLY   194      89.130  58.750  51.980  1.00  0.00            
ATOM   3066  HA2 GLY   194      88.530  60.030  50.870  1.00  0.00            
ATOM   3067  C   GLY   194      90.600  59.730  50.790  1.00  0.00            
ATOM   3068  O   GLY   194      91.400  59.220  50.000  1.00  0.00            
ATOM   3069  N   ARG   195      91.000  60.670  51.640  1.00  0.00            
ATOM   3070  H   ARG   195      90.290  61.010  52.270  1.00  0.00            
ATOM   3071  CA  ARG   195      92.360  61.170  51.680  1.00  0.00            
ATOM   3072  HA  ARG   195      92.940  60.410  51.160  1.00  0.00            
ATOM   3073  CB  ARG   195      92.460  62.400  50.780  1.00  0.00            
ATOM   3074  HB1 ARG   195      93.340  62.950  51.110  1.00  0.00            
ATOM   3075  HB2 ARG   195      91.690  63.100  51.110  1.00  0.00            
ATOM   3076  CG  ARG   195      92.510  62.380  49.260  1.00  0.00            
ATOM   3077  HG1 ARG   195      91.500  62.610  48.910  1.00  0.00            
ATOM   3078  HG2 ARG   195      92.770  61.370  48.920  1.00  0.00            
ATOM   3079  CD  ARG   195      93.510  63.380  48.690  1.00  0.00            
ATOM   3080  HD1 ARG   195      93.700  64.190  49.400  1.00  0.00            
ATOM   3081  HD2 ARG   195      93.060  63.860  47.820  1.00  0.00            
ATOM   3082  NE  ARG   195      94.770  62.780  48.270  1.00  0.00            
ATOM   3083  HE  ARG   195      95.520  62.800  48.950  1.00  0.00            
ATOM   3084  CZ  ARG   195      95.060  62.060  47.170  1.00  0.00            
ATOM   3085  NH1 ARG   195      94.150  61.810  46.210  1.00  0.00            
ATOM   3086 1HH1 ARG   195      93.170  61.710  46.410  1.00  0.00            
ATOM   3087 2HH1 ARG   195      94.520  61.180  45.520  1.00  0.00            
ATOM   3088  NH2 ARG   195      96.330  61.680  46.990  1.00  0.00            
ATOM   3089 1HH2 ARG   195      97.050  62.090  47.570  1.00  0.00            
ATOM   3090 2HH2 ARG   195      96.560  61.180  46.140  1.00  0.00            
ATOM   3091  C   ARG   195      92.910  61.380  53.080  1.00  0.00            
ATOM   3092  O   ARG   195      94.040  61.860  53.190  1.00  0.00            
ATOM   3093  N   VAL   196      92.160  61.020  54.130  1.00  0.00            
ATOM   3094  H   VAL   196      91.410  60.360  53.990  1.00  0.00            
ATOM   3095  CA  VAL   196      92.590  61.190  55.500  1.00  0.00            
ATOM   3096  HA  VAL   196      93.620  61.550  55.520  1.00  0.00            
ATOM   3097  CB  VAL   196      91.710  62.240  56.170  1.00  0.00            
ATOM   3098  HB  VAL   196      90.660  61.940  56.170  1.00  0.00            
ATOM   3099  CG1 VAL   196      92.080  62.580  57.610  1.00  0.00            
ATOM   3100 1HG1 VAL   196      93.160  62.640  57.750  1.00  0.00            
ATOM   3101 2HG1 VAL   196      91.560  63.490  57.910  1.00  0.00            
ATOM   3102 3HG1 VAL   196      91.740  61.810  58.290  1.00  0.00            
ATOM   3103  CG2 VAL   196      91.610  63.570  55.430  1.00  0.00            
ATOM   3104 1HG2 VAL   196      91.290  63.300  54.420  1.00  0.00            
ATOM   3105 2HG2 VAL   196      90.910  64.230  55.940  1.00  0.00            
ATOM   3106 3HG2 VAL   196      92.550  64.110  55.360  1.00  0.00            
ATOM   3107  C   VAL   196      92.720  59.970  56.390  1.00  0.00            
ATOM   3108  O   VAL   196      93.450  60.030  57.380  1.00  0.00            
ATOM   3109  N   GLN   197      92.320  58.760  55.980  1.00  0.00            
ATOM   3110  H   GLN   197      91.970  58.660  55.040  1.00  0.00            
ATOM   3111  CA  GLN   197      92.600  57.490  56.620  1.00  0.00            
ATOM   3112  HA  GLN   197      92.260  57.560  57.650  1.00  0.00            
ATOM   3113  CB  GLN   197      91.810  56.510  55.760  1.00  0.00            
ATOM   3114  HB1 GLN   197      92.130  56.660  54.730  1.00  0.00            
ATOM   3115  HB2 GLN   197      90.750  56.730  55.690  1.00  0.00            
ATOM   3116  CG  GLN   197      91.920  55.040  56.180  1.00  0.00            
ATOM   3117  HG1 GLN   197      91.510  54.750  57.140  1.00  0.00            
ATOM   3118  HG2 GLN   197      92.990  54.810  56.170  1.00  0.00            
ATOM   3119  CD  GLN   197      91.350  54.130  55.100  1.00  0.00            
ATOM   3120  OE1 GLN   197      90.410  54.380  54.360  1.00  0.00            
ATOM   3121  NE2 GLN   197      91.910  52.920  55.000  1.00  0.00            
ATOM   3122 1HE2 GLN   197      92.550  52.630  55.730  1.00  0.00            
ATOM   3123 2HE2 GLN   197      91.520  52.310  54.290  1.00  0.00            
ATOM   3124  C   GLN   197      94.100  57.210  56.550  1.00  0.00            
ATOM   3125  O   GLN   197      94.740  56.670  57.450  1.00  0.00            
ATOM   3126  N   SER   198      94.740  57.620  55.450  1.00  0.00            
ATOM   3127  H   SER   198      94.240  58.180  54.770  1.00  0.00            
ATOM   3128  CA  SER   198      96.190  57.600  55.360  1.00  0.00            
ATOM   3129  HA  SER   198      96.440  56.560  55.610  1.00  0.00            
ATOM   3130  CB  SER   198      96.660  57.890  53.940  1.00  0.00            
ATOM   3131  HB1 SER   198      96.160  57.340  53.150  1.00  0.00            
ATOM   3132  HB2 SER   198      97.740  57.750  53.940  1.00  0.00            
ATOM   3133  OG  SER   198      96.460  59.230  53.560  1.00  0.00            
ATOM   3134  HG  SER   198      96.660  59.430  52.640  1.00  0.00            
ATOM   3135  C   SER   198      96.910  58.510  56.340  1.00  0.00            
ATOM   3136  O   SER   198      98.010  58.130  56.740  1.00  0.00            
ATOM   3137  N   VAL   199      96.340  59.670  56.690  1.00  0.00            
ATOM   3138  H   VAL   199      95.450  59.870  56.260  1.00  0.00            
ATOM   3139  CA  VAL   199      96.810  60.370  57.870  1.00  0.00            
ATOM   3140  HA  VAL   199      97.890  60.260  57.870  1.00  0.00            
ATOM   3141  CB  VAL   199      96.420  61.840  58.030  1.00  0.00            
ATOM   3142  HB  VAL   199      95.370  62.030  58.280  1.00  0.00            
ATOM   3143  CG1 VAL   199      97.340  62.470  59.070  1.00  0.00            
ATOM   3144 1HG1 VAL   199      97.070  62.130  60.070  1.00  0.00            
ATOM   3145 2HG1 VAL   199      98.330  62.070  58.880  1.00  0.00            
ATOM   3146 3HG1 VAL   199      97.230  63.550  58.930  1.00  0.00            
ATOM   3147  CG2 VAL   199      96.750  62.560  56.730  1.00  0.00            
ATOM   3148 1HG2 VAL   199      96.660  63.640  56.810  1.00  0.00            
ATOM   3149 2HG2 VAL   199      97.770  62.370  56.390  1.00  0.00            
ATOM   3150 3HG2 VAL   199      96.230  62.120  55.880  1.00  0.00            
ATOM   3151  C   VAL   199      96.490  59.620  59.160  1.00  0.00            
ATOM   3152  O   VAL   199      97.480  59.400  59.850  1.00  0.00            
ATOM   3153  N   ALA   200      95.250  59.280  59.510  1.00  0.00            
ATOM   3154  H   ALA   200      94.520  59.480  58.840  1.00  0.00            
ATOM   3155  CA  ALA   200      94.860  58.680  60.760  1.00  0.00            
ATOM   3156  HA  ALA   200      95.020  59.390  61.570  1.00  0.00            
ATOM   3157  CB  ALA   200      93.390  58.340  60.590  1.00  0.00            
ATOM   3158  HB1 ALA   200      92.830  59.260  60.450  1.00  0.00            
ATOM   3159  HB2 ALA   200      93.200  57.700  59.720  1.00  0.00            
ATOM   3160  HB3 ALA   200      92.880  57.990  61.490  1.00  0.00            
ATOM   3161  C   ALA   200      95.670  57.430  61.090  1.00  0.00            
ATOM   3162  O   ALA   200      96.160  57.190  62.190  1.00  0.00            
ATOM   3163  N   VAL   201      95.950  56.610  60.070  1.00  0.00            
ATOM   3164  H   VAL   201      95.570  56.800  59.150  1.00  0.00            
ATOM   3165  CA  VAL   201      96.680  55.380  60.290  1.00  0.00            
ATOM   3166  HA  VAL   201      96.310  54.950  61.220  1.00  0.00            
ATOM   3167  CB  VAL   201      96.470  54.500  59.070  1.00  0.00            
ATOM   3168  HB  VAL   201      95.420  54.510  58.790  1.00  0.00            
ATOM   3169  CG1 VAL   201      97.270  54.930  57.840  1.00  0.00            
ATOM   3170 1HG1 VAL   201      97.010  55.970  57.630  1.00  0.00            
ATOM   3171 2HG1 VAL   201      98.330  54.760  58.030  1.00  0.00            
ATOM   3172 3HG1 VAL   201      96.900  54.320  57.020  1.00  0.00            
ATOM   3173  CG2 VAL   201      96.840  53.040  59.360  1.00  0.00            
ATOM   3174 1HG2 VAL   201      96.470  52.840  60.360  1.00  0.00            
ATOM   3175 2HG2 VAL   201      96.520  52.400  58.540  1.00  0.00            
ATOM   3176 3HG2 VAL   201      97.930  53.000  59.390  1.00  0.00            
ATOM   3177  C   VAL   201      98.150  55.610  60.610  1.00  0.00            
ATOM   3178  O   VAL   201      98.750  54.970  61.470  1.00  0.00            
ATOM   3179  N   ARG   202      98.760  56.600  59.960  1.00  0.00            
ATOM   3180  H   ARG   202      98.330  57.110  59.200  1.00  0.00            
ATOM   3181  CA  ARG   202     100.190  56.770  60.120  1.00  0.00            
ATOM   3182  HA  ARG   202     100.730  55.850  60.360  1.00  0.00            
ATOM   3183  CB  ARG   202     100.820  57.250  58.820  1.00  0.00            
ATOM   3184  HB1 ARG   202     100.240  58.150  58.580  1.00  0.00            
ATOM   3185  HB2 ARG   202     100.690  56.540  58.010  1.00  0.00            
ATOM   3186  CG  ARG   202     102.310  57.590  58.810  1.00  0.00            
ATOM   3187  HG1 ARG   202     102.530  58.540  59.300  1.00  0.00            
ATOM   3188  HG2 ARG   202     102.560  57.630  57.750  1.00  0.00            
ATOM   3189  CD  ARG   202     103.190  56.500  59.410  1.00  0.00            
ATOM   3190  HD1 ARG   202     102.970  55.520  58.990  1.00  0.00            
ATOM   3191  HD2 ARG   202     103.050  56.290  60.470  1.00  0.00            
ATOM   3192  NE  ARG   202     104.590  56.740  59.060  1.00  0.00            
ATOM   3193  HE  ARG   202     104.670  57.700  58.780  1.00  0.00            
ATOM   3194  CZ  ARG   202     105.670  55.950  58.950  1.00  0.00            
ATOM   3195  NH1 ARG   202     105.630  54.690  59.420  1.00  0.00            
ATOM   3196 1HH1 ARG   202     104.810  54.160  59.670  1.00  0.00            
ATOM   3197 2HH1 ARG   202     106.480  54.150  59.390  1.00  0.00            
ATOM   3198  NH2 ARG   202     106.800  56.500  58.480  1.00  0.00            
ATOM   3199 1HH2 ARG   202     106.820  57.440  58.110  1.00  0.00            
ATOM   3200 2HH2 ARG   202     107.620  55.910  58.550  1.00  0.00            
ATOM   3201  C   ARG   202     100.500  57.740  61.250  1.00  0.00            
ATOM   3202  O   ARG   202     101.630  57.990  61.670  1.00  0.00            
ATOM   3203  N   LEU   203      99.470  58.430  61.750  1.00  0.00            
ATOM   3204  H   LEU   203      98.630  58.300  61.200  1.00  0.00            
ATOM   3205  CA  LEU   203      99.420  59.360  62.850  1.00  0.00            
ATOM   3206  HA  LEU   203     100.390  59.840  62.980  1.00  0.00            
ATOM   3207  CB  LEU   203      98.280  60.340  62.590  1.00  0.00            
ATOM   3208  HB1 LEU   203      97.340  59.800  62.550  1.00  0.00            
ATOM   3209  HB2 LEU   203      98.510  60.950  61.710  1.00  0.00            
ATOM   3210  CG  LEU   203      98.080  61.310  63.750  1.00  0.00            
ATOM   3211  HG  LEU   203      97.580  60.830  64.600  1.00  0.00            
ATOM   3212  CD1 LEU   203      99.270  62.070  64.330  1.00  0.00            
ATOM   3213 1HD1 LEU   203      99.990  61.350  64.700  1.00  0.00            
ATOM   3214 2HD1 LEU   203      99.720  62.710  63.570  1.00  0.00            
ATOM   3215 3HD1 LEU   203      98.900  62.600  65.210  1.00  0.00            
ATOM   3216  CD2 LEU   203      97.170  62.470  63.380  1.00  0.00            
ATOM   3217 1HD2 LEU   203      96.930  63.070  64.250  1.00  0.00            
ATOM   3218 2HD2 LEU   203      97.600  63.070  62.570  1.00  0.00            
ATOM   3219 3HD2 LEU   203      96.220  62.060  63.040  1.00  0.00            
ATOM   3220  C   LEU   203      99.280  58.540  64.130  1.00  0.00            
ATOM   3221  O   LEU   203      99.920  58.880  65.120  1.00  0.00            
ATOM   3222  N   VAL   204      98.560  57.410  64.180  1.00  0.00            
ATOM   3223  H   VAL   204      97.930  57.190  63.420  1.00  0.00            
ATOM   3224  CA  VAL   204      98.570  56.500  65.310  1.00  0.00            
ATOM   3225  HA  VAL   204      98.490  57.200  66.140  1.00  0.00            
ATOM   3226  CB  VAL   204      97.300  55.670  65.430  1.00  0.00            
ATOM   3227  HB  VAL   204      97.430  55.030  66.310  1.00  0.00            
ATOM   3228  CG1 VAL   204      96.030  56.500  65.620  1.00  0.00            
ATOM   3229 1HG1 VAL   204      96.070  57.060  66.560  1.00  0.00            
ATOM   3230 2HG1 VAL   204      96.020  57.220  64.800  1.00  0.00            
ATOM   3231 3HG1 VAL   204      95.160  55.850  65.590  1.00  0.00            
ATOM   3232  CG2 VAL   204      97.110  54.680  64.280  1.00  0.00            
ATOM   3233 1HG2 VAL   204      96.940  55.160  63.320  1.00  0.00            
ATOM   3234 2HG2 VAL   204      97.800  53.840  64.240  1.00  0.00            
ATOM   3235 3HG2 VAL   204      96.190  54.110  64.410  1.00  0.00            
ATOM   3236  C   VAL   204      99.890  55.750  65.360  1.00  0.00            
ATOM   3237  O   VAL   204     100.340  55.490  66.480  1.00  0.00            
ATOM   3238  N   VAL   205     100.600  55.560  64.250  1.00  0.00            
ATOM   3239  H   VAL   205     100.080  55.640  63.390  1.00  0.00            
ATOM   3240  CA  VAL   205     101.960  55.060  64.300  1.00  0.00            
ATOM   3241  HA  VAL   205     102.010  54.270  65.040  1.00  0.00            
ATOM   3242  CB  VAL   205     102.430  54.520  62.950  1.00  0.00            
ATOM   3243  HB  VAL   205     102.130  55.230  62.180  1.00  0.00            
ATOM   3244  CG1 VAL   205     103.950  54.390  62.950  1.00  0.00            
ATOM   3245 1HG1 VAL   205     104.250  53.730  63.770  1.00  0.00            
ATOM   3246 2HG1 VAL   205     104.280  53.940  62.020  1.00  0.00            
ATOM   3247 3HG1 VAL   205     104.370  55.400  62.910  1.00  0.00            
ATOM   3248  CG2 VAL   205     101.810  53.160  62.650  1.00  0.00            
ATOM   3249 1HG2 VAL   205     102.060  52.420  63.410  1.00  0.00            
ATOM   3250 2HG2 VAL   205     100.730  53.310  62.720  1.00  0.00            
ATOM   3251 3HG2 VAL   205     102.080  52.710  61.690  1.00  0.00            
ATOM   3252  C   VAL   205     102.850  56.180  64.830  1.00  0.00            
ATOM   3253  O   VAL   205     103.540  55.960  65.830  1.00  0.00            
ATOM   3254  N   GLU   206     102.820  57.450  64.430  1.00  0.00            
ATOM   3255  H   GLU   206     102.100  57.720  63.780  1.00  0.00            
ATOM   3256  CA  GLU   206     103.590  58.600  64.860  1.00  0.00            
ATOM   3257  HA  GLU   206     104.650  58.420  64.680  1.00  0.00            
ATOM   3258  CB  GLU   206     103.040  59.910  64.290  1.00  0.00            
ATOM   3259  HB1 GLU   206     102.030  60.090  64.650  1.00  0.00            
ATOM   3260  HB2 GLU   206     102.950  59.730  63.220  1.00  0.00            
ATOM   3261  CG  GLU   206     103.850  61.190  64.520  1.00  0.00            
ATOM   3262  HG1 GLU   206     104.550  61.230  63.680  1.00  0.00            
ATOM   3263  HG2 GLU   206     104.360  61.240  65.480  1.00  0.00            
ATOM   3264  CD  GLU   206     103.050  62.480  64.480  1.00  0.00            
ATOM   3265  OE1 GLU   206     103.060  63.160  63.430  1.00  0.00            
ATOM   3266  OE2 GLU   206     102.630  62.960  65.550  1.00  0.00            
ATOM   3267  C   GLU   206     103.470  58.670  66.370  1.00  0.00            
ATOM   3268  O   GLU   206     104.460  58.850  67.070  1.00  0.00            
ATOM   3269  N   ARG   207     102.250  58.500  66.900  1.00  0.00            
ATOM   3270  H   ARG   207     101.490  58.270  66.280  1.00  0.00            
ATOM   3271  CA  ARG   207     101.990  58.450  68.330  1.00  0.00            
ATOM   3272  HA  ARG   207     102.560  59.300  68.690  1.00  0.00            
ATOM   3273  CB  ARG   207     100.500  58.560  68.630  1.00  0.00            
ATOM   3274  HB1 ARG   207     100.030  57.580  68.600  1.00  0.00            
ATOM   3275  HB2 ARG   207      99.920  59.080  67.860  1.00  0.00            
ATOM   3276  CG  ARG   207     100.280  59.140  70.030  1.00  0.00            
ATOM   3277  HG1 ARG   207     100.580  58.320  70.680  1.00  0.00            
ATOM   3278  HG2 ARG   207      99.220  59.350  70.160  1.00  0.00            
ATOM   3279  CD  ARG   207     101.110  60.380  70.350  1.00  0.00            
ATOM   3280  HD1 ARG   207     101.030  61.110  69.540  1.00  0.00            
ATOM   3281  HD2 ARG   207     102.160  60.140  70.490  1.00  0.00            
ATOM   3282  NE  ARG   207     100.640  61.000  71.580  1.00  0.00            
ATOM   3283  HE  ARG   207     100.020  60.370  72.080  1.00  0.00            
ATOM   3284  CZ  ARG   207     100.810  62.260  72.010  1.00  0.00            
ATOM   3285  NH1 ARG   207     101.720  63.080  71.470  1.00  0.00            
ATOM   3286 1HH1 ARG   207     102.310  62.810  70.700  1.00  0.00            
ATOM   3287 2HH1 ARG   207     101.930  63.940  71.970  1.00  0.00            
ATOM   3288  NH2 ARG   207     100.120  62.720  73.060  1.00  0.00            
ATOM   3289 1HH2 ARG   207      99.290  62.190  73.270  1.00  0.00            
ATOM   3290 2HH2 ARG   207     100.200  63.660  73.420  1.00  0.00            
ATOM   3291  C   ARG   207     102.680  57.310  69.080  1.00  0.00            
ATOM   3292  O   ARG   207     103.050  57.470  70.240  1.00  0.00            
ATOM   3293  N   GLU   208     102.850  56.180  68.390  1.00  0.00            
ATOM   3294  H   GLU   208     102.560  56.120  67.430  1.00  0.00            
ATOM   3295  CA  GLU   208     103.340  54.980  69.040  1.00  0.00            
ATOM   3296  HA  GLU   208     102.860  54.910  70.020  1.00  0.00            
ATOM   3297  CB  GLU   208     102.980  53.760  68.210  1.00  0.00            
ATOM   3298  HB1 GLU   208     103.550  53.850  67.290  1.00  0.00            
ATOM   3299  HB2 GLU   208     101.950  53.830  67.840  1.00  0.00            
ATOM   3300  CG  GLU   208     103.160  52.400  68.890  1.00  0.00            
ATOM   3301  HG1 GLU   208     104.180  52.390  69.300  1.00  0.00            
ATOM   3302  HG2 GLU   208     103.100  51.600  68.160  1.00  0.00            
ATOM   3303  CD  GLU   208     102.130  52.110  69.970  1.00  0.00            
ATOM   3304  OE1 GLU   208     102.430  51.630  71.080  1.00  0.00            
ATOM   3305  OE2 GLU   208     100.950  52.410  69.690  1.00  0.00            
ATOM   3306  C   GLU   208     104.850  54.950  69.220  1.00  0.00            
ATOM   3307  O   GLU   208     105.380  54.480  70.220  1.00  0.00            
ATOM   3308  N   ARG   209     105.520  55.600  68.260  1.00  0.00            
ATOM   3309  H   ARG   209     105.000  55.970  67.490  1.00  0.00            
ATOM   3310  CA  ARG   209     106.960  55.770  68.360  1.00  0.00            
ATOM   3311  HA  ARG   209     107.490  54.890  68.740  1.00  0.00            
ATOM   3312  CB  ARG   209     107.580  55.970  66.980  1.00  0.00            
ATOM   3313  HB1 ARG   209     108.650  56.080  67.170  1.00  0.00            
ATOM   3314  HB2 ARG   209     107.160  56.750  66.340  1.00  0.00            
ATOM   3315  CG  ARG   209     107.530  54.750  66.080  1.00  0.00            
ATOM   3316  HG1 ARG   209     106.530  54.580  65.670  1.00  0.00            
ATOM   3317  HG2 ARG   209     107.960  53.830  66.470  1.00  0.00            
ATOM   3318  CD  ARG   209     108.300  55.050  64.800  1.00  0.00            
ATOM   3319  HD1 ARG   209     109.330  55.230  65.100  1.00  0.00            
ATOM   3320  HD2 ARG   209     107.870  55.910  64.280  1.00  0.00            
ATOM   3321  NE  ARG   209     108.340  53.880  63.920  1.00  0.00            
ATOM   3322  HE  ARG   209     108.460  52.980  64.370  1.00  0.00            
ATOM   3323  CZ  ARG   209     108.390  53.800  62.580  1.00  0.00            
ATOM   3324  NH1 ARG   209     108.130  54.730  61.650  1.00  0.00            
ATOM   3325 1HH1 ARG   209     107.560  55.520  61.910  1.00  0.00            
ATOM   3326 2HH1 ARG   209     108.280  54.480  60.690  1.00  0.00            
ATOM   3327  NH2 ARG   209     108.600  52.620  61.990  1.00  0.00            
ATOM   3328 1HH2 ARG   209     108.740  51.790  62.560  1.00  0.00            
ATOM   3329 2HH2 ARG   209     108.590  52.550  60.990  1.00  0.00            
ATOM   3330  C   ARG   209     107.320  56.970  69.220  1.00  0.00            
ATOM   3331  O   ARG   209     108.260  56.930  70.000  1.00  0.00            
ATOM   3332  N   GLU   210     106.430  57.970  69.270  1.00  0.00            
ATOM   3333  H   GLU   210     105.680  58.000  68.600  1.00  0.00            
ATOM   3334  CA  GLU   210     106.290  59.060  70.210  1.00  0.00            
ATOM   3335  HA  GLU   210     107.240  59.590  70.160  1.00  0.00            
ATOM   3336  CB  GLU   210     105.260  60.170  69.950  1.00  0.00            
ATOM   3337  HB1 GLU   210     104.250  59.790  70.080  1.00  0.00            
ATOM   3338  HB2 GLU   210     105.460  60.620  68.980  1.00  0.00            
ATOM   3339  CG  GLU   210     105.420  61.360  70.880  1.00  0.00            
ATOM   3340  HG1 GLU   210     106.500  61.450  70.980  1.00  0.00            
ATOM   3341  HG2 GLU   210     104.960  61.130  71.840  1.00  0.00            
ATOM   3342  CD  GLU   210     104.820  62.660  70.370  1.00  0.00            
ATOM   3343  OE1 GLU   210     105.480  63.670  70.680  1.00  0.00            
ATOM   3344  OE2 GLU   210     103.770  62.800  69.700  1.00  0.00            
ATOM   3345  C   GLU   210     106.260  58.530  71.640  1.00  0.00            
ATOM   3346  O   GLU   210     107.030  58.950  72.490  1.00  0.00            
ATOM   3347  N   ILE   211     105.420  57.520  71.920  1.00  0.00            
ATOM   3348  H   ILE   211     104.840  57.210  71.160  1.00  0.00            
ATOM   3349  CA  ILE   211     105.230  56.880  73.210  1.00  0.00            
ATOM   3350  HA  ILE   211     105.160  57.570  74.050  1.00  0.00            
ATOM   3351  CB  ILE   211     103.860  56.210  73.250  1.00  0.00            
ATOM   3352  HB  ILE   211     103.690  55.680  72.320  1.00  0.00            
ATOM   3353  CG2 ILE   211     103.740  55.200  74.390  1.00  0.00            
ATOM   3354 1HG2 ILE   211     104.470  54.450  74.080  1.00  0.00            
ATOM   3355 2HG2 ILE   211     104.170  55.630  75.290  1.00  0.00            
ATOM   3356 3HG2 ILE   211     102.740  54.800  74.500  1.00  0.00            
ATOM   3357  CG1 ILE   211     102.780  57.240  73.540  1.00  0.00            
ATOM   3358 1HG1 ILE   211     102.860  58.140  72.930  1.00  0.00            
ATOM   3359 2HG1 ILE   211     102.840  57.570  74.580  1.00  0.00            
ATOM   3360  CD  ILE   211     101.420  56.730  73.060  1.00  0.00            
ATOM   3361  HD1 ILE   211     100.660  57.510  73.110  1.00  0.00            
ATOM   3362  HD2 ILE   211     101.480  56.540  71.990  1.00  0.00            
ATOM   3363  HD3 ILE   211     101.110  55.840  73.610  1.00  0.00            
ATOM   3364  C   ILE   211     106.410  56.010  73.610  1.00  0.00            
ATOM   3365  O   ILE   211     106.950  56.090  74.710  1.00  0.00            
ATOM   3366  N   LYS   212     106.960  55.130  72.770  1.00  0.00            
ATOM   3367  H   LYS   212     106.640  55.040  71.810  1.00  0.00            
ATOM   3368  CA  LYS   212     108.270  54.530  72.930  1.00  0.00            
ATOM   3369  HA  LYS   212     108.190  53.970  73.860  1.00  0.00            
ATOM   3370  CB  LYS   212     108.500  53.350  71.990  1.00  0.00            
ATOM   3371  HB1 LYS   212     109.560  53.090  71.930  1.00  0.00            
ATOM   3372  HB2 LYS   212     108.140  53.490  70.970  1.00  0.00            
ATOM   3373  CG  LYS   212     107.840  52.030  72.390  1.00  0.00            
ATOM   3374  HG1 LYS   212     108.200  51.730  73.370  1.00  0.00            
ATOM   3375  HG2 LYS   212     108.120  51.340  71.590  1.00  0.00            
ATOM   3376  CD  LYS   212     106.310  52.050  72.440  1.00  0.00            
ATOM   3377  HD1 LYS   212     105.980  52.370  71.450  1.00  0.00            
ATOM   3378  HD2 LYS   212     106.070  52.780  73.210  1.00  0.00            
ATOM   3379  CE  LYS   212     105.770  50.650  72.720  1.00  0.00            
ATOM   3380  HE1 LYS   212     106.300  50.330  73.620  1.00  0.00            
ATOM   3381  HE2 LYS   212     106.010  49.960  71.910  1.00  0.00            
ATOM   3382  NZ  LYS   212     104.350  50.680  73.080  1.00  0.00            
ATOM   3383  HZ1 LYS   212     104.280  51.240  73.910  1.00  0.00            
ATOM   3384  HZ2 LYS   212     103.800  51.100  72.330  1.00  0.00            
ATOM   3385  HZ3 LYS   212     104.060  49.760  73.370  1.00  0.00            
ATOM   3386  C   LYS   212     109.400  55.540  73.070  1.00  0.00            
ATOM   3387  O   LYS   212     110.390  55.160  73.700  1.00  0.00            
ATOM   3388  N   ALA   213     109.310  56.810  72.670  1.00  0.00            
ATOM   3389  H   ALA   213     108.470  57.070  72.160  1.00  0.00            
ATOM   3390  CA  ALA   213     110.340  57.810  72.820  1.00  0.00            
ATOM   3391  HA  ALA   213     111.290  57.270  72.740  1.00  0.00            
ATOM   3392  CB  ALA   213     110.220  58.870  71.730  1.00  0.00            
ATOM   3393  HB1 ALA   213     111.100  59.500  71.850  1.00  0.00            
ATOM   3394  HB2 ALA   213     110.200  58.460  70.720  1.00  0.00            
ATOM   3395  HB3 ALA   213     109.400  59.580  71.720  1.00  0.00            
ATOM   3396  C   ALA   213     110.410  58.540  74.150  1.00  0.00            
ATOM   3397  O   ALA   213     111.410  59.220  74.360  1.00  0.00            
ATOM   3398  N   PHE   214     109.410  58.430  75.030  1.00  0.00            
ATOM   3399  H   PHE   214     108.670  57.850  74.650  1.00  0.00            
ATOM   3400  CA  PHE   214     109.270  59.130  76.290  1.00  0.00            
ATOM   3401  HA  PHE   214     109.440  60.200  76.160  1.00  0.00            
ATOM   3402  CB  PHE   214     107.830  58.960  76.740  1.00  0.00            
ATOM   3403  HB1 PHE   214     107.370  58.030  76.400  1.00  0.00            
ATOM   3404  HB2 PHE   214     107.300  59.690  76.140  1.00  0.00            
ATOM   3405  CG  PHE   214     107.540  59.120  78.220  1.00  0.00            
ATOM   3406  CD1 PHE   214     107.630  60.370  78.830  1.00  0.00            
ATOM   3407  HD1 PHE   214     107.940  61.290  78.350  1.00  0.00            
ATOM   3408  CE1 PHE   214     107.480  60.360  80.220  1.00  0.00            
ATOM   3409  HE1 PHE   214     107.530  61.310  80.730  1.00  0.00            
ATOM   3410  CZ  PHE   214     107.120  59.210  80.920  1.00  0.00            
ATOM   3411  HZ  PHE   214     106.920  59.340  81.970  1.00  0.00            
ATOM   3412  CE2 PHE   214     107.090  57.950  80.290  1.00  0.00            
ATOM   3413  HE2 PHE   214     107.030  57.010  80.810  1.00  0.00            
ATOM   3414  CD2 PHE   214     107.350  57.920  78.920  1.00  0.00            
ATOM   3415  HD2 PHE   214     107.430  56.990  78.370  1.00  0.00            
ATOM   3416  C   PHE   214     110.170  58.460  77.320  1.00  0.00            
ATOM   3417  O   PHE   214     110.490  57.280  77.210  1.00  0.00            
ATOM   3418  N   VAL   215     110.700  59.190  78.310  1.00  0.00            
ATOM   3419  H   VAL   215     110.510  60.180  78.290  1.00  0.00            
ATOM   3420  CA  VAL   215     111.610  58.810  79.370  1.00  0.00            
ATOM   3421  HA  VAL   215     111.680  57.720  79.350  1.00  0.00            
ATOM   3422  CB  VAL   215     113.040  59.210  79.010  1.00  0.00            
ATOM   3423  HB  VAL   215     113.160  60.170  79.530  1.00  0.00            
ATOM   3424  CG1 VAL   215     114.020  58.200  79.590  1.00  0.00            
ATOM   3425 1HG1 VAL   215     114.010  57.250  79.070  1.00  0.00            
ATOM   3426 2HG1 VAL   215     115.050  58.560  79.520  1.00  0.00            
ATOM   3427 3HG1 VAL   215     113.810  58.020  80.650  1.00  0.00            
ATOM   3428  CG2 VAL   215     113.380  59.500  77.550  1.00  0.00            
ATOM   3429 1HG2 VAL   215     113.490  58.560  77.010  1.00  0.00            
ATOM   3430 2HG2 VAL   215     112.660  60.160  77.060  1.00  0.00            
ATOM   3431 3HG2 VAL   215     114.300  60.060  77.480  1.00  0.00            
ATOM   3432  C   VAL   215     111.180  59.280  80.750  1.00  0.00            
ATOM   3433  O   VAL   215     111.170  60.490  80.990  1.00  0.00            
ATOM   3434  N   PRO   216     110.960  58.450  81.770  1.00  0.00            
ATOM   3435  CD  PRO   216     110.800  57.020  81.650  1.00  0.00            
ATOM   3436  HD1 PRO   216     111.800  56.600  81.560  1.00  0.00            
ATOM   3437  HD2 PRO   216     110.250  56.730  80.750  1.00  0.00            
ATOM   3438  CG  PRO   216     110.090  56.480  82.890  1.00  0.00            
ATOM   3439  HG1 PRO   216     110.710  55.920  83.590  1.00  0.00            
ATOM   3440  HG2 PRO   216     109.310  55.800  82.530  1.00  0.00            
ATOM   3441  CB  PRO   216     109.530  57.740  83.530  1.00  0.00            
ATOM   3442  HB1 PRO   216     109.560  57.650  84.610  1.00  0.00            
ATOM   3443  HB2 PRO   216     108.530  57.920  83.150  1.00  0.00            
ATOM   3444  CA  PRO   216     110.410  58.890  83.040  1.00  0.00            
ATOM   3445  HA  PRO   216     109.730  59.720  82.860  1.00  0.00            
ATOM   3446  C   PRO   216     111.340  59.580  84.020  1.00  0.00            
ATOM   3447  O   PRO   216     112.530  59.270  84.100  1.00  0.00            
ATOM   3448  N   GLU   217     110.710  60.550  84.680  1.00  0.00            
ATOM   3449  H   GLU   217     109.700  60.470  84.650  1.00  0.00            
ATOM   3450  CA  GLU   217     111.330  61.410  85.670  1.00  0.00            
ATOM   3451  HA  GLU   217     112.270  60.920  85.920  1.00  0.00            
ATOM   3452  CB  GLU   217     111.710  62.770  85.090  1.00  0.00            
ATOM   3453  HB1 GLU   217     112.170  63.410  85.850  1.00  0.00            
ATOM   3454  HB2 GLU   217     110.810  63.190  84.630  1.00  0.00            
ATOM   3455  CG  GLU   217     112.820  62.630  84.060  1.00  0.00            
ATOM   3456  HG1 GLU   217     112.540  61.950  83.260  1.00  0.00            
ATOM   3457  HG2 GLU   217     113.610  62.070  84.570  1.00  0.00            
ATOM   3458  CD  GLU   217     113.290  63.970  83.490  1.00  0.00            
ATOM   3459  OE1 GLU   217     112.580  64.500  82.620  1.00  0.00            
ATOM   3460  OE2 GLU   217     114.390  64.400  83.900  1.00  0.00            
ATOM   3461  C   GLU   217     110.530  61.380  86.960  1.00  0.00            
ATOM   3462  O   GLU   217     109.340  61.090  86.930  1.00  0.00            
ATOM   3463  N   GLU   218     111.290  61.620  88.040  1.00  0.00            
ATOM   3464  H   GLU   218     112.230  61.950  87.920  1.00  0.00            
ATOM   3465  CA  GLU   218     110.770  61.570  89.390  1.00  0.00            
ATOM   3466  HA  GLU   218     109.690  61.420  89.330  1.00  0.00            
ATOM   3467  CB  GLU   218     111.310  60.270  89.970  1.00  0.00            
ATOM   3468  HB1 GLU   218     112.300  60.010  89.600  1.00  0.00            
ATOM   3469  HB2 GLU   218     110.820  59.420  89.500  1.00  0.00            
ATOM   3470  CG  GLU   218     111.240  60.170  91.490  1.00  0.00            
ATOM   3471  HG1 GLU   218     110.230  60.330  91.870  1.00  0.00            
ATOM   3472  HG2 GLU   218     111.990  60.790  91.980  1.00  0.00            
ATOM   3473  CD  GLU   218     111.620  58.750  91.890  1.00  0.00            
ATOM   3474  OE1 GLU   218     110.730  58.020  92.390  1.00  0.00            
ATOM   3475  OE2 GLU   218     112.820  58.430  91.790  1.00  0.00            
ATOM   3476  C   GLU   218     111.180  62.780  90.220  1.00  0.00            
ATOM   3477  O   GLU   218     112.360  63.120  90.120  1.00  0.00            
ATOM   3478  N   PHE   219     110.350  63.350  91.090  1.00  0.00            
ATOM   3479  H   PHE   219     109.480  62.930  91.380  1.00  0.00            
ATOM   3480  CA  PHE   219     110.590  64.570  91.840  1.00  0.00            
ATOM   3481  HA  PHE   219     111.660  64.670  92.040  1.00  0.00            
ATOM   3482  CB  PHE   219     110.280  65.820  91.020  1.00  0.00            
ATOM   3483  HB1 PHE   219     110.910  65.810  90.130  1.00  0.00            
ATOM   3484  HB2 PHE   219     110.600  66.650  91.650  1.00  0.00            
ATOM   3485  CG  PHE   219     108.830  65.930  90.630  1.00  0.00            
ATOM   3486  CD1 PHE   219     108.420  65.420  89.400  1.00  0.00            
ATOM   3487  HD1 PHE   219     109.050  64.850  88.740  1.00  0.00            
ATOM   3488  CE1 PHE   219     107.100  65.610  88.980  1.00  0.00            
ATOM   3489  HE1 PHE   219     106.680  65.210  88.070  1.00  0.00            
ATOM   3490  CZ  PHE   219     106.210  66.320  89.790  1.00  0.00            
ATOM   3491  HZ  PHE   219     105.200  66.500  89.450  1.00  0.00            
ATOM   3492  CE2 PHE   219     106.650  66.860  91.010  1.00  0.00            
ATOM   3493  HE2 PHE   219     106.010  67.480  91.620  1.00  0.00            
ATOM   3494  CD2 PHE   219     107.980  66.720  91.420  1.00  0.00            
ATOM   3495  HD2 PHE   219     108.290  67.290  92.280  1.00  0.00            
ATOM   3496  C   PHE   219     109.770  64.620  93.120  1.00  0.00            
ATOM   3497  O   PHE   219     108.850  63.810  93.200  1.00  0.00            
ATOM   3498  N   TRP   220     110.160  65.320  94.200  1.00  0.00            
ATOM   3499  H   TRP   220     111.080  65.720  94.120  1.00  0.00            
ATOM   3500  CA  TRP   220     109.310  65.500  95.360  1.00  0.00            
ATOM   3501  HA  TRP   220     108.520  64.750  95.370  1.00  0.00            
ATOM   3502  CB  TRP   220     110.120  65.270  96.630  1.00  0.00            
ATOM   3503  HB1 TRP   220     109.450  65.480  97.460  1.00  0.00            
ATOM   3504  HB2 TRP   220     110.950  65.970  96.750  1.00  0.00            
ATOM   3505  CG  TRP   220     110.600  63.880  96.890  1.00  0.00            
ATOM   3506  CD1 TRP   220     110.340  63.270  98.060  1.00  0.00            
ATOM   3507  HD1 TRP   220     109.680  63.680  98.820  1.00  0.00            
ATOM   3508  NE1 TRP   220     110.900  62.010  98.060  1.00  0.00            
ATOM   3509  HE1 TRP   220     110.740  61.310  98.770  1.00  0.00            
ATOM   3510  CE2 TRP   220     111.470  61.730  96.840  1.00  0.00            
ATOM   3511  CZ2 TRP   220     111.940  60.500  96.350  1.00  0.00            
ATOM   3512  HZ2 TRP   220     111.770  59.580  96.880  1.00  0.00            
ATOM   3513  CH2 TRP   220     112.510  60.510  95.070  1.00  0.00            
ATOM   3514  HH2 TRP   220     112.860  59.590  94.620  1.00  0.00            
ATOM   3515  CZ3 TRP   220     112.620  61.710  94.350  1.00  0.00            
ATOM   3516  HZ3 TRP   220     113.100  61.730  93.390  1.00  0.00            
ATOM   3517  CE3 TRP   220     112.120  62.900  94.900  1.00  0.00            
ATOM   3518  HE3 TRP   220     112.200  63.850  94.400  1.00  0.00            
ATOM   3519  CD2 TRP   220     111.420  62.950  96.110  1.00  0.00            
ATOM   3520  C   TRP   220     108.580  66.840  95.440  1.00  0.00            
ATOM   3521  O   TRP   220     108.970  67.780  94.750  1.00  0.00            
ATOM   3522  N   GLU   221     107.600  66.990  96.320  1.00  0.00            
ATOM   3523  H   GLU   221     107.380  66.270  96.990  1.00  0.00            
ATOM   3524  CA  GLU   221     106.860  68.230  96.510  1.00  0.00            
ATOM   3525  HA  GLU   221     107.670  68.960  96.450  1.00  0.00            
ATOM   3526  CB  GLU   221     105.770  68.310  95.450  1.00  0.00            
ATOM   3527  HB1 GLU   221     104.880  67.740  95.740  1.00  0.00            
ATOM   3528  HB2 GLU   221     106.110  67.910  94.490  1.00  0.00            
ATOM   3529  CG  GLU   221     105.360  69.760  95.240  1.00  0.00            
ATOM   3530  HG1 GLU   221     106.140  70.360  94.780  1.00  0.00            
ATOM   3531  HG2 GLU   221     105.140  70.310  96.160  1.00  0.00            
ATOM   3532  CD  GLU   221     104.190  70.030  94.300  1.00  0.00            
ATOM   3533  OE1 GLU   221     103.110  70.270  94.900  1.00  0.00            
ATOM   3534  OE2 GLU   221     104.320  70.030  93.060  1.00  0.00            
ATOM   3535  C   GLU   221     106.280  68.200  97.910  1.00  0.00            
ATOM   3536  O   GLU   221     105.980  67.160  98.500  1.00  0.00            
ATOM   3537  N   VAL   222     105.990  69.370  98.490  1.00  0.00            
ATOM   3538  H   VAL   222     106.050  70.240  97.980  1.00  0.00            
ATOM   3539  CA  VAL   222     105.300  69.500  99.760  1.00  0.00            
ATOM   3540  HA  VAL   222     104.710  68.610  99.970  1.00  0.00            
ATOM   3541  CB  VAL   222     106.270  69.770 100.910  1.00  0.00            
ATOM   3542  HB  VAL   222     106.850  68.880 101.120  1.00  0.00            
ATOM   3543  CG1 VAL   222     107.220  70.960 100.780  1.00  0.00            
ATOM   3544 1HG1 VAL   222     107.360  71.160  99.710  1.00  0.00            
ATOM   3545 2HG1 VAL   222     106.670  71.820 101.160  1.00  0.00            
ATOM   3546 3HG1 VAL   222     108.110  70.870 101.400  1.00  0.00            
ATOM   3547  CG2 VAL   222     105.650  69.950 102.300  1.00  0.00            
ATOM   3548 1HG2 VAL   222     104.920  70.760 102.210  1.00  0.00            
ATOM   3549 2HG2 VAL   222     105.080  69.070 102.570  1.00  0.00            
ATOM   3550 3HG2 VAL   222     106.420  70.150 103.050  1.00  0.00            
ATOM   3551  C   VAL   222     104.310  70.650  99.680  1.00  0.00            
ATOM   3552  O   VAL   222     104.550  71.560  98.890  1.00  0.00            
ATOM   3553  N   ASP   223     103.220  70.630 100.450  1.00  0.00            
ATOM   3554  H   ASP   223     103.010  69.830 101.030  1.00  0.00            
ATOM   3555  CA  ASP   223     102.150  71.590 100.490  1.00  0.00            
ATOM   3556  HA  ASP   223     102.660  72.510 100.210  1.00  0.00            
ATOM   3557  CB  ASP   223     101.020  71.410  99.470  1.00  0.00            
ATOM   3558  HB1 ASP   223     101.530  71.730  98.560  1.00  0.00            
ATOM   3559  HB2 ASP   223     100.270  72.170  99.680  1.00  0.00            
ATOM   3560  CG  ASP   223     100.430  70.010  99.390  1.00  0.00            
ATOM   3561  OD1 ASP   223     100.630  69.270  98.400  1.00  0.00            
ATOM   3562  OD2 ASP   223      99.630  69.640 100.270  1.00  0.00            
ATOM   3563  C   ASP   223     101.670  71.820 101.920  1.00  0.00            
ATOM   3564  O   ASP   223     101.710  70.860 102.680  1.00  0.00            
ATOM   3565  N   ALA   224     101.190  73.020 102.260  1.00  0.00            
ATOM   3566  H   ALA   224     101.040  73.710 101.540  1.00  0.00            
ATOM   3567  CA  ALA   224     100.670  73.350 103.580  1.00  0.00            
ATOM   3568  HA  ALA   224     100.620  72.420 104.150  1.00  0.00            
ATOM   3569  CB  ALA   224     101.590  74.250 104.380  1.00  0.00            
ATOM   3570  HB1 ALA   224     101.690  75.220 103.890  1.00  0.00            
ATOM   3571  HB2 ALA   224     101.310  74.270 105.440  1.00  0.00            
ATOM   3572  HB3 ALA   224     102.580  73.780 104.360  1.00  0.00            
ATOM   3573  C   ALA   224      99.240  73.820 103.350  1.00  0.00            
ATOM   3574  O   ALA   224      98.870  74.450 102.370  1.00  0.00            
ATOM   3575  N   SER   225      98.350  73.540 104.310  1.00  0.00            
ATOM   3576  H   SER   225      98.710  73.070 105.120  1.00  0.00            
ATOM   3577  CA  SER   225      97.030  74.120 104.510  1.00  0.00            
ATOM   3578  HA  SER   225      96.960  74.920 103.770  1.00  0.00            
ATOM   3579  CB  SER   225      95.880  73.140 104.300  1.00  0.00            
ATOM   3580  HB1 SER   225      94.960  73.660 104.560  1.00  0.00            
ATOM   3581  HB2 SER   225      95.980  72.320 105.020  1.00  0.00            
ATOM   3582  OG  SER   225      95.910  72.670 102.980  1.00  0.00            
ATOM   3583  HG  SER   225      96.760  72.380 102.630  1.00  0.00            
ATOM   3584  C   SER   225      96.940  74.760 105.890  1.00  0.00            
ATOM   3585  O   SER   225      97.420  74.210 106.880  1.00  0.00            
ATOM   3586  N   THR   226      96.250  75.900 105.950  1.00  0.00            
ATOM   3587  H   THR   226      95.960  76.300 105.070  1.00  0.00            
ATOM   3588  CA  THR   226      96.270  76.840 107.050  1.00  0.00            
ATOM   3589  HA  THR   226      96.500  76.360 108.000  1.00  0.00            
ATOM   3590  CB  THR   226      97.200  78.010 106.740  1.00  0.00            
ATOM   3591  HB  THR   226      97.030  78.850 107.410  1.00  0.00            
ATOM   3592  CG2 THR   226      98.690  77.710 106.840  1.00  0.00            
ATOM   3593 1HG2 THR   226      98.950  76.870 107.480  1.00  0.00            
ATOM   3594 2HG2 THR   226      99.110  77.570 105.840  1.00  0.00            
ATOM   3595 3HG2 THR   226      99.050  78.630 107.310  1.00  0.00            
ATOM   3596  OG1 THR   226      96.950  78.620 105.490  1.00  0.00            
ATOM   3597  HG1 THR   226      96.270  78.150 105.010  1.00  0.00            
ATOM   3598  C   THR   226      94.960  77.590 107.230  1.00  0.00            
ATOM   3599  O   THR   226      94.290  77.800 106.220  1.00  0.00            
ATOM   3600  N   THR   227      94.700  78.080 108.450  1.00  0.00            
ATOM   3601  H   THR   227      95.320  77.890 109.220  1.00  0.00            
ATOM   3602  CA  THR   227      93.480  78.810 108.730  1.00  0.00            
ATOM   3603  HA  THR   227      92.800  78.630 107.900  1.00  0.00            
ATOM   3604  CB  THR   227      92.820  78.300 110.010  1.00  0.00            
ATOM   3605  HB  THR   227      93.390  78.660 110.870  1.00  0.00            
ATOM   3606  CG2 THR   227      91.350  78.650 110.220  1.00  0.00            
ATOM   3607 1HG2 THR   227      90.740  78.140 109.470  1.00  0.00            
ATOM   3608 2HG2 THR   227      90.970  78.460 111.220  1.00  0.00            
ATOM   3609 3HG2 THR   227      91.300  79.720 110.060  1.00  0.00            
ATOM   3610  OG1 THR   227      92.990  76.920 110.210  1.00  0.00            
ATOM   3611  HG1 THR   227      92.730  76.580 111.070  1.00  0.00            
ATOM   3612  C   THR   227      93.870  80.260 109.010  1.00  0.00            
ATOM   3613  O   THR   227      94.760  80.530 109.810  1.00  0.00            
ATOM   3614  N   THR   228      93.140  81.180 108.370  1.00  0.00            
ATOM   3615  H   THR   228      92.430  80.900 107.710  1.00  0.00            
ATOM   3616  CA  THR   228      93.270  82.590 108.660  1.00  0.00            
ATOM   3617  HA  THR   228      94.340  82.770 108.690  1.00  0.00            
ATOM   3618  CB  THR   228      92.600  83.420 107.560  1.00  0.00            
ATOM   3619  HB  THR   228      92.860  84.480 107.540  1.00  0.00            
ATOM   3620  CG2 THR   228      92.720  82.820 106.170  1.00  0.00            
ATOM   3621 1HG2 THR   228      91.980  82.030 106.080  1.00  0.00            
ATOM   3622 2HG2 THR   228      92.590  83.590 105.410  1.00  0.00            
ATOM   3623 3HG2 THR   228      93.700  82.390 105.930  1.00  0.00            
ATOM   3624  OG1 THR   228      91.220  83.370 107.830  1.00  0.00            
ATOM   3625  HG1 THR   228      90.750  83.900 107.190  1.00  0.00            
ATOM   3626  C   THR   228      92.750  82.920 110.060  1.00  0.00            
ATOM   3627  O   THR   228      92.040  82.140 110.690  1.00  0.00            
ATOM   3628  N   PRO   229      93.010  84.170 110.430  1.00  0.00            
ATOM   3629  CD  PRO   229      93.990  85.100 109.910  1.00  0.00            
ATOM   3630  HD1 PRO   229      93.390  85.760 109.280  1.00  0.00            
ATOM   3631  HD2 PRO   229      94.870  84.650 109.430  1.00  0.00            
ATOM   3632  CG  PRO   229      94.470  85.980 111.060  1.00  0.00            
ATOM   3633  HG1 PRO   229      94.830  86.970 110.800  1.00  0.00            
ATOM   3634  HG2 PRO   229      95.340  85.450 111.450  1.00  0.00            
ATOM   3635  CB  PRO   229      93.270  86.020 112.010  1.00  0.00            
ATOM   3636  HB1 PRO   229      92.740  86.910 111.680  1.00  0.00            
ATOM   3637  HB2 PRO   229      93.560  85.880 113.060  1.00  0.00            
ATOM   3638  CA  PRO   229      92.530  84.730 111.680  1.00  0.00            
ATOM   3639  HA  PRO   229      93.000  84.040 112.380  1.00  0.00            
ATOM   3640  C   PRO   229      91.030  84.910 111.800  1.00  0.00            
ATOM   3641  O   PRO   229      90.500  85.130 112.890  1.00  0.00            
ATOM   3642  N   SER   230      90.380  84.920 110.640  1.00  0.00            
ATOM   3643  H   SER   230      90.920  84.840 109.790  1.00  0.00            
ATOM   3644  CA  SER   230      88.940  85.000 110.510  1.00  0.00            
ATOM   3645  HA  SER   230      88.530  85.460 111.410  1.00  0.00            
ATOM   3646  CB  SER   230      88.650  85.850 109.280  1.00  0.00            
ATOM   3647  HB1 SER   230      87.570  85.990 109.180  1.00  0.00            
ATOM   3648  HB2 SER   230      89.030  85.390 108.370  1.00  0.00            
ATOM   3649  OG  SER   230      89.180  87.160 109.380  1.00  0.00            
ATOM   3650  HG  SER   230      90.070  87.180 109.000  1.00  0.00            
ATOM   3651  C   SER   230      88.330  83.600 110.450  1.00  0.00            
ATOM   3652  O   SER   230      87.150  83.390 110.170  1.00  0.00            
ATOM   3653  N   GLY   231      89.110  82.540 110.690  1.00  0.00            
ATOM   3654  H   GLY   231      90.090  82.690 110.860  1.00  0.00            
ATOM   3655  CA  GLY   231      88.830  81.120 110.640  1.00  0.00            
ATOM   3656  HA1 GLY   231      87.920  81.010 111.220  1.00  0.00            
ATOM   3657  HA2 GLY   231      89.720  80.650 111.040  1.00  0.00            
ATOM   3658  C   GLY   231      88.650  80.500 109.260  1.00  0.00            
ATOM   3659  O   GLY   231      88.150  79.390 109.120  1.00  0.00            
ATOM   3660  N   GLU   232      89.070  81.200 108.200  1.00  0.00            
ATOM   3661  H   GLU   232      89.450  82.130 108.270  1.00  0.00            
ATOM   3662  CA  GLU   232      88.900  80.670 106.860  1.00  0.00            
ATOM   3663  HA  GLU   232      88.020  80.020 106.860  1.00  0.00            
ATOM   3664  CB  GLU   232      88.580  81.820 105.910  1.00  0.00            
ATOM   3665  HB1 GLU   232      88.590  81.380 104.910  1.00  0.00            
ATOM   3666  HB2 GLU   232      89.340  82.590 105.950  1.00  0.00            
ATOM   3667  CG  GLU   232      87.210  82.450 106.150  1.00  0.00            
ATOM   3668  HG1 GLU   232      87.200  82.840 107.170  1.00  0.00            
ATOM   3669  HG2 GLU   232      86.470  81.650 106.150  1.00  0.00            
ATOM   3670  CD  GLU   232      86.770  83.580 105.230  1.00  0.00            
ATOM   3671  OE1 GLU   232      87.280  83.580 104.090  1.00  0.00            
ATOM   3672  OE2 GLU   232      86.020  84.510 105.580  1.00  0.00            
ATOM   3673  C   GLU   232      90.010  79.750 106.380  1.00  0.00            
ATOM   3674  O   GLU   232      91.080  79.840 106.970  1.00  0.00            
ATOM   3675  N   ALA   233      89.710  78.950 105.340  1.00  0.00            
ATOM   3676  H   ALA   233      88.820  78.990 104.870  1.00  0.00            
ATOM   3677  CA  ALA   233      90.730  78.100 104.770  1.00  0.00            
ATOM   3678  HA  ALA   233      91.340  77.800 105.620  1.00  0.00            
ATOM   3679  CB  ALA   233      90.100  76.810 104.260  1.00  0.00            
ATOM   3680  HB1 ALA   233      89.440  77.100 103.450  1.00  0.00            
ATOM   3681  HB2 ALA   233      90.840  76.050 104.030  1.00  0.00            
ATOM   3682  HB3 ALA   233      89.380  76.420 104.980  1.00  0.00            
ATOM   3683  C   ALA   233      91.600  78.850 103.770  1.00  0.00            
ATOM   3684  O   ALA   233      91.080  79.650 102.990  1.00  0.00            
ATOM   3685  N   LEU   234      92.900  78.540 103.760  1.00  0.00            
ATOM   3686  H   LEU   234      93.310  78.000 104.510  1.00  0.00            
ATOM   3687  CA  LEU   234      93.930  79.040 102.880  1.00  0.00            
ATOM   3688  HA  LEU   234      93.510  79.440 101.950  1.00  0.00            
ATOM   3689  CB  LEU   234      94.540  80.270 103.540  1.00  0.00            
ATOM   3690  HB1 LEU   234      94.750  80.060 104.590  1.00  0.00            
ATOM   3691  HB2 LEU   234      93.820  81.090 103.650  1.00  0.00            
ATOM   3692  CG  LEU   234      95.810  80.850 102.920  1.00  0.00            
ATOM   3693  HG  LEU   234      96.620  80.120 102.970  1.00  0.00            
ATOM   3694  CD1 LEU   234      95.800  81.320 101.470  1.00  0.00            
ATOM   3695 1HD1 LEU   234      94.970  82.030 101.480  1.00  0.00            
ATOM   3696 2HD1 LEU   234      96.710  81.850 101.190  1.00  0.00            
ATOM   3697 3HD1 LEU   234      95.690  80.520 100.740  1.00  0.00            
ATOM   3698  CD2 LEU   234      96.240  82.050 103.750  1.00  0.00            
ATOM   3699 1HD2 LEU   234      95.500  82.850 103.810  1.00  0.00            
ATOM   3700 2HD2 LEU   234      96.460  81.760 104.780  1.00  0.00            
ATOM   3701 3HD2 LEU   234      97.120  82.550 103.350  1.00  0.00            
ATOM   3702  C   LEU   234      94.950  77.960 102.590  1.00  0.00            
ATOM   3703  O   LEU   234      95.260  77.140 103.450  1.00  0.00            
ATOM   3704  N   ALA   235      95.420  77.900 101.340  1.00  0.00            
ATOM   3705  H   ALA   235      95.180  78.640 100.700  1.00  0.00            
ATOM   3706  CA  ALA   235      96.230  76.820 100.820  1.00  0.00            
ATOM   3707  HA  ALA   235      96.530  76.160 101.640  1.00  0.00            
ATOM   3708  CB  ALA   235      95.440  75.970  99.830  1.00  0.00            
ATOM   3709  HB1 ALA   235      95.290  76.510  98.900  1.00  0.00            
ATOM   3710  HB2 ALA   235      96.130  75.200  99.490  1.00  0.00            
ATOM   3711  HB3 ALA   235      94.510  75.600 100.270  1.00  0.00            
ATOM   3712  C   ALA   235      97.500  77.300 100.130  1.00  0.00            
ATOM   3713  O   ALA   235      97.520  78.140  99.240  1.00  0.00            
ATOM   3714  N   LEU   236      98.640  76.720 100.520  1.00  0.00            
ATOM   3715  H   LEU   236      98.570  75.940 101.160  1.00  0.00            
ATOM   3716  CA  LEU   236     100.000  77.100 100.180  1.00  0.00            
ATOM   3717  HA  LEU   236      99.990  78.010  99.570  1.00  0.00            
ATOM   3718  CB  LEU   236     100.720  77.440 101.480  1.00  0.00            
ATOM   3719  HB1 LEU   236     101.760  77.700 101.270  1.00  0.00            
ATOM   3720  HB2 LEU   236     100.900  76.490 101.990  1.00  0.00            
ATOM   3721  CG  LEU   236      99.950  78.470 102.300  1.00  0.00            
ATOM   3722  HG  LEU   236      98.920  78.150 102.440  1.00  0.00            
ATOM   3723  CD1 LEU   236     100.500  78.580 103.710  1.00  0.00            
ATOM   3724 1HD1 LEU   236     101.500  79.020 103.740  1.00  0.00            
ATOM   3725 2HD1 LEU   236      99.950  79.310 104.310  1.00  0.00            
ATOM   3726 3HD1 LEU   236     100.440  77.650 104.280  1.00  0.00            
ATOM   3727  CD2 LEU   236      99.930  79.900 101.770  1.00  0.00            
ATOM   3728 1HD2 LEU   236      99.210  80.530 102.300  1.00  0.00            
ATOM   3729 2HD2 LEU   236     100.970  80.240 101.770  1.00  0.00            
ATOM   3730 3HD2 LEU   236      99.570  79.940 100.750  1.00  0.00            
ATOM   3731  C   LEU   236     100.690  76.030  99.340  1.00  0.00            
ATOM   3732  O   LEU   236     100.730  74.850  99.680  1.00  0.00            
ATOM   3733  N   GLN   237     101.460  76.520  98.370  1.00  0.00            
ATOM   3734  H   GLN   237     101.540  77.520  98.240  1.00  0.00            
ATOM   3735  CA  GLN   237     102.160  75.660  97.440  1.00  0.00            
ATOM   3736  HA  GLN   237     102.150  74.650  97.870  1.00  0.00            
ATOM   3737  CB  GLN   237     101.520  75.720  96.060  1.00  0.00            
ATOM   3738  HB1 GLN   237     102.100  75.140  95.340  1.00  0.00            
ATOM   3739  HB2 GLN   237     101.320  76.750  95.750  1.00  0.00            
ATOM   3740  CG  GLN   237     100.210  74.930  95.960  1.00  0.00            
ATOM   3741  HG1 GLN   237      99.460  75.510  96.490  1.00  0.00            
ATOM   3742  HG2 GLN   237     100.370  73.940  96.380  1.00  0.00            
ATOM   3743  CD  GLN   237      99.760  74.800  94.510  1.00  0.00            
ATOM   3744  OE1 GLN   237     100.200  75.530  93.620  1.00  0.00            
ATOM   3745  NE2 GLN   237      98.910  73.800  94.220  1.00  0.00            
ATOM   3746 1HE2 GLN   237      98.690  73.070  94.880  1.00  0.00            
ATOM   3747 2HE2 GLN   237      98.710  73.640  93.240  1.00  0.00            
ATOM   3748  C   GLN   237     103.630  76.060  97.390  1.00  0.00            
ATOM   3749  O   GLN   237     103.930  77.250  97.480  1.00  0.00            
ATOM   3750  N   VAL   238     104.520  75.110  97.100  1.00  0.00            
ATOM   3751  H   VAL   238     104.230  74.150  97.030  1.00  0.00            
ATOM   3752  CA  VAL   238     105.870  75.450  96.700  1.00  0.00            
ATOM   3753  HA  VAL   238     106.110  76.340  97.280  1.00  0.00            
ATOM   3754  CB  VAL   238     106.830  74.290  96.950  1.00  0.00            
ATOM   3755  HB  VAL   238     107.750  74.720  96.570  1.00  0.00            
ATOM   3756  CG1 VAL   238     106.930  74.030  98.450  1.00  0.00            
ATOM   3757 1HG1 VAL   238     106.010  73.590  98.830  1.00  0.00            
ATOM   3758 2HG1 VAL   238     107.690  73.260  98.570  1.00  0.00            
ATOM   3759 3HG1 VAL   238     107.230  74.990  98.880  1.00  0.00            
ATOM   3760  CG2 VAL   238     106.490  72.970  96.260  1.00  0.00            
ATOM   3761 1HG2 VAL   238     107.190  72.180  96.530  1.00  0.00            
ATOM   3762 2HG2 VAL   238     105.610  72.550  96.750  1.00  0.00            
ATOM   3763 3HG2 VAL   238     106.480  72.990  95.170  1.00  0.00            
ATOM   3764  C   VAL   238     105.950  75.920  95.250  1.00  0.00            
ATOM   3765  O   VAL   238     106.780  76.780  94.960  1.00  0.00            
ATOM   3766  N   THR   239     105.160  75.380  94.320  1.00  0.00            
ATOM   3767  H   THR   239     104.520  74.680  94.670  1.00  0.00            
ATOM   3768  CA  THR   239     105.070  75.700  92.910  1.00  0.00            
ATOM   3769  HA  THR   239     106.080  75.610  92.500  1.00  0.00            
ATOM   3770  CB  THR   239     104.250  74.660  92.160  1.00  0.00            
ATOM   3771  HB  THR   239     103.190  74.870  92.340  1.00  0.00            
ATOM   3772  CG2 THR   239     104.390  74.590  90.650  1.00  0.00            
ATOM   3773 1HG2 THR   239     105.390  74.940  90.380  1.00  0.00            
ATOM   3774 2HG2 THR   239     104.250  73.560  90.320  1.00  0.00            
ATOM   3775 3HG2 THR   239     103.710  75.280  90.150  1.00  0.00            
ATOM   3776  OG1 THR   239     104.490  73.320  92.560  1.00  0.00            
ATOM   3777  HG1 THR   239     103.770  72.820  92.180  1.00  0.00            
ATOM   3778  C   THR   239     104.530  77.100  92.680  1.00  0.00            
ATOM   3779  O   THR   239     103.700  77.640  93.410  1.00  0.00            
ATOM   3780  N   HIE   240     105.090  77.780  91.670  1.00  0.00            
ATOM   3781  H   HIE   240     105.780  77.320  91.090  1.00  0.00            
ATOM   3782  CA  HIE   240     104.670  79.120  91.300  1.00  0.00            
ATOM   3783  HA  HIE   240     103.600  79.290  91.390  1.00  0.00            
ATOM   3784  CB  HIE   240     105.370  80.190  92.130  1.00  0.00            
ATOM   3785  HB1 HIE   240     106.430  79.950  92.060  1.00  0.00            
ATOM   3786  HB2 HIE   240     105.080  80.000  93.160  1.00  0.00            
ATOM   3787  CG  HIE   240     105.110  81.610  91.690  1.00  0.00            
ATOM   3788  ND1 HIE   240     103.820  82.100  91.470  1.00  0.00            
ATOM   3789  CE1 HIE   240     104.070  83.360  91.120  1.00  0.00            
ATOM   3790  HE1 HIE   240     103.290  83.970  90.680  1.00  0.00            
ATOM   3791  NE2 HIE   240     105.350  83.740  91.210  1.00  0.00            
ATOM   3792  HE2 HIE   240     105.710  84.640  90.930  1.00  0.00            
ATOM   3793  CD2 HIE   240     106.060  82.570  91.430  1.00  0.00            
ATOM   3794  HD2 HIE   240     107.120  82.360  91.440  1.00  0.00            
ATOM   3795  C   HIE   240     104.790  79.370  89.810  1.00  0.00            
ATOM   3796  O   HIE   240     105.480  78.640  89.100  1.00  0.00            
ATOM   3797  N   GLN   241     104.070  80.320  89.200  1.00  0.00            
ATOM   3798  H   GLN   241     103.460  80.900  89.760  1.00  0.00            
ATOM   3799  CA  GLN   241     104.230  80.740  87.820  1.00  0.00            
ATOM   3800  HA  GLN   241     103.900  79.880  87.250  1.00  0.00            
ATOM   3801  CB  GLN   241     103.340  81.950  87.570  1.00  0.00            
ATOM   3802  HB1 GLN   241     103.740  82.780  88.140  1.00  0.00            
ATOM   3803  HB2 GLN   241     102.420  81.700  88.090  1.00  0.00            
ATOM   3804  CG  GLN   241     103.030  82.440  86.160  1.00  0.00            
ATOM   3805  HG1 GLN   241     102.390  81.660  85.730  1.00  0.00            
ATOM   3806  HG2 GLN   241     103.920  82.500  85.530  1.00  0.00            
ATOM   3807  CD  GLN   241     102.300  83.780  86.100  1.00  0.00            
ATOM   3808  OE1 GLN   241     101.520  84.210  86.950  1.00  0.00            
ATOM   3809  NE2 GLN   241     102.440  84.570  85.040  1.00  0.00            
ATOM   3810 1HE2 GLN   241     103.160  84.330  84.380  1.00  0.00            
ATOM   3811 2HE2 GLN   241     101.920  85.440  84.980  1.00  0.00            
ATOM   3812  C   GLN   241     105.660  81.010  87.360  1.00  0.00            
ATOM   3813  O   GLN   241     106.050  80.520  86.310  1.00  0.00            
ATOM   3814  N   ASN   242     106.420  81.910  87.990  1.00  0.00            
ATOM   3815  H   ASN   242     106.040  82.180  88.890  1.00  0.00            
ATOM   3816  CA  ASN   242     107.680  82.410  87.470  1.00  0.00            
ATOM   3817  HA  ASN   242     107.610  82.620  86.400  1.00  0.00            
ATOM   3818  CB  ASN   242     107.990  83.690  88.230  1.00  0.00            
ATOM   3819  HB1 ASN   242     108.070  83.420  89.280  1.00  0.00            
ATOM   3820  HB2 ASN   242     107.150  84.350  88.000  1.00  0.00            
ATOM   3821  CG  ASN   242     109.260  84.470  87.940  1.00  0.00            
ATOM   3822  OD1 ASN   242     110.090  84.200  87.080  1.00  0.00            
ATOM   3823  ND2 ASN   242     109.470  85.550  88.700  1.00  0.00            
ATOM   3824 1HD2 ASN   242     108.770  85.800  89.380  1.00  0.00            
ATOM   3825 2HD2 ASN   242     110.220  86.190  88.480  1.00  0.00            
ATOM   3826  C   ASN   242     108.690  81.280  87.610  1.00  0.00            
ATOM   3827  O   ASN   242     108.590  80.560  88.600  1.00  0.00            
ATOM   3828  N   ASP   243     109.640  81.140  86.680  1.00  0.00            
ATOM   3829  H   ASP   243     109.700  81.790  85.900  1.00  0.00            
ATOM   3830  CA  ASP   243     110.720  80.180  86.630  1.00  0.00            
ATOM   3831  HA  ASP   243     110.310  79.210  86.890  1.00  0.00            
ATOM   3832  CB  ASP   243     111.290  80.050  85.220  1.00  0.00            
ATOM   3833  HB1 ASP   243     111.890  80.940  85.010  1.00  0.00            
ATOM   3834  HB2 ASP   243     110.490  79.940  84.490  1.00  0.00            
ATOM   3835  CG  ASP   243     112.170  78.820  85.070  1.00  0.00            
ATOM   3836  OD1 ASP   243     113.390  79.040  84.940  1.00  0.00            
ATOM   3837  OD2 ASP   243     111.550  77.730  85.080  1.00  0.00            
ATOM   3838  C   ASP   243     111.840  80.450  87.630  1.00  0.00            
ATOM   3839  O   ASP   243     112.330  79.460  88.170  1.00  0.00            
ATOM   3840  N   LYS   244     112.120  81.710  87.970  1.00  0.00            
ATOM   3841  H   LYS   244     111.670  82.460  87.460  1.00  0.00            
ATOM   3842  CA  LYS   244     113.310  82.110  88.700  1.00  0.00            
ATOM   3843  HA  LYS   244     114.070  81.620  88.100  1.00  0.00            
ATOM   3844  CB  LYS   244     113.660  83.590  88.540  1.00  0.00            
ATOM   3845  HB1 LYS   244     114.560  83.780  89.130  1.00  0.00            
ATOM   3846  HB2 LYS   244     112.820  84.170  88.920  1.00  0.00            
ATOM   3847  CG  LYS   244     113.820  83.980  87.080  1.00  0.00            
ATOM   3848  HG1 LYS   244     112.930  83.920  86.460  1.00  0.00            
ATOM   3849  HG2 LYS   244     114.570  83.430  86.510  1.00  0.00            
ATOM   3850  CD  LYS   244     113.830  85.500  87.000  1.00  0.00            
ATOM   3851  HD1 LYS   244     114.610  85.860  87.680  1.00  0.00            
ATOM   3852  HD2 LYS   244     112.840  85.730  87.370  1.00  0.00            
ATOM   3853  CE  LYS   244     114.160  86.090  85.630  1.00  0.00            
ATOM   3854  HE1 LYS   244     113.380  85.800  84.910  1.00  0.00            
ATOM   3855  HE2 LYS   244     115.070  85.660  85.210  1.00  0.00            
ATOM   3856  NZ  LYS   244     114.220  87.560  85.640  1.00  0.00            
ATOM   3857  HZ1 LYS   244     114.360  87.970  84.730  1.00  0.00            
ATOM   3858  HZ2 LYS   244     113.330  87.960  85.880  1.00  0.00            
ATOM   3859  HZ3 LYS   244     115.000  87.940  86.160  1.00  0.00            
ATOM   3860  C   LYS   244     113.330  81.650  90.150  1.00  0.00            
ATOM   3861  O   LYS   244     114.380  81.160  90.580  1.00  0.00            
ATOM   3862  N   PRO   245     112.240  81.810  90.900  1.00  0.00            
ATOM   3863  CD  PRO   245     110.910  82.270  90.540  1.00  0.00            
ATOM   3864  HD1 PRO   245     110.480  81.560  89.830  1.00  0.00            
ATOM   3865  HD2 PRO   245     110.920  83.250  90.070  1.00  0.00            
ATOM   3866  CG  PRO   245     110.110  82.430  91.820  1.00  0.00            
ATOM   3867  HG1 PRO   245     109.490  81.540  91.850  1.00  0.00            
ATOM   3868  HG2 PRO   245     109.540  83.370  91.790  1.00  0.00            
ATOM   3869  CB  PRO   245     111.180  82.410  92.910  1.00  0.00            
ATOM   3870  HB1 PRO   245     110.780  81.970  93.820  1.00  0.00            
ATOM   3871  HB2 PRO   245     111.610  83.380  93.140  1.00  0.00            
ATOM   3872  CA  PRO   245     112.360  81.630  92.330  1.00  0.00            
ATOM   3873  HA  PRO   245     113.280  82.060  92.740  1.00  0.00            
ATOM   3874  C   PRO   245     112.380  80.150  92.670  1.00  0.00            
ATOM   3875  O   PRO   245     111.790  79.290  92.030  1.00  0.00            
ATOM   3876  N   PHE   246     112.950  79.810  93.830  1.00  0.00            
ATOM   3877  H   PHE   246     113.420  80.500  94.390  1.00  0.00            
ATOM   3878  CA  PHE   246     113.220  78.470  94.310  1.00  0.00            
ATOM   3879  HA  PHE   246     113.840  78.000  93.550  1.00  0.00            
ATOM   3880  CB  PHE   246     114.110  78.420  95.550  1.00  0.00            
ATOM   3881  HB1 PHE   246     113.540  78.840  96.380  1.00  0.00            
ATOM   3882  HB2 PHE   246     115.030  79.000  95.510  1.00  0.00            
ATOM   3883  CG  PHE   246     114.440  77.050  96.090  1.00  0.00            
ATOM   3884  CD1 PHE   246     115.480  76.330  95.470  1.00  0.00            
ATOM   3885  HD1 PHE   246     116.030  76.790  94.660  1.00  0.00            
ATOM   3886  CE1 PHE   246     115.880  75.080  95.950  1.00  0.00            
ATOM   3887  HE1 PHE   246     116.720  74.600  95.480  1.00  0.00            
ATOM   3888  CZ  PHE   246     115.130  74.460  96.970  1.00  0.00            
ATOM   3889  HZ  PHE   246     115.350  73.460  97.320  1.00  0.00            
ATOM   3890  CE2 PHE   246     114.080  75.160  97.560  1.00  0.00            
ATOM   3891  HE2 PHE   246     113.480  74.750  98.360  1.00  0.00            
ATOM   3892  CD2 PHE   246     113.790  76.480  97.180  1.00  0.00            
ATOM   3893  HD2 PHE   246     112.920  76.890  97.660  1.00  0.00            
ATOM   3894  C   PHE   246     112.000  77.570  94.480  1.00  0.00            
ATOM   3895  O   PHE   246     111.220  77.910  95.370  1.00  0.00            
ATOM   3896  N   ARG   247     111.980  76.390  93.860  1.00  0.00            
ATOM   3897  H   ARG   247     112.550  76.200  93.040  1.00  0.00            
ATOM   3898  CA  ARG   247     111.030  75.310  94.020  1.00  0.00            
ATOM   3899  HA  ARG   247     110.360  75.480  94.860  1.00  0.00            
ATOM   3900  CB  ARG   247     110.130  75.060  92.820  1.00  0.00            
ATOM   3901  HB1 ARG   247     110.680  74.930  91.890  1.00  0.00            
ATOM   3902  HB2 ARG   247     109.390  75.860  92.700  1.00  0.00            
ATOM   3903  CG  ARG   247     109.270  73.820  93.070  1.00  0.00            
ATOM   3904  HG1 ARG   247     108.710  73.790  94.000  1.00  0.00            
ATOM   3905  HG2 ARG   247     109.920  72.950  93.070  1.00  0.00            
ATOM   3906  CD  ARG   247     108.400  73.610  91.840  1.00  0.00            
ATOM   3907  HD1 ARG   247     109.030  73.700  90.950  1.00  0.00            
ATOM   3908  HD2 ARG   247     107.640  74.400  91.870  1.00  0.00            
ATOM   3909  NE  ARG   247     107.730  72.310  91.750  1.00  0.00            
ATOM   3910  HE  ARG   247     107.980  71.550  92.360  1.00  0.00            
ATOM   3911  CZ  ARG   247     106.770  72.040  90.850  1.00  0.00            
ATOM   3912  NH1 ARG   247     106.600  72.820  89.770  1.00  0.00            
ATOM   3913 1HH1 ARG   247     107.340  73.480  89.580  1.00  0.00            
ATOM   3914 2HH1 ARG   247     105.830  72.710  89.140  1.00  0.00            
ATOM   3915  NH2 ARG   247     105.940  70.990  90.970  1.00  0.00            
ATOM   3916 1HH2 ARG   247     105.800  70.580  91.890  1.00  0.00            
ATOM   3917 2HH2 ARG   247     105.420  70.820  90.130  1.00  0.00            
ATOM   3918  C   ARG   247     111.950  74.130  94.300  1.00  0.00            
ATOM   3919  O   ARG   247     112.780  73.850  93.430  1.00  0.00            
ATOM   3920  N   PRO   248     111.810  73.370  95.390  1.00  0.00            
ATOM   3921  CD  PRO   248     110.960  73.610  96.540  1.00  0.00            
ATOM   3922  HD1 PRO   248     109.950  73.360  96.210  1.00  0.00            
ATOM   3923  HD2 PRO   248     111.020  74.680  96.740  1.00  0.00            
ATOM   3924  CG  PRO   248     111.370  72.740  97.720  1.00  0.00            
ATOM   3925  HG1 PRO   248     110.550  72.290  98.280  1.00  0.00            
ATOM   3926  HG2 PRO   248     111.840  73.440  98.410  1.00  0.00            
ATOM   3927  CB  PRO   248     112.520  71.870  97.200  1.00  0.00            
ATOM   3928  HB1 PRO   248     112.330  70.810  97.330  1.00  0.00            
ATOM   3929  HB2 PRO   248     113.450  72.170  97.670  1.00  0.00            
ATOM   3930  CA  PRO   248     112.590  72.190  95.710  1.00  0.00            
ATOM   3931  HA  PRO   248     113.630  72.320  95.410  1.00  0.00            
ATOM   3932  C   PRO   248     112.090  71.020  94.890  1.00  0.00            
ATOM   3933  O   PRO   248     110.910  71.000  94.560  1.00  0.00            
ATOM   3934  N   VAL   249     112.970  70.080  94.520  1.00  0.00            
ATOM   3935  H   VAL   249     113.940  70.200  94.740  1.00  0.00            
ATOM   3936  CA  VAL   249     112.630  69.010  93.590  1.00  0.00            
ATOM   3937  HA  VAL   249     111.550  68.880  93.590  1.00  0.00            
ATOM   3938  CB  VAL   249     113.090  69.290  92.170  1.00  0.00            
ATOM   3939  HB  VAL   249     112.830  68.380  91.630  1.00  0.00            
ATOM   3940  CG1 VAL   249     112.410  70.440  91.430  1.00  0.00            
ATOM   3941 1HG1 VAL   249     112.500  71.330  92.060  1.00  0.00            
ATOM   3942 2HG1 VAL   249     112.840  70.580  90.440  1.00  0.00            
ATOM   3943 3HG1 VAL   249     111.340  70.250  91.530  1.00  0.00            
ATOM   3944  CG2 VAL   249     114.610  69.440  92.070  1.00  0.00            
ATOM   3945 1HG2 VAL   249     115.210  68.760  92.680  1.00  0.00            
ATOM   3946 2HG2 VAL   249     114.950  69.310  91.040  1.00  0.00            
ATOM   3947 3HG2 VAL   249     114.950  70.420  92.390  1.00  0.00            
ATOM   3948  C   VAL   249     113.180  67.680  94.080  1.00  0.00            
ATOM   3949  O   VAL   249     112.670  66.650  93.650  1.00  0.00            
ATOM   3950  N   ASN   250     114.140  67.570  95.010  1.00  0.00            
ATOM   3951  H   ASN   250     114.460  68.370  95.540  1.00  0.00            
ATOM   3952  CA  ASN   250     114.760  66.300  95.330  1.00  0.00            
ATOM   3953  HA  ASN   250     114.450  65.490  94.670  1.00  0.00            
ATOM   3954  CB  ASN   250     116.260  66.380  95.070  1.00  0.00            
ATOM   3955  HB1 ASN   250     116.720  67.140  95.700  1.00  0.00            
ATOM   3956  HB2 ASN   250     116.520  66.620  94.040  1.00  0.00            
ATOM   3957  CG  ASN   250     117.090  65.190  95.530  1.00  0.00            
ATOM   3958  OD1 ASN   250     117.360  64.960  96.710  1.00  0.00            
ATOM   3959  ND2 ASN   250     117.680  64.380  94.640  1.00  0.00            
ATOM   3960 1HD2 ASN   250     117.480  64.370  93.650  1.00  0.00            
ATOM   3961 2HD2 ASN   250     118.380  63.740  94.970  1.00  0.00            
ATOM   3962  C   ASN   250     114.430  65.960  96.770  1.00  0.00            
ATOM   3963  O   ASN   250     114.070  66.860  97.540  1.00  0.00            
ATOM   3964  N   LYS   251     114.520  64.720  97.240  1.00  0.00            
ATOM   3965  H   LYS   251     114.700  63.940  96.620  1.00  0.00            
ATOM   3966  CA  LYS   251     114.210  64.320  98.600  1.00  0.00            
ATOM   3967  HA  LYS   251     113.200  64.630  98.820  1.00  0.00            
ATOM   3968  CB  LYS   251     114.380  62.810  98.670  1.00  0.00            
ATOM   3969  HB1 LYS   251     115.460  62.680  98.550  1.00  0.00            
ATOM   3970  HB2 LYS   251     113.890  62.280  97.860  1.00  0.00            
ATOM   3971  CG  LYS   251     113.820  62.200  99.960  1.00  0.00            
ATOM   3972  HG1 LYS   251     112.740  62.320  99.930  1.00  0.00            
ATOM   3973  HG2 LYS   251     114.290  62.640 100.840  1.00  0.00            
ATOM   3974  CD  LYS   251     114.040  60.690 100.070  1.00  0.00            
ATOM   3975  HD1 LYS   251     113.670  60.150  99.200  1.00  0.00            
ATOM   3976  HD2 LYS   251     113.440  60.350 100.920  1.00  0.00            
ATOM   3977  CE  LYS   251     115.470  60.300 100.420  1.00  0.00            
ATOM   3978  HE1 LYS   251     115.660  60.790 101.380  1.00  0.00            
ATOM   3979  HE2 LYS   251     116.170  60.750  99.710  1.00  0.00            
ATOM   3980  NZ  LYS   251     115.650  58.850 100.370  1.00  0.00            
ATOM   3981  HZ1 LYS   251     116.290  58.570 101.110  1.00  0.00            
ATOM   3982  HZ2 LYS   251     114.820  58.300 100.530  1.00  0.00            
ATOM   3983  HZ3 LYS   251     116.000  58.560  99.470  1.00  0.00            
ATOM   3984  C   LYS   251     115.010  65.110  99.630  1.00  0.00            
ATOM   3985  O   LYS   251     114.540  65.590 100.650  1.00  0.00            
ATOM   3986  N   GLU   252     116.300  65.360  99.360  1.00  0.00            
ATOM   3987  H   GLU   252     116.710  64.910  98.560  1.00  0.00            
ATOM   3988  CA  GLU   252     117.200  65.960 100.320  1.00  0.00            
ATOM   3989  HA  GLU   252     117.180  65.600 101.350  1.00  0.00            
ATOM   3990  CB  GLU   252     118.610  65.910  99.750  1.00  0.00            
ATOM   3991  HB1 GLU   252     119.230  66.430 100.480  1.00  0.00            
ATOM   3992  HB2 GLU   252     118.610  66.330  98.740  1.00  0.00            
ATOM   3993  CG  GLU   252     119.090  64.470  99.670  1.00  0.00            
ATOM   3994  HG1 GLU   252     118.450  63.950  98.960  1.00  0.00            
ATOM   3995  HG2 GLU   252     119.070  64.020 100.670  1.00  0.00            
ATOM   3996  CD  GLU   252     120.530  64.440  99.190  1.00  0.00            
ATOM   3997  OE1 GLU   252     121.460  64.320 100.020  1.00  0.00            
ATOM   3998  OE2 GLU   252     120.700  64.750  97.990  1.00  0.00            
ATOM   3999  C   GLU   252     116.860  67.440 100.480  1.00  0.00            
ATOM   4000  O   GLU   252     117.050  68.060 101.520  1.00  0.00            
ATOM   4001  N   GLN   253     116.420  68.080  99.400  1.00  0.00            
ATOM   4002  H   GLN   253     116.470  67.540  98.540  1.00  0.00            
ATOM   4003  CA  GLN   253     115.930  69.440  99.400  1.00  0.00            
ATOM   4004  HA  GLN   253     116.650  70.120  99.860  1.00  0.00            
ATOM   4005  CB  GLN   253     115.780  69.840  97.930  1.00  0.00            
ATOM   4006  HB1 GLN   253     115.320  70.830  97.880  1.00  0.00            
ATOM   4007  HB2 GLN   253     115.160  69.090  97.440  1.00  0.00            
ATOM   4008  CG  GLN   253     117.120  69.990  97.220  1.00  0.00            
ATOM   4009  HG1 GLN   253     117.690  69.090  97.470  1.00  0.00            
ATOM   4010  HG2 GLN   253     117.690  70.890  97.420  1.00  0.00            
ATOM   4011  CD  GLN   253     116.820  69.930  95.730  1.00  0.00            
ATOM   4012  OE1 GLN   253     115.710  70.100  95.240  1.00  0.00            
ATOM   4013  NE2 GLN   253     117.830  69.550  94.940  1.00  0.00            
ATOM   4014 1HE2 GLN   253     118.740  69.410  95.340  1.00  0.00            
ATOM   4015 2HE2 GLN   253     117.680  69.810  93.970  1.00  0.00            
ATOM   4016  C   GLN   253     114.570  69.460 100.080  1.00  0.00            
ATOM   4017  O   GLN   253     114.290  70.340 100.890  1.00  0.00            
ATOM   4018  N   THR   254     113.630  68.540  99.850  1.00  0.00            
ATOM   4019  H   THR   254     113.900  67.990  99.050  1.00  0.00            
ATOM   4020  CA  THR   254     112.240  68.630 100.250  1.00  0.00            
ATOM   4021  HA  THR   254     111.860  69.640 100.150  1.00  0.00            
ATOM   4022  CB  THR   254     111.310  67.830  99.320  1.00  0.00            
ATOM   4023  HB  THR   254     111.580  66.780  99.350  1.00  0.00            
ATOM   4024  CG2 THR   254     109.830  67.960  99.660  1.00  0.00            
ATOM   4025 1HG2 THR   254     109.540  67.370 100.530  1.00  0.00            
ATOM   4026 2HG2 THR   254     109.700  69.000  99.970  1.00  0.00            
ATOM   4027 3HG2 THR   254     109.210  67.900  98.770  1.00  0.00            
ATOM   4028  OG1 THR   254     111.560  68.320  98.020  1.00  0.00            
ATOM   4029  HG1 THR   254     112.240  67.830  97.570  1.00  0.00            
ATOM   4030  C   THR   254     112.110  68.180 101.690  1.00  0.00            
ATOM   4031  O   THR   254     111.240  68.700 102.380  1.00  0.00            
ATOM   4032  N   GLN   255     113.000  67.290 102.170  1.00  0.00            
ATOM   4033  H   GLN   255     113.650  66.940 101.480  1.00  0.00            
ATOM   4034  CA  GLN   255     113.210  66.920 103.550  1.00  0.00            
ATOM   4035  HA  GLN   255     112.250  66.530 103.900  1.00  0.00            
ATOM   4036  CB  GLN   255     114.300  65.870 103.690  1.00  0.00            
ATOM   4037  HB1 GLN   255     115.220  66.170 103.180  1.00  0.00            
ATOM   4038  HB2 GLN   255     113.960  64.990 103.150  1.00  0.00            
ATOM   4039  CG  GLN   255     114.650  65.540 105.140  1.00  0.00            
ATOM   4040  HG1 GLN   255     115.200  66.350 105.610  1.00  0.00            
ATOM   4041  HG2 GLN   255     115.350  64.710 105.080  1.00  0.00            
ATOM   4042  CD  GLN   255     113.490  65.050 106.010  1.00  0.00            
ATOM   4043  OE1 GLN   255     112.420  64.720 105.520  1.00  0.00            
ATOM   4044  NE2 GLN   255     113.790  65.070 107.310  1.00  0.00            
ATOM   4045 1HE2 GLN   255     114.760  65.230 107.560  1.00  0.00            
ATOM   4046 2HE2 GLN   255     113.040  65.150 107.980  1.00  0.00            
ATOM   4047  C   GLN   255     113.650  68.160 104.330  1.00  0.00            
ATOM   4048  O   GLN   255     113.160  68.410 105.420  1.00  0.00            
ATOM   4049  N   ALA   256     114.540  68.960 103.740  1.00  0.00            
ATOM   4050  H   ALA   256     115.220  68.730 103.040  1.00  0.00            
ATOM   4051  CA  ALA   256     114.850  70.250 104.320  1.00  0.00            
ATOM   4052  HA  ALA   256     114.980  70.170 105.400  1.00  0.00            
ATOM   4053  CB  ALA   256     116.140  70.770 103.690  1.00  0.00            
ATOM   4054  HB1 ALA   256     115.910  71.190 102.720  1.00  0.00            
ATOM   4055  HB2 ALA   256     116.560  71.590 104.270  1.00  0.00            
ATOM   4056  HB3 ALA   256     116.820  69.920 103.580  1.00  0.00            
ATOM   4057  C   ALA   256     113.710  71.260 104.300  1.00  0.00            
ATOM   4058  O   ALA   256     113.640  72.120 105.170  1.00  0.00            
ATOM   4059  N   ALA   257     112.660  71.120 103.480  1.00  0.00            
ATOM   4060  H   ALA   257     112.700  70.410 102.770  1.00  0.00            
ATOM   4061  CA  ALA   257     111.420  71.880 103.530  1.00  0.00            
ATOM   4062  HA  ALA   257     111.690  72.880 103.880  1.00  0.00            
ATOM   4063  CB  ALA   257     110.840  71.880 102.120  1.00  0.00            
ATOM   4064  HB1 ALA   257     111.530  72.310 101.400  1.00  0.00            
ATOM   4065  HB2 ALA   257     110.520  70.910 101.730  1.00  0.00            
ATOM   4066  HB3 ALA   257     109.920  72.470 102.150  1.00  0.00            
ATOM   4067  C   ALA   257     110.420  71.360 104.560  1.00  0.00            
ATOM   4068  O   ALA   257     109.980  72.110 105.430  1.00  0.00            
ATOM   4069  N   VAL   258     110.070  70.070 104.530  1.00  0.00            
ATOM   4070  H   VAL   258     110.560  69.400 103.950  1.00  0.00            
ATOM   4071  CA  VAL   258     109.020  69.570 105.380  1.00  0.00            
ATOM   4072  HA  VAL   258     108.220  70.300 105.240  1.00  0.00            
ATOM   4073  CB  VAL   258     108.470  68.220 104.960  1.00  0.00            
ATOM   4074  HB  VAL   258     108.130  68.290 103.920  1.00  0.00            
ATOM   4075  CG1 VAL   258     109.570  67.170 105.050  1.00  0.00            
ATOM   4076 1HG1 VAL   258     110.460  67.390 104.460  1.00  0.00            
ATOM   4077 2HG1 VAL   258     109.920  67.020 106.070  1.00  0.00            
ATOM   4078 3HG1 VAL   258     109.270  66.180 104.700  1.00  0.00            
ATOM   4079  CG2 VAL   258     107.220  67.800 105.730  1.00  0.00            
ATOM   4080 1HG2 VAL   258     106.830  66.860 105.340  1.00  0.00            
ATOM   4081 2HG2 VAL   258     107.330  67.590 106.800  1.00  0.00            
ATOM   4082 3HG2 VAL   258     106.440  68.560 105.690  1.00  0.00            
ATOM   4083  C   VAL   258     109.430  69.590 106.850  1.00  0.00            
ATOM   4084  O   VAL   258     108.530  69.900 107.620  1.00  0.00            
ATOM   4085  N   SER   259     110.700  69.460 107.230  1.00  0.00            
ATOM   4086  H   SER   259     111.390  69.160 106.560  1.00  0.00            
ATOM   4087  CA  SER   259     111.100  69.460 108.630  1.00  0.00            
ATOM   4088  HA  SER   259     110.310  68.970 109.190  1.00  0.00            
ATOM   4089  CB  SER   259     112.360  68.610 108.750  1.00  0.00            
ATOM   4090  HB1 SER   259     112.110  67.610 108.410  1.00  0.00            
ATOM   4091  HB2 SER   259     112.680  68.510 109.780  1.00  0.00            
ATOM   4092  OG  SER   259     113.420  69.160 108.000  1.00  0.00            
ATOM   4093  HG  SER   259     113.320  68.960 107.070  1.00  0.00            
ATOM   4094  C   SER   259     111.190  70.890 109.140  1.00  0.00            
ATOM   4095  O   SER   259     110.830  71.180 110.270  1.00  0.00            
ATOM   4096  N   LEU   260     111.490  71.870 108.280  1.00  0.00            
ATOM   4097  H   LEU   260     111.690  71.590 107.330  1.00  0.00            
ATOM   4098  CA  LEU   260     111.450  73.270 108.650  1.00  0.00            
ATOM   4099  HA  LEU   260     111.850  73.310 109.660  1.00  0.00            
ATOM   4100  CB  LEU   260     112.520  73.940 107.790  1.00  0.00            
ATOM   4101  HB1 LEU   260     112.230  73.840 106.740  1.00  0.00            
ATOM   4102  HB2 LEU   260     113.440  73.370 107.940  1.00  0.00            
ATOM   4103  CG  LEU   260     112.700  75.410 108.120  1.00  0.00            
ATOM   4104  HG  LEU   260     112.660  75.580 109.200  1.00  0.00            
ATOM   4105  CD1 LEU   260     114.050  75.950 107.630  1.00  0.00            
ATOM   4106 1HD1 LEU   260     113.850  76.430 106.670  1.00  0.00            
ATOM   4107 2HD1 LEU   260     114.410  76.750 108.270  1.00  0.00            
ATOM   4108 3HD1 LEU   260     114.800  75.180 107.490  1.00  0.00            
ATOM   4109  CD2 LEU   260     111.700  76.430 107.590  1.00  0.00            
ATOM   4110 1HD2 LEU   260     111.290  76.130 106.620  1.00  0.00            
ATOM   4111 2HD2 LEU   260     110.860  76.340 108.270  1.00  0.00            
ATOM   4112 3HD2 LEU   260     112.060  77.460 107.620  1.00  0.00            
ATOM   4113  C   LEU   260     110.080  73.930 108.610  1.00  0.00            
ATOM   4114  O   LEU   260     109.720  74.640 109.540  1.00  0.00            
ATOM   4115  N   LEU   261     109.270  73.490 107.640  1.00  0.00            
ATOM   4116  H   LEU   261     109.640  72.940 106.880  1.00  0.00            
ATOM   4117  CA  LEU   261     107.880  73.910 107.560  1.00  0.00            
ATOM   4118  HA  LEU   261     107.790  75.000 107.620  1.00  0.00            
ATOM   4119  CB  LEU   261     107.350  73.490 106.200  1.00  0.00            
ATOM   4120  HB1 LEU   261     106.270  73.510 106.320  1.00  0.00            
ATOM   4121  HB2 LEU   261     107.600  72.430 106.130  1.00  0.00            
ATOM   4122  CG  LEU   261     107.640  74.370 104.990  1.00  0.00            
ATOM   4123  HG  LEU   261     108.690  74.530 104.740  1.00  0.00            
ATOM   4124  CD1 LEU   261     106.970  73.710 103.780  1.00  0.00            
ATOM   4125 1HD1 LEU   261     107.580  72.860 103.470  1.00  0.00            
ATOM   4126 2HD1 LEU   261     105.980  73.390 104.110  1.00  0.00            
ATOM   4127 3HD1 LEU   261     106.920  74.430 102.970  1.00  0.00            
ATOM   4128  CD2 LEU   261     107.170  75.820 105.090  1.00  0.00            
ATOM   4129 1HD2 LEU   261     107.170  76.290 104.100  1.00  0.00            
ATOM   4130 2HD2 LEU   261     106.170  75.890 105.520  1.00  0.00            
ATOM   4131 3HD2 LEU   261     107.810  76.390 105.760  1.00  0.00            
ATOM   4132  C   LEU   261     107.050  73.470 108.760  1.00  0.00            
ATOM   4133  O   LEU   261     106.210  74.240 109.230  1.00  0.00            
ATOM   4134  N   GLU   262     107.180  72.250 109.280  1.00  0.00            
ATOM   4135  H   GLU   262     107.770  71.600 108.780  1.00  0.00            
ATOM   4136  CA  GLU   262     106.380  71.770 110.390  1.00  0.00            
ATOM   4137  HA  GLU   262     105.330  71.680 110.090  1.00  0.00            
ATOM   4138  CB  GLU   262     106.960  70.380 110.600  1.00  0.00            
ATOM   4139  HB1 GLU   262     107.930  70.560 111.050  1.00  0.00            
ATOM   4140  HB2 GLU   262     106.970  69.880 109.620  1.00  0.00            
ATOM   4141  CG  GLU   262     106.200  69.460 111.550  1.00  0.00            
ATOM   4142  HG1 GLU   262     105.220  69.330 111.090  1.00  0.00            
ATOM   4143  HG2 GLU   262     106.250  69.890 112.550  1.00  0.00            
ATOM   4144  CD  GLU   262     106.810  68.060 111.580  1.00  0.00            
ATOM   4145  OE1 GLU   262     106.090  67.050 111.460  1.00  0.00            
ATOM   4146  OE2 GLU   262     108.020  67.970 111.870  1.00  0.00            
ATOM   4147  C   GLU   262     106.380  72.580 111.680  1.00  0.00            
ATOM   4148  O   GLU   262     105.440  72.640 112.460  1.00  0.00            
ATOM   4149  N   LYS   263     107.460  73.350 111.880  1.00  0.00            
ATOM   4150  H   LYS   263     108.150  73.250 111.150  1.00  0.00            
ATOM   4151  CA  LYS   263     107.870  74.140 113.030  1.00  0.00            
ATOM   4152  HA  LYS   263     107.210  73.900 113.860  1.00  0.00            
ATOM   4153  CB  LYS   263     109.330  73.840 113.320  1.00  0.00            
ATOM   4154  HB1 LYS   263     109.630  74.590 114.060  1.00  0.00            
ATOM   4155  HB2 LYS   263     110.040  73.940 112.500  1.00  0.00            
ATOM   4156  CG  LYS   263     109.640  72.420 113.780  1.00  0.00            
ATOM   4157  HG1 LYS   263     110.460  72.120 113.120  1.00  0.00            
ATOM   4158  HG2 LYS   263     108.810  71.730 113.620  1.00  0.00            
ATOM   4159  CD  LYS   263     110.070  72.360 115.240  1.00  0.00            
ATOM   4160  HD1 LYS   263     110.750  73.180 115.490  1.00  0.00            
ATOM   4161  HD2 LYS   263     110.610  71.420 115.350  1.00  0.00            
ATOM   4162  CE  LYS   263     108.890  72.390 116.210  1.00  0.00            
ATOM   4163  HE1 LYS   263     108.100  71.670 116.010  1.00  0.00            
ATOM   4164  HE2 LYS   263     108.510  73.410 116.180  1.00  0.00            
ATOM   4165  NZ  LYS   263     109.210  72.080 117.610  1.00  0.00            
ATOM   4166  HZ1 LYS   263     108.450  72.330 118.240  1.00  0.00            
ATOM   4167  HZ2 LYS   263     109.450  71.100 117.720  1.00  0.00            
ATOM   4168  HZ3 LYS   263     110.050  72.560 117.870  1.00  0.00            
ATOM   4169  C   LYS   263     107.640  75.630 112.820  1.00  0.00            
ATOM   4170  O   LYS   263     107.830  76.400 113.770  1.00  0.00            
ATOM   4171  N   ALA   264     107.190  76.040 111.640  1.00  0.00            
ATOM   4172  H   ALA   264     106.780  75.360 111.020  1.00  0.00            
ATOM   4173  CA  ALA   264     107.140  77.430 111.230  1.00  0.00            
ATOM   4174  HA  ALA   264     108.070  77.890 111.550  1.00  0.00            
ATOM   4175  CB  ALA   264     107.110  77.420 109.700  1.00  0.00            
ATOM   4176  HB1 ALA   264     107.960  76.850 109.340  1.00  0.00            
ATOM   4177  HB2 ALA   264     106.220  77.020 109.220  1.00  0.00            
ATOM   4178  HB3 ALA   264     107.180  78.450 109.340  1.00  0.00            
ATOM   4179  C   ALA   264     105.970  78.150 111.880  1.00  0.00            
ATOM   4180  O   ALA   264     104.920  77.550 112.090  1.00  0.00            
ATOM   4181  N   ARG   265     106.150  79.420 112.270  1.00  0.00            
ATOM   4182  H   ARG   265     107.080  79.770 112.150  1.00  0.00            
ATOM   4183  CA  ARG   265     105.070  80.380 112.260  1.00  0.00            
ATOM   4184  HA  ARG   265     104.170  79.900 112.650  1.00  0.00            
ATOM   4185  CB  ARG   265     105.510  81.490 113.210  1.00  0.00            
ATOM   4186  HB1 ARG   265     106.420  81.890 112.750  1.00  0.00            
ATOM   4187  HB2 ARG   265     105.780  80.960 114.120  1.00  0.00            
ATOM   4188  CG  ARG   265     104.510  82.590 113.530  1.00  0.00            
ATOM   4189  HG1 ARG   265     103.540  82.130 113.690  1.00  0.00            
ATOM   4190  HG2 ARG   265     104.310  83.200 112.640  1.00  0.00            
ATOM   4191  CD  ARG   265     104.920  83.470 114.700  1.00  0.00            
ATOM   4192  HD1 ARG   265     105.420  82.950 115.520  1.00  0.00            
ATOM   4193  HD2 ARG   265     104.040  83.910 115.160  1.00  0.00            
ATOM   4194  NE  ARG   265     105.760  84.580 114.240  1.00  0.00            
ATOM   4195  HE  ARG   265     105.320  85.310 113.700  1.00  0.00            
ATOM   4196  CZ  ARG   265     107.090  84.730 114.210  1.00  0.00            
ATOM   4197  NH1 ARG   265     107.950  83.970 114.910  1.00  0.00            
ATOM   4198 1HH1 ARG   265     107.620  83.330 115.610  1.00  0.00            
ATOM   4199 2HH1 ARG   265     108.950  83.970 114.710  1.00  0.00            
ATOM   4200  NH2 ARG   265     107.650  85.640 113.410  1.00  0.00            
ATOM   4201 1HH2 ARG   265     107.120  86.390 113.000  1.00  0.00            
ATOM   4202 2HH2 ARG   265     108.640  85.520 113.220  1.00  0.00            
ATOM   4203  C   ARG   265     104.760  80.900 110.860  1.00  0.00            
ATOM   4204  O   ARG   265     105.650  81.260 110.090  1.00  0.00            
ATOM   4205  N   TYR   266     103.470  81.010 110.540  1.00  0.00            
ATOM   4206  H   TYR   266     102.800  80.850 111.280  1.00  0.00            
ATOM   4207  CA  TYR   266     103.030  81.430 109.220  1.00  0.00            
ATOM   4208  HA  TYR   266     103.840  81.590 108.520  1.00  0.00            
ATOM   4209  CB  TYR   266     102.100  80.420 108.540  1.00  0.00            
ATOM   4210  HB1 TYR   266     101.700  80.960 107.680  1.00  0.00            
ATOM   4211  HB2 TYR   266     101.300  80.160 109.230  1.00  0.00            
ATOM   4212  CG  TYR   266     102.700  79.070 108.240  1.00  0.00            
ATOM   4213  CD1 TYR   266     102.860  78.590 106.940  1.00  0.00            
ATOM   4214  HD1 TYR   266     102.540  79.140 106.070  1.00  0.00            
ATOM   4215  CE1 TYR   266     103.460  77.360 106.650  1.00  0.00            
ATOM   4216  HE1 TYR   266     103.520  77.070 105.610  1.00  0.00            
ATOM   4217  CZ  TYR   266     103.920  76.590 107.740  1.00  0.00            
ATOM   4218  OH  TYR   266     104.720  75.520 107.460  1.00  0.00            
ATOM   4219  HH  TYR   266     105.260  75.290 108.220  1.00  0.00            
ATOM   4220  CE2 TYR   266     103.690  77.020 109.070  1.00  0.00            
ATOM   4221  HE2 TYR   266     104.140  76.500 109.910  1.00  0.00            
ATOM   4222  CD2 TYR   266     103.130  78.270 109.310  1.00  0.00            
ATOM   4223  HD2 TYR   266     103.090  78.660 110.320  1.00  0.00            
ATOM   4224  C   TYR   266     102.420  82.820 109.320  1.00  0.00            
ATOM   4225  O   TYR   266     101.560  83.170 110.130  1.00  0.00            
ATOM   4226  N   SER   267     102.860  83.700 108.420  1.00  0.00            
ATOM   4227  H   SER   267     103.630  83.470 107.810  1.00  0.00            
ATOM   4228  CA  SER   267     102.310  85.030 108.200  1.00  0.00            
ATOM   4229  HA  SER   267     101.320  85.140 108.640  1.00  0.00            
ATOM   4230  CB  SER   267     103.210  86.100 108.810  1.00  0.00            
ATOM   4231  HB1 SER   267     103.100  86.030 109.890  1.00  0.00            
ATOM   4232  HB2 SER   267     102.900  87.090 108.450  1.00  0.00            
ATOM   4233  OG  SER   267     104.590  85.930 108.570  1.00  0.00            
ATOM   4234  HG  SER   267     104.690  86.370 107.730  1.00  0.00            
ATOM   4235  C   SER   267     102.220  85.360 106.720  1.00  0.00            
ATOM   4236  O   SER   267     103.160  85.220 105.950  1.00  0.00            
ATOM   4237  N   VAL   268     101.180  86.070 106.280  1.00  0.00            
ATOM   4238  H   VAL   268     100.530  86.440 106.960  1.00  0.00            
ATOM   4239  CA  VAL   268     101.020  86.660 104.960  1.00  0.00            
ATOM   4240  HA  VAL   268     101.100  85.840 104.240  1.00  0.00            
ATOM   4241  CB  VAL   268      99.600  87.170 104.730  1.00  0.00            
ATOM   4242  HB  VAL   268      99.380  87.900 105.510  1.00  0.00            
ATOM   4243  CG1 VAL   268      99.390  87.820 103.360  1.00  0.00            
ATOM   4244 1HG1 VAL   268      98.420  88.320 103.330  1.00  0.00            
ATOM   4245 2HG1 VAL   268     100.120  88.620 103.220  1.00  0.00            
ATOM   4246 3HG1 VAL   268      99.420  86.950 102.710  1.00  0.00            
ATOM   4247  CG2 VAL   268      98.510  86.120 104.900  1.00  0.00            
ATOM   4248 1HG2 VAL   268      98.500  85.530 105.820  1.00  0.00            
ATOM   4249 2HG2 VAL   268      97.590  86.690 104.970  1.00  0.00            
ATOM   4250 3HG2 VAL   268      98.500  85.550 103.960  1.00  0.00            
ATOM   4251  C   VAL   268     102.120  87.650 104.620  1.00  0.00            
ATOM   4252  O   VAL   268     102.500  88.400 105.520  1.00  0.00            
ATOM   4253  N   LEU   269     102.720  87.570 103.430  1.00  0.00            
ATOM   4254  H   LEU   269     102.290  86.860 102.850  1.00  0.00            
ATOM   4255  CA  LEU   269     103.990  88.170 103.070  1.00  0.00            
ATOM   4256  HA  LEU   269     104.180  88.900 103.850  1.00  0.00            
ATOM   4257  CB  LEU   269     105.050  87.070 102.970  1.00  0.00            
ATOM   4258  HB1 LEU   269     104.840  86.420 102.120  1.00  0.00            
ATOM   4259  HB2 LEU   269     104.990  86.560 103.920  1.00  0.00            
ATOM   4260  CG  LEU   269     106.470  87.570 102.720  1.00  0.00            
ATOM   4261  HG  LEU   269     106.420  88.020 101.730  1.00  0.00            
ATOM   4262  CD1 LEU   269     107.030  88.590 103.700  1.00  0.00            
ATOM   4263 1HD1 LEU   269     108.120  88.540 103.600  1.00  0.00            
ATOM   4264 2HD1 LEU   269     106.610  89.570 103.490  1.00  0.00            
ATOM   4265 3HD1 LEU   269     106.780  88.220 104.700  1.00  0.00            
ATOM   4266  CD2 LEU   269     107.370  86.340 102.570  1.00  0.00            
ATOM   4267 1HD2 LEU   269     108.270  86.640 102.030  1.00  0.00            
ATOM   4268 2HD2 LEU   269     107.580  85.890 103.540  1.00  0.00            
ATOM   4269 3HD2 LEU   269     106.860  85.620 101.940  1.00  0.00            
ATOM   4270  C   LEU   269     104.000  89.030 101.820  1.00  0.00            
ATOM   4271  O   LEU   269     104.740  90.020 101.720  1.00  0.00            
ATOM   4272  N   GLU   270     103.270  88.680 100.760  1.00  0.00            
ATOM   4273  H   GLU   270     102.810  87.790 100.880  1.00  0.00            
ATOM   4274  CA  GLU   270     102.950  89.510  99.620  1.00  0.00            
ATOM   4275  HA  GLU   270     102.700  90.540  99.910  1.00  0.00            
ATOM   4276  CB  GLU   270     104.140  89.500  98.670  1.00  0.00            
ATOM   4277  HB1 GLU   270     104.360  88.480  98.340  1.00  0.00            
ATOM   4278  HB2 GLU   270     104.990  89.900  99.220  1.00  0.00            
ATOM   4279  CG  GLU   270     103.900  90.170  97.320  1.00  0.00            
ATOM   4280  HG1 GLU   270     103.880  91.260  97.380  1.00  0.00            
ATOM   4281  HG2 GLU   270     102.950  89.860  96.890  1.00  0.00            
ATOM   4282  CD  GLU   270     105.020  89.870  96.330  1.00  0.00            
ATOM   4283  OE1 GLU   270     106.190  90.260  96.540  1.00  0.00            
ATOM   4284  OE2 GLU   270     104.780  89.040  95.430  1.00  0.00            
ATOM   4285  C   GLU   270     101.700  89.040  98.880  1.00  0.00            
ATOM   4286  O   GLU   270     101.590  87.830  98.690  1.00  0.00            
ATOM   4287  N   ARG   271     100.880  89.960  98.360  1.00  0.00            
ATOM   4288  H   ARG   271     101.140  90.930  98.490  1.00  0.00            
ATOM   4289  CA  ARG   271      99.690  89.690  97.580  1.00  0.00            
ATOM   4290  HA  ARG   271      99.850  88.690  97.190  1.00  0.00            
ATOM   4291  CB  ARG   271      98.400  89.730  98.400  1.00  0.00            
ATOM   4292  HB1 ARG   271      98.280  90.700  98.880  1.00  0.00            
ATOM   4293  HB2 ARG   271      98.430  89.050  99.250  1.00  0.00            
ATOM   4294  CG  ARG   271      97.140  89.370  97.610  1.00  0.00            
ATOM   4295  HG1 ARG   271      97.190  88.330  97.310  1.00  0.00            
ATOM   4296  HG2 ARG   271      97.190  89.770  96.600  1.00  0.00            
ATOM   4297  CD  ARG   271      95.840  89.680  98.340  1.00  0.00            
ATOM   4298  HD1 ARG   271      95.770  90.720  98.670  1.00  0.00            
ATOM   4299  HD2 ARG   271      95.900  89.020  99.210  1.00  0.00            
ATOM   4300  NE  ARG   271      94.650  89.300  97.580  1.00  0.00            
ATOM   4301  HE  ARG   271      94.340  88.360  97.780  1.00  0.00            
ATOM   4302  CZ  ARG   271      93.840  90.040  96.820  1.00  0.00            
ATOM   4303  NH1 ARG   271      94.220  91.250  96.400  1.00  0.00            
ATOM   4304 1HH1 ARG   271      95.160  91.540  96.620  1.00  0.00            
ATOM   4305 2HH1 ARG   271      93.620  91.770  95.770  1.00  0.00            
ATOM   4306  NH2 ARG   271      92.690  89.620  96.280  1.00  0.00            
ATOM   4307 1HH2 ARG   271      92.360  88.680  96.490  1.00  0.00            
ATOM   4308 2HH2 ARG   271      92.050  90.240  95.800  1.00  0.00            
ATOM   4309  C   ARG   271      99.540  90.810  96.560  1.00  0.00            
ATOM   4310  O   ARG   271      99.760  92.000  96.760  1.00  0.00            
ATOM   4311  N   GLU   272      99.120  90.410  95.350  1.00  0.00            
ATOM   4312  H   GLU   272      98.940  89.440  95.160  1.00  0.00            
ATOM   4313  CA  GLU   272      98.820  91.250  94.210  1.00  0.00            
ATOM   4314  HA  GLU   272      98.590  92.230  94.650  1.00  0.00            
ATOM   4315  CB  GLU   272     100.030  91.320  93.290  1.00  0.00            
ATOM   4316  HB1 GLU   272     100.740  91.940  93.850  1.00  0.00            
ATOM   4317  HB2 GLU   272      99.700  91.750  92.350  1.00  0.00            
ATOM   4318  CG  GLU   272     100.750  90.040  92.900  1.00  0.00            
ATOM   4319  HG1 GLU   272     100.000  89.340  92.540  1.00  0.00            
ATOM   4320  HG2 GLU   272     101.080  89.540  93.810  1.00  0.00            
ATOM   4321  CD  GLU   272     101.880  90.070  91.880  1.00  0.00            
ATOM   4322  OE1 GLU   272     101.930  90.940  90.990  1.00  0.00            
ATOM   4323  OE2 GLU   272     102.800  89.240  92.060  1.00  0.00            
ATOM   4324  C   GLU   272      97.650  90.730  93.390  1.00  0.00            
ATOM   4325  O   GLU   272      97.490  89.510  93.330  1.00  0.00            
ATOM   4326  N   ASP   273      96.790  91.570  92.810  1.00  0.00            
ATOM   4327  H   ASP   273      97.090  92.530  92.900  1.00  0.00            
ATOM   4328  CA  ASP   273      95.640  91.200  92.020  1.00  0.00            
ATOM   4329  HA  ASP   273      95.670  90.130  91.790  1.00  0.00            
ATOM   4330  CB  ASP   273      94.300  91.330  92.740  1.00  0.00            
ATOM   4331  HB1 ASP   273      94.280  90.620  93.560  1.00  0.00            
ATOM   4332  HB2 ASP   273      93.560  90.930  92.050  1.00  0.00            
ATOM   4333  CG  ASP   273      94.020  92.760  93.190  1.00  0.00            
ATOM   4334  OD1 ASP   273      94.630  93.160  94.200  1.00  0.00            
ATOM   4335  OD2 ASP   273      93.280  93.440  92.460  1.00  0.00            
ATOM   4336  C   ASP   273      95.730  91.900  90.670  1.00  0.00            
ATOM   4337  O   ASP   273      96.360  92.920  90.430  1.00  0.00            
ATOM   4338  N   LYS   274      95.040  91.330  89.680  1.00  0.00            
ATOM   4339  H   LYS   274      94.600  90.450  89.940  1.00  0.00            
ATOM   4340  CA  LYS   274      94.860  91.790  88.320  1.00  0.00            
ATOM   4341  HA  LYS   274      94.850  92.880  88.330  1.00  0.00            
ATOM   4342  CB  LYS   274      96.050  91.310  87.490  1.00  0.00            
ATOM   4343  HB1 LYS   274      96.880  91.680  88.100  1.00  0.00            
ATOM   4344  HB2 LYS   274      96.050  91.850  86.540  1.00  0.00            
ATOM   4345  CG  LYS   274      95.980  89.800  87.330  1.00  0.00            
ATOM   4346  HG1 LYS   274      95.000  89.500  86.950  1.00  0.00            
ATOM   4347  HG2 LYS   274      96.210  89.340  88.300  1.00  0.00            
ATOM   4348  CD  LYS   274      97.110  89.340  86.430  1.00  0.00            
ATOM   4349  HD1 LYS   274      97.860  90.130  86.370  1.00  0.00            
ATOM   4350  HD2 LYS   274      96.750  89.430  85.400  1.00  0.00            
ATOM   4351  CE  LYS   274      97.670  87.930  86.620  1.00  0.00            
ATOM   4352  HE1 LYS   274      96.860  87.280  86.920  1.00  0.00            
ATOM   4353  HE2 LYS   274      98.460  87.940  87.380  1.00  0.00            
ATOM   4354  NZ  LYS   274      98.270  87.460  85.360  1.00  0.00            
ATOM   4355  HZ1 LYS   274      97.600  87.180  84.660  1.00  0.00            
ATOM   4356  HZ2 LYS   274      98.930  88.100  84.940  1.00  0.00            
ATOM   4357  HZ3 LYS   274      98.790  86.620  85.590  1.00  0.00            
ATOM   4358  C   LYS   274      93.520  91.540  87.650  1.00  0.00            
ATOM   4359  O   LYS   274      93.010  90.420  87.760  1.00  0.00            
ATOM   4360  N   PRO   275      93.060  92.450  86.790  1.00  0.00            
ATOM   4361  CD  PRO   275      93.640  93.750  86.520  1.00  0.00            
ATOM   4362  HD1 PRO   275      94.710  93.690  86.340  1.00  0.00            
ATOM   4363  HD2 PRO   275      93.390  94.420  87.350  1.00  0.00            
ATOM   4364  CG  PRO   275      93.000  94.340  85.270  1.00  0.00            
ATOM   4365  HG1 PRO   275      93.440  94.020  84.330  1.00  0.00            
ATOM   4366  HG2 PRO   275      93.000  95.430  85.310  1.00  0.00            
ATOM   4367  CB  PRO   275      91.640  93.640  85.320  1.00  0.00            
ATOM   4368  HB1 PRO   275      91.240  93.630  84.300  1.00  0.00            
ATOM   4369  HB2 PRO   275      90.940  94.260  85.880  1.00  0.00            
ATOM   4370  CA  PRO   275      91.830  92.310  86.040  1.00  0.00            
ATOM   4371  HA  PRO   275      91.000  92.120  86.720  1.00  0.00            
ATOM   4372  C   PRO   275      91.880  91.300  84.910  1.00  0.00            
ATOM   4373  O   PRO   275      92.840  91.220  84.150  1.00  0.00            
ATOM   4374  N   THR   276      90.820  90.500  84.760  1.00  0.00            
ATOM   4375  H   THR   276      90.090  90.550  85.460  1.00  0.00            
ATOM   4376  CA  THR   276      90.650  89.560  83.660  1.00  0.00            
ATOM   4377  HA  THR   276      91.050  89.860  82.690  1.00  0.00            
ATOM   4378  CB  THR   276      91.260  88.190  83.930  1.00  0.00            
ATOM   4379  HB  THR   276      90.900  87.370  83.300  1.00  0.00            
ATOM   4380  CG2 THR   276      92.790  88.190  83.910  1.00  0.00            
ATOM   4381 1HG2 THR   276      93.050  88.290  82.860  1.00  0.00            
ATOM   4382 2HG2 THR   276      93.170  88.930  84.610  1.00  0.00            
ATOM   4383 3HG2 THR   276      93.160  87.200  84.150  1.00  0.00            
ATOM   4384  OG1 THR   276      90.660  87.780  85.130  1.00  0.00            
ATOM   4385  HG1 THR   276      91.180  87.120  85.600  1.00  0.00            
ATOM   4386  C   THR   276      89.150  89.480  83.440  1.00  0.00            
ATOM   4387  O   THR   276      88.320  89.510  84.350  1.00  0.00            
ATOM   4388  N   THR   277      88.680  89.230  82.210  1.00  0.00            
ATOM   4389  H   THR   277      89.350  89.040  81.480  1.00  0.00            
ATOM   4390  CA  THR   277      87.280  89.150  81.840  1.00  0.00            
ATOM   4391  HA  THR   277      86.680  89.060  82.740  1.00  0.00            
ATOM   4392  CB  THR   277      86.840  90.450  81.170  1.00  0.00            
ATOM   4393  HB  THR   277      87.460  90.620  80.290  1.00  0.00            
ATOM   4394  CG2 THR   277      85.400  90.390  80.640  1.00  0.00            
ATOM   4395 1HG2 THR   277      85.290  89.720  79.790  1.00  0.00            
ATOM   4396 2HG2 THR   277      84.740  90.030  81.430  1.00  0.00            
ATOM   4397 3HG2 THR   277      85.050  91.410  80.480  1.00  0.00            
ATOM   4398  OG1 THR   277      86.940  91.580  82.000  1.00  0.00            
ATOM   4399  HG1 THR   277      87.860  91.820  82.130  1.00  0.00            
ATOM   4400  C   THR   277      87.040  87.920  80.980  1.00  0.00            
ATOM   4401  O   THR   277      87.760  87.610  80.030  1.00  0.00            
ATOM   4402  N   SER   278      85.970  87.210  81.320  1.00  0.00            
ATOM   4403  H   SER   278      85.320  87.530  82.030  1.00  0.00            
ATOM   4404  CA  SER   278      85.630  85.920  80.750  1.00  0.00            
ATOM   4405  HA  SER   278      86.340  85.580  80.000  1.00  0.00            
ATOM   4406  CB  SER   278      85.550  84.870  81.850  1.00  0.00            
ATOM   4407  HB1 SER   278      85.240  83.940  81.360  1.00  0.00            
ATOM   4408  HB2 SER   278      84.810  85.090  82.610  1.00  0.00            
ATOM   4409  OG  SER   278      86.880  84.840  82.310  1.00  0.00            
ATOM   4410  HG  SER   278      87.110  85.650  82.770  1.00  0.00            
ATOM   4411  C   SER   278      84.320  86.060  79.980  1.00  0.00            
ATOM   4412  O   SER   278      83.250  86.160  80.570  1.00  0.00            
ATOM   4413  N   LYS   279      84.440  86.080  78.650  1.00  0.00            
ATOM   4414  H   LYS   279      85.360  86.070  78.240  1.00  0.00            
ATOM   4415  CA  LYS   279      83.300  85.820  77.800  1.00  0.00            
ATOM   4416  HA  LYS   279      82.570  86.600  78.040  1.00  0.00            
ATOM   4417  CB  LYS   279      83.800  85.890  76.360  1.00  0.00            
ATOM   4418  HB1 LYS   279      83.170  85.270  75.720  1.00  0.00            
ATOM   4419  HB2 LYS   279      84.840  85.570  76.300  1.00  0.00            
ATOM   4420  CG  LYS   279      83.780  87.290  75.750  1.00  0.00            
ATOM   4421  HG1 LYS   279      84.350  87.950  76.410  1.00  0.00            
ATOM   4422  HG2 LYS   279      82.780  87.690  75.610  1.00  0.00            
ATOM   4423  CD  LYS   279      84.390  87.320  74.350  1.00  0.00            
ATOM   4424  HD1 LYS   279      83.940  86.610  73.650  1.00  0.00            
ATOM   4425  HD2 LYS   279      85.440  87.090  74.530  1.00  0.00            
ATOM   4426  CE  LYS   279      84.320  88.740  73.780  1.00  0.00            
ATOM   4427  HE1 LYS   279      84.990  89.410  74.320  1.00  0.00            
ATOM   4428  HE2 LYS   279      83.330  89.160  73.950  1.00  0.00            
ATOM   4429  NZ  LYS   279      84.710  88.720  72.360  1.00  0.00            
ATOM   4430  HZ1 LYS   279      85.710  88.780  72.340  1.00  0.00            
ATOM   4431  HZ2 LYS   279      84.320  87.920  71.900  1.00  0.00            
ATOM   4432  HZ3 LYS   279      84.410  89.560  71.890  1.00  0.00            
ATOM   4433  C   LYS   279      82.470  84.560  77.990  1.00  0.00            
ATOM   4434  O   LYS   279      82.990  83.570  78.510  1.00  0.00            
ATOM   4435  N   PRO   280      81.220  84.470  77.550  1.00  0.00            
ATOM   4436  CD  PRO   280      80.420  85.560  77.020  1.00  0.00            
ATOM   4437  HD1 PRO   280      80.700  85.770  75.990  1.00  0.00            
ATOM   4438  HD2 PRO   280      80.480  86.470  77.620  1.00  0.00            
ATOM   4439  CG  PRO   280      78.960  85.130  76.920  1.00  0.00            
ATOM   4440  HG1 PRO   280      78.630  85.330  75.900  1.00  0.00            
ATOM   4441  HG2 PRO   280      78.410  85.700  77.670  1.00  0.00            
ATOM   4442  CB  PRO   280      79.060  83.640  77.260  1.00  0.00            
ATOM   4443  HB1 PRO   280      78.720  82.970  76.470  1.00  0.00            
ATOM   4444  HB2 PRO   280      78.450  83.420  78.130  1.00  0.00            
ATOM   4445  CA  PRO   280      80.500  83.210  77.530  1.00  0.00            
ATOM   4446  HA  PRO   280      80.480  82.770  78.530  1.00  0.00            
ATOM   4447  C   PRO   280      81.120  82.200  76.580  1.00  0.00            
ATOM   4448  O   PRO   280      82.080  82.400  75.830  1.00  0.00            
ATOM   4449  N   GLY   281      80.540  81.000  76.530  1.00  0.00            
ATOM   4450  H   GLY   281      79.770  80.870  77.170  1.00  0.00            
ATOM   4451  CA  GLY   281      80.760  80.070  75.430  1.00  0.00            
ATOM   4452  HA1 GLY   281      80.230  79.150  75.680  1.00  0.00            
ATOM   4453  HA2 GLY   281      81.820  79.840  75.410  1.00  0.00            
ATOM   4454  C   GLY   281      80.210  80.590  74.110  1.00  0.00            
ATOM   4455  O   GLY   281      79.060  81.030  74.100  1.00  0.00            
ATOM   4456  N   ALA   282      80.970  80.540  73.020  1.00  0.00            
ATOM   4457  H   ALA   282      81.830  80.020  73.080  1.00  0.00            
ATOM   4458  CA  ALA   282      80.530  81.110  71.760  1.00  0.00            
ATOM   4459  HA  ALA   282      80.090  82.090  71.930  1.00  0.00            
ATOM   4460  CB  ALA   282      81.730  81.110  70.830  1.00  0.00            
ATOM   4461  HB1 ALA   282      82.030  80.130  70.460  1.00  0.00            
ATOM   4462  HB2 ALA   282      81.480  81.610  69.890  1.00  0.00            
ATOM   4463  HB3 ALA   282      82.610  81.670  71.150  1.00  0.00            
ATOM   4464  C   ALA   282      79.380  80.310  71.150  1.00  0.00            
ATOM   4465  O   ALA   282      79.330  79.120  71.430  1.00  0.00            
ATOM   4466  N   PRO   283      78.620  80.810  70.160  1.00  0.00            
ATOM   4467  CD  PRO   283      78.700  82.130  69.570  1.00  0.00            
ATOM   4468  HD1 PRO   283      79.380  82.040  68.720  1.00  0.00            
ATOM   4469  HD2 PRO   283      79.000  82.900  70.280  1.00  0.00            
ATOM   4470  CG  PRO   283      77.310  82.470  69.050  1.00  0.00            
ATOM   4471  HG1 PRO   283      77.410  83.170  68.220  1.00  0.00            
ATOM   4472  HG2 PRO   283      76.630  82.860  69.810  1.00  0.00            
ATOM   4473  CB  PRO   283      76.870  81.070  68.620  1.00  0.00            
ATOM   4474  HB1 PRO   283      77.150  80.910  67.570  1.00  0.00            
ATOM   4475  HB2 PRO   283      75.790  81.010  68.570  1.00  0.00            
ATOM   4476  CA  PRO   283      77.620  80.040  69.450  1.00  0.00            
ATOM   4477  HA  PRO   283      77.000  79.630  70.250  1.00  0.00            
ATOM   4478  C   PRO   283      78.180  78.860  68.660  1.00  0.00            
ATOM   4479  O   PRO   283      79.310  79.060  68.210  1.00  0.00            
ATOM   4480  N   PHE   284      77.610  77.660  68.580  1.00  0.00            
ATOM   4481  H   PHE   284      76.780  77.490  69.130  1.00  0.00            
ATOM   4482  CA  PHE   284      78.340  76.490  68.140  1.00  0.00            
ATOM   4483  HA  PHE   284      79.310  76.360  68.610  1.00  0.00            
ATOM   4484  CB  PHE   284      77.440  75.330  68.570  1.00  0.00            
ATOM   4485  HB1 PHE   284      77.700  74.450  67.980  1.00  0.00            
ATOM   4486  HB2 PHE   284      76.410  75.630  68.410  1.00  0.00            
ATOM   4487  CG  PHE   284      77.480  74.870  70.010  1.00  0.00            
ATOM   4488  CD1 PHE   284      78.730  74.600  70.580  1.00  0.00            
ATOM   4489  HD1 PHE   284      79.680  74.830  70.130  1.00  0.00            
ATOM   4490  CE1 PHE   284      78.810  74.060  71.870  1.00  0.00            
ATOM   4491  HE1 PHE   284      79.710  74.230  72.440  1.00  0.00            
ATOM   4492  CZ  PHE   284      77.680  73.480  72.470  1.00  0.00            
ATOM   4493  HZ  PHE   284      77.740  73.020  73.450  1.00  0.00            
ATOM   4494  CE2 PHE   284      76.430  73.630  71.860  1.00  0.00            
ATOM   4495  HE2 PHE   284      75.540  73.240  72.340  1.00  0.00            
ATOM   4496  CD2 PHE   284      76.390  74.190  70.580  1.00  0.00            
ATOM   4497  HD2 PHE   284      75.470  74.200  70.020  1.00  0.00            
ATOM   4498  C   PHE   284      78.610  76.360  66.640  1.00  0.00            
ATOM   4499  O   PHE   284      77.830  76.830  65.820  1.00  0.00            
ATOM   4500  N   ILE   285      79.780  75.830  66.310  1.00  0.00            
ATOM   4501  H   ILE   285      80.360  75.410  67.020  1.00  0.00            
ATOM   4502  CA  ILE   285      80.300  75.340  65.050  1.00  0.00            
ATOM   4503  HA  ILE   285      79.480  75.480  64.340  1.00  0.00            
ATOM   4504  CB  ILE   285      81.450  76.240  64.580  1.00  0.00            
ATOM   4505  HB  ILE   285      81.770  75.820  63.630  1.00  0.00            
ATOM   4506  CG2 ILE   285      80.960  77.620  64.170  1.00  0.00            
ATOM   4507 1HG2 ILE   285      80.050  77.560  63.570  1.00  0.00            
ATOM   4508 2HG2 ILE   285      80.650  78.140  65.080  1.00  0.00            
ATOM   4509 3HG2 ILE   285      81.740  78.160  63.640  1.00  0.00            
ATOM   4510  CG1 ILE   285      82.640  76.290  65.530  1.00  0.00            
ATOM   4511 1HG1 ILE   285      82.930  75.320  65.940  1.00  0.00            
ATOM   4512 2HG1 ILE   285      82.390  76.910  66.390  1.00  0.00            
ATOM   4513  CD  ILE   285      83.880  76.930  64.900  1.00  0.00            
ATOM   4514  HD1 ILE   285      83.690  78.000  64.800  1.00  0.00            
ATOM   4515  HD2 ILE   285      84.740  76.730  65.530  1.00  0.00            
ATOM   4516  HD3 ILE   285      83.930  76.600  63.870  1.00  0.00            
ATOM   4517  C   ILE   285      80.660  73.860  65.160  1.00  0.00            
ATOM   4518  O   ILE   285      80.810  73.390  66.290  1.00  0.00            
ATOM   4519  N   THR   286      80.850  73.150  64.050  1.00  0.00            
ATOM   4520  H   THR   286      80.600  73.610  63.180  1.00  0.00            
ATOM   4521  CA  THR   286      81.130  71.730  64.070  1.00  0.00            
ATOM   4522  HA  THR   286      80.320  71.130  64.470  1.00  0.00            
ATOM   4523  CB  THR   286      81.460  71.130  62.700  1.00  0.00            
ATOM   4524  HB  THR   286      82.230  71.670  62.150  1.00  0.00            
ATOM   4525  CG2 THR   286      81.750  69.630  62.690  1.00  0.00            
ATOM   4526 1HG2 THR   286      81.390  69.250  61.730  1.00  0.00            
ATOM   4527 2HG2 THR   286      82.810  69.360  62.690  1.00  0.00            
ATOM   4528 3HG2 THR   286      81.250  69.220  63.560  1.00  0.00            
ATOM   4529  OG1 THR   286      80.270  71.240  61.960  1.00  0.00            
ATOM   4530  HG1 THR   286      80.120  72.190  61.970  1.00  0.00            
ATOM   4531  C   THR   286      82.210  71.410  65.080  1.00  0.00            
ATOM   4532  O   THR   286      82.120  70.530  65.930  1.00  0.00            
ATOM   4533  N   SER   287      83.330  72.150  64.980  1.00  0.00            
ATOM   4534  H   SER   287      83.380  72.840  64.250  1.00  0.00            
ATOM   4535  CA  SER   287      84.470  72.000  65.850  1.00  0.00            
ATOM   4536  HA  SER   287      84.780  70.960  65.750  1.00  0.00            
ATOM   4537  CB  SER   287      85.530  73.020  65.450  1.00  0.00            
ATOM   4538  HB1 SER   287      86.390  72.880  66.110  1.00  0.00            
ATOM   4539  HB2 SER   287      85.230  74.060  65.490  1.00  0.00            
ATOM   4540  OG  SER   287      85.820  72.830  64.080  1.00  0.00            
ATOM   4541  HG  SER   287      86.630  72.320  64.140  1.00  0.00            
ATOM   4542  C   SER   287      84.180  72.230  67.330  1.00  0.00            
ATOM   4543  O   SER   287      84.880  71.580  68.100  1.00  0.00            
ATOM   4544  N   THR   288      83.210  73.050  67.750  1.00  0.00            
ATOM   4545  H   THR   288      82.530  73.420  67.110  1.00  0.00            
ATOM   4546  CA  THR   288      82.960  73.370  69.140  1.00  0.00            
ATOM   4547  HA  THR   288      83.830  73.100  69.730  1.00  0.00            
ATOM   4548  CB  THR   288      82.740  74.870  69.320  1.00  0.00            
ATOM   4549  HB  THR   288      82.490  75.060  70.370  1.00  0.00            
ATOM   4550  CG2 THR   288      84.060  75.590  69.050  1.00  0.00            
ATOM   4551 1HG2 THR   288      84.000  76.620  69.410  1.00  0.00            
ATOM   4552 2HG2 THR   288      84.890  75.070  69.520  1.00  0.00            
ATOM   4553 3HG2 THR   288      84.260  75.770  67.990  1.00  0.00            
ATOM   4554  OG1 THR   288      81.690  75.340  68.500  1.00  0.00            
ATOM   4555  HG1 THR   288      81.680  76.300  68.520  1.00  0.00            
ATOM   4556  C   THR   288      81.890  72.490  69.780  1.00  0.00            
ATOM   4557  O   THR   288      82.030  72.040  70.910  1.00  0.00            
ATOM   4558  N   LEU   289      80.920  72.130  68.940  1.00  0.00            
ATOM   4559  H   LEU   289      80.870  72.640  68.070  1.00  0.00            
ATOM   4560  CA  LEU   289      79.910  71.150  69.300  1.00  0.00            
ATOM   4561  HA  LEU   289      79.430  71.530  70.210  1.00  0.00            
ATOM   4562  CB  LEU   289      78.800  71.060  68.270  1.00  0.00            
ATOM   4563  HB1 LEU   289      79.240  70.640  67.370  1.00  0.00            
ATOM   4564  HB2 LEU   289      78.300  72.020  68.100  1.00  0.00            
ATOM   4565  CG  LEU   289      77.630  70.160  68.650  1.00  0.00            
ATOM   4566  HG  LEU   289      77.910  69.110  68.630  1.00  0.00            
ATOM   4567  CD1 LEU   289      76.940  70.420  69.990  1.00  0.00            
ATOM   4568 1HD1 LEU   289      76.060  69.790  70.070  1.00  0.00            
ATOM   4569 2HD1 LEU   289      77.590  70.030  70.760  1.00  0.00            
ATOM   4570 3HD1 LEU   289      76.750  71.460  70.270  1.00  0.00            
ATOM   4571  CD2 LEU   289      76.550  70.330  67.570  1.00  0.00            
ATOM   4572 1HD2 LEU   289      77.150  70.240  66.670  1.00  0.00            
ATOM   4573 2HD2 LEU   289      75.890  69.460  67.570  1.00  0.00            
ATOM   4574 3HD2 LEU   289      76.160  71.340  67.590  1.00  0.00            
ATOM   4575  C   LEU   289      80.490  69.810  69.750  1.00  0.00            
ATOM   4576  O   LEU   289      80.230  69.380  70.870  1.00  0.00            
ATOM   4577  N   GLN   290      81.320  69.210  68.900  1.00  0.00            
ATOM   4578  H   GLN   290      81.620  69.690  68.060  1.00  0.00            
ATOM   4579  CA  GLN   290      81.880  67.920  69.260  1.00  0.00            
ATOM   4580  HA  GLN   290      81.030  67.280  69.500  1.00  0.00            
ATOM   4581  CB  GLN   290      82.690  67.380  68.090  1.00  0.00            
ATOM   4582  HB1 GLN   290      83.470  66.770  68.560  1.00  0.00            
ATOM   4583  HB2 GLN   290      83.210  68.220  67.630  1.00  0.00            
ATOM   4584  CG  GLN   290      81.720  66.690  67.130  1.00  0.00            
ATOM   4585  HG1 GLN   290      80.850  67.300  66.880  1.00  0.00            
ATOM   4586  HG2 GLN   290      81.320  65.760  67.520  1.00  0.00            
ATOM   4587  CD  GLN   290      82.440  66.240  65.870  1.00  0.00            
ATOM   4588  OE1 GLN   290      83.620  65.920  65.950  1.00  0.00            
ATOM   4589  NE2 GLN   290      81.900  66.390  64.660  1.00  0.00            
ATOM   4590 1HE2 GLN   290      80.930  66.660  64.530  1.00  0.00            
ATOM   4591 2HE2 GLN   290      82.480  66.440  63.830  1.00  0.00            
ATOM   4592  C   GLN   290      82.650  67.980  70.570  1.00  0.00            
ATOM   4593  O   GLN   290      82.590  67.090  71.410  1.00  0.00            
ATOM   4594  N   GLN   291      83.360  69.070  70.870  1.00  0.00            
ATOM   4595  H   GLN   291      83.190  69.870  70.270  1.00  0.00            
ATOM   4596  CA  GLN   291      84.130  69.320  72.070  1.00  0.00            
ATOM   4597  HA  GLN   291      84.670  68.390  72.280  1.00  0.00            
ATOM   4598  CB  GLN   291      85.030  70.530  71.800  1.00  0.00            
ATOM   4599  HB1 GLN   291      84.400  71.400  71.710  1.00  0.00            
ATOM   4600  HB2 GLN   291      85.410  70.420  70.790  1.00  0.00            
ATOM   4601  CG  GLN   291      86.200  70.810  72.740  1.00  0.00            
ATOM   4602  HG1 GLN   291      86.950  71.370  72.180  1.00  0.00            
ATOM   4603  HG2 GLN   291      86.840  69.990  73.090  1.00  0.00            
ATOM   4604  CD  GLN   291      85.690  71.570  73.950  1.00  0.00            
ATOM   4605  OE1 GLN   291      84.550  71.990  74.120  1.00  0.00            
ATOM   4606  NE2 GLN   291      86.440  71.620  75.050  1.00  0.00            
ATOM   4607 1HE2 GLN   291      87.390  71.270  75.010  1.00  0.00            
ATOM   4608 2HE2 GLN   291      85.970  71.960  75.880  1.00  0.00            
ATOM   4609  C   GLN   291      83.280  69.450  73.320  1.00  0.00            
ATOM   4610  O   GLN   291      83.650  68.830  74.320  1.00  0.00            
ATOM   4611  N   ALA   292      82.140  70.130  73.180  1.00  0.00            
ATOM   4612  H   ALA   292      82.020  70.580  72.280  1.00  0.00            
ATOM   4613  CA  ALA   292      81.130  70.270  74.210  1.00  0.00            
ATOM   4614  HA  ALA   292      81.630  70.450  75.170  1.00  0.00            
ATOM   4615  CB  ALA   292      80.220  71.450  73.910  1.00  0.00            
ATOM   4616  HB1 ALA   292      79.420  71.430  74.650  1.00  0.00            
ATOM   4617  HB2 ALA   292      80.870  72.310  74.120  1.00  0.00            
ATOM   4618  HB3 ALA   292      79.910  71.470  72.860  1.00  0.00            
ATOM   4619  C   ALA   292      80.370  68.980  74.490  1.00  0.00            
ATOM   4620  O   ALA   292      80.230  68.610  75.650  1.00  0.00            
ATOM   4621  N   ALA   293      80.010  68.200  73.470  1.00  0.00            
ATOM   4622  H   ALA   293      80.220  68.530  72.540  1.00  0.00            
ATOM   4623  CA  ALA   293      79.310  66.960  73.720  1.00  0.00            
ATOM   4624  HA  ALA   293      78.620  67.200  74.520  1.00  0.00            
ATOM   4625  CB  ALA   293      78.570  66.490  72.470  1.00  0.00            
ATOM   4626  HB1 ALA   293      78.080  65.540  72.650  1.00  0.00            
ATOM   4627  HB2 ALA   293      78.060  67.380  72.080  1.00  0.00            
ATOM   4628  HB3 ALA   293      79.320  66.290  71.700  1.00  0.00            
ATOM   4629  C   ALA   293      80.210  65.830  74.230  1.00  0.00            
ATOM   4630  O   ALA   293      79.780  65.140  75.160  1.00  0.00            
ATOM   4631  N   SER   294      81.500  65.820  73.920  1.00  0.00            
ATOM   4632  H   SER   294      81.810  66.420  73.170  1.00  0.00            
ATOM   4633  CA  SER   294      82.410  65.000  74.700  1.00  0.00            
ATOM   4634  HA  SER   294      81.880  64.060  74.840  1.00  0.00            
ATOM   4635  CB  SER   294      83.640  64.600  73.890  1.00  0.00            
ATOM   4636  HB1 SER   294      83.380  64.610  72.830  1.00  0.00            
ATOM   4637  HB2 SER   294      84.070  63.640  74.170  1.00  0.00            
ATOM   4638  OG  SER   294      84.530  65.690  73.970  1.00  0.00            
ATOM   4639  HG  SER   294      84.650  66.060  73.090  1.00  0.00            
ATOM   4640  C   SER   294      82.620  65.510  76.120  1.00  0.00            
ATOM   4641  O   SER   294      82.490  64.680  77.020  1.00  0.00            
ATOM   4642  N   THR   295      82.870  66.790  76.390  1.00  0.00            
ATOM   4643  H   THR   295      82.910  67.410  75.590  1.00  0.00            
ATOM   4644  CA  THR   295      83.220  67.260  77.710  1.00  0.00            
ATOM   4645  HA  THR   295      83.970  66.630  78.190  1.00  0.00            
ATOM   4646  CB  THR   295      83.930  68.620  77.660  1.00  0.00            
ATOM   4647  HB  THR   295      83.970  69.080  78.650  1.00  0.00            
ATOM   4648  CG2 THR   295      85.400  68.380  77.340  1.00  0.00            
ATOM   4649 1HG2 THR   295      86.060  68.310  78.210  1.00  0.00            
ATOM   4650 2HG2 THR   295      85.430  67.520  76.680  1.00  0.00            
ATOM   4651 3HG2 THR   295      85.900  69.170  76.770  1.00  0.00            
ATOM   4652  OG1 THR   295      83.390  69.610  76.810  1.00  0.00            
ATOM   4653  HG1 THR   295      83.550  69.340  75.900  1.00  0.00            
ATOM   4654  C   THR   295      82.100  67.320  78.740  1.00  0.00            
ATOM   4655  O   THR   295      82.290  67.200  79.950  1.00  0.00            
ATOM   4656  N   ARG   296      80.850  67.480  78.300  1.00  0.00            
ATOM   4657  H   ARG   296      80.750  67.840  77.360  1.00  0.00            
ATOM   4658  CA  ARG   296      79.650  67.650  79.100  1.00  0.00            
ATOM   4659  HA  ARG   296      79.910  67.940  80.120  1.00  0.00            
ATOM   4660  CB  ARG   296      78.800  68.710  78.410  1.00  0.00            
ATOM   4661  HB1 ARG   296      77.800  68.690  78.830  1.00  0.00            
ATOM   4662  HB2 ARG   296      78.680  68.380  77.380  1.00  0.00            
ATOM   4663  CG  ARG   296      79.430  70.100  78.400  1.00  0.00            
ATOM   4664  HG1 ARG   296      78.920  70.830  77.770  1.00  0.00            
ATOM   4665  HG2 ARG   296      80.420  70.070  77.950  1.00  0.00            
ATOM   4666  CD  ARG   296      79.570  70.780  79.760  1.00  0.00            
ATOM   4667  HD1 ARG   296      80.100  71.730  79.740  1.00  0.00            
ATOM   4668  HD2 ARG   296      80.070  70.050  80.390  1.00  0.00            
ATOM   4669  NE  ARG   296      78.290  70.920  80.480  1.00  0.00            
ATOM   4670  HE  ARG   296      77.660  71.580  80.060  1.00  0.00            
ATOM   4671  CZ  ARG   296      78.030  70.570  81.750  1.00  0.00            
ATOM   4672  NH1 ARG   296      78.930  70.150  82.640  1.00  0.00            
ATOM   4673 1HH1 ARG   296      79.830  69.780  82.370  1.00  0.00            
ATOM   4674 2HH1 ARG   296      78.530  69.900  83.540  1.00  0.00            
ATOM   4675  NH2 ARG   296      76.810  70.640  82.300  1.00  0.00            
ATOM   4676 1HH2 ARG   296      76.060  70.780  81.650  1.00  0.00            
ATOM   4677 2HH2 ARG   296      76.630  70.300  83.230  1.00  0.00            
ATOM   4678  C   ARG   296      78.890  66.340  79.180  1.00  0.00            
ATOM   4679  O   ARG   296      78.520  65.950  80.280  1.00  0.00            
ATOM   4680  N   LEU   297      78.600  65.730  78.020  1.00  0.00            
ATOM   4681  H   LEU   297      79.020  66.000  77.150  1.00  0.00            
ATOM   4682  CA  LEU   297      77.660  64.620  77.970  1.00  0.00            
ATOM   4683  HA  LEU   297      77.040  64.580  78.870  1.00  0.00            
ATOM   4684  CB  LEU   297      76.730  64.750  76.780  1.00  0.00            
ATOM   4685  HB1 LEU   297      76.110  63.880  76.550  1.00  0.00            
ATOM   4686  HB2 LEU   297      77.260  64.710  75.820  1.00  0.00            
ATOM   4687  CG  LEU   297      75.990  66.080  76.680  1.00  0.00            
ATOM   4688  HG  LEU   297      76.700  66.880  76.490  1.00  0.00            
ATOM   4689  CD1 LEU   297      75.000  66.090  75.520  1.00  0.00            
ATOM   4690 1HD1 LEU   297      75.540  65.800  74.630  1.00  0.00            
ATOM   4691 2HD1 LEU   297      74.170  65.400  75.710  1.00  0.00            
ATOM   4692 3HD1 LEU   297      74.600  67.100  75.450  1.00  0.00            
ATOM   4693  CD2 LEU   297      75.240  66.430  77.960  1.00  0.00            
ATOM   4694 1HD2 LEU   297      74.570  65.610  78.210  1.00  0.00            
ATOM   4695 2HD2 LEU   297      75.820  66.720  78.840  1.00  0.00            
ATOM   4696 3HD2 LEU   297      74.630  67.310  77.730  1.00  0.00            
ATOM   4697  C   LEU   297      78.380  63.280  77.870  1.00  0.00            
ATOM   4698  O   LEU   297      77.720  62.240  77.930  1.00  0.00            
ATOM   4699  N   GLY   298      79.700  63.290  77.700  1.00  0.00            
ATOM   4700  H   GLY   298      80.130  64.200  77.790  1.00  0.00            
ATOM   4701  CA  GLY   298      80.560  62.130  77.530  1.00  0.00            
ATOM   4702  HA1 GLY   298      80.450  61.610  78.480  1.00  0.00            
ATOM   4703  HA2 GLY   298      81.590  62.500  77.560  1.00  0.00            
ATOM   4704  C   GLY   298      80.310  61.380  76.230  1.00  0.00            
ATOM   4705  O   GLY   298      80.680  60.230  76.010  1.00  0.00            
ATOM   4706  N   PHE   299      79.610  62.050  75.310  1.00  0.00            
ATOM   4707  H   PHE   299      79.330  62.990  75.570  1.00  0.00            
ATOM   4708  CA  PHE   299      79.330  61.480  74.010  1.00  0.00            
ATOM   4709  HA  PHE   299      78.880  60.480  74.060  1.00  0.00            
ATOM   4710  CB  PHE   299      78.240  62.320  73.360  1.00  0.00            
ATOM   4711  HB1 PHE   299      78.160  62.090  72.300  1.00  0.00            
ATOM   4712  HB2 PHE   299      78.510  63.370  73.290  1.00  0.00            
ATOM   4713  CG  PHE   299      76.820  62.400  73.880  1.00  0.00            
ATOM   4714  CD1 PHE   299      76.330  61.540  74.870  1.00  0.00            
ATOM   4715  HD1 PHE   299      77.030  60.870  75.340  1.00  0.00            
ATOM   4716  CE1 PHE   299      75.020  61.680  75.340  1.00  0.00            
ATOM   4717  HE1 PHE   299      74.610  61.100  76.160  1.00  0.00            
ATOM   4718  CZ  PHE   299      74.180  62.650  74.780  1.00  0.00            
ATOM   4719  HZ  PHE   299      73.190  62.780  75.190  1.00  0.00            
ATOM   4720  CE2 PHE   299      74.580  63.310  73.610  1.00  0.00            
ATOM   4721  HE2 PHE   299      73.960  64.020  73.100  1.00  0.00            
ATOM   4722  CD2 PHE   299      75.900  63.180  73.160  1.00  0.00            
ATOM   4723  HD2 PHE   299      76.290  63.730  72.320  1.00  0.00            
ATOM   4724  C   PHE   299      80.520  61.500  73.060  1.00  0.00            
ATOM   4725  O   PHE   299      81.290  62.460  73.010  1.00  0.00            
ATOM   4726  N   GLY   300      80.640  60.480  72.220  1.00  0.00            
ATOM   4727  H   GLY   300      79.910  59.770  72.210  1.00  0.00            
ATOM   4728  CA  GLY   300      81.650  60.330  71.190  1.00  0.00            
ATOM   4729  HA1 GLY   300      81.730  59.310  70.820  1.00  0.00            
ATOM   4730  HA2 GLY   300      82.580  60.700  71.620  1.00  0.00            
ATOM   4731  C   GLY   300      81.330  61.200  69.990  1.00  0.00            
ATOM   4732  O   GLY   300      80.200  61.670  69.940  1.00  0.00            
ATOM   4733  N   VAL   301      82.270  61.280  69.040  1.00  0.00            
ATOM   4734  H   VAL   301      83.180  60.850  69.150  1.00  0.00            
ATOM   4735  CA  VAL   301      82.120  62.240  67.970  1.00  0.00            
ATOM   4736  HA  VAL   301      81.810  63.200  68.380  1.00  0.00            
ATOM   4737  CB  VAL   301      83.420  62.590  67.240  1.00  0.00            
ATOM   4738  HB  VAL   301      83.190  63.050  66.270  1.00  0.00            
ATOM   4739  CG1 VAL   301      84.300  63.460  68.140  1.00  0.00            
ATOM   4740 1HG1 VAL   301      85.330  63.590  67.800  1.00  0.00            
ATOM   4741 2HG1 VAL   301      83.790  64.420  68.190  1.00  0.00            
ATOM   4742 3HG1 VAL   301      84.230  63.060  69.150  1.00  0.00            
ATOM   4743  CG2 VAL   301      84.200  61.370  66.790  1.00  0.00            
ATOM   4744 1HG2 VAL   301      83.550  60.750  66.180  1.00  0.00            
ATOM   4745 2HG2 VAL   301      85.110  61.610  66.240  1.00  0.00            
ATOM   4746 3HG2 VAL   301      84.510  60.700  67.600  1.00  0.00            
ATOM   4747  C   VAL   301      81.090  61.710  66.980  1.00  0.00            
ATOM   4748  O   VAL   301      80.170  62.460  66.650  1.00  0.00            
ATOM   4749  N   LYS   302      81.060  60.420  66.660  1.00  0.00            
ATOM   4750  H   LYS   302      81.760  59.830  67.080  1.00  0.00            
ATOM   4751  CA  LYS   302      80.080  59.730  65.840  1.00  0.00            
ATOM   4752  HA  LYS   302      80.140  60.160  64.840  1.00  0.00            
ATOM   4753  CB  LYS   302      80.460  58.260  65.650  1.00  0.00            
ATOM   4754  HB1 LYS   302      80.220  57.580  66.460  1.00  0.00            
ATOM   4755  HB2 LYS   302      81.540  58.220  65.550  1.00  0.00            
ATOM   4756  CG  LYS   302      79.810  57.760  64.360  1.00  0.00            
ATOM   4757  HG1 LYS   302      80.410  58.110  63.520  1.00  0.00            
ATOM   4758  HG2 LYS   302      78.810  58.190  64.230  1.00  0.00            
ATOM   4759  CD  LYS   302      79.680  56.240  64.280  1.00  0.00            
ATOM   4760  HD1 LYS   302      79.210  55.910  65.210  1.00  0.00            
ATOM   4761  HD2 LYS   302      80.700  55.880  64.170  1.00  0.00            
ATOM   4762  CE  LYS   302      78.830  55.710  63.130  1.00  0.00            
ATOM   4763  HE1 LYS   302      79.410  55.930  62.230  1.00  0.00            
ATOM   4764  HE2 LYS   302      77.920  56.320  63.150  1.00  0.00            
ATOM   4765  NZ  LYS   302      78.530  54.290  63.320  1.00  0.00            
ATOM   4766  HZ1 LYS   302      79.350  53.700  63.240  1.00  0.00            
ATOM   4767  HZ2 LYS   302      78.200  54.130  64.260  1.00  0.00            
ATOM   4768  HZ3 LYS   302      77.950  53.830  62.630  1.00  0.00            
ATOM   4769  C   LYS   302      78.640  59.910  66.290  1.00  0.00            
ATOM   4770  O   LYS   302      77.830  60.370  65.480  1.00  0.00            
ATOM   4771  N   LYS   303      78.370  59.610  67.560  1.00  0.00            
ATOM   4772  H   LYS   303      79.130  59.300  68.150  1.00  0.00            
ATOM   4773  CA  LYS   303      77.040  59.660  68.130  1.00  0.00            
ATOM   4774  HA  LYS   303      76.290  59.120  67.540  1.00  0.00            
ATOM   4775  CB  LYS   303      77.130  59.140  69.560  1.00  0.00            
ATOM   4776  HB1 LYS   303      77.960  59.630  70.070  1.00  0.00            
ATOM   4777  HB2 LYS   303      77.340  58.070  69.580  1.00  0.00            
ATOM   4778  CG  LYS   303      75.790  59.350  70.270  1.00  0.00            
ATOM   4779  HG1 LYS   303      75.050  58.990  69.560  1.00  0.00            
ATOM   4780  HG2 LYS   303      75.760  60.420  70.460  1.00  0.00            
ATOM   4781  CD  LYS   303      75.760  58.590  71.590  1.00  0.00            
ATOM   4782  HD1 LYS   303      76.680  58.840  72.110  1.00  0.00            
ATOM   4783  HD2 LYS   303      75.770  57.530  71.330  1.00  0.00            
ATOM   4784  CE  LYS   303      74.680  59.020  72.580  1.00  0.00            
ATOM   4785  HE1 LYS   303      73.740  58.980  72.040  1.00  0.00            
ATOM   4786  HE2 LYS   303      74.850  60.040  72.920  1.00  0.00            
ATOM   4787  NZ  LYS   303      74.460  58.120  73.730  1.00  0.00            
ATOM   4788  HZ1 LYS   303      74.180  57.240  73.320  1.00  0.00            
ATOM   4789  HZ2 LYS   303      75.310  57.920  74.230  1.00  0.00            
ATOM   4790  HZ3 LYS   303      73.720  58.410  74.360  1.00  0.00            
ATOM   4791  C   LYS   303      76.460  61.070  68.100  1.00  0.00            
ATOM   4792  O   LYS   303      75.330  61.290  67.680  1.00  0.00            
ATOM   4793  N   THR   304      77.310  62.030  68.470  1.00  0.00            
ATOM   4794  H   THR   304      78.280  61.760  68.610  1.00  0.00            
ATOM   4795  CA  THR   304      77.050  63.450  68.520  1.00  0.00            
ATOM   4796  HA  THR   304      76.180  63.530  69.180  1.00  0.00            
ATOM   4797  CB  THR   304      78.210  64.260  69.080  1.00  0.00            
ATOM   4798  HB  THR   304      79.130  64.010  68.550  1.00  0.00            
ATOM   4799  CG2 THR   304      78.030  65.750  69.370  1.00  0.00            
ATOM   4800 1HG2 THR   304      77.560  66.170  68.490  1.00  0.00            
ATOM   4801 2HG2 THR   304      77.250  65.800  70.130  1.00  0.00            
ATOM   4802 3HG2 THR   304      79.010  66.120  69.680  1.00  0.00            
ATOM   4803  OG1 THR   304      78.520  63.880  70.410  1.00  0.00            
ATOM   4804  HG1 THR   304      79.290  63.330  70.290  1.00  0.00            
ATOM   4805  C   THR   304      76.650  63.910  67.130  1.00  0.00            
ATOM   4806  O   THR   304      75.760  64.750  67.030  1.00  0.00            
ATOM   4807  N   MET   305      77.410  63.460  66.130  1.00  0.00            
ATOM   4808  H   MET   305      78.140  62.790  66.320  1.00  0.00            
ATOM   4809  CA  MET   305      77.150  63.790  64.740  1.00  0.00            
ATOM   4810  HA  MET   305      77.160  64.860  64.510  1.00  0.00            
ATOM   4811  CB  MET   305      78.370  63.290  63.970  1.00  0.00            
ATOM   4812  HB1 MET   305      78.570  62.250  64.210  1.00  0.00            
ATOM   4813  HB2 MET   305      79.250  63.850  64.320  1.00  0.00            
ATOM   4814  CG  MET   305      78.350  63.530  62.460  1.00  0.00            
ATOM   4815  HG1 MET   305      79.390  63.580  62.120  1.00  0.00            
ATOM   4816  HG2 MET   305      77.930  64.500  62.200  1.00  0.00            
ATOM   4817  SD  MET   305      77.500  62.210  61.570  1.00  0.00            
ATOM   4818  CE  MET   305      77.200  63.120  60.030  1.00  0.00            
ATOM   4819  HE1 MET   305      76.790  64.130  60.100  1.00  0.00            
ATOM   4820  HE2 MET   305      78.140  63.150  59.480  1.00  0.00            
ATOM   4821  HE3 MET   305      76.380  62.650  59.490  1.00  0.00            
ATOM   4822  C   MET   305      75.810  63.320  64.210  1.00  0.00            
ATOM   4823  O   MET   305      75.010  64.090  63.680  1.00  0.00            
ATOM   4824  N   MET   306      75.560  62.020  64.420  1.00  0.00            
ATOM   4825  H   MET   306      76.270  61.510  64.920  1.00  0.00            
ATOM   4826  CA  MET   306      74.350  61.320  64.040  1.00  0.00            
ATOM   4827  HA  MET   306      74.120  61.480  62.990  1.00  0.00            
ATOM   4828  CB  MET   306      74.370  59.840  64.430  1.00  0.00            
ATOM   4829  HB1 MET   306      73.350  59.450  64.480  1.00  0.00            
ATOM   4830  HB2 MET   306      74.720  59.640  65.440  1.00  0.00            
ATOM   4831  CG  MET   306      75.310  59.080  63.500  1.00  0.00            
ATOM   4832  HG1 MET   306      76.300  59.540  63.480  1.00  0.00            
ATOM   4833  HG2 MET   306      74.910  59.230  62.500  1.00  0.00            
ATOM   4834  SD  MET   306      75.340  57.310  63.880  1.00  0.00            
ATOM   4835  CE  MET   306      74.210  56.740  62.590  1.00  0.00            
ATOM   4836  HE1 MET   306      73.330  57.370  62.750  1.00  0.00            
ATOM   4837  HE2 MET   306      74.540  56.810  61.550  1.00  0.00            
ATOM   4838  HE3 MET   306      73.950  55.690  62.750  1.00  0.00            
ATOM   4839  C   MET   306      73.160  61.930  64.770  1.00  0.00            
ATOM   4840  O   MET   306      72.060  61.940  64.230  1.00  0.00            
ATOM   4841  N   MET   307      73.320  62.380  66.020  1.00  0.00            
ATOM   4842  H   MET   307      74.150  62.130  66.540  1.00  0.00            
ATOM   4843  CA  MET   307      72.190  62.910  66.760  1.00  0.00            
ATOM   4844  HA  MET   307      71.310  62.270  66.680  1.00  0.00            
ATOM   4845  CB  MET   307      72.620  62.940  68.220  1.00  0.00            
ATOM   4846  HB1 MET   307      73.450  63.610  68.420  1.00  0.00            
ATOM   4847  HB2 MET   307      72.890  61.930  68.530  1.00  0.00            
ATOM   4848  CG  MET   307      71.440  63.340  69.110  1.00  0.00            
ATOM   4849  HG1 MET   307      70.530  62.820  68.790  1.00  0.00            
ATOM   4850  HG2 MET   307      71.340  64.400  68.900  1.00  0.00            
ATOM   4851  SD  MET   307      71.680  63.250  70.900  1.00  0.00            
ATOM   4852  CE  MET   307      71.470  61.460  71.030  1.00  0.00            
ATOM   4853  HE1 MET   307      72.130  60.940  70.340  1.00  0.00            
ATOM   4854  HE2 MET   307      71.810  61.100  72.000  1.00  0.00            
ATOM   4855  HE3 MET   307      70.430  61.120  71.030  1.00  0.00            
ATOM   4856  C   MET   307      71.830  64.290  66.220  1.00  0.00            
ATOM   4857  O   MET   307      70.690  64.670  65.970  1.00  0.00            
ATOM   4858  N   ALA   308      72.870  65.040  65.860  1.00  0.00            
ATOM   4859  H   ALA   308      73.760  64.580  65.750  1.00  0.00            
ATOM   4860  CA  ALA   308      72.690  66.370  65.320  1.00  0.00            
ATOM   4861  HA  ALA   308      71.970  66.930  65.920  1.00  0.00            
ATOM   4862  CB  ALA   308      74.060  67.040  65.370  1.00  0.00            
ATOM   4863  HB1 ALA   308      74.850  66.470  64.880  1.00  0.00            
ATOM   4864  HB2 ALA   308      74.070  67.990  64.830  1.00  0.00            
ATOM   4865  HB3 ALA   308      74.460  67.230  66.370  1.00  0.00            
ATOM   4866  C   ALA   308      72.080  66.410  63.930  1.00  0.00            
ATOM   4867  O   ALA   308      71.180  67.190  63.590  1.00  0.00            
ATOM   4868  N   GLN   309      72.600  65.520  63.090  1.00  0.00            
ATOM   4869  H   GLN   309      73.240  64.870  63.530  1.00  0.00            
ATOM   4870  CA  GLN   309      72.140  65.290  61.730  1.00  0.00            
ATOM   4871  HA  GLN   309      72.280  66.150  61.070  1.00  0.00            
ATOM   4872  CB  GLN   309      73.090  64.210  61.230  1.00  0.00            
ATOM   4873  HB1 GLN   309      73.060  63.360  61.910  1.00  0.00            
ATOM   4874  HB2 GLN   309      74.130  64.540  61.270  1.00  0.00            
ATOM   4875  CG  GLN   309      72.840  63.900  59.760  1.00  0.00            
ATOM   4876  HG1 GLN   309      71.820  63.630  59.480  1.00  0.00            
ATOM   4877  HG2 GLN   309      73.560  63.140  59.470  1.00  0.00            
ATOM   4878  CD  GLN   309      73.250  65.090  58.890  1.00  0.00            
ATOM   4879  OE1 GLN   309      74.440  65.300  58.680  1.00  0.00            
ATOM   4880  NE2 GLN   309      72.300  65.810  58.310  1.00  0.00            
ATOM   4881 1HE2 GLN   309      71.360  65.440  58.320  1.00  0.00            
ATOM   4882 2HE2 GLN   309      72.620  66.450  57.590  1.00  0.00            
ATOM   4883  C   GLN   309      70.670  64.900  61.660  1.00  0.00            
ATOM   4884  O   GLN   309      69.870  65.610  61.060  1.00  0.00            
ATOM   4885  N   ARG   310      70.300  63.910  62.470  1.00  0.00            
ATOM   4886  H   ARG   310      71.030  63.420  62.960  1.00  0.00            
ATOM   4887  CA  ARG   310      68.930  63.550  62.790  1.00  0.00            
ATOM   4888  HA  ARG   310      68.510  63.050  61.910  1.00  0.00            
ATOM   4889  CB  ARG   310      68.900  62.500  63.890  1.00  0.00            
ATOM   4890  HB1 ARG   310      69.220  62.940  64.840  1.00  0.00            
ATOM   4891  HB2 ARG   310      69.570  61.680  63.640  1.00  0.00            
ATOM   4892  CG  ARG   310      67.500  61.910  64.000  1.00  0.00            
ATOM   4893  HG1 ARG   310      67.220  61.590  63.000  1.00  0.00            
ATOM   4894  HG2 ARG   310      66.880  62.740  64.350  1.00  0.00            
ATOM   4895  CD  ARG   310      67.440  60.720  64.950  1.00  0.00            
ATOM   4896  HD1 ARG   310      66.370  60.530  65.110  1.00  0.00            
ATOM   4897  HD2 ARG   310      67.860  61.070  65.890  1.00  0.00            
ATOM   4898  NE  ARG   310      68.110  59.490  64.510  1.00  0.00            
ATOM   4899  HE  ARG   310      68.710  59.400  63.710  1.00  0.00            
ATOM   4900  CZ  ARG   310      67.890  58.300  65.070  1.00  0.00            
ATOM   4901  NH1 ARG   310      67.240  58.140  66.230  1.00  0.00            
ATOM   4902 1HH1 ARG   310      66.910  59.000  66.650  1.00  0.00            
ATOM   4903 2HH1 ARG   310      67.040  57.200  66.530  1.00  0.00            
ATOM   4904  NH2 ARG   310      68.190  57.210  64.340  1.00  0.00            
ATOM   4905 1HH2 ARG   310      68.790  57.280  63.530  1.00  0.00            
ATOM   4906 2HH2 ARG   310      67.760  56.310  64.500  1.00  0.00            
ATOM   4907  C   ARG   310      68.070  64.750  63.150  1.00  0.00            
ATOM   4908  O   ARG   310      67.010  64.880  62.540  1.00  0.00            
ATOM   4909  N   LEU   311      68.510  65.650  64.030  1.00  0.00            
ATOM   4910  H   LEU   311      69.380  65.500  64.530  1.00  0.00            
ATOM   4911  CA  LEU   311      67.740  66.800  64.450  1.00  0.00            
ATOM   4912  HA  LEU   311      66.760  66.440  64.720  1.00  0.00            
ATOM   4913  CB  LEU   311      68.380  67.300  65.750  1.00  0.00            
ATOM   4914  HB1 LEU   311      67.990  68.310  65.840  1.00  0.00            
ATOM   4915  HB2 LEU   311      69.460  67.390  65.670  1.00  0.00            
ATOM   4916  CG  LEU   311      68.120  66.570  67.060  1.00  0.00            
ATOM   4917  HG  LEU   311      68.360  65.510  66.960  1.00  0.00            
ATOM   4918  CD1 LEU   311      68.970  67.200  68.170  1.00  0.00            
ATOM   4919 1HD1 LEU   311      68.890  68.280  68.070  1.00  0.00            
ATOM   4920 2HD1 LEU   311      68.630  66.930  69.170  1.00  0.00            
ATOM   4921 3HD1 LEU   311      70.020  66.960  68.030  1.00  0.00            
ATOM   4922  CD2 LEU   311      66.690  66.800  67.540  1.00  0.00            
ATOM   4923 1HD2 LEU   311      66.470  67.870  67.540  1.00  0.00            
ATOM   4924 2HD2 LEU   311      66.040  66.350  66.800  1.00  0.00            
ATOM   4925 3HD2 LEU   311      66.620  66.440  68.570  1.00  0.00            
ATOM   4926  C   LEU   311      67.610  67.810  63.320  1.00  0.00            
ATOM   4927  O   LEU   311      66.620  68.520  63.170  1.00  0.00            
ATOM   4928  N   TYR   312      68.680  68.020  62.540  1.00  0.00            
ATOM   4929  H   TYR   312      69.510  67.490  62.760  1.00  0.00            
ATOM   4930  CA  TYR   312      68.630  68.940  61.420  1.00  0.00            
ATOM   4931  HA  TYR   312      68.320  69.880  61.860  1.00  0.00            
ATOM   4932  CB  TYR   312      69.960  69.020  60.680  1.00  0.00            
ATOM   4933  HB1 TYR   312      70.340  68.010  60.500  1.00  0.00            
ATOM   4934  HB2 TYR   312      70.720  69.480  61.310  1.00  0.00            
ATOM   4935  CG  TYR   312      69.980  69.820  59.400  1.00  0.00            
ATOM   4936  CD1 TYR   312      69.300  71.040  59.420  1.00  0.00            
ATOM   4937  HD1 TYR   312      68.740  71.440  60.250  1.00  0.00            
ATOM   4938  CE1 TYR   312      69.160  71.750  58.220  1.00  0.00            
ATOM   4939  HE1 TYR   312      68.600  72.670  58.230  1.00  0.00            
ATOM   4940  CZ  TYR   312      69.850  71.320  57.060  1.00  0.00            
ATOM   4941  OH  TYR   312      69.660  72.000  55.900  1.00  0.00            
ATOM   4942  HH  TYR   312      70.120  71.590  55.150  1.00  0.00            
ATOM   4943  CE2 TYR   312      70.550  70.100  57.050  1.00  0.00            
ATOM   4944  HE2 TYR   312      71.100  69.790  56.170  1.00  0.00            
ATOM   4945  CD2 TYR   312      70.670  69.390  58.260  1.00  0.00            
ATOM   4946  HD2 TYR   312      71.340  68.580  58.470  1.00  0.00            
ATOM   4947  C   TYR   312      67.540  68.570  60.430  1.00  0.00            
ATOM   4948  O   TYR   312      66.650  69.390  60.200  1.00  0.00            
ATOM   4949  N   GLU   313      67.510  67.320  59.970  1.00  0.00            
ATOM   4950  H   GLU   313      68.200  66.650  60.280  1.00  0.00            
ATOM   4951  CA  GLU   313      66.580  66.890  58.940  1.00  0.00            
ATOM   4952  HA  GLU   313      66.360  67.740  58.290  1.00  0.00            
ATOM   4953  CB  GLU   313      67.120  65.780  58.050  1.00  0.00            
ATOM   4954  HB1 GLU   313      66.390  65.450  57.310  1.00  0.00            
ATOM   4955  HB2 GLU   313      67.340  64.950  58.730  1.00  0.00            
ATOM   4956  CG  GLU   313      68.460  66.050  57.380  1.00  0.00            
ATOM   4957  HG1 GLU   313      69.170  66.480  58.090  1.00  0.00            
ATOM   4958  HG2 GLU   313      68.360  66.780  56.580  1.00  0.00            
ATOM   4959  CD  GLU   313      69.150  64.790  56.880  1.00  0.00            
ATOM   4960  OE1 GLU   313      69.850  64.150  57.700  1.00  0.00            
ATOM   4961  OE2 GLU   313      68.890  64.290  55.770  1.00  0.00            
ATOM   4962  C   GLU   313      65.180  66.650  59.470  1.00  0.00            
ATOM   4963  O   GLU   313      64.250  66.600  58.670  1.00  0.00            
ATOM   4964  N   ALA   314      64.990  66.630  60.790  1.00  0.00            
ATOM   4965  H   ALA   314      65.820  66.580  61.370  1.00  0.00            
ATOM   4966  CA  ALA   314      63.710  66.800  61.440  1.00  0.00            
ATOM   4967  HA  ALA   314      62.990  66.290  60.790  1.00  0.00            
ATOM   4968  CB  ALA   314      63.700  66.070  62.780  1.00  0.00            
ATOM   4969  HB1 ALA   314      63.940  65.030  62.550  1.00  0.00            
ATOM   4970  HB2 ALA   314      64.520  66.450  63.390  1.00  0.00            
ATOM   4971  HB3 ALA   314      62.730  66.160  63.270  1.00  0.00            
ATOM   4972  C   ALA   314      63.230  68.240  61.560  1.00  0.00            
ATOM   4973  O   ALA   314      62.070  68.420  61.890  1.00  0.00            
ATOM   4974  N   GLY   315      64.000  69.330  61.430  1.00  0.00            
ATOM   4975  H   GLY   315      64.970  69.140  61.210  1.00  0.00            
ATOM   4976  CA  GLY   315      63.640  70.730  61.500  1.00  0.00            
ATOM   4977  HA1 GLY   315      62.570  70.800  61.270  1.00  0.00            
ATOM   4978  HA2 GLY   315      64.150  71.290  60.710  1.00  0.00            
ATOM   4979  C   GLY   315      63.870  71.330  62.880  1.00  0.00            
ATOM   4980  O   GLY   315      63.360  72.440  63.020  1.00  0.00            
ATOM   4981  N   TYR   316      64.510  70.640  63.830  1.00  0.00            
ATOM   4982  H   TYR   316      64.980  69.810  63.510  1.00  0.00            
ATOM   4983  CA  TYR   316      64.560  71.040  65.220  1.00  0.00            
ATOM   4984  HA  TYR   316      63.710  71.720  65.330  1.00  0.00            
ATOM   4985  CB  TYR   316      64.430  69.830  66.130  1.00  0.00            
ATOM   4986  HB1 TYR   316      64.770  70.200  67.100  1.00  0.00            
ATOM   4987  HB2 TYR   316      65.140  69.050  65.820  1.00  0.00            
ATOM   4988  CG  TYR   316      63.020  69.290  66.240  1.00  0.00            
ATOM   4989  CD1 TYR   316      62.130  69.890  67.140  1.00  0.00            
ATOM   4990  HD1 TYR   316      62.480  70.680  67.790  1.00  0.00            
ATOM   4991  CE1 TYR   316      60.820  69.430  67.270  1.00  0.00            
ATOM   4992  HE1 TYR   316      60.190  69.870  68.030  1.00  0.00            
ATOM   4993  CZ  TYR   316      60.300  68.540  66.300  1.00  0.00            
ATOM   4994  OH  TYR   316      59.000  68.160  66.330  1.00  0.00            
ATOM   4995  HH  TYR   316      58.740  67.400  65.790  1.00  0.00            
ATOM   4996  CE2 TYR   316      61.180  67.880  65.420  1.00  0.00            
ATOM   4997  HE2 TYR   316      60.890  67.190  64.640  1.00  0.00            
ATOM   4998  CD2 TYR   316      62.490  68.370  65.340  1.00  0.00            
ATOM   4999  HD2 TYR   316      63.200  67.950  64.640  1.00  0.00            
ATOM   5000  C   TYR   316      65.750  71.890  65.640  1.00  0.00            
ATOM   5001  O   TYR   316      65.570  72.750  66.500  1.00  0.00            
ATOM   5002  N   ILE   317      66.930  71.670  65.060  1.00  0.00            
ATOM   5003  H   ILE   317      67.030  71.010  64.300  1.00  0.00            
ATOM   5004  CA  ILE   317      68.060  72.570  65.170  1.00  0.00            
ATOM   5005  HA  ILE   317      67.840  73.410  65.830  1.00  0.00            
ATOM   5006  CB  ILE   317      69.250  71.810  65.750  1.00  0.00            
ATOM   5007  HB  ILE   317      69.980  72.610  65.850  1.00  0.00            
ATOM   5008  CG2 ILE   317      69.010  71.300  67.170  1.00  0.00            
ATOM   5009 1HG2 ILE   317      68.090  70.720  67.260  1.00  0.00            
ATOM   5010 2HG2 ILE   317      69.850  70.710  67.520  1.00  0.00            
ATOM   5011 3HG2 ILE   317      68.730  72.090  67.860  1.00  0.00            
ATOM   5012  CG1 ILE   317      69.780  70.690  64.850  1.00  0.00            
ATOM   5013 1HG1 ILE   317      69.860  71.090  63.840  1.00  0.00            
ATOM   5014 2HG1 ILE   317      69.160  69.800  64.940  1.00  0.00            
ATOM   5015  CD  ILE   317      71.170  70.250  65.290  1.00  0.00            
ATOM   5016  HD1 ILE   317      71.710  69.760  64.480  1.00  0.00            
ATOM   5017  HD2 ILE   317      71.660  71.190  65.560  1.00  0.00            
ATOM   5018  HD3 ILE   317      71.130  69.540  66.120  1.00  0.00            
ATOM   5019  C   ILE   317      68.290  73.160  63.790  1.00  0.00            
ATOM   5020  O   ILE   317      67.790  72.620  62.810  1.00  0.00            
ATOM   5021  N   THR   318      69.190  74.150  63.740  1.00  0.00            
ATOM   5022  H   THR   318      69.550  74.560  64.590  1.00  0.00            
ATOM   5023  CA  THR   318      69.630  74.710  62.480  1.00  0.00            
ATOM   5024  HA  THR   318      68.820  74.950  61.790  1.00  0.00            
ATOM   5025  CB  THR   318      70.290  76.040  62.840  1.00  0.00            
ATOM   5026  HB  THR   318      70.820  76.370  61.950  1.00  0.00            
ATOM   5027  CG2 THR   318      69.450  77.130  63.500  1.00  0.00            
ATOM   5028 1HG2 THR   318      68.620  77.540  62.910  1.00  0.00            
ATOM   5029 2HG2 THR   318      69.020  76.680  64.390  1.00  0.00            
ATOM   5030 3HG2 THR   318      69.960  78.050  63.790  1.00  0.00            
ATOM   5031  OG1 THR   318      71.280  75.760  63.800  1.00  0.00            
ATOM   5032  HG1 THR   318      72.090  76.220  63.580  1.00  0.00            
ATOM   5033  C   THR   318      70.600  73.820  61.710  1.00  0.00            
ATOM   5034  O   THR   318      70.980  72.750  62.170  1.00  0.00            
ATOM   5035  N   TYR   319      70.980  74.240  60.500  1.00  0.00            
ATOM   5036  H   TYR   319      70.650  75.150  60.210  1.00  0.00            
ATOM   5037  CA  TYR   319      71.840  73.470  59.630  1.00  0.00            
ATOM   5038  HA  TYR   319      71.380  72.510  59.380  1.00  0.00            
ATOM   5039  CB  TYR   319      72.080  74.170  58.290  1.00  0.00            
ATOM   5040  HB1 TYR   319      71.810  75.220  58.400  1.00  0.00            
ATOM   5041  HB2 TYR   319      71.410  73.750  57.540  1.00  0.00            
ATOM   5042  CG  TYR   319      73.450  74.140  57.660  1.00  0.00            
ATOM   5043  CD1 TYR   319      73.980  72.930  57.200  1.00  0.00            
ATOM   5044  HD1 TYR   319      73.420  72.020  57.210  1.00  0.00            
ATOM   5045  CE1 TYR   319      75.210  73.010  56.520  1.00  0.00            
ATOM   5046  HE1 TYR   319      75.530  72.070  56.100  1.00  0.00            
ATOM   5047  CZ  TYR   319      75.970  74.190  56.480  1.00  0.00            
ATOM   5048  OH  TYR   319      77.230  74.120  55.960  1.00  0.00            
ATOM   5049  HH  TYR   319      77.680  74.950  56.080  1.00  0.00            
ATOM   5050  CE2 TYR   319      75.450  75.310  57.160  1.00  0.00            
ATOM   5051  HE2 TYR   319      76.110  76.160  57.230  1.00  0.00            
ATOM   5052  CD2 TYR   319      74.180  75.330  57.760  1.00  0.00            
ATOM   5053  HD2 TYR   319      73.810  76.200  58.280  1.00  0.00            
ATOM   5054  C   TYR   319      73.110  73.130  60.400  1.00  0.00            
ATOM   5055  O   TYR   319      73.800  74.010  60.920  1.00  0.00            
ATOM   5056  N   MET   320      73.380  71.830  60.490  1.00  0.00            
ATOM   5057  H   MET   320      72.760  71.100  60.180  1.00  0.00            
ATOM   5058  CA  MET   320      74.350  71.330  61.440  1.00  0.00            
ATOM   5059  HA  MET   320      74.300  71.950  62.330  1.00  0.00            
ATOM   5060  CB  MET   320      73.840  69.990  61.970  1.00  0.00            
ATOM   5061  HB1 MET   320      72.870  70.240  62.400  1.00  0.00
[truncated: 412,144 more chars]
