# Supplementary material for: Unraveling topoisomerase IA gate dynamics in presence of PPEF and its preclinical evaluation against multidrug-resistant pathogens
Source: Commun Biol. 2023 Feb 18;6:195. doi: 10.1038/s42003-023-04412-1 (PMC9938908; doi:10.1038/s42003-023-04412-1)
Supplement: Supplementary file 9 — Supplementary Data 7 [file 42003_2023_4412_MOESM9_ESM.zip › Equilibration-conformation/TopoIA-dsDNA-PPEF/TopoIA-dsDNA-PPEF.pdb]

TITLE     Protein in water
REMARK    THIS IS A SIMULATION BOX
CRYST1  119.345  119.345  119.345  90.00  90.00  90.00 P 1           1
MODEL        1
ATOM      1  N   MET     1       3.470  59.840  67.780  1.00  0.00            
ATOM      2  H1  MET     1       2.840  60.340  67.170  1.00  0.00            
ATOM      3  H2  MET     1       3.900  59.130  67.200  1.00  0.00            
ATOM      4  H3  MET     1       2.860  59.290  68.360  1.00  0.00            
ATOM      5  CA  MET     1       4.330  60.660  68.640  1.00  0.00            
ATOM      6  HA  MET     1       5.080  61.090  67.980  1.00  0.00            
ATOM      7  CB  MET     1       3.480  61.820  69.160  1.00  0.00            
ATOM      8  HB1 MET     1       2.690  61.410  69.790  1.00  0.00            
ATOM      9  HB2 MET     1       3.090  62.470  68.380  1.00  0.00            
ATOM     10  CG  MET     1       4.340  62.600  70.150  1.00  0.00            
ATOM     11  HG1 MET     1       5.270  62.800  69.610  1.00  0.00            
ATOM     12  HG2 MET     1       4.690  61.950  70.960  1.00  0.00            
ATOM     13  SD  MET     1       3.480  64.020  70.860  1.00  0.00            
ATOM     14  CE  MET     1       4.880  64.650  71.820  1.00  0.00            
ATOM     15  HE1 MET     1       5.330  64.000  72.580  1.00  0.00            
ATOM     16  HE2 MET     1       5.700  64.850  71.120  1.00  0.00            
ATOM     17  HE3 MET     1       4.500  65.580  72.230  1.00  0.00            
ATOM     18  C   MET     1       5.030  59.830  69.710  1.00  0.00            
ATOM     19  O   MET     1       4.390  58.980  70.330  1.00  0.00            
ATOM     20  N   GLY     2       6.340  59.940  69.940  1.00  0.00            
ATOM     21  H   GLY     2       6.820  60.540  69.290  1.00  0.00            
ATOM     22  CA  GLY     2       7.040  59.150  70.940  1.00  0.00            
ATOM     23  HA1 GLY     2       6.800  58.100  70.800  1.00  0.00            
ATOM     24  HA2 GLY     2       6.650  59.420  71.920  1.00  0.00            
ATOM     25  C   GLY     2       8.510  59.510  71.030  1.00  0.00            
ATOM     26  O   GLY     2       8.970  60.460  70.390  1.00  0.00            
ATOM     27  N   LYS     3       9.230  58.880  71.960  1.00  0.00            
ATOM     28  H   LYS     3       8.750  58.190  72.530  1.00  0.00            
ATOM     29  CA  LYS     3      10.660  59.000  72.190  1.00  0.00            
ATOM     30  HA  LYS     3      10.810  60.060  72.380  1.00  0.00            
ATOM     31  CB  LYS     3      11.190  58.320  73.450  1.00  0.00            
ATOM     32  HB1 LYS     3      12.220  58.580  73.690  1.00  0.00            
ATOM     33  HB2 LYS     3      11.340  57.250  73.340  1.00  0.00            
ATOM     34  CG  LYS     3      10.390  58.580  74.730  1.00  0.00            
ATOM     35  HG1 LYS     3       9.590  57.840  74.730  1.00  0.00            
ATOM     36  HG2 LYS     3       9.990  59.580  74.850  1.00  0.00            
ATOM     37  CD  LYS     3      11.360  58.380  75.890  1.00  0.00            
ATOM     38  HD1 LYS     3      12.030  59.230  76.060  1.00  0.00            
ATOM     39  HD2 LYS     3      11.820  57.400  75.730  1.00  0.00            
ATOM     40  CE  LYS     3      10.490  58.280  77.130  1.00  0.00            
ATOM     41  HE1 LYS     3       9.970  57.320  77.170  1.00  0.00            
ATOM     42  HE2 LYS     3       9.760  59.090  77.040  1.00  0.00            
ATOM     43  NZ  LYS     3      11.220  58.540  78.380  1.00  0.00            
ATOM     44  HZ1 LYS     3      11.880  57.790  78.560  1.00  0.00            
ATOM     45  HZ2 LYS     3      11.750  59.400  78.380  1.00  0.00            
ATOM     46  HZ3 LYS     3      10.530  58.480  79.120  1.00  0.00            
ATOM     47  C   LYS     3      11.520  58.550  71.010  1.00  0.00            
ATOM     48  O   LYS     3      11.330  57.500  70.410  1.00  0.00            
ATOM     49  N   ALA     4      12.480  59.430  70.700  1.00  0.00            
ATOM     50  H   ALA     4      12.660  60.160  71.360  1.00  0.00            
ATOM     51  CA  ALA     4      13.560  59.090  69.790  1.00  0.00            
ATOM     52  HA  ALA     4      13.210  58.490  68.950  1.00  0.00            
ATOM     53  CB  ALA     4      14.120  60.360  69.160  1.00  0.00            
ATOM     54  HB1 ALA     4      13.400  60.870  68.520  1.00  0.00            
ATOM     55  HB2 ALA     4      14.350  61.040  69.980  1.00  0.00            
ATOM     56  HB3 ALA     4      15.000  60.160  68.550  1.00  0.00            
ATOM     57  C   ALA     4      14.630  58.240  70.460  1.00  0.00            
ATOM     58  O   ALA     4      14.610  57.990  71.660  1.00  0.00            
ATOM     59  N   LEU     5      15.630  57.810  69.690  1.00  0.00            
ATOM     60  H   LEU     5      15.620  58.100  68.720  1.00  0.00            
ATOM     61  CA  LEU     5      16.740  57.000  70.140  1.00  0.00            
ATOM     62  HA  LEU     5      16.720  56.950  71.230  1.00  0.00            
ATOM     63  CB  LEU     5      16.530  55.630  69.490  1.00  0.00            
ATOM     64  HB1 LEU     5      16.450  55.800  68.420  1.00  0.00            
ATOM     65  HB2 LEU     5      15.560  55.230  69.800  1.00  0.00            
ATOM     66  CG  LEU     5      17.560  54.560  69.830  1.00  0.00            
ATOM     67  HG  LEU     5      18.570  54.780  69.470  1.00  0.00            
ATOM     68  CD1 LEU     5      17.700  54.370  71.340  1.00  0.00            
ATOM     69 1HD1 LEU     5      16.750  54.280  71.870  1.00  0.00            
ATOM     70 2HD1 LEU     5      18.140  53.380  71.380  1.00  0.00            
ATOM     71 3HD1 LEU     5      18.490  54.980  71.770  1.00  0.00            
ATOM     72  CD2 LEU     5      17.180  53.310  69.040  1.00  0.00            
ATOM     73 1HD2 LEU     5      18.040  52.670  69.250  1.00  0.00            
ATOM     74 2HD2 LEU     5      16.200  52.960  69.340  1.00  0.00            
ATOM     75 3HD2 LEU     5      17.100  53.570  67.980  1.00  0.00            
ATOM     76  C   LEU     5      18.070  57.550  69.640  1.00  0.00            
ATOM     77  O   LEU     5      18.260  57.760  68.450  1.00  0.00            
ATOM     78  N   VAL     6      19.060  57.500  70.540  1.00  0.00            
ATOM     79  H   VAL     6      18.790  57.100  71.420  1.00  0.00            
ATOM     80  CA  VAL     6      20.480  57.750  70.360  1.00  0.00            
ATOM     81  HA  VAL     6      20.600  58.320  69.440  1.00  0.00            
ATOM     82  CB  VAL     6      21.020  58.650  71.470  1.00  0.00            
ATOM     83  HB  VAL     6      21.090  58.080  72.400  1.00  0.00            
ATOM     84  CG1 VAL     6      22.400  59.160  71.080  1.00  0.00            
ATOM     85 1HG1 VAL     6      23.120  58.380  70.840  1.00  0.00            
ATOM     86 2HG1 VAL     6      22.370  59.920  70.300  1.00  0.00            
ATOM     87 3HG1 VAL     6      22.810  59.680  71.940  1.00  0.00            
ATOM     88  CG2 VAL     6      20.140  59.880  71.720  1.00  0.00            
ATOM     89 1HG2 VAL     6      20.090  60.510  70.830  1.00  0.00            
ATOM     90 2HG2 VAL     6      19.190  59.550  72.130  1.00  0.00            
ATOM     91 3HG2 VAL     6      20.670  60.400  72.520  1.00  0.00            
ATOM     92  C   VAL     6      21.260  56.450  70.230  1.00  0.00            
ATOM     93  O   VAL     6      21.150  55.580  71.080  1.00  0.00            
ATOM     94  N   ILE     7      22.040  56.430  69.140  1.00  0.00            
ATOM     95  H   ILE     7      21.880  57.150  68.450  1.00  0.00            
ATOM     96  CA  ILE     7      22.950  55.350  68.810  1.00  0.00            
ATOM     97  HA  ILE     7      22.870  54.530  69.530  1.00  0.00            
ATOM     98  CB  ILE     7      22.490  54.610  67.560  1.00  0.00            
ATOM     99  HB  ILE     7      22.250  55.390  66.850  1.00  0.00            
ATOM    100  CG2 ILE     7      23.590  53.780  66.900  1.00  0.00            
ATOM    101 1HG2 ILE     7      24.190  54.450  66.290  1.00  0.00            
ATOM    102 2HG2 ILE     7      24.180  53.360  67.720  1.00  0.00            
ATOM    103 3HG2 ILE     7      23.150  52.970  66.310  1.00  0.00            
ATOM    104  CG1 ILE     7      21.210  53.810  67.780  1.00  0.00            
ATOM    105 1HG1 ILE     7      20.740  53.500  66.850  1.00  0.00            
ATOM    106 2HG1 ILE     7      20.560  54.550  68.250  1.00  0.00            
ATOM    107  CD  ILE     7      21.360  52.590  68.680  1.00  0.00            
ATOM    108  HD1 ILE     7      21.640  52.980  69.650  1.00  0.00            
ATOM    109  HD2 ILE     7      20.420  52.040  68.810  1.00  0.00            
ATOM    110  HD3 ILE     7      22.150  51.960  68.260  1.00  0.00            
ATOM    111  C   ILE     7      24.380  55.860  68.760  1.00  0.00            
ATOM    112  O   ILE     7      24.660  56.760  67.980  1.00  0.00            
ATOM    113  N   VAL     8      25.280  55.290  69.580  1.00  0.00            
ATOM    114  H   VAL     8      25.090  54.440  70.090  1.00  0.00            
ATOM    115  CA  VAL     8      26.600  55.760  69.950  1.00  0.00            
ATOM    116  HA  VAL     8      26.820  56.580  69.270  1.00  0.00            
ATOM    117  CB  VAL     8      26.590  56.260  71.390  1.00  0.00            
ATOM    118  HB  VAL     8      26.630  55.450  72.110  1.00  0.00            
ATOM    119  CG1 VAL     8      27.820  57.130  71.650  1.00  0.00            
ATOM    120 1HG1 VAL     8      27.870  57.600  72.630  1.00  0.00            
ATOM    121 2HG1 VAL     8      28.600  56.370  71.620  1.00  0.00            
ATOM    122 3HG1 VAL     8      27.900  57.810  70.800  1.00  0.00            
ATOM    123  CG2 VAL     8      25.320  57.000  71.810  1.00  0.00            
ATOM    124 1HG2 VAL     8      24.430  56.380  71.920  1.00  0.00            
ATOM    125 2HG2 VAL     8      25.500  57.540  72.740  1.00  0.00            
ATOM    126 3HG2 VAL     8      25.160  57.710  71.000  1.00  0.00            
ATOM    127  C   VAL     8      27.590  54.610  69.840  1.00  0.00            
ATOM    128  O   VAL     8      27.210  53.440  69.980  1.00  0.00            
ATOM    129  N   GLU     9      28.820  54.930  69.440  1.00  0.00            
ATOM    130  H   GLU     9      29.100  55.890  69.370  1.00  0.00            
ATOM    131  CA  GLU     9      29.990  54.100  69.200  1.00  0.00            
ATOM    132  HA  GLU     9      29.720  53.190  68.670  1.00  0.00            
ATOM    133  CB  GLU     9      30.980  54.780  68.260  1.00  0.00            
ATOM    134  HB1 GLU     9      30.360  55.300  67.530  1.00  0.00            
ATOM    135  HB2 GLU     9      31.580  54.090  67.680  1.00  0.00            
ATOM    136  CG  GLU     9      31.770  55.900  68.940  1.00  0.00            
ATOM    137  HG1 GLU     9      32.620  55.470  69.460  1.00  0.00            
ATOM    138  HG2 GLU     9      31.310  56.480  69.740  1.00  0.00            
ATOM    139  CD  GLU     9      32.350  56.850  67.900  1.00  0.00            
ATOM    140  OE1 GLU     9      33.390  56.510  67.280  1.00  0.00            
ATOM    141  OE2 GLU     9      31.790  57.960  67.810  1.00  0.00            
ATOM    142  C   GLU     9      30.680  53.640  70.470  1.00  0.00            
ATOM    143  O   GLU     9      31.750  53.030  70.440  1.00  0.00            
ATOM    144  N   SER    10      30.120  53.820  71.670  1.00  0.00            
ATOM    145  H   SER    10      29.200  54.230  71.800  1.00  0.00            
ATOM    146  CA  SER    10      30.710  53.400  72.920  1.00  0.00            
ATOM    147  HA  SER    10      31.050  52.370  72.810  1.00  0.00            
ATOM    148  CB  SER    10      31.990  54.170  73.250  1.00  0.00            
ATOM    149  HB1 SER    10      32.710  54.240  72.440  1.00  0.00            
ATOM    150  HB2 SER    10      32.390  53.630  74.110  1.00  0.00            
ATOM    151  OG  SER    10      31.730  55.500  73.630  1.00  0.00            
ATOM    152  HG  SER    10      32.580  55.940  73.570  1.00  0.00            
ATOM    153  C   SER    10      29.710  53.460  74.070  1.00  0.00            
ATOM    154  O   SER    10      28.940  54.420  74.060  1.00  0.00            
ATOM    155  N   PRO    11      29.900  52.620  75.080  1.00  0.00            
ATOM    156  CD  PRO    11      30.690  51.400  75.120  1.00  0.00            
ATOM    157  HD1 PRO    11      31.690  51.720  74.820  1.00  0.00            
ATOM    158  HD2 PRO    11      30.310  50.610  74.470  1.00  0.00            
ATOM    159  CG  PRO    11      30.530  50.880  76.550  1.00  0.00            
ATOM    160  HG1 PRO    11      31.340  51.430  77.030  1.00  0.00            
ATOM    161  HG2 PRO    11      30.510  49.790  76.570  1.00  0.00            
ATOM    162  CB  PRO    11      29.210  51.470  77.030  1.00  0.00            
ATOM    163  HB1 PRO    11      29.110  51.580  78.110  1.00  0.00            
ATOM    164  HB2 PRO    11      28.440  50.890  76.520  1.00  0.00            
ATOM    165  CA  PRO    11      29.140  52.810  76.300  1.00  0.00            
ATOM    166  HA  PRO    11      28.090  52.980  76.070  1.00  0.00            
ATOM    167  C   PRO    11      29.640  53.950  77.170  1.00  0.00            
ATOM    168  O   PRO    11      28.860  54.410  78.010  1.00  0.00            
ATOM    169  N   ALA    12      30.920  54.330  77.140  1.00  0.00            
ATOM    170  H   ALA    12      31.520  53.780  76.540  1.00  0.00            
ATOM    171  CA  ALA    12      31.490  55.520  77.730  1.00  0.00            
ATOM    172  HA  ALA    12      31.400  55.400  78.810  1.00  0.00            
ATOM    173  CB  ALA    12      33.000  55.570  77.480  1.00  0.00            
ATOM    174  HB1 ALA    12      33.330  54.570  77.760  1.00  0.00            
ATOM    175  HB2 ALA    12      33.330  55.730  76.460  1.00  0.00            
ATOM    176  HB3 ALA    12      33.370  56.350  78.150  1.00  0.00            
ATOM    177  C   ALA    12      30.750  56.780  77.330  1.00  0.00            
ATOM    178  O   ALA    12      30.130  57.420  78.170  1.00  0.00            
ATOM    179  N   LYS    13      30.850  57.080  76.030  1.00  0.00            
ATOM    180  H   LYS    13      31.390  56.480  75.410  1.00  0.00            
ATOM    181  CA  LYS    13      30.230  58.240  75.430  1.00  0.00            
ATOM    182  HA  LYS    13      30.630  58.970  76.130  1.00  0.00            
ATOM    183  CB  LYS    13      30.630  58.390  73.960  1.00  0.00            
ATOM    184  HB1 LYS    13      30.130  57.650  73.350  1.00  0.00            
ATOM    185  HB2 LYS    13      31.700  58.270  73.830  1.00  0.00            
ATOM    186  CG  LYS    13      30.150  59.780  73.540  1.00  0.00            
ATOM    187  HG1 LYS    13      30.430  60.480  74.320  1.00  0.00            
ATOM    188  HG2 LYS    13      29.060  59.790  73.480  1.00  0.00            
ATOM    189  CD  LYS    13      30.780  60.160  72.200  1.00  0.00            
ATOM    190  HD1 LYS    13      31.830  60.380  72.400  1.00  0.00            
ATOM    191  HD2 LYS    13      30.330  61.120  71.980  1.00  0.00            
ATOM    192  CE  LYS    13      30.750  59.190  71.020  1.00  0.00            
ATOM    193  HE1 LYS    13      29.740  58.820  70.900  1.00  0.00            
ATOM    194  HE2 LYS    13      31.440  58.400  71.350  1.00  0.00            
ATOM    195  NZ  LYS    13      31.290  59.770  69.790  1.00  0.00            
ATOM    196  HZ1 LYS    13      32.210  60.150  69.950  1.00  0.00            
ATOM    197  HZ2 LYS    13      31.430  59.010  69.130  1.00  0.00            
ATOM    198  HZ3 LYS    13      30.720  60.520  69.430  1.00  0.00            
ATOM    199  C   LYS    13      28.710  58.180  75.530  1.00  0.00            
ATOM    200  O   LYS    13      28.110  59.250  75.640  1.00  0.00            
ATOM    201  N   ALA    14      28.000  57.060  75.480  1.00  0.00            
ATOM    202  H   ALA    14      28.490  56.250  75.120  1.00  0.00            
ATOM    203  CA  ALA    14      26.580  57.060  75.750  1.00  0.00            
ATOM    204  HA  ALA    14      26.060  57.780  75.110  1.00  0.00            
ATOM    205  CB  ALA    14      26.110  55.630  75.490  1.00  0.00            
ATOM    206  HB1 ALA    14      26.380  55.300  74.490  1.00  0.00            
ATOM    207  HB2 ALA    14      26.680  54.990  76.160  1.00  0.00            
ATOM    208  HB3 ALA    14      25.030  55.530  75.480  1.00  0.00            
ATOM    209  C   ALA    14      26.260  57.400  77.200  1.00  0.00            
ATOM    210  O   ALA    14      25.360  58.210  77.430  1.00  0.00            
ATOM    211  N   LYS    15      26.990  56.850  78.180  1.00  0.00            
ATOM    212  H   LYS    15      27.790  56.270  77.980  1.00  0.00            
ATOM    213  CA  LYS    15      26.820  57.220  79.570  1.00  0.00            
ATOM    214  HA  LYS    15      25.790  56.960  79.830  1.00  0.00            
ATOM    215  CB  LYS    15      27.750  56.450  80.500  1.00  0.00            
ATOM    216  HB1 LYS    15      27.780  56.950  81.470  1.00  0.00            
ATOM    217  HB2 LYS    15      28.760  56.430  80.100  1.00  0.00            
ATOM    218  CG  LYS    15      27.370  54.990  80.690  1.00  0.00            
ATOM    219  HG1 LYS    15      27.120  54.670  79.680  1.00  0.00            
ATOM    220  HG2 LYS    15      26.460  54.920  81.290  1.00  0.00            
ATOM    221  CD  LYS    15      28.500  54.140  81.270  1.00  0.00            
ATOM    222  HD1 LYS    15      28.740  54.530  82.260  1.00  0.00            
ATOM    223  HD2 LYS    15      29.430  54.270  80.710  1.00  0.00            
ATOM    224  CE  LYS    15      28.100  52.670  81.230  1.00  0.00            
ATOM    225  HE1 LYS    15      29.030  52.100  81.260  1.00  0.00            
ATOM    226  HE2 LYS    15      27.690  52.500  80.230  1.00  0.00            
ATOM    227  NZ  LYS    15      27.200  52.290  82.320  1.00  0.00            
ATOM    228  HZ1 LYS    15      27.700  52.080  83.180  1.00  0.00            
ATOM    229  HZ2 LYS    15      26.500  52.960  82.600  1.00  0.00            
ATOM    230  HZ3 LYS    15      26.710  51.440  82.070  1.00  0.00            
ATOM    231  C   LYS    15      27.130  58.690  79.820  1.00  0.00            
ATOM    232  O   LYS    15      26.390  59.310  80.590  1.00  0.00            
ATOM    233  N   THR    16      28.010  59.300  79.030  1.00  0.00            
ATOM    234  H   THR    16      28.590  58.640  78.530  1.00  0.00            
ATOM    235  CA  THR    16      28.190  60.730  78.990  1.00  0.00            
ATOM    236  HA  THR    16      28.450  61.180  79.950  1.00  0.00            
ATOM    237  CB  THR    16      29.290  61.230  78.060  1.00  0.00            
ATOM    238  HB  THR    16      29.040  61.090  77.010  1.00  0.00            
ATOM    239  CG2 THR    16      29.680  62.700  78.210  1.00  0.00            
ATOM    240 1HG2 THR    16      29.800  62.970  79.260  1.00  0.00            
ATOM    241 2HG2 THR    16      30.690  62.760  77.810  1.00  0.00            
ATOM    242 3HG2 THR    16      29.020  63.350  77.640  1.00  0.00            
ATOM    243  OG1 THR    16      30.390  60.410  78.370  1.00  0.00            
ATOM    244  HG1 THR    16      31.010  60.600  77.660  1.00  0.00            
ATOM    245  C   THR    16      26.920  61.440  78.530  1.00  0.00            
ATOM    246  O   THR    16      26.440  62.350  79.210  1.00  0.00            
ATOM    247  N   ILE    17      26.300  60.990  77.440  1.00  0.00            
ATOM    248  H   ILE    17      26.500  60.040  77.160  1.00  0.00            
ATOM    249  CA  ILE    17      25.120  61.620  76.880  1.00  0.00            
ATOM    250  HA  ILE    17      25.190  62.700  76.760  1.00  0.00            
ATOM    251  CB  ILE    17      24.890  61.100  75.460  1.00  0.00            
ATOM    252  HB  ILE    17      24.780  60.040  75.650  1.00  0.00            
ATOM    253  CG2 ILE    17      23.530  61.610  74.990  1.00  0.00            
ATOM    254 1HG2 ILE    17      22.650  61.460  75.620  1.00  0.00            
ATOM    255 2HG2 ILE    17      23.640  62.670  74.760  1.00  0.00            
ATOM    256 3HG2 ILE    17      23.430  60.980  74.110  1.00  0.00            
ATOM    257  CG1 ILE    17      26.020  61.420  74.490  1.00  0.00            
ATOM    258 1HG1 ILE    17      26.990  61.380  74.980  1.00  0.00            
ATOM    259 2HG1 ILE    17      25.910  62.460  74.150  1.00  0.00            
ATOM    260  CD  ILE    17      26.020  60.560  73.230  1.00  0.00            
ATOM    261  HD1 ILE    17      25.150  60.620  72.570  1.00  0.00            
ATOM    262  HD2 ILE    17      26.850  60.900  72.620  1.00  0.00            
ATOM    263  HD3 ILE    17      26.120  59.500  73.470  1.00  0.00            
ATOM    264  C   ILE    17      23.930  61.420  77.810  1.00  0.00            
ATOM    265  O   ILE    17      23.210  62.380  78.080  1.00  0.00            
ATOM    266  N   ASN    18      23.780  60.240  78.420  1.00  0.00            
ATOM    267  H   ASN    18      24.300  59.470  78.030  1.00  0.00            
ATOM    268  CA  ASN    18      22.690  59.930  79.320  1.00  0.00            
ATOM    269  HA  ASN    18      21.730  60.260  78.930  1.00  0.00            
ATOM    270  CB  ASN    18      22.770  58.410  79.490  1.00  0.00            
ATOM    271  HB1 ASN    18      23.560  58.100  80.180  1.00  0.00            
ATOM    272  HB2 ASN    18      23.110  57.980  78.550  1.00  0.00            
ATOM    273  CG  ASN    18      21.470  57.790  79.980  1.00  0.00            
ATOM    274  OD1 ASN    18      20.400  58.160  79.530  1.00  0.00            
ATOM    275  ND2 ASN    18      21.570  56.790  80.870  1.00  0.00            
ATOM    276 1HD2 ASN    18      22.530  56.570  81.060  1.00  0.00            
ATOM    277 2HD2 ASN    18      20.720  56.330  81.180  1.00  0.00            
ATOM    278  C   ASN    18      22.720  60.760  80.590  1.00  0.00            
ATOM    279  O   ASN    18      21.730  60.660  81.320  1.00  0.00            
ATOM    280  N   LYS    19      23.820  61.460  80.890  1.00  0.00            
ATOM    281  H   LYS    19      24.630  61.300  80.300  1.00  0.00            
ATOM    282  CA  LYS    19      23.990  62.350  82.020  1.00  0.00            
ATOM    283  HA  LYS    19      23.220  62.190  82.770  1.00  0.00            
ATOM    284  CB  LYS    19      25.410  62.190  82.570  1.00  0.00            
ATOM    285  HB1 LYS    19      26.090  62.220  81.720  1.00  0.00            
ATOM    286  HB2 LYS    19      25.460  61.230  83.080  1.00  0.00            
ATOM    287  CG  LYS    19      25.820  63.180  83.650  1.00  0.00            
ATOM    288  HG1 LYS    19      24.940  63.310  84.290  1.00  0.00            
ATOM    289  HG2 LYS    19      26.000  64.130  83.140  1.00  0.00            
ATOM    290  CD  LYS    19      27.060  62.770  84.430  1.00  0.00            
ATOM    291  HD1 LYS    19      27.820  62.340  83.770  1.00  0.00            
ATOM    292  HD2 LYS    19      26.670  62.010  85.100  1.00  0.00            
ATOM    293  CE  LYS    19      27.740  63.880  85.230  1.00  0.00            
ATOM    294  HE1 LYS    19      27.080  64.260  86.000  1.00  0.00            
ATOM    295  HE2 LYS    19      28.070  64.680  84.570  1.00  0.00            
ATOM    296  NZ  LYS    19      28.900  63.380  85.990  1.00  0.00            
ATOM    297  HZ1 LYS    19      29.330  64.150  86.490  1.00  0.00            
ATOM    298  HZ2 LYS    19      28.590  62.750  86.710  1.00  0.00            
ATOM    299  HZ3 LYS    19      29.610  62.950  85.410  1.00  0.00            
ATOM    300  C   LYS    19      23.720  63.800  81.630  1.00  0.00            
ATOM    301  O   LYS    19      23.310  64.580  82.480  1.00  0.00            
ATOM    302  N   TYR    20      23.980  64.170  80.380  1.00  0.00            
ATOM    303  H   TYR    20      24.030  63.430  79.700  1.00  0.00            
ATOM    304  CA  TYR    20      23.990  65.560  79.950  1.00  0.00            
ATOM    305  HA  TYR    20      23.830  66.210  80.810  1.00  0.00            
ATOM    306  CB  TYR    20      25.360  65.880  79.350  1.00  0.00            
ATOM    307  HB1 TYR    20      25.400  66.900  78.990  1.00  0.00            
ATOM    308  HB2 TYR    20      25.500  65.230  78.490  1.00  0.00            
ATOM    309  CG  TYR    20      26.530  65.780  80.310  1.00  0.00            
ATOM    310  CD1 TYR    20      26.480  66.390  81.560  1.00  0.00            
ATOM    311  HD1 TYR    20      25.590  66.860  81.950  1.00  0.00            
ATOM    312  CE1 TYR    20      27.600  66.330  82.410  1.00  0.00            
ATOM    313  HE1 TYR    20      27.580  66.810  83.380  1.00  0.00            
ATOM    314  CZ  TYR    20      28.810  65.730  82.020  1.00  0.00            
ATOM    315  OH  TYR    20      29.900  65.640  82.830  1.00  0.00            
ATOM    316  HH  TYR    20      30.530  65.080  82.380  1.00  0.00            
ATOM    317  CE2 TYR    20      28.770  65.030  80.790  1.00  0.00            
ATOM    318  HE2 TYR    20      29.660  64.440  80.610  1.00  0.00            
ATOM    319  CD2 TYR    20      27.700  65.120  79.900  1.00  0.00            
ATOM    320  HD2 TYR    20      27.640  64.680  78.920  1.00  0.00            
ATOM    321  C   TYR    20      22.850  65.900  79.020  1.00  0.00            
ATOM    322  O   TYR    20      22.480  67.060  78.830  1.00  0.00            
ATOM    323  N   LEU    21      22.260  64.920  78.320  1.00  0.00            
ATOM    324  H   LEU    21      22.630  63.990  78.350  1.00  0.00            
ATOM    325  CA  LEU    21      21.170  65.240  77.410  1.00  0.00            
ATOM    326  HA  LEU    21      21.510  65.980  76.690  1.00  0.00            
ATOM    327  CB  LEU    21      20.930  63.960  76.600  1.00  0.00            
ATOM    328  HB1 LEU    21      20.330  63.270  77.200  1.00  0.00            
ATOM    329  HB2 LEU    21      21.900  63.580  76.290  1.00  0.00            
ATOM    330  CG  LEU    21      20.100  64.230  75.350  1.00  0.00            
ATOM    331  HG  LEU    21      19.270  64.880  75.600  1.00  0.00            
ATOM    332  CD1 LEU    21      20.910  64.910  74.250  1.00  0.00            
ATOM    333 1HD1 LEU    21      21.940  64.550  74.240  1.00  0.00            
ATOM    334 2HD1 LEU    21      20.540  64.700  73.240  1.00  0.00            
ATOM    335 3HD1 LEU    21      20.930  66.000  74.310  1.00  0.00            
ATOM    336  CD2 LEU    21      19.570  62.950  74.710  1.00  0.00            
ATOM    337 1HD2 LEU    21      18.970  63.200  73.830  1.00  0.00            
ATOM    338 2HD2 LEU    21      20.430  62.370  74.380  1.00  0.00            
ATOM    339 3HD2 LEU    21      19.010  62.330  75.400  1.00  0.00            
ATOM    340  C   LEU    21      19.980  65.770  78.180  1.00  0.00            
ATOM    341  O   LEU    21      19.560  65.230  79.210  1.00  0.00            
ATOM    342  N   GLY    22      19.540  66.950  77.740  1.00  0.00            
ATOM    343  H   GLY    22      19.980  67.350  76.920  1.00  0.00            
ATOM    344  CA  GLY    22      18.420  67.710  78.270  1.00  0.00            
ATOM    345  HA1 GLY    22      18.700  68.750  78.170  1.00  0.00            
ATOM    346  HA2 GLY    22      18.370  67.430  79.320  1.00  0.00            
ATOM    347  C   GLY    22      17.130  67.400  77.520  1.00  0.00            
ATOM    348  O   GLY    22      16.100  67.870  78.010  1.00  0.00            
ATOM    349  N   SER    23      17.120  66.560  76.490  1.00  0.00            
ATOM    350  H   SER    23      18.020  66.240  76.160  1.00  0.00            
ATOM    351  CA  SER    23      15.930  66.110  75.800  1.00  0.00            
ATOM    352  HA  SER    23      15.010  66.530  76.200  1.00  0.00            
ATOM    353  CB  SER    23      15.920  66.460  74.320  1.00  0.00            
ATOM    354  HB1 SER    23      15.110  66.010  73.760  1.00  0.00            
ATOM    355  HB2 SER    23      16.860  66.090  73.900  1.00  0.00            
ATOM    356  OG  SER    23      15.960  67.850  74.060  1.00  0.00            
ATOM    357  HG  SER    23      16.350  67.990  73.190  1.00  0.00            
ATOM    358  C   SER    23      15.730  64.620  76.040  1.00  0.00            
ATOM    359  O   SER    23      16.690  63.850  76.070  1.00  0.00            
ATOM    360  N   ASP    24      14.460  64.180  76.080  1.00  0.00            
ATOM    361  H   ASP    24      13.710  64.850  76.000  1.00  0.00            
ATOM    362  CA  ASP    24      14.140  62.830  76.480  1.00  0.00            
ATOM    363  HA  ASP    24      14.880  62.400  77.160  1.00  0.00            
ATOM    364  CB  ASP    24      12.770  62.910  77.160  1.00  0.00            
ATOM    365  HB1 ASP    24      11.940  63.170  76.510  1.00  0.00            
ATOM    366  HB2 ASP    24      12.660  63.710  77.890  1.00  0.00            
ATOM    367  CG  ASP    24      12.350  61.570  77.720  1.00  0.00            
ATOM    368  OD1 ASP    24      11.130  61.270  77.690  1.00  0.00            
ATOM    369  OD2 ASP    24      13.220  60.800  78.180  1.00  0.00            
ATOM    370  C   ASP    24      14.200  61.850  75.310  1.00  0.00            
ATOM    371  O   ASP    24      13.190  61.340  74.840  1.00  0.00            
ATOM    372  N   TYR    25      15.400  61.650  74.780  1.00  0.00            
ATOM    373  H   TYR    25      16.200  62.070  75.240  1.00  0.00            
ATOM    374  CA  TYR    25      15.690  60.550  73.880  1.00  0.00            
ATOM    375  HA  TYR    25      14.870  60.150  73.270  1.00  0.00            
ATOM    376  CB  TYR    25      16.610  61.020  72.760  1.00  0.00            
ATOM    377  HB1 TYR    25      16.640  60.250  71.990  1.00  0.00            
ATOM    378  HB2 TYR    25      17.590  61.140  73.230  1.00  0.00            
ATOM    379  CG  TYR    25      16.320  62.360  72.130  1.00  0.00            
ATOM    380  CD1 TYR    25      14.980  62.780  72.160  1.00  0.00            
ATOM    381  HD1 TYR    25      14.130  62.210  72.490  1.00  0.00            
ATOM    382  CE1 TYR    25      14.700  63.910  71.370  1.00  0.00            
ATOM    383  HE1 TYR    25      13.710  64.340  71.300  1.00  0.00            
ATOM    384  CZ  TYR    25      15.690  64.770  70.860  1.00  0.00            
ATOM    385  OH  TYR    25      15.400  65.960  70.270  1.00  0.00            
ATOM    386  HH  TYR    25      14.480  66.020  70.010  1.00  0.00            
ATOM    387  CE2 TYR    25      17.040  64.350  70.910  1.00  0.00            
ATOM    388  HE2 TYR    25      17.860  64.990  70.640  1.00  0.00            
ATOM    389  CD2 TYR    25      17.330  63.140  71.550  1.00  0.00            
ATOM    390  HD2 TYR    25      18.350  62.800  71.630  1.00  0.00            
ATOM    391  C   TYR    25      16.250  59.380  74.670  1.00  0.00            
ATOM    392  O   TYR    25      17.110  59.580  75.530  1.00  0.00            
ATOM    393  N   VAL    26      15.830  58.160  74.350  1.00  0.00            
ATOM    394  H   VAL    26      15.290  58.020  73.510  1.00  0.00            
ATOM    395  CA  VAL    26      16.440  56.950  74.890  1.00  0.00            
ATOM    396  HA  VAL    26      16.470  57.040  75.970  1.00  0.00            
ATOM    397  CB  VAL    26      15.490  55.800  74.570  1.00  0.00            
ATOM    398  HB  VAL    26      15.540  55.530  73.520  1.00  0.00            
ATOM    399  CG1 VAL    26      15.980  54.590  75.370  1.00  0.00            
ATOM    400 1HG1 VAL    26      17.060  54.440  75.310  1.00  0.00            
ATOM    401 2HG1 VAL    26      15.730  54.640  76.430  1.00  0.00            
ATOM    402 3HG1 VAL    26      15.440  53.710  75.040  1.00  0.00            
ATOM    403  CG2 VAL    26      14.000  56.020  74.830  1.00  0.00            
ATOM    404 1HG2 VAL    26      13.790  56.410  75.820  1.00  0.00            
ATOM    405 2HG2 VAL    26      13.690  56.730  74.060  1.00  0.00            
ATOM    406 3HG2 VAL    26      13.510  55.100  74.510  1.00  0.00            
ATOM    407  C   VAL    26      17.840  56.820  74.310  1.00  0.00            
ATOM    408  O   VAL    26      18.020  57.200  73.160  1.00  0.00            
ATOM    409  N   VAL    27      18.820  56.320  75.070  1.00  0.00            
ATOM    410  H   VAL    27      18.540  56.290  76.030  1.00  0.00            
ATOM    411  CA  VAL    27      20.250  56.230  74.800  1.00  0.00            
ATOM    412  HA  VAL    27      20.510  56.640  73.820  1.00  0.00            
ATOM    413  CB  VAL    27      20.980  57.050  75.850  1.00  0.00            
ATOM    414  HB  VAL    27      20.940  56.490  76.790  1.00  0.00            
ATOM    415  CG1 VAL    27      22.450  57.180  75.480  1.00  0.00            
ATOM    416 1HG1 VAL    27      23.070  57.560  76.290  1.00  0.00            
ATOM    417 2HG1 VAL    27      22.740  56.170  75.200  1.00  0.00            
ATOM    418 3HG1 VAL    27      22.510  57.820  74.600  1.00  0.00            
ATOM    419  CG2 VAL    27      20.480  58.490  75.990  1.00  0.00            
ATOM    420 1HG2 VAL    27      21.170  58.950  76.700  1.00  0.00            
ATOM    421 2HG2 VAL    27      20.480  58.950  75.000  1.00  0.00            
ATOM    422 3HG2 VAL    27      19.500  58.600  76.470  1.00  0.00            
ATOM    423  C   VAL    27      20.730  54.790  74.780  1.00  0.00            
ATOM    424  O   VAL    27      20.800  54.110  75.810  1.00  0.00            
ATOM    425  N   LYS    28      21.320  54.330  73.680  1.00  0.00            
ATOM    426  H   LYS    28      21.330  54.780  72.780  1.00  0.00            
ATOM    427  CA  LYS    28      21.930  53.020  73.610  1.00  0.00            
ATOM    428  HA  LYS    28      22.230  52.690  74.610  1.00  0.00            
ATOM    429  CB  LYS    28      20.960  52.000  73.010  1.00  0.00            
ATOM    430  HB1 LYS    28      21.330  50.980  72.960  1.00  0.00            
ATOM    431  HB2 LYS    28      20.640  52.360  72.040  1.00  0.00            
ATOM    432  CG  LYS    28      19.650  51.860  73.770  1.00  0.00            
ATOM    433  HG1 LYS    28      18.990  51.260  73.150  1.00  0.00            
ATOM    434  HG2 LYS    28      19.130  52.780  74.030  1.00  0.00            
ATOM    435  CD  LYS    28      19.830  51.010  75.030  1.00  0.00            
ATOM    436  HD1 LYS    28      20.490  51.570  75.700  1.00  0.00            
ATOM    437  HD2 LYS    28      20.310  50.060  74.810  1.00  0.00            
ATOM    438  CE  LYS    28      18.640  50.790  75.960  1.00  0.00            
ATOM    439  HE1 LYS    28      17.800  50.270  75.510  1.00  0.00            
ATOM    440  HE2 LYS    28      18.290  51.690  76.470  1.00  0.00            
ATOM    441  NZ  LYS    28      19.100  49.990  77.110  1.00  0.00            
ATOM    442  HZ1 LYS    28      19.960  50.210  77.590  1.00  0.00            
ATOM    443  HZ2 LYS    28      18.460  50.030  77.880  1.00  0.00            
ATOM    444  HZ3 LYS    28      19.190  49.000  76.890  1.00  0.00            
ATOM    445  C   LYS    28      23.280  53.060  72.910  1.00  0.00            
ATOM    446  O   LYS    28      23.510  53.760  71.920  1.00  0.00            
ATOM    447  N   SER    29      24.240  52.280  73.410  1.00  0.00            
ATOM    448  H   SER    29      23.970  51.650  74.160  1.00  0.00            
ATOM    449  CA  SER    29      25.560  51.980  72.890  1.00  0.00            
ATOM    450  HA  SER    29      26.020  52.830  72.400  1.00  0.00            
ATOM    451  CB  SER    29      26.500  51.450  73.970  1.00  0.00            
ATOM    452  HB1 SER    29      26.140  50.590  74.530  1.00  0.00            
ATOM    453  HB2 SER    29      26.720  52.230  74.700  1.00  0.00            
ATOM    454  OG  SER    29      27.760  51.140  73.400  1.00  0.00            
ATOM    455  HG  SER    29      28.080  50.360  73.850  1.00  0.00            
ATOM    456  C   SER    29      25.340  50.870  71.880  1.00  0.00            
ATOM    457  O   SER    29      24.740  49.820  72.120  1.00  0.00            
ATOM    458  N   SER    30      26.070  50.980  70.760  1.00  0.00            
ATOM    459  H   SER    30      26.540  51.870  70.660  1.00  0.00            
ATOM    460  CA  SER    30      26.530  49.930  69.880  1.00  0.00            
ATOM    461  HA  SER    30      26.450  48.950  70.340  1.00  0.00            
ATOM    462  CB  SER    30      25.610  49.900  68.660  1.00  0.00            
ATOM    463  HB1 SER    30      26.170  49.550  67.790  1.00  0.00            
ATOM    464  HB2 SER    30      25.410  50.930  68.360  1.00  0.00            
ATOM    465  OG  SER    30      24.460  49.100  68.790  1.00  0.00            
ATOM    466  HG  SER    30      24.440  48.780  69.700  1.00  0.00            
ATOM    467  C   SER    30      27.960  50.220  69.440  1.00  0.00            
ATOM    468  O   SER    30      28.090  51.050  68.540  1.00  0.00            
ATOM    469  N   VAL    31      28.860  49.520  70.140  1.00  0.00            
ATOM    470  H   VAL    31      28.550  48.820  70.800  1.00  0.00            
ATOM    471  CA  VAL    31      30.290  49.750  70.180  1.00  0.00            
ATOM    472  HA  VAL    31      30.390  50.800  70.430  1.00  0.00            
ATOM    473  CB  VAL    31      30.970  48.970  71.300  1.00  0.00            
ATOM    474  HB  VAL    31      30.270  49.040  72.140  1.00  0.00            
ATOM    475  CG1 VAL    31      31.140  47.490  70.970  1.00  0.00            
ATOM    476 1HG1 VAL    31      32.000  47.440  70.300  1.00  0.00            
ATOM    477 2HG1 VAL    31      31.360  46.920  71.880  1.00  0.00            
ATOM    478 3HG1 VAL    31      30.210  47.160  70.520  1.00  0.00            
ATOM    479  CG2 VAL    31      32.290  49.600  71.710  1.00  0.00            
ATOM    480 1HG2 VAL    31      32.340  50.680  71.850  1.00  0.00            
ATOM    481 2HG2 VAL    31      32.560  49.070  72.620  1.00  0.00            
ATOM    482 3HG2 VAL    31      33.040  49.330  70.970  1.00  0.00            
ATOM    483  C   VAL    31      31.000  49.650  68.830  1.00  0.00            
ATOM    484  O   VAL    31      30.830  48.610  68.200  1.00  0.00            
ATOM    485  N   GLY    32      31.730  50.730  68.520  1.00  0.00            
ATOM    486  H   GLY    32      31.570  51.600  68.990  1.00  0.00            
ATOM    487  CA  GLY    32      32.560  50.750  67.330  1.00  0.00            
ATOM    488  HA1 GLY    32      33.060  49.790  67.450  1.00  0.00            
ATOM    489  HA2 GLY    32      33.340  51.500  67.240  1.00  0.00            
ATOM    490  C   GLY    32      31.760  50.790  66.040  1.00  0.00            
ATOM    491  O   GLY    32      30.660  51.340  65.950  1.00  0.00            
ATOM    492  N   HIE    33      32.330  50.060  65.080  1.00  0.00            
ATOM    493  H   HIE    33      33.230  49.650  65.260  1.00  0.00            
ATOM    494  CA  HIE    33      31.690  49.820  63.800  1.00  0.00            
ATOM    495  HA  HIE    33      31.400  50.820  63.500  1.00  0.00            
ATOM    496  CB  HIE    33      32.790  49.530  62.790  1.00  0.00            
ATOM    497  HB1 HIE    33      33.270  48.620  63.150  1.00  0.00            
ATOM    498  HB2 HIE    33      33.570  50.290  62.820  1.00  0.00            
ATOM    499  CG  HIE    33      32.310  49.360  61.370  1.00  0.00            
ATOM    500  ND1 HIE    33      30.960  49.400  61.030  1.00  0.00            
ATOM    501  CE1 HIE    33      30.900  49.560  59.700  1.00  0.00            
ATOM    502  HE1 HIE    33      30.040  49.510  59.050  1.00  0.00            
ATOM    503  NE2 HIE    33      32.130  49.490  59.180  1.00  0.00            
ATOM    504  HE2 HIE    33      32.370  49.300  58.220  1.00  0.00            
ATOM    505  CD2 HIE    33      33.050  49.410  60.210  1.00  0.00            
ATOM    506  HD2 HIE    33      34.090  49.170  60.060  1.00  0.00            
ATOM    507  C   HIE    33      30.550  48.800  63.860  1.00  0.00            
ATOM    508  O   HIE    33      30.770  47.710  64.370  1.00  0.00            
ATOM    509  N   ILE    34      29.340  49.080  63.370  1.00  0.00            
ATOM    510  H   ILE    34      29.180  49.920  62.820  1.00  0.00            
ATOM    511  CA  ILE    34      28.210  48.170  63.440  1.00  0.00            
ATOM    512  HA  ILE    34      28.180  47.890  64.490  1.00  0.00            
ATOM    513  CB  ILE    34      26.900  48.920  63.210  1.00  0.00            
ATOM    514  HB  ILE    34      26.060  48.320  63.550  1.00  0.00            
ATOM    515  CG2 ILE    34      26.890  50.220  64.010  1.00  0.00            
ATOM    516 1HG2 ILE    34      26.990  49.980  65.070  1.00  0.00            
ATOM    517 2HG2 ILE    34      27.710  50.890  63.790  1.00  0.00            
ATOM    518 3HG2 ILE    34      25.970  50.800  63.950  1.00  0.00            
ATOM    519  CG1 ILE    34      26.790  49.160  61.710  1.00  0.00            
ATOM    520 1HG1 ILE    34      27.130  48.300  61.140  1.00  0.00            
ATOM    521 2HG1 ILE    34      27.420  50.040  61.540  1.00  0.00            
ATOM    522  CD  ILE    34      25.360  49.560  61.360  1.00  0.00            
ATOM    523  HD1 ILE    34      25.190  49.470  60.290  1.00  0.00            
ATOM    524  HD2 ILE    34      24.740  48.920  61.990  1.00  0.00            
ATOM    525  HD3 ILE    34      25.280  50.610  61.650  1.00  0.00            
ATOM    526  C   ILE    34      28.360  46.830  62.730  1.00  0.00            
ATOM    527  O   ILE    34      27.660  45.920  63.170  1.00  0.00            
ATOM    528  N   ARG    35      29.360  46.620  61.870  1.00  0.00            
ATOM    529  H   ARG    35      29.930  47.420  61.640  1.00  0.00            
ATOM    530  CA  ARG    35      29.650  45.370  61.200  1.00  0.00            
ATOM    531  HA  ARG    35      29.020  44.590  61.630  1.00  0.00            
ATOM    532  CB  ARG    35      29.290  45.550  59.730  1.00  0.00            
ATOM    533  HB1 ARG    35      29.780  44.780  59.140  1.00  0.00            
ATOM    534  HB2 ARG    35      29.780  46.500  59.490  1.00  0.00            
ATOM    535  CG  ARG    35      27.810  45.500  59.340  1.00  0.00            
ATOM    536  HG1 ARG    35      27.150  45.910  60.110  1.00  0.00            
ATOM    537  HG2 ARG    35      27.440  44.470  59.290  1.00  0.00            
ATOM    538  CD  ARG    35      27.630  46.250  58.020  1.00  0.00            
ATOM    539  HD1 ARG    35      28.410  45.920  57.330  1.00  0.00            
ATOM    540  HD2 ARG    35      27.850  47.310  58.160  1.00  0.00            
ATOM    541  NE  ARG    35      26.280  46.130  57.480  1.00  0.00            
ATOM    542  HE  ARG    35      25.700  45.450  57.960  1.00  0.00            
ATOM    543  CZ  ARG    35      25.890  46.640  56.310  1.00  0.00            
ATOM    544  NH1 ARG    35      26.580  47.610  55.680  1.00  0.00            
ATOM    545 1HH1 ARG    35      27.470  47.900  56.060  1.00  0.00            
ATOM    546 2HH1 ARG    35      26.230  48.070  54.860  1.00  0.00            
ATOM    547  NH2 ARG    35      24.770  46.150  55.760  1.00  0.00            
ATOM    548 1HH2 ARG    35      24.190  45.550  56.320  1.00  0.00            
ATOM    549 2HH2 ARG    35      24.440  46.650  54.940  1.00  0.00            
ATOM    550  C   ARG    35      31.110  44.950  61.320  1.00  0.00            
ATOM    551  O   ARG    35      31.930  45.840  61.530  1.00  0.00            
ATOM    552  N   ASP    36      31.370  43.640  61.280  1.00  0.00            
ATOM    553  H   ASP    36      30.670  43.120  60.790  1.00  0.00            
ATOM    554  CA  ASP    36      32.740  43.150  61.300  1.00  0.00            
ATOM    555  HA  ASP    36      33.280  43.850  61.940  1.00  0.00            
ATOM    556  CB  ASP    36      32.740  41.680  61.700  1.00  0.00            
ATOM    557  HB1 ASP    36      32.310  41.030  60.940  1.00  0.00            
ATOM    558  HB2 ASP    36      32.050  41.650  62.540  1.00  0.00            
ATOM    559  CG  ASP    36      34.140  41.290  62.160  1.00  0.00            
ATOM    560  OD1 ASP    36      34.500  40.140  61.840  1.00  0.00            
ATOM    561  OD2 ASP    36      34.920  42.020  62.810  1.00  0.00            
ATOM    562  C   ASP    36      33.350  43.300  59.910  1.00  0.00            
ATOM    563  O   ASP    36      32.620  43.570  58.960  1.00  0.00            
ATOM    564  N   LEU    37      34.620  42.940  59.730  1.00  0.00            
ATOM    565  H   LEU    37      35.200  42.610  60.490  1.00  0.00            
ATOM    566  CA  LEU    37      35.240  42.950  58.420  1.00  0.00            
ATOM    567  HA  LEU    37      34.420  43.100  57.720  1.00  0.00            
ATOM    568  CB  LEU    37      36.110  44.200  58.230  1.00  0.00            
ATOM    569  HB1 LEU    37      37.010  44.120  58.830  1.00  0.00            
ATOM    570  HB2 LEU    37      35.570  45.020  58.690  1.00  0.00            
ATOM    571  CG  LEU    37      36.560  44.550  56.820  1.00  0.00            
ATOM    572  HG  LEU    37      36.920  43.680  56.270  1.00  0.00            
ATOM    573  CD1 LEU    37      35.410  45.020  55.930  1.00  0.00            
ATOM    574 1HD1 LEU    37      34.730  44.170  55.890  1.00  0.00            
ATOM    575 2HD1 LEU    37      34.840  45.850  56.340  1.00  0.00            
ATOM    576 3HD1 LEU    37      35.730  45.190  54.900  1.00  0.00            
ATOM    577  CD2 LEU    37      37.710  45.540  56.680  1.00  0.00            
ATOM    578 1HD2 LEU    37      38.560  45.100  57.210  1.00  0.00            
ATOM    579 2HD2 LEU    37      37.790  45.810  55.630  1.00  0.00            
ATOM    580 3HD2 LEU    37      37.410  46.400  57.280  1.00  0.00            
ATOM    581  C   LEU    37      35.990  41.670  58.090  1.00  0.00            
ATOM    582  O   LEU    37      37.170  41.680  57.740  1.00  0.00            
ATOM    583  N   PRO    38      35.340  40.510  58.060  1.00  0.00            
ATOM    584  CD  PRO    38      33.930  40.340  58.370  1.00  0.00            
ATOM    585  HD1 PRO    38      33.310  41.070  57.850  1.00  0.00            
ATOM    586  HD2 PRO    38      33.840  40.510  59.440  1.00  0.00            
ATOM    587  CG  PRO    38      33.590  38.900  57.990  1.00  0.00            
ATOM    588  HG1 PRO    38      33.050  39.010  57.040  1.00  0.00            
ATOM    589  HG2 PRO    38      32.890  38.470  58.700  1.00  0.00            
ATOM    590  CB  PRO    38      34.940  38.200  57.980  1.00  0.00            
ATOM    591  HB1 PRO    38      34.880  37.360  57.290  1.00  0.00            
ATOM    592  HB2 PRO    38      35.270  37.960  59.000  1.00  0.00            
ATOM    593  CA  PRO    38      35.930  39.280  57.560  1.00  0.00            
ATOM    594  HA  PRO    38      36.920  39.010  57.940  1.00  0.00            
ATOM    595  C   PRO    38      36.110  39.350  56.050  1.00  0.00            
ATOM    596  O   PRO    38      35.470  40.180  55.400  1.00  0.00            
ATOM    597  N   THR    39      36.870  38.370  55.550  1.00  0.00            
ATOM    598  H   THR    39      37.250  37.620  56.110  1.00  0.00            
ATOM    599  CA  THR    39      36.750  38.050  54.150  1.00  0.00            
ATOM    600  HA  THR    39      35.950  38.650  53.720  1.00  0.00            
ATOM    601  CB  THR    39      37.950  38.490  53.300  1.00  0.00            
ATOM    602  HB  THR    39      37.750  38.180  52.280  1.00  0.00            
ATOM    603  CG2 THR    39      38.470  39.920  53.300  1.00  0.00            
ATOM    604 1HG2 THR    39      37.770  40.590  52.810  1.00  0.00            
ATOM    605 2HG2 THR    39      38.790  40.290  54.280  1.00  0.00            
ATOM    606 3HG2 THR    39      39.370  39.920  52.690  1.00  0.00            
ATOM    607  OG1 THR    39      38.990  37.770  53.920  1.00  0.00            
ATOM    608  HG1 THR    39      39.570  37.620  53.170  1.00  0.00            
ATOM    609  C   THR    39      36.360  36.600  53.880  1.00  0.00            
ATOM    610  O   THR    39      36.680  35.670  54.620  1.00  0.00            
ATOM    611  N   SER    40      35.680  36.370  52.750  1.00  0.00            
ATOM    612  H   SER    40      35.450  37.120  52.110  1.00  0.00            
ATOM    613  CA  SER    40      35.250  35.070  52.280  1.00  0.00            
ATOM    614  HA  SER    40      34.640  34.570  53.040  1.00  0.00            
ATOM    615  CB  SER    40      34.520  35.290  50.960  1.00  0.00            
ATOM    616  HB1 SER    40      33.550  35.730  51.180  1.00  0.00            
ATOM    617  HB2 SER    40      34.390  34.380  50.380  1.00  0.00            
ATOM    618  OG  SER    40      35.210  36.240  50.180  1.00  0.00            
ATOM    619  HG  SER    40      34.780  36.350  49.330  1.00  0.00            
ATOM    620  C   SER    40      36.320  34.010  52.070  1.00  0.00            
ATOM    621  O   SER    40      36.140  32.820  51.860  1.00  0.00            
ATOM    622  N   GLY    41      37.600  34.380  52.180  1.00  0.00            
ATOM    623  H   GLY    41      37.780  35.280  52.590  1.00  0.00            
ATOM    624  CA  GLY    41      38.730  33.500  51.930  1.00  0.00            
ATOM    625  HA1 GLY    41      39.610  34.130  51.810  1.00  0.00            
ATOM    626  HA2 GLY    41      38.640  32.810  51.100  1.00  0.00            
ATOM    627  C   GLY    41      39.180  32.610  53.080  1.00  0.00            
ATOM    628  O   GLY    41      40.290  32.090  53.060  1.00  0.00            
ATOM    629  N   SER    42      38.380  32.400  54.130  1.00  0.00            
ATOM    630  H   SER    42      37.470  32.820  54.000  1.00  0.00            
ATOM    631  CA  SER    42      38.610  31.520  55.260  1.00  0.00            
ATOM    632  HA  SER    42      37.900  31.930  55.970  1.00  0.00            
ATOM    633  CB  SER    42      38.050  30.120  54.990  1.00  0.00            
ATOM    634  HB1 SER    42      38.160  29.540  55.900  1.00  0.00            
ATOM    635  HB2 SER    42      38.730  29.700  54.250  1.00  0.00            
ATOM    636  OG  SER    42      36.740  30.220  54.480  1.00  0.00            
ATOM    637  HG  SER    42      36.740  30.010  53.540  1.00  0.00            
ATOM    638  C   SER    42      39.910  31.510  56.050  1.00  0.00            
ATOM    639  O   SER    42      40.400  30.490  56.510  1.00  0.00            
ATOM    640  N   ALA    43      40.530  32.690  56.190  1.00  0.00            
ATOM    641  H   ALA    43      40.210  33.540  55.760  1.00  0.00            
ATOM    642  CA  ALA    43      41.640  33.010  57.060  1.00  0.00            
ATOM    643  HA  ALA    43      42.130  32.130  57.480  1.00  0.00            
ATOM    644  CB  ALA    43      42.700  33.680  56.180  1.00  0.00            
ATOM    645  HB1 ALA    43      43.390  34.030  56.950  1.00  0.00            
ATOM    646  HB2 ALA    43      43.150  32.940  55.530  1.00  0.00            
ATOM    647  HB3 ALA    43      42.280  34.500  55.590  1.00  0.00            
ATOM    648  C   ALA    43      41.090  33.770  58.250  1.00  0.00            
ATOM    649  O   ALA    43      41.660  33.680  59.340  1.00  0.00            
ATOM    650  N   ALA    44      40.060  34.590  58.050  1.00  0.00            
ATOM    651  H   ALA    44      39.790  34.790  57.090  1.00  0.00            
ATOM    652  CA  ALA    44      39.340  35.240  59.120  1.00  0.00            
ATOM    653  HA  ALA    44      39.960  35.800  59.820  1.00  0.00            
ATOM    654  CB  ALA    44      38.330  36.190  58.490  1.00  0.00            
ATOM    655  HB1 ALA    44      37.610  36.650  59.170  1.00  0.00            
ATOM    656  HB2 ALA    44      38.810  36.950  57.880  1.00  0.00            
ATOM    657  HB3 ALA    44      37.780  35.590  57.770  1.00  0.00            
ATOM    658  C   ALA    44      38.490  34.210  59.860  1.00  0.00            
ATOM    659  O   ALA    44      38.350  33.050  59.490  1.00  0.00            
ATOM    660  N   LYS    45      37.970  34.610  61.030  1.00  0.00            
ATOM    661  H   LYS    45      38.240  35.540  61.310  1.00  0.00            
ATOM    662  CA  LYS    45      37.280  33.750  61.960  1.00  0.00            
ATOM    663  HA  LYS    45      37.950  32.910  62.140  1.00  0.00            
ATOM    664  CB  LYS    45      36.880  34.500  63.230  1.00  0.00            
ATOM    665  HB1 LYS    45      36.180  33.940  63.850  1.00  0.00            
ATOM    666  HB2 LYS    45      36.430  35.440  62.920  1.00  0.00            
ATOM    667  CG  LYS    45      38.100  34.690  64.130  1.00  0.00            
ATOM    668  HG1 LYS    45      38.970  34.820  63.500  1.00  0.00            
ATOM    669  HG2 LYS    45      38.260  33.760  64.680  1.00  0.00            
ATOM    670  CD  LYS    45      37.950  35.870  65.090  1.00  0.00            
ATOM    671  HD1 LYS    45      37.100  35.600  65.720  1.00  0.00            
ATOM    672  HD2 LYS    45      37.810  36.720  64.430  1.00  0.00            
ATOM    673  CE  LYS    45      39.140  35.890  66.050  1.00  0.00            
ATOM    674  HE1 LYS    45      40.090  35.760  65.540  1.00  0.00            
ATOM    675  HE2 LYS    45      39.090  35.010  66.700  1.00  0.00            
ATOM    676  NZ  LYS    45      39.290  37.130  66.820  1.00  0.00            
ATOM    677  HZ1 LYS    45      40.230  37.300  67.160  1.00  0.00            
ATOM    678  HZ2 LYS    45      39.270  37.970  66.260  1.00  0.00            
ATOM    679  HZ3 LYS    45      38.740  37.190  67.670  1.00  0.00            
ATOM    680  C   LYS    45      36.020  33.140  61.340  1.00  0.00            
ATOM    681  O   LYS    45      35.550  33.600  60.300  1.00  0.00            
ATOM    682  N   LYS    46      35.550  32.060  61.970  1.00  0.00            
ATOM    683  H   LYS    46      35.980  31.740  62.820  1.00  0.00            
ATOM    684  CA  LYS    46      34.580  31.220  61.300  1.00  0.00            
ATOM    685  HA  LYS    46      34.870  31.280  60.250  1.00  0.00            
ATOM    686  CB  LYS    46      34.740  29.770  61.780  1.00  0.00            
ATOM    687  HB1 LYS    46      34.090  29.190  61.120  1.00  0.00            
ATOM    688  HB2 LYS    46      34.420  29.660  62.820  1.00  0.00            
ATOM    689  CG  LYS    46      36.170  29.320  61.500  1.00  0.00            
ATOM    690  HG1 LYS    46      36.900  29.630  62.240  1.00  0.00            
ATOM    691  HG2 LYS    46      36.440  29.720  60.520  1.00  0.00            
ATOM    692  CD  LYS    46      36.310  27.810  61.340  1.00  0.00            
ATOM    693  HD1 LYS    46      35.780  27.450  60.460  1.00  0.00            
ATOM    694  HD2 LYS    46      35.860  27.380  62.240  1.00  0.00            
ATOM    695  CE  LYS    46      37.770  27.390  61.200  1.00  0.00            
ATOM    696  HE1 LYS    46      37.860  26.310  61.110  1.00  0.00            
ATOM    697  HE2 LYS    46      38.300  27.690  62.110  1.00  0.00            
ATOM    698  NZ  LYS    46      38.440  27.960  60.020  1.00  0.00            
ATOM    699  HZ1 LYS    46      38.730  28.930  60.050  1.00  0.00            
ATOM    700  HZ2 LYS    46      39.180  27.340  59.710  1.00  0.00            
ATOM    701  HZ3 LYS    46      37.810  28.030  59.240  1.00  0.00            
ATOM    702  C   LYS    46      33.180  31.790  61.480  1.00  0.00            
ATOM    703  O   LYS    46      32.830  32.100  62.620  1.00  0.00            
ATOM    704  N   SER    47      32.410  31.970  60.410  1.00  0.00            
ATOM    705  H   SER    47      32.760  31.680  59.510  1.00  0.00            
ATOM    706  CA  SER    47      31.030  32.380  60.250  1.00  0.00            
ATOM    707  HA  SER    47      30.710  32.590  61.270  1.00  0.00            
ATOM    708  CB  SER    47      31.040  33.720  59.510  1.00  0.00            
ATOM    709  HB1 SER    47      29.990  33.980  59.380  1.00  0.00            
ATOM    710  HB2 SER    47      31.490  33.610  58.520  1.00  0.00            
ATOM    711  OG  SER    47      31.740  34.750  60.170  1.00  0.00            
ATOM    712  HG  SER    47      31.280  34.820  61.010  1.00  0.00            
ATOM    713  C   SER    47      30.070  31.400  59.580  1.00  0.00            
ATOM    714  O   SER    47      30.430  30.340  59.070  1.00  0.00            
ATOM    715  N   ALA    48      28.770  31.640  59.730  1.00  0.00            
ATOM    716  H   ALA    48      28.500  32.470  60.230  1.00  0.00            
ATOM    717  CA  ALA    48      27.750  30.980  58.940  1.00  0.00            
ATOM    718  HA  ALA    48      28.170  30.320  58.170  1.00  0.00            
ATOM    719  CB  ALA    48      26.930  30.140  59.910  1.00  0.00            
ATOM    720  HB1 ALA    48      27.530  29.350  60.340  1.00  0.00            
ATOM    721  HB2 ALA    48      26.460  30.850  60.590  1.00  0.00            
ATOM    722  HB3 ALA    48      26.090  29.670  59.400  1.00  0.00            
ATOM    723  C   ALA    48      26.860  32.000  58.250  1.00  0.00            
ATOM    724  O   ALA    48      26.700  33.180  58.560  1.00  0.00            
ATOM    725  N   ASP    49      26.300  31.590  57.110  1.00  0.00            
ATOM    726  H   ASP    49      26.560  30.650  56.830  1.00  0.00            
ATOM    727  CA  ASP    49      25.170  32.150  56.400  1.00  0.00            
ATOM    728  HA  ASP    49      24.510  32.800  56.980  1.00  0.00            
ATOM    729  CB  ASP    49      25.660  33.070  55.280  1.00  0.00            
ATOM    730  HB1 ASP    49      26.350  32.490  54.680  1.00  0.00            
ATOM    731  HB2 ASP    49      26.040  34.040  55.610  1.00  0.00            
ATOM    732  CG  ASP    49      24.510  33.420  54.350  1.00  0.00            
ATOM    733  OD1 ASP    49      23.800  34.440  54.500  1.00  0.00            
ATOM    734  OD2 ASP    49      24.300  32.700  53.350  1.00  0.00            
ATOM    735  C   ASP    49      24.220  31.020  56.030  1.00  0.00            
ATOM    736  O   ASP    49      24.720  30.060  55.450  1.00  0.00            
ATOM    737  N   SER    50      22.910  31.140  56.220  1.00  0.00            
ATOM    738  H   SER    50      22.530  31.900  56.760  1.00  0.00            
ATOM    739  CA  SER    50      21.940  30.060  56.120  1.00  0.00            
ATOM    740  HA  SER    50      22.280  29.270  56.790  1.00  0.00            
ATOM    741  CB  SER    50      20.560  30.440  56.650  1.00  0.00            
ATOM    742  HB1 SER    50      20.600  30.540  57.740  1.00  0.00            
ATOM    743  HB2 SER    50      19.790  29.710  56.410  1.00  0.00            
ATOM    744  OG  SER    50      20.170  31.670  56.110  1.00  0.00            
ATOM    745  HG  SER    50      19.250  31.470  55.880  1.00  0.00            
ATOM    746  C   SER    50      21.870  29.500  54.710  1.00  0.00            
ATOM    747  O   SER    50      22.040  28.290  54.550  1.00  0.00            
ATOM    748  N   THR    51      21.630  30.310  53.680  1.00  0.00            
ATOM    749  H   THR    51      21.480  31.290  53.860  1.00  0.00            
ATOM    750  CA  THR    51      21.490  29.910  52.290  1.00  0.00            
ATOM    751  HA  THR    51      20.970  28.970  52.160  1.00  0.00            
ATOM    752  CB  THR    51      20.640  30.930  51.540  1.00  0.00            
ATOM    753  HB  THR    51      20.520  30.600  50.510  1.00  0.00            
ATOM    754  CG2 THR    51      19.240  30.960  52.150  1.00  0.00            
ATOM    755 1HG2 THR    51      19.290  31.580  53.050  1.00  0.00            
ATOM    756 2HG2 THR    51      18.600  31.480  51.440  1.00  0.00            
ATOM    757 3HG2 THR    51      18.890  29.940  52.310  1.00  0.00            
ATOM    758  OG1 THR    51      21.190  32.220  51.620  1.00  0.00            
ATOM    759  HG1 THR    51      21.140  32.610  52.500  1.00  0.00            
ATOM    760  C   THR    51      22.810  29.520  51.630  1.00  0.00            
ATOM    761  O   THR    51      22.780  28.810  50.630  1.00  0.00            
ATOM    762  N   SER    52      23.900  29.700  52.380  1.00  0.00            
ATOM    763  H   SER    52      23.760  30.220  53.240  1.00  0.00            
ATOM    764  CA  SER    52      25.230  29.180  52.160  1.00  0.00            
ATOM    765  HA  SER    52      25.360  29.030  51.090  1.00  0.00            
ATOM    766  CB  SER    52      26.310  30.200  52.520  1.00  0.00            
ATOM    767  HB1 SER    52      27.330  29.940  52.250  1.00  0.00            
ATOM    768  HB2 SER    52      26.280  30.290  53.600  1.00  0.00            
ATOM    769  OG  SER    52      26.080  31.460  51.930  1.00  0.00            
ATOM    770  HG  SER    52      25.330  31.880  52.360  1.00  0.00            
ATOM    771  C   SER    52      25.530  27.810  52.730  1.00  0.00            
ATOM    772  O   SER    52      26.450  27.180  52.210  1.00  0.00            
ATOM    773  N   THR    53      24.910  27.410  53.840  1.00  0.00            
ATOM    774  H   THR    53      24.280  28.000  54.380  1.00  0.00            
ATOM    775  CA  THR    53      25.080  26.080  54.380  1.00  0.00            
ATOM    776  HA  THR    53      26.010  25.680  53.990  1.00  0.00            
ATOM    777  CB  THR    53      25.250  26.130  55.900  1.00  0.00            
ATOM    778  HB  THR    53      25.510  25.100  56.120  1.00  0.00            
ATOM    779  CG2 THR    53      26.130  27.150  56.620  1.00  0.00            
ATOM    780 1HG2 THR    53      26.990  27.330  55.980  1.00  0.00            
ATOM    781 2HG2 THR    53      25.590  28.080  56.830  1.00  0.00            
ATOM    782 3HG2 THR    53      26.410  26.660  57.560  1.00  0.00            
ATOM    783  OG1 THR    53      23.920  26.410  56.300  1.00  0.00            
ATOM    784  HG1 THR    53      23.930  26.870  57.150  1.00  0.00            
ATOM    785  C   THR    53      23.950  25.220  53.810  1.00  0.00            
ATOM    786  O   THR    53      24.110  24.010  53.680  1.00  0.00            
ATOM    787  N   LYS    54      22.770  25.760  53.510  1.00  0.00            
ATOM    788  H   LYS    54      22.580  26.740  53.660  1.00  0.00            
ATOM    789  CA  LYS    54      21.690  25.030  52.880  1.00  0.00            
ATOM    790  HA  LYS    54      21.580  24.230  53.610  1.00  0.00            
ATOM    791  CB  LYS    54      20.370  25.810  52.840  1.00  0.00            
ATOM    792  HB1 LYS    54      19.690  25.390  52.110  1.00  0.00            
ATOM    793  HB2 LYS    54      20.630  26.820  52.500  1.00  0.00            
ATOM    794  CG  LYS    54      19.640  25.890  54.180  1.00  0.00            
ATOM    795  HG1 LYS    54      20.390  26.320  54.850  1.00  0.00            
ATOM    796  HG2 LYS    54      19.340  24.920  54.570  1.00  0.00            
ATOM    797  CD  LYS    54      18.370  26.730  54.210  1.00  0.00            
ATOM    798  HD1 LYS    54      17.730  26.310  53.440  1.00  0.00            
ATOM    799  HD2 LYS    54      18.670  27.730  53.910  1.00  0.00            
ATOM    800  CE  LYS    54      17.570  26.790  55.510  1.00  0.00            
ATOM    801  HE1 LYS    54      16.750  27.510  55.500  1.00  0.00            
ATOM    802  HE2 LYS    54      18.270  27.140  56.260  1.00  0.00            
ATOM    803  NZ  LYS    54      17.040  25.460  55.860  1.00  0.00            
ATOM    804  HZ1 LYS    54      16.650  24.970  55.070  1.00  0.00            
ATOM    805  HZ2 LYS    54      17.720  24.820  56.230  1.00  0.00            
ATOM    806  HZ3 LYS    54      16.310  25.600  56.550  1.00  0.00            
ATOM    807  C   LYS    54      22.200  24.440  51.580  1.00  0.00            
ATOM    808  O   LYS    54      22.930  25.020  50.790  1.00  0.00            
ATOM    809  N   THR    55      21.900  23.170  51.270  1.00  0.00            
ATOM    810  H   THR    55      21.330  22.620  51.890  1.00  0.00            
ATOM    811  CA  THR    55      22.290  22.420  50.090  1.00  0.00            
ATOM    812  HA  THR    55      23.330  22.700  49.910  1.00  0.00            
ATOM    813  CB  THR    55      22.180  20.910  50.260  1.00  0.00            
ATOM    814  HB  THR    55      22.370  20.400  49.320  1.00  0.00            
ATOM    815  CG2 THR    55      23.110  20.300  51.310  1.00  0.00            
ATOM    816 1HG2 THR    55      24.130  20.480  50.970  1.00  0.00            
ATOM    817 2HG2 THR    55      22.820  20.690  52.290  1.00  0.00            
ATOM    818 3HG2 THR    55      22.860  19.250  51.180  1.00  0.00            
ATOM    819  OG1 THR    55      20.840  20.620  50.600  1.00  0.00            
ATOM    820  HG1 THR    55      20.290  20.880  49.850  1.00  0.00            
ATOM    821  C   THR    55      21.660  22.870  48.780  1.00  0.00            
ATOM    822  O   THR    55      21.890  22.280  47.730  1.00  0.00            
ATOM    823  N   ALA    56      20.820  23.910  48.760  1.00  0.00            
ATOM    824  H   ALA    56      20.600  24.260  49.680  1.00  0.00            
ATOM    825  CA  ALA    56      20.170  24.420  47.570  1.00  0.00            
ATOM    826  HA  ALA    56      20.240  23.710  46.750  1.00  0.00            
ATOM    827  CB  ALA    56      18.730  24.700  47.980  1.00  0.00            
ATOM    828  HB1 ALA    56      18.710  25.470  48.750  1.00  0.00            
ATOM    829  HB2 ALA    56      18.220  24.880  47.030  1.00  0.00            
ATOM    830  HB3 ALA    56      18.410  23.740  48.400  1.00  0.00            
ATOM    831  C   ALA    56      20.780  25.800  47.340  1.00  0.00            
ATOM    832  O   ALA    56      21.580  26.330  48.100  1.00  0.00            
ATOM    833  N   LYS    57      20.270  26.380  46.250  1.00  0.00            
ATOM    834  H   LYS    57      19.610  25.830  45.720  1.00  0.00            
ATOM    835  CA  LYS    57      20.650  27.710  45.810  1.00  0.00            
ATOM    836  HA  LYS    57      21.720  27.910  45.910  1.00  0.00            
ATOM    837  CB  LYS    57      20.350  27.780  44.320  1.00  0.00            
ATOM    838  HB1 LYS    57      20.340  28.810  43.960  1.00  0.00            
ATOM    839  HB2 LYS    57      19.540  27.090  44.100  1.00  0.00            
ATOM    840  CG  LYS    57      21.530  27.140  43.570  1.00  0.00            
ATOM    841  HG1 LYS    57      21.630  26.080  43.790  1.00  0.00            
ATOM    842  HG2 LYS    57      22.500  27.630  43.690  1.00  0.00            
ATOM    843  CD  LYS    57      21.270  27.070  42.070  1.00  0.00            
ATOM    844  HD1 LYS    57      21.250  28.100  41.710  1.00  0.00            
ATOM    845  HD2 LYS    57      20.320  26.550  41.920  1.00  0.00            
ATOM    846  CE  LYS    57      22.250  26.260  41.240  1.00  0.00            
ATOM    847  HE1 LYS    57      21.980  25.220  41.450  1.00  0.00            
ATOM    848  HE2 LYS    57      23.240  26.340  41.680  1.00  0.00            
ATOM    849  NZ  LYS    57      22.430  26.650  39.830  1.00  0.00            
ATOM    850  HZ1 LYS    57      23.070  26.060  39.310  1.00  0.00            
ATOM    851  HZ2 LYS    57      21.540  26.670  39.360  1.00  0.00            
ATOM    852  HZ3 LYS    57      22.840  27.570  39.790  1.00  0.00            
ATOM    853  C   LYS    57      19.940  28.850  46.520  1.00  0.00            
ATOM    854  O   LYS    57      18.850  28.810  47.080  1.00  0.00            
ATOM    855  N   LYS    58      20.610  30.010  46.510  1.00  0.00            
ATOM    856  H   LYS    58      21.400  30.040  45.870  1.00  0.00            
ATOM    857  CA  LYS    58      20.240  31.320  47.000  1.00  0.00            
ATOM    858  HA  LYS    58      19.800  31.340  48.000  1.00  0.00            
ATOM    859  CB  LYS    58      21.490  32.180  47.120  1.00  0.00            
ATOM    860  HB1 LYS    58      21.200  33.230  47.230  1.00  0.00            
ATOM    861  HB2 LYS    58      22.090  32.080  46.220  1.00  0.00            
ATOM    862  CG  LYS    58      22.410  31.810  48.280  1.00  0.00            
ATOM    863  HG1 LYS    58      22.710  30.770  48.170  1.00  0.00            
ATOM    864  HG2 LYS    58      21.870  31.820  49.230  1.00  0.00            
ATOM    865  CD  LYS    58      23.740  32.550  48.330  1.00  0.00            
ATOM    866  HD1 LYS    58      23.550  33.580  48.030  1.00  0.00            
ATOM    867  HD2 LYS    58      24.310  31.940  47.630  1.00  0.00            
ATOM    868  CE  LYS    58      24.360  32.630  49.720  1.00  0.00            
ATOM    869  HE1 LYS    58      25.340  33.060  49.500  1.00  0.00            
ATOM    870  HE2 LYS    58      24.510  31.600  50.030  1.00  0.00            
ATOM    871  NZ  LYS    58      23.450  33.380  50.600  1.00  0.00            
ATOM    872  HZ1 LYS    58      23.870  33.540  51.500  1.00  0.00            
ATOM    873  HZ2 LYS    58      23.320  34.300  50.210  1.00  0.00            
ATOM    874  HZ3 LYS    58      22.570  32.910  50.770  1.00  0.00            
ATOM    875  C   LYS    58      19.290  31.980  46.010  1.00  0.00            
ATOM    876  O   LYS    58      19.570  31.920  44.820  1.00  0.00            
ATOM    877  N   PRO    59      18.270  32.710  46.480  1.00  0.00            
ATOM    878  CD  PRO    59      17.750  32.640  47.830  1.00  0.00            
ATOM    879  HD1 PRO    59      18.510  32.890  48.570  1.00  0.00            
ATOM    880  HD2 PRO    59      17.420  31.630  48.060  1.00  0.00            
ATOM    881  CG  PRO    59      16.610  33.660  47.920  1.00  0.00            
ATOM    882  HG1 PRO    59      17.030  34.630  48.180  1.00  0.00            
ATOM    883  HG2 PRO    59      15.850  33.270  48.600  1.00  0.00            
ATOM    884  CB  PRO    59      16.210  33.670  46.450  1.00  0.00            
ATOM    885  HB1 PRO    59      15.800  34.660  46.300  1.00  0.00            
ATOM    886  HB2 PRO    59      15.520  32.860  46.210  1.00  0.00            
ATOM    887  CA  PRO    59      17.520  33.630  45.660  1.00  0.00            
ATOM    888  HA  PRO    59      17.320  33.250  44.650  1.00  0.00            
ATOM    889  C   PRO    59      18.200  34.990  45.640  1.00  0.00            
ATOM    890  O   PRO    59      19.000  35.370  46.490  1.00  0.00            
ATOM    891  N   LYS    60      17.810  35.840  44.690  1.00  0.00            
ATOM    892  H   LYS    60      17.210  35.460  43.970  1.00  0.00            
ATOM    893  CA  LYS    60      18.400  37.150  44.510  1.00  0.00            
ATOM    894  HA  LYS    60      19.480  37.110  44.410  1.00  0.00            
ATOM    895  CB  LYS    60      17.940  37.790  43.200  1.00  0.00            
ATOM    896  HB1 LYS    60      18.290  38.830  43.230  1.00  0.00            
ATOM    897  HB2 LYS    60      16.860  37.750  43.070  1.00  0.00            
ATOM    898  CG  LYS    60      18.620  37.080  42.040  1.00  0.00            
ATOM    899  HG1 LYS    60      18.290  36.040  42.000  1.00  0.00            
ATOM    900  HG2 LYS    60      19.690  37.180  42.240  1.00  0.00            
ATOM    901  CD  LYS    60      18.460  37.810  40.710  1.00  0.00            
ATOM    902  HD1 LYS    60      18.810  38.840  40.860  1.00  0.00            
ATOM    903  HD2 LYS    60      17.410  37.770  40.420  1.00  0.00            
ATOM    904  CE  LYS    60      19.400  37.200  39.680  1.00  0.00            
ATOM    905  HE1 LYS    60      19.200  36.130  39.760  1.00  0.00            
ATOM    906  HE2 LYS    60      20.440  37.380  39.950  1.00  0.00            
ATOM    907  NZ  LYS    60      19.290  37.660  38.280  1.00  0.00            
ATOM    908  HZ1 LYS    60      18.480  37.280  37.820  1.00  0.00            
ATOM    909  HZ2 LYS    60      19.080  38.640  38.300  1.00  0.00            
ATOM    910  HZ3 LYS    60      20.090  37.330  37.750  1.00  0.00            
ATOM    911  C   LYS    60      18.140  38.150  45.630  1.00  0.00            
ATOM    912  O   LYS    60      17.030  38.670  45.650  1.00  0.00            
ATOM    913  N   LYS    61      19.120  38.400  46.510  1.00  0.00            
ATOM    914  H   LYS    61      20.020  37.950  46.380  1.00  0.00            
ATOM    915  CA  LYS    61      19.020  39.360  47.580  1.00  0.00            
ATOM    916  HA  LYS    61      18.250  40.090  47.310  1.00  0.00            
ATOM    917  CB  LYS    61      18.600  38.740  48.910  1.00  0.00            
ATOM    918  HB1 LYS    61      18.580  39.550  49.640  1.00  0.00            
ATOM    919  HB2 LYS    61      19.320  38.020  49.300  1.00  0.00            
ATOM    920  CG  LYS    61      17.250  38.030  48.920  1.00  0.00            
ATOM    921  HG1 LYS    61      17.290  37.140  48.300  1.00  0.00            
ATOM    922  HG2 LYS    61      16.520  38.680  48.440  1.00  0.00            
ATOM    923  CD  LYS    61      16.840  37.730  50.360  1.00  0.00            
ATOM    924  HD1 LYS    61      16.580  38.740  50.690  1.00  0.00            
ATOM    925  HD2 LYS    61      17.430  37.140  51.070  1.00  0.00            
ATOM    926  CE  LYS    61      15.600  36.850  50.260  1.00  0.00            
ATOM    927  HE1 LYS    61      15.980  35.990  49.700  1.00  0.00            
ATOM    928  HE2 LYS    61      14.830  37.320  49.660  1.00  0.00            
ATOM    929  NZ  LYS    61      15.090  36.400  51.560  1.00  0.00            
ATOM    930  HZ1 LYS    61      14.910  37.250  52.070  1.00  0.00            
ATOM    931  HZ2 LYS    61      14.250  35.840  51.520  1.00  0.00            
ATOM    932  HZ3 LYS    61      15.800  35.840  52.020  1.00  0.00            
ATOM    933  C   LYS    61      20.240  40.260  47.640  1.00  0.00            
ATOM    934  O   LYS    61      21.290  39.790  47.200  1.00  0.00            
ATOM    935  N   ASP    62      20.210  41.490  48.160  1.00  0.00            
ATOM    936  H   ASP    62      19.360  41.740  48.640  1.00  0.00            
ATOM    937  CA  ASP    62      21.420  42.250  48.410  1.00  0.00            
ATOM    938  HA  ASP    62      22.090  42.140  47.560  1.00  0.00            
ATOM    939  CB  ASP    62      20.910  43.690  48.410  1.00  0.00            
ATOM    940  HB1 ASP    62      20.340  43.860  49.320  1.00  0.00            
ATOM    941  HB2 ASP    62      20.240  43.970  47.600  1.00  0.00            
ATOM    942  CG  ASP    62      22.060  44.690  48.290  1.00  0.00            
ATOM    943  OD1 ASP    62      21.830  45.900  48.490  1.00  0.00            
ATOM    944  OD2 ASP    62      23.220  44.320  48.030  1.00  0.00            
ATOM    945  C   ASP    62      22.130  41.810  49.680  1.00  0.00            
ATOM    946  O   ASP    62      21.830  42.350  50.750  1.00  0.00            
ATOM    947  N   GLU    63      22.940  40.760  49.530  1.00  0.00            
ATOM    948  H   GLU    63      22.960  40.320  48.620  1.00  0.00            
ATOM    949  CA  GLU    63      23.700  40.210  50.630  1.00  0.00            
ATOM    950  HA  GLU    63      22.980  40.170  51.450  1.00  0.00            
ATOM    951  CB  GLU    63      24.030  38.760  50.260  1.00  0.00            
ATOM    952  HB1 GLU    63      24.600  38.300  51.060  1.00  0.00            
ATOM    953  HB2 GLU    63      24.500  38.710  49.280  1.00  0.00            
ATOM    954  CG  GLU    63      22.780  37.930  49.970  1.00  0.00            
ATOM    955  HG1 GLU    63      22.300  38.160  49.020  1.00  0.00            
ATOM    956  HG2 GLU    63      21.990  38.130  50.700  1.00  0.00            
ATOM    957  CD  GLU    63      23.130  36.450  50.040  1.00  0.00            
ATOM    958  OE1 GLU    63      23.280  35.960  51.180  1.00  0.00            
ATOM    959  OE2 GLU    63      23.220  35.750  49.020  1.00  0.00            
ATOM    960  C   GLU    63      24.900  40.980  51.160  1.00  0.00            
ATOM    961  O   GLU    63      25.490  41.830  50.500  1.00  0.00            
ATOM    962  N   ARG    64      25.250  40.670  52.410  1.00  0.00            
ATOM    963  H   ARG    64      24.720  39.950  52.860  1.00  0.00            
ATOM    964  CA  ARG    64      26.390  41.240  53.110  1.00  0.00            
ATOM    965  HA  ARG    64      27.030  41.670  52.340  1.00  0.00            
ATOM    966  CB  ARG    64      25.930  42.310  54.090  1.00  0.00            
ATOM    967  HB1 ARG    64      26.750  42.830  54.580  1.00  0.00            
ATOM    968  HB2 ARG    64      25.270  41.850  54.820  1.00  0.00            
ATOM    969  CG  ARG    64      25.240  43.460  53.370  1.00  0.00            
ATOM    970  HG1 ARG    64      24.720  44.080  54.100  1.00  0.00            
ATOM    971  HG2 ARG    64      24.450  43.180  52.670  1.00  0.00            
ATOM    972  CD  ARG    64      26.230  44.440  52.740  1.00  0.00            
ATOM    973  HD1 ARG    64      26.970  44.060  52.050  1.00  0.00            
ATOM    974  HD2 ARG    64      26.860  44.860  53.520  1.00  0.00            
ATOM    975  NE  ARG    64      25.570  45.590  52.110  1.00  0.00            
ATOM    976  HE  ARG    64      25.330  46.410  52.640  1.00  0.00            
ATOM    977  CZ  ARG    64      24.990  45.570  50.900  1.00  0.00            
ATOM    978  NH1 ARG    64      24.950  44.460  50.140  1.00  0.00            
ATOM    979 1HH1 ARG    64      25.330  43.570  50.440  1.00  0.00            
ATOM    980 2HH1 ARG    64      24.300  44.460  49.360  1.00  0.00            
ATOM    981  NH2 ARG    64      24.130  46.570  50.690  1.00  0.00            
ATOM    982 1HH2 ARG    64      23.880  47.080  51.520  1.00  0.00            
ATOM    983 2HH2 ARG    64      23.470  46.490  49.920  1.00  0.00            
ATOM    984  C   ARG    64      27.180  40.150  53.820  1.00  0.00            
ATOM    985  O   ARG    64      28.400  40.150  53.910  1.00  0.00            
ATOM    986  N   GLY    65      26.510  39.250  54.540  1.00  0.00            
ATOM    987  H   GLY    65      25.500  39.290  54.520  1.00  0.00            
ATOM    988  CA  GLY    65      27.170  38.170  55.250  1.00  0.00            
ATOM    989  HA1 GLY    65      26.490  37.930  56.060  1.00  0.00            
ATOM    990  HA2 GLY    65      28.090  38.460  55.740  1.00  0.00            
ATOM    991  C   GLY    65      27.520  36.960  54.390  1.00  0.00            
ATOM    992  O   GLY    65      27.190  36.900  53.200  1.00  0.00            
ATOM    993  N   ALA    66      28.360  36.050  54.870  1.00  0.00            
ATOM    994  H   ALA    66      28.580  36.090  55.860  1.00  0.00            
ATOM    995  CA  ALA    66      28.850  34.930  54.110  1.00  0.00            
ATOM    996  HA  ALA    66      27.940  34.640  53.590  1.00  0.00            
ATOM    997  CB  ALA    66      29.950  35.290  53.110  1.00  0.00            
ATOM    998  HB1 ALA    66      30.230  34.450  52.470  1.00  0.00            
ATOM    999  HB2 ALA    66      29.820  36.210  52.530  1.00  0.00            
ATOM   1000  HB3 ALA    66      30.780  35.610  53.740  1.00  0.00            
ATOM   1001  C   ALA    66      29.160  33.790  55.070  1.00  0.00            
ATOM   1002  O   ALA    66      29.470  33.880  56.250  1.00  0.00            
ATOM   1003  N   LEU    67      29.270  32.590  54.490  1.00  0.00            
ATOM   1004  H   LEU    67      28.860  32.470  53.570  1.00  0.00            
ATOM   1005  CA  LEU    67      29.960  31.490  55.130  1.00  0.00            
ATOM   1006  HA  LEU    67      29.670  31.390  56.170  1.00  0.00            
ATOM   1007  CB  LEU    67      29.540  30.260  54.340  1.00  0.00            
ATOM   1008  HB1 LEU    67      29.950  30.360  53.330  1.00  0.00            
ATOM   1009  HB2 LEU    67      28.460  30.170  54.270  1.00  0.00            
ATOM   1010  CG  LEU    67      30.090  28.900  54.760  1.00  0.00            
ATOM   1011  HG  LEU    67      31.170  28.850  54.660  1.00  0.00            
ATOM   1012  CD1 LEU    67      29.760  28.440  56.180  1.00  0.00            
ATOM   1013 1HD1 LEU    67      30.010  27.390  56.370  1.00  0.00            
ATOM   1014 2HD1 LEU    67      30.420  29.050  56.790  1.00  0.00            
ATOM   1015 3HD1 LEU    67      28.720  28.560  56.490  1.00  0.00            
ATOM   1016  CD2 LEU    67      29.620  27.830  53.780  1.00  0.00            
ATOM   1017 1HD2 LEU    67      30.460  27.140  53.630  1.00  0.00            
ATOM   1018 2HD2 LEU    67      28.740  27.370  54.220  1.00  0.00            
ATOM   1019 3HD2 LEU    67      29.180  28.250  52.870  1.00  0.00            
ATOM   1020  C   LEU    67      31.460  31.750  55.050  1.00  0.00            
ATOM   1021  O   LEU    67      31.920  32.120  53.970  1.00  0.00            
ATOM   1022  N   VAL    68      32.160  31.590  56.180  1.00  0.00            
ATOM   1023  H   VAL    68      31.620  31.260  56.960  1.00  0.00            
ATOM   1024  CA  VAL    68      33.600  31.770  56.240  1.00  0.00            
ATOM   1025  HA  VAL    68      34.070  31.610  55.280  1.00  0.00            
ATOM   1026  CB  VAL    68      34.050  33.090  56.860  1.00  0.00            
ATOM   1027  HB  VAL    68      33.820  33.150  57.920  1.00  0.00            
ATOM   1028  CG1 VAL    68      35.580  33.210  56.830  1.00  0.00            
ATOM   1029 1HG1 VAL    68      35.930  34.180  57.190  1.00  0.00            
ATOM   1030 2HG1 VAL    68      36.080  32.460  57.440  1.00  0.00            
ATOM   1031 3HG1 VAL    68      35.940  33.080  55.810  1.00  0.00            
ATOM   1032  CG2 VAL    68      33.490  34.340  56.170  1.00  0.00            
ATOM   1033 1HG2 VAL    68      33.690  34.240  55.110  1.00  0.00            
ATOM   1034 2HG2 VAL    68      32.400  34.440  56.200  1.00  0.00            
ATOM   1035 3HG2 VAL    68      33.930  35.210  56.670  1.00  0.00            
ATOM   1036  C   VAL    68      33.980  30.620  57.150  1.00  0.00            
ATOM   1037  O   VAL    68      33.510  30.530  58.280  1.00  0.00            
ATOM   1038  N   ASN    69      34.530  29.550  56.570  1.00  0.00            
ATOM   1039  H   ASN    69      34.720  29.570  55.570  1.00  0.00            
ATOM   1040  CA  ASN    69      34.710  28.320  57.310  1.00  0.00            
ATOM   1041  HA  ASN    69      34.800  28.690  58.330  1.00  0.00            
ATOM   1042  CB  ASN    69      33.400  27.540  57.170  1.00  0.00            
ATOM   1043  HB1 ASN    69      33.170  27.460  56.100  1.00  0.00            
ATOM   1044  HB2 ASN    69      32.620  28.070  57.710  1.00  0.00            
ATOM   1045  CG  ASN    69      33.430  26.120  57.700  1.00  0.00            
ATOM   1046  OD1 ASN    69      33.740  25.150  57.010  1.00  0.00            
ATOM   1047  ND2 ASN    69      33.030  25.900  58.960  1.00  0.00            
ATOM   1048 1HD2 ASN    69      32.760  26.670  59.550  1.00  0.00            
ATOM   1049 2HD2 ASN    69      32.740  24.950  59.160  1.00  0.00            
ATOM   1050  C   ASN    69      36.010  27.560  57.070  1.00  0.00            
ATOM   1051  O   ASN    69      36.840  27.280  57.920  1.00  0.00            
ATOM   1052  N   ARG    70      36.170  27.170  55.800  1.00  0.00            
ATOM   1053  H   ARG    70      35.540  27.520  55.090  1.00  0.00            
ATOM   1054  CA  ARG    70      37.320  26.390  55.390  1.00  0.00            
ATOM   1055  HA  ARG    70      38.070  26.580  56.150  1.00  0.00            
ATOM   1056  CB  ARG    70      37.070  24.890  55.460  1.00  0.00            
ATOM   1057  HB1 ARG    70      36.850  24.540  56.470  1.00  0.00            
ATOM   1058  HB2 ARG    70      37.990  24.410  55.140  1.00  0.00            
ATOM   1059  CG  ARG    70      35.890  24.480  54.580  1.00  0.00            
ATOM   1060  HG1 ARG    70      36.170  24.490  53.530  1.00  0.00            
ATOM   1061  HG2 ARG    70      35.170  25.290  54.690  1.00  0.00            
ATOM   1062  CD  ARG    70      35.290  23.130  54.980  1.00  0.00            
ATOM   1063  HD1 ARG    70      35.160  23.130  56.070  1.00  0.00            
ATOM   1064  HD2 ARG    70      36.020  22.330  54.850  1.00  0.00            
ATOM   1065  NE  ARG    70      34.130  22.720  54.200  1.00  0.00            
ATOM   1066  HE  ARG    70      34.270  22.390  53.260  1.00  0.00            
ATOM   1067  CZ  ARG    70      32.850  22.730  54.590  1.00  0.00            
ATOM   1068  NH1 ARG    70      32.420  23.120  55.800  1.00  0.00            
ATOM   1069 1HH1 ARG    70      33.010  23.590  56.470  1.00  0.00            
ATOM   1070 2HH1 ARG    70      31.450  22.950  56.020  1.00  0.00            
ATOM   1071  NH2 ARG    70      31.860  22.410  53.740  1.00  0.00            
ATOM   1072 1HH2 ARG    70      32.130  22.060  52.830  1.00  0.00            
ATOM   1073 2HH2 ARG    70      30.910  22.510  54.070  1.00  0.00            
ATOM   1074  C   ARG    70      37.910  26.820  54.060  1.00  0.00            
ATOM   1075  O   ARG    70      37.200  26.830  53.060  1.00  0.00            
ATOM   1076  N   MET    71      39.190  27.220  54.030  1.00  0.00            
ATOM   1077  H   MET    71      39.620  27.350  54.930  1.00  0.00            
ATOM   1078  CA  MET    71      39.810  27.660  52.800  1.00  0.00            
ATOM   1079  HA  MET    71      39.460  28.670  52.630  1.00  0.00            
ATOM   1080  CB  MET    71      41.320  27.860  52.970  1.00  0.00            
ATOM   1081  HB1 MET    71      41.660  28.290  52.040  1.00  0.00            
ATOM   1082  HB2 MET    71      41.730  26.890  53.240  1.00  0.00            
ATOM   1083  CG  MET    71      41.650  28.880  54.060  1.00  0.00            
ATOM   1084  HG1 MET    71      41.300  28.480  55.010  1.00  0.00            
ATOM   1085  HG2 MET    71      41.160  29.820  53.790  1.00  0.00            
ATOM   1086  SD  MET    71      43.440  29.090  54.200  1.00  0.00            
ATOM   1087  CE  MET    71      43.530  30.010  55.750  1.00  0.00            
ATOM   1088  HE1 MET    71      44.520  30.420  55.990  1.00  0.00            
ATOM   1089  HE2 MET    71      42.860  30.870  55.670  1.00  0.00            
ATOM   1090  HE3 MET    71      43.200  29.350  56.550  1.00  0.00            
ATOM   1091  C   MET    71      39.680  26.680  51.630  1.00  0.00            
ATOM   1092  O   MET    71      39.530  27.140  50.500  1.00  0.00            
ATOM   1093  N   GLY    72      39.870  25.390  51.870  1.00  0.00            
ATOM   1094  H   GLY    72      39.930  25.060  52.820  1.00  0.00            
ATOM   1095  CA  GLY    72      39.780  24.410  50.800  1.00  0.00            
ATOM   1096  HA1 GLY    72      38.820  24.500  50.290  1.00  0.00            
ATOM   1097  HA2 GLY    72      39.730  23.450  51.320  1.00  0.00            
ATOM   1098  C   GLY    72      40.990  24.360  49.880  1.00  0.00            
ATOM   1099  O   GLY    72      41.100  23.390  49.130  1.00  0.00            
ATOM   1100  N   VAL    73      41.910  25.300  50.070  1.00  0.00            
ATOM   1101  H   VAL    73      41.700  26.020  50.750  1.00  0.00            
ATOM   1102  CA  VAL    73      43.200  25.430  49.420  1.00  0.00            
ATOM   1103  HA  VAL    73      43.580  24.430  49.190  1.00  0.00            
ATOM   1104  CB  VAL    73      43.060  26.080  48.040  1.00  0.00            
ATOM   1105  HB  VAL    73      44.050  26.240  47.620  1.00  0.00            
ATOM   1106  CG1 VAL    73      42.390  25.170  47.020  1.00  0.00            
ATOM   1107 1HG1 VAL    73      41.340  24.950  47.230  1.00  0.00            
ATOM   1108 2HG1 VAL    73      42.420  25.670  46.050  1.00  0.00            
ATOM   1109 3HG1 VAL    73      42.900  24.210  47.010  1.00  0.00            
ATOM   1110  CG2 VAL    73      42.430  27.460  48.210  1.00  0.00            
ATOM   1111 1HG2 VAL    73      42.330  27.760  49.250  1.00  0.00            
ATOM   1112 2HG2 VAL    73      43.080  28.190  47.710  1.00  0.00            
ATOM   1113 3HG2 VAL    73      41.440  27.500  47.750  1.00  0.00            
ATOM   1114  C   VAL    73      44.320  26.120  50.190  1.00  0.00            
ATOM   1115  O   VAL    73      44.140  26.880  51.140  1.00  0.00            
ATOM   1116  N   ASP    74      45.520  25.800  49.700  1.00  0.00            
ATOM   1117  H   ASP    74      45.660  25.100  48.990  1.00  0.00            
ATOM   1118  CA  ASP    74      46.700  26.500  50.150  1.00  0.00            
ATOM   1119  HA  ASP    74      46.710  26.370  51.230  1.00  0.00            
ATOM   1120  CB  ASP    74      47.910  25.740  49.620  1.00  0.00            
ATOM   1121  HB1 ASP    74      47.810  25.700  48.530  1.00  0.00            
ATOM   1122  HB2 ASP    74      47.910  24.690  49.910  1.00  0.00            
ATOM   1123  CG  ASP    74      49.290  26.310  49.890  1.00  0.00            
ATOM   1124  OD1 ASP    74      49.660  27.280  49.190  1.00  0.00            
ATOM   1125  OD2 ASP    74      50.130  25.810  50.670  1.00  0.00            
ATOM   1126  C   ASP    74      46.720  28.020  49.980  1.00  0.00            
ATOM   1127  O   ASP    74      46.150  28.500  49.000  1.00  0.00            
ATOM   1128  N   PRO    75      47.330  28.810  50.860  1.00  0.00            
ATOM   1129  CD  PRO    75      47.920  28.470  52.140  1.00  0.00            
ATOM   1130  HD1 PRO    75      48.750  27.770  52.010  1.00  0.00            
ATOM   1131  HD2 PRO    75      47.200  28.120  52.880  1.00  0.00            
ATOM   1132  CG  PRO    75      48.670  29.680  52.680  1.00  0.00            
ATOM   1133  HG1 PRO    75      49.670  29.430  53.020  1.00  0.00            
ATOM   1134  HG2 PRO    75      48.000  30.230  53.340  1.00  0.00            
ATOM   1135  CB  PRO    75      48.760  30.590  51.460  1.00  0.00            
ATOM   1136  HB1 PRO    75      49.700  30.380  50.940  1.00  0.00            
ATOM   1137  HB2 PRO    75      48.750  31.620  51.810  1.00  0.00            
ATOM   1138  CA  PRO    75      47.560  30.220  50.610  1.00  0.00            
ATOM   1139  HA  PRO    75      46.680  30.820  50.860  1.00  0.00            
ATOM   1140  C   PRO    75      47.870  30.630  49.180  1.00  0.00            
ATOM   1141  O   PRO    75      47.380  31.710  48.870  1.00  0.00            
ATOM   1142  N   TRP    76      48.590  29.860  48.350  1.00  0.00            
ATOM   1143  H   TRP    76      49.000  29.060  48.810  1.00  0.00            
ATOM   1144  CA  TRP    76      48.990  30.280  47.020  1.00  0.00            
ATOM   1145  HA  TRP    76      49.470  31.250  47.100  1.00  0.00            
ATOM   1146  CB  TRP    76      49.980  29.280  46.450  1.00  0.00            
ATOM   1147  HB1 TRP    76      49.520  28.320  46.200  1.00  0.00            
ATOM   1148  HB2 TRP    76      50.640  29.110  47.300  1.00  0.00            
ATOM   1149  CG  TRP    76      50.780  29.870  45.330  1.00  0.00            
ATOM   1150  CD1 TRP    76      51.850  30.670  45.480  1.00  0.00            
ATOM   1151  HD1 TRP    76      52.240  31.040  46.420  1.00  0.00            
ATOM   1152  NE1 TRP    76      52.500  30.990  44.310  1.00  0.00            
ATOM   1153  HE1 TRP    76      53.350  31.510  44.180  1.00  0.00            
ATOM   1154  CE2 TRP    76      51.840  30.340  43.280  1.00  0.00            
ATOM   1155  CZ2 TRP    76      52.070  30.260  41.900  1.00  0.00            
ATOM   1156  HZ2 TRP    76      52.930  30.740  41.460  1.00  0.00            
ATOM   1157  CH2 TRP    76      51.300  29.390  41.120  1.00  0.00            
ATOM   1158  HH2 TRP    76      51.540  29.320  40.070  1.00  0.00            
ATOM   1159  CZ3 TRP    76      50.200  28.730  41.690  1.00  0.00            
ATOM   1160  HZ3 TRP    76      49.600  28.020  41.140  1.00  0.00            
ATOM   1161  CE3 TRP    76      49.980  28.820  43.070  1.00  0.00            
ATOM   1162  HE3 TRP    76      49.170  28.270  43.520  1.00  0.00            
ATOM   1163  CD2 TRP    76      50.800  29.610  43.900  1.00  0.00            
ATOM   1164  C   TRP    76      47.850  30.300  46.010  1.00  0.00            
ATOM   1165  O   TRP    76      47.950  31.020  45.020  1.00  0.00            
ATOM   1166  N   HIE    77      46.840  29.460  46.250  1.00  0.00            
ATOM   1167  H   HIE    77      46.840  29.040  47.160  1.00  0.00            
ATOM   1168  CA  HIE    77      45.580  29.400  45.530  1.00  0.00            
ATOM   1169  HA  HIE    77      45.650  30.010  44.630  1.00  0.00            
ATOM   1170  CB  HIE    77      45.150  27.960  45.310  1.00  0.00            
ATOM   1171  HB1 HIE    77      44.090  27.780  45.100  1.00  0.00            
ATOM   1172  HB2 HIE    77      45.340  27.410  46.230  1.00  0.00            
ATOM   1173  CG  HIE    77      45.970  27.440  44.160  1.00  0.00            
ATOM   1174  ND1 HIE    77      45.970  27.990  42.880  1.00  0.00            
ATOM   1175  CE1 HIE    77      46.840  27.260  42.180  1.00  0.00            
ATOM   1176  HE1 HIE    77      47.120  27.550  41.180  1.00  0.00            
ATOM   1177  NE2 HIE    77      47.380  26.280  42.920  1.00  0.00            
ATOM   1178  HE2 HIE    77      48.140  25.650  42.700  1.00  0.00            
ATOM   1179  CD2 HIE    77      46.870  26.410  44.190  1.00  0.00            
ATOM   1180  HD2 HIE    77      47.030  25.720  45.020  1.00  0.00            
ATOM   1181  C   HIE    77      44.450  30.170  46.220  1.00  0.00            
ATOM   1182  O   HIE    77      43.410  30.490  45.650  1.00  0.00            
ATOM   1183  N   ASN    78      44.560  30.440  47.520  1.00  0.00            
ATOM   1184  H   ASN    78      45.290  29.940  48.010  1.00  0.00            
ATOM   1185  CA  ASN    78      43.620  31.180  48.340  1.00  0.00            
ATOM   1186  HA  ASN    78      42.610  30.940  47.990  1.00  0.00            
ATOM   1187  CB  ASN    78      43.660  30.610  49.750  1.00  0.00            
ATOM   1188  HB1 ASN    78      44.460  31.110  50.300  1.00  0.00            
ATOM   1189  HB2 ASN    78      43.720  29.520  49.790  1.00  0.00            
ATOM   1190  CG  ASN    78      42.380  30.960  50.510  1.00  0.00            
ATOM   1191  OD1 ASN    78      41.240  30.640  50.200  1.00  0.00            
ATOM   1192  ND2 ASN    78      42.560  31.890  51.450  1.00  0.00            
ATOM   1193 1HD2 ASN    78      43.470  32.300  51.590  1.00  0.00            
ATOM   1194 2HD2 ASN    78      41.770  32.070  52.060  1.00  0.00            
ATOM   1195  C   ASN    78      43.700  32.700  48.290  1.00  0.00            
ATOM   1196  O   ASN    78      42.720  33.350  48.630  1.00  0.00            
ATOM   1197  N   TRP    79      44.820  33.340  47.970  1.00  0.00            
ATOM   1198  H   TRP    79      45.720  32.880  47.950  1.00  0.00            
ATOM   1199  CA  TRP    79      44.890  34.790  47.990  1.00  0.00            
ATOM   1200  HA  TRP    79      44.480  35.140  48.940  1.00  0.00            
ATOM   1201  CB  TRP    79      46.330  35.290  48.000  1.00  0.00            
ATOM   1202  HB1 TRP    79      46.840  34.820  48.840  1.00  0.00            
ATOM   1203  HB2 TRP    79      46.390  36.360  48.200  1.00  0.00            
ATOM   1204  CG  TRP    79      47.210  35.060  46.820  1.00  0.00            
ATOM   1205  CD1 TRP    79      48.210  34.150  46.730  1.00  0.00            
ATOM   1206  HD1 TRP    79      48.380  33.390  47.480  1.00  0.00            
ATOM   1207  NE1 TRP    79      48.870  34.250  45.520  1.00  0.00            
ATOM   1208  HE1 TRP    79      49.610  33.620  45.220  1.00  0.00            
ATOM   1209  CE2 TRP    79      48.390  35.330  44.800  1.00  0.00            
ATOM   1210  CZ2 TRP    79      48.680  35.810  43.520  1.00  0.00            
ATOM   1211  HZ2 TRP    79      49.490  35.340  42.980  1.00  0.00            
ATOM   1212  CH2 TRP    79      48.000  36.940  43.050  1.00  0.00            
ATOM   1213  HH2 TRP    79      48.360  37.430  42.160  1.00  0.00            
ATOM   1214  CZ3 TRP    79      46.880  37.390  43.750  1.00  0.00            
ATOM   1215  HZ3 TRP    79      46.320  38.230  43.360  1.00  0.00            
ATOM   1216  CE3 TRP    79      46.600  36.890  45.030  1.00  0.00            
ATOM   1217  HE3 TRP    79      45.770  37.330  45.560  1.00  0.00            
ATOM   1218  CD2 TRP    79      47.330  35.840  45.600  1.00  0.00            
ATOM   1219  C   TRP    79      44.040  35.400  46.890  1.00  0.00            
ATOM   1220  O   TRP    79      43.700  36.580  46.920  1.00  0.00            
ATOM   1221  N   GLU    80      43.620  34.580  45.920  1.00  0.00            
ATOM   1222  H   GLU    80      43.910  33.610  45.970  1.00  0.00            
ATOM   1223  CA  GLU    80      42.650  34.960  44.920  1.00  0.00            
ATOM   1224  HA  GLU    80      42.740  36.010  44.650  1.00  0.00            
ATOM   1225  CB  GLU    80      42.750  34.080  43.680  1.00  0.00            
ATOM   1226  HB1 GLU    80      41.910  34.270  43.020  1.00  0.00            
ATOM   1227  HB2 GLU    80      42.730  33.040  44.020  1.00  0.00            
ATOM   1228  CG  GLU    80      44.010  34.400  42.870  1.00  0.00            
ATOM   1229  HG1 GLU    80      44.880  34.700  43.450  1.00  0.00            
ATOM   1230  HG2 GLU    80      43.880  35.370  42.390  1.00  0.00            
ATOM   1231  CD  GLU    80      44.310  33.280  41.890  1.00  0.00            
ATOM   1232  OE1 GLU    80      44.800  32.210  42.310  1.00  0.00            
ATOM   1233  OE2 GLU    80      43.990  33.470  40.700  1.00  0.00            
ATOM   1234  C   GLU    80      41.220  34.910  45.440  1.00  0.00            
ATOM   1235  O   GLU    80      40.340  35.340  44.700  1.00  0.00            
ATOM   1236  N   ALA    81      40.950  34.320  46.610  1.00  0.00            
ATOM   1237  H   ALA    81      41.730  33.830  47.040  1.00  0.00            
ATOM   1238  CA  ALA    81      39.590  33.980  46.960  1.00  0.00            
ATOM   1239  HA  ALA    81      39.160  33.490  46.090  1.00  0.00            
ATOM   1240  CB  ALA    81      39.530  32.920  48.050  1.00  0.00            
ATOM   1241  HB1 ALA    81      38.550  32.640  48.440  1.00  0.00            
ATOM   1242  HB2 ALA    81      40.000  32.000  47.700  1.00  0.00            
ATOM   1243  HB3 ALA    81      40.100  33.170  48.940  1.00  0.00            
ATOM   1244  C   ALA    81      38.790  35.170  47.480  1.00  0.00            
ATOM   1245  O   ALA    81      37.560  35.070  47.570  1.00  0.00            
ATOM   1246  N   HIE    82      39.450  36.160  48.080  1.00  0.00            
ATOM   1247  H   HIE    82      40.440  36.270  47.890  1.00  0.00            
ATOM   1248  CA  HIE    82      38.880  37.070  49.050  1.00  0.00            
ATOM   1249  HA  HIE    82      38.230  36.620  49.800  1.00  0.00            
ATOM   1250  CB  HIE    82      39.990  37.750  49.840  1.00  0.00            
ATOM   1251  HB1 HIE    82      39.560  38.470  50.540  1.00  0.00            
ATOM   1252  HB2 HIE    82      40.670  38.310  49.180  1.00  0.00            
ATOM   1253  CG  HIE    82      40.760  36.800  50.710  1.00  0.00            
ATOM   1254  ND1 HIE    82      40.560  36.570  52.070  1.00  0.00            
ATOM   1255  CE1 HIE    82      41.490  35.650  52.340  1.00  0.00            
ATOM   1256  HE1 HIE    82      41.570  35.130  53.280  1.00  0.00            
ATOM   1257  NE2 HIE    82      42.160  35.200  51.260  1.00  0.00            
ATOM   1258  HE2 HIE    82      42.930  34.550  51.270  1.00  0.00            
ATOM   1259  CD2 HIE    82      41.750  36.000  50.210  1.00  0.00            
ATOM   1260  HD2 HIE    82      42.050  35.950  49.170  1.00  0.00            
ATOM   1261  C   HIE    82      38.080  38.150  48.340  1.00  0.00            
ATOM   1262  O   HIE    82      38.490  38.700  47.320  1.00  0.00            
ATOM   1263  N   TYR    83      36.890  38.330  48.920  1.00  0.00            
ATOM   1264  H   TYR    83      36.650  37.720  49.690  1.00  0.00            
ATOM   1265  CA  TYR    83      36.020  39.470  48.700  1.00  0.00            
ATOM   1266  HA  TYR    83      36.590  40.240  48.170  1.00  0.00            
ATOM   1267  CB  TYR    83      34.920  39.120  47.700  1.00  0.00            
ATOM   1268  HB1 TYR    83      35.410  38.920  46.750  1.00  0.00            
ATOM   1269  HB2 TYR    83      34.290  39.990  47.500  1.00  0.00            
ATOM   1270  CG  TYR    83      33.940  38.040  48.080  1.00  0.00            
ATOM   1271  CD1 TYR    83      32.940  38.310  49.030  1.00  0.00            
ATOM   1272  HD1 TYR    83      33.010  39.190  49.650  1.00  0.00            
ATOM   1273  CE1 TYR    83      31.830  37.460  49.170  1.00  0.00            
ATOM   1274  HE1 TYR    83      31.090  37.560  49.950  1.00  0.00            
ATOM   1275  CZ  TYR    83      31.840  36.190  48.560  1.00  0.00            
ATOM   1276  OH  TYR    83      30.810  35.310  48.740  1.00  0.00            
ATOM   1277  HH  TYR    83      30.970  34.450  48.360  1.00  0.00            
ATOM   1278  CE2 TYR    83      32.900  35.920  47.680  1.00  0.00            
ATOM   1279  HE2 TYR    83      32.950  34.970  47.170  1.00  0.00            
ATOM   1280  CD2 TYR    83      33.970  36.800  47.440  1.00  0.00            
ATOM   1281  HD2 TYR    83      34.870  36.490  46.930  1.00  0.00            
ATOM   1282  C   TYR    83      35.500  40.020  50.010  1.00  0.00            
ATOM   1283  O   TYR    83      35.570  39.300  51.010  1.00  0.00            
ATOM   1284  N   GLU    84      35.050  41.280  50.040  1.00  0.00            
ATOM   1285  H   GLU    84      34.890  41.770  49.170  1.00  0.00            
ATOM   1286  CA  GLU    84      34.500  41.970  51.190  1.00  0.00            
ATOM   1287  HA  GLU    84      35.250  42.090  51.970  1.00  0.00            
ATOM   1288  CB  GLU    84      34.260  43.440  50.880  1.00  0.00            
ATOM   1289  HB1 GLU    84      33.670  43.500  49.960  1.00  0.00            
ATOM   1290  HB2 GLU    84      35.280  43.840  50.820  1.00  0.00            
ATOM   1291  CG  GLU    84      33.670  44.220  52.040  1.00  0.00            
ATOM   1292  HG1 GLU    84      34.310  44.100  52.910  1.00  0.00            
ATOM   1293  HG2 GLU    84      32.680  43.880  52.360  1.00  0.00            
ATOM   1294  CD  GLU    84      33.570  45.700  51.700  1.00  0.00            
ATOM   1295  OE1 GLU    84      32.650  45.980  50.900  1.00  0.00            
ATOM   1296  OE2 GLU    84      34.350  46.580  52.120  1.00  0.00            
ATOM   1297  C   GLU    84      33.230  41.250  51.630  1.00  0.00            
ATOM   1298  O   GLU    84      32.230  41.230  50.930  1.00  0.00            
ATOM   1299  N   VAL    85      33.220  40.910  52.920  1.00  0.00            
ATOM   1300  H   VAL    85      34.090  40.870  53.440  1.00  0.00            
ATOM   1301  CA  VAL    85      32.100  40.430  53.700  1.00  0.00            
ATOM   1302  HA  VAL    85      31.240  40.530  53.040  1.00  0.00            
ATOM   1303  CB  VAL    85      32.370  38.960  54.050  1.00  0.00            
ATOM   1304  HB  VAL    85      33.310  38.920  54.600  1.00  0.00            
ATOM   1305  CG1 VAL    85      31.270  38.220  54.790  1.00  0.00            
ATOM   1306 1HG1 VAL    85      31.220  38.650  55.800  1.00  0.00            
ATOM   1307 2HG1 VAL    85      30.330  38.330  54.250  1.00  0.00            
ATOM   1308 3HG1 VAL    85      31.460  37.150  54.860  1.00  0.00            
ATOM   1309  CG2 VAL    85      32.510  38.100  52.800  1.00  0.00            
ATOM   1310 1HG2 VAL    85      32.710  37.030  52.950  1.00  0.00            
ATOM   1311 2HG2 VAL    85      31.590  38.080  52.210  1.00  0.00            
ATOM   1312 3HG2 VAL    85      33.380  38.320  52.180  1.00  0.00            
ATOM   1313  C   VAL    85      31.860  41.270  54.940  1.00  0.00            
ATOM   1314  O   VAL    85      32.740  41.670  55.690  1.00  0.00            
ATOM   1315  N   LEU    86      30.600  41.660  55.160  1.00  0.00            
ATOM   1316  H   LEU    86      29.900  41.320  54.510  1.00  0.00            
ATOM   1317  CA  LEU    86      30.160  42.710  56.050  1.00  0.00            
ATOM   1318  HA  LEU    86      30.980  42.980  56.720  1.00  0.00            
ATOM   1319  CB  LEU    86      29.860  43.960  55.230  1.00  0.00            
ATOM   1320  HB1 LEU    86      29.230  44.660  55.770  1.00  0.00            
ATOM   1321  HB2 LEU    86      29.320  43.600  54.360  1.00  0.00            
ATOM   1322  CG  LEU    86      31.150  44.740  54.970  1.00  0.00            
ATOM   1323  HG  LEU    86      31.960  44.040  54.760  1.00  0.00            
ATOM   1324  CD1 LEU    86      30.930  45.710  53.810  1.00  0.00            
ATOM   1325 1HD1 LEU    86      30.140  46.450  53.960  1.00  0.00            
ATOM   1326 2HD1 LEU    86      31.850  46.230  53.570  1.00  0.00            
ATOM   1327 3HD1 LEU    86      30.800  45.110  52.910  1.00  0.00            
ATOM   1328  CD2 LEU    86      31.540  45.720  56.060  1.00  0.00            
ATOM   1329 1HD2 LEU    86      32.320  46.370  55.660  1.00  0.00            
ATOM   1330 2HD2 LEU    86      30.630  46.230  56.360  1.00  0.00            
ATOM   1331 3HD2 LEU    86      31.920  45.100  56.880  1.00  0.00            
ATOM   1332  C   LEU    86      29.020  42.390  57.000  1.00  0.00            
ATOM   1333  O   LEU    86      27.920  42.930  56.930  1.00  0.00            
ATOM   1334  N   PRO    87      29.160  41.350  57.840  1.00  0.00            
ATOM   1335  CD  PRO    87      30.360  40.600  58.100  1.00  0.00            
ATOM   1336  HD1 PRO    87      31.180  41.250  58.420  1.00  0.00            
ATOM   1337  HD2 PRO    87      30.760  40.060  57.250  1.00  0.00            
ATOM   1338  CG  PRO    87      30.010  39.520  59.130  1.00  0.00            
ATOM   1339  HG1 PRO    87      30.330  39.790  60.130  1.00  0.00            
ATOM   1340  HG2 PRO    87      30.420  38.540  58.880  1.00  0.00            
ATOM   1341  CB  PRO    87      28.480  39.470  59.090  1.00  0.00            
ATOM   1342  HB1 PRO    87      28.030  39.250  60.060  1.00  0.00            
ATOM   1343  HB2 PRO    87      28.100  38.830  58.290  1.00  0.00            
ATOM   1344  CA  PRO    87      28.090  40.890  58.700  1.00  0.00            
ATOM   1345  HA  PRO    87      27.190  40.710  58.100  1.00  0.00            
ATOM   1346  C   PRO    87      27.890  41.760  59.930  1.00  0.00            
ATOM   1347  O   PRO    87      28.820  42.380  60.450  1.00  0.00            
ATOM   1348  N   GLY    88      26.700  41.730  60.520  1.00  0.00            
ATOM   1349  H   GLY    88      25.970  41.290  59.980  1.00  0.00            
ATOM   1350  CA  GLY    88      26.270  42.450  61.710  1.00  0.00            
ATOM   1351  HA1 GLY    88      25.200  42.330  61.890  1.00  0.00            
ATOM   1352  HA2 GLY    88      26.450  43.500  61.510  1.00  0.00            
ATOM   1353  C   GLY    88      27.100  41.970  62.890  1.00  0.00            
ATOM   1354  O   GLY    88      27.120  40.810  63.290  1.00  0.00            
ATOM   1355  N   LYS    89      27.770  42.960  63.490  1.00  0.00            
ATOM   1356  H   LYS    89      27.660  43.950  63.320  1.00  0.00            
ATOM   1357  CA  LYS    89      28.520  42.750  64.720  1.00  0.00            
ATOM   1358  HA  LYS    89      28.850  41.720  64.820  1.00  0.00            
ATOM   1359  CB  LYS    89      29.780  43.610  64.700  1.00  0.00            
ATOM   1360  HB1 LYS    89      29.510  44.660  64.620  1.00  0.00            
ATOM   1361  HB2 LYS    89      30.380  43.360  63.830  1.00  0.00            
ATOM   1362  CG  LYS    89      30.670  43.400  65.920  1.00  0.00            
ATOM   1363  HG1 LYS    89      31.030  42.390  65.740  1.00  0.00            
ATOM   1364  HG2 LYS    89      30.120  43.630  66.830  1.00  0.00            
ATOM   1365  CD  LYS    89      31.920  44.270  65.810  1.00  0.00            
ATOM   1366  HD1 LYS    89      32.260  44.280  64.780  1.00  0.00            
ATOM   1367  HD2 LYS    89      32.620  43.760  66.470  1.00  0.00            
ATOM   1368  CE  LYS    89      31.570  45.720  66.160  1.00  0.00            
ATOM   1369  HE1 LYS    89      30.690  46.100  65.650  1.00  0.00            
ATOM   1370  HE2 LYS    89      32.390  46.320  65.760  1.00  0.00            
ATOM   1371  NZ  LYS    89      31.310  45.930  67.590  1.00  0.00            
ATOM   1372  HZ1 LYS    89      30.460  45.470  67.900  1.00  0.00            
ATOM   1373  HZ2 LYS    89      32.110  45.630  68.130  1.00  0.00            
ATOM   1374  HZ3 LYS    89      31.210  46.930  67.690  1.00  0.00            
ATOM   1375  C   LYS    89      27.670  43.230  65.890  1.00  0.00            
ATOM   1376  O   LYS    89      27.570  42.610  66.950  1.00  0.00            
ATOM   1377  N   GLU    90      27.080  44.420  65.760  1.00  0.00            
ATOM   1378  H   GLU    90      27.250  44.870  64.870  1.00  0.00            
ATOM   1379  CA  GLU    90      26.280  45.050  66.790  1.00  0.00            
ATOM   1380  HA  GLU    90      26.440  44.560  67.750  1.00  0.00            
ATOM   1381  CB  GLU    90      26.610  46.530  66.950  1.00  0.00            
ATOM   1382  HB1 GLU    90      25.900  47.010  67.620  1.00  0.00            
ATOM   1383  HB2 GLU    90      26.630  47.060  66.000  1.00  0.00            
ATOM   1384  CG  GLU    90      27.990  46.780  67.550  1.00  0.00            
ATOM   1385  HG1 GLU    90      28.090  47.820  67.870  1.00  0.00            
ATOM   1386  HG2 GLU    90      28.780  46.690  66.800  1.00  0.00            
ATOM   1387  CD  GLU    90      28.260  46.060  68.860  1.00  0.00            
ATOM   1388  OE1 GLU    90      29.020  45.070  68.810  1.00  0.00            
ATOM   1389  OE2 GLU    90      27.580  46.280  69.880  1.00  0.00            
ATOM   1390  C   GLU    90      24.840  44.670  66.480  1.00  0.00            
ATOM   1391  O   GLU    90      24.400  44.470  65.350  1.00  0.00            
ATOM   1392  N   LYS    91      23.990  44.670  67.510  1.00  0.00            
ATOM   1393  H   LYS    91      24.380  44.700  68.440  1.00  0.00            
ATOM   1394  CA  LYS    91      22.600  44.270  67.420  1.00  0.00            
ATOM   1395  HA  LYS    91      22.470  43.300  66.950  1.00  0.00            
ATOM   1396  CB  LYS    91      21.940  44.360  68.790  1.00  0.00            
ATOM   1397  HB1 LYS    91      20.860  44.300  68.650  1.00  0.00            
ATOM   1398  HB2 LYS    91      22.240  45.300  69.270  1.00  0.00            
ATOM   1399  CG  LYS    91      22.410  43.210  69.680  1.00  0.00            
ATOM   1400  HG1 LYS    91      23.470  43.310  69.910  1.00  0.00            
ATOM   1401  HG2 LYS    91      22.240  42.230  69.240  1.00  0.00            
ATOM   1402  CD  LYS    91      21.650  43.150  71.000  1.00  0.00            
ATOM   1403  HD1 LYS    91      21.830  42.160  71.420  1.00  0.00            
ATOM   1404  HD2 LYS    91      20.610  43.030  70.710  1.00  0.00            
ATOM   1405  CE  LYS    91      22.020  44.170  72.070  1.00  0.00            
ATOM   1406  HE1 LYS    91      22.460  45.070  71.610  1.00  0.00            
ATOM   1407  HE2 LYS    91      22.870  43.790  72.640  1.00  0.00            
ATOM   1408  NZ  LYS    91      20.920  44.420  73.010  1.00  0.00            
ATOM   1409  HZ1 LYS    91      21.220  45.170  73.610  1.00  0.00            
ATOM   1410  HZ2 LYS    91      20.050  44.690  72.580  1.00  0.00            
ATOM   1411  HZ3 LYS    91      20.870  43.650  73.660  1.00  0.00            
ATOM   1412  C   LYS    91      21.790  45.230  66.550  1.00  0.00            
ATOM   1413  O   LYS    91      20.700  44.810  66.180  1.00  0.00            
ATOM   1414  N   VAL    92      22.260  46.440  66.260  1.00  0.00            
ATOM   1415  H   VAL    92      23.240  46.480  66.490  1.00  0.00            
ATOM   1416  CA  VAL    92      21.520  47.420  65.480  1.00  0.00            
ATOM   1417  HA  VAL    92      20.540  47.520  65.950  1.00  0.00            
ATOM   1418  CB  VAL    92      22.240  48.760  65.420  1.00  0.00            
ATOM   1419  HB  VAL    92      22.650  48.950  66.420  1.00  0.00            
ATOM   1420  CG1 VAL    92      23.490  48.860  64.560  1.00  0.00            
ATOM   1421 1HG1 VAL    92      24.170  48.040  64.780  1.00  0.00            
ATOM   1422 2HG1 VAL    92      23.170  48.780  63.520  1.00  0.00            
ATOM   1423 3HG1 VAL    92      24.040  49.790  64.710  1.00  0.00            
ATOM   1424  CG2 VAL    92      21.450  49.990  64.980  1.00  0.00            
ATOM   1425 1HG2 VAL    92      20.540  50.070  65.580  1.00  0.00            
ATOM   1426 2HG2 VAL    92      21.950  50.920  65.260  1.00  0.00            
ATOM   1427 3HG2 VAL    92      21.120  49.880  63.950  1.00  0.00            
ATOM   1428  C   VAL    92      21.280  46.920  64.060  1.00  0.00            
ATOM   1429  O   VAL    92      20.490  47.530  63.340  1.00  0.00            
ATOM   1430  N   VAL    93      22.040  45.910  63.630  1.00  0.00            
ATOM   1431  H   VAL    93      22.710  45.470  64.240  1.00  0.00            
ATOM   1432  CA  VAL    93      21.940  45.490  62.250  1.00  0.00            
ATOM   1433  HA  VAL    93      21.830  46.410  61.670  1.00  0.00            
ATOM   1434  CB  VAL    93      23.210  44.730  61.870  1.00  0.00            
ATOM   1435  HB  VAL    93      23.510  43.970  62.590  1.00  0.00            
ATOM   1436  CG1 VAL    93      23.070  44.180  60.450  1.00  0.00            
ATOM   1437 1HG1 VAL    93      22.450  43.290  60.420  1.00  0.00            
ATOM   1438 2HG1 VAL    93      22.730  44.900  59.700  1.00  0.00            
ATOM   1439 3HG1 VAL    93      24.020  43.930  59.980  1.00  0.00            
ATOM   1440  CG2 VAL    93      24.400  45.680  61.780  1.00  0.00            
ATOM   1441 1HG2 VAL    93      25.260  45.170  61.370  1.00  0.00            
ATOM   1442 2HG2 VAL    93      24.250  46.590  61.190  1.00  0.00            
ATOM   1443 3HG2 VAL    93      24.640  45.950  62.810  1.00  0.00            
ATOM   1444  C   VAL    93      20.690  44.710  61.870  1.00  0.00            
ATOM   1445  O   VAL    93      20.170  44.860  60.770  1.00  0.00            
ATOM   1446  N   SER    94      20.250  43.850  62.800  1.00  0.00            
ATOM   1447  H   SER    94      20.680  43.960  63.710  1.00  0.00            
ATOM   1448  CA  SER    94      19.110  42.990  62.570  1.00  0.00            
ATOM   1449  HA  SER    94      18.440  43.530  61.900  1.00  0.00            
ATOM   1450  CB  SER    94      19.470  41.750  61.740  1.00  0.00            
ATOM   1451  HB1 SER    94      19.790  42.020  60.730  1.00  0.00            
ATOM   1452  HB2 SER    94      18.620  41.070  61.680  1.00  0.00            
ATOM   1453  OG  SER    94      20.630  41.170  62.290  1.00  0.00            
ATOM   1454  HG  SER    94      20.410  40.460  62.900  1.00  0.00            
ATOM   1455  C   SER    94      18.320  42.610  63.810  1.00  0.00            
ATOM   1456  O   SER    94      17.120  42.360  63.760  1.00  0.00            
ATOM   1457  N   GLU    95      18.960  42.540  64.980  1.00  0.00            
ATOM   1458  H   GLU    95      19.960  42.540  64.850  1.00  0.00            
ATOM   1459  CA  GLU    95      18.360  42.120  66.240  1.00  0.00            
ATOM   1460  HA  GLU    95      17.640  41.320  66.020  1.00  0.00            
ATOM   1461  CB  GLU    95      19.480  41.470  67.050  1.00  0.00            
ATOM   1462  HB1 GLU    95      18.960  41.200  67.960  1.00  0.00            
ATOM   1463  HB2 GLU    95      20.250  42.180  67.350  1.00  0.00            
ATOM   1464  CG  GLU    95      19.960  40.190  66.360  1.00  0.00            
ATOM   1465  HG1 GLU    95      20.160  40.410  65.310  1.00  0.00            
ATOM   1466  HG2 GLU    95      19.110  39.510  66.300  1.00  0.00            
ATOM   1467  CD  GLU    95      21.080  39.570  67.180  1.00  0.00            
ATOM   1468  OE1 GLU    95      20.860  39.270  68.370  1.00  0.00            
ATOM   1469  OE2 GLU    95      22.190  39.490  66.620  1.00  0.00            
ATOM   1470  C   GLU    95      17.580  43.220  66.930  1.00  0.00            
ATOM   1471  O   GLU    95      16.420  42.990  67.270  1.00  0.00            
ATOM   1472  N   LEU    96      18.000  44.490  66.900  1.00  0.00            
ATOM   1473  H   LEU    96      18.850  44.660  66.380  1.00  0.00            
ATOM   1474  CA  LEU    96      17.280  45.610  67.450  1.00  0.00            
ATOM   1475  HA  LEU    96      17.100  45.470  68.520  1.00  0.00            
ATOM   1476  CB  LEU    96      18.170  46.840  67.290  1.00  0.00            
ATOM   1477  HB1 LEU    96      18.410  46.960  66.240  1.00  0.00            
ATOM   1478  HB2 LEU    96      19.130  46.650  67.770  1.00  0.00            
ATOM   1479  CG  LEU    96      17.590  48.200  67.710  1.00  0.00            
ATOM   1480  HG  LEU    96      16.610  48.290  67.250  1.00  0.00            
ATOM   1481  CD1 LEU    96      17.310  48.120  69.200  1.00  0.00            
ATOM   1482 1HD1 LEU    96      16.570  47.370  69.480  1.00  0.00            
ATOM   1483 2HD1 LEU    96      18.240  48.070  69.760  1.00  0.00            
ATOM   1484 3HD1 LEU    96      16.860  49.080  69.450  1.00  0.00            
ATOM   1485  CD2 LEU    96      18.490  49.290  67.150  1.00  0.00            
ATOM   1486 1HD2 LEU    96      18.080  50.270  67.380  1.00  0.00            
ATOM   1487 2HD2 LEU    96      19.470  49.130  67.620  1.00  0.00            
ATOM   1488 3HD2 LEU    96      18.580  49.130  66.080  1.00  0.00            
ATOM   1489  C   LEU    96      15.890  45.820  66.880  1.00  0.00            
ATOM   1490  O   LEU    96      14.920  46.090  67.590  1.00  0.00            
ATOM   1491  N   LYS    97      15.680  45.580  65.580  1.00  0.00            
ATOM   1492  H   LYS    97      16.530  45.320  65.100  1.00  0.00            
ATOM   1493  CA  LYS    97      14.460  45.790  64.830  1.00  0.00            
ATOM   1494  HA  LYS    97      14.180  46.830  64.980  1.00  0.00            
ATOM   1495  CB  LYS    97      14.770  45.630  63.340  1.00  0.00            
ATOM   1496  HB1 LYS    97      15.490  44.820  63.230  1.00  0.00            
ATOM   1497  HB2 LYS    97      15.210  46.570  63.010  1.00  0.00            
ATOM   1498  CG  LYS    97      13.510  45.440  62.500  1.00  0.00            
ATOM   1499  HG1 LYS    97      12.750  46.170  62.780  1.00  0.00            
ATOM   1500  HG2 LYS    97      13.080  44.460  62.710  1.00  0.00            
ATOM   1501  CD  LYS    97      13.760  45.620  61.000  1.00  0.00            
ATOM   1502  HD1 LYS    97      12.840  45.260  60.540  1.00  0.00            
ATOM   1503  HD2 LYS    97      14.520  44.930  60.630  1.00  0.00            
ATOM   1504  CE  LYS    97      14.170  47.010  60.530  1.00  0.00            
ATOM   1505  HE1 LYS    97      15.160  47.190  60.960  1.00  0.00            
ATOM   1506  HE2 LYS    97      13.420  47.680  60.960  1.00  0.00            
ATOM   1507  NZ  LYS    97      14.060  47.160  59.080  1.00  0.00            
ATOM   1508  HZ1 LYS    97      14.220  48.110  58.770  1.00  0.00            
ATOM   1509  HZ2 LYS    97      14.850  46.680  58.650  1.00  0.00            
ATOM   1510  HZ3 LYS    97      13.110  46.930  58.830  1.00  0.00            
ATOM   1511  C   LYS    97      13.360  44.920  65.410  1.00  0.00            
ATOM   1512  O   LYS    97      12.180  45.250  65.320  1.00  0.00            
ATOM   1513  N   GLN    98      13.600  43.740  66.000  1.00  0.00            
ATOM   1514  H   GLN    98      14.580  43.560  66.170  1.00  0.00            
ATOM   1515  CA  GLN    98      12.620  42.940  66.690  1.00  0.00            
ATOM   1516  HA  GLN    98      11.620  43.280  66.420  1.00  0.00            
ATOM   1517  CB  GLN    98      12.860  41.510  66.210  1.00  0.00            
ATOM   1518  HB1 GLN    98      13.750  41.070  66.650  1.00  0.00            
ATOM   1519  HB2 GLN    98      12.860  41.530  65.120  1.00  0.00            
ATOM   1520  CG  GLN    98      11.710  40.570  66.570  1.00  0.00            
ATOM   1521  HG1 GLN    98      11.660  40.430  67.650  1.00  0.00            
ATOM   1522  HG2 GLN    98      11.940  39.650  66.030  1.00  0.00            
ATOM   1523  CD  GLN    98      10.370  40.990  65.990  1.00  0.00            
ATOM   1524  OE1 GLN    98      10.350  41.660  64.950  1.00  0.00            
ATOM   1525  NE2 GLN    98       9.230  40.550  66.520  1.00  0.00            
ATOM   1526 1HE2 GLN    98       9.240  39.850  67.240  1.00  0.00            
ATOM   1527 2HE2 GLN    98       8.350  40.920  66.160  1.00  0.00            
ATOM   1528  C   GLN    98      12.660  42.980  68.210  1.00  0.00            
ATOM   1529  O   GLN    98      11.680  42.760  68.920  1.00  0.00            
ATOM   1530  N   LEU    99      13.840  43.320  68.740  1.00  0.00            
ATOM   1531  H   LEU    99      14.590  43.560  68.100  1.00  0.00            
ATOM   1532  CA  LEU    99      14.080  43.350  70.170  1.00  0.00            
ATOM   1533  HA  LEU    99      13.730  42.420  70.610  1.00  0.00            
ATOM   1534  CB  LEU    99      15.600  43.420  70.330  1.00  0.00            
ATOM   1535  HB1 LEU    99      16.040  44.190  69.690  1.00  0.00            
ATOM   1536  HB2 LEU    99      16.030  42.520  69.900  1.00  0.00            
ATOM   1537  CG  LEU    99      16.080  43.440  71.770  1.00  0.00            
ATOM   1538  HG  LEU    99      15.440  42.720  72.290  1.00  0.00            
ATOM   1539  CD1 LEU    99      17.520  42.950  71.810  1.00  0.00            
ATOM   1540 1HD1 LEU    99      17.500  42.030  71.220  1.00  0.00            
ATOM   1541 2HD1 LEU    99      18.180  43.680  71.340  1.00  0.00            
ATOM   1542 3HD1 LEU    99      17.890  42.780  72.820  1.00  0.00            
ATOM   1543  CD2 LEU    99      16.040  44.780  72.510  1.00  0.00            
ATOM   1544 1HD2 LEU    99      16.670  44.700  73.390  1.00  0.00            
ATOM   1545 2HD2 LEU    99      16.350  45.640  71.920  1.00  0.00            
ATOM   1546 3HD2 LEU    99      15.060  44.970  72.950  1.00  0.00            
ATOM   1547  C   LEU    99      13.290  44.460  70.860  1.00  0.00            
ATOM   1548  O   LEU    99      12.640  44.230  71.880  1.00  0.00            
ATOM   1549  N   ALA   100      13.480  45.700  70.410  1.00  0.00            
ATOM   1550  H   ALA   100      14.080  45.860  69.620  1.00  0.00            
ATOM   1551  CA  ALA   100      13.020  46.920  71.040  1.00  0.00            
ATOM   1552  HA  ALA   100      12.590  46.590  71.990  1.00  0.00            
ATOM   1553  CB  ALA   100      14.240  47.770  71.390  1.00  0.00            
ATOM   1554  HB1 ALA   100      14.820  47.970  70.490  1.00  0.00            
ATOM   1555  HB2 ALA   100      13.980  48.720  71.850  1.00  0.00            
ATOM   1556  HB3 ALA   100      14.860  47.300  72.160  1.00  0.00            
ATOM   1557  C   ALA   100      11.950  47.720  70.310  1.00  0.00            
ATOM   1558  O   ALA   100      11.650  47.410  69.170  1.00  0.00            
ATOM   1559  N   GLU   101      11.360  48.730  70.970  1.00  0.00            
ATOM   1560  H   GLU   101      11.540  48.930  71.950  1.00  0.00            
ATOM   1561  CA  GLU   101      10.210  49.440  70.470  1.00  0.00            
ATOM   1562  HA  GLU   101       9.550  48.800  69.880  1.00  0.00            
ATOM   1563  CB  GLU   101       9.340  50.020  71.580  1.00  0.00            
ATOM   1564  HB1 GLU   101       8.570  50.610  71.090  1.00  0.00            
ATOM   1565  HB2 GLU   101      10.050  50.650  72.120  1.00  0.00            
ATOM   1566  CG  GLU   101       8.560  49.050  72.470  1.00  0.00            
ATOM   1567  HG1 GLU   101       8.020  49.560  73.270  1.00  0.00            
ATOM   1568  HG2 GLU   101       9.390  48.460  72.850  1.00  0.00            
ATOM   1569  CD  GLU   101       7.440  48.230  71.850  1.00  0.00            
ATOM   1570  OE1 GLU   101       6.680  48.680  70.960  1.00  0.00            
ATOM   1571  OE2 GLU   101       7.190  47.140  72.400  1.00  0.00            
ATOM   1572  C   GLU   101      10.600  50.500  69.450  1.00  0.00            
ATOM   1573  O   GLU   101      11.580  51.220  69.620  1.00  0.00            
ATOM   1574  N   LYS   102       9.940  50.430  68.290  1.00  0.00            
ATOM   1575  H   LYS   102       9.220  49.730  68.140  1.00  0.00            
ATOM   1576  CA  LYS   102      10.290  51.200  67.120  1.00  0.00            
ATOM   1577  HA  LYS   102      11.260  50.850  66.780  1.00  0.00            
ATOM   1578  CB  LYS   102       9.340  50.840  65.980  1.00  0.00            
ATOM   1579  HB1 LYS   102       8.380  51.230  66.300  1.00  0.00            
ATOM   1580  HB2 LYS   102       9.290  49.760  65.830  1.00  0.00            
ATOM   1581  CG  LYS   102       9.780  51.480  64.660  1.00  0.00            
ATOM   1582  HG1 LYS   102      10.730  51.050  64.360  1.00  0.00            
ATOM   1583  HG2 LYS   102       9.900  52.560  64.800  1.00  0.00            
ATOM   1584  CD  LYS   102       8.770  51.200  63.560  1.00  0.00            
ATOM   1585  HD1 LYS   102       7.920  51.890  63.480  1.00  0.00            
ATOM   1586  HD2 LYS   102       8.390  50.200  63.750  1.00  0.00            
ATOM   1587  CE  LYS   102       9.420  51.220  62.180  1.00  0.00            
ATOM   1588  HE1 LYS   102       8.590  51.050  61.490  1.00  0.00            
ATOM   1589  HE2 LYS   102      10.100  50.370  62.140  1.00  0.00            
ATOM   1590  NZ  LYS   102      10.130  52.450  61.820  1.00  0.00            
ATOM   1591  HZ1 LYS   102      11.050  52.400  62.220  1.00  0.00            
ATOM   1592  HZ2 LYS   102      10.170  52.590  60.820  1.00  0.00            
ATOM   1593  HZ3 LYS   102       9.750  53.290  62.250  1.00  0.00            
ATOM   1594  C   LYS   102      10.390  52.680  67.450  1.00  0.00            
ATOM   1595  O   LYS   102       9.390  53.350  67.710  1.00  0.00            
ATOM   1596  N   ALA   103      11.640  53.140  67.530  1.00  0.00            
ATOM   1597  H   ALA   103      12.390  52.550  67.200  1.00  0.00            
ATOM   1598  CA  ALA   103      11.950  54.480  67.980  1.00  0.00            
ATOM   1599  HA  ALA   103      11.530  54.660  68.970  1.00  0.00            
ATOM   1600  CB  ALA   103      13.460  54.580  68.180  1.00  0.00            
ATOM   1601  HB1 ALA   103      13.780  53.820  68.890  1.00  0.00            
ATOM   1602  HB2 ALA   103      14.110  54.470  67.310  1.00  0.00            
ATOM   1603  HB3 ALA   103      13.660  55.550  68.640  1.00  0.00            
ATOM   1604  C   ALA   103      11.490  55.510  66.960  1.00  0.00            
ATOM   1605  O   ALA   103      11.550  55.290  65.750  1.00  0.00            
ATOM   1606  N   ASP   104      11.000  56.640  67.470  1.00  0.00            
ATOM   1607  H   ASP   104      11.310  56.770  68.420  1.00  0.00            
ATOM   1608  CA  ASP   104      10.340  57.760  66.830  1.00  0.00            
ATOM   1609  HA  ASP   104       9.510  57.350  66.260  1.00  0.00            
ATOM   1610  CB  ASP   104       9.730  58.750  67.820  1.00  0.00            
ATOM   1611  HB1 ASP   104      10.490  59.160  68.480  1.00  0.00            
ATOM   1612  HB2 ASP   104       9.160  58.180  68.550  1.00  0.00            
ATOM   1613  CG  ASP   104       8.820  59.810  67.220  1.00  0.00            
ATOM   1614  OD1 ASP   104       9.250  60.820  66.600  1.00  0.00            
ATOM   1615  OD2 ASP   104       7.610  59.550  67.330  1.00  0.00            
ATOM   1616  C   ASP   104      11.260  58.430  65.810  1.00  0.00            
ATOM   1617  O   ASP   104      10.890  58.650  64.660  1.00  0.00            
ATOM   1618  N   HIE   105      12.510  58.740  66.160  1.00  0.00            
ATOM   1619  H   HIE   105      12.730  58.500  67.120  1.00  0.00            
ATOM   1620  CA  HIE   105      13.610  59.160  65.320  1.00  0.00            
ATOM   1621  HA  HIE   105      13.460  58.860  64.280  1.00  0.00            
ATOM   1622  CB  HIE   105      13.650  60.680  65.490  1.00  0.00            
ATOM   1623  HB1 HIE   105      14.340  60.860  66.310  1.00  0.00            
ATOM   1624  HB2 HIE   105      12.670  61.030  65.810  1.00  0.00            
ATOM   1625  CG  HIE   105      14.030  61.610  64.370  1.00  0.00            
ATOM   1626  ND1 HIE   105      14.210  61.230  63.040  1.00  0.00            
ATOM   1627  CE1 HIE   105      14.530  62.310  62.340  1.00  0.00            
ATOM   1628  HE1 HIE   105      14.690  62.330  61.270  1.00  0.00            
ATOM   1629  NE2 HIE   105      14.500  63.390  63.130  1.00  0.00            
ATOM   1630  HE2 HIE   105      14.540  64.280  62.650  1.00  0.00            
ATOM   1631  CD2 HIE   105      14.230  62.960  64.420  1.00  0.00            
ATOM   1632  HD2 HIE   105      14.190  63.560  65.320  1.00  0.00            
ATOM   1633  C   HIE   105      14.920  58.620  65.870  1.00  0.00            
ATOM   1634  O   HIE   105      14.970  58.270  67.040  1.00  0.00            
ATOM   1635  N   ILE   106      15.930  58.540  65.000  1.00  0.00            
ATOM   1636  H   ILE   106      15.740  58.870  64.060  1.00  0.00            
ATOM   1637  CA  ILE   106      17.250  58.060  65.370  1.00  0.00            
ATOM   1638  HA  ILE   106      17.240  57.790  66.420  1.00  0.00            
ATOM   1639  CB  ILE   106      17.540  56.810  64.540  1.00  0.00            
ATOM   1640  HB  ILE   106      17.560  57.080  63.490  1.00  0.00            
ATOM   1641  CG2 ILE   106      18.830  56.130  65.000  1.00  0.00            
ATOM   1642 1HG2 ILE   106      19.700  56.730  64.750  1.00  0.00            
ATOM   1643 2HG2 ILE   106      18.870  55.910  66.070  1.00  0.00            
ATOM   1644 3HG2 ILE   106      19.080  55.220  64.460  1.00  0.00            
ATOM   1645  CG1 ILE   106      16.440  55.780  64.770  1.00  0.00            
ATOM   1646 1HG1 ILE   106      15.490  56.140  64.370  1.00  0.00            
ATOM   1647 2HG1 ILE   106      16.230  55.510  65.810  1.00  0.00            
ATOM   1648  CD  ILE   106      16.610  54.430  64.080  1.00  0.00            
ATOM   1649  HD1 ILE   106      17.310  53.790  64.620  1.00  0.00            
ATOM   1650  HD2 ILE   106      15.680  53.880  63.920  1.00  0.00            
ATOM   1651  HD3 ILE   106      16.990  54.640  63.090  1.00  0.00            
ATOM   1652  C   ILE   106      18.350  59.090  65.220  1.00  0.00            
ATOM   1653  O   ILE   106      18.570  59.700  64.170  1.00  0.00            
ATOM   1654  N   TYR   107      19.020  59.270  66.360  1.00  0.00            
ATOM   1655  H   TYR   107      18.730  58.780  67.190  1.00  0.00            
ATOM   1656  CA  TYR   107      20.040  60.260  66.680  1.00  0.00            
ATOM   1657  HA  TYR   107      20.130  60.930  65.830  1.00  0.00            
ATOM   1658  CB  TYR   107      19.690  60.910  68.010  1.00  0.00            
ATOM   1659  HB1 TYR   107      20.600  61.290  68.480  1.00  0.00            
ATOM   1660  HB2 TYR   107      19.370  60.110  68.660  1.00  0.00            
ATOM   1661  CG  TYR   107      18.610  61.970  67.910  1.00  0.00            
ATOM   1662  CD1 TYR   107      19.040  63.290  68.100  1.00  0.00            
ATOM   1663  HD1 TYR   107      20.070  63.490  68.340  1.00  0.00            
ATOM   1664  CE1 TYR   107      18.170  64.340  67.790  1.00  0.00            
ATOM   1665  HE1 TYR   107      18.530  65.350  67.870  1.00  0.00            
ATOM   1666  CZ  TYR   107      16.840  64.090  67.400  1.00  0.00            
ATOM   1667  OH  TYR   107      15.960  65.110  67.130  1.00  0.00            
ATOM   1668  HH  TYR   107      16.370  65.930  67.420  1.00  0.00            
ATOM   1669  CE2 TYR   107      16.390  62.760  67.360  1.00  0.00            
ATOM   1670  HE2 TYR   107      15.330  62.610  67.270  1.00  0.00            
ATOM   1671  CD2 TYR   107      17.290  61.700  67.540  1.00  0.00            
ATOM   1672  HD2 TYR   107      16.990  60.670  67.400  1.00  0.00            
ATOM   1673  C   TYR   107      21.410  59.590  66.730  1.00  0.00            
ATOM   1674  O   TYR   107      21.440  58.610  67.470  1.00  0.00            
ATOM   1675  N   LEU   108      22.440  60.090  66.040  1.00  0.00            
ATOM   1676  H   LEU   108      22.300  60.990  65.610  1.00  0.00            
ATOM   1677  CA  LEU   108      23.800  59.580  66.030  1.00  0.00            
ATOM   1678  HA  LEU   108      23.830  58.660  66.610  1.00  0.00            
ATOM   1679  CB  LEU   108      24.100  59.270  64.570  1.00  0.00            
ATOM   1680  HB1 LEU   108      25.160  59.030  64.500  1.00  0.00            
ATOM   1681  HB2 LEU   108      23.870  60.230  64.100  1.00  0.00            
ATOM   1682  CG  LEU   108      23.330  58.160  63.870  1.00  0.00            
ATOM   1683  HG  LEU   108      22.250  58.300  63.770  1.00  0.00            
ATOM   1684  CD1 LEU   108      24.010  58.020  62.510  1.00  0.00            
ATOM   1685 1HD1 LEU   108      23.430  57.370  61.850  1.00  0.00            
ATOM   1686 2HD1 LEU   108      24.240  58.990  62.080  1.00  0.00            
ATOM   1687 3HD1 LEU   108      24.980  57.580  62.710  1.00  0.00            
ATOM   1688  CD2 LEU   108      23.530  56.820  64.570  1.00  0.00            
ATOM   1689 1HD2 LEU   108      23.010  56.040  64.010  1.00  0.00            
ATOM   1690 2HD2 LEU   108      24.590  56.610  64.710  1.00  0.00            
ATOM   1691 3HD2 LEU   108      23.090  56.880  65.570  1.00  0.00            
ATOM   1692  C   LEU   108      24.780  60.550  66.670  1.00  0.00            
ATOM   1693  O   LEU   108      24.400  61.710  66.800  1.00  0.00            
ATOM   1694  N   ALA   109      26.000  60.120  67.030  1.00  0.00            
ATOM   1695  H   ALA   109      26.330  59.170  66.950  1.00  0.00            
ATOM   1696  CA  ALA   109      26.850  60.920  67.890  1.00  0.00            
ATOM   1697  HA  ALA   109      26.550  61.970  67.840  1.00  0.00            
ATOM   1698  CB  ALA   109      26.640  60.610  69.370  1.00  0.00            
ATOM   1699  HB1 ALA   109      25.570  60.530  69.580  1.00  0.00            
ATOM   1700  HB2 ALA   109      27.080  59.620  69.530  1.00  0.00            
ATOM   1701  HB3 ALA   109      27.150  61.300  70.040  1.00  0.00            
ATOM   1702  C   ALA   109      28.280  60.760  67.400  1.00  0.00            
ATOM   1703  O   ALA   109      29.180  60.680  68.220  1.00  0.00            
ATOM   1704  N   THR   110      28.540  60.710  66.090  1.00  0.00            
ATOM   1705  H   THR   110      27.870  60.870  65.350  1.00  0.00            
ATOM   1706  CA  THR   110      29.880  60.450  65.580  1.00  0.00            
ATOM   1707  HA  THR   110      30.530  59.840  66.200  1.00  0.00            
ATOM   1708  CB  THR   110      29.780  59.680  64.270  1.00  0.00            
ATOM   1709  HB  THR   110      30.720  59.370  63.810  1.00  0.00            
ATOM   1710  CG2 THR   110      29.000  58.370  64.410  1.00  0.00            
ATOM   1711 1HG2 THR   110      29.480  57.820  65.220  1.00  0.00            
ATOM   1712 2HG2 THR   110      27.970  58.560  64.720  1.00  0.00            
ATOM   1713 3HG2 THR   110      29.010  57.850  63.450  1.00  0.00            
ATOM   1714  OG1 THR   110      29.020  60.270  63.230  1.00  0.00            
ATOM   1715  HG1 THR   110      29.320  59.780  62.460  1.00  0.00            
ATOM   1716  C   THR   110      30.640  61.740  65.330  1.00  0.00            
ATOM   1717  O   THR   110      30.120  62.850  65.210  1.00  0.00            
ATOM   1718  N   ASP   111      31.970  61.640  65.460  1.00  0.00            
ATOM   1719  H   ASP   111      32.390  60.790  65.800  1.00  0.00            
ATOM   1720  CA  ASP   111      32.920  62.720  65.250  1.00  0.00            
ATOM   1721  HA  ASP   111      32.660  63.610  65.810  1.00  0.00            
ATOM   1722  CB  ASP   111      34.240  62.250  65.850  1.00  0.00            
ATOM   1723  HB1 ASP   111      35.040  62.960  65.650  1.00  0.00            
ATOM   1724  HB2 ASP   111      34.460  61.300  65.360  1.00  0.00            
ATOM   1725  CG  ASP   111      34.270  62.030  67.360  1.00  0.00            
ATOM   1726  OD1 ASP   111      33.950  62.950  68.130  1.00  0.00            
ATOM   1727  OD2 ASP   111      34.730  60.920  67.720  1.00  0.00            
ATOM   1728  C   ASP   111      32.990  63.180  63.800  1.00  0.00            
ATOM   1729  O   ASP   111      32.530  62.630  62.810  1.00  0.00            
ATOM   1730  N   LEU   112      33.780  64.250  63.670  1.00  0.00            
ATOM   1731  H   LEU   112      34.170  64.670  64.500  1.00  0.00            
ATOM   1732  CA  LEU   112      34.350  64.760  62.440  1.00  0.00            
ATOM   1733  HA  LEU   112      33.600  64.600  61.650  1.00  0.00            
ATOM   1734  CB  LEU   112      34.590  66.250  62.610  1.00  0.00            
ATOM   1735  HB1 LEU   112      35.450  66.420  63.250  1.00  0.00            
ATOM   1736  HB2 LEU   112      33.810  66.730  63.200  1.00  0.00            
ATOM   1737  CG  LEU   112      34.810  67.050  61.320  1.00  0.00            
ATOM   1738  HG  LEU   112      35.410  66.380  60.700  1.00  0.00            
ATOM   1739  CD1 LEU   112      33.500  67.280  60.560  1.00  0.00            
ATOM   1740 1HD1 LEU   112      32.950  66.370  60.310  1.00  0.00            
ATOM   1741 2HD1 LEU   112      32.880  68.000  61.100  1.00  0.00            
ATOM   1742 3HD1 LEU   112      33.690  67.740  59.590  1.00  0.00            
ATOM   1743  CD2 LEU   112      35.360  68.450  61.530  1.00  0.00            
ATOM   1744 1HD2 LEU   112      34.650  69.080  62.080  1.00  0.00            
ATOM   1745 2HD2 LEU   112      36.300  68.450  62.080  1.00  0.00            
ATOM   1746 3HD2 LEU   112      35.470  68.950  60.560  1.00  0.00            
ATOM   1747  C   LEU   112      35.590  63.960  62.090  1.00  0.00            
ATOM   1748  O   LEU   112      36.690  64.470  61.920  1.00  0.00            
ATOM   1749  N   ASP   113      35.380  62.640  61.940  1.00  0.00            
ATOM   1750  H   ASP   113      34.470  62.220  61.970  1.00  0.00            
ATOM   1751  CA  ASP   113      36.350  61.640  61.550  1.00  0.00            
ATOM   1752  HA  ASP   113      37.180  62.190  61.130  1.00  0.00            
ATOM   1753  CB  ASP   113      36.770  60.820  62.770  1.00  0.00            
ATOM   1754  HB1 ASP   113      35.860  60.360  63.150  1.00  0.00            
ATOM   1755  HB2 ASP   113      37.120  61.390  63.630  1.00  0.00            
ATOM   1756  CG  ASP   113      37.800  59.750  62.430  1.00  0.00            
ATOM   1757  OD1 ASP   113      38.640  60.060  61.560  1.00  0.00            
ATOM   1758  OD2 ASP   113      37.680  58.610  62.940  1.00  0.00            
ATOM   1759  C   ASP   113      35.790  60.860  60.370  1.00  0.00            
ATOM   1760  O   ASP   113      34.570  60.890  60.180  1.00  0.00            
ATOM   1761  N   ARG   114      36.660  60.170  59.630  1.00  0.00            
ATOM   1762  H   ARG   114      37.630  60.230  59.890  1.00  0.00            
ATOM   1763  CA  ARG   114      36.300  59.380  58.470  1.00  0.00            
ATOM   1764  HA  ARG   114      35.650  60.000  57.850  1.00  0.00            
ATOM   1765  CB  ARG   114      37.480  59.080  57.540  1.00  0.00            
ATOM   1766  HB1 ARG   114      37.080  58.550  56.680  1.00  0.00            
ATOM   1767  HB2 ARG   114      38.230  58.420  57.980  1.00  0.00            
ATOM   1768  CG  ARG   114      38.100  60.360  56.980  1.00  0.00            
ATOM   1769  HG1 ARG   114      38.450  61.050  57.750  1.00  0.00            
ATOM   1770  HG2 ARG   114      37.370  60.880  56.360  1.00  0.00            
ATOM   1771  CD  ARG   114      39.340  59.980  56.170  1.00  0.00            
ATOM   1772  HD1 ARG   114      39.050  59.270  55.390  1.00  0.00            
ATOM   1773  HD2 ARG   114      39.990  59.320  56.750  1.00  0.00            
ATOM   1774  NE  ARG   114      40.090  61.140  55.670  1.00  0.00            
ATOM   1775  HE  ARG   114      39.650  62.040  55.580  1.00  0.00            
ATOM   1776  CZ  ARG   114      41.340  61.000  55.200  1.00  0.00            
ATOM   1777  NH1 ARG   114      42.120  59.930  55.370  1.00  0.00            
ATOM   1778 1HH1 ARG   114      41.720  59.010  55.510  1.00  0.00            
ATOM   1779 2HH1 ARG   114      43.090  59.970  55.120  1.00  0.00            
ATOM   1780  NH2 ARG   114      41.990  61.970  54.540  1.00  0.00            
ATOM   1781 1HH2 ARG   114      41.550  62.870  54.430  1.00  0.00            
ATOM   1782 2HH2 ARG   114      42.800  61.630  54.040  1.00  0.00            
ATOM   1783  C   ARG   114      35.410  58.210  58.850  1.00  0.00            
ATOM   1784  O   ARG   114      34.320  58.100  58.290  1.00  0.00            
ATOM   1785  N   GLU   115      35.760  57.480  59.920  1.00  0.00            
ATOM   1786  H   GLU   115      36.730  57.600  60.150  1.00  0.00            
ATOM   1787  CA  GLU   115      34.990  56.370  60.440  1.00  0.00            
ATOM   1788  HA  GLU   115      34.660  55.810  59.560  1.00  0.00            
ATOM   1789  CB  GLU   115      35.830  55.310  61.130  1.00  0.00            
ATOM   1790  HB1 GLU   115      36.180  55.760  62.060  1.00  0.00            
ATOM   1791  HB2 GLU   115      36.670  55.190  60.450  1.00  0.00            
ATOM   1792  CG  GLU   115      35.090  54.000  61.400  1.00  0.00            
ATOM   1793  HG1 GLU   115      34.610  53.710  60.470  1.00  0.00            
ATOM   1794  HG2 GLU   115      34.340  54.180  62.170  1.00  0.00            
ATOM   1795  CD  GLU   115      36.110  52.930  61.740  1.00  0.00            
ATOM   1796  OE1 GLU   115      36.590  52.770  62.880  1.00  0.00            
ATOM   1797  OE2 GLU   115      36.620  52.300  60.780  1.00  0.00            
ATOM   1798  C   GLU   115      33.710  56.800  61.140  1.00  0.00            
ATOM   1799  O   GLU   115      32.630  56.210  61.090  1.00  0.00            
ATOM   1800  N   GLY   116      33.750  58.010  61.720  1.00  0.00            
ATOM   1801  H   GLY   116      34.630  58.480  61.860  1.00  0.00            
ATOM   1802  CA  GLY   116      32.520  58.690  62.060  1.00  0.00            
ATOM   1803  HA1 GLY   116      32.790  59.700  62.380  1.00  0.00            
ATOM   1804  HA2 GLY   116      32.150  58.210  62.970  1.00  0.00            
ATOM   1805  C   GLY   116      31.460  58.960  61.010  1.00  0.00            
ATOM   1806  O   GLY   116      30.270  58.900  61.310  1.00  0.00            
ATOM   1807  N   GLU   117      31.920  59.250  59.800  1.00  0.00            
ATOM   1808  H   GLU   117      32.900  59.380  59.570  1.00  0.00            
ATOM   1809  CA  GLU   117      31.040  59.270  58.650  1.00  0.00            
ATOM   1810  HA  GLU   117      30.120  59.740  59.000  1.00  0.00            
ATOM   1811  CB  GLU   117      31.750  60.020  57.530  1.00  0.00            
ATOM   1812  HB1 GLU   117      32.380  59.350  56.950  1.00  0.00            
ATOM   1813  HB2 GLU   117      32.270  60.850  58.010  1.00  0.00            
ATOM   1814  CG  GLU   117      30.750  60.690  56.600  1.00  0.00            
ATOM   1815  HG1 GLU   117      29.880  60.050  56.470  1.00  0.00            
ATOM   1816  HG2 GLU   117      31.280  60.730  55.650  1.00  0.00            
ATOM   1817  CD  GLU   117      30.420  62.110  57.040  1.00  0.00            
ATOM   1818  OE1 GLU   117      30.560  63.040  56.220  1.00  0.00            
ATOM   1819  OE2 GLU   117      30.040  62.310  58.220  1.00  0.00            
ATOM   1820  C   GLU   117      30.590  57.870  58.250  1.00  0.00            
ATOM   1821  O   GLU   117      29.410  57.560  58.070  1.00  0.00            
ATOM   1822  N   ALA   118      31.510  56.910  58.190  1.00  0.00            
ATOM   1823  H   ALA   118      32.470  57.210  58.270  1.00  0.00            
ATOM   1824  CA  ALA   118      31.330  55.630  57.530  1.00  0.00            
ATOM   1825  HA  ALA   118      30.790  55.700  56.590  1.00  0.00            
ATOM   1826  CB  ALA   118      32.680  54.980  57.250  1.00  0.00            
ATOM   1827  HB1 ALA   118      32.430  54.200  56.530  1.00  0.00            
ATOM   1828  HB2 ALA   118      33.380  55.680  56.800  1.00  0.00            
ATOM   1829  HB3 ALA   118      33.230  54.640  58.130  1.00  0.00            
ATOM   1830  C   ALA   118      30.470  54.620  58.280  1.00  0.00            
ATOM   1831  O   ALA   118      29.690  53.850  57.740  1.00  0.00            
ATOM   1832  N   ILE   119      30.620  54.590  59.610  1.00  0.00            
ATOM   1833  H   ILE   119      31.260  55.160  60.160  1.00  0.00            
ATOM   1834  CA  ILE   119      29.740  53.760  60.400  1.00  0.00            
ATOM   1835  HA  ILE   119      29.580  52.790  59.920  1.00  0.00            
ATOM   1836  CB  ILE   119      30.150  53.530  61.850  1.00  0.00            
ATOM   1837  HB  ILE   119      29.600  52.740  62.350  1.00  0.00            
ATOM   1838  CG2 ILE   119      31.570  52.990  61.790  1.00  0.00            
ATOM   1839 1HG2 ILE   119      31.620  52.100  61.160  1.00  0.00            
ATOM   1840 2HG2 ILE   119      32.270  53.650  61.280  1.00  0.00            
ATOM   1841 3HG2 ILE   119      31.970  52.730  62.780  1.00  0.00            
ATOM   1842  CG1 ILE   119      29.980  54.770  62.720  1.00  0.00            
ATOM   1843 1HG1 ILE   119      28.940  54.990  62.930  1.00  0.00            
ATOM   1844 2HG1 ILE   119      30.390  55.560  62.090  1.00  0.00            
ATOM   1845  CD  ILE   119      30.640  54.700  64.100  1.00  0.00            
ATOM   1846  HD1 ILE   119      31.720  54.590  64.000  1.00  0.00            
ATOM   1847  HD2 ILE   119      30.550  55.680  64.570  1.00  0.00            
ATOM   1848  HD3 ILE   119      30.200  53.970  64.780  1.00  0.00            
ATOM   1849  C   ILE   119      28.350  54.390  60.370  1.00  0.00            
ATOM   1850  O   ILE   119      27.370  53.650  60.430  1.00  0.00            
ATOM   1851  N   ALA   120      28.250  55.720  60.230  1.00  0.00            
ATOM   1852  H   ALA   120      29.150  56.180  60.200  1.00  0.00            
ATOM   1853  CA  ALA   120      26.990  56.420  60.120  1.00  0.00            
ATOM   1854  HA  ALA   120      26.340  55.960  60.850  1.00  0.00            
ATOM   1855  CB  ALA   120      27.140  57.910  60.420  1.00  0.00            
ATOM   1856  HB1 ALA   120      27.410  58.000  61.470  1.00  0.00            
ATOM   1857  HB2 ALA   120      27.870  58.370  59.750  1.00  0.00            
ATOM   1858  HB3 ALA   120      26.210  58.450  60.220  1.00  0.00            
ATOM   1859  C   ALA   120      26.310  56.140  58.790  1.00  0.00            
ATOM   1860  O   ALA   120      25.090  56.080  58.680  1.00  0.00            
ATOM   1861  N   TRP   121      27.110  55.910  57.740  1.00  0.00            
ATOM   1862  H   TRP   121      28.070  56.160  57.900  1.00  0.00            
ATOM   1863  CA  TRP   121      26.720  55.440  56.430  1.00  0.00            
ATOM   1864  HA  TRP   121      25.960  56.110  56.020  1.00  0.00            
ATOM   1865  CB  TRP   121      27.870  55.540  55.440  1.00  0.00            
ATOM   1866  HB1 TRP   121      28.600  54.740  55.590  1.00  0.00            
ATOM   1867  HB2 TRP   121      28.240  56.560  55.550  1.00  0.00            
ATOM   1868  CG  TRP   121      27.620  55.400  53.970  1.00  0.00            
ATOM   1869  CD1 TRP   121      27.790  54.280  53.230  1.00  0.00            
ATOM   1870  HD1 TRP   121      28.100  53.290  53.530  1.00  0.00            
ATOM   1871  NE1 TRP   121      27.570  54.550  51.890  1.00  0.00            
ATOM   1872  HE1 TRP   121      27.790  53.940  51.120  1.00  0.00            
ATOM   1873  CE2 TRP   121      27.210  55.870  51.690  1.00  0.00            
ATOM   1874  CZ2 TRP   121      26.730  56.550  50.560  1.00  0.00            
ATOM   1875  HZ2 TRP   121      26.550  56.060  49.620  1.00  0.00            
ATOM   1876  CH2 TRP   121      26.680  57.950  50.610  1.00  0.00            
ATOM   1877  HH2 TRP   121      26.380  58.440  49.700  1.00  0.00            
ATOM   1878  CZ3 TRP   121      26.810  58.610  51.840  1.00  0.00            
ATOM   1879  HZ3 TRP   121      26.700  59.680  51.890  1.00  0.00            
ATOM   1880  CE3 TRP   121      27.080  57.810  52.960  1.00  0.00            
ATOM   1881  HE3 TRP   121      27.380  58.300  53.870  1.00  0.00            
ATOM   1882  CD2 TRP   121      27.320  56.430  52.990  1.00  0.00            
ATOM   1883  C   TRP   121      26.120  54.040  56.430  1.00  0.00            
ATOM   1884  O   TRP   121      25.160  53.730  55.730  1.00  0.00            
ATOM   1885  N   HIE   122      26.720  53.070  57.130  1.00  0.00            
ATOM   1886  H   HIE   122      27.570  53.400  57.560  1.00  0.00            
ATOM   1887  CA  HIE   122      26.350  51.670  57.170  1.00  0.00            
ATOM   1888  HA  HIE   122      26.220  51.330  56.140  1.00  0.00            
ATOM   1889  CB  HIE   122      27.490  50.880  57.800  1.00  0.00            
ATOM   1890  HB1 HIE   122      26.970  50.020  58.220  1.00  0.00            
ATOM   1891  HB2 HIE   122      28.010  51.460  58.560  1.00  0.00            
ATOM   1892  CG  HIE   122      28.570  50.430  56.840  1.00  0.00            
ATOM   1893  ND1 HIE   122      29.050  49.130  56.810  1.00  0.00            
ATOM   1894  CE1 HIE   122      29.990  49.140  55.860  1.00  0.00            
ATOM   1895  HE1 HIE   122      30.610  48.290  55.600  1.00  0.00            
ATOM   1896  NE2 HIE   122      30.130  50.350  55.290  1.00  0.00            
ATOM   1897  HE2 HIE   122      30.850  50.500  54.590  1.00  0.00            
ATOM   1898  CD2 HIE   122      29.260  51.200  55.940  1.00  0.00            
ATOM   1899  HD2 HIE   122      29.110  52.240  55.680  1.00  0.00            
ATOM   1900  C   HIE   122      25.110  51.520  58.040  1.00  0.00            
ATOM   1901  O   HIE   122      24.190  50.780  57.710  1.00  0.00            
ATOM   1902  N   LEU   123      24.980  52.320  59.100  1.00  0.00            
ATOM   1903  H   LEU   123      25.810  52.830  59.380  1.00  0.00            
ATOM   1904  CA  LEU   123      23.760  52.510  59.850  1.00  0.00            
ATOM   1905  HA  LEU   123      23.400  51.510  60.090  1.00  0.00            
ATOM   1906  CB  LEU   123      24.030  53.200  61.190  1.00  0.00            
ATOM   1907  HB1 LEU   123      24.410  54.200  60.980  1.00  0.00            
ATOM   1908  HB2 LEU   123      24.810  52.640  61.700  1.00  0.00            
ATOM   1909  CG  LEU   123      22.890  53.380  62.190  1.00  0.00            
ATOM   1910  HG  LEU   123      23.410  53.760  63.070  1.00  0.00            
ATOM   1911  CD1 LEU   123      21.810  54.420  61.900  1.00  0.00            
ATOM   1912 1HD1 LEU   123      21.130  54.620  62.720  1.00  0.00            
ATOM   1913 2HD1 LEU   123      22.280  55.360  61.610  1.00  0.00            
ATOM   1914 3HD1 LEU   123      21.190  54.040  61.080  1.00  0.00            
ATOM   1915  CD2 LEU   123      22.260  52.040  62.560  1.00  0.00            
ATOM   1916 1HD2 LEU   123      21.650  51.770  61.700  1.00  0.00            
ATOM   1917 2HD2 LEU   123      23.060  51.330  62.720  1.00  0.00            
ATOM   1918 3HD2 LEU   123      21.660  52.140  63.470  1.00  0.00            
ATOM   1919  C   LEU   123      22.590  53.120  59.090  1.00  0.00            
ATOM   1920  O   LEU   123      21.480  52.600  59.090  1.00  0.00            
ATOM   1921  N   ARG   124      22.860  54.140  58.260  1.00  0.00            
ATOM   1922  H   ARG   124      23.750  54.570  58.470  1.00  0.00            
ATOM   1923  CA  ARG   124      22.070  54.620  57.140  1.00  0.00            
ATOM   1924  HA  ARG   124      21.190  55.080  57.590  1.00  0.00            
ATOM   1925  CB  ARG   124      22.700  55.780  56.380  1.00  0.00            
ATOM   1926  HB1 ARG   124      23.490  55.440  55.710  1.00  0.00            
ATOM   1927  HB2 ARG   124      23.110  56.520  57.060  1.00  0.00            
ATOM   1928  CG  ARG   124      21.610  56.550  55.640  1.00  0.00            
ATOM   1929  HG1 ARG   124      20.860  56.760  56.400  1.00  0.00            
ATOM   1930  HG2 ARG   124      21.140  56.050  54.800  1.00  0.00            
ATOM   1931  CD  ARG   124      22.150  57.880  55.100  1.00  0.00            
ATOM   1932  HD1 ARG   124      22.700  58.270  55.950  1.00  0.00            
ATOM   1933  HD2 ARG   124      21.360  58.530  54.720  1.00  0.00            
ATOM   1934  NE  ARG   124      23.170  57.690  54.060  1.00  0.00            
ATOM   1935  HE  ARG   124      23.240  56.720  53.780  1.00  0.00            
ATOM   1936  CZ  ARG   124      23.500  58.510  53.060  1.00  0.00            
ATOM   1937  NH1 ARG   124      23.430  59.840  53.110  1.00  0.00            
ATOM   1938 1HH1 ARG   124      23.140  60.340  53.940  1.00  0.00            
ATOM   1939 2HH1 ARG   124      24.000  60.370  52.470  1.00  0.00            
ATOM   1940  NH2 ARG   124      23.970  58.050  51.890  1.00  0.00            
ATOM   1941 1HH2 ARG   124      23.680  57.120  51.620  1.00  0.00            
ATOM   1942 2HH2 ARG   124      24.050  58.630  51.070  1.00  0.00            
ATOM   1943  C   ARG   124      21.560  53.480  56.280  1.00  0.00            
ATOM   1944  O   ARG   124      20.400  53.420  55.870  1.00  0.00            
ATOM   1945  N   GLU   125      22.420  52.520  55.930  1.00  0.00            
ATOM   1946  H   GLU   125      23.370  52.470  56.280  1.00  0.00            
ATOM   1947  CA  GLU   125      22.030  51.390  55.120  1.00  0.00            
ATOM   1948  HA  GLU   125      21.520  51.730  54.220  1.00  0.00            
ATOM   1949  CB  GLU   125      23.260  50.670  54.570  1.00  0.00            
ATOM   1950  HB1 GLU   125      23.880  50.360  55.410  1.00  0.00            
ATOM   1951  HB2 GLU   125      23.870  51.300  53.930  1.00  0.00            
ATOM   1952  CG  GLU   125      22.940  49.410  53.780  1.00  0.00            
ATOM   1953  HG1 GLU   125      22.460  49.660  52.830  1.00  0.00            
ATOM   1954  HG2 GLU   125      22.260  48.890  54.450  1.00  0.00            
ATOM   1955  CD  GLU   125      24.200  48.590  53.560  1.00  0.00            
ATOM   1956  OE1 GLU   125      25.350  49.080  53.480  1.00  0.00            
ATOM   1957  OE2 GLU   125      24.010  47.360  53.440  1.00  0.00            
ATOM   1958  C   GLU   125      21.100  50.440  55.860  1.00  0.00            
ATOM   1959  O   GLU   125      20.050  50.080  55.320  1.00  0.00            
ATOM   1960  N   VAL   126      21.400  49.970  57.070  1.00  0.00            
ATOM   1961  H   VAL   126      22.200  50.400  57.520  1.00  0.00            
ATOM   1962  CA  VAL   126      20.670  48.910  57.740  1.00  0.00            
ATOM   1963  HA  VAL   126      20.440  48.180  56.960  1.00  0.00            
ATOM   1964  CB  VAL   126      21.510  48.020  58.660  1.00  0.00            
ATOM   1965  HB  VAL   126      20.910  47.200  59.040  1.00  0.00            
ATOM   1966  CG1 VAL   126      22.790  47.600  57.960  1.00  0.00            
ATOM   1967 1HG1 VAL   126      23.360  48.480  57.660  1.00  0.00            
ATOM   1968 2HG1 VAL   126      23.400  46.850  58.480  1.00  0.00            
ATOM   1969 3HG1 VAL   126      22.500  47.130  57.020  1.00  0.00            
ATOM   1970  CG2 VAL   126      21.930  48.740  59.930  1.00  0.00            
ATOM   1971 1HG2 VAL   126      22.590  48.170  60.580  1.00  0.00            
ATOM   1972 2HG2 VAL   126      22.550  49.580  59.600  1.00  0.00            
ATOM   1973 3HG2 VAL   126      21.070  49.140  60.480  1.00  0.00            
ATOM   1974  C   VAL   126      19.320  49.330  58.280  1.00  0.00            
ATOM   1975  O   VAL   126      18.480  48.430  58.370  1.00  0.00            
ATOM   1976  N   ILE   127      19.160  50.640  58.510  1.00  0.00            
ATOM   1977  H   ILE   127      19.960  51.240  58.400  1.00  0.00            
ATOM   1978  CA  ILE   127      17.820  51.110  58.760  1.00  0.00            
ATOM   1979  HA  ILE   127      17.290  50.470  59.470  1.00  0.00            
ATOM   1980  CB  ILE   127      17.790  52.460  59.480  1.00  0.00            
ATOM   1981  HB  ILE   127      16.750  52.790  59.520  1.00  0.00            
ATOM   1982  CG2 ILE   127      18.240  52.250  60.920  1.00  0.00            
ATOM   1983 1HG2 ILE   127      18.270  53.200  61.460  1.00  0.00            
ATOM   1984 2HG2 ILE   127      17.490  51.630  61.400  1.00  0.00            
ATOM   1985 3HG2 ILE   127      19.230  51.800  60.940  1.00  0.00            
ATOM   1986  CG1 ILE   127      18.400  53.600  58.670  1.00  0.00            
ATOM   1987 1HG1 ILE   127      17.830  53.840  57.780  1.00  0.00            
ATOM   1988 2HG1 ILE   127      19.420  53.320  58.400  1.00  0.00            
ATOM   1989  CD  ILE   127      18.520  54.920  59.410  1.00  0.00            
ATOM   1990  HD1 ILE   127      17.520  55.360  59.430  1.00  0.00            
ATOM   1991  HD2 ILE   127      19.050  54.940  60.370  1.00  0.00            
ATOM   1992  HD3 ILE   127      18.990  55.600  58.700  1.00  0.00            
ATOM   1993  C   ILE   127      16.870  51.080  57.570  1.00  0.00            
ATOM   1994  O   ILE   127      15.690  51.320  57.780  1.00  0.00            
ATOM   1995  N   GLY   128      17.410  50.830  56.370  1.00  0.00            
ATOM   1996  H   GLY   128      18.400  50.650  56.280  1.00  0.00            
ATOM   1997  CA  GLY   128      16.670  50.530  55.160  1.00  0.00            
ATOM   1998  HA1 GLY   128      16.290  49.510  55.320  1.00  0.00            
ATOM   1999  HA2 GLY   128      17.360  50.600  54.320  1.00  0.00            
ATOM   2000  C   GLY   128      15.570  51.480  54.710  1.00  0.00            
ATOM   2001  O   GLY   128      14.650  51.080  54.000  1.00  0.00            
ATOM   2002  N   GLY   129      15.640  52.740  55.120  1.00  0.00            
ATOM   2003  H   GLY   129      16.500  53.050  55.560  1.00  0.00            
ATOM   2004  CA  GLY   129      14.680  53.780  54.810  1.00  0.00            
ATOM   2005  HA1 GLY   129      14.460  53.820  53.740  1.00  0.00            
ATOM   2006  HA2 GLY   129      15.060  54.760  55.110  1.00  0.00            
ATOM   2007  C   GLY   129      13.330  53.560  55.490  1.00  0.00            
ATOM   2008  O   GLY   129      12.440  54.390  55.360  1.00  0.00            
ATOM   2009  N   ASP   130      13.250  52.450  56.240  1.00  0.00            
ATOM   2010  H   ASP   130      14.140  51.970  56.280  1.00  0.00            
ATOM   2011  CA  ASP   130      12.070  52.040  56.970  1.00  0.00            
ATOM   2012  HA  ASP   130      11.180  52.420  56.470  1.00  0.00            
ATOM   2013  CB  ASP   130      11.930  50.530  56.860  1.00  0.00            
ATOM   2014  HB1 ASP   130      12.760  50.080  57.390  1.00  0.00            
ATOM   2015  HB2 ASP   130      11.960  50.210  55.820  1.00  0.00            
ATOM   2016  CG  ASP   130      10.560  50.120  57.390  1.00  0.00            
ATOM   2017  OD1 ASP   130       9.520  50.450  56.770  1.00  0.00            
ATOM   2018  OD2 ASP   130      10.510  49.370  58.390  1.00  0.00            
ATOM   2019  C   ASP   130      12.120  52.490  58.420  1.00  0.00            
ATOM   2020  O   ASP   130      11.110  52.670  59.100  1.00  0.00            
ATOM   2021  N   ASP   131      13.310  52.850  58.900  1.00  0.00            
ATOM   2022  H   ASP   131      14.060  52.660  58.250  1.00  0.00            
ATOM   2023  CA  ASP   131      13.460  53.760  60.020  1.00  0.00            
ATOM   2024  HA  ASP   131      12.460  53.950  60.410  1.00  0.00            
ATOM   2025  CB  ASP   131      14.290  53.140  61.150  1.00  0.00            
ATOM   2026  HB1 ASP   131      14.580  53.930  61.840  1.00  0.00            
ATOM   2027  HB2 ASP   131      15.230  52.690  60.820  1.00  0.00            
ATOM   2028  CG  ASP   131      13.430  52.170  61.950  1.00  0.00            
ATOM   2029  OD1 ASP   131      12.640  52.610  62.810  1.00  0.00            
ATOM   2030  OD2 ASP   131      13.550  50.940  61.760  1.00  0.00            
ATOM   2031  C   ASP   131      14.010  55.110  59.590  1.00  0.00            
ATOM   2032  O   ASP   131      14.620  55.280  58.540  1.00  0.00            
ATOM   2033  N   ALA   132      13.750  56.180  60.350  1.00  0.00            
ATOM   2034  H   ALA   132      13.370  56.010  61.260  1.00  0.00            
ATOM   2035  CA  ALA   132      14.160  57.560  60.130  1.00  0.00            
ATOM   2036  HA  ALA   132      14.630  57.670  59.160  1.00  0.00            
ATOM   2037  CB  ALA   132      12.990  58.500  60.390  1.00  0.00            
ATOM   2038  HB1 ALA   132      13.350  59.520  60.270  1.00  0.00            
ATOM   2039  HB2 ALA   132      12.150  58.330  59.720  1.00  0.00            
ATOM   2040  HB3 ALA   132      12.670  58.590  61.420  1.00  0.00            
ATOM   2041  C   ALA   132      15.330  57.940  61.030  1.00  0.00            
ATOM   2042  O   ALA   132      15.380  57.470  62.170  1.00  0.00            
ATOM   2043  N   ARG   133      16.200  58.860  60.610  1.00  0.00            
ATOM   2044  H   ARG   133      15.950  59.320  59.750  1.00  0.00            
ATOM   2045  CA  ARG   133      17.270  59.430  61.410  1.00  0.00            
ATOM   2046  HA  ARG   133      17.120  59.110  62.440  1.00  0.00            
ATOM   2047  CB  ARG   133      18.640  58.900  61.010  1.00  0.00            
ATOM   2048  HB1 ARG   133      18.750  57.860  61.310  1.00  0.00            
ATOM   2049  HB2 ARG   133      19.430  59.450  61.520  1.00  0.00            
ATOM   2050  CG  ARG   133      19.140  59.010  59.570  1.00  0.00            
ATOM   2051  HG1 ARG   133      18.290  58.660  58.990  1.00  0.00            
ATOM   2052  HG2 ARG   133      19.990  58.330  59.480  1.00  0.00            
ATOM   2053  CD  ARG   133      19.620  60.340  59.000  1.00  0.00            
ATOM   2054  HD1 ARG   133      20.540  60.590  59.520  1.00  0.00            
ATOM   2055  HD2 ARG   133      18.810  61.020  59.240  1.00  0.00            
ATOM   2056  NE  ARG   133      19.790  60.290  57.550  1.00  0.00            
ATOM   2057  HE  ARG   133      19.040  59.890  57.000  1.00  0.00            
ATOM   2058  CZ  ARG   133      20.770  60.830  56.820  1.00  0.00            
ATOM   2059  NH1 ARG   133      21.970  61.210  57.280  1.00  0.00            
ATOM   2060 1HH1 ARG   133      22.190  61.230  58.270  1.00  0.00            
ATOM   2061 2HH1 ARG   133      22.520  61.610  56.540  1.00  0.00            
ATOM   2062  NH2 ARG   133      20.520  60.810  55.500  1.00  0.00            
ATOM   2063 1HH2 ARG   133      19.800  60.220  55.110  1.00  0.00            
ATOM   2064 2HH2 ARG   133      21.170  61.320  54.920  1.00  0.00            
ATOM   2065  C   ARG   133      17.230  60.960  61.390  1.00  0.00            
ATOM   2066  O   ARG   133      16.730  61.580  60.460  1.00  0.00            
ATOM   2067  N   TYR   134      17.770  61.620  62.420  1.00  0.00            
ATOM   2068  H   TYR   134      18.180  61.100  63.180  1.00  0.00            
ATOM   2069  CA  TYR   134      18.050  63.040  62.410  1.00  0.00            
ATOM   2070  HA  TYR   134      17.130  63.550  62.140  1.00  0.00            
ATOM   2071  CB  TYR   134      18.420  63.390  63.850  1.00  0.00            
ATOM   2072  HB1 TYR   134      19.410  62.990  64.070  1.00  0.00            
ATOM   2073  HB2 TYR   134      17.670  62.920  64.490  1.00  0.00            
ATOM   2074  CG  TYR   134      18.430  64.890  64.030  1.00  0.00            
ATOM   2075  CD1 TYR   134      17.280  65.690  64.050  1.00  0.00            
ATOM   2076  HD1 TYR   134      16.350  65.150  63.970  1.00  0.00            
ATOM   2077  CE1 TYR   134      17.240  67.090  64.160  1.00  0.00            
ATOM   2078  HE1 TYR   134      16.360  67.720  64.190  1.00  0.00            
ATOM   2079  CZ  TYR   134      18.480  67.740  64.300  1.00  0.00            
ATOM   2080  OH  TYR   134      18.580  69.090  64.370  1.00  0.00            
ATOM   2081  HH  TYR   134      17.710  69.480  64.490  1.00  0.00            
ATOM   2082  CE2 TYR   134      19.660  66.960  64.320  1.00  0.00            
ATOM   2083  HE2 TYR   134      20.610  67.480  64.260  1.00  0.00            
ATOM   2084  CD2 TYR   134      19.630  65.570  64.300  1.00  0.00            
ATOM   2085  HD2 TYR   134      20.550  65.000  64.320  1.00  0.00            
ATOM   2086  C   TYR   134      19.280  63.400  61.580  1.00  0.00            
ATOM   2087  O   TYR   134      20.220  62.610  61.550  1.00  0.00            
ATOM   2088  N   SER   135      19.330  64.630  61.050  1.00  0.00            
ATOM   2089  H   SER   135      18.490  65.200  61.050  1.00  0.00            
ATOM   2090  CA  SER   135      20.380  65.270  60.290  1.00  0.00            
ATOM   2091  HA  SER   135      20.250  64.850  59.290  1.00  0.00            
ATOM   2092  CB  SER   135      20.200  66.770  60.120  1.00  0.00            
ATOM   2093  HB1 SER   135      20.880  67.290  59.440  1.00  0.00            
ATOM   2094  HB2 SER   135      20.350  67.210  61.110  1.00  0.00            
ATOM   2095  OG  SER   135      18.880  66.860  59.640  1.00  0.00            
ATOM   2096  HG  SER   135      18.860  66.670  58.700  1.00  0.00            
ATOM   2097  C   SER   135      21.820  65.080  60.730  1.00  0.00            
ATOM   2098  O   SER   135      22.060  64.960  61.940  1.00  0.00            
ATOM   2099  N   ARG   136      22.840  65.220  59.880  1.00  0.00            
ATOM   2100  H   ARG   136      22.680  65.430  58.900  1.00  0.00            
ATOM   2101  CA  ARG   136      24.190  64.860  60.260  1.00  0.00            
ATOM   2102  HA  ARG   136      24.220  64.020  60.960  1.00  0.00            
ATOM   2103  CB  ARG   136      25.000  64.450  59.040  1.00  0.00            
ATOM   2104  HB1 ARG   136      25.230  65.360  58.490  1.00  0.00            
ATOM   2105  HB2 ARG   136      24.470  63.740  58.400  1.00  0.00            
ATOM   2106  CG  ARG   136      26.290  63.660  59.230  1.00  0.00            
ATOM   2107  HG1 ARG   136      26.880  63.580  58.320  1.00  0.00            
ATOM   2108  HG2 ARG   136      25.980  62.670  59.550  1.00  0.00            
ATOM   2109  CD  ARG   136      27.250  64.200  60.300  1.00  0.00            
ATOM   2110  HD1 ARG   136      26.780  63.940  61.250  1.00  0.00            
ATOM   2111  HD2 ARG   136      27.390  65.260  60.110  1.00  0.00            
ATOM   2112  NE  ARG   136      28.540  63.510  60.270  1.00  0.00            
ATOM   2113  HE  ARG   136      28.950  63.380  59.360  1.00  0.00            
ATOM   2114  CZ  ARG   136      29.260  63.070  61.320  1.00  0.00            
ATOM   2115  NH1 ARG   136      28.920  63.280  62.600  1.00  0.00            
ATOM   2116 1HH1 ARG   136      28.150  63.880  62.850  1.00  0.00            
ATOM   2117 2HH1 ARG   136      29.540  63.060  63.370  1.00  0.00            
ATOM   2118  NH2 ARG   136      30.290  62.270  61.020  1.00  0.00            
ATOM   2119 1HH2 ARG   136      30.330  62.180  60.010  1.00  0.00            
ATOM   2120 2HH2 ARG   136      31.060  62.150  61.660  1.00  0.00            
ATOM   2121  C   ARG   136      24.860  66.040  60.960  1.00  0.00            
ATOM   2122  O   ARG   136      24.910  67.130  60.400  1.00  0.00            
ATOM   2123  N   VAL   137      25.270  65.800  62.210  1.00  0.00            
ATOM   2124  H   VAL   137      25.340  64.880  62.620  1.00  0.00            
ATOM   2125  CA  VAL   137      25.740  66.870  63.050  1.00  0.00            
ATOM   2126  HA  VAL   137      25.790  67.870  62.620  1.00  0.00            
ATOM   2127  CB  VAL   137      24.660  67.240  64.060  1.00  0.00            
ATOM   2128  HB  VAL   137      25.080  68.020  64.690  1.00  0.00            
ATOM   2129  CG1 VAL   137      23.520  67.950  63.340  1.00  0.00            
ATOM   2130 1HG1 VAL   137      23.120  67.230  62.630  1.00  0.00            
ATOM   2131 2HG1 VAL   137      22.760  68.430  63.960  1.00  0.00            
ATOM   2132 3HG1 VAL   137      23.930  68.780  62.770  1.00  0.00            
ATOM   2133  CG2 VAL   137      24.210  66.000  64.830  1.00  0.00            
ATOM   2134 1HG2 VAL   137      23.630  65.340  64.190  1.00  0.00            
ATOM   2135 2HG2 VAL   137      24.900  65.490  65.510  1.00  0.00            
ATOM   2136 3HG2 VAL   137      23.490  66.260  65.610  1.00  0.00            
ATOM   2137  C   VAL   137      27.050  66.500  63.750  1.00  0.00            
ATOM   2138  O   VAL   137      27.470  65.350  63.860  1.00  0.00            
ATOM   2139  N   VAL   138      27.750  67.550  64.180  1.00  0.00            
ATOM   2140  H   VAL   138      27.560  68.510  63.930  1.00  0.00            
ATOM   2141  CA  VAL   138      29.100  67.370  64.670  1.00  0.00            
ATOM   2142  HA  VAL   138      29.310  66.350  65.010  1.00  0.00            
ATOM   2143  CB  VAL   138      30.150  67.580  63.580  1.00  0.00            
ATOM   2144  HB  VAL   138      31.110  67.700  64.080  1.00  0.00            
ATOM   2145  CG1 VAL   138      30.180  66.510  62.500  1.00  0.00            
ATOM   2146 1HG1 VAL   138      31.070  66.570  61.870  1.00  0.00            
ATOM   2147 2HG1 VAL   138      30.170  65.530  62.970  1.00  0.00            
ATOM   2148 3HG1 VAL   138      29.400  66.580  61.740  1.00  0.00            
ATOM   2149  CG2 VAL   138      30.020  68.970  62.940  1.00  0.00            
ATOM   2150 1HG2 VAL   138      29.210  69.010  62.210  1.00  0.00            
ATOM   2151 2HG2 VAL   138      29.960  69.730  63.710  1.00  0.00            
ATOM   2152 3HG2 VAL   138      30.950  69.060  62.390  1.00  0.00            
ATOM   2153  C   VAL   138      29.390  68.350  65.800  1.00  0.00            
ATOM   2154  O   VAL   138      28.760  69.380  65.970  1.00  0.00            
ATOM   2155  N   PHE   139      30.320  67.970  66.680  1.00  0.00            
ATOM   2156  H   PHE   139      30.780  67.070  66.690  1.00  0.00            
ATOM   2157  CA  PHE   139      30.700  68.600  67.930  1.00  0.00            
ATOM   2158  HA  PHE   139      30.540  69.670  67.760  1.00  0.00            
ATOM   2159  CB  PHE   139      29.710  68.280  69.040  1.00  0.00            
ATOM   2160  HB1 PHE   139      28.860  68.960  68.950  1.00  0.00            
ATOM   2161  HB2 PHE   139      30.150  68.460  70.020  1.00  0.00            
ATOM   2162  CG  PHE   139      29.140  66.880  69.110  1.00  0.00            
ATOM   2163  CD1 PHE   139      27.980  66.640  68.360  1.00  0.00            
ATOM   2164  HD1 PHE   139      27.610  67.410  67.710  1.00  0.00            
ATOM   2165  CE1 PHE   139      27.270  65.440  68.370  1.00  0.00            
ATOM   2166  HE1 PHE   139      26.290  65.340  67.930  1.00  0.00            
ATOM   2167  CZ  PHE   139      27.740  64.410  69.200  1.00  0.00            
ATOM   2168  HZ  PHE   139      27.170  63.510  69.310  1.00  0.00            
ATOM   2169  CE2 PHE   139      28.900  64.630  69.960  1.00  0.00            
ATOM   2170  HE2 PHE   139      29.280  63.900  70.660  1.00  0.00            
ATOM   2171  CD2 PHE   139      29.620  65.830  69.910  1.00  0.00            
ATOM   2172  HD2 PHE   139      30.470  66.010  70.540  1.00  0.00            
ATOM   2173  C   PHE   139      32.170  68.440  68.280  1.00  0.00            
ATOM   2174  O   PHE   139      32.790  67.440  67.940  1.00  0.00            
ATOM   2175  N   ASN   140      32.840  69.380  68.960  1.00  0.00            
ATOM   2176  H   ASN   140      32.350  70.250  69.120  1.00  0.00            
ATOM   2177  CA  ASN   140      34.240  69.320  69.350  1.00  0.00            
ATOM   2178  HA  ASN   140      34.770  68.520  68.830  1.00  0.00            
ATOM   2179  CB  ASN   140      34.980  70.520  68.770  1.00  0.00            
ATOM   2180  HB1 ASN   140      34.800  71.470  69.270  1.00  0.00            
ATOM   2181  HB2 ASN   140      34.720  70.670  67.720  1.00  0.00            
ATOM   2182  CG  ASN   140      36.490  70.320  68.810  1.00  0.00            
ATOM   2183  OD1 ASN   140      37.090  69.680  67.950  1.00  0.00            
ATOM   2184  ND2 ASN   140      37.130  70.930  69.810  1.00  0.00            
ATOM   2185 1HD2 ASN   140      36.670  71.650  70.340  1.00  0.00            
ATOM   2186 2HD2 ASN   140      38.100  70.670  69.950  1.00  0.00            
ATOM   2187  C   ASN   140      34.370  69.180  70.860  1.00  0.00            
ATOM   2188  O   ASN   140      35.460  68.890  71.350  1.00  0.00            
ATOM   2189  N   GLU   141      33.240  69.350  71.550  1.00  0.00            
ATOM   2190  H   GLU   141      32.400  69.490  70.990  1.00  0.00            
ATOM   2191  CA  GLU   141      33.120  68.820  72.890  1.00  0.00            
ATOM   2192  HA  GLU   141      33.950  68.160  73.120  1.00  0.00            
ATOM   2193  CB  GLU   141      33.400  69.910  73.920  1.00  0.00            
ATOM   2194  HB1 GLU   141      34.450  70.180  73.830  1.00  0.00            
ATOM   2195  HB2 GLU   141      33.440  69.490  74.930  1.00  0.00            
ATOM   2196  CG  GLU   141      32.390  71.040  73.830  1.00  0.00            
ATOM   2197  HG1 GLU   141      32.370  71.470  74.830  1.00  0.00            
ATOM   2198  HG2 GLU   141      31.350  70.720  73.710  1.00  0.00            
ATOM   2199  CD  GLU   141      32.870  72.150  72.900  1.00  0.00            
ATOM   2200  OE1 GLU   141      34.020  72.630  73.040  1.00  0.00            
ATOM   2201  OE2 GLU   141      32.030  72.860  72.320  1.00  0.00            
ATOM   2202  C   GLU   141      31.760  68.170  73.120  1.00  0.00            
ATOM   2203  O   GLU   141      30.740  68.450  72.480  1.00  0.00            
ATOM   2204  N   ILE   142      31.810  67.280  74.110  1.00  0.00            
ATOM   2205  H   ILE   142      32.710  67.130  74.560  1.00  0.00            
ATOM   2206  CA  ILE   142      30.670  66.670  74.750  1.00  0.00            
ATOM   2207  HA  ILE   142      29.750  66.860  74.190  1.00  0.00            
ATOM   2208  CB  ILE   142      30.850  65.150  74.680  1.00  0.00            
ATOM   2209  HB  ILE   142      31.570  64.890  75.440  1.00  0.00            
ATOM   2210  CG2 ILE   142      29.560  64.440  75.100  1.00  0.00            
ATOM   2211 1HG2 ILE   142      29.090  65.030  75.890  1.00  0.00            
ATOM   2212 2HG2 ILE   142      28.880  64.320  74.270  1.00  0.00            
ATOM   2213 3HG2 ILE   142      29.740  63.470  75.560  1.00  0.00            
ATOM   2214  CG1 ILE   142      31.350  64.640  73.340  1.00  0.00            
ATOM   2215 1HG1 ILE   142      32.090  65.340  72.940  1.00  0.00            
ATOM   2216 2HG1 ILE   142      30.520  64.680  72.640  1.00  0.00            
ATOM   2217  CD  ILE   142      31.880  63.210  73.520  1.00  0.00            
ATOM   2218  HD1 ILE   142      32.650  63.290  74.280  1.00  0.00            
ATOM   2219  HD2 ILE   142      31.070  62.560  73.850  1.00  0.00            
ATOM   2220  HD3 ILE   142      32.450  62.890  72.650  1.00  0.00            
ATOM   2221  C   ILE   142      30.420  67.200  76.150  1.00  0.00            
ATOM   2222  O   ILE   142      30.720  66.490  77.110  1.00  0.00            
ATOM   2223  N   THR   143      29.930  68.430  76.340  1.00  0.00            
ATOM   2224  H   THR   143      29.950  69.080  75.560  1.00  0.00            
ATOM   2225  CA  THR   143      29.510  68.980  77.610  1.00  0.00            
ATOM   2226  HA  THR   143      29.730  68.290  78.420  1.00  0.00            
ATOM   2227  CB  THR   143      30.280  70.250  77.980  1.00  0.00            
ATOM   2228  HB  THR   143      30.020  70.520  79.000  1.00  0.00            
ATOM   2229  CG2 THR   143      31.780  70.000  77.850  1.00  0.00            
ATOM   2230 1HG2 THR   143      32.370  70.910  77.970  1.00  0.00            
ATOM   2231 2HG2 THR   143      32.030  69.290  78.640  1.00  0.00            
ATOM   2232 3HG2 THR   143      32.050  69.700  76.840  1.00  0.00            
ATOM   2233  OG1 THR   143      29.970  71.430  77.280  1.00  0.00            
ATOM   2234  HG1 THR   143      30.300  72.170  77.800  1.00  0.00            
ATOM   2235  C   THR   143      28.010  69.240  77.600  1.00  0.00            
ATOM   2236  O   THR   143      27.310  69.140  76.600  1.00  0.00            
ATOM   2237  N   LYS   144      27.480  69.690  78.740  1.00  0.00            
ATOM   2238  H   LYS   144      28.120  69.670  79.520  1.00  0.00            
ATOM   2239  CA  LYS   144      26.130  70.200  78.890  1.00  0.00            
ATOM   2240  HA  LYS   144      25.550  69.320  78.600  1.00  0.00            
ATOM   2241  CB  LYS   144      25.780  70.600  80.320  1.00  0.00            
ATOM   2242  HB1 LYS   144      26.040  71.640  80.520  1.00  0.00            
ATOM   2243  HB2 LYS   144      26.320  69.980  81.040  1.00  0.00            
ATOM   2244  CG  LYS   144      24.290  70.380  80.540  1.00  0.00            
ATOM   2245  HG1 LYS   144      24.130  69.300  80.550  1.00  0.00            
ATOM   2246  HG2 LYS   144      23.790  70.890  79.720  1.00  0.00            
ATOM   2247  CD  LYS   144      24.040  70.940  81.940  1.00  0.00            
ATOM   2248  HD1 LYS   144      22.950  70.980  82.050  1.00  0.00            
ATOM   2249  HD2 LYS   144      24.420  71.960  81.940  1.00  0.00            
ATOM   2250  CE  LYS   144      24.650  70.120  83.070  1.00  0.00            
ATOM   2251  HE1 LYS   144      25.700  70.380  83.200  1.00  0.00            
ATOM   2252  HE2 LYS   144      24.680  69.050  82.830  1.00  0.00            
ATOM   2253  NZ  LYS   144      23.880  70.170  84.320  1.00  0.00            
ATOM   2254  HZ1 LYS   144      24.330  69.600  85.020  1.00  0.00            
ATOM   2255  HZ2 LYS   144      23.720  71.070  84.750  1.00  0.00            
ATOM   2256  HZ3 LYS   144      22.920  69.880  84.190  1.00  0.00            
ATOM   2257  C   LYS   144      25.740  71.360  77.990  1.00  0.00            
ATOM   2258  O   LYS   144      24.770  71.280  77.230  1.00  0.00            
ATOM   2259  N   ASN   145      26.590  72.380  77.890  1.00  0.00            
ATOM   2260  H   ASN   145      27.430  72.200  78.430  1.00  0.00            
ATOM   2261  CA  ASN   145      26.510  73.470  76.950  1.00  0.00            
ATOM   2262  HA  ASN   145      25.560  73.980  77.100  1.00  0.00            
ATOM   2263  CB  ASN   145      27.740  74.350  77.150  1.00  0.00            
ATOM   2264  HB1 ASN   145      28.610  73.800  76.780  1.00  0.00            
ATOM   2265  HB2 ASN   145      27.900  74.570  78.200  1.00  0.00            
ATOM   2266  CG  ASN   145      27.710  75.630  76.330  1.00  0.00            
ATOM   2267  OD1 ASN   145      27.410  76.720  76.820  1.00  0.00            
ATOM   2268  ND2 ASN   145      28.010  75.530  75.030  1.00  0.00            
ATOM   2269 1HD2 ASN   145      28.090  74.660  74.530  1.00  0.00            
ATOM   2270 2HD2 ASN   145      28.080  76.410  74.530  1.00  0.00            
ATOM   2271  C   ASN   145      26.450  72.940  75.520  1.00  0.00            
ATOM   2272  O   ASN   145      25.760  73.610  74.760  1.00  0.00            
ATOM   2273  N   ALA   146      27.100  71.830  75.160  1.00  0.00            
ATOM   2274  H   ALA   146      27.670  71.430  75.890  1.00  0.00            
ATOM   2275  CA  ALA   146      27.250  71.460  73.770  1.00  0.00            
ATOM   2276  HA  ALA   146      27.270  72.390  73.210  1.00  0.00            
ATOM   2277  CB  ALA   146      28.660  70.870  73.700  1.00  0.00            
ATOM   2278  HB1 ALA   146      29.340  71.680  73.960  1.00  0.00            
ATOM   2279  HB2 ALA   146      28.750  70.000  74.350  1.00  0.00            
ATOM   2280  HB3 ALA   146      29.040  70.640  72.710  1.00  0.00            
ATOM   2281  C   ALA   146      26.120  70.540  73.330  1.00  0.00            
ATOM   2282  O   ALA   146      25.380  70.800  72.390  1.00  0.00            
ATOM   2283  N   ILE   147      25.870  69.560  74.210  1.00  0.00            
ATOM   2284  H   ILE   147      26.500  69.460  75.000  1.00  0.00            
ATOM   2285  CA  ILE   147      24.870  68.550  73.940  1.00  0.00            
ATOM   2286  HA  ILE   147      25.140  68.060  73.010  1.00  0.00            
ATOM   2287  CB  ILE   147      24.990  67.480  75.020  1.00  0.00            
ATOM   2288  HB  ILE   147      26.050  67.220  75.100  1.00  0.00            
ATOM   2289  CG2 ILE   147      24.330  67.880  76.340  1.00  0.00            
ATOM   2290 1HG2 ILE   147      23.310  68.190  76.150  1.00  0.00            
ATOM   2291 2HG2 ILE   147      24.280  67.070  77.070  1.00  0.00            
ATOM   2292 3HG2 ILE   147      24.780  68.780  76.760  1.00  0.00            
ATOM   2293  CG1 ILE   147      24.310  66.150  74.690  1.00  0.00            
ATOM   2294 1HG1 ILE   147      23.220  66.230  74.770  1.00  0.00            
ATOM   2295 2HG1 ILE   147      24.630  65.350  75.360  1.00  0.00            
ATOM   2296  CD  ILE   147      24.760  65.540  73.370  1.00  0.00            
ATOM   2297  HD1 ILE   147      25.840  65.490  73.230  1.00  0.00            
ATOM   2298  HD2 ILE   147      24.250  64.610  73.100  1.00  0.00            
ATOM   2299  HD3 ILE   147      24.420  66.190  72.570  1.00  0.00            
ATOM   2300  C   ILE   147      23.440  69.080  73.910  1.00  0.00            
ATOM   2301  O   ILE   147      22.540  68.450  73.350  1.00  0.00            
ATOM   2302  N   ARG   148      23.140  70.210  74.550  1.00  0.00            
ATOM   2303  H   ARG   148      23.810  70.600  75.200  1.00  0.00            
ATOM   2304  CA  ARG   148      21.840  70.840  74.490  1.00  0.00            
ATOM   2305  HA  ARG   148      21.120  70.030  74.530  1.00  0.00            
ATOM   2306  CB  ARG   148      21.490  71.790  75.630  1.00  0.00            
ATOM   2307  HB1 ARG   148      20.580  72.320  75.370  1.00  0.00            
ATOM   2308  HB2 ARG   148      22.350  72.460  75.710  1.00  0.00            
ATOM   2309  CG  ARG   148      21.280  71.040  76.950  1.00  0.00            
ATOM   2310  HG1 ARG   148      22.210  70.570  77.250  1.00  0.00            
ATOM   2311  HG2 ARG   148      20.540  70.240  76.830  1.00  0.00            
ATOM   2312  CD  ARG   148      20.810  72.060  77.980  1.00  0.00            
ATOM   2313  HD1 ARG   148      19.790  72.300  77.700  1.00  0.00            
ATOM   2314  HD2 ARG   148      21.500  72.900  78.040  1.00  0.00            
ATOM   2315  NE  ARG   148      20.650  71.520  79.330  1.00  0.00            
ATOM   2316  HE  ARG   148      20.980  70.570  79.460  1.00  0.00            
ATOM   2317  CZ  ARG   148      19.830  71.900  80.330  1.00  0.00            
ATOM   2318  NH1 ARG   148      19.160  73.050  80.220  1.00  0.00            
ATOM   2319 1HH1 ARG   148      19.340  73.670  79.440  1.00  0.00            
ATOM   2320 2HH1 ARG   148      18.790  73.530  81.030  1.00  0.00            
ATOM   2321  NH2 ARG   148      19.710  71.030  81.340  1.00  0.00            
ATOM   2322 1HH2 ARG   148      20.180  70.150  81.490  1.00  0.00            
ATOM   2323 2HH2 ARG   148      19.090  71.370  82.070  1.00  0.00            
ATOM   2324  C   ARG   148      21.640  71.500  73.130  1.00  0.00            
ATOM   2325  O   ARG   148      20.520  71.740  72.700  1.00  0.00            
ATOM   2326  N   GLN   149      22.680  71.810  72.340  1.00  0.00            
ATOM   2327  H   GLN   149      23.590  71.510  72.680  1.00  0.00            
ATOM   2328  CA  GLN   149      22.690  72.570  71.110  1.00  0.00            
ATOM   2329  HA  GLN   149      21.690  72.930  70.850  1.00  0.00            
ATOM   2330  CB  GLN   149      23.530  73.810  71.430  1.00  0.00            
ATOM   2331  HB1 GLN   149      23.630  74.510  70.610  1.00  0.00            
ATOM   2332  HB2 GLN   149      24.550  73.440  71.550  1.00  0.00            
ATOM   2333  CG  GLN   149      23.080  74.660  72.610  1.00  0.00            
ATOM   2334  HG1 GLN   149      23.170  74.150  73.560  1.00  0.00            
ATOM   2335  HG2 GLN   149      22.010  74.900  72.570  1.00  0.00            
ATOM   2336  CD  GLN   149      23.960  75.910  72.680  1.00  0.00            
ATOM   2337  OE1 GLN   149      23.680  76.970  72.130  1.00  0.00            
ATOM   2338  NE2 GLN   149      25.110  75.840  73.340  1.00  0.00            
ATOM   2339 1HE2 GLN   149      25.500  74.990  73.720  1.00  0.00            
ATOM   2340 2HE2 GLN   149      25.670  76.690  73.380  1.00  0.00            
ATOM   2341  C   GLN   149      23.260  71.810  69.920  1.00  0.00            
ATOM   2342  O   GLN   149      23.410  72.280  68.800  1.00  0.00            
ATOM   2343  N   ALA   150      23.650  70.550  70.110  1.00  0.00            
ATOM   2344  H   ALA   150      23.850  70.210  71.040  1.00  0.00            
ATOM   2345  CA  ALA   150      24.290  69.760  69.070  1.00  0.00            
ATOM   2346  HA  ALA   150      25.020  70.410  68.590  1.00  0.00            
ATOM   2347  CB  ALA   150      25.170  68.710  69.730  1.00  0.00            
ATOM   2348  HB1 ALA   150      26.110  69.130  70.080  1.00  0.00            
ATOM   2349  HB2 ALA   150      24.750  68.320  70.650  1.00  0.00            
ATOM   2350  HB3 ALA   150      25.520  67.910  69.070  1.00  0.00            
ATOM   2351  C   ALA   150      23.300  69.220  68.050  1.00  0.00            
ATOM   2352  O   ALA   150      23.760  68.920  66.950  1.00  0.00            
ATOM   2353  N   PHE   151      21.980  69.240  68.290  1.00  0.00            
ATOM   2354  H   PHE   151      21.670  69.620  69.170  1.00  0.00            
ATOM   2355  CA  PHE   151      20.930  68.670  67.470  1.00  0.00            
ATOM   2356  HA  PHE   151      21.430  68.260  66.590  1.00  0.00            
ATOM   2357  CB  PHE   151      20.310  67.550  68.310  1.00  0.00            
ATOM   2358  HB1 PHE   151      19.470  67.130  67.760  1.00  0.00            
ATOM   2359  HB2 PHE   151      20.040  68.020  69.260  1.00  0.00            
ATOM   2360  CG  PHE   151      21.310  66.440  68.510  1.00  0.00            
ATOM   2361  CD1 PHE   151      21.520  65.550  67.450  1.00  0.00            
ATOM   2362  HD1 PHE   151      20.880  65.620  66.580  1.00  0.00            
ATOM   2363  CE1 PHE   151      22.500  64.560  67.500  1.00  0.00            
ATOM   2364  HE1 PHE   151      22.510  63.750  66.790  1.00  0.00            
ATOM   2365  CZ  PHE   151      23.390  64.560  68.590  1.00  0.00            
ATOM   2366  HZ  PHE   151      24.180  63.830  68.530  1.00  0.00            
ATOM   2367  CE2 PHE   151      23.200  65.440  69.660  1.00  0.00            
ATOM   2368  HE2 PHE   151      23.870  65.420  70.510  1.00  0.00            
ATOM   2369  CD2 PHE   151      22.180  66.390  69.610  1.00  0.00            
ATOM   2370  HD2 PHE   151      22.150  67.220  70.300  1.00  0.00            
ATOM   2371  C   PHE   151      19.970  69.690  66.890  1.00  0.00            
ATOM   2372  O   PHE   151      18.770  69.630  67.140  1.00  0.00            
ATOM   2373  N   ASN   152      20.540  70.630  66.130  1.00  0.00            
ATOM   2374  H   ASN   152      21.530  70.500  65.990  1.00  0.00            
ATOM   2375  CA  ASN   152      19.950  71.940  65.930  1.00  0.00            
ATOM   2376  HA  ASN   152      18.940  71.970  66.320  1.00  0.00            
ATOM   2377  CB  ASN   152      20.790  72.940  66.720  1.00  0.00            
ATOM   2378  HB1 ASN   152      21.780  73.120  66.300  1.00  0.00            
ATOM   2379  HB2 ASN   152      20.820  72.660  67.770  1.00  0.00            
ATOM   2380  CG  ASN   152      19.880  74.160  66.740  1.00  0.00            
ATOM   2381  OD1 ASN   152      19.910  75.050  65.900  1.00  0.00            
ATOM   2382  ND2 ASN   152      19.020  74.180  67.760  1.00  0.00            
ATOM   2383 1HD2 ASN   152      18.980  73.400  68.400  1.00  0.00            
ATOM   2384 2HD2 ASN   152      18.400  74.970  67.850  1.00  0.00            
ATOM   2385  C   ASN   152      19.870  72.230  64.430  1.00  0.00            
ATOM   2386  O   ASN   152      19.040  73.050  64.050  1.00  0.00            
ATOM   2387  N   LYS   153      20.640  71.620  63.520  1.00  0.00            
ATOM   2388  H   LYS   153      21.370  71.040  63.910  1.00  0.00            
ATOM   2389  CA  LYS   153      20.810  72.090  62.160  1.00  0.00            
ATOM   2390  HA  LYS   153      20.020  72.800  61.920  1.00  0.00            
ATOM   2391  CB  LYS   153      22.190  72.740  62.090  1.00  0.00            
ATOM   2392  HB1 LYS   153      22.520  72.710  61.050  1.00  0.00            
ATOM   2393  HB2 LYS   153      22.930  72.140  62.600  1.00  0.00            
ATOM   2394  CG  LYS   153      22.310  74.120  62.720  1.00  0.00            
ATOM   2395  HG1 LYS   153      23.310  74.470  62.490  1.00  0.00            
ATOM   2396  HG2 LYS   153      22.210  73.990  63.800  1.00  0.00            
ATOM   2397  CD  LYS   153      21.280  75.140  62.240  1.00  0.00            
ATOM   2398  HD1 LYS   153      20.320  74.970  62.710  1.00  0.00            
ATOM   2399  HD2 LYS   153      21.250  75.240  61.150  1.00  0.00            
ATOM   2400  CE  LYS   153      21.660  76.540  62.700  1.00  0.00            
ATOM   2401  HE1 LYS   153      20.960  77.210  62.200  1.00  0.00            
ATOM   2402  HE2 LYS   153      22.660  76.820  62.370  1.00  0.00            
ATOM   2403  NZ  LYS   153      21.630  76.750  64.160  1.00  0.00            
ATOM   2404  HZ1 LYS   153      21.850  77.710  64.350  1.00  0.00            
ATOM   2405  HZ2 LYS   153      20.690  76.510  64.440  1.00  0.00            
ATOM   2406  HZ3 LYS   153      22.340  76.230  64.670  1.00  0.00            
ATOM   2407  C   LYS   153      20.770  70.940  61.160  1.00  0.00            
ATOM   2408  O   LYS   153      20.830  69.800  61.610  1.00  0.00            
ATOM   2409  N   PRO   154      20.550  71.220  59.870  1.00  0.00            
ATOM   2410  CD  PRO   154      20.230  72.490  59.250  1.00  0.00            
ATOM   2411  HD1 PRO   154      21.010  73.240  59.350  1.00  0.00            
ATOM   2412  HD2 PRO   154      19.350  72.930  59.710  1.00  0.00            
ATOM   2413  CG  PRO   154      19.960  72.300  57.760  1.00  0.00            
ATOM   2414  HG1 PRO   154      20.810  72.480  57.090  1.00  0.00            
ATOM   2415  HG2 PRO   154      19.080  72.810  57.370  1.00  0.00            
ATOM   2416  CB  PRO   154      19.790  70.790  57.680  1.00  0.00            
ATOM   2417  HB1 PRO   154      20.130  70.420  56.710  1.00  0.00            
ATOM   2418  HB2 PRO   154      18.710  70.730  57.840  1.00  0.00            
ATOM   2419  CA  PRO   154      20.570  70.200  58.850  1.00  0.00            
ATOM   2420  HA  PRO   154      20.070  69.320  59.250  1.00  0.00            
ATOM   2421  C   PRO   154      21.970  69.800  58.400  1.00  0.00            
ATOM   2422  O   PRO   154      22.920  70.500  58.760  1.00  0.00            
ATOM   2423  N   GLY   155      22.220  68.640  57.780  1.00  0.00            
ATOM   2424  H   GLY   155      21.430  68.030  57.650  1.00  0.00            
ATOM   2425  CA  GLY   155      23.510  68.130  57.360  1.00  0.00            
ATOM   2426  HA1 GLY   155      24.280  68.040  58.120  1.00  0.00            
ATOM   2427  HA2 GLY   155      23.860  68.880  56.650  1.00  0.00            
ATOM   2428  C   GLY   155      23.410  66.720  56.790  1.00  0.00            
ATOM   2429  O   GLY   155      22.480  65.970  57.090  1.00  0.00            
ATOM   2430  N   GLU   156      24.460  66.380  56.030  1.00  0.00            
ATOM   2431  H   GLU   156      25.240  67.020  55.950  1.00  0.00            
ATOM   2432  CA  GLU   156      24.430  65.070  55.420  1.00  0.00            
ATOM   2433  HA  GLU   156      23.840  64.430  56.080  1.00  0.00            
ATOM   2434  CB  GLU   156      23.780  65.290  54.060  1.00  0.00            
ATOM   2435  HB1 GLU   156      24.540  65.800  53.450  1.00  0.00            
ATOM   2436  HB2 GLU   156      22.890  65.910  54.170  1.00  0.00            
ATOM   2437  CG  GLU   156      23.440  63.990  53.340  1.00  0.00            
ATOM   2438  HG1 GLU   156      24.420  63.550  53.170  1.00  0.00            
ATOM   2439  HG2 GLU   156      22.940  64.140  52.390  1.00  0.00            
ATOM   2440  CD  GLU   156      22.630  62.990  54.160  1.00  0.00            
ATOM   2441  OE1 GLU   156      21.380  63.070  54.080  1.00  0.00            
ATOM   2442  OE2 GLU   156      23.190  62.160  54.900  1.00  0.00            
ATOM   2443  C   GLU   156      25.840  64.500  55.410  1.00  0.00            
ATOM   2444  O   GLU   156      26.810  65.250  55.420  1.00  0.00            
ATOM   2445  N   LEU   157      25.990  63.180  55.330  1.00  0.00            
ATOM   2446  H   LEU   157      25.150  62.640  55.220  1.00  0.00            
ATOM   2447  CA  LEU   157      27.200  62.410  55.060  1.00  0.00            
ATOM   2448  HA  LEU   157      27.970  62.720  55.770  1.00  0.00            
ATOM   2449  CB  LEU   157      26.860  60.930  55.210  1.00  0.00            
ATOM   2450  HB1 LEU   157      27.810  60.430  55.060  1.00  0.00            
ATOM   2451  HB2 LEU   157      26.160  60.680  54.410  1.00  0.00            
ATOM   2452  CG  LEU   157      26.210  60.590  56.550  1.00  0.00            
ATOM   2453  HG  LEU   157      25.430  61.290  56.840  1.00  0.00            
ATOM   2454  CD1 LEU   157      25.470  59.260  56.450  1.00  0.00            
ATOM   2455 1HD1 LEU   157      24.980  59.150  57.420  1.00  0.00            
ATOM   2456 2HD1 LEU   157      24.830  59.260  55.570  1.00  0.00            
ATOM   2457 3HD1 LEU   157      26.300  58.560  56.360  1.00  0.00            
ATOM   2458  CD2 LEU   157      27.200  60.720  57.710  1.00  0.00            
ATOM   2459 1HD2 LEU   157      27.660  61.710  57.700  1.00  0.00            
ATOM   2460 2HD2 LEU   157      26.710  60.580  58.670  1.00  0.00            
ATOM   2461 3HD2 LEU   157      28.030  60.030  57.620  1.00  0.00            
ATOM   2462  C   LEU   157      27.930  62.720  53.760  1.00  0.00            
ATOM   2463  O   LEU   157      27.280  63.070  52.770  1.00  0.00            
ATOM   2464  N   ASN   158      29.260  62.690  53.730  1.00  0.00            
ATOM   2465  H   ASN   158      29.770  62.410  54.560  1.00  0.00            
ATOM   2466  CA  ASN   158      30.090  62.670  52.550  1.00  0.00            
ATOM   2467  HA  ASN   158      29.490  63.080  51.730  1.00  0.00            
ATOM   2468  CB  ASN   158      31.250  63.670  52.590  1.00  0.00            
ATOM   2469  HB1 ASN   158      31.740  63.520  53.550  1.00  0.00            
ATOM   2470  HB2 ASN   158      30.750  64.640  52.510  1.00  0.00            
ATOM   2471  CG  ASN   158      32.250  63.500  51.460  1.00  0.00            
ATOM   2472  OD1 ASN   158      33.330  62.960  51.670  1.00  0.00            
ATOM   2473  ND2 ASN   158      31.860  63.810  50.220  1.00  0.00            
ATOM   2474 1HD2 ASN   158      30.890  64.090  50.110  1.00  0.00            
ATOM   2475 2HD2 ASN   158      32.460  63.640  49.430  1.00  0.00            
ATOM   2476  C   ASN   158      30.650  61.280  52.280  1.00  0.00            
ATOM   2477  O   ASN   158      31.150  60.550  53.130  1.00  0.00            
ATOM   2478  N   ILE   159      30.560  60.940  51.000  1.00  0.00            
ATOM   2479  H   ILE   159      30.000  61.500  50.380  1.00  0.00            
ATOM   2480  CA  ILE   159      30.910  59.610  50.530  1.00  0.00            
ATOM   2481  HA  ILE   159      30.600  58.900  51.300  1.00  0.00            
ATOM   2482  CB  ILE   159      29.970  59.130  49.430  1.00  0.00            
ATOM   2483  HB  ILE   159      28.970  59.410  49.780  1.00  0.00            
ATOM   2484  CG2 ILE   159      30.470  59.960  48.250  1.00  0.00            
ATOM   2485 1HG2 ILE   159      30.970  60.880  48.550  1.00  0.00            
ATOM   2486 2HG2 ILE   159      31.260  59.420  47.740  1.00  0.00            
ATOM   2487 3HG2 ILE   159      29.640  60.050  47.550  1.00  0.00            
ATOM   2488  CG1 ILE   159      29.900  57.630  49.160  1.00  0.00            
ATOM   2489 1HG1 ILE   159      29.730  57.010  50.050  1.00  0.00            
ATOM   2490 2HG1 ILE   159      30.900  57.360  48.840  1.00  0.00            
ATOM   2491  CD  ILE   159      28.890  57.340  48.050  1.00  0.00            
ATOM   2492  HD1 ILE   159      28.620  56.300  47.860  1.00  0.00            
ATOM   2493  HD2 ILE   159      28.000  57.960  48.190  1.00  0.00            
ATOM   2494  HD3 ILE   159      29.400  57.550  47.110  1.00  0.00            
ATOM   2495  C   ILE   159      32.390  59.390  50.270  1.00  0.00            
ATOM   2496  O   ILE   159      32.840  58.240  50.330  1.00  0.00            
ATOM   2497  N   ASP   160      33.240  60.410  50.210  1.00  0.00            
ATOM   2498  H   ASP   160      32.860  61.340  50.100  1.00  0.00            
ATOM   2499  CA  ASP   160      34.660  60.210  50.020  1.00  0.00            
ATOM   2500  HA  ASP   160      34.840  59.430  49.280  1.00  0.00            
ATOM   2501  CB  ASP   160      35.340  61.450  49.430  1.00  0.00            
ATOM   2502  HB1 ASP   160      36.330  61.180  49.070  1.00  0.00            
ATOM   2503  HB2 ASP   160      35.570  62.190  50.200  1.00  0.00            
ATOM   2504  CG  ASP   160      34.480  61.980  48.290  1.00  0.00            
ATOM   2505  OD1 ASP   160      34.330  61.270  47.270  1.00  0.00            
ATOM   2506  OD2 ASP   160      33.890  63.080  48.390  1.00  0.00            
ATOM   2507  C   ASP   160      35.310  59.690  51.290  1.00  0.00            
ATOM   2508  O   ASP   160      36.370  59.060  51.220  1.00  0.00            
ATOM   2509  N   ARG   161      34.620  59.930  52.410  1.00  0.00            
ATOM   2510  H   ARG   161      33.850  60.570  52.310  1.00  0.00            
ATOM   2511  CA  ARG   161      34.950  59.590  53.780  1.00  0.00            
ATOM   2512  HA  ARG   161      36.010  59.840  53.860  1.00  0.00            
ATOM   2513  CB  ARG   161      34.340  60.520  54.820  1.00  0.00            
ATOM   2514  HB1 ARG   161      34.580  60.110  55.810  1.00  0.00            
ATOM   2515  HB2 ARG   161      33.260  60.450  54.730  1.00  0.00            
ATOM   2516  CG  ARG   161      34.920  61.920  54.600  1.00  0.00            
ATOM   2517  HG1 ARG   161      34.750  62.220  53.570  1.00  0.00            
ATOM   2518  HG2 ARG   161      35.980  61.960  54.820  1.00  0.00            
ATOM   2519  CD  ARG   161      34.140  62.840  55.540  1.00  0.00            
ATOM   2520  HD1 ARG   161      34.190  62.450  56.550  1.00  0.00            
ATOM   2521  HD2 ARG   161      33.160  62.750  55.080  1.00  0.00            
ATOM   2522  NE  ARG   161      34.580  64.240  55.410  1.00  0.00            
ATOM   2523  HE  ARG   161      35.460  64.440  54.970  1.00  0.00            
ATOM   2524  CZ  ARG   161      33.800  65.300  55.640  1.00  0.00            
ATOM   2525  NH1 ARG   161      32.480  65.200  55.850  1.00  0.00            
ATOM   2526 1HH1 ARG   161      32.060  64.290  55.960  1.00  0.00            
ATOM   2527 2HH1 ARG   161      31.970  66.060  55.970  1.00  0.00            
ATOM   2528  NH2 ARG   161      34.330  66.530  55.720  1.00  0.00            
ATOM   2529 1HH2 ARG   161      35.250  66.740  55.360  1.00  0.00            
ATOM   2530 2HH2 ARG   161      33.810  67.390  55.850  1.00  0.00            
ATOM   2531  C   ARG   161      34.630  58.130  54.070  1.00  0.00            
ATOM   2532  O   ARG   161      35.420  57.410  54.670  1.00  0.00            
ATOM   2533  N   VAL   162      33.510  57.610  53.550  1.00  0.00            
ATOM   2534  H   VAL   162      32.770  58.250  53.290  1.00  0.00            
ATOM   2535  CA  VAL   162      33.150  56.220  53.370  1.00  0.00            
ATOM   2536  HA  VAL   162      33.110  55.750  54.350  1.00  0.00            
ATOM   2537  CB  VAL   162      31.780  56.000  52.740  1.00  0.00            
ATOM   2538  HB  VAL   162      31.790  56.240  51.680  1.00  0.00            
ATOM   2539  CG1 VAL   162      31.280  54.560  52.910  1.00  0.00            
ATOM   2540 1HG1 VAL   162      31.890  53.890  52.310  1.00  0.00            
ATOM   2541 2HG1 VAL   162      31.220  54.190  53.930  1.00  0.00            
ATOM   2542 3HG1 VAL   162      30.260  54.560  52.530  1.00  0.00            
ATOM   2543  CG2 VAL   162      30.810  56.890  53.520  1.00  0.00            
ATOM   2544 1HG2 VAL   162      30.910  56.700  54.580  1.00  0.00            
ATOM   2545 2HG2 VAL   162      31.100  57.900  53.220  1.00  0.00            
ATOM   2546 3HG2 VAL   162      29.770  56.790  53.210  1.00  0.00            
ATOM   2547  C   VAL   162      34.150  55.440  52.530  1.00  0.00            
ATOM   2548  O   VAL   162      34.680  54.400  52.910  1.00  0.00            
ATOM   2549  N   ASN   163      34.610  56.070  51.450  1.00  0.00            
ATOM   2550  H   ASN   163      34.060  56.840  51.100  1.00  0.00            
ATOM   2551  CA  ASN   163      35.510  55.490  50.460  1.00  0.00            
ATOM   2552  HA  ASN   163      35.100  54.510  50.240  1.00  0.00            
ATOM   2553  CB  ASN   163      35.400  56.320  49.190  1.00  0.00            
ATOM   2554  HB1 ASN   163      36.010  57.220  49.170  1.00  0.00            
ATOM   2555  HB2 ASN   163      34.360  56.650  49.070  1.00  0.00            
ATOM   2556  CG  ASN   163      35.790  55.540  47.940  1.00  0.00            
ATOM   2557  OD1 ASN   163      35.420  54.370  47.860  1.00  0.00            
ATOM   2558  ND2 ASN   163      36.530  56.000  46.930  1.00  0.00            
ATOM   2559 1HD2 ASN   163      36.770  56.970  47.020  1.00  0.00            
ATOM   2560 2HD2 ASN   163      36.370  55.610  46.020  1.00  0.00            
ATOM   2561  C   ASN   163      36.930  55.310  50.970  1.00  0.00            
ATOM   2562  O   ASN   163      37.480  54.220  50.840  1.00  0.00            
ATOM   2563  N   ALA   164      37.430  56.330  51.670  1.00  0.00            
ATOM   2564  H   ALA   164      36.850  57.160  51.710  1.00  0.00            
ATOM   2565  CA  ALA   164      38.700  56.390  52.360  1.00  0.00            
ATOM   2566  HA  ALA   164      39.480  55.980  51.720  1.00  0.00            
ATOM   2567  CB  ALA   164      39.060  57.870  52.500  1.00  0.00            
ATOM   2568  HB1 ALA   164      38.540  58.340  53.330  1.00  0.00            
ATOM   2569  HB2 ALA   164      40.080  57.920  52.870  1.00  0.00            
ATOM   2570  HB3 ALA   164      38.960  58.380  51.540  1.00  0.00            
ATOM   2571  C   ALA   164      38.730  55.660  53.690  1.00  0.00            
ATOM   2572  O   ALA   164      39.780  55.240  54.180  1.00  0.00            
ATOM   2573  N   GLN   165      37.590  55.370  54.320  1.00  0.00            
ATOM   2574  H   GLN   165      36.740  55.910  54.220  1.00  0.00            
ATOM   2575  CA  GLN   165      37.500  54.320  55.310  1.00  0.00            
ATOM   2576  HA  GLN   165      38.270  54.520  56.050  1.00  0.00            
ATOM   2577  CB  GLN   165      36.160  54.380  56.050  1.00  0.00            
ATOM   2578  HB1 GLN   165      35.380  54.150  55.330  1.00  0.00            
ATOM   2579  HB2 GLN   165      36.080  55.400  56.440  1.00  0.00            
ATOM   2580  CG  GLN   165      36.020  53.460  57.260  1.00  0.00            
ATOM   2581  HG1 GLN   165      35.260  53.900  57.900  1.00  0.00            
ATOM   2582  HG2 GLN   165      36.970  53.550  57.790  1.00  0.00            
ATOM   2583  CD  GLN   165      35.690  51.990  57.050  1.00  0.00            
ATOM   2584  OE1 GLN   165      35.470  51.490  55.950  1.00  0.00            
ATOM   2585  NE2 GLN   165      35.540  51.220  58.130  1.00  0.00            
ATOM   2586 1HE2 GLN   165      35.600  51.600  59.070  1.00  0.00            
ATOM   2587 2HE2 GLN   165      35.180  50.280  58.040  1.00  0.00            
ATOM   2588  C   GLN   165      37.810  52.930  54.780  1.00  0.00            
ATOM   2589  O   GLN   165      38.560  52.140  55.340  1.00  0.00            
ATOM   2590  N   GLN   166      37.340  52.620  53.560  1.00  0.00            
ATOM   2591  H   GLN   166      36.650  53.200  53.100  1.00  0.00            
ATOM   2592  CA  GLN   166      37.570  51.340  52.930  1.00  0.00            
ATOM   2593  HA  GLN   166      37.260  50.620  53.680  1.00  0.00            
ATOM   2594  CB  GLN   166      36.750  51.140  51.660  1.00  0.00            
ATOM   2595  HB1 GLN   166      37.260  51.270  50.700  1.00  0.00            
ATOM   2596  HB2 GLN   166      35.900  51.820  51.680  1.00  0.00            
ATOM   2597  CG  GLN   166      36.160  49.730  51.580  1.00  0.00            
ATOM   2598  HG1 GLN   166      35.510  49.480  52.420  1.00  0.00            
ATOM   2599  HG2 GLN   166      37.030  49.070  51.670  1.00  0.00            
ATOM   2600  CD  GLN   166      35.430  49.510  50.270  1.00  0.00            
ATOM   2601  OE1 GLN   166      35.290  50.410  49.440  1.00  0.00            
ATOM   2602  NE2 GLN   166      34.940  48.300  49.960  1.00  0.00            
ATOM   2603 1HE2 GLN   166      34.710  47.710  50.740  1.00  0.00            
ATOM   2604 2HE2 GLN   166      34.320  48.190  49.170  1.00  0.00            
ATOM   2605  C   GLN   166      39.020  51.060  52.580  1.00  0.00            
ATOM   2606  O   GLN   166      39.490  49.950  52.810  1.00  0.00            
ATOM   2607  N   ALA   167      39.750  52.120  52.230  1.00  0.00            
ATOM   2608  H   ALA   167      39.160  52.920  52.040  1.00  0.00            
ATOM   2609  CA  ALA   167      41.180  52.140  51.970  1.00  0.00            
ATOM   2610  HA  ALA   167      41.410  51.410  51.190  1.00  0.00            
ATOM   2611  CB  ALA   167      41.520  53.510  51.390  1.00  0.00            
ATOM   2612  HB1 ALA   167      42.580  53.430  51.160  1.00  0.00            
ATOM   2613  HB2 ALA   167      40.970  53.760  50.490  1.00  0.00            
ATOM   2614  HB3 ALA   167      41.360  54.230  52.200  1.00  0.00            
ATOM   2615  C   ALA   167      42.050  51.820  53.180  1.00  0.00            
ATOM   2616  O   ALA   167      43.020  51.070  53.200  1.00  0.00            
ATOM   2617  N   ARG   168      41.680  52.390  54.330  1.00  0.00            
ATOM   2618  H   ARG   168      40.910  53.030  54.270  1.00  0.00            
ATOM   2619  CA  ARG   168      42.430  52.360  55.570  1.00  0.00            
ATOM   2620  HA  ARG   168      43.490  52.500  55.350  1.00  0.00            
ATOM   2621  CB  ARG   168      42.070  53.440  56.580  1.00  0.00            
ATOM   2622  HB1 ARG   168      40.990  53.380  56.690  1.00  0.00            
ATOM   2623  HB2 ARG   168      42.320  54.440  56.220  1.00  0.00            
ATOM   2624  CG  ARG   168      42.700  53.240  57.950  1.00  0.00            
ATOM   2625  HG1 ARG   168      42.160  52.540  58.590  1.00  0.00            
ATOM   2626  HG2 ARG   168      42.600  54.060  58.660  1.00  0.00            
ATOM   2627  CD  ARG   168      44.200  52.970  57.930  1.00  0.00            
ATOM   2628  HD1 ARG   168      44.430  51.980  57.540  1.00  0.00            
ATOM   2629  HD2 ARG   168      44.650  52.890  58.920  1.00  0.00            
ATOM   2630  NE  ARG   168      44.940  54.100  57.360  1.00  0.00            
ATOM   2631  HE  ARG   168      44.510  54.980  57.600  1.00  0.00            
ATOM   2632  CZ  ARG   168      46.200  54.140  56.920  1.00  0.00            
ATOM   2633  NH1 ARG   168      47.130  53.170  56.920  1.00  0.00            
ATOM   2634 1HH1 ARG   168      46.890  52.350  57.450  1.00  0.00            
ATOM   2635 2HH1 ARG   168      47.950  53.290  56.350  1.00  0.00            
ATOM   2636  NH2 ARG   168      46.570  55.310  56.390  1.00  0.00            
ATOM   2637 1HH2 ARG   168      46.030  56.090  56.740  1.00  0.00            
ATOM   2638 2HH2 ARG   168      47.440  55.400  55.880  1.00  0.00            
ATOM   2639  C   ARG   168      42.200  50.960  56.130  1.00  0.00            
ATOM   2640  O   ARG   168      43.200  50.300  56.390  1.00  0.00            
ATOM   2641  N   ARG   169      40.980  50.470  56.360  1.00  0.00            
ATOM   2642  H   ARG   169      40.190  51.050  56.130  1.00  0.00            
ATOM   2643  CA  ARG   169      40.820  49.210  57.060  1.00  0.00            
ATOM   2644  HA  ARG   169      41.530  49.290  57.880  1.00  0.00            
ATOM   2645  CB  ARG   169      39.370  49.020  57.500  1.00  0.00            
ATOM   2646  HB1 ARG   169      39.210  47.960  57.710  1.00  0.00            
ATOM   2647  HB2 ARG   169      38.740  49.200  56.620  1.00  0.00            
ATOM   2648  CG  ARG   169      38.830  49.900  58.620  1.00  0.00            
ATOM   2649  HG1 ARG   169      37.770  49.670  58.670  1.00  0.00            
ATOM   2650  HG2 ARG   169      38.950  50.940  58.300  1.00  0.00            
ATOM   2651  CD  ARG   169      39.570  49.720  59.950  1.00  0.00            
ATOM   2652  HD1 ARG   169      40.610  50.020  59.930  1.00  0.00            
ATOM   2653  HD2 ARG   169      39.480  48.670  60.220  1.00  0.00            
ATOM   2654  NE  ARG   169      38.970  50.350  61.120  1.00  0.00            
ATOM   2655  HE  ARG   169      38.060  50.770  61.130  1.00  0.00            
ATOM   2656  CZ  ARG   169      39.550  50.540  62.320  1.00  0.00            
ATOM   2657  NH1 ARG   169      40.610  49.850  62.760  1.00  0.00            
ATOM   2658 1HH1 ARG   169      41.070  49.190  62.160  1.00  0.00            
ATOM   2659 2HH1 ARG   169      40.900  50.030  63.710  1.00  0.00            
ATOM   2660  NH2 ARG   169      39.020  51.360  63.230  1.00  0.00            
ATOM   2661 1HH2 ARG   169      38.160  51.830  62.970  1.00  0.00            
ATOM   2662 2HH2 ARG   169      39.500  51.590  64.090  1.00  0.00            
ATOM   2663  C   ARG   169      41.340  48.010  56.280  1.00  0.00            
ATOM   2664  O   ARG   169      41.750  47.050  56.940  1.00  0.00            
ATOM   2665  N   PHE   170      41.490  48.080  54.960  1.00  0.00            
ATOM   2666  H   PHE   170      41.050  48.820  54.440  1.00  0.00            
ATOM   2667  CA  PHE   170      42.150  47.080  54.140  1.00  0.00            
ATOM   2668  HA  PHE   170      41.690  46.110  54.330  1.00  0.00            
ATOM   2669  CB  PHE   170      42.090  47.380  52.640  1.00  0.00            
ATOM   2670  HB1 PHE   170      42.650  48.270  52.370  1.00  0.00            
ATOM   2671  HB2 PHE   170      41.070  47.610  52.340  1.00  0.00            
ATOM   2672  CG  PHE   170      42.610  46.270  51.750  1.00  0.00            
ATOM   2673  CD1 PHE   170      41.720  45.350  51.200  1.00  0.00            
ATOM   2674  HD1 PHE   170      40.670  45.440  51.440  1.00  0.00            
ATOM   2675  CE1 PHE   170      42.250  44.420  50.290  1.00  0.00            
ATOM   2676  HE1 PHE   170      41.580  43.650  49.950  1.00  0.00            
ATOM   2677  CZ  PHE   170      43.610  44.360  49.980  1.00  0.00            
ATOM   2678  HZ  PHE   170      44.070  43.640  49.320  1.00  0.00            
ATOM   2679  CE2 PHE   170      44.480  45.220  50.660  1.00  0.00            
ATOM   2680  HE2 PHE   170      45.520  45.180  50.380  1.00  0.00            
ATOM   2681  CD2 PHE   170      44.000  46.160  51.580  1.00  0.00            
ATOM   2682  HD2 PHE   170      44.550  47.030  51.890  1.00  0.00            
ATOM   2683  C   PHE   170      43.570  47.040  54.690  1.00  0.00            
ATOM   2684  O   PHE   170      43.950  46.000  55.220  1.00  0.00            
ATOM   2685  N   MET   171      44.350  48.120  54.720  1.00  0.00            
ATOM   2686  H   MET   171      44.090  49.050  54.440  1.00  0.00            
ATOM   2687  CA  MET   171      45.710  48.060  55.230  1.00  0.00            
ATOM   2688  HA  MET   171      46.230  47.250  54.730  1.00  0.00            
ATOM   2689  CB  MET   171      46.490  49.350  54.970  1.00  0.00            
ATOM   2690  HB1 MET   171      47.480  49.300  55.420  1.00  0.00            
ATOM   2691  HB2 MET   171      45.960  50.140  55.500  1.00  0.00            
ATOM   2692  CG  MET   171      46.610  49.590  53.470  1.00  0.00            
ATOM   2693  HG1 MET   171      46.980  50.590  53.270  1.00  0.00            
ATOM   2694  HG2 MET   171      45.580  49.600  53.100  1.00  0.00            
ATOM   2695  SD  MET   171      47.470  48.400  52.420  1.00  0.00            
ATOM   2696  CE  MET   171      47.600  49.330  50.870  1.00  0.00            
ATOM   2697  HE1 MET   171      47.710  50.360  51.200  1.00  0.00            
ATOM   2698  HE2 MET   171      48.500  49.160  50.280  1.00  0.00            
ATOM   2699  HE3 MET   171      46.700  49.200  50.280  1.00  0.00            
ATOM   2700  C   MET   171      45.770  47.660  56.700  1.00  0.00            
ATOM   2701  O   MET   171      46.780  47.090  57.110  1.00  0.00            
ATOM   2702  N   ASP   172      44.730  47.970  57.470  1.00  0.00            
ATOM   2703  H   ASP   172      43.970  48.550  57.150  1.00  0.00            
ATOM   2704  CA  ASP   172      44.770  47.680  58.890  1.00  0.00            
ATOM   2705  HA  ASP   172      45.730  48.030  59.270  1.00  0.00            
ATOM   2706  CB  ASP   172      43.590  48.450  59.470  1.00  0.00            
ATOM   2707  HB1 ASP   172      42.740  47.950  59.020  1.00  0.00            
ATOM   2708  HB2 ASP   172      43.730  49.490  59.160  1.00  0.00            
ATOM   2709  CG  ASP   172      43.510  48.360  60.990  1.00  0.00            
ATOM   2710  OD1 ASP   172      42.400  48.190  61.540  1.00  0.00            
ATOM   2711  OD2 ASP   172      44.550  48.500  61.660  1.00  0.00            
ATOM   2712  C   ASP   172      44.620  46.200  59.230  1.00  0.00            
ATOM   2713  O   ASP   172      45.210  45.740  60.200  1.00  0.00            
ATOM   2714  N   ARG   173      43.940  45.470  58.350  1.00  0.00            
ATOM   2715  H   ARG   173      43.530  45.970  57.570  1.00  0.00            
ATOM   2716  CA  ARG   173      43.190  44.240  58.520  1.00  0.00            
ATOM   2717  HA  ARG   173      43.780  43.820  59.330  1.00  0.00            
ATOM   2718  CB  ARG   173      41.810  44.560  59.080  1.00  0.00            
ATOM   2719  HB1 ARG   173      41.170  44.740  58.220  1.00  0.00            
ATOM   2720  HB2 ARG   173      41.840  45.520  59.600  1.00  0.00            
ATOM   2721  CG  ARG   173      41.170  43.420  59.870  1.00  0.00            
ATOM   2722  HG1 ARG   173      41.810  43.110  60.700  1.00  0.00            
ATOM   2723  HG2 ARG   173      41.070  42.540  59.230  1.00  0.00            
ATOM   2724  CD  ARG   173      39.800  43.850  60.370  1.00  0.00            
ATOM   2725  HD1 ARG   173      39.360  44.600  59.710  1.00  0.00            
ATOM   2726  HD2 ARG   173      39.930  44.160  61.410  1.00  0.00            
ATOM   2727  NE  ARG   173      38.920  42.680  60.360  1.00  0.00            
ATOM   2728  HE  ARG   173      39.230  41.860  59.870  1.00  0.00            
ATOM   2729  CZ  ARG   173      37.860  42.520  61.170  1.00  0.00            
ATOM   2730  NH1 ARG   173      37.330  43.560  61.830  1.00  0.00            
ATOM   2731 1HH1 ARG   173      37.670  44.500  61.980  1.00  0.00            
ATOM   2732 2HH1 ARG   173      36.500  43.310  62.360  1.00  0.00            
ATOM   2733  NH2 ARG   173      37.240  41.340  61.250  1.00  0.00            
ATOM   2734 1HH2 ARG   173      37.760  40.590  60.800  1.00  0.00            
ATOM   2735 2HH2 ARG   173      36.480  41.230  61.900  1.00  0.00            
ATOM   2736  C   ARG   173      43.170  43.240  57.380  1.00  0.00            
ATOM   2737  O   ARG   173      43.600  42.110  57.620  1.00  0.00            
ATOM   2738  N   VAL   174      42.770  43.640  56.170  1.00  0.00            
ATOM   2739  H   VAL   174      42.730  44.640  56.000  1.00  0.00            
ATOM   2740  CA  VAL   174      42.650  42.670  55.100  1.00  0.00            
ATOM   2741  HA  VAL   174      42.170  41.810  55.550  1.00  0.00            
ATOM   2742  CB  VAL   174      41.760  43.110  53.940  1.00  0.00            
ATOM   2743  HB  VAL   174      42.250  43.970  53.490  1.00  0.00            
ATOM   2744  CG1 VAL   174      41.740  42.010  52.890  1.00  0.00            
ATOM   2745 1HG1 VAL   174      42.640  41.880  52.280  1.00  0.00            
ATOM   2746 2HG1 VAL   174      41.450  41.060  53.340  1.00  0.00            
ATOM   2747 3HG1 VAL   174      40.990  42.290  52.150  1.00  0.00            
ATOM   2748  CG2 VAL   174      40.400  43.450  54.550  1.00  0.00            
ATOM   2749 1HG2 VAL   174      39.960  42.530  54.930  1.00  0.00            
ATOM   2750 2HG2 VAL   174      40.380  44.140  55.390  1.00  0.00            
ATOM   2751 3HG2 VAL   174      39.710  43.750  53.760  1.00  0.00            
ATOM   2752  C   VAL   174      44.000  42.200  54.560  1.00  0.00            
ATOM   2753  O   VAL   174      44.050  41.060  54.100  1.00  0.00            
ATOM   2754  N   VAL   175      45.050  43.000  54.710  1.00  0.00            
ATOM   2755  H   VAL   175      44.930  43.990  54.870  1.00  0.00            
ATOM   2756  CA  VAL   175      46.400  42.560  54.390  1.00  0.00            
ATOM   2757  HA  VAL   175      46.430  42.150  53.380  1.00  0.00            
ATOM   2758  CB  VAL   175      47.410  43.700  54.490  1.00  0.00            
ATOM   2759  HB  VAL   175      48.400  43.250  54.460  1.00  0.00            
ATOM   2760  CG1 VAL   175      47.430  44.760  53.400  1.00  0.00            
ATOM   2761 1HG1 VAL   175      46.450  45.230  53.350  1.00  0.00            
ATOM   2762 2HG1 VAL   175      48.170  45.550  53.560  1.00  0.00            
ATOM   2763 3HG1 VAL   175      47.610  44.300  52.430  1.00  0.00            
ATOM   2764  CG2 VAL   175      47.290  44.420  55.830  1.00  0.00            
ATOM   2765 1HG2 VAL   175      47.200  43.670  56.630  1.00  0.00            
ATOM   2766 2HG2 VAL   175      48.230  44.960  55.940  1.00  0.00            
ATOM   2767 3HG2 VAL   175      46.440  45.100  55.820  1.00  0.00            
ATOM   2768  C   VAL   175      46.820  41.420  55.300  1.00  0.00            
ATOM   2769  O   VAL   175      47.380  40.450  54.790  1.00  0.00            
ATOM   2770  N   GLY   176      46.300  41.280  56.520  1.00  0.00            
ATOM   2771  H   GLY   176      45.570  41.900  56.830  1.00  0.00            
ATOM   2772  CA  GLY   176      46.650  40.160  57.370  1.00  0.00            
ATOM   2773  HA1 GLY   176      46.270  40.500  58.340  1.00  0.00            
ATOM   2774  HA2 GLY   176      47.710  39.950  57.530  1.00  0.00            
ATOM   2775  C   GLY   176      45.980  38.860  56.970  1.00  0.00            
ATOM   2776  O   GLY   176      46.430  37.750  57.270  1.00  0.00            
ATOM   2777  N   TYR   177      44.890  38.890  56.210  1.00  0.00            
ATOM   2778  H   TYR   177      44.520  39.800  55.990  1.00  0.00            
ATOM   2779  CA  TYR   177      44.210  37.720  55.680  1.00  0.00            
ATOM   2780  HA  TYR   177      44.220  36.950  56.460  1.00  0.00            
ATOM   2781  CB  TYR   177      42.720  37.990  55.590  1.00  0.00            
ATOM   2782  HB1 TYR   177      42.140  37.190  55.120  1.00  0.00            
ATOM   2783  HB2 TYR   177      42.690  38.850  54.910  1.00  0.00            
ATOM   2784  CG  TYR   177      41.950  38.410  56.820  1.00  0.00            
ATOM   2785  CD1 TYR   177      41.180  39.560  56.610  1.00  0.00            
ATOM   2786  HD1 TYR   177      41.050  39.970  55.620  1.00  0.00            
ATOM   2787  CE1 TYR   177      40.390  40.050  57.660  1.00  0.00            
ATOM   2788  HE1 TYR   177      39.810  40.940  57.460  1.00  0.00            
ATOM   2789  CZ  TYR   177      40.520  39.510  58.950  1.00  0.00            
ATOM   2790  OH  TYR   177      39.900  40.030  60.040  1.00  0.00            
ATOM   2791  HH  TYR   177      40.290  39.700  60.850  1.00  0.00            
ATOM   2792  CE2 TYR   177      41.230  38.290  59.080  1.00  0.00            
ATOM   2793  HE2 TYR   177      41.350  37.840  60.050  1.00  0.00            
ATOM   2794  CD2 TYR   177      41.990  37.740  58.050  1.00  0.00            
ATOM   2795  HD2 TYR   177      42.620  36.860  58.090  1.00  0.00            
ATOM   2796  C   TYR   177      44.770  37.160  54.380  1.00  0.00            
ATOM   2797  O   TYR   177      44.280  36.180  53.830  1.00  0.00            
ATOM   2798  N   MET   178      45.820  37.800  53.850  1.00  0.00            
ATOM   2799  H   MET   178      46.130  38.670  54.240  1.00  0.00            
ATOM   2800  CA  MET   178      46.350  37.420  52.550  1.00  0.00            
ATOM   2801  HA  MET   178      46.120  36.390  52.280  1.00  0.00            
ATOM   2802  CB  MET   178      45.960  38.330  51.390  1.00  0.00            
ATOM   2803  HB1 MET   178      46.460  37.970  50.490  1.00  0.00            
ATOM   2804  HB2 MET   178      46.150  39.390  51.560  1.00  0.00            
ATOM   2805  CG  MET   178      44.470  38.130  51.120  1.00  0.00            
ATOM   2806  HG1 MET   178      43.740  38.470  51.850  1.00  0.00            
ATOM   2807  HG2 MET   178      44.420  37.060  50.940  1.00  0.00            
ATOM   2808  SD  MET   178      43.980  38.720  49.480  1.00  0.00            
ATOM   2809  CE  MET   178      43.820  40.470  49.930  1.00  0.00            
ATOM   2810  HE1 MET   178      44.690  40.860  50.440  1.00  0.00            
ATOM   2811  HE2 MET   178      43.460  41.010  49.060  1.00  0.00            
ATOM   2812  HE3 MET   178      42.990  40.390  50.640  1.00  0.00            
ATOM   2813  C   MET   178      47.870  37.380  52.550  1.00  0.00            
ATOM   2814  O   MET   178      48.480  36.440  52.050  1.00  0.00            
ATOM   2815  N   VAL   179      48.520  38.410  53.110  1.00  0.00            
ATOM   2816  H   VAL   179      47.910  39.040  53.610  1.00  0.00            
ATOM   2817  CA  VAL   179      49.940  38.630  53.300  1.00  0.00            
ATOM   2818  HA  VAL   179      50.350  38.500  52.290  1.00  0.00            
ATOM   2819  CB  VAL   179      50.320  40.060  53.690  1.00  0.00            
ATOM   2820  HB  VAL   179      50.010  40.220  54.720  1.00  0.00            
ATOM   2821  CG1 VAL   179      51.840  40.190  53.710  1.00  0.00            
ATOM   2822 1HG1 VAL   179      52.190  39.910  54.700  1.00  0.00            
ATOM   2823 2HG1 VAL   179      52.340  39.570  52.960  1.00  0.00            
ATOM   2824 3HG1 VAL   179      52.160  41.200  53.460  1.00  0.00            
ATOM   2825  CG2 VAL   179      49.650  41.120  52.820  1.00  0.00            
ATOM   2826 1HG2 VAL   179      50.170  41.150  51.860  1.00  0.00            
ATOM   2827 2HG2 VAL   179      48.570  40.960  52.780  1.00  0.00            
ATOM   2828 3HG2 VAL   179      49.700  42.100  53.290  1.00  0.00            
ATOM   2829  C   VAL   179      50.670  37.600  54.150  1.00  0.00            
ATOM   2830  O   VAL   179      51.380  36.750  53.610  1.00  0.00            
ATOM   2831  N   SER   180      50.420  37.670  55.460  1.00  0.00            
ATOM   2832  H   SER   180      49.870  38.460  55.760  1.00  0.00            
ATOM   2833  CA  SER   180      51.130  36.860  56.420  1.00  0.00            
ATOM   2834  HA  SER   180      52.160  37.220  56.400  1.00  0.00            
ATOM   2835  CB  SER   180      50.720  37.230  57.840  1.00  0.00            
ATOM   2836  HB1 SER   180      51.350  36.790  58.620  1.00  0.00            
ATOM   2837  HB2 SER   180      49.670  37.030  58.090  1.00  0.00            
ATOM   2838  OG  SER   180      50.860  38.630  57.910  1.00  0.00            
ATOM   2839  HG  SER   180      50.450  38.910  58.730  1.00  0.00            
ATOM   2840  C   SER   180      51.180  35.350  56.200  1.00  0.00            
ATOM   2841  O   SER   180      52.320  34.920  56.090  1.00  0.00            
ATOM   2842  N   PRO   181      50.070  34.670  55.890  1.00  0.00            
ATOM   2843  CD  PRO   181      48.710  35.140  56.060  1.00  0.00            
ATOM   2844  HD1 PRO   181      48.270  35.570  55.160  1.00  0.00            
ATOM   2845  HD2 PRO   181      48.580  35.870  56.860  1.00  0.00            
ATOM   2846  CG  PRO   181      47.960  33.840  56.330  1.00  0.00            
ATOM   2847  HG1 PRO   181      46.910  33.970  56.060  1.00  0.00            
ATOM   2848  HG2 PRO   181      48.180  33.620  57.370  1.00  0.00            
ATOM   2849  CB  PRO   181      48.680  32.900  55.360  1.00  0.00            
ATOM   2850  HB1 PRO   181      48.470  33.080  54.300  1.00  0.00            
ATOM   2851  HB2 PRO   181      48.410  31.860  55.540  1.00  0.00            
ATOM   2852  CA  PRO   181      50.150  33.270  55.510  1.00  0.00            
ATOM   2853  HA  PRO   181      50.510  32.760  56.410  1.00  0.00            
ATOM   2854  C   PRO   181      50.930  32.950  54.250  1.00  0.00            
ATOM   2855  O   PRO   181      51.440  31.830  54.220  1.00  0.00            
ATOM   2856  N   LEU   182      51.070  33.890  53.310  1.00  0.00            
ATOM   2857  H   LEU   182      50.690  34.800  53.500  1.00  0.00            
ATOM   2858  CA  LEU   182      51.930  33.720  52.160  1.00  0.00            
ATOM   2859  HA  LEU   182      51.840  32.690  51.830  1.00  0.00            
ATOM   2860  CB  LEU   182      51.320  34.580  51.050  1.00  0.00            
ATOM   2861  HB1 LEU   182      51.390  35.640  51.250  1.00  0.00            
ATOM   2862  HB2 LEU   182      50.240  34.430  51.070  1.00  0.00            
ATOM   2863  CG  LEU   182      51.970  34.280  49.700  1.00  0.00            
ATOM   2864  HG  LEU   182      53.020  34.550  49.800  1.00  0.00            
ATOM   2865  CD1 LEU   182      51.950  32.830  49.220  1.00  0.00            
ATOM   2866 1HD1 LEU   182      50.970  32.520  48.880  1.00  0.00            
ATOM   2867 2HD1 LEU   182      52.580  32.670  48.340  1.00  0.00            
ATOM   2868 3HD1 LEU   182      52.340  32.090  49.920  1.00  0.00            
ATOM   2869  CD2 LEU   182      51.350  35.120  48.580  1.00  0.00            
ATOM   2870 1HD2 LEU   182      51.400  36.180  48.840  1.00  0.00            
ATOM   2871 2HD2 LEU   182      51.950  34.900  47.700  1.00  0.00            
ATOM   2872 3HD2 LEU   182      50.330  34.780  48.380  1.00  0.00            
ATOM   2873  C   LEU   182      53.410  34.020  52.370  1.00  0.00            
ATOM   2874  O   LEU   182      54.310  33.360  51.850  1.00  0.00            
ATOM   2875  N   LEU   183      53.680  35.030  53.200  1.00  0.00            
ATOM   2876  H   LEU   183      52.940  35.580  53.620  1.00  0.00            
ATOM   2877  CA  LEU   183      54.980  35.340  53.750  1.00  0.00            
ATOM   2878  HA  LEU   183      55.720  35.410  52.960  1.00  0.00            
ATOM   2879  CB  LEU   183      54.890  36.650  54.530  1.00  0.00            
ATOM   2880  HB1 LEU   183      54.620  36.340  55.530  1.00  0.00            
ATOM   2881  HB2 LEU   183      54.080  37.260  54.120  1.00  0.00            
ATOM   2882  CG  LEU   183      56.190  37.420  54.750  1.00  0.00            
ATOM   2883  HG  LEU   183      56.980  36.900  55.290  1.00  0.00            
ATOM   2884  CD1 LEU   183      56.780  37.940  53.450  1.00  0.00            
ATOM   2885 1HD1 LEU   183      57.150  37.140  52.800  1.00  0.00            
ATOM   2886 2HD1 LEU   183      56.040  38.500  52.880  1.00  0.00            
ATOM   2887 3HD1 LEU   183      57.700  38.420  53.790  1.00  0.00            
ATOM   2888  CD2 LEU   183      55.720  38.570  55.640  1.00  0.00            
ATOM   2889 1HD2 LEU   183      55.280  38.290  56.590  1.00  0.00            
ATOM   2890 2HD2 LEU   183      56.640  39.110  55.900  1.00  0.00            
ATOM   2891 3HD2 LEU   183      55.010  39.240  55.150  1.00  0.00            
ATOM   2892  C   LEU   183      55.470  34.130  54.540  1.00  0.00            
ATOM   2893  O   LEU   183      56.650  33.800  54.400  1.00  0.00            
ATOM   2894  N   TRP   184      54.600  33.530  55.350  1.00  0.00            
ATOM   2895  H   TRP   184      53.710  33.990  55.470  1.00  0.00            
ATOM   2896  CA  TRP   184      54.840  32.320  56.110  1.00  0.00            
ATOM   2897  HA  TRP   184      55.680  32.520  56.780  1.00  0.00            
ATOM   2898  CB  TRP   184      53.650  31.960  56.990  1.00  0.00            
ATOM   2899  HB1 TRP   184      52.930  31.440  56.360  1.00  0.00            
ATOM   2900  HB2 TRP   184      53.280  32.870  57.460  1.00  0.00            
ATOM   2901  CG  TRP   184      53.910  31.120  58.200  1.00  0.00            
ATOM   2902  CD1 TRP   184      55.050  31.060  58.930  1.00  0.00            
ATOM   2903  HD1 TRP   184      55.890  31.700  58.710  1.00  0.00            
ATOM   2904  NE1 TRP   184      54.890  30.330  60.090  1.00  0.00            
ATOM   2905  HE1 TRP   184      55.580  30.330  60.830  1.00  0.00            
ATOM   2906  CE2 TRP   184      53.600  29.840  60.160  1.00  0.00            
ATOM   2907  CZ2 TRP   184      52.930  28.960  61.010  1.00  0.00            
ATOM   2908  HZ2 TRP   184      53.560  28.520  61.770  1.00  0.00            
ATOM   2909  CH2 TRP   184      51.590  28.620  60.790  1.00  0.00            
ATOM   2910  HH2 TRP   184      51.060  27.930  61.440  1.00  0.00            
ATOM   2911  CZ3 TRP   184      50.950  29.170  59.680  1.00  0.00            
ATOM   2912  HZ3 TRP   184      49.920  28.940  59.450  1.00  0.00            
ATOM   2913  CE3 TRP   184      51.610  30.030  58.790  1.00  0.00            
ATOM   2914  HE3 TRP   184      51.170  30.470  57.910  1.00  0.00            
ATOM   2915  CD2 TRP   184      52.970  30.340  58.990  1.00  0.00            
ATOM   2916  C   TRP   184      55.180  31.090  55.270  1.00  0.00            
ATOM   2917  O   TRP   184      55.970  30.280  55.740  1.00  0.00            
ATOM   2918  N   LYS   185      54.620  30.950  54.070  1.00  0.00            
ATOM   2919  H   LYS   185      54.060  31.680  53.640  1.00  0.00            
ATOM   2920  CA  LYS   185      55.000  29.960  53.080  1.00  0.00            
ATOM   2921  HA  LYS   185      54.910  29.010  53.600  1.00  0.00            
ATOM   2922  CB  LYS   185      54.090  29.990  51.860  1.00  0.00            
ATOM   2923  HB1 LYS   185      54.080  30.890  51.250  1.00  0.00            
ATOM   2924  HB2 LYS   185      53.100  30.070  52.310  1.00  0.00            
ATOM   2925  CG  LYS   185      54.150  28.680  51.070  1.00  0.00            
ATOM   2926  HG1 LYS   185      54.110  27.890  51.820  1.00  0.00            
ATOM   2927  HG2 LYS   185      55.020  28.690  50.420  1.00  0.00            
ATOM   2928  CD  LYS   185      52.900  28.540  50.210  1.00  0.00            
ATOM   2929  HD1 LYS   185      52.820  29.460  49.620  1.00  0.00            
ATOM   2930  HD2 LYS   185      51.990  28.420  50.800  1.00  0.00            
ATOM   2931  CE  LYS   185      52.940  27.390  49.220  1.00  0.00            
ATOM   2932  HE1 LYS   185      53.890  27.470  48.690  1.00  0.00            
ATOM   2933  HE2 LYS   185      52.140  27.620  48.510  1.00  0.00            
ATOM   2934  NZ  LYS   185      52.730  26.070  49.830  1.00  0.00            
ATOM   2935  HZ1 LYS   185      53.080  25.410  49.150  1.00  0.00            
ATOM   2936  HZ2 LYS   185      53.290  25.850  50.640  1.00  0.00            
ATOM   2937  HZ3 LYS   185      51.750  25.880  50.020  1.00  0.00            
ATOM   2938  C   LYS   185      56.470  30.100  52.710  1.00  0.00            
ATOM   2939  O   LYS   185      57.260  29.180  52.910  1.00  0.00            
ATOM   2940  N   LYS   186      56.840  31.290  52.210  1.00  0.00            
ATOM   2941  H   LYS   186      56.080  31.930  52.050  1.00  0.00            
ATOM   2942  CA  LYS   186      58.140  31.740  51.780  1.00  0.00            
ATOM   2943  HA  LYS   186      58.470  31.240  50.860  1.00  0.00            
ATOM   2944  CB  LYS   186      58.050  33.220  51.410  1.00  0.00            
ATOM   2945  HB1 LYS   186      59.050  33.650  51.290  1.00  0.00            
ATOM   2946  HB2 LYS   186      57.500  33.770  52.170  1.00  0.00            
ATOM   2947  CG  LYS   186      57.350  33.460  50.070  1.00  0.00            
ATOM   2948  HG1 LYS   186      57.090  34.480  49.800  1.00  0.00            
ATOM   2949  HG2 LYS   186      56.360  33.000  50.160  1.00  0.00            
ATOM   2950  CD  LYS   186      58.080  33.020  48.810  1.00  0.00            
ATOM   2951  HD1 LYS   186      58.920  32.380  49.060  1.00  0.00            
ATOM   2952  HD2 LYS   186      58.520  33.920  48.380  1.00  0.00            
ATOM   2953  CE  LYS   186      57.190  32.270  47.820  1.00  0.00            
ATOM   2954  HE1 LYS   186      56.410  32.910  47.420  1.00  0.00            
ATOM   2955  HE2 LYS   186      56.730  31.370  48.220  1.00  0.00            
ATOM   2956  NZ  LYS   186      57.890  31.920  46.570  1.00  0.00            
ATOM   2957  HZ1 LYS   186      57.290  31.640  45.810  1.00  0.00            
ATOM   2958  HZ2 LYS   186      58.430  32.690  46.210  1.00  0.00            
ATOM   2959  HZ3 LYS   186      58.450  31.090  46.720  1.00  0.00            
ATOM   2960  C   LYS   186      59.260  31.590  52.800  1.00  0.00            
ATOM   2961  O   LYS   186      60.340  31.110  52.470  1.00  0.00            
ATOM   2962  N   ILE   187      58.970  31.780  54.090  1.00  0.00            
ATOM   2963  H   ILE   187      58.040  32.040  54.370  1.00  0.00            
ATOM   2964  CA  ILE   187      59.890  31.750  55.210  1.00  0.00            
ATOM   2965  HA  ILE   187      60.570  30.940  54.950  1.00  0.00            
ATOM   2966  CB  ILE   187      60.670  33.040  55.420  1.00  0.00            
ATOM   2967  HB  ILE   187      61.230  32.870  56.340  1.00  0.00            
ATOM   2968  CG2 ILE   187      61.830  33.210  54.440  1.00  0.00            
ATOM   2969 1HG2 ILE   187      61.440  33.350  53.430  1.00  0.00            
ATOM   2970 2HG2 ILE   187      62.450  34.050  54.750  1.00  0.00            
ATOM   2971 3HG2 ILE   187      62.450  32.320  54.400  1.00  0.00            
ATOM   2972  CG1 ILE   187      59.830  34.320  55.380  1.00  0.00            
ATOM   2973 1HG1 ILE   187      59.150  34.330  56.240  1.00  0.00            
ATOM   2974 2HG1 ILE   187      59.230  34.250  54.480  1.00  0.00            
ATOM   2975  CD  ILE   187      60.510  35.680  55.360  1.00  0.00            
ATOM   2976  HD1 ILE   187      61.210  35.730  56.190  1.00  0.00            
ATOM   2977  HD2 ILE   187      61.040  35.890  54.430  1.00  0.00            
ATOM   2978  HD3 ILE   187      59.730  36.440  55.470  1.00  0.00            
ATOM   2979  C   ILE   187      59.130  31.410  56.480  1.00  0.00            
ATOM   2980  O   ILE   187      58.080  31.970  56.800  1.00  0.00            
ATOM   2981  N   ALA   188      59.630  30.580  57.400  1.00  0.00            
ATOM   2982  H   ALA   188      60.520  30.130  57.230  1.00  0.00            
ATOM   2983  CA  ALA   188      59.120  30.270  58.720  1.00  0.00            
ATOM   2984  HA  ALA   188      58.080  29.960  58.660  1.00  0.00            
ATOM   2985  CB  ALA   188      60.010  29.260  59.430  1.00  0.00            
ATOM   2986  HB1 ALA   188      59.460  29.040  60.350  1.00  0.00            
ATOM   2987  HB2 ALA   188      60.170  28.370  58.830  1.00  0.00            
ATOM   2988  HB3 ALA   188      60.940  29.750  59.720  1.00  0.00            
ATOM   2989  C   ALA   188      59.000  31.500  59.610  1.00  0.00            
ATOM   2990  O   ALA   188      57.950  31.610  60.250  1.00  0.00            
ATOM   2991  N   ARG   189      59.880  32.500  59.470  1.00  0.00            
ATOM   2992  H   ARG   189      60.690  32.440  58.870  1.00  0.00            
ATOM   2993  CA  ARG   189      59.790  33.720  60.240  1.00  0.00            
ATOM   2994  HA  ARG   189      59.520  33.410  61.250  1.00  0.00            
ATOM   2995  CB  ARG   189      61.200  34.300  60.360  1.00  0.00            
ATOM   2996  HB1 ARG   189      61.920  33.510  60.600  1.00  0.00            
ATOM   2997  HB2 ARG   189      61.300  35.060  61.130  1.00  0.00            
ATOM   2998  CG  ARG   189      61.710  34.930  59.070  1.00  0.00            
ATOM   2999  HG1 ARG   189      61.160  35.790  58.680  1.00  0.00            
ATOM   3000  HG2 ARG   189      61.620  34.120  58.340  1.00  0.00            
ATOM   3001  CD  ARG   189      63.180  35.300  59.290  1.00  0.00            
ATOM   3002  HD1 ARG   189      63.630  34.330  59.480  1.00  0.00            
ATOM   3003  HD2 ARG   189      63.270  35.950  60.160  1.00  0.00            
ATOM   3004  NE  ARG   189      63.690  35.890  58.060  1.00  0.00            
ATOM   3005  HE  ARG   189      64.060  36.830  58.070  1.00  0.00            
ATOM   3006  CZ  ARG   189      64.060  35.280  56.930  1.00  0.00            
ATOM   3007  NH1 ARG   189      64.040  33.940  56.890  1.00  0.00            
ATOM   3008 1HH1 ARG   189      63.870  33.430  57.740  1.00  0.00            
ATOM   3009 2HH1 ARG   189      64.560  33.430  56.180  1.00  0.00            
ATOM   3010  NH2 ARG   189      64.490  35.900  55.820  1.00  0.00            
ATOM   3011 1HH2 ARG   189      64.430  36.910  55.900  1.00  0.00            
ATOM   3012 2HH2 ARG   189      64.750  35.400  54.980  1.00  0.00            
ATOM   3013  C   ARG   189      58.740  34.680  59.710  1.00  0.00            
ATOM   3014  O   ARG   189      58.710  35.810  60.200  1.00  0.00            
ATOM   3015  N   GLY   190      57.910  34.280  58.740  1.00  0.00            
ATOM   3016  H   GLY   190      58.090  33.450  58.190  1.00  0.00            
ATOM   3017  CA  GLY   190      56.840  35.090  58.190  1.00  0.00            
ATOM   3018  HA1 GLY   190      56.470  34.490  57.360  1.00  0.00            
ATOM   3019  HA2 GLY   190      57.200  36.100  58.010  1.00  0.00            
ATOM   3020  C   GLY   190      55.700  35.220  59.190  1.00  0.00            
ATOM   3021  O   GLY   190      54.950  34.300  59.490  1.00  0.00            
ATOM   3022  N   LEU   191      55.710  36.400  59.820  1.00  0.00            
ATOM   3023  H   LEU   191      56.370  37.090  59.490  1.00  0.00            
ATOM   3024  CA  LEU   191      54.810  36.820  60.880  1.00  0.00            
ATOM   3025  HA  LEU   191      54.260  35.930  61.160  1.00  0.00            
ATOM   3026  CB  LEU   191      55.610  37.300  62.090  1.00  0.00            
ATOM   3027  HB1 LEU   191      56.190  38.170  61.800  1.00  0.00            
ATOM   3028  HB2 LEU   191      56.340  36.570  62.440  1.00  0.00            
ATOM   3029  CG  LEU   191      54.820  37.850  63.270  1.00  0.00            
ATOM   3030  HG  LEU   191      54.290  38.710  62.850  1.00  0.00            
ATOM   3031  CD1 LEU   191      53.750  36.930  63.860  1.00  0.00            
ATOM   3032 1HD1 LEU   191      54.020  36.240  64.660  1.00  0.00            
ATOM   3033 2HD1 LEU   191      52.940  37.540  64.240  1.00  0.00            
ATOM   3034 3HD1 LEU   191      53.250  36.300  63.120  1.00  0.00            
ATOM   3035  CD2 LEU   191      55.710  38.430  64.370  1.00  0.00            
ATOM   3036 1HD2 LEU   191      55.930  37.640  65.080  1.00  0.00            
ATOM   3037 2HD2 LEU   191      56.550  38.980  63.940  1.00  0.00            
ATOM   3038 3HD2 LEU   191      55.130  39.140  64.970  1.00  0.00            
ATOM   3039  C   LEU   191      53.790  37.830  60.380  1.00  0.00            
ATOM   3040  O   LEU   191      52.600  37.590  60.580  1.00  0.00            
ATOM   3041  N   SER   192      54.160  38.890  59.660  1.00  0.00            
ATOM   3042  H   SER   192      55.090  38.860  59.260  1.00  0.00            
ATOM   3043  CA  SER   192      53.570  40.210  59.670  1.00  0.00            
ATOM   3044  HA  SER   192      52.670  40.230  60.280  1.00  0.00            
ATOM   3045  CB  SER   192      54.500  41.330  60.160  1.00  0.00            
ATOM   3046  HB1 SER   192      53.910  42.190  60.460  1.00  0.00            
ATOM   3047  HB2 SER   192      55.250  41.600  59.420  1.00  0.00            
ATOM   3048  OG  SER   192      55.140  40.850  61.320  1.00  0.00            
ATOM   3049  HG  SER   192      54.550  40.940  62.070  1.00  0.00            
ATOM   3050  C   SER   192      53.140  40.830  58.350  1.00  0.00            
ATOM   3051  O   SER   192      53.750  40.550  57.320  1.00  0.00            
ATOM   3052  N   ALA   193      52.140  41.710  58.430  1.00  0.00            
ATOM   3053  H   ALA   193      51.750  41.960  59.330  1.00  0.00            
ATOM   3054  CA  ALA   193      51.390  42.030  57.240  1.00  0.00            
ATOM   3055  HA  ALA   193      51.430  41.220  56.510  1.00  0.00            
ATOM   3056  CB  ALA   193      49.980  42.070  57.820  1.00  0.00            
ATOM   3057  HB1 ALA   193      49.300  42.360  57.010  1.00  0.00            
ATOM   3058  HB2 ALA   193      49.600  41.120  58.200  1.00  0.00            
ATOM   3059  HB3 ALA   193      49.870  42.800  58.610  1.00  0.00            
ATOM   3060  C   ALA   193      51.680  43.340  56.520  1.00  0.00            
ATOM   3061  O   ALA   193      51.230  43.550  55.390  1.00  0.00            
ATOM   3062  N   GLY   194      52.130  44.360  57.260  1.00  0.00            
ATOM   3063  H   GLY   194      52.430  44.130  58.200  1.00  0.00            
ATOM   3064  CA  GLY   194      52.160  45.760  56.870  1.00  0.00            
ATOM   3065  HA1 GLY   194      52.310  46.420  57.720  1.00  0.00            
ATOM   3066  HA2 GLY   194      51.230  45.900  56.310  1.00  0.00            
ATOM   3067  C   GLY   194      53.400  46.140  56.080  1.00  0.00            
ATOM   3068  O   GLY   194      54.240  45.340  55.690  1.00  0.00            
ATOM   3069  N   ARG   195      53.500  47.450  55.810  1.00  0.00            
ATOM   3070  H   ARG   195      52.870  48.110  56.210  1.00  0.00            
ATOM   3071  CA  ARG   195      54.460  47.940  54.840  1.00  0.00            
ATOM   3072  HA  ARG   195      55.350  47.310  54.860  1.00  0.00            
ATOM   3073  CB  ARG   195      53.920  47.940  53.420  1.00  0.00            
ATOM   3074  HB1 ARG   195      53.750  46.930  53.030  1.00  0.00            
ATOM   3075  HB2 ARG   195      54.690  48.310  52.750  1.00  0.00            
ATOM   3076  CG  ARG   195      52.600  48.660  53.150  1.00  0.00            
ATOM   3077  HG1 ARG   195      52.720  49.750  53.100  1.00  0.00            
ATOM   3078  HG2 ARG   195      51.890  48.410  53.940  1.00  0.00            
ATOM   3079  CD  ARG   195      51.990  48.320  51.800  1.00  0.00            
ATOM   3080  HD1 ARG   195      50.970  48.670  51.650  1.00  0.00            
ATOM   3081  HD2 ARG   195      51.750  47.260  51.770  1.00  0.00            
ATOM   3082  NE  ARG   195      52.650  48.660  50.540  1.00  0.00            
ATOM   3083  HE  ARG   195      53.410  49.330  50.590  1.00  0.00            
ATOM   3084  CZ  ARG   195      52.320  48.310  49.300  1.00  0.00            
ATOM   3085  NH1 ARG   195      51.150  47.710  49.010  1.00  0.00            
ATOM   3086 1HH1 ARG   195      50.520  47.390  49.740  1.00  0.00            
ATOM   3087 2HH1 ARG   195      50.980  47.590  48.020  1.00  0.00            
ATOM   3088  NH2 ARG   195      53.140  48.590  48.280  1.00  0.00            
ATOM   3089 1HH2 ARG   195      54.070  48.890  48.520  1.00  0.00            
ATOM   3090 2HH2 ARG   195      52.960  48.200  47.360  1.00  0.00            
ATOM   3091  C   ARG   195      54.970  49.340  55.160  1.00  0.00            
ATOM   3092  O   ARG   195      55.240  50.160  54.280  1.00  0.00            
ATOM   3093  N   VAL   196      55.130  49.670  56.440  1.00  0.00            
ATOM   3094  H   VAL   196      54.920  48.880  57.030  1.00  0.00            
ATOM   3095  CA  VAL   196      55.680  50.860  57.070  1.00  0.00            
ATOM   3096  HA  VAL   196      55.850  51.590  56.290  1.00  0.00            
ATOM   3097  CB  VAL   196      54.500  51.420  57.860  1.00  0.00            
ATOM   3098  HB  VAL   196      54.130  50.640  58.530  1.00  0.00            
ATOM   3099  CG1 VAL   196      54.820  52.680  58.670  1.00  0.00            
ATOM   3100 1HG1 VAL   196      53.940  53.090  59.160  1.00  0.00            
ATOM   3101 2HG1 VAL   196      55.610  52.430  59.370  1.00  0.00            
ATOM   3102 3HG1 VAL   196      55.190  53.490  58.050  1.00  0.00            
ATOM   3103  CG2 VAL   196      53.300  51.810  56.990  1.00  0.00            
ATOM   3104 1HG2 VAL   196      52.550  52.380  57.540  1.00  0.00            
ATOM   3105 2HG2 VAL   196      53.610  52.510  56.220  1.00  0.00            
ATOM   3106 3HG2 VAL   196      52.790  50.930  56.590  1.00  0.00            
ATOM   3107  C   VAL   196      57.000  50.790  57.820  1.00  0.00            
ATOM   3108  O   VAL   196      57.690  51.780  58.040  1.00  0.00            
ATOM   3109  N   GLN   197      57.400  49.540  58.090  1.00  0.00            
ATOM   3110  H   GLN   197      56.790  48.790  57.800  1.00  0.00            
ATOM   3111  CA  GLN   197      58.710  49.190  58.590  1.00  0.00            
ATOM   3112  HA  GLN   197      58.790  49.640  59.580  1.00  0.00            
ATOM   3113  CB  GLN   197      58.800  47.670  58.680  1.00  0.00            
ATOM   3114  HB1 GLN   197      58.470  47.290  57.720  1.00  0.00            
ATOM   3115  HB2 GLN   197      57.980  47.410  59.350  1.00  0.00            
ATOM   3116  CG  GLN   197      60.150  47.270  59.280  1.00  0.00            
ATOM   3117  HG1 GLN   197      60.320  47.940  60.120  1.00  0.00            
ATOM   3118  HG2 GLN   197      61.010  47.380  58.620  1.00  0.00            
ATOM   3119  CD  GLN   197      60.140  45.800  59.660  1.00  0.00            
ATOM   3120  OE1 GLN   197      60.420  45.480  60.820  1.00  0.00            
ATOM   3121  NE2 GLN   197      59.890  44.930  58.680  1.00  0.00            
ATOM   3122 1HE2 GLN   197      59.570  45.270  57.790  1.00  0.00            
ATOM   3123 2HE2 GLN   197      59.830  43.950  58.940  1.00  0.00            
ATOM   3124  C   GLN   197      59.920  49.730  57.830  1.00  0.00            
ATOM   3125  O   GLN   197      60.940  50.060  58.430  1.00  0.00            
ATOM   3126  N   SER   198      59.710  49.970  56.540  1.00  0.00            
ATOM   3127  H   SER   198      58.780  49.800  56.180  1.00  0.00            
ATOM   3128  CA  SER   198      60.590  50.610  55.570  1.00  0.00            
ATOM   3129  HA  SER   198      61.420  49.930  55.380  1.00  0.00            
ATOM   3130  CB  SER   198      59.700  50.760  54.340  1.00  0.00            
ATOM   3131  HB1 SER   198      59.500  49.750  53.980  1.00  0.00            
ATOM   3132  HB2 SER   198      60.280  51.250  53.560  1.00  0.00            
ATOM   3133  OG  SER   198      58.470  51.390  54.650  1.00  0.00            
ATOM   3134  HG  SER   198      57.860  51.250  53.930  1.00  0.00            
ATOM   3135  C   SER   198      60.980  52.010  56.020  1.00  0.00            
ATOM   3136  O   SER   198      62.140  52.380  55.880  1.00  0.00            
ATOM   3137  N   VAL   199      60.070  52.770  56.630  1.00  0.00            
ATOM   3138  H   VAL   199      59.120  52.460  56.530  1.00  0.00            
ATOM   3139  CA  VAL   199      60.300  54.080  57.200  1.00  0.00            
ATOM   3140  HA  VAL   199      60.920  54.690  56.540  1.00  0.00            
ATOM   3141  CB  VAL   199      59.020  54.900  57.200  1.00  0.00            
ATOM   3142  HB  VAL   199      58.330  54.660  58.010  1.00  0.00            
ATOM   3143  CG1 VAL   199      59.350  56.360  57.510  1.00  0.00            
ATOM   3144 1HG1 VAL   199      59.830  56.950  56.730  1.00  0.00            
ATOM   3145 2HG1 VAL   199      58.430  56.880  57.750  1.00  0.00            
ATOM   3146 3HG1 VAL   199      59.850  56.420  58.470  1.00  0.00            
ATOM   3147  CG2 VAL   199      58.170  54.800  55.930  1.00  0.00            
ATOM   3148 1HG2 VAL   199      57.680  53.820  55.940  1.00  0.00            
ATOM   3149 2HG2 VAL   199      57.420  55.570  55.820  1.00  0.00            
ATOM   3150 3HG2 VAL   199      58.880  54.910  55.100  1.00  0.00            
ATOM   3151  C   VAL   199      60.760  53.980  58.650  1.00  0.00            
ATOM   3152  O   VAL   199      61.730  54.680  58.930  1.00  0.00            
ATOM   3153  N   ALA   200      60.240  53.050  59.450  1.00  0.00            
ATOM   3154  H   ALA   200      59.540  52.440  59.060  1.00  0.00            
ATOM   3155  CA  ALA   200      60.700  52.850  60.810  1.00  0.00            
ATOM   3156  HA  ALA   200      60.650  53.780  61.390  1.00  0.00            
ATOM   3157  CB  ALA   200      59.760  51.830  61.440  1.00  0.00            
ATOM   3158  HB1 ALA   200      59.880  50.860  60.950  1.00  0.00            
ATOM   3159  HB2 ALA   200      60.050  51.700  62.480  1.00  0.00            
ATOM   3160  HB3 ALA   200      58.690  52.030  61.320  1.00  0.00            
ATOM   3161  C   ALA   200      62.150  52.410  60.960  1.00  0.00            
ATOM   3162  O   ALA   200      62.770  52.820  61.940  1.00  0.00            
ATOM   3163  N   VAL   201      62.640  51.550  60.060  1.00  0.00            
ATOM   3164  H   VAL   201      62.040  51.170  59.350  1.00  0.00            
ATOM   3165  CA  VAL   201      64.040  51.210  60.030  1.00  0.00            
ATOM   3166  HA  VAL   201      64.310  50.950  61.050  1.00  0.00            
ATOM   3167  CB  VAL   201      64.220  49.940  59.200  1.00  0.00            
ATOM   3168  HB  VAL   201      63.700  50.030  58.250  1.00  0.00            
ATOM   3169  CG1 VAL   201      65.680  49.720  58.810  1.00  0.00            
ATOM   3170 1HG1 VAL   201      65.700  48.830  58.180  1.00  0.00            
ATOM   3171 2HG1 VAL   201      66.120  50.520  58.220  1.00  0.00            
ATOM   3172 3HG1 VAL   201      66.330  49.560  59.670  1.00  0.00            
ATOM   3173  CG2 VAL   201      63.750  48.670  59.910  1.00  0.00            
ATOM   3174 1HG2 VAL   201      62.730  48.840  60.270  1.00  0.00            
ATOM   3175 2HG2 VAL   201      63.610  47.850  59.210  1.00  0.00            
ATOM   3176 3HG2 VAL   201      64.360  48.340  60.750  1.00  0.00            
ATOM   3177  C   VAL   201      64.910  52.380  59.570  1.00  0.00            
ATOM   3178  O   VAL   201      65.830  52.670  60.330  1.00  0.00            
ATOM   3179  N   ARG   202      64.630  53.020  58.430  1.00  0.00            
ATOM   3180  H   ARG   202      63.880  52.690  57.840  1.00  0.00            
ATOM   3181  CA  ARG   202      65.570  53.980  57.900  1.00  0.00            
ATOM   3182  HA  ARG   202      66.540  53.490  58.010  1.00  0.00            
ATOM   3183  CB  ARG   202      65.400  54.320  56.420  1.00  0.00            
ATOM   3184  HB1 ARG   202      64.480  54.890  56.340  1.00  0.00            
ATOM   3185  HB2 ARG   202      65.150  53.410  55.860  1.00  0.00            
ATOM   3186  CG  ARG   202      66.600  55.020  55.800  1.00  0.00            
ATOM   3187  HG1 ARG   202      66.460  56.020  56.210  1.00  0.00            
ATOM   3188  HG2 ARG   202      66.350  55.010  54.740  1.00  0.00            
ATOM   3189  CD  ARG   202      67.970  54.440  56.150  1.00  0.00            
ATOM   3190  HD1 ARG   202      68.180  54.460  57.220  1.00  0.00            
ATOM   3191  HD2 ARG   202      68.600  55.180  55.650  1.00  0.00            
ATOM   3192  NE  ARG   202      68.200  53.090  55.630  1.00  0.00            
ATOM   3193  HE  ARG   202      67.480  52.490  55.250  1.00  0.00            
ATOM   3194  CZ  ARG   202      69.410  52.510  55.580  1.00  0.00            
ATOM   3195  NH1 ARG   202      70.570  53.030  56.000  1.00  0.00            
ATOM   3196 1HH1 ARG   202      70.650  53.950  56.410  1.00  0.00            
ATOM   3197 2HH1 ARG   202      71.350  52.460  55.700  1.00  0.00            
ATOM   3198  NH2 ARG   202      69.460  51.410  54.810  1.00  0.00            
ATOM   3199 1HH2 ARG   202      68.620  51.220  54.290  1.00  0.00            
ATOM   3200 2HH2 ARG   202      70.290  50.910  54.540  1.00  0.00            
ATOM   3201  C   ARG   202      65.610  55.160  58.860  1.00  0.00            
ATOM   3202  O   ARG   202      66.640  55.800  59.070  1.00  0.00            
ATOM   3203  N   LEU   203      64.540  55.510  59.570  1.00  0.00            
ATOM   3204  H   LEU   203      63.600  55.220  59.310  1.00  0.00            
ATOM   3205  CA  LEU   203      64.500  56.430  60.690  1.00  0.00            
ATOM   3206  HA  LEU   203      64.750  57.410  60.270  1.00  0.00            
ATOM   3207  CB  LEU   203      63.090  56.480  61.270  1.00  0.00            
ATOM   3208  HB1 LEU   203      62.800  55.450  61.480  1.00  0.00            
ATOM   3209  HB2 LEU   203      62.470  56.870  60.460  1.00  0.00            
ATOM   3210  CG  LEU   203      62.820  57.270  62.550  1.00  0.00            
ATOM   3211  HG  LEU   203      63.400  56.860  63.370  1.00  0.00            
ATOM   3212  CD1 LEU   203      63.310  58.710  62.480  1.00  0.00            
ATOM   3213 1HD1 LEU   203      63.250  59.200  63.460  1.00  0.00            
ATOM   3214 2HD1 LEU   203      64.330  58.820  62.130  1.00  0.00            
ATOM   3215 3HD1 LEU   203      62.640  59.280  61.840  1.00  0.00            
ATOM   3216  CD2 LEU   203      61.350  57.360  62.940  1.00  0.00            
ATOM   3217 1HD2 LEU   203      60.630  57.760  62.220  1.00  0.00            
ATOM   3218 2HD2 LEU   203      60.910  56.380  63.130  1.00  0.00            
ATOM   3219 3HD2 LEU   203      61.220  57.890  63.880  1.00  0.00            
ATOM   3220  C   LEU   203      65.590  56.180  61.710  1.00  0.00            
ATOM   3221  O   LEU   203      66.460  57.040  61.840  1.00  0.00            
ATOM   3222  N   VAL   204      65.620  55.010  62.360  1.00  0.00            
ATOM   3223  H   VAL   204      64.820  54.400  62.220  1.00  0.00            
ATOM   3224  CA  VAL   204      66.570  54.660  63.400  1.00  0.00            
ATOM   3225  HA  VAL   204      66.740  55.530  64.020  1.00  0.00            
ATOM   3226  CB  VAL   204      65.990  53.670  64.400  1.00  0.00            
ATOM   3227  HB  VAL   204      65.920  52.690  63.940  1.00  0.00            
ATOM   3228  CG1 VAL   204      66.790  53.420  65.680  1.00  0.00            
ATOM   3229 1HG1 VAL   204      66.410  52.600  66.290  1.00  0.00            
ATOM   3230 2HG1 VAL   204      67.820  53.110  65.490  1.00  0.00            
ATOM   3231 3HG1 VAL   204      66.850  54.340  66.270  1.00  0.00            
ATOM   3232  CG2 VAL   204      64.580  54.090  64.820  1.00  0.00            
ATOM   3233 1HG2 VAL   204      64.230  53.210  65.350  1.00  0.00            
ATOM   3234 2HG2 VAL   204      64.720  54.910  65.530  1.00  0.00            
ATOM   3235 3HG2 VAL   204      63.910  54.260  63.980  1.00  0.00            
ATOM   3236  C   VAL   204      67.930  54.200  62.900  1.00  0.00            
ATOM   3237  O   VAL   204      68.900  54.380  63.630  1.00  0.00            
ATOM   3238  N   VAL   205      68.130  53.560  61.740  1.00  0.00            
ATOM   3239  H   VAL   205      67.350  53.380  61.140  1.00  0.00            
ATOM   3240  CA  VAL   205      69.420  53.160  61.220  1.00  0.00            
ATOM   3241  HA  VAL   205      69.940  52.390  61.800  1.00  0.00            
ATOM   3242  CB  VAL   205      69.200  52.400  59.920  1.00  0.00            
ATOM   3243  HB  VAL   205      68.650  53.040  59.230  1.00  0.00            
ATOM   3244  CG1 VAL   205      70.520  52.130  59.190  1.00  0.00            
ATOM   3245 1HG1 VAL   205      70.380  51.400  58.390  1.00  0.00            
ATOM   3246 2HG1 VAL   205      70.870  53.040  58.700  1.00  0.00            
ATOM   3247 3HG1 VAL   205      71.230  51.740  59.910  1.00  0.00            
ATOM   3248  CG2 VAL   205      68.500  51.050  60.000  1.00  0.00            
ATOM   3249 1HG2 VAL   205      69.080  50.200  60.360  1.00  0.00            
ATOM   3250 2HG2 VAL   205      67.700  51.100  60.730  1.00  0.00            
ATOM   3251 3HG2 VAL   205      68.120  50.760  59.020  1.00  0.00            
ATOM   3252  C   VAL   205      70.330  54.370  61.030  1.00  0.00            
ATOM   3253  O   VAL   205      71.510  54.170  61.280  1.00  0.00            
ATOM   3254  N   GLU   206      69.850  55.530  60.580  1.00  0.00            
ATOM   3255  H   GLU   206      68.860  55.760  60.580  1.00  0.00            
ATOM   3256  CA  GLU   206      70.700  56.670  60.300  1.00  0.00            
ATOM   3257  HA  GLU   206      71.630  56.350  59.830  1.00  0.00            
ATOM   3258  CB  GLU   206      69.960  57.650  59.410  1.00  0.00            
ATOM   3259  HB1 GLU   206      70.570  58.550  59.430  1.00  0.00            
ATOM   3260  HB2 GLU   206      69.010  57.930  59.870  1.00  0.00            
ATOM   3261  CG  GLU   206      69.720  57.290  57.940  1.00  0.00            
ATOM   3262  HG1 GLU   206      69.320  58.150  57.410  1.00  0.00            
ATOM   3263  HG2 GLU   206      69.010  56.470  58.070  1.00  0.00            
ATOM   3264  CD  GLU   206      71.040  56.730  57.420  1.00  0.00            
ATOM   3265  OE1 GLU   206      71.080  55.520  57.100  1.00  0.00            
ATOM   3266  OE2 GLU   206      72.020  57.490  57.300  1.00  0.00            
ATOM   3267  C   GLU   206      71.170  57.270  61.620  1.00  0.00            
ATOM   3268  O   GLU   206      72.230  57.890  61.600  1.00  0.00            
ATOM   3269  N   ARG   207      70.290  57.300  62.620  1.00  0.00            
ATOM   3270  H   ARG   207      69.380  56.920  62.400  1.00  0.00            
ATOM   3271  CA  ARG   207      70.670  57.830  63.920  1.00  0.00            
ATOM   3272  HA  ARG   207      71.170  58.780  63.730  1.00  0.00            
ATOM   3273  CB  ARG   207      69.440  58.030  64.790  1.00  0.00            
ATOM   3274  HB1 ARG   207      68.960  57.070  65.010  1.00  0.00            
ATOM   3275  HB2 ARG   207      68.630  58.500  64.220  1.00  0.00            
ATOM   3276  CG  ARG   207      69.710  58.820  66.060  1.00  0.00            
ATOM   3277  HG1 ARG   207      70.450  58.220  66.610  1.00  0.00            
ATOM   3278  HG2 ARG   207      68.750  59.090  66.500  1.00  0.00            
ATOM   3279  CD  ARG   207      70.340  60.200  65.920  1.00  0.00            
ATOM   3280  HD1 ARG   207      71.320  59.980  65.510  1.00  0.00            
ATOM   3281  HD2 ARG   207      70.440  60.550  66.950  1.00  0.00            
ATOM   3282  NE  ARG   207      69.680  61.200  65.070  1.00  0.00            
ATOM   3283  HE  ARG   207      70.060  61.450  64.170  1.00  0.00            
ATOM   3284  CZ  ARG   207      68.690  62.060  65.340  1.00  0.00            
ATOM   3285  NH1 ARG   207      68.050  62.070  66.510  1.00  0.00            
ATOM   3286 1HH1 ARG   207      68.300  61.440  67.260  1.00  0.00            
ATOM   3287 2HH1 ARG   207      67.410  62.820  66.750  1.00  0.00            
ATOM   3288  NH2 ARG   207      68.430  63.080  64.510  1.00  0.00            
ATOM   3289 1HH2 ARG   207      68.890  63.070  63.610  1.00  0.00            
ATOM   3290 2HH2 ARG   207      67.710  63.750  64.750  1.00  0.00            
ATOM   3291  C   ARG   207      71.730  56.950  64.580  1.00  0.00            
ATOM   3292  O   ARG   207      72.700  57.390  65.180  1.00  0.00            
ATOM   3293  N   GLU   208      71.730  55.650  64.310  1.00  0.00            
ATOM   3294  H   GLU   208      70.930  55.330  63.780  1.00  0.00            
ATOM   3295  CA  GLU   208      72.730  54.720  64.810  1.00  0.00            
ATOM   3296  HA  GLU   208      72.730  54.790  65.900  1.00  0.00            
ATOM   3297  CB  GLU   208      72.400  53.280  64.460  1.00  0.00            
ATOM   3298  HB1 GLU   208      72.700  53.070  63.430  1.00  0.00            
ATOM   3299  HB2 GLU   208      71.320  53.110  64.470  1.00  0.00            
ATOM   3300  CG  GLU   208      73.110  52.290  65.380  1.00  0.00            
ATOM   3301  HG1 GLU   208      74.170  52.490  65.220  1.00  0.00            
ATOM   3302  HG2 GLU   208      72.970  51.290  64.990  1.00  0.00            
ATOM   3303  CD  GLU   208      72.580  52.550  66.790  1.00  0.00            
ATOM   3304  OE1 GLU   208      73.480  52.940  67.570  1.00  0.00            
ATOM   3305  OE2 GLU   208      71.390  52.410  67.120  1.00  0.00            
ATOM   3306  C   GLU   208      74.140  55.090  64.380  1.00  0.00            
ATOM   3307  O   GLU   208      75.110  55.030  65.140  1.00  0.00            
ATOM   3308  N   ARG   209      74.200  55.380  63.080  1.00  0.00            
ATOM   3309  H   ARG   209      73.340  55.350  62.550  1.00  0.00            
ATOM   3310  CA  ARG   209      75.440  55.660  62.390  1.00  0.00            
ATOM   3311  HA  ARG   209      76.180  54.870  62.510  1.00  0.00            
ATOM   3312  CB  ARG   209      74.990  55.790  60.930  1.00  0.00            
ATOM   3313  HB1 ARG   209      74.300  56.630  60.820  1.00  0.00            
ATOM   3314  HB2 ARG   209      74.430  54.880  60.680  1.00  0.00            
ATOM   3315  CG  ARG   209      76.220  55.860  60.050  1.00  0.00            
ATOM   3316  HG1 ARG   209      76.780  54.930  59.910  1.00  0.00            
ATOM   3317  HG2 ARG   209      76.870  56.660  60.410  1.00  0.00            
ATOM   3318  CD  ARG   209      75.800  56.440  58.700  1.00  0.00            
ATOM   3319  HD1 ARG   209      76.620  56.380  57.990  1.00  0.00            
ATOM   3320  HD2 ARG   209      75.580  57.500  58.760  1.00  0.00            
ATOM   3321  NE  ARG   209      74.660  55.830  58.010  1.00  0.00            
ATOM   3322  HE  ARG   209      73.830  56.400  58.070  1.00  0.00            
ATOM   3323  CZ  ARG   209      74.660  54.650  57.370  1.00  0.00            
ATOM   3324  NH1 ARG   209      75.700  53.830  57.170  1.00  0.00            
ATOM   3325 1HH1 ARG   209      76.540  54.180  57.600  1.00  0.00            
ATOM   3326 2HH1 ARG   209      75.510  52.910  56.790  1.00  0.00            
ATOM   3327  NH2 ARG   209      73.490  54.150  56.960  1.00  0.00            
ATOM   3328 1HH2 ARG   209      72.580  54.590  57.070  1.00  0.00            
ATOM   3329 2HH2 ARG   209      73.510  53.210  56.590  1.00  0.00            
ATOM   3330  C   ARG   209      76.040  56.960  62.880  1.00  0.00            
ATOM   3331  O   ARG   209      77.230  56.930  63.180  1.00  0.00            
ATOM   3332  N   GLU   210      75.330  58.070  63.090  1.00  0.00            
ATOM   3333  H   GLU   210      74.360  58.020  62.810  1.00  0.00            
ATOM   3334  CA  GLU   210      75.870  59.340  63.550  1.00  0.00            
ATOM   3335  HA  GLU   210      76.740  59.640  62.970  1.00  0.00            
ATOM   3336  CB  GLU   210      74.870  60.480  63.340  1.00  0.00            
ATOM   3337  HB1 GLU   210      74.820  60.670  62.270  1.00  0.00            
ATOM   3338  HB2 GLU   210      75.360  61.370  63.730  1.00  0.00            
ATOM   3339  CG  GLU   210      73.460  60.270  63.880  1.00  0.00            
ATOM   3340  HG1 GLU   210      73.550  60.110  64.950  1.00  0.00            
ATOM   3341  HG2 GLU   210      72.990  59.450  63.340  1.00  0.00            
ATOM   3342  CD  GLU   210      72.730  61.580  63.610  1.00  0.00            
ATOM   3343  OE1 GLU   210      71.610  61.410  63.080  1.00  0.00            
ATOM   3344  OE2 GLU   210      73.200  62.650  64.060  1.00  0.00            
ATOM   3345  C   GLU   210      76.240  59.270  65.020  1.00  0.00            
ATOM   3346  O   GLU   210      77.040  60.060  65.510  1.00  0.00            
ATOM   3347  N   ILE   211      75.640  58.340  65.770  1.00  0.00            
ATOM   3348  H   ILE   211      74.990  57.770  65.260  1.00  0.00            
ATOM   3349  CA  ILE   211      76.090  57.950  67.100  1.00  0.00            
ATOM   3350  HA  ILE   211      76.390  58.830  67.670  1.00  0.00            
ATOM   3351  CB  ILE   211      74.880  57.380  67.840  1.00  0.00            
ATOM   3352  HB  ILE   211      74.490  56.590  67.200  1.00  0.00            
ATOM   3353  CG2 ILE   211      75.320  56.850  69.200  1.00  0.00            
ATOM   3354 1HG2 ILE   211      75.530  57.610  69.950  1.00  0.00            
ATOM   3355 2HG2 ILE   211      74.420  56.450  69.650  1.00  0.00            
ATOM   3356 3HG2 ILE   211      76.060  56.050  69.120  1.00  0.00            
ATOM   3357  CG1 ILE   211      73.720  58.360  68.000  1.00  0.00            
ATOM   3358 1HG1 ILE   211      73.710  59.050  67.150  1.00  0.00            
ATOM   3359 2HG1 ILE   211      74.000  59.000  68.840  1.00  0.00            
ATOM   3360  CD  ILE   211      72.380  57.710  68.310  1.00  0.00            
ATOM   3361  HD1 ILE   211      72.330  57.160  69.260  1.00  0.00            
ATOM   3362  HD2 ILE   211      71.560  58.420  68.420  1.00  0.00            
ATOM   3363  HD3 ILE   211      72.240  56.990  67.500  1.00  0.00            
ATOM   3364  C   ILE   211      77.310  57.050  67.090  1.00  0.00            
ATOM   3365  O   ILE   211      78.200  57.290  67.910  1.00  0.00            
ATOM   3366  N   LYS   212      77.530  56.150  66.140  1.00  0.00            
ATOM   3367  H   LYS   212      76.780  56.040  65.470  1.00  0.00            
ATOM   3368  CA  LYS   212      78.770  55.420  65.940  1.00  0.00            
ATOM   3369  HA  LYS   212      79.060  54.980  66.890  1.00  0.00            
ATOM   3370  CB  LYS   212      78.540  54.250  65.000  1.00  0.00            
ATOM   3371  HB1 LYS   212      78.630  54.750  64.030  1.00  0.00            
ATOM   3372  HB2 LYS   212      77.590  53.730  65.050  1.00  0.00            
ATOM   3373  CG  LYS   212      79.690  53.240  65.010  1.00  0.00            
ATOM   3374  HG1 LYS   212      79.710  52.850  66.030  1.00  0.00            
ATOM   3375  HG2 LYS   212      80.620  53.760  64.800  1.00  0.00            
ATOM   3376  CD  LYS   212      79.430  52.230  63.900  1.00  0.00            
ATOM   3377  HD1 LYS   212      79.090  52.760  63.010  1.00  0.00            
ATOM   3378  HD2 LYS   212      78.620  51.590  64.250  1.00  0.00            
ATOM   3379  CE  LYS   212      80.560  51.260  63.550  1.00  0.00            
ATOM   3380  HE1 LYS   212      81.400  51.910  63.320  1.00  0.00            
ATOM   3381  HE2 LYS   212      80.270  50.720  62.650  1.00  0.00            
ATOM   3382  NZ  LYS   212      81.020  50.350  64.610  1.00  0.00            
ATOM   3383  HZ1 LYS   212      81.840  49.920  64.200  1.00  0.00            
ATOM   3384  HZ2 LYS   212      81.300  50.830  65.460  1.00  0.00            
ATOM   3385  HZ3 LYS   212      80.240  49.740  64.810  1.00  0.00            
ATOM   3386  C   LYS   212      79.940  56.340  65.620  1.00  0.00            
ATOM   3387  O   LYS   212      81.090  56.000  65.890  1.00  0.00            
ATOM   3388  N   ALA   213      79.620  57.540  65.130  1.00  0.00            
ATOM   3389  H   ALA   213      78.630  57.640  64.980  1.00  0.00            
ATOM   3390  CA  ALA   213      80.590  58.490  64.620  1.00  0.00            
ATOM   3391  HA  ALA   213      81.390  57.940  64.120  1.00  0.00            
ATOM   3392  CB  ALA   213      79.900  59.350  63.570  1.00  0.00            
ATOM   3393  HB1 ALA   213      79.380  60.150  64.110  1.00  0.00            
ATOM   3394  HB2 ALA   213      80.580  59.770  62.820  1.00  0.00            
ATOM   3395  HB3 ALA   213      79.190  58.690  63.080  1.00  0.00            
ATOM   3396  C   ALA   213      81.170  59.350  65.730  1.00  0.00            
ATOM   3397  O   ALA   213      82.290  59.840  65.660  1.00  0.00            
ATOM   3398  N   PHE   214      80.350  59.590  66.760  1.00  0.00            
ATOM   3399  H   PHE   214      79.420  59.220  66.710  1.00  0.00            
ATOM   3400  CA  PHE   214      80.620  60.480  67.880  1.00  0.00            
ATOM   3401  HA  PHE   214      80.890  61.420  67.400  1.00  0.00            
ATOM   3402  CB  PHE   214      79.320  60.700  68.650  1.00  0.00            
ATOM   3403  HB1 PHE   214      78.960  59.670  68.750  1.00  0.00            
ATOM   3404  HB2 PHE   214      78.530  61.150  68.050  1.00  0.00            
ATOM   3405  CG  PHE   214      79.270  61.310  70.030  1.00  0.00            
ATOM   3406  CD1 PHE   214      79.500  62.690  70.080  1.00  0.00            
ATOM   3407  HD1 PHE   214      79.520  63.220  69.140  1.00  0.00            
ATOM   3408  CE1 PHE   214      79.540  63.380  71.300  1.00  0.00            
ATOM   3409  HE1 PHE   214      79.530  64.460  71.260  1.00  0.00            
ATOM   3410  CZ  PHE   214      79.410  62.670  72.500  1.00  0.00            
ATOM   3411  HZ  PHE   214      79.490  63.260  73.400  1.00  0.00            
ATOM   3412  CE2 PHE   214      79.210  61.280  72.450  1.00  0.00            
ATOM   3413  HE2 PHE   214      79.120  60.750  73.390  1.00  0.00            
ATOM   3414  CD2 PHE   214      79.140  60.600  71.230  1.00  0.00            
ATOM   3415  HD2 PHE   214      79.030  59.530  71.240  1.00  0.00            
ATOM   3416  C   PHE   214      81.750  59.930  68.740  1.00  0.00            
ATOM   3417  O   PHE   214      81.820  58.720  68.960  1.00  0.00            
ATOM   3418  N   VAL   215      82.490  60.860  69.350  1.00  0.00            
ATOM   3419  H   VAL   215      82.280  61.820  69.100  1.00  0.00            
ATOM   3420  CA  VAL   215      83.510  60.490  70.310  1.00  0.00            
ATOM   3421  HA  VAL   215      83.320  59.500  70.730  1.00  0.00            
ATOM   3422  CB  VAL   215      84.910  60.500  69.720  1.00  0.00            
ATOM   3423  HB  VAL   215      85.150  61.450  69.260  1.00  0.00            
ATOM   3424  CG1 VAL   215      85.890  60.020  70.800  1.00  0.00            
ATOM   3425 1HG1 VAL   215      85.950  60.740  71.610  1.00  0.00            
ATOM   3426 2HG1 VAL   215      85.560  59.090  71.260  1.00  0.00            
ATOM   3427 3HG1 VAL   215      86.880  59.910  70.340  1.00  0.00            
ATOM   3428  CG2 VAL   215      84.980  59.570  68.510  1.00  0.00            
ATOM   3429 1HG2 VAL   215      84.180  59.830  67.820  1.00  0.00            
ATOM   3430 2HG2 VAL   215      85.890  59.700  67.930  1.00  0.00            
ATOM   3431 3HG2 VAL   215      84.760  58.530  68.730  1.00  0.00            
ATOM   3432  C   VAL   215      83.410  61.540  71.410  1.00  0.00            
ATOM   3433  O   VAL   215      83.600  62.710  71.080  1.00  0.00            
ATOM   3434  N   PRO   216      83.120  61.300  72.690  1.00  0.00            
ATOM   3435  CD  PRO   216      83.080  59.990  73.300  1.00  0.00            
ATOM   3436  HD1 PRO   216      84.020  59.450  73.150  1.00  0.00            
ATOM   3437  HD2 PRO   216      82.260  59.410  72.890  1.00  0.00            
ATOM   3438  CG  PRO   216      82.780  60.240  74.780  1.00  0.00            
ATOM   3439  HG1 PRO   216      83.740  60.170  75.300  1.00  0.00            
ATOM   3440  HG2 PRO   216      82.110  59.420  75.020  1.00  0.00            
ATOM   3441  CB  PRO   216      82.150  61.620  74.890  1.00  0.00            
ATOM   3442  HB1 PRO   216      82.330  62.180  75.810  1.00  0.00            
ATOM   3443  HB2 PRO   216      81.070  61.530  74.780  1.00  0.00            
ATOM   3444  CA  PRO   216      82.780  62.300  73.680  1.00  0.00            
ATOM   3445  HA  PRO   216      82.170  63.040  73.160  1.00  0.00            
ATOM   3446  C   PRO   216      84.010  63.100  74.050  1.00  0.00            
ATOM   3447  O   PRO   216      85.130  62.590  74.000  1.00  0.00            
ATOM   3448  N   GLU   217      83.800  64.310  74.570  1.00  0.00            
ATOM   3449  H   GLU   217      82.890  64.740  74.660  1.00  0.00            
ATOM   3450  CA  GLU   217      84.850  65.010  75.280  1.00  0.00            
ATOM   3451  HA  GLU   217      85.710  64.350  75.240  1.00  0.00            
ATOM   3452  CB  GLU   217      85.230  66.240  74.460  1.00  0.00            
ATOM   3453  HB1 GLU   217      84.530  67.050  74.690  1.00  0.00            
ATOM   3454  HB2 GLU   217      85.120  65.980  73.410  1.00  0.00            
ATOM   3455  CG  GLU   217      86.600  66.810  74.800  1.00  0.00            
ATOM   3456  HG1 GLU   217      86.520  67.150  75.840  1.00  0.00            
ATOM   3457  HG2 GLU   217      86.920  67.560  74.070  1.00  0.00            
ATOM   3458  CD  GLU   217      87.750  65.810  74.820  1.00  0.00            
ATOM   3459  OE1 GLU   217      88.090  65.170  73.800  1.00  0.00            
ATOM   3460  OE2 GLU   217      88.340  65.450  75.860  1.00  0.00            
ATOM   3461  C   GLU   217      84.340  65.320  76.680  1.00  0.00            
ATOM   3462  O   GLU   217      83.220  65.720  76.960  1.00  0.00            
ATOM   3463  N   GLU   218      85.200  65.100  77.670  1.00  0.00            
ATOM   3464  H   GLU   218      86.090  64.700  77.410  1.00  0.00            
ATOM   3465  CA  GLU   218      84.950  65.220  79.090  1.00  0.00            
ATOM   3466  HA  GLU   218      83.980  65.670  79.260  1.00  0.00            
ATOM   3467  CB  GLU   218      85.000  63.830  79.720  1.00  0.00            
ATOM   3468  HB1 GLU   218      85.030  63.820  80.810  1.00  0.00            
ATOM   3469  HB2 GLU   218      85.930  63.350  79.430  1.00  0.00            
ATOM   3470  CG  GLU   218      83.800  62.960  79.350  1.00  0.00            
ATOM   3471  HG1 GLU   218      83.610  62.900  78.270  1.00  0.00            
ATOM   3472  HG2 GLU   218      82.960  63.430  79.850  1.00  0.00            
ATOM   3473  CD  GLU   218      83.800  61.520  79.850  1.00  0.00            
ATOM   3474  OE1 GLU   218      82.690  60.980  80.060  1.00  0.00            
ATOM   3475  OE2 GLU   218      84.870  60.860  79.910  1.00  0.00            
ATOM   3476  C   GLU   218      86.070  65.990  79.780  1.00  0.00            
ATOM   3477  O   GLU   218      87.250  65.870  79.460  1.00  0.00            
ATOM   3478  N   PHE   219      85.840  66.780  80.840  1.00  0.00            
ATOM   3479  H   PHE   219      84.850  66.860  81.020  1.00  0.00            
ATOM   3480  CA  PHE   219      86.790  67.390  81.750  1.00  0.00            
ATOM   3481  HA  PHE   219      87.600  66.710  82.000  1.00  0.00            
ATOM   3482  CB  PHE   219      87.380  68.580  81.010  1.00  0.00            
ATOM   3483  HB1 PHE   219      87.380  68.440  79.930  1.00  0.00            
ATOM   3484  HB2 PHE   219      88.350  68.730  81.480  1.00  0.00            
ATOM   3485  CG  PHE   219      86.620  69.880  81.130  1.00  0.00            
ATOM   3486  CD1 PHE   219      85.640  70.240  80.200  1.00  0.00            
ATOM   3487  HD1 PHE   219      85.330  69.630  79.360  1.00  0.00            
ATOM   3488  CE1 PHE   219      85.080  71.520  80.210  1.00  0.00            
ATOM   3489  HE1 PHE   219      84.310  71.740  79.490  1.00  0.00            
ATOM   3490  CZ  PHE   219      85.310  72.340  81.330  1.00  0.00            
ATOM   3491  HZ  PHE   219      84.700  73.230  81.380  1.00  0.00            
ATOM   3492  CE2 PHE   219      86.260  72.010  82.300  1.00  0.00            
ATOM   3493  HE2 PHE   219      86.420  72.620  83.180  1.00  0.00            
ATOM   3494  CD2 PHE   219      86.900  70.770  82.170  1.00  0.00            
ATOM   3495  HD2 PHE   219      87.680  70.530  82.880  1.00  0.00            
ATOM   3496  C   PHE   219      86.090  67.700  83.070  1.00  0.00            
ATOM   3497  O   PHE   219      84.870  67.770  83.180  1.00  0.00            
ATOM   3498  N   TRP   220      86.840  67.920  84.150  1.00  0.00            
ATOM   3499  H   TRP   220      87.820  67.760  84.020  1.00  0.00            
ATOM   3500  CA  TRP   220      86.350  68.090  85.510  1.00  0.00            
ATOM   3501  HA  TRP   220      85.290  67.870  85.520  1.00  0.00            
ATOM   3502  CB  TRP   220      87.020  67.120  86.470  1.00  0.00            
ATOM   3503  HB1 TRP   220      86.920  67.540  87.470  1.00  0.00            
ATOM   3504  HB2 TRP   220      88.070  67.040  86.200  1.00  0.00            
ATOM   3505  CG  TRP   220      86.340  65.800  86.630  1.00  0.00            
ATOM   3506  CD1 TRP   220      85.400  65.560  87.570  1.00  0.00            
ATOM   3507  HD1 TRP   220      85.140  66.210  88.390  1.00  0.00            
ATOM   3508  NE1 TRP   220      84.860  64.310  87.340  1.00  0.00            
ATOM   3509  HE1 TRP   220      83.980  63.960  87.700  1.00  0.00            
ATOM   3510  CE2 TRP   220      85.470  63.640  86.310  1.00  0.00            
ATOM   3511  CZ2 TRP   220      85.330  62.380  85.710  1.00  0.00            
ATOM   3512  HZ2 TRP   220      84.800  61.620  86.260  1.00  0.00            
ATOM   3513  CH2 TRP   220      86.050  62.110  84.540  1.00  0.00            
ATOM   3514  HH2 TRP   220      85.900  61.150  84.070  1.00  0.00            
ATOM   3515  CZ3 TRP   220      86.890  63.080  83.980  1.00  0.00            
ATOM   3516  HZ3 TRP   220      87.340  62.900  83.020  1.00  0.00            
ATOM   3517  CE3 TRP   220      87.150  64.270  84.680  1.00  0.00            
ATOM   3518  HE3 TRP   220      87.830  64.970  84.220  1.00  0.00            
ATOM   3519  CD2 TRP   220      86.370  64.610  85.790  1.00  0.00            
ATOM   3520  C   TRP   220      86.400  69.510  86.070  1.00  0.00            
ATOM   3521  O   TRP   220      87.340  70.240  85.780  1.00  0.00            
ATOM   3522  N   GLU   221      85.490  69.900  86.960  1.00  0.00            
ATOM   3523  H   GLU   221      84.740  69.280  87.220  1.00  0.00            
ATOM   3524  CA  GLU   221      85.550  71.180  87.640  1.00  0.00            
ATOM   3525  HA  GLU   221      86.570  71.580  87.660  1.00  0.00            
ATOM   3526  CB  GLU   221      84.940  72.110  86.600  1.00  0.00            
ATOM   3527  HB1 GLU   221      83.860  72.010  86.690  1.00  0.00            
ATOM   3528  HB2 GLU   221      85.170  71.830  85.570  1.00  0.00            
ATOM   3529  CG  GLU   221      85.320  73.580  86.770  1.00  0.00            
ATOM   3530  HG1 GLU   221      86.390  73.760  86.620  1.00  0.00            
ATOM   3531  HG2 GLU   221      85.190  73.950  87.780  1.00  0.00            
ATOM   3532  CD  GLU   221      84.600  74.480  85.760  1.00  0.00            
ATOM   3533  OE1 GLU   221      83.360  74.480  85.900  1.00  0.00            
ATOM   3534  OE2 GLU   221      85.230  75.080  84.870  1.00  0.00            
ATOM   3535  C   GLU   221      84.780  71.320  88.940  1.00  0.00            
ATOM   3536  O   GLU   221      83.800  70.600  89.130  1.00  0.00            
ATOM   3537  N   VAL   222      85.110  72.260  89.830  1.00  0.00            
ATOM   3538  H   VAL   222      85.860  72.920  89.670  1.00  0.00            
ATOM   3539  CA  VAL   222      84.500  72.380  91.130  1.00  0.00            
ATOM   3540  HA  VAL   222      84.150  71.400  91.440  1.00  0.00            
ATOM   3541  CB  VAL   222      85.510  72.850  92.170  1.00  0.00            
ATOM   3542  HB  VAL   222      85.760  73.900  92.030  1.00  0.00            
ATOM   3543  CG1 VAL   222      84.910  72.620  93.550  1.00  0.00            
ATOM   3544 1HG1 VAL   222      85.660  72.680  94.340  1.00  0.00            
ATOM   3545 2HG1 VAL   222      84.090  73.320  93.710  1.00  0.00            
ATOM   3546 3HG1 VAL   222      84.480  71.610  93.560  1.00  0.00            
ATOM   3547  CG2 VAL   222      86.780  72.000  92.070  1.00  0.00            
ATOM   3548 1HG2 VAL   222      86.520  71.000  91.750  1.00  0.00            
ATOM   3549 2HG2 VAL   222      87.350  72.430  91.240  1.00  0.00            
ATOM   3550 3HG2 VAL   222      87.190  71.930  93.080  1.00  0.00            
ATOM   3551  C   VAL   222      83.380  73.420  91.060  1.00  0.00            
ATOM   3552  O   VAL   222      83.660  74.570  90.720  1.00  0.00            
ATOM   3553  N   ASP   223      82.120  73.080  91.360  1.00  0.00            
ATOM   3554  H   ASP   223      81.890  72.150  91.680  1.00  0.00            
ATOM   3555  CA  ASP   223      81.100  74.020  91.750  1.00  0.00            
ATOM   3556  HA  ASP   223      81.280  74.980  91.260  1.00  0.00            
ATOM   3557  CB  ASP   223      79.720  73.530  91.310  1.00  0.00            
ATOM   3558  HB1 ASP   223      79.530  72.550  91.750  1.00  0.00            
ATOM   3559  HB2 ASP   223      79.670  73.450  90.230  1.00  0.00            
ATOM   3560  CG  ASP   223      78.630  74.500  91.730  1.00  0.00            
ATOM   3561  OD1 ASP   223      77.950  74.260  92.750  1.00  0.00            
ATOM   3562  OD2 ASP   223      78.460  75.540  91.060  1.00  0.00            
ATOM   3563  C   ASP   223      81.250  74.160  93.260  1.00  0.00            
ATOM   3564  O   ASP   223      81.450  73.190  93.990  1.00  0.00            
ATOM   3565  N   ALA   224      81.270  75.400  93.750  1.00  0.00            
ATOM   3566  H   ALA   224      81.070  76.160  93.110  1.00  0.00            
ATOM   3567  CA  ALA   224      81.720  75.800  95.070  1.00  0.00            
ATOM   3568  HA  ALA   224      81.800  74.950  95.740  1.00  0.00            
ATOM   3569  CB  ALA   224      83.050  76.540  94.910  1.00  0.00            
ATOM   3570  HB1 ALA   224      83.090  77.270  94.110  1.00  0.00            
ATOM   3571  HB2 ALA   224      83.280  76.990  95.880  1.00  0.00            
ATOM   3572  HB3 ALA   224      83.880  75.860  94.710  1.00  0.00            
ATOM   3573  C   ALA   224      80.740  76.730  95.760  1.00  0.00            
ATOM   3574  O   ALA   224      79.800  77.280  95.180  1.00  0.00            
ATOM   3575  N   SER   225      80.940  76.940  97.070  1.00  0.00            
ATOM   3576  H   SER   225      81.760  76.520  97.470  1.00  0.00            
ATOM   3577  CA  SER   225      80.350  78.010  97.860  1.00  0.00            
ATOM   3578  HA  SER   225      79.960  78.640  97.070  1.00  0.00            
ATOM   3579  CB  SER   225      79.170  77.610  98.740  1.00  0.00            
ATOM   3580  HB1 SER   225      79.450  77.240  99.730  1.00  0.00            
ATOM   3581  HB2 SER   225      78.570  76.920  98.150  1.00  0.00            
ATOM   3582  OG  SER   225      78.510  78.820  99.010  1.00  0.00            
ATOM   3583  HG  SER   225      77.660  78.760  98.570  1.00  0.00            
ATOM   3584  C   SER   225      81.350  78.840  98.650  1.00  0.00            
ATOM   3585  O   SER   225      82.370  78.230  98.930  1.00  0.00            
ATOM   3586  N   THR   226      81.110  80.140  98.860  1.00  0.00            
ATOM   3587  H   THR   226      80.230  80.510  98.540  1.00  0.00            
ATOM   3588  CA  THR   226      81.940  81.090  99.570  1.00  0.00            
ATOM   3589  HA  THR   226      82.530  80.460 100.230  1.00  0.00            
ATOM   3590  CB  THR   226      82.890  81.790  98.610  1.00  0.00            
ATOM   3591  HB  THR   226      83.230  81.050  97.890  1.00  0.00            
ATOM   3592  CG2 THR   226      82.340  82.990  97.840  1.00  0.00            
ATOM   3593 1HG2 THR   226      82.910  83.170  96.930  1.00  0.00            
ATOM   3594 2HG2 THR   226      81.290  82.810  97.630  1.00  0.00            
ATOM   3595 3HG2 THR   226      82.500  83.880  98.450  1.00  0.00            
ATOM   3596  OG1 THR   226      84.010  82.200  99.370  1.00  0.00            
ATOM   3597  HG1 THR   226      84.750  82.310  98.760  1.00  0.00            
ATOM   3598  C   THR   226      81.140  82.050 100.450  1.00  0.00            
ATOM   3599  O   THR   226      79.940  82.240 100.280  1.00  0.00            
ATOM   3600  N   THR   227      81.770  82.710 101.430  1.00  0.00            
ATOM   3601  H   THR   227      82.750  82.510 101.540  1.00  0.00            
ATOM   3602  CA  THR   227      81.130  83.500 102.460  1.00  0.00            
ATOM   3603  HA  THR   227      80.100  83.690 102.170  1.00  0.00            
ATOM   3604  CB  THR   227      81.130  82.940 103.880  1.00  0.00            
ATOM   3605  HB  THR   227      81.000  83.830 104.500  1.00  0.00            
ATOM   3606  CG2 THR   227      80.010  81.950 104.150  1.00  0.00            
ATOM   3607 1HG2 THR   227      80.070  81.170 103.380  1.00  0.00            
ATOM   3608 2HG2 THR   227      80.130  81.540 105.150  1.00  0.00            
ATOM   3609 3HG2 THR   227      79.070  82.490 103.990  1.00  0.00            
ATOM   3610  OG1 THR   227      82.310  82.330 104.360  1.00  0.00            
ATOM   3611  HG1 THR   227      82.670  81.610 103.850  1.00  0.00            
ATOM   3612  C   THR   227      81.710  84.910 102.510  1.00  0.00            
ATOM   3613  O   THR   227      82.930  85.060 102.460  1.00  0.00            
ATOM   3614  N   THR   228      80.780  85.860 102.500  1.00  0.00            
ATOM   3615  H   THR   228      79.820  85.540 102.600  1.00  0.00            
ATOM   3616  CA  THR   228      81.070  87.270 102.400  1.00  0.00            
ATOM   3617  HA  THR   228      81.990  87.430 101.840  1.00  0.00            
ATOM   3618  CB  THR   228      79.920  88.040 101.770  1.00  0.00            
ATOM   3619  HB  THR   228      80.220  89.060 101.520  1.00  0.00            
ATOM   3620  CG2 THR   228      79.530  87.460 100.410  1.00  0.00            
ATOM   3621 1HG2 THR   228      80.370  87.390  99.710  1.00  0.00            
ATOM   3622 2HG2 THR   228      79.090  86.470 100.420  1.00  0.00            
ATOM   3623 3HG2 THR   228      78.830  88.190 100.000  1.00  0.00            
ATOM   3624  OG1 THR   228      78.800  88.040 102.630  1.00  0.00            
ATOM   3625  HG1 THR   228      78.040  88.370 102.150  1.00  0.00            
ATOM   3626  C   THR   228      81.350  87.860 103.780  1.00  0.00            
ATOM   3627  O   THR   228      81.050  87.140 104.730  1.00  0.00            
ATOM   3628  N   PRO   229      81.700  89.140 103.960  1.00  0.00            
ATOM   3629  CD  PRO   229      82.410  89.970 103.010  1.00  0.00            
ATOM   3630  HD1 PRO   229      81.730  90.510 102.350  1.00  0.00            
ATOM   3631  HD2 PRO   229      83.180  89.380 102.510  1.00  0.00            
ATOM   3632  CG  PRO   229      83.130  90.920 103.960  1.00  0.00            
ATOM   3633  HG1 PRO   229      83.460  91.850 103.490  1.00  0.00            
ATOM   3634  HG2 PRO   229      84.050  90.540 104.410  1.00  0.00            
ATOM   3635  CB  PRO   229      82.110  91.180 105.060  1.00  0.00            
ATOM   3636  HB1 PRO   229      81.310  91.820 104.690  1.00  0.00            
ATOM   3637  HB2 PRO   229      82.600  91.580 105.940  1.00  0.00            
ATOM   3638  CA  PRO   229      81.630  89.740 105.270  1.00  0.00            
ATOM   3639  HA  PRO   229      82.330  89.270 105.960  1.00  0.00            
ATOM   3640  C   PRO   229      80.280  89.930 105.950  1.00  0.00            
ATOM   3641  O   PRO   229      80.250  90.420 107.070  1.00  0.00            
ATOM   3642  N   SER   230      79.160  89.500 105.360  1.00  0.00            
ATOM   3643  H   SER   230      79.270  89.080 104.450  1.00  0.00            
ATOM   3644  CA  SER   230      77.900  89.330 106.050  1.00  0.00            
ATOM   3645  HA  SER   230      77.910  89.980 106.920  1.00  0.00            
ATOM   3646  CB  SER   230      76.740  89.880 105.220  1.00  0.00            
ATOM   3647  HB1 SER   230      75.990  90.300 105.890  1.00  0.00            
ATOM   3648  HB2 SER   230      76.310  89.100 104.590  1.00  0.00            
ATOM   3649  OG  SER   230      77.040  90.930 104.320  1.00  0.00            
ATOM   3650  HG  SER   230      76.960  90.650 103.400  1.00  0.00            
ATOM   3651  C   SER   230      77.590  87.890 106.450  1.00  0.00            
ATOM   3652  O   SER   230      76.470  87.650 106.890  1.00  0.00            
ATOM   3653  N   GLY   231      78.630  87.050 106.350  1.00  0.00            
ATOM   3654  H   GLY   231      79.450  87.330 105.820  1.00  0.00            
ATOM   3655  CA  GLY   231      78.400  85.640 106.580  1.00  0.00            
ATOM   3656  HA1 GLY   231      77.900  85.560 107.540  1.00  0.00            
ATOM   3657  HA2 GLY   231      79.370  85.140 106.630  1.00  0.00            
ATOM   3658  C   GLY   231      77.470  84.940 105.600  1.00  0.00            
ATOM   3659  O   GLY   231      77.200  83.750 105.750  1.00  0.00            
ATOM   3660  N   GLU   232      76.950  85.680 104.610  1.00  0.00            
ATOM   3661  H   GLU   232      77.150  86.670 104.590  1.00  0.00            
ATOM   3662  CA  GLU   232      76.040  85.120 103.630  1.00  0.00            
ATOM   3663  HA  GLU   232      75.270  84.660 104.250  1.00  0.00            
ATOM   3664  CB  GLU   232      75.470  86.350 102.930  1.00  0.00            
ATOM   3665  HB1 GLU   232      75.310  86.270 101.850  1.00  0.00            
ATOM   3666  HB2 GLU   232      76.150  87.200 103.020  1.00  0.00            
ATOM   3667  CG  GLU   232      74.210  86.820 103.660  1.00  0.00            
ATOM   3668  HG1 GLU   232      74.470  87.250 104.630  1.00  0.00            
ATOM   3669  HG2 GLU   232      73.490  86.010 103.780  1.00  0.00            
ATOM   3670  CD  GLU   232      73.550  87.980 102.950  1.00  0.00            
ATOM   3671  OE1 GLU   232      74.140  89.080 102.880  1.00  0.00            
ATOM   3672  OE2 GLU   232      72.430  87.810 102.420  1.00  0.00            
ATOM   3673  C   GLU   232      76.740  84.250 102.600  1.00  0.00            
ATOM   3674  O   GLU   232      77.790  84.650 102.110  1.00  0.00            
ATOM   3675  N   ALA   233      76.050  83.190 102.170  1.00  0.00            
ATOM   3676  H   ALA   233      75.090  83.030 102.410  1.00  0.00            
ATOM   3677  CA  ALA   233      76.650  82.300 101.190  1.00  0.00            
ATOM   3678  HA  ALA   233      77.710  82.200 101.400  1.00  0.00            
ATOM   3679  CB  ALA   233      76.140  80.890 101.510  1.00  0.00            
ATOM   3680  HB1 ALA   233      75.080  80.670 101.390  1.00  0.00            
ATOM   3681  HB2 ALA   233      76.660  80.160 100.890  1.00  0.00            
ATOM   3682  HB3 ALA   233      76.350  80.750 102.570  1.00  0.00            
ATOM   3683  C   ALA   233      76.470  82.680  99.730  1.00  0.00            
ATOM   3684  O   ALA   233      75.370  83.110  99.390  1.00  0.00            
ATOM   3685  N   LEU   234      77.450  82.340  98.880  1.00  0.00            
ATOM   3686  H   LEU   234      78.210  81.880  99.360  1.00  0.00            
ATOM   3687  CA  LEU   234      77.650  82.780  97.520  1.00  0.00            
ATOM   3688  HA  LEU   234      76.650  83.050  97.180  1.00  0.00            
ATOM   3689  CB  LEU   234      78.550  84.010  97.550  1.00  0.00            
ATOM   3690  HB1 LEU   234      79.330  83.900  98.310  1.00  0.00            
ATOM   3691  HB2 LEU   234      77.940  84.880  97.810  1.00  0.00            
ATOM   3692  CG  LEU   234      79.060  84.460  96.180  1.00  0.00            
ATOM   3693  HG  LEU   234      79.710  83.740  95.680  1.00  0.00            
ATOM   3694  CD1 LEU   234      77.940  84.540  95.150  1.00  0.00            
ATOM   3695 1HD1 LEU   234      77.250  85.260  95.580  1.00  0.00            
ATOM   3696 2HD1 LEU   234      78.340  84.870  94.190  1.00  0.00            
ATOM   3697 3HD1 LEU   234      77.530  83.530  95.080  1.00  0.00            
ATOM   3698  CD2 LEU   234      79.960  85.670  96.350  1.00  0.00            
ATOM   3699 1HD2 LEU   234      79.210  86.410  96.610  1.00  0.00            
ATOM   3700 2HD2 LEU   234      80.690  85.550  97.140  1.00  0.00            
ATOM   3701 3HD2 LEU   234      80.460  85.870  95.400  1.00  0.00            
ATOM   3702  C   LEU   234      78.150  81.580  96.730  1.00  0.00            
ATOM   3703  O   LEU   234      79.330  81.250  96.750  1.00  0.00            
ATOM   3704  N   ALA   235      77.270  80.960  95.930  1.00  0.00            
ATOM   3705  H   ALA   235      76.290  81.180  95.900  1.00  0.00            
ATOM   3706  CA  ALA   235      77.790  79.990  94.990  1.00  0.00            
ATOM   3707  HA  ALA   235      78.460  79.370  95.590  1.00  0.00            
ATOM   3708  CB  ALA   235      76.690  79.000  94.650  1.00  0.00            
ATOM   3709  HB1 ALA   235      76.020  79.410  93.890  1.00  0.00            
ATOM   3710  HB2 ALA   235      77.150  78.080  94.280  1.00  0.00            
ATOM   3711  HB3 ALA   235      76.150  78.710  95.550  1.00  0.00            
ATOM   3712  C   ALA   235      78.580  80.450  93.770  1.00  0.00            
ATOM   3713  O   ALA   235      78.250  81.450  93.120  1.00  0.00            
ATOM   3714  N   LEU   236      79.720  79.800  93.510  1.00  0.00            
ATOM   3715  H   LEU   236      79.870  78.920  93.980  1.00  0.00            
ATOM   3716  CA  LEU   236      80.610  80.210  92.450  1.00  0.00            
ATOM   3717  HA  LEU   236      80.100  80.690  91.610  1.00  0.00            
ATOM   3718  CB  LEU   236      81.560  81.270  92.980  1.00  0.00            
ATOM   3719  HB1 LEU   236      80.940  82.030  93.470  1.00  0.00            
ATOM   3720  HB2 LEU   236      82.040  81.710  92.110  1.00  0.00            
ATOM   3721  CG  LEU   236      82.790  80.840  93.780  1.00  0.00            
ATOM   3722  HG  LEU   236      83.240  80.010  93.240  1.00  0.00            
ATOM   3723  CD1 LEU   236      83.760  81.990  94.010  1.00  0.00            
ATOM   3724 1HD1 LEU   236      84.680  81.650  94.480  1.00  0.00            
ATOM   3725 2HD1 LEU   236      84.050  82.480  93.080  1.00  0.00            
ATOM   3726 3HD1 LEU   236      83.280  82.740  94.640  1.00  0.00            
ATOM   3727  CD2 LEU   236      82.490  80.240  95.150  1.00  0.00            
ATOM   3728 1HD2 LEU   236      82.020  81.020  95.740  1.00  0.00            
ATOM   3729 2HD2 LEU   236      81.880  79.350  95.010  1.00  0.00            
ATOM   3730 3HD2 LEU   236      83.420  80.010  95.670  1.00  0.00            
ATOM   3731  C   LEU   236      81.280  78.980  91.850  1.00  0.00            
ATOM   3732  O   LEU   236      80.990  77.840  92.230  1.00  0.00            
ATOM   3733  N   GLN   237      82.120  79.040  90.820  1.00  0.00            
ATOM   3734  H   GLN   237      82.320  79.950  90.430  1.00  0.00            
ATOM   3735  CA  GLN   237      82.700  77.890  90.160  1.00  0.00            
ATOM   3736  HA  GLN   237      82.600  77.020  90.810  1.00  0.00            
ATOM   3737  CB  GLN   237      82.060  77.590  88.810  1.00  0.00            
ATOM   3738  HB1 GLN   237      82.620  76.710  88.490  1.00  0.00            
ATOM   3739  HB2 GLN   237      82.180  78.440  88.140  1.00  0.00            
ATOM   3740  CG  GLN   237      80.590  77.170  88.870  1.00  0.00            
ATOM   3741  HG1 GLN   237      80.400  76.390  89.600  1.00  0.00            
ATOM   3742  HG2 GLN   237      80.230  76.750  87.930  1.00  0.00            
ATOM   3743  CD  GLN   237      79.640  78.290  89.270  1.00  0.00            
ATOM   3744  OE1 GLN   237      79.620  79.350  88.650  1.00  0.00            
ATOM   3745  NE2 GLN   237      78.770  78.190  90.280  1.00  0.00            
ATOM   3746 1HE2 GLN   237      78.730  77.310  90.770  1.00  0.00            
ATOM   3747 2HE2 GLN   237      78.170  78.960  90.510  1.00  0.00            
ATOM   3748  C   GLN   237      84.190  78.040  89.860  1.00  0.00            
ATOM   3749  O   GLN   237      84.600  79.120  89.440  1.00  0.00            
ATOM   3750  N   VAL   238      85.070  77.050  90.080  1.00  0.00            
ATOM   3751  H   VAL   238      84.660  76.180  90.380  1.00  0.00            
ATOM   3752  CA  VAL   238      86.500  77.230  90.160  1.00  0.00            
ATOM   3753  HA  VAL   238      86.920  77.900  89.400  1.00  0.00            
ATOM   3754  CB  VAL   238      86.860  77.840  91.510  1.00  0.00            
ATOM   3755  HB  VAL   238      87.950  77.830  91.580  1.00  0.00            
ATOM   3756  CG1 VAL   238      86.360  79.250  91.800  1.00  0.00            
ATOM   3757 1HG1 VAL   238      85.300  79.340  92.030  1.00  0.00            
ATOM   3758 2HG1 VAL   238      86.880  79.600  92.690  1.00  0.00            
ATOM   3759 3HG1 VAL   238      86.550  79.900  90.940  1.00  0.00            
ATOM   3760  CG2 VAL   238      86.490  76.930  92.670  1.00  0.00            
ATOM   3761 1HG2 VAL   238      85.420  76.980  92.870  1.00  0.00            
ATOM   3762 2HG2 VAL   238      86.870  75.910  92.590  1.00  0.00            
ATOM   3763 3HG2 VAL   238      86.910  77.390  93.570  1.00  0.00            
ATOM   3764  C   VAL   238      87.250  75.920  89.940  1.00  0.00            
ATOM   3765  O   VAL   238      86.710  74.820  89.900  1.00  0.00            
ATOM   3766  N   THR   239      88.570  76.140  89.860  1.00  0.00            
ATOM   3767  H   THR   239      88.890  77.100  89.820  1.00  0.00            
ATOM   3768  CA  THR   239      89.590  75.150  90.170  1.00  0.00            
ATOM   3769  HA  THR   239      89.190  74.540  90.980  1.00  0.00            
ATOM   3770  CB  THR   239      89.700  74.290  88.920  1.00  0.00            
ATOM   3771  HB  THR   239      88.720  73.920  88.610  1.00  0.00            
ATOM   3772  CG2 THR   239      90.400  74.830  87.680  1.00  0.00            
ATOM   3773 1HG2 THR   239      89.780  75.560  87.150  1.00  0.00            
ATOM   3774 2HG2 THR   239      91.350  75.340  87.820  1.00  0.00            
ATOM   3775 3HG2 THR   239      90.480  74.040  86.930  1.00  0.00            
ATOM   3776  OG1 THR   239      90.560  73.200  89.190  1.00  0.00            
ATOM   3777  HG1 THR   239      90.110  72.390  88.950  1.00  0.00            
ATOM   3778  C   THR   239      90.860  75.850  90.620  1.00  0.00            
ATOM   3779  O   THR   239      90.830  77.070  90.760  1.00  0.00            
ATOM   3780  N   HIE   240      91.980  75.140  90.780  1.00  0.00            
ATOM   3781  H   HIE   240      91.950  74.140  90.630  1.00  0.00            
ATOM   3782  CA  HIE   240      93.190  75.740  91.300  1.00  0.00            
ATOM   3783  HA  HIE   240      93.380  76.650  90.730  1.00  0.00            
ATOM   3784  CB  HIE   240      93.090  76.030  92.790  1.00  0.00            
ATOM   3785  HB1 HIE   240      93.320  75.180  93.430  1.00  0.00            
ATOM   3786  HB2 HIE   240      92.060  76.350  92.970  1.00  0.00            
ATOM   3787  CG  HIE   240      93.950  77.150  93.320  1.00  0.00            
ATOM   3788  ND1 HIE   240      94.580  78.080  92.490  1.00  0.00            
ATOM   3789  CE1 HIE   240      95.030  79.000  93.360  1.00  0.00            
ATOM   3790  HE1 HIE   240      95.700  79.790  93.050  1.00  0.00            
ATOM   3791  NE2 HIE   240      94.640  78.750  94.610  1.00  0.00            
ATOM   3792  HE2 HIE   240      94.830  79.360  95.390  1.00  0.00            
ATOM   3793  CD2 HIE   240      93.810  77.650  94.580  1.00  0.00            
ATOM   3794  HD2 HIE   240      93.150  77.220  95.330  1.00  0.00            
ATOM   3795  C   HIE   240      94.450  74.930  91.040  1.00  0.00            
ATOM   3796  O   HIE   240      94.390  73.720  90.830  1.00  0.00            
ATOM   3797  N   GLN   241      95.600  75.620  91.060  1.00  0.00            
ATOM   3798  H   GLN   241      95.570  76.600  91.310  1.00  0.00            
ATOM   3799  CA  GLN   241      96.910  75.140  90.700  1.00  0.00            
ATOM   3800  HA  GLN   241      96.970  74.050  90.730  1.00  0.00            
ATOM   3801  CB  GLN   241      97.370  75.580  89.310  1.00  0.00            
ATOM   3802  HB1 GLN   241      98.460  75.520  89.260  1.00  0.00            
ATOM   3803  HB2 GLN   241      97.200  76.650  89.300  1.00  0.00            
ATOM   3804  CG  GLN   241      96.660  74.940  88.120  1.00  0.00            
ATOM   3805  HG1 GLN   241      96.950  75.450  87.210  1.00  0.00            
ATOM   3806  HG2 GLN   241      95.570  75.020  88.140  1.00  0.00            
ATOM   3807  CD  GLN   241      96.970  73.480  87.860  1.00  0.00            
ATOM   3808  OE1 GLN   241      97.480  72.730  88.690  1.00  0.00            
ATOM   3809  NE2 GLN   241      96.620  73.000  86.660  1.00  0.00            
ATOM   3810 1HE2 GLN   241      96.150  73.680  86.090  1.00  0.00            
ATOM   3811 2HE2 GLN   241      96.610  72.010  86.470  1.00  0.00            
ATOM   3812  C   GLN   241      97.900  75.640  91.750  1.00  0.00            
ATOM   3813  O   GLN   241      97.590  76.630  92.410  1.00  0.00            
ATOM   3814  N   ASN   242      99.060  74.990  91.890  1.00  0.00            
ATOM   3815  H   ASN   242      99.260  74.150  91.370  1.00  0.00            
ATOM   3816  CA  ASN   242     100.210  75.540  92.570  1.00  0.00            
ATOM   3817  HA  ASN   242      99.830  76.260  93.300  1.00  0.00            
ATOM   3818  CB  ASN   242     101.110  74.530  93.260  1.00  0.00            
ATOM   3819  HB1 ASN   242     101.990  74.970  93.730  1.00  0.00            
ATOM   3820  HB2 ASN   242     101.450  73.760  92.560  1.00  0.00            
ATOM   3821  CG  ASN   242     100.400  73.770  94.380  1.00  0.00            
ATOM   3822  OD1 ASN   242      99.500  72.980  94.110  1.00  0.00            
ATOM   3823  ND2 ASN   242     100.750  73.920  95.660  1.00  0.00            
ATOM   3824 1HD2 ASN   242     101.420  74.660  95.820  1.00  0.00            
ATOM   3825 2HD2 ASN   242     100.370  73.310  96.370  1.00  0.00            
ATOM   3826  C   ASN   242     101.160  76.350  91.710  1.00  0.00            
ATOM   3827  O   ASN   242     101.620  77.390  92.170  1.00  0.00            
ATOM   3828  N   ASP   243     101.390  75.940  90.460  1.00  0.00            
ATOM   3829  H   ASP   243     101.010  75.030  90.230  1.00  0.00            
ATOM   3830  CA  ASP   243     102.310  76.570  89.530  1.00  0.00            
ATOM   3831  HA  ASP   243     102.700  77.480  89.970  1.00  0.00            
ATOM   3832  CB  ASP   243     103.650  75.860  89.390  1.00  0.00            
ATOM   3833  HB1 ASP   243     104.130  75.420  90.260  1.00  0.00            
ATOM   3834  HB2 ASP   243     104.370  76.630  89.100  1.00  0.00            
ATOM   3835  CG  ASP   243     103.760  74.800  88.310  1.00  0.00            
ATOM   3836  OD1 ASP   243     103.100  73.740  88.400  1.00  0.00            
ATOM   3837  OD2 ASP   243     104.500  75.050  87.330  1.00  0.00            
ATOM   3838  C   ASP   243     101.710  76.950  88.180  1.00  0.00            
ATOM   3839  O   ASP   243     101.860  78.080  87.720  1.00  0.00            
ATOM   3840  N   LYS   244     101.090  75.980  87.520  1.00  0.00            
ATOM   3841  H   LYS   244     101.050  75.150  88.090  1.00  0.00            
ATOM   3842  CA  LYS   244     100.560  76.030  86.170  1.00  0.00            
ATOM   3843  HA  LYS   244     101.390  76.240  85.490  1.00  0.00            
ATOM   3844  CB  LYS   244      99.940  74.680  85.850  1.00  0.00            
ATOM   3845  HB1 LYS   244      99.620  74.690  84.810  1.00  0.00            
ATOM   3846  HB2 LYS   244      99.080  74.500  86.500  1.00  0.00            
ATOM   3847  CG  LYS   244     100.900  73.520  86.110  1.00  0.00            
ATOM   3848  HG1 LYS   244     100.340  72.600  85.950  1.00  0.00            
ATOM   3849  HG2 LYS   244     101.090  73.550  87.180  1.00  0.00            
ATOM   3850  CD  LYS   244     102.100  73.430  85.170  1.00  0.00            
ATOM   3851  HD1 LYS   244     102.830  74.190  85.450  1.00  0.00            
ATOM   3852  HD2 LYS   244     101.770  73.630  84.150  1.00  0.00            
ATOM   3853  CE  LYS   244     102.910  72.140  85.200  1.00  0.00            
ATOM   3854  HE1 LYS   244     103.370  71.950  84.220  1.00  0.00            
ATOM   3855  HE2 LYS   244     102.260  71.260  85.180  1.00  0.00            
ATOM   3856  NZ  LYS   244     103.890  72.140  86.290  1.00  0.00            
ATOM   3857  HZ1 LYS   244     103.330  72.400  87.090  1.00  0.00            
ATOM   3858  HZ2 LYS   244     104.170  71.180  86.430  1.00  0.00            
ATOM   3859  HZ3 LYS   244     104.770  72.650  86.270  1.00  0.00            
ATOM   3860  C   LYS   244      99.520  77.120  85.980  1.00  0.00            
ATOM   3861  O   LYS   244      98.760  77.360  86.920  1.00  0.00            
ATOM   3862  N   PRO   245      99.420  77.720  84.790  1.00  0.00            
ATOM   3863  CD  PRO   245     100.460  77.780  83.780  1.00  0.00            
ATOM   3864  HD1 PRO   245     100.510  76.860  83.200  1.00  0.00            
ATOM   3865  HD2 PRO   245     101.360  77.970  84.370  1.00  0.00            
ATOM   3866  CG  PRO   245     100.230  79.000  82.890  1.00  0.00            
ATOM   3867  HG1 PRO   245      99.630  78.760  82.010  1.00  0.00            
ATOM   3868  HG2 PRO   245     101.110  79.550  82.560  1.00  0.00            
ATOM   3869  CB  PRO   245      99.370  79.830  83.830  1.00  0.00            
ATOM   3870  HB1 PRO   245      98.750  80.600  83.390  1.00  0.00            
ATOM   3871  HB2 PRO   245     100.120  80.350  84.430  1.00  0.00            
ATOM   3872  CA  PRO   245      98.530  78.840  84.630  1.00  0.00            
ATOM   3873  HA  PRO   245      98.210  79.310  85.560  1.00  0.00            
ATOM   3874  C   PRO   245      97.270  78.420  83.880  1.00  0.00            
ATOM   3875  O   PRO   245      96.430  79.270  83.560  1.00  0.00            
ATOM   3876  N   PHE   246      97.140  77.110  83.660  1.00  0.00            
ATOM   3877  H   PHE   246      97.830  76.470  84.000  1.00  0.00            
ATOM   3878  CA  PHE   246      95.990  76.500  83.020  1.00  0.00            
ATOM   3879  HA  PHE   246      95.340  77.300  82.650  1.00  0.00            
ATOM   3880  CB  PHE   246      96.500  75.710  81.820  1.00  0.00            
ATOM   3881  HB1 PHE   246      96.830  76.290  80.960  1.00  0.00            
ATOM   3882  HB2 PHE   246      95.660  75.120  81.450  1.00  0.00            
ATOM   3883  CG  PHE   246      97.680  74.810  82.050  1.00  0.00            
ATOM   3884  CD1 PHE   246      98.970  75.240  81.710  1.00  0.00            
ATOM   3885  HD1 PHE   246      99.130  76.130  81.130  1.00  0.00            
ATOM   3886  CE1 PHE   246     100.010  74.310  81.850  1.00  0.00            
ATOM   3887  HE1 PHE   246     101.050  74.510  81.620  1.00  0.00            
ATOM   3888  CZ  PHE   246      99.760  73.040  82.390  1.00  0.00            
ATOM   3889  HZ  PHE   246     100.590  72.370  82.520  1.00  0.00            
ATOM   3890  CE2 PHE   246      98.490  72.680  82.840  1.00  0.00            
ATOM   3891  HE2 PHE   246      98.340  71.740  83.360  1.00  0.00            
ATOM   3892  CD2 PHE   246      97.410  73.520  82.540  1.00  0.00            
ATOM   3893  HD2 PHE   246      96.420  73.260  82.860  1.00  0.00            
ATOM   3894  C   PHE   246      95.100  75.630  83.900  1.00  0.00            
ATOM   3895  O   PHE   246      95.560  75.310  84.990  1.00  0.00            
ATOM   3896  N   ARG   247      93.870  75.330  83.480  1.00  0.00            
ATOM   3897  H   ARG   247      93.610  75.540  82.530  1.00  0.00            
ATOM   3898  CA  ARG   247      92.990  74.550  84.340  1.00  0.00            
ATOM   3899  HA  ARG   247      93.010  74.980  85.340  1.00  0.00            
ATOM   3900  CB  ARG   247      91.550  74.810  83.910  1.00  0.00            
ATOM   3901  HB1 ARG   247      91.170  75.810  84.150  1.00  0.00            
ATOM   3902  HB2 ARG   247      90.970  74.050  84.420  1.00  0.00            
ATOM   3903  CG  ARG   247      91.420  74.750  82.390  1.00  0.00            
ATOM   3904  HG1 ARG   247      92.100  73.980  82.030  1.00  0.00            
ATOM   3905  HG2 ARG   247      91.790  75.680  81.970  1.00  0.00            
ATOM   3906  CD  ARG   247      89.980  74.550  81.920  1.00  0.00            
ATOM   3907  HD1 ARG   247      89.470  73.700  82.390  1.00  0.00            
ATOM   3908  HD2 ARG   247      89.980  74.480  80.840  1.00  0.00            
ATOM   3909  NE  ARG   247      89.280  75.820  82.100  1.00  0.00            
ATOM   3910  HE  ARG   247      89.690  76.660  81.720  1.00  0.00            
ATOM   3911  CZ  ARG   247      88.180  75.930  82.870  1.00  0.00            
ATOM   3912  NH1 ARG   247      87.590  74.890  83.470  1.00  0.00            
ATOM   3913 1HH1 ARG   247      87.890  73.920  83.430  1.00  0.00            
ATOM   3914 2HH1 ARG   247      86.810  75.100  84.070  1.00  0.00            
ATOM   3915  NH2 ARG   247      87.560  77.110  83.010  1.00  0.00            
ATOM   3916 1HH2 ARG   247      87.940  77.980  82.660  1.00  0.00            
ATOM   3917 2HH2 ARG   247      86.980  77.290  83.820  1.00  0.00            
ATOM   3918  C   ARG   247      93.300  73.060  84.430  1.00  0.00            
ATOM   3919  O   ARG   247      93.730  72.480  83.440  1.00  0.00            
ATOM   3920  N   PRO   248      93.150  72.350  85.560  1.00  0.00            
ATOM   3921  CD  PRO   248      93.250  72.900  86.890  1.00  0.00            
ATOM   3922  HD1 PRO   248      92.330  73.400  87.200  1.00  0.00            
ATOM   3923  HD2 PRO   248      94.010  73.680  86.990  1.00  0.00            
ATOM   3924  CG  PRO   248      93.590  71.740  87.820  1.00  0.00            
ATOM   3925  HG1 PRO   248      93.100  72.000  88.760  1.00  0.00            
ATOM   3926  HG2 PRO   248      94.650  71.650  88.030  1.00  0.00            
ATOM   3927  CB  PRO   248      92.980  70.550  87.090  1.00  0.00            
ATOM   3928  HB1 PRO   248      91.950  70.540  87.430  1.00  0.00            
ATOM   3929  HB2 PRO   248      93.460  69.600  87.350  1.00  0.00            
ATOM   3930  CA  PRO   248      93.060  70.910  85.610  1.00  0.00            
ATOM   3931  HA  PRO   248      93.940  70.570  85.070  1.00  0.00            
ATOM   3932  C   PRO   248      91.840  70.450  84.820  1.00  0.00            
ATOM   3933  O   PRO   248      90.790  71.090  84.750  1.00  0.00            
ATOM   3934  N   VAL   249      92.010  69.310  84.150  1.00  0.00            
ATOM   3935  H   VAL   249      92.960  68.960  84.090  1.00  0.00            
ATOM   3936  CA  VAL   249      91.010  68.650  83.350  1.00  0.00            
ATOM   3937  HA  VAL   249      90.030  69.110  83.470  1.00  0.00            
ATOM   3938  CB  VAL   249      91.380  68.840  81.880  1.00  0.00            
ATOM   3939  HB  VAL   249      90.740  68.270  81.200  1.00  0.00            
ATOM   3940  CG1 VAL   249      91.310  70.260  81.330  1.00  0.00            
ATOM   3941 1HG1 VAL   249      91.900  70.960  81.910  1.00  0.00            
ATOM   3942 2HG1 VAL   249      91.470  70.290  80.250  1.00  0.00            
ATOM   3943 3HG1 VAL   249      90.300  70.580  81.560  1.00  0.00            
ATOM   3944  CG2 VAL   249      92.740  68.220  81.570  1.00  0.00            
ATOM   3945 1HG2 VAL   249      93.490  68.950  81.860  1.00  0.00            
ATOM   3946 2HG2 VAL   249      92.940  67.270  82.070  1.00  0.00            
ATOM   3947 3HG2 VAL   249      92.870  68.160  80.490  1.00  0.00            
ATOM   3948  C   VAL   249      90.710  67.180  83.630  1.00  0.00            
ATOM   3949  O   VAL   249      89.740  66.630  83.110  1.00  0.00            
ATOM   3950  N   ASN   250      91.460  66.630  84.590  1.00  0.00            
ATOM   3951  H   ASN   250      92.160  67.180  85.070  1.00  0.00            
ATOM   3952  CA  ASN   250      91.450  65.240  84.990  1.00  0.00            
ATOM   3953  HA  ASN   250      90.870  64.770  84.200  1.00  0.00            
ATOM   3954  CB  ASN   250      92.840  64.640  84.800  1.00  0.00            
ATOM   3955  HB1 ASN   250      93.580  65.400  85.040  1.00  0.00            
ATOM   3956  HB2 ASN   250      93.010  64.380  83.750  1.00  0.00            
ATOM   3957  CG  ASN   250      93.040  63.520  85.810  1.00  0.00            
ATOM   3958  OD1 ASN   250      93.700  63.680  86.830  1.00  0.00            
ATOM   3959  ND2 ASN   250      92.390  62.370  85.610  1.00  0.00            
ATOM   3960 1HD2 ASN   250      91.810  62.250  84.790  1.00  0.00            
ATOM   3961 2HD2 ASN   250      92.670  61.550  86.130  1.00  0.00            
ATOM   3962  C   ASN   250      90.930  65.070  86.410  1.00  0.00            
ATOM   3963  O   ASN   250      91.380  65.650  87.400  1.00  0.00            
ATOM   3964  N   LYS   251      90.050  64.090  86.640  1.00  0.00            
ATOM   3965  H   LYS   251      89.700  63.520  85.880  1.00  0.00            
ATOM   3966  CA  LYS   251      89.470  63.680  87.900  1.00  0.00            
ATOM   3967  HA  LYS   251      88.680  64.410  88.080  1.00  0.00            
ATOM   3968  CB  LYS   251      88.770  62.330  87.770  1.00  0.00            
ATOM   3969  HB1 LYS   251      89.510  61.550  87.600  1.00  0.00            
ATOM   3970  HB2 LYS   251      88.100  62.420  86.910  1.00  0.00            
ATOM   3971  CG  LYS   251      87.850  61.940  88.920  1.00  0.00            
ATOM   3972  HG1 LYS   251      87.250  62.810  89.160  1.00  0.00            
ATOM   3973  HG2 LYS   251      88.500  61.830  89.790  1.00  0.00            
ATOM   3974  CD  LYS   251      87.080  60.630  88.770  1.00  0.00            
ATOM   3975  HD1 LYS   251      87.690  59.730  88.770  1.00  0.00            
ATOM   3976  HD2 LYS   251      86.510  60.680  87.850  1.00  0.00            
ATOM   3977  CE  LYS   251      86.010  60.530  89.850  1.00  0.00            
ATOM   3978  HE1 LYS   251      85.480  61.480  89.800  1.00  0.00            
ATOM   3979  HE2 LYS   251      86.570  60.390  90.780  1.00  0.00            
ATOM   3980  NZ  LYS   251      85.100  59.370  89.830  1.00  0.00            
ATOM   3981  HZ1 LYS   251      84.440  59.450  90.590  1.00  0.00            
ATOM   3982  HZ2 LYS   251      84.580  59.310  88.970  1.00  0.00            
ATOM   3983  HZ3 LYS   251      85.620  58.520  89.990  1.00  0.00            
ATOM   3984  C   LYS   251      90.480  63.720  89.040  1.00  0.00            
ATOM   3985  O   LYS   251      90.170  64.330  90.060  1.00  0.00            
ATOM   3986  N   GLU   252      91.580  62.970  89.000  1.00  0.00            
ATOM   3987  H   GLU   252      91.800  62.640  88.070  1.00  0.00            
ATOM   3988  CA  GLU   252      92.440  62.760  90.150  1.00  0.00            
ATOM   3989  HA  GLU   252      91.920  62.470  91.060  1.00  0.00            
ATOM   3990  CB  GLU   252      93.340  61.560  89.840  1.00  0.00            
ATOM   3991  HB1 GLU   252      93.950  61.440  90.740  1.00  0.00            
ATOM   3992  HB2 GLU   252      93.920  61.660  88.920  1.00  0.00            
ATOM   3993  CG  GLU   252      92.520  60.270  89.840  1.00  0.00            
ATOM   3994  HG1 GLU   252      91.820  60.270  90.670  1.00  0.00            
ATOM   3995  HG2 GLU   252      93.200  59.440  89.980  1.00  0.00            
ATOM   3996  CD  GLU   252      91.750  59.960  88.560  1.00  0.00            
ATOM   3997  OE1 GLU   252      92.170  60.360  87.460  1.00  0.00            
ATOM   3998  OE2 GLU   252      90.620  59.420  88.600  1.00  0.00            
ATOM   3999  C   GLU   252      93.280  63.970  90.530  1.00  0.00            
ATOM   4000  O   GLU   252      93.310  64.220  91.730  1.00  0.00            
ATOM   4001  N   GLN   253      93.590  64.880  89.610  1.00  0.00            
ATOM   4002  H   GLN   253      93.430  64.700  88.630  1.00  0.00            
ATOM   4003  CA  GLN   253      94.180  66.170  89.910  1.00  0.00            
ATOM   4004  HA  GLN   253      94.880  65.940  90.700  1.00  0.00            
ATOM   4005  CB  GLN   253      94.980  66.440  88.640  1.00  0.00            
ATOM   4006  HB1 GLN   253      94.310  66.750  87.840  1.00  0.00            
ATOM   4007  HB2 GLN   253      95.520  65.540  88.340  1.00  0.00            
ATOM   4008  CG  GLN   253      95.960  67.600  88.730  1.00  0.00            
ATOM   4009  HG1 GLN   253      95.490  68.540  89.030  1.00  0.00            
ATOM   4010  HG2 GLN   253      96.290  67.690  87.700  1.00  0.00            
ATOM   4011  CD  GLN   253      97.200  67.370  89.580  1.00  0.00            
ATOM   4012  OE1 GLN   253      97.290  66.510  90.460  1.00  0.00            
ATOM   4013  NE2 GLN   253      98.240  68.200  89.460  1.00  0.00            
ATOM   4014 1HE2 GLN   253      98.320  68.810  88.660  1.00  0.00            
ATOM   4015 2HE2 GLN   253      99.110  67.910  89.860  1.00  0.00            
ATOM   4016  C   GLN   253      93.140  67.240  90.240  1.00  0.00            
ATOM   4017  O   GLN   253      93.580  68.250  90.770  1.00  0.00            
ATOM   4018  N   THR   254      91.860  67.020  89.910  1.00  0.00            
ATOM   4019  H   THR   254      91.670  66.310  89.220  1.00  0.00            
ATOM   4020  CA  THR   254      90.770  67.840  90.380  1.00  0.00            
ATOM   4021  HA  THR   254      91.190  68.840  90.460  1.00  0.00            
ATOM   4022  CB  THR   254      89.460  67.850  89.600  1.00  0.00            
ATOM   4023  HB  THR   254      89.040  66.840  89.580  1.00  0.00            
ATOM   4024  CG2 THR   254      88.390  68.780  90.170  1.00  0.00            
ATOM   4025 1HG2 THR   254      88.010  68.460  91.140  1.00  0.00            
ATOM   4026 2HG2 THR   254      88.720  69.820  90.140  1.00  0.00            
ATOM   4027 3HG2 THR   254      87.590  68.720  89.430  1.00  0.00            
ATOM   4028  OG1 THR   254      89.750  68.140  88.250  1.00  0.00            
ATOM   4029  HG1 THR   254      90.180  67.320  87.980  1.00  0.00            
ATOM   4030  C   THR   254      90.500  67.520  91.840  1.00  0.00            
ATOM   4031  O   THR   254      90.080  68.420  92.560  1.00  0.00            
ATOM   4032  N   GLN   255      90.650  66.270  92.290  1.00  0.00            
ATOM   4033  H   GLN   255      90.880  65.510  91.670  1.00  0.00            
ATOM   4034  CA  GLN   255      90.550  65.900  93.690  1.00  0.00            
ATOM   4035  HA  GLN   255      89.710  66.430  94.140  1.00  0.00            
ATOM   4036  CB  GLN   255      90.280  64.400  93.800  1.00  0.00            
ATOM   4037  HB1 GLN   255      90.460  64.010  94.800  1.00  0.00            
ATOM   4038  HB2 GLN   255      90.930  63.820  93.150  1.00  0.00            
ATOM   4039  CG  GLN   255      88.880  63.970  93.360  1.00  0.00            
ATOM   4040  HG1 GLN   255      88.660  62.910  93.310  1.00  0.00            
ATOM   4041  HG2 GLN   255      88.630  64.420  92.400  1.00  0.00            
ATOM   4042  CD  GLN   255      87.900  64.390  94.440  1.00  0.00            
ATOM   4043  OE1 GLN   255      88.220  65.030  95.440  1.00  0.00            
ATOM   4044  NE2 GLN   255      86.620  64.110  94.190  1.00  0.00            
ATOM   4045 1HE2 GLN   255      86.400  63.560  93.370  1.00  0.00            
ATOM   4046 2HE2 GLN   255      86.080  64.110  95.050  1.00  0.00            
ATOM   4047  C   GLN   255      91.700  66.510  94.480  1.00  0.00            
ATOM   4048  O   GLN   255      91.450  67.090  95.530  1.00  0.00            
ATOM   4049  N   ALA   256      92.900  66.560  93.900  1.00  0.00            
ATOM   4050  H   ALA   256      93.110  66.060  93.040  1.00  0.00            
ATOM   4051  CA  ALA   256      94.060  67.260  94.420  1.00  0.00            
ATOM   4052  HA  ALA   256      94.150  66.860  95.420  1.00  0.00            
ATOM   4053  CB  ALA   256      95.270  66.890  93.570  1.00  0.00            
ATOM   4054  HB1 ALA   256      96.180  67.100  94.130  1.00  0.00            
ATOM   4055  HB2 ALA   256      95.320  65.820  93.350  1.00  0.00            
ATOM   4056  HB3 ALA   256      95.280  67.440  92.640  1.00  0.00            
ATOM   4057  C   ALA   256      93.770  68.750  94.530  1.00  0.00            
ATOM   4058  O   ALA   256      94.200  69.430  95.460  1.00  0.00            
ATOM   4059  N   ALA   257      93.100  69.330  93.520  1.00  0.00            
ATOM   4060  H   ALA   257      93.110  68.870  92.620  1.00  0.00            
ATOM   4061  CA  ALA   257      92.630  70.700  93.510  1.00  0.00            
ATOM   4062  HA  ALA   257      93.470  71.330  93.810  1.00  0.00            
ATOM   4063  CB  ALA   257      92.270  71.240  92.130  1.00  0.00            
ATOM   4064  HB1 ALA   257      93.230  71.320  91.640  1.00  0.00            
ATOM   4065  HB2 ALA   257      91.580  70.510  91.700  1.00  0.00            
ATOM   4066  HB3 ALA   257      91.920  72.270  92.210  1.00  0.00            
ATOM   4067  C   ALA   257      91.560  71.000  94.550  1.00  0.00            
ATOM   4068  O   ALA   257      91.440  72.120  95.040  1.00  0.00            
ATOM   4069  N   VAL   258      90.870  69.970  95.040  1.00  0.00            
ATOM   4070  H   VAL   258      90.890  69.070  94.570  1.00  0.00            
ATOM   4071  CA  VAL   258      90.000  70.090  96.200  1.00  0.00            
ATOM   4072  HA  VAL   258      89.560  71.090  96.210  1.00  0.00            
ATOM   4073  CB  VAL   258      88.790  69.160  96.200  1.00  0.00            
ATOM   4074  HB  VAL   258      89.090  68.150  95.950  1.00  0.00            
ATOM   4075  CG1 VAL   258      88.050  69.190  97.530  1.00  0.00            
ATOM   4076 1HG1 VAL   258      88.000  70.210  97.910  1.00  0.00            
ATOM   4077 2HG1 VAL   258      87.040  68.780  97.540  1.00  0.00            
ATOM   4078 3HG1 VAL   258      88.600  68.600  98.260  1.00  0.00            
ATOM   4079  CG2 VAL   258      87.760  69.540  95.140  1.00  0.00            
ATOM   4080 1HG2 VAL   258      88.300  69.340  94.220  1.00  0.00            
ATOM   4081 2HG2 VAL   258      86.960  68.800  95.180  1.00  0.00            
ATOM   4082 3HG2 VAL   258      87.310  70.530  95.210  1.00  0.00            
ATOM   4083  C   VAL   258      90.750  70.100  97.520  1.00  0.00            
ATOM   4084  O   VAL   258      90.560  70.990  98.340  1.00  0.00            
ATOM   4085  N   SER   259      91.770  69.240  97.590  1.00  0.00            
ATOM   4086  H   SER   259      91.920  68.590  96.840  1.00  0.00            
ATOM   4087  CA  SER   259      92.740  69.310  98.670  1.00  0.00            
ATOM   4088  HA  SER   259      92.270  69.210  99.640  1.00  0.00            
ATOM   4089  CB  SER   259      93.810  68.240  98.460  1.00  0.00            
ATOM   4090  HB1 SER   259      94.300  68.110  99.430  1.00  0.00            
ATOM   4091  HB2 SER   259      94.510  68.510  97.660  1.00  0.00            
ATOM   4092  OG  SER   259      93.260  66.980  98.150  1.00  0.00            
ATOM   4093  HG  SER   259      92.500  66.890  98.730  1.00  0.00            
ATOM   4094  C   SER   259      93.540  70.600  98.790  1.00  0.00            
ATOM   4095  O   SER   259      94.040  70.940  99.860  1.00  0.00            
ATOM   4096  N   LEU   260      93.560  71.440  97.760  1.00  0.00            
ATOM   4097  H   LEU   260      93.100  71.160  96.910  1.00  0.00            
ATOM   4098  CA  LEU   260      94.150  72.770  97.710  1.00  0.00            
ATOM   4099  HA  LEU   260      95.020  72.800  98.350  1.00  0.00            
ATOM   4100  CB  LEU   260      94.570  72.910  96.250  1.00  0.00            
ATOM   4101  HB1 LEU   260      93.650  72.930  95.660  1.00  0.00            
ATOM   4102  HB2 LEU   260      95.100  72.020  95.910  1.00  0.00            
ATOM   4103  CG  LEU   260      95.310  74.160  95.770  1.00  0.00            
ATOM   4104  HG  LEU   260      94.630  75.010  95.730  1.00  0.00            
ATOM   4105  CD1 LEU   260      96.520  74.530  96.620  1.00  0.00            
ATOM   4106 1HD1 LEU   260      96.120  74.920  97.560  1.00  0.00            
ATOM   4107 2HD1 LEU   260      97.260  73.740  96.740  1.00  0.00            
ATOM   4108 3HD1 LEU   260      96.850  75.440  96.120  1.00  0.00            
ATOM   4109  CD2 LEU   260      95.850  74.000  94.350  1.00  0.00            
ATOM   4110 1HD2 LEU   260      96.050  74.980  93.900  1.00  0.00            
ATOM   4111 2HD2 LEU   260      96.830  73.530  94.290  1.00  0.00            
ATOM   4112 3HD2 LEU   260      95.150  73.400  93.770  1.00  0.00            
ATOM   4113  C   LEU   260      93.150  73.800  98.200  1.00  0.00            
ATOM   4114  O   LEU   260      93.410  74.650  99.050  1.00  0.00            
ATOM   4115  N   LEU   261      91.930  73.750  97.660  1.00  0.00            
ATOM   4116  H   LEU   261      91.750  73.040  96.970  1.00  0.00            
ATOM   4117  CA  LEU   261      90.910  74.770  97.830  1.00  0.00            
ATOM   4118  HA  LEU   261      91.460  75.700  97.660  1.00  0.00            
ATOM   4119  CB  LEU   261      89.790  74.600  96.820  1.00  0.00            
ATOM   4120  HB1 LEU   261      88.900  75.110  97.180  1.00  0.00            
ATOM   4121  HB2 LEU   261      89.480  73.560  96.820  1.00  0.00            
ATOM   4122  CG  LEU   261      89.940  75.010  95.350  1.00  0.00            
ATOM   4123  HG  LEU   261      90.930  74.740  95.000  1.00  0.00            
ATOM   4124  CD1 LEU   261      88.960  74.330  94.400  1.00  0.00            
ATOM   4125 1HD1 LEU   261      89.270  74.480  93.360  1.00  0.00            
ATOM   4126 2HD1 LEU   261      88.970  73.250  94.560  1.00  0.00            
ATOM   4127 3HD1 LEU   261      87.950  74.700  94.550  1.00  0.00            
ATOM   4128  CD2 LEU   261      89.810  76.530  95.260  1.00  0.00            
ATOM   4129 1HD2 LEU   261      88.840  76.850  95.640  1.00  0.00            
ATOM   4130 2HD2 LEU   261      90.560  76.910  95.950  1.00  0.00            
ATOM   4131 3HD2 LEU   261      89.870  77.000  94.280  1.00  0.00            
ATOM   4132  C   LEU   261      90.250  74.780  99.200  1.00  0.00            
ATOM   4133  O   LEU   261      89.680  75.780  99.620  1.00  0.00            
ATOM   4134  N   GLU   262      90.390  73.710  99.980  1.00  0.00            
ATOM   4135  H   GLU   262      90.850  72.880  99.630  1.00  0.00            
ATOM   4136  CA  GLU   262      89.850  73.630 101.330  1.00  0.00            
ATOM   4137  HA  GLU   262      88.850  74.040 101.290  1.00  0.00            
ATOM   4138  CB  GLU   262      89.630  72.140 101.590  1.00  0.00            
ATOM   4139  HB1 GLU   262      89.130  71.720 100.720  1.00  0.00            
ATOM   4140  HB2 GLU   262      88.870  72.120 102.380  1.00  0.00            
ATOM   4141  CG  GLU   262      90.770  71.220 102.020  1.00  0.00            
ATOM   4142  HG1 GLU   262      91.260  71.650 102.890  1.00  0.00            
ATOM   4143  HG2 GLU   262      91.590  71.290 101.300  1.00  0.00            
ATOM   4144  CD  GLU   262      90.370  69.800 102.410  1.00  0.00            
ATOM   4145  OE1 GLU   262      89.340  69.630 103.090  1.00  0.00            
ATOM   4146  OE2 GLU   262      91.090  68.880 101.980  1.00  0.00            
ATOM   4147  C   GLU   262      90.720  74.320 102.360  1.00  0.00            
ATOM   4148  O   GLU   262      90.350  74.330 103.540  1.00  0.00            
ATOM   4149  N   LYS   263      91.910  74.780 101.960  1.00  0.00            
ATOM   4150  H   LYS   263      92.270  74.420 101.080  1.00  0.00            
ATOM   4151  CA  LYS   263      92.890  75.530 102.710  1.00  0.00            
ATOM   4152  HA  LYS   263      92.470  75.680 103.700  1.00  0.00            
ATOM   4153  CB  LYS   263      94.160  74.690 102.840  1.00  0.00            
ATOM   4154  HB1 LYS   263      94.570  74.440 101.860  1.00  0.00            
ATOM   4155  HB2 LYS   263      93.880  73.730 103.290  1.00  0.00            
ATOM   4156  CG  LYS   263      95.240  75.290 103.730  1.00  0.00            
ATOM   4157  HG1 LYS   263      94.790  75.600 104.670  1.00  0.00            
ATOM   4158  HG2 LYS   263      95.750  76.120 103.240  1.00  0.00            
ATOM   4159  CD  LYS   263      96.280  74.200 103.950  1.00  0.00            
ATOM   4160  HD1 LYS   263      96.700  74.010 102.960  1.00  0.00            
ATOM   4161  HD2 LYS   263      95.880  73.240 104.260  1.00  0.00            
ATOM   4162  CE  LYS   263      97.440  74.540 104.890  1.00  0.00            
ATOM   4163  HE1 LYS   263      98.020  73.650 105.120  1.00  0.00            
ATOM   4164  HE2 LYS   263      96.990  74.970 105.790  1.00  0.00            
ATOM   4165  NZ  LYS   263      98.310  75.600 104.370  1.00  0.00            
ATOM   4166  HZ1 LYS   263      99.230  75.500 104.770  1.00  0.00            
ATOM   4167  HZ2 LYS   263      98.410  75.450 103.370  1.00  0.00            
ATOM   4168  HZ3 LYS   263      97.990  76.550 104.490  1.00  0.00            
ATOM   4169  C   LYS   263      93.160  76.890 102.080  1.00  0.00            
ATOM   4170  O   LYS   263      93.380  77.860 102.800  1.00  0.00            
ATOM   4171  N   ALA   264      93.200  76.940 100.740  1.00  0.00            
ATOM   4172  H   ALA   264      92.800  76.160 100.240  1.00  0.00            
ATOM   4173  CA  ALA   264      93.620  78.100  99.990  1.00  0.00            
ATOM   4174  HA  ALA   264      94.510  78.480 100.490  1.00  0.00            
ATOM   4175  CB  ALA   264      93.990  77.720  98.550  1.00  0.00            
ATOM   4176  HB1 ALA   264      93.060  77.440  98.050  1.00  0.00            
ATOM   4177  HB2 ALA   264      94.370  78.640  98.090  1.00  0.00            
ATOM   4178  HB3 ALA   264      94.670  76.870  98.540  1.00  0.00            
ATOM   4179  C   ALA   264      92.610  79.230  99.990  1.00  0.00            
ATOM   4180  O   ALA   264      91.430  78.970 100.190  1.00  0.00            
ATOM   4181  N   ARG   265      93.090  80.450  99.720  1.00  0.00            
ATOM   4182  H   ARG   265      94.080  80.420  99.520  1.00  0.00            
ATOM   4183  CA  ARG   265      92.320  81.670  99.580  1.00  0.00            
ATOM   4184  HA  ARG   265      91.410  81.570 100.180  1.00  0.00            
ATOM   4185  CB  ARG   265      93.110  82.870 100.120  1.00  0.00            
ATOM   4186  HB1 ARG   265      93.600  82.620 101.060  1.00  0.00            
ATOM   4187  HB2 ARG   265      92.410  83.660 100.390  1.00  0.00            
ATOM   4188  CG  ARG   265      94.180  83.450  99.200  1.00  0.00            
ATOM   4189  HG1 ARG   265      93.770  84.050  98.390  1.00  0.00            
ATOM   4190  HG2 ARG   265      94.680  82.660  98.640  1.00  0.00            
ATOM   4191  CD  ARG   265      95.190  84.340  99.920  1.00  0.00            
ATOM   4192  HD1 ARG   265      95.980  84.660  99.240  1.00  0.00            
ATOM   4193  HD2 ARG   265      95.540  83.740 100.760  1.00  0.00            
ATOM   4194  NE  ARG   265      94.660  85.550 100.550  1.00  0.00            
ATOM   4195  HE  ARG   265      94.610  85.520 101.560  1.00  0.00            
ATOM   4196  CZ  ARG   265      94.010  86.570  99.970  1.00  0.00            
ATOM   4197  NH1 ARG   265      93.970  86.680  98.640  1.00  0.00            
ATOM   4198 1HH1 ARG   265      94.540  86.100  98.040  1.00  0.00            
ATOM   4199 2HH1 ARG   265      93.460  87.410  98.170  1.00  0.00            
ATOM   4200  NH2 ARG   265      93.510  87.550 100.740  1.00  0.00            
ATOM   4201 1HH2 ARG   265      93.540  87.370 101.730  1.00  0.00            
ATOM   4202 2HH2 ARG   265      93.220  88.450 100.390  1.00  0.00            
ATOM   4203  C   ARG   265      91.810  81.750  98.150  1.00  0.00            
ATOM   4204  O   ARG   265      92.490  81.300  97.230  1.00  0.00            
ATOM   4205  N   TYR   266      90.590  82.250  97.960  1.00  0.00            
ATOM   4206  H   TYR   266      90.050  82.630  98.730  1.00  0.00            
ATOM   4207  CA  TYR   266      90.080  82.520  96.630  1.00  0.00            
ATOM   4208  HA  TYR   266      90.900  82.700  95.930  1.00  0.00            
ATOM   4209  CB  TYR   266      89.280  81.380  96.010  1.00  0.00            
ATOM   4210  HB1 TYR   266      88.220  81.420  96.240  1.00  0.00            
ATOM   4211  HB2 TYR   266      89.580  80.480  96.550  1.00  0.00            
ATOM   4212  CG  TYR   266      89.550  80.990  94.580  1.00  0.00            
ATOM   4213  CD1 TYR   266      88.860  81.680  93.580  1.00  0.00            
ATOM   4214  HD1 TYR   266      88.240  82.530  93.820  1.00  0.00            
ATOM   4215  CE1 TYR   266      88.980  81.310  92.230  1.00  0.00            
ATOM   4216  HE1 TYR   266      88.330  81.810  91.530  1.00  0.00            
ATOM   4217  CZ  TYR   266      89.810  80.220  91.900  1.00  0.00            
ATOM   4218  OH  TYR   266      89.990  79.750  90.630  1.00  0.00            
ATOM   4219  HH  TYR   266      90.630  79.050  90.530  1.00  0.00            
ATOM   4220  CE2 TYR   266      90.600  79.590  92.880  1.00  0.00            
ATOM   4221  HE2 TYR   266      91.250  78.760  92.660  1.00  0.00            
ATOM   4222  CD2 TYR   266      90.410  79.940  94.220  1.00  0.00            
ATOM   4223  HD2 TYR   266      90.900  79.440  95.040  1.00  0.00            
ATOM   4224  C   TYR   266      89.320  83.840  96.610  1.00  0.00            
ATOM   4225  O   TYR   266      88.750  84.230  97.630  1.00  0.00            
ATOM   4226  N   SER   267      89.270  84.510  95.450  1.00  0.00            
ATOM   4227  H   SER   267      89.900  84.260  94.700  1.00  0.00            
ATOM   4228  CA  SER   267      88.720  85.830  95.270  1.00  0.00            
ATOM   4229  HA  SER   267      88.180  86.080  96.180  1.00  0.00            
ATOM   4230  CB  SER   267      89.870  86.820  95.040  1.00  0.00            
ATOM   4231  HB1 SER   267      89.430  87.810  95.130  1.00  0.00            
ATOM   4232  HB2 SER   267      90.270  86.700  94.040  1.00  0.00            
ATOM   4233  OG  SER   267      90.870  86.650  96.020  1.00  0.00            
ATOM   4234  HG  SER   267      90.500  87.020  96.820  1.00  0.00            
ATOM   4235  C   SER   267      87.700  85.910  94.140  1.00  0.00            
ATOM   4236  O   SER   267      87.710  85.120  93.200  1.00  0.00            
ATOM   4237  N   VAL   268      86.670  86.730  94.340  1.00  0.00            
ATOM   4238  H   VAL   268      86.830  87.390  95.090  1.00  0.00            
ATOM   4239  CA  VAL   268      85.790  87.270  93.320  1.00  0.00            
ATOM   4240  HA  VAL   268      85.740  86.650  92.430  1.00  0.00            
ATOM   4241  CB  VAL   268      84.310  87.410  93.700  1.00  0.00            
ATOM   4242  HB  VAL   268      84.250  88.090  94.550  1.00  0.00            
ATOM   4243  CG1 VAL   268      83.360  87.890  92.610  1.00  0.00            
ATOM   4244 1HG1 VAL   268      83.680  88.890  92.360  1.00  0.00            
ATOM   4245 2HG1 VAL   268      83.340  87.280  91.710  1.00  0.00            
ATOM   4246 3HG1 VAL   268      82.350  88.010  93.010  1.00  0.00            
ATOM   4247  CG2 VAL   268      83.800  86.030  94.090  1.00  0.00            
ATOM   4248 1HG2 VAL   268      84.030  85.240  93.370  1.00  0.00            
ATOM   4249 2HG2 VAL   268      84.120  85.710  95.080  1.00  0.00            
ATOM   4250 3HG2 VAL   268      82.710  86.010  94.110  1.00  0.00            
ATOM   4251  C   VAL   268      86.360  88.580  92.800  1.00  0.00            
ATOM   4252  O   VAL   268      86.800  89.330  93.670  1.00  0.00            
ATOM   4253  N   LEU   269      86.420  88.870  91.500  1.00  0.00            
ATOM   4254  H   LEU   269      86.040  88.220  90.820  1.00  0.00            
ATOM   4255  CA  LEU   269      87.200  89.910  90.860  1.00  0.00            
ATOM   4256  HA  LEU   269      87.660  90.500  91.660  1.00  0.00            
ATOM   4257  CB  LEU   269      88.260  89.090  90.140  1.00  0.00            
ATOM   4258  HB1 LEU   269      88.760  89.970  89.730  1.00  0.00            
ATOM   4259  HB2 LEU   269      87.710  88.500  89.400  1.00  0.00            
ATOM   4260  CG  LEU   269      89.280  88.300  90.960  1.00  0.00            
ATOM   4261  HG  LEU   269      88.810  87.420  91.400  1.00  0.00            
ATOM   4262  CD1 LEU   269      90.360  87.720  90.050  1.00  0.00            
ATOM   4263 1HD1 LEU   269      90.850  88.540  89.520  1.00  0.00            
ATOM   4264 2HD1 LEU   269      91.140  87.240  90.650  1.00  0.00            
ATOM   4265 3HD1 LEU   269      90.000  87.110  89.230  1.00  0.00            
ATOM   4266  CD2 LEU   269      89.970  89.060  92.080  1.00  0.00            
ATOM   4267 1HD2 LEU   269      89.250  89.160  92.900  1.00  0.00            
ATOM   4268 2HD2 LEU   269      90.860  88.460  92.290  1.00  0.00            
ATOM   4269 3HD2 LEU   269      90.330  89.960  91.600  1.00  0.00            
ATOM   4270  C   LEU   269      86.430  90.860  89.950  1.00  0.00            
ATOM   4271  O   LEU   269      86.850  92.000  89.810  1.00  0.00            
ATOM   4272  N   GLU   270      85.330  90.390  89.350  1.00  0.00            
ATOM   4273  H   GLU   270      85.090  89.430  89.570  1.00  0.00            
ATOM   4274  CA  GLU   270      84.370  91.180  88.620  1.00  0.00            
ATOM   4275  HA  GLU   270      84.270  92.110  89.180  1.00  0.00            
ATOM   4276  CB  GLU   270      84.990  91.500  87.260  1.00  0.00            
ATOM   4277  HB1 GLU   270      85.550  90.660  86.840  1.00  0.00            
ATOM   4278  HB2 GLU   270      85.700  92.290  87.480  1.00  0.00            
ATOM   4279  CG  GLU   270      84.030  91.900  86.140  1.00  0.00            
ATOM   4280  HG1 GLU   270      83.350  92.710  86.410  1.00  0.00            
ATOM   4281  HG2 GLU   270      83.400  91.060  85.860  1.00  0.00            
ATOM   4282  CD  GLU   270      84.800  92.310  84.900  1.00  0.00            
ATOM   4283  OE1 GLU   270      84.960  91.450  84.010  1.00  0.00            
ATOM   4284  OE2 GLU   270      85.280  93.470  84.810  1.00  0.00            
ATOM   4285  C   GLU   270      83.040  90.440  88.570  1.00  0.00            
ATOM   4286  O   GLU   270      83.020  89.230  88.400  1.00  0.00            
ATOM   4287  N   ARG   271      81.900  91.140  88.590  1.00  0.00            
ATOM   4288  H   ARG   271      81.940  92.080  88.970  1.00  0.00            
ATOM   4289  CA  ARG   271      80.620  90.580  88.200  1.00  0.00            
ATOM   4290  HA  ARG   271      80.810  89.630  87.710  1.00  0.00            
ATOM   4291  CB  ARG   271      79.820  90.360  89.480  1.00  0.00            
ATOM   4292  HB1 ARG   271      79.590  91.310  89.970  1.00  0.00            
ATOM   4293  HB2 ARG   271      80.560  89.840  90.080  1.00  0.00            
ATOM   4294  CG  ARG   271      78.450  89.690  89.440  1.00  0.00            
ATOM   4295  HG1 ARG   271      78.600  88.770  88.880  1.00  0.00            
ATOM   4296  HG2 ARG   271      77.740  90.260  88.840  1.00  0.00            
ATOM   4297  CD  ARG   271      77.830  89.410  90.810  1.00  0.00            
ATOM   4298  HD1 ARG   271      77.630  90.380  91.260  1.00  0.00            
ATOM   4299  HD2 ARG   271      78.600  89.020  91.480  1.00  0.00            
ATOM   4300  NE  ARG   271      76.730  88.460  90.700  1.00  0.00            
ATOM   4301  HE  ARG   271      76.850  87.490  90.990  1.00  0.00            
ATOM   4302  CZ  ARG   271      75.430  88.700  90.510  1.00  0.00            
ATOM   4303  NH1 ARG   271      74.940  89.870  90.070  1.00  0.00            
ATOM   4304 1HH1 ARG   271      75.620  90.610  90.110  1.00  0.00            
ATOM   4305 2HH1 ARG   271      73.970  90.040  89.840  1.00  0.00            
ATOM   4306  NH2 ARG   271      74.560  87.680  90.560  1.00  0.00            
ATOM   4307 1HH2 ARG   271      74.960  86.770  90.730  1.00  0.00            
ATOM   4308 2HH2 ARG   271      73.600  87.870  90.310  1.00  0.00            
ATOM   4309  C   ARG   271      79.830  91.450  87.240  1.00  0.00            
ATOM   4310  O   ARG   271      79.860  92.680  87.300  1.00  0.00            
ATOM   4311  N   GLU   272      79.020  90.750  86.430  1.00  0.00            
ATOM   4312  H   GLU   272      78.980  89.750  86.490  1.00  0.00            
ATOM   4313  CA  GLU   272      78.280  91.410  85.370  1.00  0.00            
ATOM   4314  HA  GLU   272      78.220  92.480  85.560  1.00  0.00            
ATOM   4315  CB  GLU   272      78.960  91.330  84.010  1.00  0.00            
ATOM   4316  HB1 GLU   272      78.430  91.730  83.140  1.00  0.00            
ATOM   4317  HB2 GLU   272      79.220  90.290  83.840  1.00  0.00            
ATOM   4318  CG  GLU   272      80.300  92.060  83.990  1.00  0.00            
ATOM   4319  HG1 GLU   272      80.990  91.490  84.620  1.00  0.00            
ATOM   4320  HG2 GLU   272      80.120  93.100  84.260  1.00  0.00            
ATOM   4321  CD  GLU   272      80.940  92.100  82.610  1.00  0.00            
ATOM   4322  OE1 GLU   272      81.030  91.030  81.970  1.00  0.00            
ATOM   4323  OE2 GLU   272      81.260  93.190  82.090  1.00  0.00            
ATOM   4324  C   GLU   272      76.860  90.860  85.330  1.00  0.00            
ATOM   4325  O   GLU   272      76.630  89.660  85.420  1.00  0.00            
ATOM   4326  N   ASP   273      75.840  91.700  85.130  1.00  0.00            
ATOM   4327  H   ASP   273      75.940  92.710  85.120  1.00  0.00            
ATOM   4328  CA  ASP   273      74.450  91.270  85.160  1.00  0.00            
ATOM   4329  HA  ASP   273      74.420  90.320  84.630  1.00  0.00            
ATOM   4330  CB  ASP   273      74.030  91.190  86.630  1.00  0.00            
ATOM   4331  HB1 ASP   273      74.640  90.600  87.310  1.00  0.00            
ATOM   4332  HB2 ASP   273      73.030  90.760  86.570  1.00  0.00            
ATOM   4333  CG  ASP   273      73.860  92.480  87.410  1.00  0.00            
ATOM   4334  OD1 ASP   273      74.800  92.920  88.100  1.00  0.00            
ATOM   4335  OD2 ASP   273      72.690  92.920  87.490  1.00  0.00            
ATOM   4336  C   ASP   273      73.460  92.110  84.360  1.00  0.00            
ATOM   4337  O   ASP   273      73.630  93.320  84.390  1.00  0.00            
ATOM   4338  N   LYS   274      72.440  91.520  83.730  1.00  0.00            
ATOM   4339  H   LYS   274      72.370  90.510  83.830  1.00  0.00            
ATOM   4340  CA  LYS   274      71.470  92.280  82.970  1.00  0.00            
ATOM   4341  HA  LYS   274      71.340  93.280  83.370  1.00  0.00            
ATOM   4342  CB  LYS   274      71.940  92.590  81.550  1.00  0.00            
ATOM   4343  HB1 LYS   274      72.990  92.880  81.560  1.00  0.00            
ATOM   4344  HB2 LYS   274      71.430  93.460  81.140  1.00  0.00            
ATOM   4345  CG  LYS   274      71.780  91.350  80.670  1.00  0.00            
ATOM   4346  HG1 LYS   274      70.750  90.990  80.700  1.00  0.00            
ATOM   4347  HG2 LYS   274      72.340  90.610  81.250  1.00  0.00            
ATOM   4348  CD  LYS   274      72.430  91.380  79.290  1.00  0.00            
ATOM   4349  HD1 LYS   274      72.460  90.360  78.920  1.00  0.00            
ATOM   4350  HD2 LYS   274      73.390  91.890  79.330  1.00  0.00            
ATOM   4351  CE  LYS   274      71.470  92.210  78.440  1.00  0.00            
ATOM   4352  HE1 LYS   274      71.250  93.140  78.980  1.00  0.00            
ATOM   4353  HE2 LYS   274      70.540  91.690  78.180  1.00  0.00            
ATOM   4354  NZ  LYS   274      72.160  92.540  77.190  1.00  0.00            
ATOM   4355  HZ1 LYS   274      71.500  92.840  76.490  1.00  0.00            
ATOM   4356  HZ2 LYS   274      72.710  93.390  77.200  1.00  0.00            
ATOM   4357  HZ3 LYS   274      72.800  91.850  76.820  1.00  0.00            
ATOM   4358  C   LYS   274      70.070  91.680  82.990  1.00  0.00            
ATOM   4359  O   LYS   274      69.910  90.460  83.030  1.00  0.00            
ATOM   4360  N   PRO   275      69.040  92.530  82.930  1.00  0.00            
ATOM   4361  CD  PRO   275      69.080  93.980  82.820  1.00  0.00            
ATOM   4362  HD1 PRO   275      69.890  94.180  82.120  1.00  0.00            
ATOM   4363  HD2 PRO   275      69.380  94.410  83.770  1.00  0.00            
ATOM   4364  CG  PRO   275      67.680  94.450  82.440  1.00  0.00            
ATOM   4365  HG1 PRO   275      67.560  94.120  81.410  1.00  0.00            
ATOM   4366  HG2 PRO   275      67.500  95.500  82.640  1.00  0.00            
ATOM   4367  CB  PRO   275      66.950  93.460  83.340  1.00  0.00            
ATOM   4368  HB1 PRO   275      65.910  93.300  83.060  1.00  0.00            
ATOM   4369  HB2 PRO   275      67.060  93.800  84.370  1.00  0.00            
ATOM   4370  CA  PRO   275      67.670  92.120  83.200  1.00  0.00            
ATOM   4371  HA  PRO   275      67.640  91.580  84.140  1.00  0.00            
ATOM   4372  C   PRO   275      67.170  91.220  82.080  1.00  0.00            
ATOM   4373  O   PRO   275      67.300  91.560  80.910  1.00  0.00            
ATOM   4374  N   THR   276      66.630  90.040  82.420  1.00  0.00            
ATOM   4375  H   THR   276      66.510  89.840  83.400  1.00  0.00            
ATOM   4376  CA  THR   276      66.230  88.990  81.500  1.00  0.00            
ATOM   4377  HA  THR   276      66.180  89.350  80.470  1.00  0.00            
ATOM   4378  CB  THR   276      67.390  88.000  81.510  1.00  0.00            
ATOM   4379  HB  THR   276      67.670  87.770  82.540  1.00  0.00            
ATOM   4380  CG2 THR   276      67.180  86.640  80.860  1.00  0.00            
ATOM   4381 1HG2 THR   276      66.310  86.130  81.280  1.00  0.00            
ATOM   4382 2HG2 THR   276      67.030  86.870  79.810  1.00  0.00            
ATOM   4383 3HG2 THR   276      68.110  86.100  81.000  1.00  0.00            
ATOM   4384  OG1 THR   276      68.490  88.660  80.910  1.00  0.00            
ATOM   4385  HG1 THR   276      68.530  89.510  81.360  1.00  0.00            
ATOM   4386  C   THR   276      64.910  88.350  81.880  1.00  0.00            
ATOM   4387  O   THR   276      64.710  88.240  83.090  1.00  0.00            
ATOM   4388  N   THR   277      64.080  87.850  80.970  1.00  0.00            
ATOM   4389  H   THR   277      64.380  87.820  80.010  1.00  0.00            
ATOM   4390  CA  THR   277      62.740  87.400  81.290  1.00  0.00            
ATOM   4391  HA  THR   277      62.770  86.980  82.290  1.00  0.00            
ATOM   4392  CB  THR   277      61.670  88.480  81.100  1.00  0.00            
ATOM   4393  HB  THR   277      62.060  89.330  81.650  1.00  0.00            
ATOM   4394  CG2 THR   277      61.170  88.770  79.690  1.00  0.00            
ATOM   4395 1HG2 THR   277      60.130  89.100  79.750  1.00  0.00            
ATOM   4396 2HG2 THR   277      61.730  89.470  79.070  1.00  0.00            
ATOM   4397 3HG2 THR   277      61.060  87.910  79.030  1.00  0.00            
ATOM   4398  OG1 THR   277      60.580  88.070  81.900  1.00  0.00            
ATOM   4399  HG1 THR   277      60.250  88.950  82.090  1.00  0.00            
ATOM   4400  C   THR   277      62.460  86.250  80.330  1.00  0.00            
ATOM   4401  O   THR   277      63.140  86.080  79.320  1.00  0.00            
ATOM   4402  N   SER   278      61.610  85.300  80.710  1.00  0.00            
ATOM   4403  H   SER   278      61.240  85.360  81.650  1.00  0.00            
ATOM   4404  CA  SER   278      61.380  84.110  79.910  1.00  0.00            
ATOM   4405  HA  SER   278      61.460  84.360  78.850  1.00  0.00            
ATOM   4406  CB  SER   278      62.160  82.860  80.300  1.00  0.00            
ATOM   4407  HB1 SER   278      61.750  82.440  81.220  1.00  0.00            
ATOM   4408  HB2 SER   278      63.210  83.100  80.490  1.00  0.00            
ATOM   4409  OG  SER   278      62.010  81.870  79.310  1.00  0.00            
ATOM   4410  HG  SER   278      62.380  81.000  79.480  1.00  0.00            
ATOM   4411  C   SER   278      59.890  83.880  80.070  1.00  0.00            
ATOM   4412  O   SER   278      59.380  83.880  81.190  1.00  0.00            
ATOM   4413  N   LYS   279      59.200  83.750  78.930  1.00  0.00            
ATOM   4414  H   LYS   279      59.720  83.770  78.070  1.00  0.00            
ATOM   4415  CA  LYS   279      57.760  83.620  78.830  1.00  0.00            
ATOM   4416  HA  LYS   279      57.330  84.140  79.690  1.00  0.00            
ATOM   4417  CB  LYS   279      57.300  84.300  77.540  1.00  0.00            
ATOM   4418  HB1 LYS   279      56.230  84.280  77.360  1.00  0.00            
ATOM   4419  HB2 LYS   279      57.780  83.730  76.740  1.00  0.00            
ATOM   4420  CG  LYS   279      57.700  85.770  77.470  1.00  0.00            
ATOM   4421  HG1 LYS   279      58.780  85.750  77.390  1.00  0.00            
ATOM   4422  HG2 LYS   279      57.370  86.260  78.390  1.00  0.00            
ATOM   4423  CD  LYS   279      57.130  86.590  76.320  1.00  0.00            
ATOM   4424  HD1 LYS   279      57.300  87.620  76.650  1.00  0.00            
ATOM   4425  HD2 LYS   279      56.050  86.520  76.240  1.00  0.00            
ATOM   4426  CE  LYS   279      57.680  86.370  74.910  1.00  0.00            
ATOM   4427  HE1 LYS   279      57.590  85.330  74.610  1.00  0.00            
ATOM   4428  HE2 LYS   279      58.770  86.440  74.910  1.00  0.00            
ATOM   4429  NZ  LYS   279      56.950  87.170  73.910  1.00  0.00            
ATOM   4430  HZ1 LYS   279      55.980  87.090  74.150  1.00  0.00            
ATOM   4431  HZ2 LYS   279      57.340  88.100  73.890  1.00  0.00            
ATOM   4432  HZ3 LYS   279      57.050  86.850  72.960  1.00  0.00            
ATOM   4433  C   LYS   279      57.390  82.150  78.820  1.00  0.00            
ATOM   4434  O   LYS   279      58.260  81.350  78.470  1.00  0.00            
ATOM   4435  N   PRO   280      56.240  81.870  79.430  1.00  0.00            
ATOM   4436  CD  PRO   280      55.220  82.820  79.830  1.00  0.00            
ATOM   4437  HD1 PRO   280      55.020  83.520  79.020  1.00  0.00            
ATOM   4438  HD2 PRO   280      55.550  83.250  80.780  1.00  0.00            
ATOM   4439  CG  PRO   280      53.960  81.970  79.940  1.00  0.00            
ATOM   4440  HG1 PRO   280      53.470  81.790  78.980  1.00  0.00            
ATOM   4441  HG2 PRO   280      53.200  82.430  80.580  1.00  0.00            
ATOM   4442  CB  PRO   280      54.530  80.640  80.430  1.00  0.00            
ATOM   4443  HB1 PRO   280      53.910  79.770  80.190  1.00  0.00            
ATOM   4444  HB2 PRO   280      54.760  80.720  81.490  1.00  0.00            
ATOM   4445  CA  PRO   280      55.820  80.490  79.640  1.00  0.00            
ATOM   4446  HA  PRO   280      56.510  79.850  80.190  1.00  0.00            
ATOM   4447  C   PRO   280      55.520  79.880  78.280  1.00  0.00            
ATOM   4448  O   PRO   280      55.170  80.510  77.280  1.00  0.00            
ATOM   4449  N   GLY   281      55.480  78.550  78.310  1.00  0.00            
ATOM   4450  H   GLY   281      55.750  78.170  79.210  1.00  0.00            
ATOM   4451  CA  GLY   281      55.360  77.600  77.220  1.00  0.00            
ATOM   4452  HA1 GLY   281      55.550  76.620  77.660  1.00  0.00            
ATOM   4453  HA2 GLY   281      56.160  77.740  76.500  1.00  0.00            
ATOM   4454  C   GLY   281      54.000  77.560  76.550  1.00  0.00            
ATOM   4455  O   GLY   281      53.230  78.520  76.530  1.00  0.00            
ATOM   4456  N   ALA   282      53.690  76.390  75.990  1.00  0.00            
ATOM   4457  H   ALA   282      54.310  75.600  76.150  1.00  0.00            
ATOM   4458  CA  ALA   282      52.580  76.200  75.080  1.00  0.00            
ATOM   4459  HA  ALA   282      52.030  77.140  75.110  1.00  0.00            
ATOM   4460  CB  ALA   282      53.130  75.980  73.670  1.00  0.00            
ATOM   4461  HB1 ALA   282      53.540  76.930  73.300  1.00  0.00            
ATOM   4462  HB2 ALA   282      53.980  75.300  73.600  1.00  0.00            
ATOM   4463  HB3 ALA   282      52.310  75.620  73.050  1.00  0.00            
ATOM   4464  C   ALA   282      51.530  75.200  75.520  1.00  0.00            
ATOM   4465  O   ALA   282      51.920  74.200  76.110  1.00  0.00            
ATOM   4466  N   PRO   283      50.230  75.410  75.300  1.00  0.00            
ATOM   4467  CD  PRO   283      49.690  76.610  74.700  1.00  0.00            
ATOM   4468  HD1 PRO   283      50.120  76.860  73.730  1.00  0.00            
ATOM   4469  HD2 PRO   283      49.890  77.350  75.470  1.00  0.00            
ATOM   4470  CG  PRO   283      48.190  76.400  74.480  1.00  0.00            
ATOM   4471  HG1 PRO   283      48.010  75.920  73.520  1.00  0.00            
ATOM   4472  HG2 PRO   283      47.680  77.360  74.590  1.00  0.00            
ATOM   4473  CB  PRO   283      47.820  75.350  75.520  1.00  0.00            
ATOM   4474  HB1 PRO   283      47.000  74.700  75.240  1.00  0.00            
ATOM   4475  HB2 PRO   283      47.670  75.840  76.480  1.00  0.00            
ATOM   4476  CA  PRO   283      49.110  74.530  75.600  1.00  0.00            
ATOM   4477  HA  PRO   283      49.330  74.220  76.630  1.00  0.00            
ATOM   4478  C   PRO   283      49.080  73.220  74.840  1.00  0.00            
ATOM   4479  O   PRO   283      49.640  73.180  73.740  1.00  0.00            
ATOM   4480  N   PHE   284      48.580  72.100  75.370  1.00  0.00            
ATOM   4481  H   PHE   284      48.070  72.200  76.230  1.00  0.00            
ATOM   4482  CA  PHE   284      48.840  70.780  74.840  1.00  0.00            
ATOM   4483  HA  PHE   284      49.930  70.790  74.740  1.00  0.00            
ATOM   4484  CB  PHE   284      48.580  69.690  75.870  1.00  0.00            
ATOM   4485  HB1 PHE   284      48.340  68.760  75.350  1.00  0.00            
ATOM   4486  HB2 PHE   284      47.680  69.880  76.460  1.00  0.00            
ATOM   4487  CG  PHE   284      49.700  69.400  76.850  1.00  0.00            
ATOM   4488  CD1 PHE   284      50.920  69.050  76.250  1.00  0.00            
ATOM   4489  HD1 PHE   284      51.030  68.850  75.200  1.00  0.00            
ATOM   4490  CE1 PHE   284      52.020  68.860  77.090  1.00  0.00            
ATOM   4491  HE1 PHE   284      52.960  68.520  76.680  1.00  0.00            
ATOM   4492  CZ  PHE   284      51.940  69.100  78.470  1.00  0.00            
ATOM   4493  HZ  PHE   284      52.770  68.990  79.150  1.00  0.00            
ATOM   4494  CE2 PHE   284      50.720  69.400  79.070  1.00  0.00            
ATOM   4495  HE2 PHE   284      50.560  69.540  80.130  1.00  0.00            
ATOM   4496  CD2 PHE   284      49.630  69.650  78.220  1.00  0.00            
ATOM   4497  HD2 PHE   284      48.730  70.050  78.660  1.00  0.00            
ATOM   4498  C   PHE   284      48.260  70.350  73.500  1.00  0.00            
ATOM   4499  O   PHE   284      47.150  70.670  73.100  1.00  0.00            
ATOM   4500  N   ILE   285      49.120  69.640  72.760  1.00  0.00            
ATOM   4501  H   ILE   285      50.050  69.450  73.100  1.00  0.00            
ATOM   4502  CA  ILE   285      48.720  68.870  71.590  1.00  0.00            
ATOM   4503  HA  ILE   285      47.640  69.010  71.500  1.00  0.00            
ATOM   4504  CB  ILE   285      49.170  69.520  70.280  1.00  0.00            
ATOM   4505  HB  ILE   285      48.720  68.940  69.470  1.00  0.00            
ATOM   4506  CG2 ILE   285      48.640  70.950  70.200  1.00  0.00            
ATOM   4507 1HG2 ILE   285      48.900  71.400  69.240  1.00  0.00            
ATOM   4508 2HG2 ILE   285      47.560  70.960  70.310  1.00  0.00            
ATOM   4509 3HG2 ILE   285      49.090  71.520  71.010  1.00  0.00            
ATOM   4510  CG1 ILE   285      50.680  69.430  70.110  1.00  0.00            
ATOM   4511 1HG1 ILE   285      51.020  68.390  70.130  1.00  0.00            
ATOM   4512 2HG1 ILE   285      51.180  69.970  70.920  1.00  0.00            
ATOM   4513  CD  ILE   285      51.270  70.090  68.860  1.00  0.00            
ATOM   4514  HD1 ILE   285      51.080  71.160  68.900  1.00  0.00            
ATOM   4515  HD2 ILE   285      52.330  70.000  68.640  1.00  0.00            
ATOM   4516  HD3 ILE   285      50.830  69.690  67.950  1.00  0.00            
ATOM   4517  C   ILE   285      49.060  67.390  71.700  1.00  0.00            
ATOM   4518  O   ILE   285      49.740  66.980  72.640  1.00  0.00            
ATOM   4519  N   THR   286      48.680  66.550  70.730  1.00  0.00            
ATOM   4520  H   THR   286      48.190  66.960  69.950  1.00  0.00            
ATOM   4521  CA  THR   286      48.710  65.100  70.830  1.00  0.00            
ATOM   4522  HA  THR   286      48.180  64.860  71.750  1.00  0.00            
ATOM   4523  CB  THR   286      47.930  64.420  69.710  1.00  0.00            
ATOM   4524  HB  THR   286      48.430  64.410  68.740  1.00  0.00            
ATOM   4525  CG2 THR   286      47.550  63.000  70.120  1.00  0.00            
ATOM   4526 1HG2 THR   286      48.420  62.400  70.380  1.00  0.00            
ATOM   4527 2HG2 THR   286      46.800  63.070  70.910  1.00  0.00            
ATOM   4528 3HG2 THR   286      47.190  62.530  69.200  1.00  0.00            
ATOM   4529  OG1 THR   286      46.680  65.060  69.600  1.00  0.00            
ATOM   4530  HG1 THR   286      46.050  64.440  69.970  1.00  0.00            
ATOM   4531  C   THR   286      50.110  64.550  71.070  1.00  0.00            
ATOM   4532  O   THR   286      50.380  63.710  71.930  1.00  0.00            
ATOM   4533  N   SER   287      51.080  65.040  70.310  1.00  0.00            
ATOM   4534  H   SER   287      50.850  65.860  69.760  1.00  0.00            
ATOM   4535  CA  SER   287      52.430  64.520  70.320  1.00  0.00            
ATOM   4536  HA  SER   287      52.450  63.430  70.380  1.00  0.00            
ATOM   4537  CB  SER   287      53.200  64.810  69.030  1.00  0.00            
ATOM   4538  HB1 SER   287      52.950  64.090  68.240  1.00  0.00            
ATOM   4539  HB2 SER   287      54.270  64.670  69.150  1.00  0.00            
ATOM   4540  OG  SER   287      52.850  66.070  68.520  1.00  0.00            
ATOM   4541  HG  SER   287      51.960  65.950  68.170  1.00  0.00            
ATOM   4542  C   SER   287      53.190  64.980  71.550  1.00  0.00            
ATOM   4543  O   SER   287      53.940  64.190  72.130  1.00  0.00            
ATOM   4544  N   THR   288      52.920  66.210  71.990  1.00  0.00            
ATOM   4545  H   THR   288      52.130  66.750  71.660  1.00  0.00            
ATOM   4546  CA  THR   288      53.620  66.810  73.110  1.00  0.00            
ATOM   4547  HA  THR   288      54.680  66.550  73.100  1.00  0.00            
ATOM   4548  CB  THR   288      53.590  68.330  72.990  1.00  0.00            
ATOM   4549  HB  THR   288      53.920  68.810  73.910  1.00  0.00            
ATOM   4550  CG2 THR   288      54.410  68.880  71.830  1.00  0.00            
ATOM   4551 1HG2 THR   288      55.380  68.390  71.860  1.00  0.00            
ATOM   4552 2HG2 THR   288      53.900  68.670  70.890  1.00  0.00            
ATOM   4553 3HG2 THR   288      54.590  69.930  72.070  1.00  0.00            
ATOM   4554  OG1 THR   288      52.240  68.750  72.940  1.00  0.00            
ATOM   4555  HG1 THR   288      52.330  69.690  72.780  1.00  0.00            
ATOM   4556  C   THR   288      53.020  66.360  74.430  1.00  0.00            
ATOM   4557  O   THR   288      53.730  66.170  75.420  1.00  0.00            
ATOM   4558  N   LEU   289      51.730  66.040  74.470  1.00  0.00            
ATOM   4559  H   LEU   289      51.120  66.400  73.760  1.00  0.00            
ATOM   4560  CA  LEU   289      51.130  65.390  75.630  1.00  0.00            
ATOM   4561  HA  LEU   289      51.490  65.920  76.510  1.00  0.00            
ATOM   4562  CB  LEU   289      49.620  65.620  75.620  1.00  0.00            
ATOM   4563  HB1 LEU   289      49.210  65.090  74.770  1.00  0.00            
ATOM   4564  HB2 LEU   289      49.370  66.660  75.380  1.00  0.00            
ATOM   4565  CG  LEU   289      48.950  65.140  76.900  1.00  0.00            
ATOM   4566  HG  LEU   289      49.060  64.070  77.100  1.00  0.00            
ATOM   4567  CD1 LEU   289      49.190  65.950  78.180  1.00  0.00            
ATOM   4568 1HD1 LEU   289      48.970  65.370  79.070  1.00  0.00            
ATOM   4569 2HD1 LEU   289      50.190  66.380  78.140  1.00  0.00            
ATOM   4570 3HD1 LEU   289      48.590  66.860  78.300  1.00  0.00            
ATOM   4571  CD2 LEU   289      47.430  65.210  76.790  1.00  0.00            
ATOM   4572 1HD2 LEU   289      46.910  65.250  77.740  1.00  0.00            
ATOM   4573 2HD2 LEU   289      47.110  66.070  76.200  1.00  0.00            
ATOM   4574 3HD2 LEU   289      47.180  64.250  76.340  1.00  0.00            
ATOM   4575  C   LEU   289      51.530  63.920  75.710  1.00  0.00            
ATOM   4576  O   LEU   289      51.550  63.380  76.810  1.00  0.00            
ATOM   4577  N   GLN   290      51.650  63.170  74.620  1.00  0.00            
ATOM   4578  H   GLN   290      51.490  63.530  73.690  1.00  0.00            
ATOM   4579  CA  GLN   290      52.360  61.910  74.690  1.00  0.00            
ATOM   4580  HA  GLN   290      51.800  61.200  75.300  1.00  0.00            
ATOM   4581  CB  GLN   290      52.460  61.250  73.320  1.00  0.00            
ATOM   4582  HB1 GLN   290      53.160  60.410  73.280  1.00  0.00            
ATOM   4583  HB2 GLN   290      52.970  61.810  72.540  1.00  0.00            
ATOM   4584  CG  GLN   290      51.150  60.610  72.870  1.00  0.00            
ATOM   4585  HG1 GLN   290      50.300  61.250  73.130  1.00  0.00            
ATOM   4586  HG2 GLN   290      51.160  59.660  73.410  1.00  0.00            
ATOM   4587  CD  GLN   290      51.130  60.290  71.380  1.00  0.00            
ATOM   4588  OE1 GLN   290      51.180  59.130  71.000  1.00  0.00            
ATOM   4589  NE2 GLN   290      51.030  61.280  70.490  1.00  0.00            
ATOM   4590 1HE2 GLN   290      50.880  62.230  70.790  1.00  0.00            
ATOM   4591 2HE2 GLN   290      51.010  60.990  69.520  1.00  0.00            
ATOM   4592  C   GLN   290      53.780  62.030  75.250  1.00  0.00            
ATOM   4593  O   GLN   290      54.070  61.430  76.280  1.00  0.00            
ATOM   4594  N   GLN   291      54.550  63.010  74.790  1.00  0.00            
ATOM   4595  H   GLN   291      54.310  63.480  73.930  1.00  0.00            
ATOM   4596  CA  GLN   291      55.910  63.160  75.260  1.00  0.00            
ATOM   4597  HA  GLN   291      56.450  62.210  75.150  1.00  0.00            
ATOM   4598  CB  GLN   291      56.700  64.080  74.340  1.00  0.00            
ATOM   4599  HB1 GLN   291      57.710  64.210  74.740  1.00  0.00            
ATOM   4600  HB2 GLN   291      56.180  65.030  74.280  1.00  0.00            
ATOM   4601  CG  GLN   291      56.970  63.550  72.930  1.00  0.00            
ATOM   4602  HG1 GLN   291      56.150  62.920  72.580  1.00  0.00            
ATOM   4603  HG2 GLN   291      57.800  62.850  73.030  1.00  0.00            
ATOM   4604  CD  GLN   291      57.340  64.540  71.840  1.00  0.00            
ATOM   4605  OE1 GLN   291      57.620  65.710  72.080  1.00  0.00            
ATOM   4606  NE2 GLN   291      57.300  64.050  70.590  1.00  0.00            
ATOM   4607 1HE2 GLN   291      56.840  63.160  70.470  1.00  0.00            
ATOM   4608 2HE2 GLN   291      57.730  64.570  69.850  1.00  0.00            
ATOM   4609  C   GLN   291      55.940  63.480  76.750  1.00  0.00            
ATOM   4610  O   GLN   291      56.550  62.870  77.620  1.00  0.00            
ATOM   4611  N   ALA   292      55.180  64.490  77.180  1.00  0.00            
ATOM   4612  H   ALA   292      54.800  65.110  76.480  1.00  0.00            
ATOM   4613  CA  ALA   292      55.190  64.960  78.550  1.00  0.00            
ATOM   4614  HA  ALA   292      56.250  65.140  78.730  1.00  0.00            
ATOM   4615  CB  ALA   292      54.510  66.330  78.550  1.00  0.00            
ATOM   4616  HB1 ALA   292      54.730  66.750  79.530  1.00  0.00            
ATOM   4617  HB2 ALA   292      54.910  66.910  77.720  1.00  0.00            
ATOM   4618  HB3 ALA   292      53.440  66.160  78.470  1.00  0.00            
ATOM   4619  C   ALA   292      54.540  63.950  79.480  1.00  0.00            
ATOM   4620  O   ALA   292      54.900  63.850  80.650  1.00  0.00            
ATOM   4621  N   ALA   293      53.660  63.030  79.060  1.00  0.00            
ATOM   4622  H   ALA   293      53.310  63.050  78.120  1.00  0.00            
ATOM   4623  CA  ALA   293      53.130  61.930  79.840  1.00  0.00            
ATOM   4624  HA  ALA   293      52.850  62.340  80.810  1.00  0.00            
ATOM   4625  CB  ALA   293      51.890  61.380  79.130  1.00  0.00            
ATOM   4626  HB1 ALA   293      51.070  62.100  79.210  1.00  0.00            
ATOM   4627  HB2 ALA   293      52.140  61.260  78.080  1.00  0.00            
ATOM   4628  HB3 ALA   293      51.550  60.450  79.590  1.00  0.00            
ATOM   4629  C   ALA   293      54.230  60.900  80.070  1.00  0.00            
ATOM   4630  O   ALA   293      54.300  60.320  81.150  1.00  0.00            
ATOM   4631  N   SER   294      55.180  60.800  79.140  1.00  0.00            
ATOM   4632  H   SER   294      55.110  61.340  78.280  1.00  0.00            
ATOM   4633  CA  SER   294      56.310  59.920  79.340  1.00  0.00            
ATOM   4634  HA  SER   294      55.970  59.150  80.040  1.00  0.00            
ATOM   4635  CB  SER   294      56.620  59.190  78.040  1.00  0.00            
ATOM   4636  HB1 SER   294      57.450  58.500  78.160  1.00  0.00            
ATOM   4637  HB2 SER   294      56.930  59.980  77.350  1.00  0.00            
ATOM   4638  OG  SER   294      55.530  58.440  77.560  1.00  0.00            
ATOM   4639  HG  SER   294      55.140  57.890  78.250  1.00  0.00            
ATOM   4640  C   SER   294      57.520  60.560  80.010  1.00  0.00            
ATOM   4641  O   SER   294      58.160  59.880  80.810  1.00  0.00            
ATOM   4642  N   THR   295      57.810  61.850  79.820  1.00  0.00            
ATOM   4643  H   THR   295      57.260  62.300  79.100  1.00  0.00            
ATOM   4644  CA  THR   295      58.880  62.610  80.440  1.00  0.00            
ATOM   4645  HA  THR   295      59.770  61.980  80.470  1.00  0.00            
ATOM   4646  CB  THR   295      59.190  63.800  79.550  1.00  0.00            
ATOM   4647  HB  THR   295      58.260  64.330  79.340  1.00  0.00            
ATOM   4648  CG2 THR   295      60.300  64.730  80.050  1.00  0.00            
ATOM   4649 1HG2 THR   295      60.400  65.640  79.450  1.00  0.00            
ATOM   4650 2HG2 THR   295      60.170  64.940  81.110  1.00  0.00            
ATOM   4651 3HG2 THR   295      61.310  64.330  79.960  1.00  0.00            
ATOM   4652  OG1 THR   295      59.570  63.330  78.280  1.00  0.00            
ATOM   4653  HG1 THR   295      59.180  63.940  77.640  1.00  0.00            
ATOM   4654  C   THR   295      58.530  63.040  81.860  1.00  0.00            
ATOM   4655  O   THR   295      59.560  63.170  82.520  1.00  0.00            
ATOM   4656  N   ARG   296      57.340  63.490  82.240  1.00  0.00            
ATOM   4657  H   ARG   296      56.560  63.290  81.630  1.00  0.00            
ATOM   4658  CA  ARG   296      56.960  63.930  83.570  1.00  0.00            
ATOM   4659  HA  ARG   296      57.910  63.990  84.100  1.00  0.00            
ATOM   4660  CB  ARG   296      56.330  65.310  83.670  1.00  0.00            
ATOM   4661  HB1 ARG   296      56.190  65.500  84.730  1.00  0.00            
ATOM   4662  HB2 ARG   296      55.310  65.280  83.270  1.00  0.00            
ATOM   4663  CG  ARG   296      56.960  66.510  82.950  1.00  0.00            
ATOM   4664  HG1 ARG   296      56.370  67.420  83.050  1.00  0.00            
ATOM   4665  HG2 ARG   296      57.050  66.250  81.900  1.00  0.00            
ATOM   4666  CD  ARG   296      58.370  66.760  83.480  1.00  0.00            
ATOM   4667  HD1 ARG   296      58.880  65.800  83.510  1.00  0.00            
ATOM   4668  HD2 ARG   296      58.260  67.150  84.490  1.00  0.00            
ATOM   4669  NE  ARG   296      59.220  67.580  82.620  1.00  0.00            
ATOM   4670  HE  ARG   296      58.780  68.090  81.870  1.00  0.00            
ATOM   4671  CZ  ARG   296      60.560  67.610  82.770  1.00  0.00            
ATOM   4672  NH1 ARG   296      61.120  66.950  83.790  1.00  0.00            
ATOM   4673 1HH1 ARG   296      60.560  66.330  84.360  1.00  0.00            
ATOM   4674 2HH1 ARG   296      62.110  67.090  83.890  1.00  0.00            
ATOM   4675  NH2 ARG   296      61.380  68.220  81.910  1.00  0.00            
ATOM   4676 1HH2 ARG   296      61.050  68.820  81.170  1.00  0.00            
ATOM   4677 2HH2 ARG   296      62.380  68.220  82.080  1.00  0.00            
ATOM   4678  C   ARG   296      56.080  62.970  84.360  1.00  0.00            
ATOM   4679  O   ARG   296      56.130  63.030  85.580  1.00  0.00            
ATOM   4680  N   LEU   297      55.340  62.040  83.750  1.00  0.00            
ATOM   4681  H   LEU   297      55.230  62.060  82.750  1.00  0.00            
ATOM   4682  CA  LEU   297      54.500  61.090  84.460  1.00  0.00            
ATOM   4683  HA  LEU   297      54.450  61.360  85.520  1.00  0.00            
ATOM   4684  CB  LEU   297      53.080  61.280  83.940  1.00  0.00            
ATOM   4685  HB1 LEU   297      52.970  60.790  82.970  1.00  0.00            
ATOM   4686  HB2 LEU   297      52.910  62.320  83.650  1.00  0.00            
ATOM   4687  CG  LEU   297      51.900  60.930  84.840  1.00  0.00            
ATOM   4688  HG  LEU   297      51.880  59.860  85.050  1.00  0.00            
ATOM   4689  CD1 LEU   297      52.040  61.560  86.220  1.00  0.00            
ATOM   4690 1HD1 LEU   297      52.910  61.190  86.750  1.00  0.00            
ATOM   4691 2HD1 LEU   297      52.330  62.610  86.110  1.00  0.00            
ATOM   4692 3HD1 LEU   297      51.070  61.430  86.710  1.00  0.00            
ATOM   4693  CD2 LEU   297      50.610  61.360  84.140  1.00  0.00            
ATOM   4694 1HD2 LEU   297      50.470  62.410  84.380  1.00  0.00            
ATOM   4695 2HD2 LEU   297      50.680  61.310  83.050  1.00  0.00            
ATOM   4696 3HD2 LEU   297      49.760  60.730  84.410  1.00  0.00            
ATOM   4697  C   LEU   297      54.940  59.640  84.350  1.00  0.00            
ATOM   4698  O   LEU   297      54.540  58.870  85.210  1.00  0.00            
ATOM   4699  N   GLY   298      55.820  59.270  83.410  1.00  0.00            
ATOM   4700  H   GLY   298      56.120  59.930  82.710  1.00  0.00            
ATOM   4701  CA  GLY   298      56.240  57.900  83.220  1.00  0.00            
ATOM   4702  HA1 GLY   298      56.520  57.510  84.190  1.00  0.00            
ATOM   4703  HA2 GLY   298      57.130  57.790  82.600  1.00  0.00            
ATOM   4704  C   GLY   298      55.230  56.940  82.610  1.00  0.00            
ATOM   4705  O   GLY   298      55.530  55.750  82.570  1.00  0.00            
ATOM   4706  N   PHE   299      54.040  57.370  82.170  1.00  0.00            
ATOM   4707  H   PHE   299      53.750  58.340  82.170  1.00  0.00            
ATOM   4708  CA  PHE   299      53.130  56.540  81.420  1.00  0.00            
ATOM   4709  HA  PHE   299      52.820  55.660  81.990  1.00  0.00            
ATOM   4710  CB  PHE   299      51.920  57.400  81.040  1.00  0.00            
ATOM   4711  HB1 PHE   299      51.350  56.870  80.270  1.00  0.00            
ATOM   4712  HB2 PHE   299      52.200  58.350  80.580  1.00  0.00            
ATOM   4713  CG  PHE   299      50.890  57.750  82.080  1.00  0.00            
ATOM   4714  CD1 PHE   299      51.030  57.410  83.430  1.00  0.00            
ATOM   4715  HD1 PHE   299      51.820  56.700  83.630  1.00  0.00            
ATOM   4716  CE1 PHE   299      49.990  57.610  84.340  1.00  0.00            
ATOM   4717  HE1 PHE   299      50.130  57.190  85.330  1.00  0.00            
ATOM   4718  CZ  PHE   299      48.830  58.310  83.990  1.00  0.00            
ATOM   4719  HZ  PHE   299      48.030  58.560  84.680  1.00  0.00            
ATOM   4720  CE2 PHE   299      48.680  58.580  82.630  1.00  0.00            
ATOM   4721  HE2 PHE   299      47.740  59.070  82.410  1.00  0.00            
ATOM   4722  CD2 PHE   299      49.700  58.380  81.700  1.00  0.00            
ATOM   4723  HD2 PHE   299      49.500  58.730  80.690  1.00  0.00            
ATOM   4724  C   PHE   299      53.810  56.260  80.080  1.00  0.00            
ATOM   4725  O   PHE   299      54.510  57.120  79.560  1.00  0.00            
ATOM   4726  N   GLY   300      53.490  55.120  79.470  1.00  0.00            
ATOM   4727  H   GLY   300      52.940  54.420  79.950  1.00  0.00            
ATOM   4728  CA  GLY   300      53.670  54.700  78.090  1.00  0.00            
ATOM   4729  HA1 GLY   300      53.740  53.610  78.040  1.00  0.00            
ATOM   4730  HA2 GLY   300      54.500  55.260  77.650  1.00  0.00            
ATOM   4731  C   GLY   300      52.530  55.140  77.180  1.00  0.00            
ATOM   4732  O   GLY   300      51.440  55.450  77.640  1.00  0.00            
ATOM   4733  N   VAL   301      52.790  55.300  75.880  1.00  0.00            
ATOM   4734  H   VAL   301      53.710  55.180  75.500  1.00  0.00            
ATOM   4735  CA  VAL   301      51.850  55.800  74.890  1.00  0.00            
ATOM   4736  HA  VAL   301      51.520  56.790  75.220  1.00  0.00            
ATOM   4737  CB  VAL   301      52.590  55.940  73.570  1.00  0.00            
ATOM   4738  HB  VAL   301      51.880  56.240  72.790  1.00  0.00            
ATOM   4739  CG1 VAL   301      53.630  57.050  73.660  1.00  0.00            
ATOM   4740 1HG1 VAL   301      54.600  56.940  74.140  1.00  0.00            
ATOM   4741 2HG1 VAL   301      53.890  57.370  72.650  1.00  0.00            
ATOM   4742 3HG1 VAL   301      53.080  57.900  74.070  1.00  0.00            
ATOM   4743  CG2 VAL   301      53.340  54.710  73.070  1.00  0.00            
ATOM   4744 1HG2 VAL   301      54.240  54.560  73.660  1.00  0.00            
ATOM   4745 2HG2 VAL   301      52.700  53.840  72.960  1.00  0.00            
ATOM   4746 3HG2 VAL   301      53.630  54.890  72.030  1.00  0.00            
ATOM   4747  C   VAL   301      50.530  55.040  74.760  1.00  0.00            
ATOM   4748  O   VAL   301      49.480  55.630  74.510  1.00  0.00            
ATOM   4749  N   LYS   302      50.650  53.730  74.980  1.00  0.00            
ATOM   4750  H   LYS   302      51.540  53.330  75.240  1.00  0.00            
ATOM   4751  CA  LYS   302      49.580  52.750  74.960  1.00  0.00            
ATOM   4752  HA  LYS   302      49.040  52.840  74.020  1.00  0.00            
ATOM   4753  CB  LYS   302      50.160  51.340  74.890  1.00  0.00            
ATOM   4754  HB1 LYS   302      50.820  51.200  75.750  1.00  0.00            
ATOM   4755  HB2 LYS   302      50.860  51.290  74.060  1.00  0.00            
ATOM   4756  CG  LYS   302      49.170  50.180  74.770  1.00  0.00            
ATOM   4757  HG1 LYS   302      48.470  50.400  73.960  1.00  0.00            
ATOM   4758  HG2 LYS   302      48.630  50.360  75.700  1.00  0.00            
ATOM   4759  CD  LYS   302      49.590  48.720  74.650  1.00  0.00            
ATOM   4760  HD1 LYS   302      49.910  48.520  73.630  1.00  0.00            
ATOM   4761  HD2 LYS   302      48.690  48.120  74.810  1.00  0.00            
ATOM   4762  CE  LYS   302      50.670  48.340  75.660  1.00  0.00            
ATOM   4763  HE1 LYS   302      50.350  48.530  76.680  1.00  0.00            
ATOM   4764  HE2 LYS   302      51.550  48.960  75.460  1.00  0.00            
ATOM   4765  NZ  LYS   302      51.090  46.930  75.590  1.00  0.00            
ATOM   4766  HZ1 LYS   302      50.280  46.350  75.430  1.00  0.00            
ATOM   4767  HZ2 LYS   302      51.680  46.760  74.790  1.00  0.00            
ATOM   4768  HZ3 LYS   302      51.520  46.630  76.450  1.00  0.00            
ATOM   4769  C   LYS   302      48.630  53.000  76.120  1.00  0.00            
ATOM   4770  O   LYS   302      47.440  52.780  75.900  1.00  0.00            
ATOM   4771  N   LYS   303      49.110  53.430  77.280  1.00  0.00            
ATOM   4772  H   LYS   303      50.110  53.510  77.330  1.00  0.00            
ATOM   4773  CA  LYS   303      48.330  53.980  78.370  1.00  0.00            
ATOM   4774  HA  LYS   303      47.450  53.350  78.540  1.00  0.00            
ATOM   4775  CB  LYS   303      49.010  53.890  79.740  1.00  0.00            
ATOM   4776  HB1 LYS   303      49.910  54.490  79.620  1.00  0.00            
ATOM   4777  HB2 LYS   303      49.380  52.880  79.870  1.00  0.00            
ATOM   4778  CG  LYS   303      48.210  54.430  80.930  1.00  0.00            
ATOM   4779  HG1 LYS   303      47.310  53.840  81.060  1.00  0.00            
ATOM   4780  HG2 LYS   303      47.840  55.430  80.740  1.00  0.00            
ATOM   4781  CD  LYS   303      48.980  54.530  82.240  1.00  0.00            
ATOM   4782  HD1 LYS   303      48.370  55.080  82.960  1.00  0.00            
ATOM   4783  HD2 LYS   303      49.920  55.030  82.000  1.00  0.00            
ATOM   4784  CE  LYS   303      49.280  53.130  82.750  1.00  0.00            
ATOM   4785  HE1 LYS   303      50.030  52.630  82.150  1.00  0.00            
ATOM   4786  HE2 LYS   303      48.430  52.450  82.630  1.00  0.00            
ATOM   4787  NZ  LYS   303      49.590  53.230  84.190  1.00  0.00            
ATOM   4788  HZ1 LYS   303      49.640  52.350  84.660  1.00  0.00            
ATOM   4789  HZ2 LYS   303      50.420  53.770  84.390  1.00  0.00            
ATOM   4790  HZ3 LYS   303      48.800  53.630  84.680  1.00  0.00            
ATOM   4791  C   LYS   303      47.810  55.380  78.060  1.00  0.00            
ATOM   4792  O   LYS   303      46.600  55.580  78.100  1.00  0.00            
ATOM   4793  N   THR   304      48.700  56.300  77.650  1.00  0.00            
ATOM   4794  H   THR   304      49.650  55.970  77.760  1.00  0.00            
ATOM   4795  CA  THR   304      48.410  57.700  77.480  1.00  0.00            
ATOM   4796  HA  THR   304      48.040  58.000  78.460  1.00  0.00            
ATOM   4797  CB  THR   304      49.640  58.520  77.090  1.00  0.00            
ATOM   4798  HB  THR   304      49.930  58.180  76.100  1.00  0.00            
ATOM   4799  CG2 THR   304      49.380  60.020  77.070  1.00  0.00            
ATOM   4800 1HG2 THR   304      48.840  60.360  77.960  1.00  0.00            
ATOM   4801 2HG2 THR   304      50.370  60.480  76.960  1.00  0.00            
ATOM   4802 3HG2 THR   304      48.850  60.340  76.180  1.00  0.00            
ATOM   4803  OG1 THR   304      50.700  58.350  78.000  1.00  0.00            
ATOM   4804  HG1 THR   304      51.460  58.810  77.640  1.00  0.00            
ATOM   4805  C   THR   304      47.240  58.040  76.550  1.00  0.00            
ATOM   4806  O   THR   304      46.410  58.840  76.960  1.00  0.00            
ATOM   4807  N   MET   305      47.280  57.430  75.360  1.00  0.00            
ATOM   4808  H   MET   305      48.080  56.850  75.150  1.00  0.00            
ATOM   4809  CA  MET   305      46.270  57.660  74.350  1.00  0.00            
ATOM   4810  HA  MET   305      46.190  58.730  74.200  1.00  0.00            
ATOM   4811  CB  MET   305      46.750  57.080  73.020  1.00  0.00            
ATOM   4812  HB1 MET   305      45.880  57.120  72.360  1.00  0.00            
ATOM   4813  HB2 MET   305      47.100  56.060  73.140  1.00  0.00            
ATOM   4814  CG  MET   305      47.940  57.820  72.420  1.00  0.00            
ATOM   4815  HG1 MET   305      48.230  57.300  71.510  1.00  0.00            
ATOM   4816  HG2 MET   305      48.830  57.670  73.030  1.00  0.00            
ATOM   4817  SD  MET   305      47.740  59.590  72.090  1.00  0.00            
ATOM   4818  CE  MET   305      46.640  59.570  70.660  1.00  0.00            
ATOM   4819  HE1 MET   305      46.290  60.580  70.430  1.00  0.00            
ATOM   4820  HE2 MET   305      47.160  59.180  69.780  1.00  0.00            
ATOM   4821  HE3 MET   305      45.800  58.910  70.900  1.00  0.00            
ATOM   4822  C   MET   305      44.920  57.040  74.680  1.00  0.00            
ATOM   4823  O   MET   305      43.890  57.630  74.360  1.00  0.00            
ATOM   4824  N   MET   306      44.940  55.910  75.390  1.00  0.00            
ATOM   4825  H   MET   306      45.850  55.480  75.460  1.00  0.00            
ATOM   4826  CA  MET   306      43.740  55.370  76.000  1.00  0.00            
ATOM   4827  HA  MET   306      43.040  55.290  75.170  1.00  0.00            
ATOM   4828  CB  MET   306      43.960  53.980  76.590  1.00  0.00            
ATOM   4829  HB1 MET   306      44.810  53.940  77.260  1.00  0.00            
ATOM   4830  HB2 MET   306      44.230  53.270  75.810  1.00  0.00            
ATOM   4831  CG  MET   306      42.690  53.530  77.300  1.00  0.00            
ATOM   4832  HG1 MET   306      41.810  53.470  76.650  1.00  0.00            
ATOM   4833  HG2 MET   306      42.420  54.220  78.110  1.00  0.00            
ATOM   4834  SD  MET   306      43.010  51.990  78.200  1.00  0.00            
ATOM   4835  CE  MET   306      43.570  50.780  76.980  1.00  0.00            
ATOM   4836  HE1 MET   306      43.450  49.760  77.350  1.00  0.00            
ATOM   4837  HE2 MET   306      43.030  50.840  76.040  1.00  0.00            
ATOM   4838  HE3 MET   306      44.650  50.870  76.870  1.00  0.00            
ATOM   4839  C   MET   306      43.180  56.430  76.950  1.00  0.00            
ATOM   4840  O   MET   306      42.010  56.760  76.830  1.00  0.00            
ATOM   4841  N   MET   307      43.920  57.050  77.870  1.00  0.00            
ATOM   4842  H   MET   307      44.910  56.860  77.920  1.00  0.00            
ATOM   4843  CA  MET   307      43.380  57.990  78.830  1.00  0.00            
ATOM   4844  HA  MET   307      42.430  57.580  79.160  1.00  0.00            
ATOM   4845  CB  MET   307      44.280  58.180  80.050  1.00  0.00            
ATOM   4846  HB1 MET   307      43.750  58.860  80.710  1.00  0.00            
ATOM   4847  HB2 MET   307      45.280  58.550  79.810  1.00  0.00            
ATOM   4848  CG  MET   307      44.460  56.870  80.810  1.00  0.00            
ATOM   4849  HG1 MET   307      44.880  57.170  81.770  1.00  0.00            
ATOM   4850  HG2 MET   307      45.140  56.230  80.240  1.00  0.00            
ATOM   4851  SD  MET   307      42.990  55.860  81.090  1.00  0.00            
ATOM   4852  CE  MET   307      43.760  54.440  81.920  1.00  0.00            
ATOM   4853  HE1 MET   307      44.090  54.720  82.920  1.00  0.00            
ATOM   4854  HE2 MET   307      42.970  53.690  81.900  1.00  0.00            
ATOM   4855  HE3 MET   307      44.600  53.990  81.390  1.00  0.00            
ATOM   4856  C   MET   307      42.860  59.240  78.130  1.00  0.00            
ATOM   4857  O   MET   307      41.820  59.750  78.530  1.00  0.00            
ATOM   4858  N   ALA   308      43.460  59.670  77.010  1.00  0.00            
ATOM   4859  H   ALA   308      44.330  59.260  76.720  1.00  0.00            
ATOM   4860  CA  ALA   308      43.210  60.940  76.360  1.00  0.00            
ATOM   4861  HA  ALA   308      43.240  61.760  77.080  1.00  0.00            
ATOM   4862  CB  ALA   308      44.340  61.270  75.390  1.00  0.00            
ATOM   4863  HB1 ALA   308      44.360  60.620  74.520  1.00  0.00            
ATOM   4864  HB2 ALA   308      44.300  62.250  74.910  1.00  0.00            
ATOM   4865  HB3 ALA   308      45.280  61.180  75.940  1.00  0.00            
ATOM   4866  C   ALA   308      41.840  60.840  75.710  1.00  0.00            
ATOM   4867  O   ALA   308      41.070  61.780  75.860  1.00  0.00            
ATOM   4868  N   GLN   309      41.510  59.740  75.030  1.00  0.00            
ATOM   4869  H   GLN   309      42.210  59.010  75.050  1.00  0.00            
ATOM   4870  CA  GLN   309      40.210  59.330  74.550  1.00  0.00            
ATOM   4871  HA  GLN   309      39.840  60.220  74.060  1.00  0.00            
ATOM   4872  CB  GLN   309      40.230  58.080  73.670  1.00  0.00            
ATOM   4873  HB1 GLN   309      40.580  57.200  74.220  1.00  0.00            
ATOM   4874  HB2 GLN   309      41.030  58.260  72.960  1.00  0.00            
ATOM   4875  CG  GLN   309      38.990  57.700  72.870  1.00  0.00            
ATOM   4876  HG1 GLN   309      38.140  57.720  73.560  1.00  0.00            
ATOM   4877  HG2 GLN   309      38.960  56.700  72.420  1.00  0.00            
ATOM   4878  CD  GLN   309      38.700  58.750  71.810  1.00  0.00            
ATOM   4879  OE1 GLN   309      39.410  59.750  71.700  1.00  0.00            
ATOM   4880  NE2 GLN   309      37.740  58.540  70.910  1.00  0.00            
ATOM   4881 1HE2 GLN   309      37.060  57.820  71.150  1.00  0.00            
ATOM   4882 2HE2 GLN   309      37.550  59.140  70.130  1.00  0.00            
ATOM   4883  C   GLN   309      39.260  59.070  75.710  1.00  0.00            
ATOM   4884  O   GLN   309      38.150  59.590  75.540  1.00  0.00            
ATOM   4885  N   ARG   310      39.620  58.460  76.840  1.00  0.00            
ATOM   4886  H   ARG   310      40.490  57.970  76.940  1.00  0.00            
ATOM   4887  CA  ARG   310      38.650  58.350  77.920  1.00  0.00            
ATOM   4888  HA  ARG   310      37.830  57.770  77.500  1.00  0.00            
ATOM   4889  CB  ARG   310      39.240  57.530  79.060  1.00  0.00            
ATOM   4890  HB1 ARG   310      40.200  57.970  79.350  1.00  0.00            
ATOM   4891  HB2 ARG   310      39.440  56.530  78.670  1.00  0.00            
ATOM   4892  CG  ARG   310      38.270  57.380  80.230  1.00  0.00            
ATOM   4893  HG1 ARG   310      37.400  56.800  79.910  1.00  0.00            
ATOM   4894  HG2 ARG   310      37.970  58.380  80.550  1.00  0.00            
ATOM   4895  CD  ARG   310      39.000  56.590  81.310  1.00  0.00            
ATOM   4896  HD1 ARG   310      38.420  56.680  82.220  1.00  0.00            
ATOM   4897  HD2 ARG   310      40.000  56.990  81.470  1.00  0.00            
ATOM   4898  NE  ARG   310      39.020  55.150  81.020  1.00  0.00            
ATOM   4899  HE  ARG   310      38.840  54.840  80.070  1.00  0.00            
ATOM   4900  CZ  ARG   310      39.370  54.190  81.880  1.00  0.00            
ATOM   4901  NH1 ARG   310      39.650  54.360  83.180  1.00  0.00            
ATOM   4902 1HH1 ARG   310      39.630  55.290  83.580  1.00  0.00            
ATOM   4903 2HH1 ARG   310      39.950  53.540  83.690  1.00  0.00            
ATOM   4904  NH2 ARG   310      39.710  52.980  81.410  1.00  0.00            
ATOM   4905 1HH2 ARG   310      39.370  52.850  80.470  1.00  0.00            
ATOM   4906 2HH2 ARG   310      39.940  52.180  81.990  1.00  0.00            
ATOM   4907  C   ARG   310      38.120  59.720  78.330  1.00  0.00            
ATOM   4908  O   ARG   310      36.930  59.920  78.540  1.00  0.00            
ATOM   4909  N   LEU   311      39.030  60.670  78.540  1.00  0.00            
ATOM   4910  H   LEU   311      39.970  60.360  78.360  1.00  0.00            
ATOM   4911  CA  LEU   311      38.780  62.030  78.980  1.00  0.00            
ATOM   4912  HA  LEU   311      38.140  61.990  79.860  1.00  0.00            
ATOM   4913  CB  LEU   311      40.160  62.600  79.330  1.00  0.00            
ATOM   4914  HB1 LEU   311      40.130  63.680  79.470  1.00  0.00            
ATOM   4915  HB2 LEU   311      40.800  62.500  78.450  1.00  0.00            
ATOM   4916  CG  LEU   311      40.840  62.140  80.610  1.00  0.00            
ATOM   4917  HG  LEU   311      40.810  61.060  80.740  1.00  0.00            
ATOM   4918  CD1 LEU   311      42.270  62.660  80.660  1.00  0.00            
ATOM   4919 1HD1 LEU   311      42.330  63.730  80.440  1.00  0.00            
ATOM   4920 2HD1 LEU   311      42.700  62.430  81.630  1.00  0.00            
ATOM   4921 3HD1 LEU   311      42.890  62.140  79.920  1.00  0.00            
ATOM   4922  CD2 LEU   311      40.130  62.590  81.890  1.00  0.00            
ATOM   4923 1HD2 LEU   311      39.880  63.650  81.780  1.00  0.00            
ATOM   4924 2HD2 LEU   311      39.290  61.910  82.060  1.00  0.00            
ATOM   4925 3HD2 LEU   311      40.800  62.550  82.740  1.00  0.00            
ATOM   4926  C   LEU   311      37.950  62.850  78.010  1.00  0.00            
ATOM   4927  O   LEU   311      37.290  63.800  78.420  1.00  0.00            
ATOM   4928  N   TYR   312      38.090  62.600  76.710  1.00  0.00            
ATOM   4929  H   TYR   312      38.630  61.810  76.390  1.00  0.00            
ATOM   4930  CA  TYR   312      37.280  63.270  75.700  1.00  0.00            
ATOM   4931  HA  TYR   312      37.100  64.310  75.970  1.00  0.00            
ATOM   4932  CB  TYR   312      38.010  63.190  74.370  1.00  0.00            
ATOM   4933  HB1 TYR   312      38.360  62.180  74.130  1.00  0.00            
ATOM   4934  HB2 TYR   312      38.840  63.890  74.440  1.00  0.00            
ATOM   4935  CG  TYR   312      37.080  63.580  73.240  1.00  0.00            
ATOM   4936  CD1 TYR   312      36.630  64.900  73.140  1.00  0.00            
ATOM   4937  HD1 TYR   312      36.950  65.610  73.890  1.00  0.00            
ATOM   4938  CE1 TYR   312      35.690  65.260  72.160  1.00  0.00            
ATOM   4939  HE1 TYR   312      35.230  66.240  72.140  1.00  0.00            
ATOM   4940  CZ  TYR   312      35.270  64.290  71.230  1.00  0.00            
ATOM   4941  OH  TYR   312      34.370  64.560  70.240  1.00  0.00            
ATOM   4942  HH  TYR   312      34.460  63.900  69.540  1.00  0.00            
ATOM   4943  CE2 TYR   312      35.710  62.960  71.320  1.00  0.00            
ATOM   4944  HE2 TYR   312      35.390  62.190  70.620  1.00  0.00            
ATOM   4945  CD2 TYR   312      36.680  62.650  72.280  1.00  0.00            
ATOM   4946  HD2 TYR   312      36.990  61.630  72.470  1.00  0.00            
ATOM   4947  C   TYR   312      35.890  62.670  75.630  1.00  0.00            
ATOM   4948  O   TYR   312      34.880  63.360  75.730  1.00  0.00            
ATOM   4949  N   GLU   313      35.790  61.340  75.510  1.00  0.00            
ATOM   4950  H   GLU   313      36.590  60.730  75.430  1.00  0.00            
ATOM   4951  CA  GLU   313      34.540  60.610  75.530  1.00  0.00            
ATOM   4952  HA  GLU   313      33.770  60.950  74.840  1.00  0.00            
ATOM   4953  CB  GLU   313      34.730  59.130  75.240  1.00  0.00            
ATOM   4954  HB1 GLU   313      33.950  58.540  75.700  1.00  0.00            
ATOM   4955  HB2 GLU   313      35.600  58.760  75.780  1.00  0.00            
ATOM   4956  CG  GLU   313      34.900  58.820  73.750  1.00  0.00            
ATOM   4957  HG1 GLU   313      35.790  59.360  73.400  1.00  0.00            
ATOM   4958  HG2 GLU   313      34.050  59.300  73.260  1.00  0.00            
ATOM   4959  CD  GLU   313      35.060  57.330  73.480  1.00  0.00            
ATOM   4960  OE1 GLU   313      34.290  56.560  74.080  1.00  0.00            
ATOM   4961  OE2 GLU   313      35.970  56.900  72.740  1.00  0.00            
ATOM   4962  C   GLU   313      33.750  60.720  76.830  1.00  0.00            
ATOM   4963  O   GLU   313      32.560  60.450  76.770  1.00  0.00            
ATOM   4964  N   ALA   314      34.350  61.160  77.950  1.00  0.00            
ATOM   4965  H   ALA   314      35.350  61.260  77.930  1.00  0.00            
ATOM   4966  CA  ALA   314      33.740  61.530  79.210  1.00  0.00            
ATOM   4967  HA  ALA   314      32.810  60.980  79.240  1.00  0.00            
ATOM   4968  CB  ALA   314      34.530  60.950  80.380  1.00  0.00            
ATOM   4969  HB1 ALA   314      35.500  61.430  80.420  1.00  0.00            
ATOM   4970  HB2 ALA   314      34.000  61.140  81.310  1.00  0.00            
ATOM   4971  HB3 ALA   314      34.620  59.870  80.230  1.00  0.00            
ATOM   4972  C   ALA   314      33.490  63.030  79.320  1.00  0.00            
ATOM   4973  O   ALA   314      33.040  63.540  80.340  1.00  0.00            
ATOM   4974  N   GLY   315      33.840  63.830  78.310  1.00  0.00            
ATOM   4975  H   GLY   315      34.320  63.390  77.530  1.00  0.00            
ATOM   4976  CA  GLY   315      33.520  65.230  78.110  1.00  0.00            
ATOM   4977  HA1 GLY   315      32.460  65.240  78.380  1.00  0.00            
ATOM   4978  HA2 GLY   315      33.640  65.450  77.050  1.00  0.00            
ATOM   4979  C   GLY   315      34.320  66.110  79.060  1.00  0.00            
ATOM   4980  O   GLY   315      33.960  67.280  79.210  1.00  0.00            
ATOM   4981  N   TYR   316      35.360  65.610  79.720  1.00  0.00            
ATOM   4982  H   TYR   316      35.640  64.650  79.560  1.00  0.00            
ATOM   4983  CA  TYR   316      36.190  66.410  80.590  1.00  0.00            
ATOM   4984  HA  TYR   316      35.470  66.990  81.170  1.00  0.00            
ATOM   4985  CB  TYR   316      37.090  65.450  81.370  1.00  0.00            
ATOM   4986  HB1 TYR   316      37.940  66.030  81.720  1.00  0.00            
ATOM   4987  HB2 TYR   316      37.510  64.650  80.760  1.00  0.00            
ATOM   4988  CG  TYR   316      36.430  64.720  82.510  1.00  0.00            
ATOM   4989  CD1 TYR   316      36.400  63.320  82.570  1.00  0.00            
ATOM   4990  HD1 TYR   316      36.940  62.660  81.920  1.00  0.00            
ATOM   4991  CE1 TYR   316      35.660  62.660  83.570  1.00  0.00            
ATOM   4992  HE1 TYR   316      35.610  61.590  83.660  1.00  0.00            
ATOM   4993  CZ  TYR   316      34.870  63.400  84.470  1.00  0.00            
ATOM   4994  OH  TYR   316      34.240  62.730  85.470  1.00  0.00            
ATOM   4995  HH  TYR   316      34.080  63.290  86.240  1.00  0.00            
ATOM   4996  CE2 TYR   316      35.030  64.800  84.500  1.00  0.00            
ATOM   4997  HE2 TYR   316      34.410  65.390  85.170  1.00  0.00            
ATOM   4998  CD2 TYR   316      35.760  65.450  83.500  1.00  0.00            
ATOM   4999  HD2 TYR   316      35.890  66.520  83.510  1.00  0.00            
ATOM   5000  C   TYR   316      37.110  67.420  79.920  1.00  0.00            
ATOM   5001  O   TYR   316      37.430  68.490  80.440  1.00  0.00            
ATOM   5002  N   ILE   317      37.550  67.010  78.720  1.00  0.00            
ATOM   5003  H   ILE   317      37.330  66.070  78.430  1.00  0.00            
ATOM   5004  CA  ILE   317      38.410  67.760  77.830  1.00  0.00            
ATOM   5005  HA  ILE   317      38.530  68.810  78.090  1.00  0.00            
ATOM   5006  CB  ILE   317      39.780  67.110  77.770  1.00  0.00            
ATOM   5007  HB  ILE   317      40.400  67.660  77.060  1.00  0.00            
ATOM   5008  CG2 ILE   317      40.530  67.440  79.050  1.00  0.00            
ATOM   5009 1HG2 ILE   317      41.600  67.520  78.850  1.00  0.00            
ATOM   5010 2HG2 ILE   317      40.160  68.380  79.470  1.00  0.00            
ATOM   5011 3HG2 ILE   317      40.250  66.700  79.800  1.00  0.00            
ATOM   5012  CG1 ILE   317      39.860  65.620  77.410  1.00  0.00            
ATOM   5013 1HG1 ILE   317      39.330  65.410  76.480  1.00  0.00            
ATOM   5014 2HG1 ILE   317      39.390  65.090  78.240  1.00  0.00            
ATOM   5015  CD  ILE   317      41.340  65.280  77.270  1.00  0.00            
ATOM   5016  HD1 ILE   317      41.850  65.250  78.230  1.00  0.00            
ATOM   5017  HD2 ILE   317      41.380  64.250  76.910  1.00  0.00            
ATOM   5018  HD3 ILE   317      41.840  65.840  76.480  1.00  0.00            
ATOM   5019  C   ILE   317      37.820  67.730  76.420  1.00  0.00            
ATOM   5020  O   ILE   317      36.880  66.990  76.150  1.00  0.00            
ATOM   5021  N   THR   318      38.340  68.540  75.500  1.00  0.00            
ATOM   5022  H   THR   318      39.100  69.080  75.900  1.00  0.00            
ATOM   5023  CA  THR   318      37.970  68.650  74.100  1.00  0.00            
ATOM   5024  HA  THR   318      36.910  68.490  73.940  1.00  0.00            
ATOM   5025  CB  THR   318      38.180  70.050  73.530  1.00  0.00            
ATOM   5026  HB  THR   318      37.810  69.980  72.500  1.00  0.00            
ATOM   5027  CG2 THR   318      37.550  71.190  74.310  1.00  0.00            
ATOM   5028 1HG2 THR   318      36.470  71.060  74.380  1.00  0.00            
ATOM   5029 2HG2 THR   318      37.950  71.340  75.320  1.00  0.00            
ATOM   5030 3HG2 THR   318      37.740  72.100  73.740  1.00  0.00            
ATOM   5031  OG1 THR   318      39.560  70.320  73.480  1.00  0.00            
ATOM   5032  HG1 THR   318      39.720  71.170  73.060  1.00  0.00            
ATOM   5033  C   THR   318      38.630  67.590  73.240  1.00  0.00            
ATOM   5034  O   THR   318      39.580  66.960  73.690  1.00  0.00            
ATOM   5035  N   TYR   319      38.150  67.420  72.000  1.00  0.00            
ATOM   5036  H   TYR   319      37.340  67.970  71.760  1.00  0.00            
ATOM   5037  CA  TYR   319      38.670  66.380  71.140  1.00  0.00            
ATOM   5038  HA  TYR   319      38.270  65.410  71.430  1.00  0.00            
ATOM   5039  CB  TYR   319      38.080  66.800  69.800  1.00  0.00            
ATOM   5040  HB1 TYR   319      38.510  67.780  69.650  1.00  0.00            
ATOM   5041  HB2 TYR   319      37.010  66.980  69.960  1.00  0.00            
ATOM   5042  CG  TYR   319      38.310  65.970  68.560  1.00  0.00            
ATOM   5043  CD1 TYR   319      37.600  64.780  68.340  1.00  0.00            
ATOM   5044  HD1 TYR   319      36.850  64.450  69.040  1.00  0.00            
ATOM   5045  CE1 TYR   319      37.810  63.990  67.200  1.00  0.00            
ATOM   5046  HE1 TYR   319      37.280  63.060  67.080  1.00  0.00            
ATOM   5047  CZ  TYR   319      38.810  64.390  66.290  1.00  0.00            
ATOM   5048  OH  TYR   319      39.110  63.690  65.150  1.00  0.00            
ATOM   5049  HH  TYR   319      39.690  64.150  64.530  1.00  0.00            
ATOM   5050  CE2 TYR   319      39.480  65.610  66.480  1.00  0.00            
ATOM   5051  HE2 TYR   319      40.150  65.920  65.690  1.00  0.00            
ATOM   5052  CD2 TYR   319      39.150  66.450  67.550  1.00  0.00            
ATOM   5053  HD2 TYR   319      39.550  67.450  67.660  1.00  0.00            
ATOM   5054  C   TYR   319      40.190  66.390  71.020  1.00  0.00            
ATOM   5055  O   TYR   319      40.900  67.310  70.640  1.00  0.00            
ATOM   5056  N   MET   320      40.690  65.230  71.450  1.00  0.00            
ATOM   5057  H   MET   320      40.050  64.590  71.890  1.00  0.00            
ATOM   5058  CA  MET   320      42.090  65.000  71.760  1.00  0.00            
ATOM   5059  HA  MET   320      42.320  65.850  72.400  1.00  0.00            
ATOM   5060  CB  MET   320      42.260  63.870  72.760  1.00  0.00            
ATOM   5061  HB1 MET   320      41.370  63.870  73.390  1.00  0.00
[truncated: 417,516 more chars]
