# Supplementary material for: Unraveling topoisomerase IA gate dynamics in presence of PPEF and its preclinical evaluation against multidrug-resistant pathogens
Source: Commun Biol. 2023 Feb 18;6:195. doi: 10.1038/s42003-023-04412-1 (PMC9938908; doi:10.1038/s42003-023-04412-1)
Supplement: Supplementary file 9 — Supplementary Data 7 [file 42003_2023_4412_MOESM9_ESM.zip › Equilibration-conformation/TopoIA-PPEF/TopoIA-PPEF.pdb]

TITLE     Protein in water
REMARK    THIS IS A SIMULATION BOX
CRYST1  104.333  162.112  114.443  90.00  90.00  90.00 P 1           1
MODEL        1
ATOM      1  N   MET     1      24.090  73.840  56.690  1.00  0.00            
ATOM      2  H1  MET     1      23.560  73.040  57.010  1.00  0.00            
ATOM      3  H2  MET     1      24.750  74.040  57.430  1.00  0.00            
ATOM      4  H3  MET     1      23.460  74.590  56.430  1.00  0.00            
ATOM      5  CA  MET     1      24.830  73.500  55.470  1.00  0.00            
ATOM      6  HA  MET     1      25.390  72.620  55.760  1.00  0.00            
ATOM      7  CB  MET     1      23.880  72.950  54.410  1.00  0.00            
ATOM      8  HB1 MET     1      24.450  72.720  53.510  1.00  0.00            
ATOM      9  HB2 MET     1      23.250  73.770  54.060  1.00  0.00            
ATOM     10  CG  MET     1      23.160  71.640  54.740  1.00  0.00            
ATOM     11  HG1 MET     1      22.990  71.140  53.790  1.00  0.00            
ATOM     12  HG2 MET     1      22.260  71.880  55.310  1.00  0.00            
ATOM     13  SD  MET     1      24.180  70.410  55.590  1.00  0.00            
ATOM     14  CE  MET     1      22.870  69.170  55.760  1.00  0.00            
ATOM     15  HE1 MET     1      22.570  68.880  54.760  1.00  0.00            
ATOM     16  HE2 MET     1      23.230  68.340  56.370  1.00  0.00            
ATOM     17  HE3 MET     1      21.940  69.590  56.140  1.00  0.00            
ATOM     18  C   MET     1      25.670  74.660  54.970  1.00  0.00            
ATOM     19  O   MET     1      25.250  75.820  55.030  1.00  0.00            
ATOM     20  N   GLY     2      26.940  74.400  54.660  1.00  0.00            
ATOM     21  H   GLY     2      27.340  73.510  54.900  1.00  0.00            
ATOM     22  CA  GLY     2      27.840  75.450  54.220  1.00  0.00            
ATOM     23  HA1 GLY     2      27.750  76.280  54.920  1.00  0.00            
ATOM     24  HA2 GLY     2      27.620  75.870  53.230  1.00  0.00            
ATOM     25  C   GLY     2      29.310  75.070  54.160  1.00  0.00            
ATOM     26  O   GLY     2      29.700  73.970  54.550  1.00  0.00            
ATOM     27  N   LYS     3      30.160  76.040  53.800  1.00  0.00            
ATOM     28  H   LYS     3      29.850  76.930  53.440  1.00  0.00            
ATOM     29  CA  LYS     3      31.580  75.780  53.880  1.00  0.00            
ATOM     30  HA  LYS     3      31.870  74.740  53.700  1.00  0.00            
ATOM     31  CB  LYS     3      32.210  76.600  52.760  1.00  0.00            
ATOM     32  HB1 LYS     3      32.200  77.650  53.050  1.00  0.00            
ATOM     33  HB2 LYS     3      31.560  76.690  51.900  1.00  0.00            
ATOM     34  CG  LYS     3      33.630  76.210  52.350  1.00  0.00            
ATOM     35  HG1 LYS     3      33.850  75.150  52.430  1.00  0.00            
ATOM     36  HG2 LYS     3      34.360  76.690  53.010  1.00  0.00            
ATOM     37  CD  LYS     3      34.100  76.690  50.980  1.00  0.00            
ATOM     38  HD1 LYS     3      35.180  76.840  50.960  1.00  0.00            
ATOM     39  HD2 LYS     3      33.540  77.610  50.870  1.00  0.00            
ATOM     40  CE  LYS     3      33.760  75.650  49.920  1.00  0.00            
ATOM     41  HE1 LYS     3      32.930  75.040  50.270  1.00  0.00            
ATOM     42  HE2 LYS     3      34.580  74.930  49.800  1.00  0.00            
ATOM     43  NZ  LYS     3      33.510  76.320  48.630  1.00  0.00            
ATOM     44  HZ1 LYS     3      32.610  76.760  48.730  1.00  0.00            
ATOM     45  HZ2 LYS     3      34.130  77.050  48.320  1.00  0.00            
ATOM     46  HZ3 LYS     3      33.410  75.600  47.930  1.00  0.00            
ATOM     47  C   LYS     3      32.170  76.100  55.240  1.00  0.00            
ATOM     48  O   LYS     3      31.540  76.720  56.110  1.00  0.00            
ATOM     49  N   ALA     4      33.420  75.680  55.410  1.00  0.00            
ATOM     50  H   ALA     4      33.780  75.190  54.600  1.00  0.00            
ATOM     51  CA  ALA     4      34.200  75.910  56.610  1.00  0.00            
ATOM     52  HA  ALA     4      33.510  76.250  57.380  1.00  0.00            
ATOM     53  CB  ALA     4      34.700  74.520  56.990  1.00  0.00            
ATOM     54  HB1 ALA     4      35.130  74.050  56.100  1.00  0.00            
ATOM     55  HB2 ALA     4      35.350  74.470  57.870  1.00  0.00            
ATOM     56  HB3 ALA     4      33.840  73.900  57.230  1.00  0.00            
ATOM     57  C   ALA     4      35.240  77.010  56.480  1.00  0.00            
ATOM     58  O   ALA     4      35.220  77.820  55.550  1.00  0.00            
ATOM     59  N   LEU     5      36.200  77.020  57.410  1.00  0.00            
ATOM     60  H   LEU     5      36.230  76.250  58.070  1.00  0.00            
ATOM     61  CA  LEU     5      37.120  78.100  57.690  1.00  0.00            
ATOM     62  HA  LEU     5      37.520  78.460  56.750  1.00  0.00            
ATOM     63  CB  LEU     5      36.420  79.210  58.460  1.00  0.00            
ATOM     64  HB1 LEU     5      35.970  78.640  59.270  1.00  0.00            
ATOM     65  HB2 LEU     5      35.580  79.600  57.890  1.00  0.00            
ATOM     66  CG  LEU     5      37.210  80.370  59.070  1.00  0.00            
ATOM     67  HG  LEU     5      38.030  79.940  59.660  1.00  0.00            
ATOM     68  CD1 LEU     5      37.870  81.220  57.990  1.00  0.00            
ATOM     69 1HD1 LEU     5      38.740  80.800  57.480  1.00  0.00            
ATOM     70 2HD1 LEU     5      37.130  81.400  57.210  1.00  0.00            
ATOM     71 3HD1 LEU     5      38.210  82.110  58.520  1.00  0.00            
ATOM     72  CD2 LEU     5      36.260  81.150  59.970  1.00  0.00            
ATOM     73 1HD2 LEU     5      36.830  81.910  60.490  1.00  0.00            
ATOM     74 2HD2 LEU     5      35.440  81.490  59.340  1.00  0.00            
ATOM     75 3HD2 LEU     5      35.930  80.510  60.790  1.00  0.00            
ATOM     76  C   LEU     5      38.380  77.630  58.410  1.00  0.00            
ATOM     77  O   LEU     5      38.420  76.680  59.190  1.00  0.00            
ATOM     78  N   VAL     6      39.530  78.280  58.180  1.00  0.00            
ATOM     79  H   VAL     6      39.430  78.930  57.420  1.00  0.00            
ATOM     80  CA  VAL     6      40.880  78.040  58.630  1.00  0.00            
ATOM     81  HA  VAL     6      40.780  77.370  59.490  1.00  0.00            
ATOM     82  CB  VAL     6      41.640  77.460  57.440  1.00  0.00            
ATOM     83  HB  VAL     6      41.550  78.010  56.500  1.00  0.00            
ATOM     84  CG1 VAL     6      43.120  77.380  57.790  1.00  0.00            
ATOM     85 1HG1 VAL     6      43.230  76.990  58.810  1.00  0.00            
ATOM     86 2HG1 VAL     6      43.550  76.770  57.000  1.00  0.00            
ATOM     87 3HG1 VAL     6      43.650  78.320  57.650  1.00  0.00            
ATOM     88  CG2 VAL     6      41.190  76.020  57.260  1.00  0.00            
ATOM     89 1HG2 VAL     6      41.570  75.680  56.290  1.00  0.00            
ATOM     90 2HG2 VAL     6      41.550  75.340  58.030  1.00  0.00            
ATOM     91 3HG2 VAL     6      40.100  75.960  57.150  1.00  0.00            
ATOM     92  C   VAL     6      41.450  79.400  59.040  1.00  0.00            
ATOM     93  O   VAL     6      41.400  80.330  58.240  1.00  0.00            
ATOM     94  N   ILE     7      41.920  79.420  60.290  1.00  0.00            
ATOM     95  H   ILE     7      41.660  78.690  60.930  1.00  0.00            
ATOM     96  CA  ILE     7      42.610  80.540  60.890  1.00  0.00            
ATOM     97  HA  ILE     7      42.320  81.380  60.270  1.00  0.00            
ATOM     98  CB  ILE     7      42.140  80.940  62.290  1.00  0.00            
ATOM     99  HB  ILE     7      42.570  80.180  62.940  1.00  0.00            
ATOM    100  CG2 ILE     7      42.710  82.270  62.750  1.00  0.00            
ATOM    101 1HG2 ILE     7      43.780  82.210  62.960  1.00  0.00            
ATOM    102 2HG2 ILE     7      42.550  82.990  61.940  1.00  0.00            
ATOM    103 3HG2 ILE     7      42.200  82.620  63.640  1.00  0.00            
ATOM    104  CG1 ILE     7      40.670  80.960  62.710  1.00  0.00            
ATOM    105 1HG1 ILE     7      40.640  81.300  63.740  1.00  0.00            
ATOM    106 2HG1 ILE     7      40.270  79.940  62.730  1.00  0.00            
ATOM    107  CD  ILE     7      39.840  81.900  61.850  1.00  0.00            
ATOM    108  HD1 ILE     7      39.610  81.590  60.830  1.00  0.00            
ATOM    109  HD2 ILE     7      38.860  81.880  62.330  1.00  0.00            
ATOM    110  HD3 ILE     7      40.220  82.920  61.810  1.00  0.00            
ATOM    111  C   ILE     7      44.110  80.280  60.880  1.00  0.00            
ATOM    112  O   ILE     7      44.550  79.200  61.260  1.00  0.00            
ATOM    113  N   VAL     8      44.850  81.250  60.330  1.00  0.00            
ATOM    114  H   VAL     8      44.330  81.950  59.810  1.00  0.00            
ATOM    115  CA  VAL     8      46.290  81.340  60.370  1.00  0.00            
ATOM    116  HA  VAL     8      46.640  80.520  60.980  1.00  0.00            
ATOM    117  CB  VAL     8      46.810  81.020  58.970  1.00  0.00            
ATOM    118  HB  VAL     8      46.550  81.900  58.370  1.00  0.00            
ATOM    119  CG1 VAL     8      48.310  80.760  58.850  1.00  0.00            
ATOM    120 1HG1 VAL     8      48.630  80.090  59.650  1.00  0.00            
ATOM    121 2HG1 VAL     8      48.510  80.240  57.920  1.00  0.00            
ATOM    122 3HG1 VAL     8      48.930  81.650  58.910  1.00  0.00            
ATOM    123  CG2 VAL     8      46.120  79.820  58.330  1.00  0.00            
ATOM    124 1HG2 VAL     8      46.230  79.050  59.100  1.00  0.00            
ATOM    125 2HG2 VAL     8      45.070  80.020  58.140  1.00  0.00            
ATOM    126 3HG2 VAL     8      46.640  79.550  57.410  1.00  0.00            
ATOM    127  C   VAL     8      46.830  82.650  60.940  1.00  0.00            
ATOM    128  O   VAL     8      46.020  83.570  61.010  1.00  0.00            
ATOM    129  N   GLU     9      48.090  82.590  61.390  1.00  0.00            
ATOM    130  H   GLU     9      48.540  81.690  61.290  1.00  0.00            
ATOM    131  CA  GLU     9      48.730  83.660  62.120  1.00  0.00            
ATOM    132  HA  GLU     9      47.980  84.330  62.540  1.00  0.00            
ATOM    133  CB  GLU     9      49.300  83.110  63.420  1.00  0.00            
ATOM    134  HB1 GLU     9      48.480  82.650  63.970  1.00  0.00            
ATOM    135  HB2 GLU     9      49.770  83.900  64.010  1.00  0.00            
ATOM    136  CG  GLU     9      50.310  81.980  63.250  1.00  0.00            
ATOM    137  HG1 GLU     9      49.790  81.120  62.820  1.00  0.00            
ATOM    138  HG2 GLU     9      50.610  81.690  64.260  1.00  0.00            
ATOM    139  CD  GLU     9      51.630  82.320  62.560  1.00  0.00            
ATOM    140  OE1 GLU     9      51.700  82.250  61.310  1.00  0.00            
ATOM    141  OE2 GLU     9      52.610  82.730  63.210  1.00  0.00            
ATOM    142  C   GLU     9      49.570  84.660  61.340  1.00  0.00            
ATOM    143  O   GLU     9      50.320  85.460  61.880  1.00  0.00            
ATOM    144  N   SER    10      49.450  84.660  60.010  1.00  0.00            
ATOM    145  H   SER    10      48.750  84.070  59.570  1.00  0.00            
ATOM    146  CA  SER    10      50.330  85.260  59.030  1.00  0.00            
ATOM    147  HA  SER    10      50.680  86.250  59.320  1.00  0.00            
ATOM    148  CB  SER    10      51.560  84.370  58.870  1.00  0.00            
ATOM    149  HB1 SER    10      51.180  83.380  58.610  1.00  0.00            
ATOM    150  HB2 SER    10      52.140  84.430  59.790  1.00  0.00            
ATOM    151  OG  SER    10      52.350  84.730  57.750  1.00  0.00            
ATOM    152  HG  SER    10      53.220  84.390  57.980  1.00  0.00            
ATOM    153  C   SER    10      49.680  85.410  57.660  1.00  0.00            
ATOM    154  O   SER    10      49.230  84.390  57.140  1.00  0.00            
ATOM    155  N   PRO    11      49.740  86.580  57.030  1.00  0.00            
ATOM    156  CD  PRO    11      50.320  87.820  57.520  1.00  0.00            
ATOM    157  HD1 PRO    11      51.360  87.770  57.820  1.00  0.00            
ATOM    158  HD2 PRO    11      49.650  88.270  58.260  1.00  0.00            
ATOM    159  CG  PRO    11      50.170  88.770  56.330  1.00  0.00            
ATOM    160  HG1 PRO    11      50.980  88.640  55.610  1.00  0.00            
ATOM    161  HG2 PRO    11      50.100  89.830  56.550  1.00  0.00            
ATOM    162  CB  PRO    11      48.940  88.250  55.600  1.00  0.00            
ATOM    163  HB1 PRO    11      49.000  88.580  54.570  1.00  0.00            
ATOM    164  HB2 PRO    11      48.040  88.570  56.130  1.00  0.00            
ATOM    165  CA  PRO    11      49.090  86.740  55.750  1.00  0.00            
ATOM    166  HA  PRO    11      48.060  86.400  55.680  1.00  0.00            
ATOM    167  C   PRO    11      49.910  86.190  54.590  1.00  0.00            
ATOM    168  O   PRO    11      49.280  85.830  53.590  1.00  0.00            
ATOM    169  N   ALA    12      51.230  86.030  54.640  1.00  0.00            
ATOM    170  H   ALA    12      51.730  86.320  55.470  1.00  0.00            
ATOM    171  CA  ALA    12      51.920  85.160  53.710  1.00  0.00            
ATOM    172  HA  ALA    12      51.970  85.380  52.640  1.00  0.00            
ATOM    173  CB  ALA    12      53.400  85.200  54.110  1.00  0.00            
ATOM    174  HB1 ALA    12      53.920  84.530  53.440  1.00  0.00            
ATOM    175  HB2 ALA    12      53.880  86.180  54.100  1.00  0.00            
ATOM    176  HB3 ALA    12      53.530  84.700  55.070  1.00  0.00            
ATOM    177  C   ALA    12      51.420  83.720  53.790  1.00  0.00            
ATOM    178  O   ALA    12      51.160  83.160  52.730  1.00  0.00            
ATOM    179  N   LYS    13      51.260  83.130  54.970  1.00  0.00            
ATOM    180  H   LYS    13      51.350  83.630  55.840  1.00  0.00            
ATOM    181  CA  LYS    13      50.950  81.710  55.030  1.00  0.00            
ATOM    182  HA  LYS    13      51.600  81.130  54.380  1.00  0.00            
ATOM    183  CB  LYS    13      51.070  81.120  56.430  1.00  0.00            
ATOM    184  HB1 LYS    13      50.770  80.080  56.430  1.00  0.00            
ATOM    185  HB2 LYS    13      50.430  81.640  57.140  1.00  0.00            
ATOM    186  CG  LYS    13      52.490  81.090  57.000  1.00  0.00            
ATOM    187  HG1 LYS    13      52.900  82.100  57.040  1.00  0.00            
ATOM    188  HG2 LYS    13      53.120  80.530  56.300  1.00  0.00            
ATOM    189  CD  LYS    13      52.610  80.260  58.270  1.00  0.00            
ATOM    190  HD1 LYS    13      52.410  79.220  58.020  1.00  0.00            
ATOM    191  HD2 LYS    13      51.800  80.390  58.990  1.00  0.00            
ATOM    192  CE  LYS    13      53.830  80.380  59.180  1.00  0.00            
ATOM    193  HE1 LYS    13      54.200  81.370  58.940  1.00  0.00            
ATOM    194  HE2 LYS    13      54.620  79.650  58.990  1.00  0.00            
ATOM    195  NZ  LYS    13      53.460  80.300  60.600  1.00  0.00            
ATOM    196  HZ1 LYS    13      52.920  81.070  60.980  1.00  0.00            
ATOM    197  HZ2 LYS    13      53.090  79.390  60.800  1.00  0.00            
ATOM    198  HZ3 LYS    13      54.290  80.320  61.170  1.00  0.00            
ATOM    199  C   LYS    13      49.510  81.530  54.570  1.00  0.00            
ATOM    200  O   LYS    13      49.310  80.470  53.980  1.00  0.00            
ATOM    201  N   ALA    14      48.590  82.440  54.890  1.00  0.00            
ATOM    202  H   ALA    14      48.850  83.260  55.430  1.00  0.00            
ATOM    203  CA  ALA    14      47.190  82.240  54.600  1.00  0.00            
ATOM    204  HA  ALA    14      46.800  81.350  55.090  1.00  0.00            
ATOM    205  CB  ALA    14      46.470  83.470  55.150  1.00  0.00            
ATOM    206  HB1 ALA    14      45.400  83.300  55.280  1.00  0.00            
ATOM    207  HB2 ALA    14      46.880  83.820  56.100  1.00  0.00            
ATOM    208  HB3 ALA    14      46.710  84.320  54.510  1.00  0.00            
ATOM    209  C   ALA    14      46.930  82.060  53.110  1.00  0.00            
ATOM    210  O   ALA    14      46.230  81.140  52.700  1.00  0.00            
ATOM    211  N   LYS    15      47.680  82.850  52.340  1.00  0.00            
ATOM    212  H   LYS    15      48.190  83.600  52.780  1.00  0.00            
ATOM    213  CA  LYS    15      47.470  82.770  50.900  1.00  0.00            
ATOM    214  HA  LYS    15      46.430  82.470  50.820  1.00  0.00            
ATOM    215  CB  LYS    15      47.990  84.060  50.280  1.00  0.00            
ATOM    216  HB1 LYS    15      47.980  83.930  49.200  1.00  0.00            
ATOM    217  HB2 LYS    15      49.020  84.300  50.560  1.00  0.00            
ATOM    218  CG  LYS    15      47.200  85.290  50.730  1.00  0.00            
ATOM    219  HG1 LYS    15      47.360  85.540  51.780  1.00  0.00            
ATOM    220  HG2 LYS    15      46.130  85.120  50.620  1.00  0.00            
ATOM    221  CD  LYS    15      47.560  86.470  49.840  1.00  0.00            
ATOM    222  HD1 LYS    15      46.890  87.210  50.280  1.00  0.00            
ATOM    223  HD2 LYS    15      47.220  86.260  48.820  1.00  0.00            
ATOM    224  CE  LYS    15      48.990  86.980  49.940  1.00  0.00            
ATOM    225  HE1 LYS    15      48.960  87.950  49.450  1.00  0.00            
ATOM    226  HE2 LYS    15      49.590  86.270  49.370  1.00  0.00            
ATOM    227  NZ  LYS    15      49.440  87.240  51.310  1.00  0.00            
ATOM    228  HZ1 LYS    15      50.410  87.550  51.320  1.00  0.00            
ATOM    229  HZ2 LYS    15      48.820  87.860  51.800  1.00  0.00            
ATOM    230  HZ3 LYS    15      49.520  86.460  51.960  1.00  0.00            
ATOM    231  C   LYS    15      48.320  81.660  50.290  1.00  0.00            
ATOM    232  O   LYS    15      47.860  80.990  49.360  1.00  0.00            
ATOM    233  N   THR    16      49.410  81.260  50.950  1.00  0.00            
ATOM    234  H   THR    16      49.690  81.640  51.840  1.00  0.00            
ATOM    235  CA  THR    16      50.150  80.070  50.590  1.00  0.00            
ATOM    236  HA  THR    16      50.440  80.100  49.540  1.00  0.00            
ATOM    237  CB  THR    16      51.470  79.960  51.360  1.00  0.00            
ATOM    238  HB  THR    16      51.110  79.810  52.380  1.00  0.00            
ATOM    239  CG2 THR    16      52.340  78.880  50.720  1.00  0.00            
ATOM    240 1HG2 THR    16      53.130  78.790  51.470  1.00  0.00            
ATOM    241 2HG2 THR    16      51.780  77.980  50.480  1.00  0.00            
ATOM    242 3HG2 THR    16      52.840  79.220  49.810  1.00  0.00            
ATOM    243  OG1 THR    16      52.140  81.190  51.220  1.00  0.00            
ATOM    244  HG1 THR    16      52.820  81.120  51.880  1.00  0.00            
ATOM    245  C   THR    16      49.280  78.830  50.700  1.00  0.00            
ATOM    246  O   THR    16      49.220  78.010  49.790  1.00  0.00            
ATOM    247  N   ILE    17      48.500  78.690  51.780  1.00  0.00            
ATOM    248  H   ILE    17      48.460  79.410  52.480  1.00  0.00            
ATOM    249  CA  ILE    17      47.680  77.530  52.070  1.00  0.00            
ATOM    250  HA  ILE    17      48.230  76.630  51.790  1.00  0.00            
ATOM    251  CB  ILE    17      47.310  77.360  53.540  1.00  0.00            
ATOM    252  HB  ILE    17      47.060  78.350  53.920  1.00  0.00            
ATOM    253  CG2 ILE    17      46.190  76.360  53.810  1.00  0.00            
ATOM    254 1HG2 ILE    17      46.250  75.960  54.820  1.00  0.00            
ATOM    255 2HG2 ILE    17      45.250  76.880  53.630  1.00  0.00            
ATOM    256 3HG2 ILE    17      46.340  75.550  53.090  1.00  0.00            
ATOM    257  CG1 ILE    17      48.600  76.980  54.270  1.00  0.00            
ATOM    258 1HG1 ILE    17      49.320  77.760  54.020  1.00  0.00            
ATOM    259 2HG1 ILE    17      48.880  75.960  54.000  1.00  0.00            
ATOM    260  CD  ILE    17      48.410  77.060  55.780  1.00  0.00            
ATOM    261  HD1 ILE    17      48.000  76.120  56.140  1.00  0.00            
ATOM    262  HD2 ILE    17      49.330  77.090  56.370  1.00  0.00            
ATOM    263  HD3 ILE    17      47.850  77.930  56.120  1.00  0.00            
ATOM    264  C   ILE    17      46.440  77.530  51.190  1.00  0.00            
ATOM    265  O   ILE    17      45.960  76.450  50.850  1.00  0.00            
ATOM    266  N   ASN    18      45.930  78.700  50.790  1.00  0.00            
ATOM    267  H   ASN    18      46.280  79.570  51.160  1.00  0.00            
ATOM    268  CA  ASN    18      44.810  78.800  49.880  1.00  0.00            
ATOM    269  HA  ASN    18      44.020  78.140  50.260  1.00  0.00            
ATOM    270  CB  ASN    18      44.330  80.250  49.850  1.00  0.00            
ATOM    271  HB1 ASN    18      45.020  80.810  49.220  1.00  0.00            
ATOM    272  HB2 ASN    18      44.440  80.580  50.880  1.00  0.00            
ATOM    273  CG  ASN    18      42.860  80.310  49.460  1.00  0.00            
ATOM    274  OD1 ASN    18      41.940  80.270  50.260  1.00  0.00            
ATOM    275  ND2 ASN    18      42.450  80.260  48.190  1.00  0.00            
ATOM    276 1HD2 ASN    18      43.120  80.220  47.440  1.00  0.00            
ATOM    277 2HD2 ASN    18      41.470  80.090  48.030  1.00  0.00            
ATOM    278  C   ASN    18      45.080  78.240  48.490  1.00  0.00            
ATOM    279  O   ASN    18      44.140  77.680  47.930  1.00  0.00            
ATOM    280  N   LYS    19      46.320  78.170  48.010  1.00  0.00            
ATOM    281  H   LYS    19      47.010  78.610  48.600  1.00  0.00            
ATOM    282  CA  LYS    19      46.700  77.560  46.750  1.00  0.00            
ATOM    283  HA  LYS    19      46.340  78.020  45.830  1.00  0.00            
ATOM    284  CB  LYS    19      48.210  77.710  46.570  1.00  0.00            
ATOM    285  HB1 LYS    19      48.450  77.260  45.610  1.00  0.00            
ATOM    286  HB2 LYS    19      48.750  77.100  47.290  1.00  0.00            
ATOM    287  CG  LYS    19      48.760  79.130  46.550  1.00  0.00            
ATOM    288  HG1 LYS    19      48.570  79.580  47.520  1.00  0.00            
ATOM    289  HG2 LYS    19      48.020  79.660  45.940  1.00  0.00            
ATOM    290  CD  LYS    19      50.150  79.470  46.010  1.00  0.00            
ATOM    291  HD1 LYS    19      50.320  80.550  46.080  1.00  0.00            
ATOM    292  HD2 LYS    19      50.150  79.210  44.950  1.00  0.00            
ATOM    293  CE  LYS    19      51.240  78.720  46.760  1.00  0.00            
ATOM    294  HE1 LYS    19      51.250  77.630  46.790  1.00  0.00            
ATOM    295  HE2 LYS    19      51.130  79.040  47.790  1.00  0.00            
ATOM    296  NZ  LYS    19      52.600  79.060  46.290  1.00  0.00            
ATOM    297  HZ1 LYS    19      52.590  78.720  45.340  1.00  0.00            
ATOM    298  HZ2 LYS    19      52.770  80.040  46.140  1.00  0.00            
ATOM    299  HZ3 LYS    19      53.340  78.690  46.880  1.00  0.00            
ATOM    300  C   LYS    19      46.220  76.110  46.670  1.00  0.00            
ATOM    301  O   LYS    19      45.850  75.670  45.580  1.00  0.00            
ATOM    302  N   TYR    20      46.090  75.430  47.800  1.00  0.00            
ATOM    303  H   TYR    20      46.370  75.870  48.670  1.00  0.00            
ATOM    304  CA  TYR    20      45.810  74.010  47.910  1.00  0.00            
ATOM    305  HA  TYR    20      45.830  73.540  46.930  1.00  0.00            
ATOM    306  CB  TYR    20      46.980  73.430  48.710  1.00  0.00            
ATOM    307  HB1 TYR    20      46.990  72.340  48.620  1.00  0.00            
ATOM    308  HB2 TYR    20      46.820  73.650  49.760  1.00  0.00            
ATOM    309  CG  TYR    20      48.330  73.850  48.170  1.00  0.00            
ATOM    310  CD1 TYR    20      48.560  73.960  46.790  1.00  0.00            
ATOM    311  HD1 TYR    20      47.800  73.590  46.120  1.00  0.00            
ATOM    312  CE1 TYR    20      49.800  74.390  46.330  1.00  0.00            
ATOM    313  HE1 TYR    20      49.990  74.430  45.270  1.00  0.00            
ATOM    314  CZ  TYR    20      50.740  74.900  47.250  1.00  0.00            
ATOM    315  OH  TYR    20      51.910  75.510  46.900  1.00  0.00            
ATOM    316  HH  TYR    20      52.120  75.500  45.960  1.00  0.00            
ATOM    317  CE2 TYR    20      50.480  74.820  48.640  1.00  0.00            
ATOM    318  HE2 TYR    20      51.180  75.210  49.360  1.00  0.00            
ATOM    319  CD2 TYR    20      49.330  74.160  49.100  1.00  0.00            
ATOM    320  HD2 TYR    20      49.120  74.050  50.150  1.00  0.00            
ATOM    321  C   TYR    20      44.420  73.620  48.380  1.00  0.00            
ATOM    322  O   TYR    20      44.030  72.460  48.270  1.00  0.00            
ATOM    323  N   LEU    21      43.710  74.590  48.960  1.00  0.00            
ATOM    324  H   LEU    21      44.230  75.460  48.870  1.00  0.00            
ATOM    325  CA  LEU    21      42.620  74.430  49.890  1.00  0.00            
ATOM    326  HA  LEU    21      42.250  73.400  49.890  1.00  0.00            
ATOM    327  CB  LEU    21      43.210  74.720  51.270  1.00  0.00            
ATOM    328  HB1 LEU    21      43.110  75.760  51.550  1.00  0.00            
ATOM    329  HB2 LEU    21      44.270  74.460  51.340  1.00  0.00            
ATOM    330  CG  LEU    21      42.530  73.890  52.360  1.00  0.00            
ATOM    331  HG  LEU    21      41.480  74.150  52.500  1.00  0.00            
ATOM    332  CD1 LEU    21      42.790  72.390  52.280  1.00  0.00            
ATOM    333 1HD1 LEU    21      42.280  72.020  51.390  1.00  0.00            
ATOM    334 2HD1 LEU    21      43.860  72.240  52.110  1.00  0.00            
ATOM    335 3HD1 LEU    21      42.490  71.840  53.170  1.00  0.00            
ATOM    336  CD2 LEU    21      43.060  74.340  53.720  1.00  0.00            
ATOM    337 1HD2 LEU    21      42.760  73.580  54.440  1.00  0.00            
ATOM    338 2HD2 LEU    21      44.150  74.340  53.730  1.00  0.00            
ATOM    339 3HD2 LEU    21      42.780  75.350  54.000  1.00  0.00            
ATOM    340  C   LEU    21      41.400  75.300  49.610  1.00  0.00            
ATOM    341  O   LEU    21      40.300  75.200  50.140  1.00  0.00            
ATOM    342  N   GLY    22      41.590  76.240  48.670  1.00  0.00            
ATOM    343  H   GLY    22      42.530  76.490  48.440  1.00  0.00            
ATOM    344  CA  GLY    22      40.640  77.320  48.530  1.00  0.00            
ATOM    345  HA1 GLY    22      41.160  78.020  47.870  1.00  0.00            
ATOM    346  HA2 GLY    22      40.420  77.810  49.480  1.00  0.00            
ATOM    347  C   GLY    22      39.340  76.960  47.820  1.00  0.00            
ATOM    348  O   GLY    22      38.370  77.710  47.870  1.00  0.00            
ATOM    349  N   SER    23      39.240  75.730  47.310  1.00  0.00            
ATOM    350  H   SER    23      40.150  75.280  47.370  1.00  0.00            
ATOM    351  CA  SER    23      38.020  75.220  46.710  1.00  0.00            
ATOM    352  HA  SER    23      37.450  76.010  46.230  1.00  0.00            
ATOM    353  CB  SER    23      38.440  74.230  45.630  1.00  0.00            
ATOM    354  HB1 SER    23      37.590  73.860  45.060  1.00  0.00            
ATOM    355  HB2 SER    23      39.000  73.380  46.040  1.00  0.00            
ATOM    356  OG  SER    23      39.260  74.970  44.750  1.00  0.00            
ATOM    357  HG  SER    23      39.230  74.660  43.850  1.00  0.00            
ATOM    358  C   SER    23      37.130  74.530  47.730  1.00  0.00            
ATOM    359  O   SER    23      36.170  73.880  47.320  1.00  0.00            
ATOM    360  N   ASP    24      37.570  74.440  48.980  1.00  0.00            
ATOM    361  H   ASP    24      38.440  74.900  49.200  1.00  0.00            
ATOM    362  CA  ASP    24      37.040  73.520  49.970  1.00  0.00            
ATOM    363  HA  ASP    24      36.040  73.170  49.710  1.00  0.00            
ATOM    364  CB  ASP    24      37.840  72.220  50.050  1.00  0.00            
ATOM    365  HB1 ASP    24      38.840  72.510  50.370  1.00  0.00            
ATOM    366  HB2 ASP    24      37.930  71.830  49.030  1.00  0.00            
ATOM    367  CG  ASP    24      37.120  71.180  50.890  1.00  0.00            
ATOM    368  OD1 ASP    24      37.800  70.570  51.740  1.00  0.00            
ATOM    369  OD2 ASP    24      35.930  70.960  50.580  1.00  0.00            
ATOM    370  C   ASP    24      36.950  74.130  51.360  1.00  0.00            
ATOM    371  O   ASP    24      35.970  73.800  52.030  1.00  0.00            
ATOM    372  N   TYR    25      37.860  74.990  51.800  1.00  0.00            
ATOM    373  H   TYR    25      38.650  75.190  51.190  1.00  0.00            
ATOM    374  CA  TYR    25      37.760  75.710  53.050  1.00  0.00            
ATOM    375  HA  TYR    25      36.790  75.560  53.530  1.00  0.00            
ATOM    376  CB  TYR    25      38.890  75.260  53.980  1.00  0.00            
ATOM    377  HB1 TYR    25      39.070  76.020  54.740  1.00  0.00            
ATOM    378  HB2 TYR    25      39.870  75.140  53.510  1.00  0.00            
ATOM    379  CG  TYR    25      38.680  73.960  54.710  1.00  0.00            
ATOM    380  CD1 TYR    25      38.400  73.900  56.080  1.00  0.00            
ATOM    381  HD1 TYR    25      38.260  74.810  56.640  1.00  0.00            
ATOM    382  CE1 TYR    25      38.260  72.660  56.710  1.00  0.00            
ATOM    383  HE1 TYR    25      37.970  72.640  57.750  1.00  0.00            
ATOM    384  CZ  TYR    25      38.430  71.460  55.980  1.00  0.00            
ATOM    385  OH  TYR    25      38.570  70.300  56.680  1.00  0.00            
ATOM    386  HH  TYR    25      38.390  70.350  57.620  1.00  0.00            
ATOM    387  CE2 TYR    25      38.820  71.520  54.630  1.00  0.00            
ATOM    388  HE2 TYR    25      38.870  70.600  54.060  1.00  0.00            
ATOM    389  CD2 TYR    25      38.870  72.770  53.990  1.00  0.00            
ATOM    390  HD2 TYR    25      39.310  72.900  53.010  1.00  0.00            
ATOM    391  C   TYR    25      38.080  77.160  52.720  1.00  0.00            
ATOM    392  O   TYR    25      38.820  77.460  51.780  1.00  0.00            
ATOM    393  N   VAL    26      37.550  78.060  53.550  1.00  0.00            
ATOM    394  H   VAL    26      36.950  77.750  54.300  1.00  0.00            
ATOM    395  CA  VAL    26      38.020  79.430  53.610  1.00  0.00            
ATOM    396  HA  VAL    26      38.100  79.860  52.610  1.00  0.00            
ATOM    397  CB  VAL    26      37.000  80.390  54.210  1.00  0.00            
ATOM    398  HB  VAL    26      36.790  80.110  55.240  1.00  0.00            
ATOM    399  CG1 VAL    26      37.400  81.860  54.210  1.00  0.00            
ATOM    400 1HG1 VAL    26      38.280  81.980  54.840  1.00  0.00            
ATOM    401 2HG1 VAL    26      37.630  82.230  53.210  1.00  0.00            
ATOM    402 3HG1 VAL    26      36.670  82.490  54.700  1.00  0.00            
ATOM    403  CG2 VAL    26      35.690  80.260  53.420  1.00  0.00            
ATOM    404 1HG2 VAL    26      35.850  80.570  52.390  1.00  0.00            
ATOM    405 2HG2 VAL    26      35.370  79.230  53.370  1.00  0.00            
ATOM    406 3HG2 VAL    26      34.900  80.860  53.870  1.00  0.00            
ATOM    407  C   VAL    26      39.330  79.480  54.380  1.00  0.00            
ATOM    408  O   VAL    26      39.420  78.900  55.470  1.00  0.00            
ATOM    409  N   VAL    27      40.300  80.240  53.870  1.00  0.00            
ATOM    410  H   VAL    27      40.210  80.610  52.940  1.00  0.00            
ATOM    411  CA  VAL    27      41.590  80.470  54.490  1.00  0.00            
ATOM    412  HA  VAL    27      41.450  80.010  55.470  1.00  0.00            
ATOM    413  CB  VAL    27      42.720  79.770  53.740  1.00  0.00            
ATOM    414  HB  VAL    27      43.020  80.240  52.800  1.00  0.00            
ATOM    415  CG1 VAL    27      43.890  79.520  54.680  1.00  0.00            
ATOM    416 1HG1 VAL    27      43.470  78.900  55.480  1.00  0.00            
ATOM    417 2HG1 VAL    27      44.730  79.050  54.170  1.00  0.00            
ATOM    418 3HG1 VAL    27      44.270  80.450  55.110  1.00  0.00            
ATOM    419  CG2 VAL    27      42.330  78.350  53.320  1.00  0.00            
ATOM    420 1HG2 VAL    27      41.810  77.840  54.130  1.00  0.00            
ATOM    421 2HG2 VAL    27      41.720  78.460  52.420  1.00  0.00            
ATOM    422 3HG2 VAL    27      43.190  77.700  53.170  1.00  0.00            
ATOM    423  C   VAL    27      41.970  81.910  54.790  1.00  0.00            
ATOM    424  O   VAL    27      42.150  82.690  53.850  1.00  0.00            
ATOM    425  N   LYS    28      41.990  82.390  56.040  1.00  0.00            
ATOM    426  H   LYS    28      41.600  81.840  56.780  1.00  0.00            
ATOM    427  CA  LYS    28      42.180  83.770  56.430  1.00  0.00            
ATOM    428  HA  LYS    28      42.460  84.360  55.550  1.00  0.00            
ATOM    429  CB  LYS    28      40.890  84.360  56.990  1.00  0.00            
ATOM    430  HB1 LYS    28      41.100  85.220  57.620  1.00  0.00            
ATOM    431  HB2 LYS    28      40.430  83.620  57.650  1.00  0.00            
ATOM    432  CG  LYS    28      39.950  84.630  55.820  1.00  0.00            
ATOM    433  HG1 LYS    28      39.890  83.680  55.280  1.00  0.00            
ATOM    434  HG2 LYS    28      40.460  85.350  55.180  1.00  0.00            
ATOM    435  CD  LYS    28      38.550  85.160  56.090  1.00  0.00            
ATOM    436  HD1 LYS    28      38.650  86.070  56.690  1.00  0.00            
ATOM    437  HD2 LYS    28      37.980  84.430  56.670  1.00  0.00            
ATOM    438  CE  LYS    28      37.750  85.440  54.820  1.00  0.00            
ATOM    439  HE1 LYS    28      37.650  84.530  54.220  1.00  0.00            
ATOM    440  HE2 LYS    28      38.260  86.160  54.180  1.00  0.00            
ATOM    441  NZ  LYS    28      36.420  85.990  55.140  1.00  0.00            
ATOM    442  HZ1 LYS    28      35.870  86.160  54.310  1.00  0.00            
ATOM    443  HZ2 LYS    28      35.930  85.290  55.660  1.00  0.00            
ATOM    444  HZ3 LYS    28      36.420  86.750  55.810  1.00  0.00            
ATOM    445  C   LYS    28      43.270  83.930  57.480  1.00  0.00            
ATOM    446  O   LYS    28      43.670  82.980  58.150  1.00  0.00            
ATOM    447  N   SER    29      43.730  85.170  57.630  1.00  0.00            
ATOM    448  H   SER    29      43.210  85.910  57.180  1.00  0.00            
ATOM    449  CA  SER    29      44.740  85.570  58.600  1.00  0.00            
ATOM    450  HA  SER    29      45.340  84.700  58.820  1.00  0.00            
ATOM    451  CB  SER    29      45.610  86.650  57.950  1.00  0.00            
ATOM    452  HB1 SER    29      45.130  87.600  57.730  1.00  0.00            
ATOM    453  HB2 SER    29      45.870  86.230  56.970  1.00  0.00            
ATOM    454  OG  SER    29      46.840  86.860  58.610  1.00  0.00            
ATOM    455  HG  SER    29      47.020  87.800  58.650  1.00  0.00            
ATOM    456  C   SER    29      44.190  86.080  59.920  1.00  0.00            
ATOM    457  O   SER    29      42.980  86.020  60.160  1.00  0.00            
ATOM    458  N   SER    30      45.040  86.420  60.890  1.00  0.00            
ATOM    459  H   SER    30      46.020  86.310  60.640  1.00  0.00            
ATOM    460  CA  SER    30      44.660  86.890  62.200  1.00  0.00            
ATOM    461  HA  SER    30      43.790  87.540  62.060  1.00  0.00            
ATOM    462  CB  SER    30      44.290  85.700  63.090  1.00  0.00            
ATOM    463  HB1 SER    30      43.630  85.060  62.520  1.00  0.00            
ATOM    464  HB2 SER    30      43.720  85.910  63.990  1.00  0.00            
ATOM    465  OG  SER    30      45.410  84.920  63.470  1.00  0.00            
ATOM    466  HG  SER    30      45.680  84.490  62.660  1.00  0.00            
ATOM    467  C   SER    30      45.710  87.690  62.950  1.00  0.00            
ATOM    468  O   SER    30      46.830  87.780  62.430  1.00  0.00            
ATOM    469  N   VAL    31      45.540  88.190  64.170  1.00  0.00            
ATOM    470  H   VAL    31      44.610  88.070  64.550  1.00  0.00            
ATOM    471  CA  VAL    31      46.450  89.030  64.930  1.00  0.00            
ATOM    472  HA  VAL    31      46.700  89.890  64.300  1.00  0.00            
ATOM    473  CB  VAL    31      45.770  89.460  66.230  1.00  0.00            
ATOM    474  HB  VAL    31      44.780  89.810  65.950  1.00  0.00            
ATOM    475  CG1 VAL    31      45.510  88.370  67.270  1.00  0.00            
ATOM    476 1HG1 VAL    31      45.000  87.540  66.790  1.00  0.00            
ATOM    477 2HG1 VAL    31      46.460  87.960  67.620  1.00  0.00            
ATOM    478 3HG1 VAL    31      44.980  88.840  68.110  1.00  0.00            
ATOM    479  CG2 VAL    31      46.540  90.590  66.900  1.00  0.00            
ATOM    480 1HG2 VAL    31      47.540  90.310  67.240  1.00  0.00            
ATOM    481 2HG2 VAL    31      46.630  91.400  66.170  1.00  0.00            
ATOM    482 3HG2 VAL    31      45.930  90.990  67.710  1.00  0.00            
ATOM    483  C   VAL    31      47.720  88.250  65.230  1.00  0.00            
ATOM    484  O   VAL    31      48.780  88.790  65.540  1.00  0.00            
ATOM    485  N   GLY    32      47.690  86.920  65.130  1.00  0.00            
ATOM    486  H   GLY    32      46.850  86.520  64.750  1.00  0.00            
ATOM    487  CA  GLY    32      48.680  86.030  65.710  1.00  0.00            
ATOM    488  HA1 GLY    32      49.610  86.490  65.380  1.00  0.00            
ATOM    489  HA2 GLY    32      48.640  85.090  65.160  1.00  0.00            
ATOM    490  C   GLY    32      48.630  86.030  67.230  1.00  0.00            
ATOM    491  O   GLY    32      47.760  85.370  67.790  1.00  0.00            
ATOM    492  N   HIE    33      49.570  86.670  67.920  1.00  0.00            
ATOM    493  H   HIE    33      50.220  87.170  67.330  1.00  0.00            
ATOM    494  CA  HIE    33      49.760  86.660  69.360  1.00  0.00            
ATOM    495  HA  HIE    33      49.780  85.620  69.670  1.00  0.00            
ATOM    496  CB  HIE    33      51.110  87.300  69.660  1.00  0.00            
ATOM    497  HB1 HIE    33      50.980  88.350  69.410  1.00  0.00            
ATOM    498  HB2 HIE    33      51.880  86.900  69.000  1.00  0.00            
ATOM    499  CG  HIE    33      51.620  87.210  71.080  1.00  0.00            
ATOM    500  ND1 HIE    33      51.390  86.190  72.000  1.00  0.00            
ATOM    501  CE1 HIE    33      52.280  86.410  72.980  1.00  0.00            
ATOM    502  HE1 HIE    33      52.390  85.720  73.800  1.00  0.00            
ATOM    503  NE2 HIE    33      53.070  87.480  72.760  1.00  0.00            
ATOM    504  HE2 HIE    33      53.930  87.670  73.240  1.00  0.00            
ATOM    505  CD2 HIE    33      52.720  87.910  71.490  1.00  0.00            
ATOM    506  HD2 HIE    33      53.270  88.610  70.870  1.00  0.00            
ATOM    507  C   HIE    33      48.630  87.300  70.140  1.00  0.00            
ATOM    508  O   HIE    33      48.110  88.350  69.750  1.00  0.00            
ATOM    509  N   ILE    34      48.060  86.640  71.150  1.00  0.00            
ATOM    510  H   ILE    34      48.330  85.680  71.290  1.00  0.00            
ATOM    511  CA  ILE    34      46.780  87.030  71.710  1.00  0.00            
ATOM    512  HA  ILE    34      46.560  88.080  71.540  1.00  0.00            
ATOM    513  CB  ILE    34      45.620  86.310  71.020  1.00  0.00            
ATOM    514  HB  ILE    34      45.720  86.390  69.940  1.00  0.00            
ATOM    515  CG2 ILE    34      45.540  84.850  71.440  1.00  0.00            
ATOM    516 1HG2 ILE    34      45.890  84.810  72.470  1.00  0.00            
ATOM    517 2HG2 ILE    34      44.540  84.420  71.350  1.00  0.00            
ATOM    518 3HG2 ILE    34      46.190  84.210  70.840  1.00  0.00            
ATOM    519  CG1 ILE    34      44.240  86.850  71.370  1.00  0.00            
ATOM    520 1HG1 ILE    34      43.880  86.580  72.360  1.00  0.00            
ATOM    521 2HG1 ILE    34      43.600  86.490  70.560  1.00  0.00            
ATOM    522  CD  ILE    34      44.080  88.360  71.190  1.00  0.00            
ATOM    523  HD1 ILE    34      44.620  88.880  70.400  1.00  0.00            
ATOM    524  HD2 ILE    34      43.050  88.660  71.010  1.00  0.00            
ATOM    525  HD3 ILE    34      44.390  88.870  72.100  1.00  0.00            
ATOM    526  C   ILE    34      46.710  87.000  73.230  1.00  0.00            
ATOM    527  O   ILE    34      45.770  87.570  73.770  1.00  0.00            
ATOM    528  N   ARG    35      47.730  86.440  73.880  1.00  0.00            
ATOM    529  H   ARG    35      48.360  85.890  73.320  1.00  0.00            
ATOM    530  CA  ARG    35      47.890  86.340  75.320  1.00  0.00            
ATOM    531  HA  ARG    35      47.670  87.300  75.790  1.00  0.00            
ATOM    532  CB  ARG    35      47.130  85.190  75.960  1.00  0.00            
ATOM    533  HB1 ARG    35      47.560  84.190  75.810  1.00  0.00            
ATOM    534  HB2 ARG    35      46.190  85.100  75.410  1.00  0.00            
ATOM    535  CG  ARG    35      46.750  85.270  77.430  1.00  0.00            
ATOM    536  HG1 ARG    35      46.010  86.060  77.570  1.00  0.00            
ATOM    537  HG2 ARG    35      47.500  85.770  78.050  1.00  0.00            
ATOM    538  CD  ARG    35      46.250  83.940  77.990  1.00  0.00            
ATOM    539  HD1 ARG    35      46.180  84.010  79.080  1.00  0.00            
ATOM    540  HD2 ARG    35      47.060  83.230  77.830  1.00  0.00            
ATOM    541  NE  ARG    35      44.960  83.650  77.370  1.00  0.00            
ATOM    542  HE  ARG    35      45.030  83.130  76.510  1.00  0.00            
ATOM    543  CZ  ARG    35      43.780  84.110  77.800  1.00  0.00            
ATOM    544  NH1 ARG    35      43.700  85.010  78.780  1.00  0.00            
ATOM    545 1HH1 ARG    35      44.500  85.600  79.000  1.00  0.00            
ATOM    546 2HH1 ARG    35      42.840  85.240  79.260  1.00  0.00            
ATOM    547  NH2 ARG    35      42.580  83.560  77.550  1.00  0.00            
ATOM    548 1HH2 ARG    35      42.500  82.830  76.860  1.00  0.00            
ATOM    549 2HH2 ARG    35      41.760  83.880  78.040  1.00  0.00            
ATOM    550  C   ARG    35      49.350  86.120  75.690  1.00  0.00            
ATOM    551  O   ARG    35      50.020  85.370  74.980  1.00  0.00            
ATOM    552  N   ASP    36      49.810  86.780  76.760  1.00  0.00            
ATOM    553  H   ASP    36      49.070  87.210  77.300  1.00  0.00            
ATOM    554  CA  ASP    36      51.170  86.840  77.250  1.00  0.00            
ATOM    555  HA  ASP    36      51.670  85.890  77.090  1.00  0.00            
ATOM    556  CB  ASP    36      51.980  87.890  76.490  1.00  0.00            
ATOM    557  HB1 ASP    36      51.550  88.890  76.560  1.00  0.00            
ATOM    558  HB2 ASP    36      51.830  87.760  75.420  1.00  0.00            
ATOM    559  CG  ASP    36      53.490  88.000  76.680  1.00  0.00            
ATOM    560  OD1 ASP    36      54.200  86.980  76.820  1.00  0.00            
ATOM    561  OD2 ASP    36      54.000  89.140  76.650  1.00  0.00            
ATOM    562  C   ASP    36      51.200  87.140  78.740  1.00  0.00            
ATOM    563  O   ASP    36      50.270  87.650  79.360  1.00  0.00            
ATOM    564  N   LEU    37      52.350  86.850  79.350  1.00  0.00            
ATOM    565  H   LEU    37      53.090  86.510  78.760  1.00  0.00            
ATOM    566  CA  LEU    37      52.590  86.790  80.780  1.00  0.00            
ATOM    567  HA  LEU    37      51.760  86.200  81.160  1.00  0.00            
ATOM    568  CB  LEU    37      53.930  86.130  81.090  1.00  0.00            
ATOM    569  HB1 LEU    37      54.340  86.590  81.990  1.00  0.00            
ATOM    570  HB2 LEU    37      54.700  86.360  80.350  1.00  0.00            
ATOM    571  CG  LEU    37      54.040  84.650  81.440  1.00  0.00            
ATOM    572  HG  LEU    37      55.010  84.700  81.930  1.00  0.00            
ATOM    573  CD1 LEU    37      53.070  84.070  82.460  1.00  0.00            
ATOM    574 1HD1 LEU    37      53.440  83.050  82.600  1.00  0.00            
ATOM    575 2HD1 LEU    37      53.060  84.630  83.390  1.00  0.00            
ATOM    576 3HD1 LEU    37      52.020  84.120  82.170  1.00  0.00            
ATOM    577  CD2 LEU    37      54.120  83.700  80.240  1.00  0.00            
ATOM    578 1HD2 LEU    37      54.900  84.010  79.540  1.00  0.00            
ATOM    579 2HD2 LEU    37      54.380  82.690  80.530  1.00  0.00            
ATOM    580 3HD2 LEU    37      53.120  83.630  79.800  1.00  0.00            
ATOM    581  C   LEU    37      52.600  88.220  81.290  1.00  0.00            
ATOM    582  O   LEU    37      53.370  89.000  80.730  1.00  0.00            
ATOM    583  N   PRO    38      51.930  88.530  82.400  1.00  0.00            
ATOM    584  CD  PRO    38      50.980  87.700  83.130  1.00  0.00            
ATOM    585  HD1 PRO    38      51.500  86.780  83.410  1.00  0.00            
ATOM    586  HD2 PRO    38      50.160  87.430  82.460  1.00  0.00            
ATOM    587  CG  PRO    38      50.560  88.480  84.360  1.00  0.00            
ATOM    588  HG1 PRO    38      51.330  88.390  85.120  1.00  0.00            
ATOM    589  HG2 PRO    38      49.530  88.250  84.670  1.00  0.00            
ATOM    590  CB  PRO    38      50.840  89.940  84.030  1.00  0.00            
ATOM    591  HB1 PRO    38      51.140  90.610  84.830  1.00  0.00            
ATOM    592  HB2 PRO    38      49.930  90.360  83.590  1.00  0.00            
ATOM    593  CA  PRO    38      51.970  89.850  83.000  1.00  0.00            
ATOM    594  HA  PRO    38      51.830  90.500  82.140  1.00  0.00            
ATOM    595  C   PRO    38      53.250  90.200  83.730  1.00  0.00            
ATOM    596  O   PRO    38      53.900  89.370  84.370  1.00  0.00            
ATOM    597  N   THR    39      53.630  91.480  83.710  1.00  0.00            
ATOM    598  H   THR    39      53.020  92.150  83.250  1.00  0.00            
ATOM    599  CA  THR    39      54.890  91.940  84.250  1.00  0.00            
ATOM    600  HA  THR    39      55.620  91.150  84.060  1.00  0.00            
ATOM    601  CB  THR    39      55.520  93.170  83.620  1.00  0.00            
ATOM    602  HB  THR    39      54.950  94.030  83.950  1.00  0.00            
ATOM    603  CG2 THR    39      56.950  93.380  84.130  1.00  0.00            
ATOM    604 1HG2 THR    39      57.540  92.520  83.830  1.00  0.00            
ATOM    605 2HG2 THR    39      57.280  94.330  83.700  1.00  0.00            
ATOM    606 3HG2 THR    39      56.880  93.470  85.210  1.00  0.00            
ATOM    607  OG1 THR    39      55.510  93.090  82.210  1.00  0.00            
ATOM    608  HG1 THR    39      54.610  93.080  81.890  1.00  0.00            
ATOM    609  C   THR    39      54.710  92.240  85.730  1.00  0.00            
ATOM    610  O   THR    39      53.830  92.990  86.160  1.00  0.00            
ATOM    611  N   SER    40      55.670  91.750  86.530  1.00  0.00            
ATOM    612  H   SER    40      56.400  91.260  86.040  1.00  0.00            
ATOM    613  CA  SER    40      55.800  92.060  87.940  1.00  0.00            
ATOM    614  HA  SER    40      54.760  92.040  88.270  1.00  0.00            
ATOM    615  CB  SER    40      56.560  90.980  88.710  1.00  0.00            
ATOM    616  HB1 SER    40      56.370  91.100  89.770  1.00  0.00            
ATOM    617  HB2 SER    40      57.640  91.020  88.590  1.00  0.00            
ATOM    618  OG  SER    40      55.970  89.750  88.350  1.00  0.00            
ATOM    619  HG  SER    40      55.010  89.790  88.400  1.00  0.00            
ATOM    620  C   SER    40      56.210  93.450  88.390  1.00  0.00            
ATOM    621  O   SER    40      56.940  93.640  89.360  1.00  0.00            
ATOM    622  N   GLY    41      55.610  94.500  87.810  1.00  0.00            
ATOM    623  H   GLY    41      54.990  94.260  87.050  1.00  0.00            
ATOM    624  CA  GLY    41      55.620  95.910  88.120  1.00  0.00            
ATOM    625  HA1 GLY    41      56.300  95.960  88.970  1.00  0.00            
ATOM    626  HA2 GLY    41      54.620  96.210  88.440  1.00  0.00            
ATOM    627  C   GLY    41      56.100  96.990  87.160  1.00  0.00            
ATOM    628  O   GLY    41      55.850  96.820  85.970  1.00  0.00            
ATOM    629  N   SER    42      56.670  98.110  87.600  1.00  0.00            
ATOM    630  H   SER    42      57.000  98.090  88.550  1.00  0.00            
ATOM    631  CA  SER    42      57.040  99.310  86.880  1.00  0.00            
ATOM    632  HA  SER    42      57.000  99.170  85.800  1.00  0.00            
ATOM    633  CB  SER    42      56.000 100.390  87.180  1.00  0.00            
ATOM    634  HB1 SER    42      56.330 101.330  86.730  1.00  0.00            
ATOM    635  HB2 SER    42      55.980 100.710  88.220  1.00  0.00            
ATOM    636  OG  SER    42      54.680 100.100  86.770  1.00  0.00            
ATOM    637  HG  SER    42      54.240  99.630  87.480  1.00  0.00            
ATOM    638  C   SER    42      58.430  99.860  87.150  1.00  0.00            
ATOM    639  O   SER    42      58.940  99.830  88.270  1.00  0.00            
ATOM    640  N   ALA    43      59.040 100.410  86.100  1.00  0.00            
ATOM    641  H   ALA    43      58.550 100.410  85.220  1.00  0.00            
ATOM    642  CA  ALA    43      60.230 101.230  86.170  1.00  0.00            
ATOM    643  HA  ALA    43      60.700 100.940  87.110  1.00  0.00            
ATOM    644  CB  ALA    43      61.220 100.770  85.100  1.00  0.00            
ATOM    645  HB1 ALA    43      60.970 101.230  84.150  1.00  0.00            
ATOM    646  HB2 ALA    43      62.250 100.990  85.380  1.00  0.00            
ATOM    647  HB3 ALA    43      61.080  99.690  84.960  1.00  0.00            
ATOM    648  C   ALA    43      60.070 102.740  86.260  1.00  0.00            
ATOM    649  O   ALA    43      60.970 103.370  86.790  1.00  0.00            
ATOM    650  N   ALA    44      58.920 103.260  85.800  1.00  0.00            
ATOM    651  H   ALA    44      58.220 102.640  85.410  1.00  0.00            
ATOM    652  CA  ALA    44      58.650 104.680  85.760  1.00  0.00            
ATOM    653  HA  ALA    44      59.210 105.240  86.500  1.00  0.00            
ATOM    654  CB  ALA    44      59.050 105.200  84.380  1.00  0.00            
ATOM    655  HB1 ALA    44      60.070 104.910  84.150  1.00  0.00            
ATOM    656  HB2 ALA    44      58.350 104.770  83.660  1.00  0.00            
ATOM    657  HB3 ALA    44      58.990 106.280  84.300  1.00  0.00            
ATOM    658  C   ALA    44      57.180 104.900  86.120  1.00  0.00            
ATOM    659  O   ALA    44      56.460 103.910  86.230  1.00  0.00            
ATOM    660  N   LYS    45      56.670 106.120  86.270  1.00  0.00            
ATOM    661  H   LYS    45      57.310 106.890  86.220  1.00  0.00            
ATOM    662  CA  LYS    45      55.250 106.380  86.410  1.00  0.00            
ATOM    663  HA  LYS    45      54.770 105.540  86.920  1.00  0.00            
ATOM    664  CB  LYS    45      55.040 107.600  87.300  1.00  0.00            
ATOM    665  HB1 LYS    45      55.620 107.540  88.220  1.00  0.00            
ATOM    666  HB2 LYS    45      53.980 107.650  87.570  1.00  0.00            
ATOM    667  CG  LYS    45      55.250 108.930  86.590  1.00  0.00            
ATOM    668  HG1 LYS    45      54.590 109.020  85.730  1.00  0.00            
ATOM    669  HG2 LYS    45      56.250 108.990  86.170  1.00  0.00            
ATOM    670  CD  LYS    45      55.050 110.100  87.550  1.00  0.00            
ATOM    671  HD1 LYS    45      54.180 109.980  88.190  1.00  0.00            
ATOM    672  HD2 LYS    45      54.940 111.030  87.000  1.00  0.00            
ATOM    673  CE  LYS    45      56.300 110.220  88.410  1.00  0.00            
ATOM    674  HE1 LYS    45      57.210 110.220  87.800  1.00  0.00            
ATOM    675  HE2 LYS    45      56.420 109.280  88.940  1.00  0.00            
ATOM    676  NZ  LYS    45      56.290 111.270  89.440  1.00  0.00            
ATOM    677  HZ1 LYS    45      55.560 111.030  90.100  1.00  0.00            
ATOM    678  HZ2 LYS    45      57.180 111.340  89.920  1.00  0.00            
ATOM    679  HZ3 LYS    45      56.020 112.170  89.060  1.00  0.00            
ATOM    680  C   LYS    45      54.560 106.330  85.060  1.00  0.00            
ATOM    681  O   LYS    45      55.150 106.660  84.030  1.00  0.00            
ATOM    682  N   LYS    46      53.310 105.860  84.960  1.00  0.00            
ATOM    683  H   LYS    46      52.840 105.800  85.850  1.00  0.00            
ATOM    684  CA  LYS    46      52.500 105.670  83.780  1.00  0.00            
ATOM    685  HA  LYS    46      53.110 105.510  82.890  1.00  0.00            
ATOM    686  CB  LYS    46      51.770 104.340  83.950  1.00  0.00            
ATOM    687  HB1 LYS    46      51.030 104.240  83.160  1.00  0.00            
ATOM    688  HB2 LYS    46      51.110 104.490  84.800  1.00  0.00            
ATOM    689  CG  LYS    46      52.540 103.020  84.000  1.00  0.00            
ATOM    690  HG1 LYS    46      53.300 103.070  84.770  1.00  0.00            
ATOM    691  HG2 LYS    46      53.070 102.760  83.090  1.00  0.00            
ATOM    692  CD  LYS    46      51.630 101.870  84.420  1.00  0.00            
ATOM    693  HD1 LYS    46      52.190 100.960  84.210  1.00  0.00            
ATOM    694  HD2 LYS    46      50.740 101.960  83.800  1.00  0.00            
ATOM    695  CE  LYS    46      51.370 102.060  85.910  1.00  0.00            
ATOM    696  HE1 LYS    46      51.000 103.060  86.140  1.00  0.00            
ATOM    697  HE2 LYS    46      52.380 101.970  86.340  1.00  0.00            
ATOM    698  NZ  LYS    46      50.420 101.100  86.500  1.00  0.00            
ATOM    699  HZ1 LYS    46      49.470 101.140  86.150  1.00  0.00            
ATOM    700  HZ2 LYS    46      50.720 100.140  86.400  1.00  0.00            
ATOM    701  HZ3 LYS    46      50.220 101.310  87.460  1.00  0.00            
ATOM    702  C   LYS    46      51.550 106.830  83.500  1.00  0.00            
ATOM    703  O   LYS    46      51.190 107.590  84.400  1.00  0.00            
ATOM    704  N   SER    47      51.160 106.970  82.240  1.00  0.00            
ATOM    705  H   SER    47      51.420 106.230  81.610  1.00  0.00            
ATOM    706  CA  SER    47      50.310 108.020  81.700  1.00  0.00            
ATOM    707  HA  SER    47      50.690 109.020  81.880  1.00  0.00            
ATOM    708  CB  SER    47      49.930 107.890  80.230  1.00  0.00            
ATOM    709  HB1 SER    47      49.680 108.890  79.870  1.00  0.00            
ATOM    710  HB2 SER    47      49.160 107.130  80.110  1.00  0.00            
ATOM    711  OG  SER    47      51.060 107.420  79.550  1.00  0.00            
ATOM    712  HG  SER    47      51.030 106.470  79.670  1.00  0.00            
ATOM    713  C   SER    47      49.040 108.120  82.540  1.00  0.00            
ATOM    714  O   SER    47      48.460 107.090  82.860  1.00  0.00            
ATOM    715  N   ALA    48      48.540 109.350  82.660  1.00  0.00            
ATOM    716  H   ALA    48      48.980 110.080  82.110  1.00  0.00            
ATOM    717  CA  ALA    48      47.180 109.590  83.100  1.00  0.00            
ATOM    718  HA  ALA    48      46.990 109.010  84.000  1.00  0.00            
ATOM    719  CB  ALA    48      47.100 111.060  83.510  1.00  0.00            
ATOM    720  HB1 ALA    48      47.700 111.190  84.410  1.00  0.00            
ATOM    721  HB2 ALA    48      47.310 111.730  82.680  1.00  0.00            
ATOM    722  HB3 ALA    48      46.090 111.240  83.890  1.00  0.00            
ATOM    723  C   ALA    48      46.170 109.110  82.060  1.00  0.00            
ATOM    724  O   ALA    48      46.540 108.890  80.910  1.00  0.00            
ATOM    725  N   ASP    49      44.910 108.980  82.490  1.00  0.00            
ATOM    726  H   ASP    49      44.710 109.180  83.460  1.00  0.00            
ATOM    727  CA  ASP    49      43.760 108.730  81.650  1.00  0.00            
ATOM    728  HA  ASP    49      43.910 107.870  80.990  1.00  0.00            
ATOM    729  CB  ASP    49      42.590 108.330  82.540  1.00  0.00            
ATOM    730  HB1 ASP    49      42.490 109.030  83.360  1.00  0.00            
ATOM    731  HB2 ASP    49      42.710 107.330  82.950  1.00  0.00            
ATOM    732  CG  ASP    49      41.290 108.330  81.750  1.00  0.00            
ATOM    733  OD1 ASP    49      40.500 109.290  81.770  1.00  0.00            
ATOM    734  OD2 ASP    49      41.060 107.380  80.970  1.00  0.00            
ATOM    735  C   ASP    49      43.470 109.960  80.800  1.00  0.00            
ATOM    736  O   ASP    49      43.790 111.090  81.160  1.00  0.00            
ATOM    737  N   SER    50      42.850 109.720  79.640  1.00  0.00            
ATOM    738  H   SER    50      42.490 108.780  79.550  1.00  0.00            
ATOM    739  CA  SER    50      42.540 110.720  78.640  1.00  0.00            
ATOM    740  HA  SER    50      43.410 111.320  78.370  1.00  0.00            
ATOM    741  CB  SER    50      42.200 110.060  77.310  1.00  0.00            
ATOM    742  HB1 SER    50      42.080 110.850  76.560  1.00  0.00            
ATOM    743  HB2 SER    50      41.280 109.480  77.340  1.00  0.00            
ATOM    744  OG  SER    50      43.270 109.210  76.960  1.00  0.00            
ATOM    745  HG  SER    50      43.170 108.460  77.560  1.00  0.00            
ATOM    746  C   SER    50      41.450 111.720  78.990  1.00  0.00            
ATOM    747  O   SER    50      41.320 112.700  78.260  1.00  0.00            
ATOM    748  N   THR    51      40.740 111.620  80.120  1.00  0.00            
ATOM    749  H   THR    51      40.830 110.760  80.650  1.00  0.00            
ATOM    750  CA  THR    51      39.810 112.580  80.660  1.00  0.00            
ATOM    751  HA  THR    51      40.030 113.540  80.200  1.00  0.00            
ATOM    752  CB  THR    51      38.340 112.240  80.410  1.00  0.00            
ATOM    753  HB  THR    51      37.670 113.010  80.790  1.00  0.00            
ATOM    754  CG2 THR    51      37.940 112.200  78.930  1.00  0.00            
ATOM    755 1HG2 THR    51      38.340 113.080  78.420  1.00  0.00            
ATOM    756 2HG2 THR    51      38.240 111.270  78.450  1.00  0.00            
ATOM    757 3HG2 THR    51      36.860 112.220  78.790  1.00  0.00            
ATOM    758  OG1 THR    51      38.060 111.000  81.020  1.00  0.00            
ATOM    759  HG1 THR    51      38.860 110.500  81.170  1.00  0.00            
ATOM    760  C   THR    51      40.090 112.860  82.130  1.00  0.00            
ATOM    761  O   THR    51      39.220 113.500  82.720  1.00  0.00            
ATOM    762  N   SER    52      41.220 112.410  82.680  1.00  0.00            
ATOM    763  H   SER    52      41.840 111.960  82.020  1.00  0.00            
ATOM    764  CA  SER    52      41.590 112.500  84.080  1.00  0.00            
ATOM    765  HA  SER    52      40.980 111.750  84.580  1.00  0.00            
ATOM    766  CB  SER    52      43.060 112.130  84.240  1.00  0.00            
ATOM    767  HB1 SER    52      43.210 111.050  84.120  1.00  0.00            
ATOM    768  HB2 SER    52      43.500 112.500  85.160  1.00  0.00            
ATOM    769  OG  SER    52      43.950 112.670  83.290  1.00  0.00            
ATOM    770  HG  SER    52      43.850 112.120  82.510  1.00  0.00            
ATOM    771  C   SER    52      41.430 113.900  84.650  1.00  0.00            
ATOM    772  O   SER    52      41.560 114.920  83.980  1.00  0.00            
ATOM    773  N   THR    53      41.120 113.980  85.950  1.00  0.00            
ATOM    774  H   THR    53      40.880 113.140  86.460  1.00  0.00            
ATOM    775  CA  THR    53      41.000 115.200  86.730  1.00  0.00            
ATOM    776  HA  THR    53      40.170 115.810  86.350  1.00  0.00            
ATOM    777  CB  THR    53      40.660 114.980  88.200  1.00  0.00            
ATOM    778  HB  THR    53      40.410 115.940  88.640  1.00  0.00            
ATOM    779  CG2 THR    53      39.320 114.320  88.520  1.00  0.00            
ATOM    780 1HG2 THR    53      39.380 113.330  88.090  1.00  0.00            
ATOM    781 2HG2 THR    53      39.230 114.200  89.600  1.00  0.00            
ATOM    782 3HG2 THR    53      38.480 114.960  88.230  1.00  0.00            
ATOM    783  OG1 THR    53      41.670 114.330  88.950  1.00  0.00            
ATOM    784  HG1 THR    53      42.140 115.020  89.420  1.00  0.00            
ATOM    785  C   THR    53      42.270 116.040  86.650  1.00  0.00            
ATOM    786  O   THR    53      43.390 115.530  86.680  1.00  0.00            
ATOM    787  N   LYS    54      42.090 117.360  86.570  1.00  0.00            
ATOM    788  H   LYS    54      41.140 117.600  86.790  1.00  0.00            
ATOM    789  CA  LYS    54      43.080 118.400  86.390  1.00  0.00            
ATOM    790  HA  LYS    54      43.670 118.130  85.510  1.00  0.00            
ATOM    791  CB  LYS    54      42.280 119.650  86.020  1.00  0.00            
ATOM    792  HB1 LYS    54      41.670 119.750  86.920  1.00  0.00            
ATOM    793  HB2 LYS    54      41.540 119.560  85.230  1.00  0.00            
ATOM    794  CG  LYS    54      42.980 120.990  85.840  1.00  0.00            
ATOM    795  HG1 LYS    54      43.920 120.900  85.290  1.00  0.00            
ATOM    796  HG2 LYS    54      43.240 121.360  86.830  1.00  0.00            
ATOM    797  CD  LYS    54      42.220 121.990  84.980  1.00  0.00            
ATOM    798  HD1 LYS    54      41.680 121.400  84.230  1.00  0.00            
ATOM    799  HD2 LYS    54      43.000 122.560  84.470  1.00  0.00            
ATOM    800  CE  LYS    54      41.310 123.070  85.550  1.00  0.00            
ATOM    801  HE1 LYS    54      41.920 123.760  86.120  1.00  0.00            
ATOM    802  HE2 LYS    54      40.690 122.520  86.270  1.00  0.00            
ATOM    803  NZ  LYS    54      40.490 123.850  84.610  1.00  0.00            
ATOM    804  HZ1 LYS    54      39.730 124.230  85.140  1.00  0.00            
ATOM    805  HZ2 LYS    54      41.000 124.620  84.180  1.00  0.00            
ATOM    806  HZ3 LYS    54      40.130 123.180  83.950  1.00  0.00            
ATOM    807  C   LYS    54      43.990 118.520  87.600  1.00  0.00            
ATOM    808  O   LYS    54      45.000 119.200  87.500  1.00  0.00            
ATOM    809  N   THR    55      43.740 117.810  88.700  1.00  0.00            
ATOM    810  H   THR    55      42.840 117.380  88.870  1.00  0.00            
ATOM    811  CA  THR    55      44.590 117.720  89.870  1.00  0.00            
ATOM    812  HA  THR    55      44.900 118.740  90.110  1.00  0.00            
ATOM    813  CB  THR    55      43.790 117.150  91.040  1.00  0.00            
ATOM    814  HB  THR    55      44.470 116.680  91.750  1.00  0.00            
ATOM    815  CG2 THR    55      43.140 118.340  91.740  1.00  0.00            
ATOM    816 1HG2 THR    55      43.880 119.080  92.030  1.00  0.00            
ATOM    817 2HG2 THR    55      42.470 118.810  91.020  1.00  0.00            
ATOM    818 3HG2 THR    55      42.510 118.000  92.550  1.00  0.00            
ATOM    819  OG1 THR    55      42.880 116.230  90.480  1.00  0.00            
ATOM    820  HG1 THR    55      42.050 116.230  90.960  1.00  0.00            
ATOM    821  C   THR    55      45.810 116.850  89.580  1.00  0.00            
ATOM    822  O   THR    55      46.830 117.090  90.210  1.00  0.00            
ATOM    823  N   ALA    56      45.700 115.900  88.650  1.00  0.00            
ATOM    824  H   ALA    56      44.820 115.630  88.230  1.00  0.00            
ATOM    825  CA  ALA    56      46.820 115.190  88.060  1.00  0.00            
ATOM    826  HA  ALA    56      47.610 115.020  88.780  1.00  0.00            
ATOM    827  CB  ALA    56      46.280 113.830  87.610  1.00  0.00            
ATOM    828  HB1 ALA    56      47.010 113.290  87.010  1.00  0.00            
ATOM    829  HB2 ALA    56      46.070 113.130  88.410  1.00  0.00            
ATOM    830  HB3 ALA    56      45.350 113.930  87.050  1.00  0.00            
ATOM    831  C   ALA    56      47.370 115.980  86.880  1.00  0.00            
ATOM    832  O   ALA    56      46.730 116.810  86.230  1.00  0.00            
ATOM    833  N   LYS    57      48.650 115.730  86.590  1.00  0.00            
ATOM    834  H   LYS    57      49.120 115.140  87.270  1.00  0.00            
ATOM    835  CA  LYS    57      49.460 116.540  85.710  1.00  0.00            
ATOM    836  HA  LYS    57      48.870 117.300  85.200  1.00  0.00            
ATOM    837  CB  LYS    57      50.510 117.300  86.510  1.00  0.00            
ATOM    838  HB1 LYS    57      51.310 117.630  85.840  1.00  0.00            
ATOM    839  HB2 LYS    57      50.840 116.650  87.320  1.00  0.00            
ATOM    840  CG  LYS    57      49.990 118.540  87.240  1.00  0.00            
ATOM    841  HG1 LYS    57      49.380 118.330  88.120  1.00  0.00            
ATOM    842  HG2 LYS    57      49.580 119.220  86.500  1.00  0.00            
ATOM    843  CD  LYS    57      51.110 119.380  87.860  1.00  0.00            
ATOM    844  HD1 LYS    57      51.910 119.540  87.130  1.00  0.00            
ATOM    845  HD2 LYS    57      51.650 118.830  88.640  1.00  0.00            
ATOM    846  CE  LYS    57      50.720 120.720  88.460  1.00  0.00            
ATOM    847  HE1 LYS    57      50.370 121.240  87.570  1.00  0.00            
ATOM    848  HE2 LYS    57      51.560 121.340  88.780  1.00  0.00            
ATOM    849  NZ  LYS    57      49.690 120.740  89.520  1.00  0.00            
ATOM    850  HZ1 LYS    57      49.630 121.560  90.090  1.00  0.00            
ATOM    851  HZ2 LYS    57      48.800 120.480  89.110  1.00  0.00            
ATOM    852  HZ3 LYS    57      49.890 120.000  90.170  1.00  0.00            
ATOM    853  C   LYS    57      50.130 115.650  84.670  1.00  0.00            
ATOM    854  O   LYS    57      50.490 116.110  83.590  1.00  0.00            
ATOM    855  N   LYS    58      50.480 114.410  85.020  1.00  0.00            
ATOM    856  H   LYS    58      50.280 114.180  85.980  1.00  0.00            
ATOM    857  CA  LYS    58      51.240 113.460  84.230  1.00  0.00            
ATOM    858  HA  LYS    58      52.250 113.820  84.020  1.00  0.00            
ATOM    859  CB  LYS    58      51.350 112.180  85.060  1.00  0.00            
ATOM    860  HB1 LYS    58      51.760 112.320  86.060  1.00  0.00            
ATOM    861  HB2 LYS    58      52.080 111.580  84.510  1.00  0.00            
ATOM    862  CG  LYS    58      50.090 111.330  85.130  1.00  0.00            
ATOM    863  HG1 LYS    58      49.900 110.890  84.150  1.00  0.00            
ATOM    864  HG2 LYS    58      49.220 111.920  85.440  1.00  0.00            
ATOM    865  CD  LYS    58      50.170 110.150  86.090  1.00  0.00            
ATOM    866  HD1 LYS    58      50.130 110.640  87.070  1.00  0.00            
ATOM    867  HD2 LYS    58      51.120 109.660  85.900  1.00  0.00            
ATOM    868  CE  LYS    58      49.040 109.130  86.010  1.00  0.00            
ATOM    869  HE1 LYS    58      49.200 108.470  85.150  1.00  0.00            
ATOM    870  HE2 LYS    58      48.150 109.730  85.850  1.00  0.00            
ATOM    871  NZ  LYS    58      48.970 108.270  87.200  1.00  0.00            
ATOM    872  HZ1 LYS    58      48.600 107.410  86.820  1.00  0.00            
ATOM    873  HZ2 LYS    58      49.900 108.010  87.500  1.00  0.00            
ATOM    874  HZ3 LYS    58      48.430 108.660  87.960  1.00  0.00            
ATOM    875  C   LYS    58      50.570 113.310  82.880  1.00  0.00            
ATOM    876  O   LYS    58      49.340 113.410  82.870  1.00  0.00            
ATOM    877  N   PRO    59      51.260 113.210  81.740  1.00  0.00            
ATOM    878  CD  PRO    59      52.640 112.760  81.750  1.00  0.00            
ATOM    879  HD1 PRO    59      52.760 111.900  82.420  1.00  0.00            
ATOM    880  HD2 PRO    59      53.360 113.550  81.960  1.00  0.00            
ATOM    881  CG  PRO    59      52.890 112.320  80.310  1.00  0.00            
ATOM    882  HG1 PRO    59      52.630 111.260  80.350  1.00  0.00            
ATOM    883  HG2 PRO    59      53.900 112.450  79.920  1.00  0.00            
ATOM    884  CB  PRO    59      51.920 113.170  79.500  1.00  0.00            
ATOM    885  HB1 PRO    59      51.680 112.740  78.530  1.00  0.00            
ATOM    886  HB2 PRO    59      52.340 114.170  79.370  1.00  0.00            
ATOM    887  CA  PRO    59      50.700 113.250  80.410  1.00  0.00            
ATOM    888  HA  PRO    59      50.240 114.230  80.230  1.00  0.00            
ATOM    889  C   PRO    59      49.610 112.230  80.110  1.00  0.00            
ATOM    890  O   PRO    59      49.770 111.110  80.600  1.00  0.00            
ATOM    891  N   LYS    60      48.570 112.530  79.330  1.00  0.00            
ATOM    892  H   LYS    60      48.560 113.410  78.840  1.00  0.00            
ATOM    893  CA  LYS    60      47.430 111.670  79.100  1.00  0.00            
ATOM    894  HA  LYS    60      47.130 111.100  79.980  1.00  0.00            
ATOM    895  CB  LYS    60      46.210 112.560  78.870  1.00  0.00            
ATOM    896  HB1 LYS    60      45.390 111.860  78.700  1.00  0.00            
ATOM    897  HB2 LYS    60      46.440 113.100  77.950  1.00  0.00            
ATOM    898  CG  LYS    60      45.780 113.580  79.920  1.00  0.00            
ATOM    899  HG1 LYS    60      46.600 114.270  80.100  1.00  0.00            
ATOM    900  HG2 LYS    60      45.470 113.080  80.840  1.00  0.00            
ATOM    901  CD  LYS    60      44.620 114.530  79.640  1.00  0.00            
ATOM    902  HD1 LYS    60      43.750 113.920  79.440  1.00  0.00            
ATOM    903  HD2 LYS    60      44.810 115.170  78.770  1.00  0.00            
ATOM    904  CE  LYS    60      44.200 115.470  80.760  1.00  0.00            
ATOM    905  HE1 LYS    60      43.830 114.930  81.630  1.00  0.00            
ATOM    906  HE2 LYS    60      43.360 116.050  80.370  1.00  0.00            
ATOM    907  NZ  LYS    60      45.260 116.450  81.060  1.00  0.00            
ATOM    908  HZ1 LYS    60      46.070 115.940  81.400  1.00  0.00            
ATOM    909  HZ2 LYS    60      45.580 116.950  80.240  1.00  0.00            
ATOM    910  HZ3 LYS    60      44.990 117.190  81.690  1.00  0.00            
ATOM    911  C   LYS    60      47.560 110.770  77.880  1.00  0.00            
ATOM    912  O   LYS    60      47.810 111.260  76.780  1.00  0.00            
ATOM    913  N   LYS    61      47.280 109.480  78.100  1.00  0.00            
ATOM    914  H   LYS    61      46.990 109.240  79.040  1.00  0.00            
ATOM    915  CA  LYS    61      47.220 108.440  77.100  1.00  0.00            
ATOM    916  HA  LYS    61      46.870 108.920  76.180  1.00  0.00            
ATOM    917  CB  LYS    61      48.620 107.840  77.000  1.00  0.00            
ATOM    918  HB1 LYS    61      48.780 107.110  77.790  1.00  0.00            
ATOM    919  HB2 LYS    61      49.360 108.640  77.020  1.00  0.00            
ATOM    920  CG  LYS    61      48.820 107.110  75.680  1.00  0.00            
ATOM    921  HG1 LYS    61      48.370 107.630  74.830  1.00  0.00            
ATOM    922  HG2 LYS    61      48.210 106.220  75.840  1.00  0.00            
ATOM    923  CD  LYS    61      50.240 106.750  75.230  1.00  0.00            
ATOM    924  HD1 LYS    61      50.710 106.120  75.980  1.00  0.00            
ATOM    925  HD2 LYS    61      50.810 107.670  75.180  1.00  0.00            
ATOM    926  CE  LYS    61      50.100 106.070  73.870  1.00  0.00            
ATOM    927  HE1 LYS    61      49.580 106.740  73.190  1.00  0.00            
ATOM    928  HE2 LYS    61      49.640 105.090  73.980  1.00  0.00            
ATOM    929  NZ  LYS    61      51.400 105.870  73.210  1.00  0.00            
ATOM    930  HZ1 LYS    61      52.050 105.410  73.830  1.00  0.00            
ATOM    931  HZ2 LYS    61      51.380 105.260  72.410  1.00  0.00            
ATOM    932  HZ3 LYS    61      51.810 106.760  72.990  1.00  0.00            
ATOM    933  C   LYS    61      46.190 107.380  77.470  1.00  0.00            
ATOM    934  O   LYS    61      45.940 107.050  78.630  1.00  0.00            
ATOM    935  N   ASP    62      45.720 106.620  76.480  1.00  0.00            
ATOM    936  H   ASP    62      46.070 106.900  75.580  1.00  0.00            
ATOM    937  CA  ASP    62      45.270 105.260  76.660  1.00  0.00            
ATOM    938  HA  ASP    62      45.040 105.090  77.710  1.00  0.00            
ATOM    939  CB  ASP    62      44.030 105.000  75.800  1.00  0.00            
ATOM    940  HB1 ASP    62      44.310 105.070  74.750  1.00  0.00            
ATOM    941  HB2 ASP    62      43.330 105.810  75.990  1.00  0.00            
ATOM    942  CG  ASP    62      43.360 103.690  76.200  1.00  0.00            
ATOM    943  OD1 ASP    62      43.460 102.600  75.610  1.00  0.00            
ATOM    944  OD2 ASP    62      42.600 103.730  77.200  1.00  0.00            
ATOM    945  C   ASP    62      46.360 104.280  76.220  1.00  0.00            
ATOM    946  O   ASP    62      46.740 104.210  75.060  1.00  0.00            
ATOM    947  N   GLU    63      46.810 103.480  77.190  1.00  0.00            
ATOM    948  H   GLU    63      46.220 103.450  78.010  1.00  0.00            
ATOM    949  CA  GLU    63      47.970 102.620  77.160  1.00  0.00            
ATOM    950  HA  GLU    63      48.460 102.810  76.200  1.00  0.00            
ATOM    951  CB  GLU    63      48.990 102.790  78.280  1.00  0.00            
ATOM    952  HB1 GLU    63      49.720 101.990  78.350  1.00  0.00            
ATOM    953  HB2 GLU    63      48.500 103.040  79.220  1.00  0.00            
ATOM    954  CG  GLU    63      49.880 103.960  77.890  1.00  0.00            
ATOM    955  HG1 GLU    63      49.220 104.810  78.060  1.00  0.00            
ATOM    956  HG2 GLU    63      50.220 103.930  76.860  1.00  0.00            
ATOM    957  CD  GLU    63      51.110 104.090  78.790  1.00  0.00            
ATOM    958  OE1 GLU    63      52.140 103.490  78.420  1.00  0.00            
ATOM    959  OE2 GLU    63      51.050 104.710  79.870  1.00  0.00            
ATOM    960  C   GLU    63      47.570 101.150  77.170  1.00  0.00            
ATOM    961  O   GLU    63      46.550 100.780  77.760  1.00  0.00            
ATOM    962  N   ARG    64      48.470 100.240  76.780  1.00  0.00            
ATOM    963  H   ARG    64      49.200 100.520  76.140  1.00  0.00            
ATOM    964  CA  ARG    64      48.350  98.800  76.870  1.00  0.00            
ATOM    965  HA  ARG    64      47.310  98.520  77.000  1.00  0.00            
ATOM    966  CB  ARG    64      48.660  98.170  75.520  1.00  0.00            
ATOM    967  HB1 ARG    64      48.550  97.100  75.710  1.00  0.00            
ATOM    968  HB2 ARG    64      49.750  98.240  75.450  1.00  0.00            
ATOM    969  CG  ARG    64      48.070  98.580  74.180  1.00  0.00            
ATOM    970  HG1 ARG    64      48.690  98.230  73.350  1.00  0.00            
ATOM    971  HG2 ARG    64      48.120  99.660  74.080  1.00  0.00            
ATOM    972  CD  ARG    64      46.670  98.010  73.930  1.00  0.00            
ATOM    973  HD1 ARG    64      46.280  97.670  74.880  1.00  0.00            
ATOM    974  HD2 ARG    64      46.660  97.110  73.310  1.00  0.00            
ATOM    975  NE  ARG    64      45.810  98.970  73.230  1.00  0.00            
ATOM    976  HE  ARG    64      45.510  99.810  73.690  1.00  0.00            
ATOM    977  CZ  ARG    64      45.030  98.630  72.200  1.00  0.00            
ATOM    978  NH1 ARG    64      45.260  97.500  71.520  1.00  0.00            
ATOM    979 1HH1 ARG    64      46.020  96.850  71.630  1.00  0.00            
ATOM    980 2HH1 ARG    64      44.580  97.290  70.800  1.00  0.00            
ATOM    981  NH2 ARG    64      43.960  99.370  71.870  1.00  0.00            
ATOM    982 1HH2 ARG    64      43.870 100.240  72.380  1.00  0.00            
ATOM    983 2HH2 ARG    64      43.550  99.210  70.960  1.00  0.00            
ATOM    984  C   ARG    64      49.070  98.200  78.070  1.00  0.00            
ATOM    985  O   ARG    64      50.230  98.510  78.330  1.00  0.00            
ATOM    986  N   GLY    65      48.440  97.370  78.900  1.00  0.00            
ATOM    987  H   GLY    65      47.540  96.980  78.670  1.00  0.00            
ATOM    988  CA  GLY    65      49.160  96.690  79.960  1.00  0.00            
ATOM    989  HA1 GLY    65      50.050  96.190  79.560  1.00  0.00            
ATOM    990  HA2 GLY    65      48.580  95.880  80.400  1.00  0.00            
ATOM    991  C   GLY    65      49.480  97.570  81.150  1.00  0.00            
ATOM    992  O   GLY    65      50.410  97.310  81.920  1.00  0.00            
ATOM    993  N   ALA    66      48.750  98.670  81.350  1.00  0.00            
ATOM    994  H   ALA    66      47.900  98.750  80.810  1.00  0.00            
ATOM    995  CA  ALA    66      48.980  99.600  82.430  1.00  0.00            
ATOM    996  HA  ALA    66      50.040  99.830  82.580  1.00  0.00            
ATOM    997  CB  ALA    66      48.300 100.920  82.080  1.00  0.00            
ATOM    998  HB1 ALA    66      48.590 101.310  81.100  1.00  0.00            
ATOM    999  HB2 ALA    66      47.210 100.870  82.050  1.00  0.00            
ATOM   1000  HB3 ALA    66      48.460 101.710  82.820  1.00  0.00            
ATOM   1001  C   ALA    66      48.470  99.070  83.760  1.00  0.00            
ATOM   1002  O   ALA    66      48.510  99.800  84.750  1.00  0.00            
ATOM   1003  N   LEU    67      47.980  97.830  83.870  1.00  0.00            
ATOM   1004  H   LEU    67      47.790  97.340  83.010  1.00  0.00            
ATOM   1005  CA  LEU    67      47.500  97.240  85.100  1.00  0.00            
ATOM   1006  HA  LEU    67      46.780  97.960  85.500  1.00  0.00            
ATOM   1007  CB  LEU    67      46.640  95.990  84.920  1.00  0.00            
ATOM   1008  HB1 LEU    67      45.770  96.120  84.270  1.00  0.00            
ATOM   1009  HB2 LEU    67      46.300  95.820  85.940  1.00  0.00            
ATOM   1010  CG  LEU    67      47.310  94.670  84.560  1.00  0.00            
ATOM   1011  HG  LEU    67      48.080  94.340  85.260  1.00  0.00            
ATOM   1012  CD1 LEU    67      46.250  93.570  84.490  1.00  0.00            
ATOM   1013 1HD1 LEU    67      46.810  92.670  84.250  1.00  0.00            
ATOM   1014 2HD1 LEU    67      45.780  93.420  85.460  1.00  0.00            
ATOM   1015 3HD1 LEU    67      45.520  93.800  83.710  1.00  0.00            
ATOM   1016  CD2 LEU    67      47.980  94.730  83.190  1.00  0.00            
ATOM   1017 1HD2 LEU    67      48.830  95.390  83.340  1.00  0.00            
ATOM   1018 2HD2 LEU    67      48.220  93.690  82.970  1.00  0.00            
ATOM   1019 3HD2 LEU    67      47.320  95.200  82.470  1.00  0.00            
ATOM   1020  C   LEU    67      48.600  96.870  86.090  1.00  0.00            
ATOM   1021  O   LEU    67      48.310  96.630  87.260  1.00  0.00            
ATOM   1022  N   VAL    68      49.860  96.860  85.660  1.00  0.00            
ATOM   1023  H   VAL    68      50.040  97.050  84.680  1.00  0.00            
ATOM   1024  CA  VAL    68      50.970  96.420  86.470  1.00  0.00            
ATOM   1025  HA  VAL    68      50.720  95.490  86.980  1.00  0.00            
ATOM   1026  CB  VAL    68      52.190  96.140  85.600  1.00  0.00            
ATOM   1027  HB  VAL    68      52.990  95.850  86.280  1.00  0.00            
ATOM   1028  CG1 VAL    68      51.870  95.010  84.620  1.00  0.00            
ATOM   1029 1HG1 VAL    68      52.800  94.630  84.200  1.00  0.00            
ATOM   1030 2HG1 VAL    68      51.340  94.230  85.160  1.00  0.00            
ATOM   1031 3HG1 VAL    68      51.260  95.490  83.860  1.00  0.00            
ATOM   1032  CG2 VAL    68      52.740  97.290  84.760  1.00  0.00            
ATOM   1033 1HG2 VAL    68      52.920  98.170  85.380  1.00  0.00            
ATOM   1034 2HG2 VAL    68      53.740  97.050  84.400  1.00  0.00            
ATOM   1035 3HG2 VAL    68      52.000  97.710  84.090  1.00  0.00            
ATOM   1036  C   VAL    68      51.410  97.360  87.590  1.00  0.00            
ATOM   1037  O   VAL    68      51.320  98.560  87.310  1.00  0.00            
ATOM   1038  N   ASN    69      51.830  96.890  88.760  1.00  0.00            
ATOM   1039  H   ASN    69      51.890  95.880  88.860  1.00  0.00            
ATOM   1040  CA  ASN    69      52.030  97.730  89.920  1.00  0.00            
ATOM   1041  HA  ASN    69      51.050  97.980  90.330  1.00  0.00            
ATOM   1042  CB  ASN    69      52.690  96.870  90.990  1.00  0.00            
ATOM   1043  HB1 ASN    69      53.650  96.500  90.620  1.00  0.00            
ATOM   1044  HB2 ASN    69      52.000  96.040  91.150  1.00  0.00            
ATOM   1045  CG  ASN    69      52.780  97.540  92.350  1.00  0.00            
ATOM   1046  OD1 ASN    69      51.840  98.240  92.720  1.00  0.00            
ATOM   1047  ND2 ASN    69      53.750  97.180  93.200  1.00  0.00            
ATOM   1048 1HD2 ASN    69      54.390  96.490  92.820  1.00  0.00            
ATOM   1049 2HD2 ASN    69      53.620  97.470  94.160  1.00  0.00            
ATOM   1050  C   ASN    69      52.840  99.000  89.680  1.00  0.00            
ATOM   1051  O   ASN    69      53.740  98.990  88.840  1.00  0.00            
ATOM   1052  N   ARG    70      52.520 100.050  90.430  1.00  0.00            
ATOM   1053  H   ARG    70      51.810  99.910  91.130  1.00  0.00            
ATOM   1054  CA  ARG    70      53.260 101.300  90.470  1.00  0.00            
ATOM   1055  HA  ARG    70      53.210 101.690  89.460  1.00  0.00            
ATOM   1056  CB  ARG    70      52.500 102.340  91.290  1.00  0.00            
ATOM   1057  HB1 ARG    70      51.450 102.420  91.010  1.00  0.00            
ATOM   1058  HB2 ARG    70      52.910 103.350  91.250  1.00  0.00            
ATOM   1059  CG  ARG    70      52.620 101.990  92.770  1.00  0.00            
ATOM   1060  HG1 ARG    70      53.670 101.880  93.050  1.00  0.00            
ATOM   1061  HG2 ARG    70      52.110 101.040  92.940  1.00  0.00            
ATOM   1062  CD  ARG    70      52.060 103.100  93.650  1.00  0.00            
ATOM   1063  HD1 ARG    70      51.060 103.450  93.370  1.00  0.00            
ATOM   1064  HD2 ARG    70      52.690 103.980  93.510  1.00  0.00            
ATOM   1065  NE  ARG    70      52.030 102.830  95.090  1.00  0.00            
ATOM   1066  HE  ARG    70      52.790 103.210  95.640  1.00  0.00            
ATOM   1067  CZ  ARG    70      51.030 102.380  95.850  1.00  0.00            
ATOM   1068  NH1 ARG    70      49.950 101.870  95.250  1.00  0.00            
ATOM   1069 1HH1 ARG    70      49.900 101.990  94.240  1.00  0.00            
ATOM   1070 2HH1 ARG    70      49.110 101.690  95.780  1.00  0.00            
ATOM   1071  NH2 ARG    70      51.110 102.290  97.190  1.00  0.00            
ATOM   1072 1HH2 ARG    70      51.920 102.460  97.760  1.00  0.00            
ATOM   1073 2HH2 ARG    70      50.250 102.100  97.680  1.00  0.00            
ATOM   1074  C   ARG    70      54.750 101.200  90.800  1.00  0.00            
ATOM   1075  O   ARG    70      55.250 100.100  91.030  1.00  0.00            
ATOM   1076  N   MET    71      55.520 102.260  90.570  1.00  0.00            
ATOM   1077  H   MET    71      55.050 103.070  90.180  1.00  0.00            
ATOM   1078  CA  MET    71      56.880 102.480  91.030  1.00  0.00            
ATOM   1079  HA  MET    71      57.330 101.490  91.030  1.00  0.00            
ATOM   1080  CB  MET    71      57.630 103.280  89.980  1.00  0.00            
ATOM   1081  HB1 MET    71      57.320 104.330  89.960  1.00  0.00            
ATOM   1082  HB2 MET    71      57.510 102.730  89.050  1.00  0.00            
ATOM   1083  CG  MET    71      59.150 103.240  90.090  1.00  0.00            
ATOM   1084  HG1 MET    71      59.550 103.450  89.100  1.00  0.00            
ATOM   1085  HG2 MET    71      59.490 102.250  90.410  1.00  0.00            
ATOM   1086  SD  MET    71      59.820 104.520  91.180  1.00  0.00            
ATOM   1087  CE  MET    71      61.530 103.920  91.280  1.00  0.00            
ATOM   1088  HE1 MET    71      61.950 103.920  90.280  1.00  0.00            
ATOM   1089  HE2 MET    71      62.150 104.640  91.820  1.00  0.00            
ATOM   1090  HE3 MET    71      61.700 102.950  91.750  1.00  0.00            
ATOM   1091  C   MET    71      57.020 103.060  92.430  1.00  0.00            
ATOM   1092  O   MET    71      56.120 103.800  92.830  1.00  0.00            
ATOM   1093  N   GLY    72      58.140 102.880  93.150  1.00  0.00            
ATOM   1094  H   GLY    72      58.860 102.280  92.770  1.00  0.00            
ATOM   1095  CA  GLY    72      58.340 103.270  94.530  1.00  0.00            
ATOM   1096  HA1 GLY    72      57.800 104.200  94.720  1.00  0.00            
ATOM   1097  HA2 GLY    72      59.410 103.270  94.710  1.00  0.00            
ATOM   1098  C   GLY    72      57.760 102.320  95.580  1.00  0.00            
ATOM   1099  O   GLY    72      56.950 102.690  96.420  1.00  0.00            
ATOM   1100  N   VAL    73      58.090 101.040  95.450  1.00  0.00            
ATOM   1101  H   VAL    73      58.910 100.830  94.900  1.00  0.00            
ATOM   1102  CA  VAL    73      57.450  99.910  96.110  1.00  0.00            
ATOM   1103  HA  VAL    73      56.810 100.360  96.870  1.00  0.00            
ATOM   1104  CB  VAL    73      56.520  99.100  95.210  1.00  0.00            
ATOM   1105  HB  VAL    73      56.030  98.360  95.840  1.00  0.00            
ATOM   1106  CG1 VAL    73      55.490 100.010  94.560  1.00  0.00            
ATOM   1107 1HG1 VAL    73      54.870 100.400  95.370  1.00  0.00            
ATOM   1108 2HG1 VAL    73      55.890 100.900  94.080  1.00  0.00            
ATOM   1109 3HG1 VAL    73      54.930  99.410  93.840  1.00  0.00            
ATOM   1110  CG2 VAL    73      57.240  98.470  94.030  1.00  0.00            
ATOM   1111 1HG2 VAL    73      56.490  97.820  93.590  1.00  0.00            
ATOM   1112 2HG2 VAL    73      57.600  99.210  93.310  1.00  0.00            
ATOM   1113 3HG2 VAL    73      58.100  97.850  94.320  1.00  0.00            
ATOM   1114  C   VAL    73      58.430  99.040  96.870  1.00  0.00            
ATOM   1115  O   VAL    73      59.630  99.310  96.760  1.00  0.00            
ATOM   1116  N   ASP    74      57.880  98.080  97.610  1.00  0.00            
ATOM   1117  H   ASP    74      56.870  97.970  97.610  1.00  0.00            
ATOM   1118  CA  ASP    74      58.570  97.130  98.470  1.00  0.00            
ATOM   1119  HA  ASP    74      59.580  97.530  98.490  1.00  0.00            
ATOM   1120  CB  ASP    74      57.940  97.190  99.860  1.00  0.00            
ATOM   1121  HB1 ASP    74      56.860  97.070  99.760  1.00  0.00            
ATOM   1122  HB2 ASP    74      57.990  98.200 100.270  1.00  0.00            
ATOM   1123  CG  ASP    74      58.530  96.110 100.750  1.00  0.00            
ATOM   1124  OD1 ASP    74      59.630  96.260 101.310  1.00  0.00            
ATOM   1125  OD2 ASP    74      58.000  94.970 100.820  1.00  0.00            
ATOM   1126  C   ASP    74      58.470  95.730  97.900  1.00  0.00            
ATOM   1127  O   ASP    74      57.420  95.480  97.320  1.00  0.00            
ATOM   1128  N   PRO    75      59.490  94.860  97.890  1.00  0.00            
ATOM   1129  CD  PRO    75      60.750  95.040  98.580  1.00  0.00            
ATOM   1130  HD1 PRO    75      60.700  94.710  99.620  1.00  0.00            
ATOM   1131  HD2 PRO    75      61.170  96.040  98.490  1.00  0.00            
ATOM   1132  CG  PRO    75      61.680  94.110  97.800  1.00  0.00            
ATOM   1133  HG1 PRO    75      62.580  93.770  98.310  1.00  0.00            
ATOM   1134  HG2 PRO    75      62.000  94.380  96.790  1.00  0.00            
ATOM   1135  CB  PRO    75      60.770  92.900  97.600  1.00  0.00            
ATOM   1136  HB1 PRO    75      60.660  92.380  98.550  1.00  0.00            
ATOM   1137  HB2 PRO    75      61.150  92.240  96.830  1.00  0.00            
ATOM   1138  CA  PRO    75      59.440  93.560  97.250  1.00  0.00            
ATOM   1139  HA  PRO    75      59.340  93.790  96.180  1.00  0.00            
ATOM   1140  C   PRO    75      58.250  92.710  97.660  1.00  0.00            
ATOM   1141  O   PRO    75      57.740  92.050  96.760  1.00  0.00            
ATOM   1142  N   TRP    76      57.640  92.850  98.840  1.00  0.00            
ATOM   1143  H   TRP    76      58.000  93.600  99.420  1.00  0.00            
ATOM   1144  CA  TRP    76      56.460  92.120  99.240  1.00  0.00            
ATOM   1145  HA  TRP    76      56.550  91.110  98.850  1.00  0.00            
ATOM   1146  CB  TRP    76      56.340  92.090 100.760  1.00  0.00            
ATOM   1147  HB1 TRP    76      56.170  93.080 101.180  1.00  0.00            
ATOM   1148  HB2 TRP    76      57.280  91.780 101.200  1.00  0.00            
ATOM   1149  CG  TRP    76      55.250  91.270 101.390  1.00  0.00            
ATOM   1150  CD1 TRP    76      53.910  91.430 101.320  1.00  0.00            
ATOM   1151  HD1 TRP    76      53.420  92.290 100.900  1.00  0.00            
ATOM   1152  NE1 TRP    76      53.200  90.370 101.840  1.00  0.00            
ATOM   1153  HE1 TRP    76      52.210  90.240 101.980  1.00  0.00            
ATOM   1154  CE2 TRP    76      54.130  89.430 102.250  1.00  0.00            
ATOM   1155  CZ2 TRP    76      53.940  88.220 102.920  1.00  0.00            
ATOM   1156  HZ2 TRP    76      52.940  87.830 103.010  1.00  0.00            
ATOM   1157  CH2 TRP    76      55.040  87.540 103.460  1.00  0.00            
ATOM   1158  HH2 TRP    76      54.880  86.680 104.090  1.00  0.00            
ATOM   1159  CZ3 TRP    76      56.330  88.040 103.240  1.00  0.00            
ATOM   1160  HZ3 TRP    76      57.140  87.450 103.640  1.00  0.00            
ATOM   1161  CE3 TRP    76      56.500  89.280 102.610  1.00  0.00            
ATOM   1162  HE3 TRP    76      57.520  89.630 102.550  1.00  0.00            
ATOM   1163  CD2 TRP    76      55.410  90.010 102.100  1.00  0.00            
ATOM   1164  C   TRP    76      55.240  92.730  98.550  1.00  0.00            
ATOM   1165  O   TRP    76      54.380  92.080  97.970  1.00  0.00            
ATOM   1166  N   HIE    77      55.130  94.060  98.660  1.00  0.00            
ATOM   1167  H   HIE    77      55.810  94.400  99.330  1.00  0.00            
ATOM   1168  CA  HIE    77      54.070  94.870  98.120  1.00  0.00            
ATOM   1169  HA  HIE    77      53.170  94.670  98.700  1.00  0.00            
ATOM   1170  CB  HIE    77      54.340  96.360  98.320  1.00  0.00            
ATOM   1171  HB1 HIE    77      55.260  96.590  97.780  1.00  0.00            
ATOM   1172  HB2 HIE    77      54.390  96.540  99.400  1.00  0.00            
ATOM   1173  CG  HIE    77      53.250  97.220  97.760  1.00  0.00            
ATOM   1174  ND1 HIE    77      53.300  97.760  96.470  1.00  0.00            
ATOM   1175  CE1 HIE    77      52.230  98.530  96.310  1.00  0.00            
ATOM   1176  HE1 HIE    77      52.030  99.220  95.500  1.00  0.00            
ATOM   1177  NE2 HIE    77      51.530  98.580  97.460  1.00  0.00            
ATOM   1178  HE2 HIE    77      50.610  98.970  97.600  1.00  0.00            
ATOM   1179  CD2 HIE    77      52.080  97.660  98.330  1.00  0.00            
ATOM   1180  HD2 HIE    77      51.720  97.400  99.320  1.00  0.00            
ATOM   1181  C   HIE    77      53.930  94.460  96.660  1.00  0.00            
ATOM   1182  O   HIE    77      52.830  94.180  96.170  1.00  0.00            
ATOM   1183  N   ASN    78      55.080  94.440  95.990  1.00  0.00            
ATOM   1184  H   ASN    78      55.890  94.600  96.570  1.00  0.00            
ATOM   1185  CA  ASN    78      55.210  94.010  94.610  1.00  0.00            
ATOM   1186  HA  ASN    78      54.510  94.600  94.010  1.00  0.00            
ATOM   1187  CB  ASN    78      56.580  94.450  94.110  1.00  0.00            
ATOM   1188  HB1 ASN    78      57.180  93.550  94.250  1.00  0.00            
ATOM   1189  HB2 ASN    78      56.930  95.310  94.690  1.00  0.00            
ATOM   1190  CG  ASN    78      56.680  94.660  92.600  1.00  0.00            
ATOM   1191  OD1 ASN    78      55.850  95.340  92.010  1.00  0.00            
ATOM   1192  ND2 ASN    78      57.580  93.910  91.970  1.00  0.00            
ATOM   1193 1HD2 ASN    78      58.120  93.280  92.550  1.00  0.00            
ATOM   1194 2HD2 ASN    78      57.560  93.940  90.960  1.00  0.00            
ATOM   1195  C   ASN    78      54.890  92.550  94.320  1.00  0.00            
ATOM   1196  O   ASN    78      54.310  92.230  93.290  1.00  0.00            
ATOM   1197  N   TRP    79      55.200  91.660  95.270  1.00  0.00            
ATOM   1198  H   TRP    79      55.660  92.010  96.090  1.00  0.00            
ATOM   1199  CA  TRP    79      54.720  90.300  95.240  1.00  0.00            
ATOM   1200  HA  TRP    79      54.980  89.900  94.260  1.00  0.00            
ATOM   1201  CB  TRP    79      55.530  89.450  96.220  1.00  0.00            
ATOM   1202  HB1 TRP    79      55.180  89.800  97.190  1.00  0.00            
ATOM   1203  HB2 TRP    79      56.590  89.630  96.050  1.00  0.00            
ATOM   1204  CG  TRP    79      55.270  87.990  96.360  1.00  0.00            
ATOM   1205  CD1 TRP    79      55.500  87.110  95.350  1.00  0.00            
ATOM   1206  HD1 TRP    79      56.040  87.430  94.470  1.00  0.00            
ATOM   1207  NE1 TRP    79      55.060  85.830  95.610  1.00  0.00            
ATOM   1208  HE1 TRP    79      55.040  85.120  94.890  1.00  0.00            
ATOM   1209  CE2 TRP    79      54.360  85.860  96.800  1.00  0.00            
ATOM   1210  CZ2 TRP    79      53.610  84.870  97.450  1.00  0.00            
ATOM   1211  HZ2 TRP    79      53.460  83.900  97.000  1.00  0.00            
ATOM   1212  CH2 TRP    79      53.090  85.120  98.720  1.00  0.00            
ATOM   1213  HH2 TRP    79      52.700  84.310  99.320  1.00  0.00            
ATOM   1214  CZ3 TRP    79      53.340  86.380  99.290  1.00  0.00            
ATOM   1215  HZ3 TRP    79      53.010  86.470 100.320  1.00  0.00            
ATOM   1216  CE3 TRP    79      54.070  87.360  98.620  1.00  0.00            
ATOM   1217  HE3 TRP    79      54.310  88.350  99.000  1.00  0.00            
ATOM   1218  CD2 TRP    79      54.510  87.180  97.300  1.00  0.00            
ATOM   1219  C   TRP    79      53.210  90.160  95.370  1.00  0.00            
ATOM   1220  O   TRP    79      52.650  89.260  94.750  1.00  0.00            
ATOM   1221  N   GLU    80      52.510  90.900  96.230  1.00  0.00            
ATOM   1222  H   GLU    80      52.950  91.570  96.850  1.00  0.00            
ATOM   1223  CA  GLU    80      51.070  90.860  96.340  1.00  0.00            
ATOM   1224  HA  GLU    80      50.770  89.810  96.240  1.00  0.00            
ATOM   1225  CB  GLU    80      50.630  91.410  97.690  1.00  0.00            
ATOM   1226  HB1 GLU    80      51.030  92.420  97.730  1.00  0.00            
ATOM   1227  HB2 GLU    80      51.040  90.830  98.520  1.00  0.00            
ATOM   1228  CG  GLU    80      49.120  91.420  97.910  1.00  0.00            
ATOM   1229  HG1 GLU    80      48.720  90.420  97.790  1.00  0.00            
ATOM   1230  HG2 GLU    80      48.650  92.000  97.120  1.00  0.00            
ATOM   1231  CD  GLU    80      48.650  91.910  99.270  1.00  0.00            
ATOM   1232  OE1 GLU    80      48.660  91.130 100.250  1.00  0.00            
ATOM   1233  OE2 GLU    80      48.270  93.100  99.340  1.00  0.00            
ATOM   1234  C   GLU    80      50.320  91.490  95.180  1.00  0.00            
ATOM   1235  O   GLU    80      49.220  91.060  94.860  1.00  0.00            
ATOM   1236  N   ALA    81      50.910  92.570  94.640  1.00  0.00            
ATOM   1237  H   ALA    81      51.720  92.970  95.100  1.00  0.00            
ATOM   1238  CA  ALA    81      50.390  93.340  93.520  1.00  0.00            
ATOM   1239  HA  ALA    81      49.310  93.390  93.600  1.00  0.00            
ATOM   1240  CB  ALA    81      50.970  94.750  93.530  1.00  0.00            
ATOM   1241  HB1 ALA    81      51.000  95.140  94.540  1.00  0.00            
ATOM   1242  HB2 ALA    81      51.970  94.710  93.100  1.00  0.00            
ATOM   1243  HB3 ALA    81      50.300  95.430  93.000  1.00  0.00            
ATOM   1244  C   ALA    81      50.610  92.670  92.180  1.00  0.00            
ATOM   1245  O   ALA    81      50.090  93.100  91.150  1.00  0.00            
ATOM   1246  N   HIE    82      51.460  91.640  92.030  1.00  0.00            
ATOM   1247  H   HIE    82      51.800  91.270  92.910  1.00  0.00            
ATOM   1248  CA  HIE    82      51.440  90.700  90.930  1.00  0.00            
ATOM   1249  HA  HIE    82      51.590  91.390  90.100  1.00  0.00            
ATOM   1250  CB  HIE    82      52.680  89.810  90.950  1.00  0.00            
ATOM   1251  HB1 HIE    82      52.470  89.070  91.720  1.00  0.00            
ATOM   1252  HB2 HIE    82      53.530  90.450  91.180  1.00  0.00            
ATOM   1253  CG  HIE    82      52.810  89.110  89.620  1.00  0.00            
ATOM   1254  ND1 HIE    82      52.960  89.740  88.380  1.00  0.00            
ATOM   1255  CE1 HIE    82      53.160  88.770  87.490  1.00  0.00            
ATOM   1256  HE1 HIE    82      53.230  88.820  86.410  1.00  0.00            
ATOM   1257  NE2 HIE    82      53.000  87.560  88.050  1.00  0.00            
ATOM   1258  HE2 HIE    82      53.060  86.670  87.570  1.00  0.00            
ATOM   1259  CD2 HIE    82      52.930  87.760  89.410  1.00  0.00            
ATOM   1260  HD2 HIE    82      53.020  87.030  90.200  1.00  0.00            
ATOM   1261  C   HIE    82      50.120  89.980  90.670  1.00  0.00            
ATOM   1262  O   HIE    82      49.220  89.870  91.500  1.00  0.00            
ATOM   1263  N   TYR    83      49.970  89.320  89.520  1.00  0.00            
ATOM   1264  H   TYR    83      50.760  89.380  88.890  1.00  0.00            
ATOM   1265  CA  TYR    83      48.770  88.700  88.980  1.00  0.00            
ATOM   1266  HA  TYR    83      47.940  88.810  89.680  1.00  0.00            
ATOM   1267  CB  TYR    83      48.450  89.390  87.660  1.00  0.00            
ATOM   1268  HB1 TYR    83      47.670  88.830  87.150  1.00  0.00            
ATOM   1269  HB2 TYR    83      49.380  89.510  87.090  1.00  0.00            
ATOM   1270  CG  TYR    83      47.870  90.780  87.740  1.00  0.00            
ATOM   1271  CD1 TYR    83      48.700  91.870  88.030  1.00  0.00            
ATOM   1272  HD1 TYR    83      49.740  91.720  88.250  1.00  0.00            
ATOM   1273  CE1 TYR    83      48.160  93.160  88.060  1.00  0.00            
ATOM   1274  HE1 TYR    83      48.830  93.990  88.220  1.00  0.00            
ATOM   1275  CZ  TYR    83      46.770  93.350  88.160  1.00  0.00            
ATOM   1276  OH  TYR    83      46.180  94.570  88.340  1.00  0.00            
ATOM   1277  HH  TYR    83      45.240  94.670  88.190  1.00  0.00            
ATOM   1278  CE2 TYR    83      45.940  92.240  87.920  1.00  0.00            
ATOM   1279  HE2 TYR    83      44.860  92.290  87.860  1.00  0.00            
ATOM   1280  CD2 TYR    83      46.490  90.980  87.610  1.00  0.00            
ATOM   1281  HD2 TYR    83      45.820  90.140  87.520  1.00  0.00            
ATOM   1282  C   TYR    83      48.790  87.200  88.760  1.00  0.00            
ATOM   1283  O   TYR    83      49.810  86.660  88.360  1.00  0.00            
ATOM   1284  N   GLU    84      47.620  86.550  88.810  1.00  0.00            
ATOM   1285  H   GLU    84      46.850  87.090  89.170  1.00  0.00            
ATOM   1286  CA  GLU    84      47.470  85.110  88.700  1.00  0.00            
ATOM   1287  HA  GLU    84      48.420  84.580  88.610  1.00  0.00            
ATOM   1288  CB  GLU    84      46.620  84.590  89.850  1.00  0.00            
ATOM   1289  HB1 GLU    84      46.420  83.550  89.610  1.00  0.00            
ATOM   1290  HB2 GLU    84      45.710  85.160  90.050  1.00  0.00            
ATOM   1291  CG  GLU    84      47.380  84.710  91.170  1.00  0.00            
ATOM   1292  HG1 GLU    84      47.450  85.790  91.340  1.00  0.00            
ATOM   1293  HG2 GLU    84      48.290  84.120  91.030  1.00  0.00            
ATOM   1294  CD  GLU    84      46.580  84.050  92.280  1.00  0.00            
ATOM   1295  OE1 GLU    84      45.340  84.240  92.290  1.00  0.00            
ATOM   1296  OE2 GLU    84      47.100  83.420  93.220  1.00  0.00            
ATOM   1297  C   GLU    84      46.820  84.790  87.360  1.00  0.00            
ATOM   1298  O   GLU    84      47.000  83.670  86.900  1.00  0.00            
ATOM   1299  N   VAL    85      46.120  85.650  86.610  1.00  0.00            
ATOM   1300  H   VAL    85      45.910  86.490  87.140  1.00  0.00            
ATOM   1301  CA  VAL    85      45.610  85.510  85.260  1.00  0.00            
ATOM   1302  HA  VAL    85      45.410  84.440  85.160  1.00  0.00            
ATOM   1303  CB  VAL    85      44.330  86.320  85.080  1.00  0.00            
ATOM   1304  HB  VAL    85      43.970  86.110  84.070  1.00  0.00            
ATOM   1305  CG1 VAL    85      43.280  85.830  86.070  1.00  0.00            
ATOM   1306 1HG1 VAL    85      43.310  84.750  86.170  1.00  0.00            
ATOM   1307 2HG1 VAL    85      43.450  86.350  87.020  1.00  0.00            
ATOM   1308 3HG1 VAL    85      42.300  86.080  85.670  1.00  0.00            
ATOM   1309  CG2 VAL    85      44.450  87.840  85.150  1.00  0.00            
ATOM   1310 1HG2 VAL    85      44.960  88.120  84.230  1.00  0.00            
ATOM   1311 2HG2 VAL    85      43.510  88.370  85.260  1.00  0.00            
ATOM   1312 3HG2 VAL    85      45.140  88.100  85.960  1.00  0.00            
ATOM   1313  C   VAL    85      46.700  85.880  84.270  1.00  0.00            
ATOM   1314  O   VAL    85      47.700  86.480  84.670  1.00  0.00            
ATOM   1315  N   LEU    86      46.450  85.660  82.970  1.00  0.00            
ATOM   1316  H   LEU    86      45.540  85.280  82.740  1.00  0.00            
ATOM   1317  CA  LEU    86      47.260  86.230  81.920  1.00  0.00            
ATOM   1318  HA  LEU    86      48.110  86.800  82.280  1.00  0.00            
ATOM   1319  CB  LEU    86      47.770  85.000  81.160  1.00  0.00            
ATOM   1320  HB1 LEU    86      48.120  85.320  80.180  1.00  0.00            
ATOM   1321  HB2 LEU    86      46.970  84.260  81.120  1.00  0.00            
ATOM   1322  CG  LEU    86      49.000  84.280  81.700  1.00  0.00            
ATOM   1323  HG  LEU    86      49.730  85.050  81.940  1.00  0.00            
ATOM   1324  CD1 LEU    86      48.680  83.490  82.960  1.00  0.00            
ATOM   1325 1HD1 LEU    86      49.480  82.780  83.180  1.00  0.00            
ATOM   1326 2HD1 LEU    86      48.560  84.200  83.770  1.00  0.00            
ATOM   1327 3HD1 LEU    86      47.770  82.930  82.760  1.00  0.00            
ATOM   1328  CD2 LEU    86      49.540  83.260  80.700  1.00  0.00            
ATOM   1329 1HD2 LEU    86      48.770  82.550  80.400  1.00  0.00            
ATOM   1330 2HD2 LEU    86      49.880  83.750  79.790  1.00  0.00            
ATOM   1331 3HD2 LEU    86      50.350  82.680  81.130  1.00  0.00            
ATOM   1332  C   LEU    86      46.420  87.110  81.010  1.00  0.00            
ATOM   1333  O   LEU    86      45.580  86.590  80.280  1.00  0.00            
ATOM   1334  N   PRO    87      46.550  88.440  81.090  1.00  0.00            
ATOM   1335  CD  PRO    87      47.360  89.130  82.080  1.00  0.00            
ATOM   1336  HD1 PRO    87      48.370  89.270  81.700  1.00  0.00            
ATOM   1337  HD2 PRO    87      47.480  88.620  83.030  1.00  0.00            
ATOM   1338  CG  PRO    87      46.750  90.520  82.240  1.00  0.00            
ATOM   1339  HG1 PRO    87      47.550  91.250  82.300  1.00  0.00            
ATOM   1340  HG2 PRO    87      46.070  90.550  83.090  1.00  0.00            
ATOM   1341  CB  PRO    87      45.860  90.710  81.010  1.00  0.00            
ATOM   1342  HB1 PRO    87      46.290  91.370  80.260  1.00  0.00            
ATOM   1343  HB2 PRO    87      44.890  91.140  81.260  1.00  0.00            
ATOM   1344  CA  PRO    87      45.630  89.330  80.410  1.00  0.00            
ATOM   1345  HA  PRO    87      44.640  88.950  80.650  1.00  0.00            
ATOM   1346  C   PRO    87      45.820  89.260  78.900  1.00  0.00            
ATOM   1347  O   PRO    87      46.920  88.930  78.440  1.00  0.00            
ATOM   1348  N   GLY    88      44.770  89.540  78.130  1.00  0.00            
ATOM   1349  H   GLY    88      43.890  89.880  78.500  1.00  0.00            
ATOM   1350  CA  GLY    88      44.990  89.370  76.710  1.00  0.00            
ATOM   1351  HA1 GLY    88      44.050  89.430  76.150  1.00  0.00            
ATOM   1352  HA2 GLY    88      45.440  88.420  76.450  1.00  0.00            
ATOM   1353  C   GLY    88      45.830  90.470  76.090  1.00  0.00            
ATOM   1354  O   GLY    88      46.100  91.530  76.660  1.00  0.00            
ATOM   1355  N   LYS    89      46.210  90.290  74.820  1.00  0.00            
ATOM   1356  H   LYS    89      45.780  89.500  74.360  1.00  0.00            
ATOM   1357  CA  LYS    89      46.940  91.260  74.020  1.00  0.00            
ATOM   1358  HA  LYS    89      47.490  91.850  74.740  1.00  0.00            
ATOM   1359  CB  LYS    89      47.900  90.500  73.110  1.00  0.00            
ATOM   1360  HB1 LYS    89      48.070  91.050  72.180  1.00  0.00            
ATOM   1361  HB2 LYS    89      47.420  89.610  72.710  1.00  0.00            
ATOM   1362  CG  LYS    89      49.110  90.110  73.960  1.00  0.00            
ATOM   1363  HG1 LYS    89      48.810  89.350  74.670  1.00  0.00            
ATOM   1364  HG2 LYS    89      49.350  90.870  74.700  1.00  0.00            
ATOM   1365  CD  LYS    89      50.320  89.580  73.190  1.00  0.00            
ATOM   1366  HD1 LYS    89      49.990  88.920  72.390  1.00  0.00            
ATOM   1367  HD2 LYS    89      51.000  89.100  73.890  1.00  0.00            
ATOM   1368  CE  LYS    89      51.080  90.700  72.470  1.00  0.00            
ATOM   1369  HE1 LYS    89      50.550  91.020  71.570  1.00  0.00            
ATOM   1370  HE2 LYS    89      52.000  90.290  72.050  1.00  0.00            
ATOM   1371  NZ  LYS    89      51.460  91.850  73.320  1.00  0.00            
ATOM   1372  HZ1 LYS    89      51.840  92.580  72.740  1.00  0.00            
ATOM   1373  HZ2 LYS    89      50.590  92.210  73.680  1.00  0.00            
ATOM   1374  HZ3 LYS    89      52.120  91.590  74.040  1.00  0.00            
ATOM   1375  C   LYS    89      46.220  92.360  73.260  1.00  0.00            
ATOM   1376  O   LYS    89      46.790  93.430  73.060  1.00  0.00            
ATOM   1377  N   GLU    90      44.940  92.100  72.950  1.00  0.00            
ATOM   1378  H   GLU    90      44.610  91.170  73.150  1.00  0.00            
ATOM   1379  CA  GLU    90      44.100  93.160  72.440  1.00  0.00            
ATOM   1380  HA  GLU    90      44.690  93.960  72.000  1.00  0.00            
ATOM   1381  CB  GLU    90      43.250  92.560  71.320  1.00  0.00            
ATOM   1382  HB1 GLU    90      42.540  93.250  70.860  1.00  0.00            
ATOM   1383  HB2 GLU    90      42.680  91.700  71.650  1.00  0.00            
ATOM   1384  CG  GLU    90      44.120  92.070  70.160  1.00  0.00            
ATOM   1385  HG1 GLU    90      43.490  91.640  69.390  1.00  0.00            
ATOM   1386  HG2 GLU    90      44.920  91.390  70.470  1.00  0.00            
ATOM   1387  CD  GLU    90      44.770  93.300  69.550  1.00  0.00            
ATOM   1388  OE1 GLU    90      45.990  93.490  69.780  1.00  0.00            
ATOM   1389  OE2 GLU    90      44.150  94.100  68.820  1.00  0.00            
ATOM   1390  C   GLU    90      43.230  93.920  73.430  1.00  0.00            
ATOM   1391  O   GLU    90      43.030  93.430  74.540  1.00  0.00            
ATOM   1392  N   LYS    91      42.650  95.080  73.110  1.00  0.00            
ATOM   1393  H   LYS    91      42.800  95.400  72.170  1.00  0.00            
ATOM   1394  CA  LYS    91      41.690  95.720  73.990  1.00  0.00            
ATOM   1395  HA  LYS    91      41.970  95.590  75.040  1.00  0.00            
ATOM   1396  CB  LYS    91      41.880  97.210  73.740  1.00  0.00            
ATOM   1397  HB1 LYS    91      41.770  97.410  72.680  1.00  0.00            
ATOM   1398  HB2 LYS    91      42.870  97.510  74.080  1.00  0.00            
ATOM   1399  CG  LYS    91      40.880  98.070  74.510  1.00  0.00            
ATOM   1400  HG1 LYS    91      40.890  97.700  75.540  1.00  0.00            
ATOM   1401  HG2 LYS    91      39.880  97.940  74.100  1.00  0.00            
ATOM   1402  CD  LYS    91      41.310  99.520  74.290  1.00  0.00            
ATOM   1403  HD1 LYS    91      41.230  99.770  73.230  1.00  0.00            
ATOM   1404  HD2 LYS    91      42.370  99.630  74.530  1.00  0.00            
ATOM   1405  CE  LYS    91      40.500 100.430  75.210  1.00  0.00            
ATOM   1406  HE1 LYS    91      40.750 100.150  76.240  1.00  0.00            
ATOM   1407  HE2 LYS    91      39.430 100.290  75.050  1.00  0.00            
ATOM   1408  NZ  LYS    91      40.970 101.810  75.010  1.00  0.00            
ATOM   1409  HZ1 LYS    91      40.900 102.050  74.030  1.00  0.00            
ATOM   1410  HZ2 LYS    91      40.480 102.420  75.640  1.00  0.00            
ATOM   1411  HZ3 LYS    91      41.970 101.920  75.150  1.00  0.00            
ATOM   1412  C   LYS    91      40.280  95.220  73.710  1.00  0.00            
ATOM   1413  O   LYS    91      39.380  95.160  74.540  1.00  0.00            
ATOM   1414  N   VAL    92      39.990  94.880  72.450  1.00  0.00            
ATOM   1415  H   VAL    92      40.670  95.180  71.770  1.00  0.00            
ATOM   1416  CA  VAL    92      38.830  94.160  71.960  1.00  0.00            
ATOM   1417  HA  VAL    92      38.290  93.730  72.800  1.00  0.00            
ATOM   1418  CB  VAL    92      37.760  95.040  71.320  1.00  0.00            
ATOM   1419  HB  VAL    92      37.000  94.490  70.780  1.00  0.00            
ATOM   1420  CG1 VAL    92      37.090  95.990  72.310  1.00  0.00            
ATOM   1421 1HG1 VAL    92      37.880  96.510  72.860  1.00  0.00            
ATOM   1422 2HG1 VAL    92      36.480  96.680  71.740  1.00  0.00            
ATOM   1423 3HG1 VAL    92      36.510  95.410  73.030  1.00  0.00            
ATOM   1424  CG2 VAL    92      38.440  95.960  70.300  1.00  0.00            
ATOM   1425 1HG2 VAL    92      39.220  96.620  70.690  1.00  0.00            
ATOM   1426 2HG2 VAL    92      38.800  95.290  69.530  1.00  0.00            
ATOM   1427 3HG2 VAL    92      37.720  96.600  69.800  1.00  0.00            
ATOM   1428  C   VAL    92      39.160  92.930  71.130  1.00  0.00            
ATOM   1429  O   VAL    92      40.120  92.950  70.370  1.00  0.00            
ATOM   1430  N   VAL    93      38.330  91.880  71.210  1.00  0.00            
ATOM   1431  H   VAL    93      37.450  91.940  71.700  1.00  0.00            
ATOM   1432  CA  VAL    93      38.450  90.660  70.450  1.00  0.00            
ATOM   1433  HA  VAL    93      39.220  90.710  69.680  1.00  0.00            
ATOM   1434  CB  VAL    93      38.830  89.470  71.310  1.00  0.00            
ATOM   1435  HB  VAL    93      38.630  88.570  70.720  1.00  0.00            
ATOM   1436  CG1 VAL    93      40.310  89.650  71.670  1.00  0.00            
ATOM   1437 1HG1 VAL    93      40.880  90.030  70.820  1.00  0.00            
ATOM   1438 2HG1 VAL    93      40.340  90.340  72.520  1.00  0.00            
ATOM   1439 3HG1 VAL    93      40.830  88.750  71.980  1.00  0.00            
ATOM   1440  CG2 VAL    93      38.010  89.320  72.590  1.00  0.00            
ATOM   1441 1HG2 VAL    93      38.480  88.680  73.340  1.00  0.00            
ATOM   1442 2HG2 VAL    93      37.870  90.340  72.970  1.00  0.00            
ATOM   1443 3HG2 VAL    93      37.050  88.960  72.230  1.00  0.00            
ATOM   1444  C   VAL    93      37.240  90.350  69.580  1.00  0.00            
ATOM   1445  O   VAL    93      37.040  89.190  69.210  1.00  0.00            
ATOM   1446  N   SER    94      36.560  91.410  69.140  1.00  0.00            
ATOM   1447  H   SER    94      36.950  92.310  69.380  1.00  0.00            
ATOM   1448  CA  SER    94      35.370  91.390  68.320  1.00  0.00            
ATOM   1449  HA  SER    94      34.620  90.760  68.800  1.00  0.00            
ATOM   1450  CB  SER    94      34.670  92.750  68.310  1.00  0.00            
ATOM   1451  HB1 SER    94      33.660  92.590  67.910  1.00  0.00            
ATOM   1452  HB2 SER    94      35.130  93.550  67.730  1.00  0.00            
ATOM   1453  OG  SER    94      34.590  93.170  69.650  1.00  0.00            
ATOM   1454  HG  SER    94      34.180  94.040  69.650  1.00  0.00            
ATOM   1455  C   SER    94      35.650  90.910  66.900  1.00  0.00            
ATOM   1456  O   SER    94      34.980  90.000  66.430  1.00  0.00            
ATOM   1457  N   GLU    95      36.660  91.520  66.260  1.00  0.00            
ATOM   1458  H   GLU    95      37.120  92.260  66.760  1.00  0.00            
ATOM   1459  CA  GLU    95      37.170  91.110  64.970  1.00  0.00            
ATOM   1460  HA  GLU    95      36.340  91.070  64.250  1.00  0.00            
ATOM   1461  CB  GLU    95      38.140  92.170  64.440  1.00  0.00            
ATOM   1462  HB1 GLU    95      38.600  91.830  63.510  1.00  0.00            
ATOM   1463  HB2 GLU    95      38.930  92.190  65.190  1.00  0.00            
ATOM   1464  CG  GLU    95      37.630  93.600  64.290  1.00  0.00            
ATOM   1465  HG1 GLU    95      37.000  93.990  65.080  1.00  0.00            
ATOM   1466  HG2 GLU    95      37.020  93.590  63.380  1.00  0.00            
ATOM   1467  CD  GLU    95      38.650  94.680  63.990  1.00  0.00            
ATOM   1468  OE1 GLU    95      39.810  94.410  63.620  1.00  0.00            
ATOM   1469  OE2 GLU    95      38.260  95.860  64.170  1.00  0.00            
ATOM   1470  C   GLU    95      37.840  89.750  64.960  1.00  0.00            
ATOM   1471  O   GLU    95      37.800  89.110  63.910  1.00  0.00            
ATOM   1472  N   LEU    96      38.270  89.100  66.040  1.00  0.00            
ATOM   1473  H   LEU    96      38.250  89.720  66.840  1.00  0.00            
ATOM   1474  CA  LEU    96      38.580  87.680  66.100  1.00  0.00            
ATOM   1475  HA  LEU    96      39.110  87.380  65.200  1.00  0.00            
ATOM   1476  CB  LEU    96      39.450  87.320  67.300  1.00  0.00            
ATOM   1477  HB1 LEU    96      39.530  86.230  67.370  1.00  0.00            
ATOM   1478  HB2 LEU    96      38.940  87.750  68.160  1.00  0.00            
ATOM   1479  CG  LEU    96      40.920  87.720  67.240  1.00  0.00            
ATOM   1480  HG  LEU    96      41.330  87.600  68.240  1.00  0.00            
ATOM   1481  CD1 LEU    96      41.600  86.810  66.220  1.00  0.00            
ATOM   1482 1HD1 LEU    96      41.810  85.790  66.540  1.00  0.00            
ATOM   1483 2HD1 LEU    96      41.140  86.820  65.230  1.00  0.00            
ATOM   1484 3HD1 LEU    96      42.590  87.220  66.040  1.00  0.00            
ATOM   1485  CD2 LEU    96      41.300  89.180  66.980  1.00  0.00            
ATOM   1486 1HD2 LEU    96      40.900  89.540  66.030  1.00  0.00            
ATOM   1487 2HD2 LEU    96      41.030  89.730  67.880  1.00  0.00            
ATOM   1488 3HD2 LEU    96      42.370  89.270  66.800  1.00  0.00            
ATOM   1489  C   LEU    96      37.390  86.740  66.030  1.00  0.00            
ATOM   1490  O   LEU    96      37.600  85.570  65.700  1.00  0.00            
ATOM   1491  N   LYS    97      36.230  87.210  66.490  1.00  0.00            
ATOM   1492  H   LYS    97      36.220  88.130  66.900  1.00  0.00            
ATOM   1493  CA  LYS    97      35.000  86.450  66.420  1.00  0.00            
ATOM   1494  HA  LYS    97      35.190  85.380  66.420  1.00  0.00            
ATOM   1495  CB  LYS    97      34.210  86.730  67.700  1.00  0.00            
ATOM   1496  HB1 LYS    97      34.310  87.800  67.860  1.00  0.00            
ATOM   1497  HB2 LYS    97      34.660  86.160  68.510  1.00  0.00            
ATOM   1498  CG  LYS    97      32.760  86.270  67.600  1.00  0.00            
ATOM   1499  HG1 LYS    97      32.710  85.230  67.280  1.00  0.00            
ATOM   1500  HG2 LYS    97      32.210  86.890  66.890  1.00  0.00            
ATOM   1501  CD  LYS    97      32.070  86.300  68.970  1.00  0.00            
ATOM   1502  HD1 LYS    97      32.090  87.330  69.320  1.00  0.00            
ATOM   1503  HD2 LYS    97      32.580  85.630  69.670  1.00  0.00            
ATOM   1504  CE  LYS    97      30.600  85.900  68.880  1.00  0.00            
ATOM   1505  HE1 LYS    97      30.550  84.930  68.380  1.00  0.00            
ATOM   1506  HE2 LYS    97      30.020  86.510  68.190  1.00  0.00            
ATOM   1507  NZ  LYS    97      29.960  86.050  70.190  1.00  0.00            
ATOM   1508  HZ1 LYS    97      30.170  86.900  70.690  1.00  0.00            
ATOM   1509  HZ2 LYS    97      28.950  86.090  70.150  1.00  0.00            
ATOM   1510  HZ3 LYS    97      30.320  85.410  70.890  1.00  0.00            
ATOM   1511  C   LYS    97      34.210  86.720  65.150  1.00  0.00            
ATOM   1512  O   LYS    97      33.700  85.790  64.520  1.00  0.00            
ATOM   1513  N   GLN    98      34.130  87.950  64.650  1.00  0.00            
ATOM   1514  H   GLN    98      34.500  88.690  65.230  1.00  0.00            
ATOM   1515  CA  GLN    98      33.630  88.290  63.330  1.00  0.00            
ATOM   1516  HA  GLN    98      32.560  88.070  63.310  1.00  0.00            
ATOM   1517  CB  GLN    98      33.960  89.770  63.180  1.00  0.00            
ATOM   1518  HB1 GLN    98      35.030  89.870  63.000  1.00  0.00            
ATOM   1519  HB2 GLN    98      33.780  90.340  64.090  1.00  0.00            
ATOM   1520  CG  GLN    98      33.170  90.520  62.110  1.00  0.00            
ATOM   1521  HG1 GLN    98      32.100  90.440  62.290  1.00  0.00            
ATOM   1522  HG2 GLN    98      33.250  89.990  61.160  1.00  0.00            
ATOM   1523  CD  GLN    98      33.780  91.890  61.900  1.00  0.00            
ATOM   1524  OE1 GLN    98      33.280  92.930  62.330  1.00  0.00            
ATOM   1525  NE2 GLN    98      34.950  92.020  61.270  1.00  0.00            
ATOM   1526 1HE2 GLN    98      35.550  91.310  60.880  1.00  0.00            
ATOM   1527 2HE2 GLN    98      35.250  92.990  61.360  1.00  0.00            
ATOM   1528  C   GLN    98      34.270  87.440  62.240  1.00  0.00            
ATOM   1529  O   GLN    98      33.680  87.080  61.220  1.00  0.00            
ATOM   1530  N   LEU    99      35.580  87.200  62.360  1.00  0.00            
ATOM   1531  H   LEU    99      36.100  87.620  63.120  1.00  0.00            
ATOM   1532  CA  LEU    99      36.360  86.370  61.470  1.00  0.00            
ATOM   1533  HA  LEU    99      36.320  86.800  60.470  1.00  0.00            
ATOM   1534  CB  LEU    99      37.780  86.420  62.030  1.00  0.00            
ATOM   1535  HB1 LEU    99      37.940  85.990  63.020  1.00  0.00            
ATOM   1536  HB2 LEU    99      37.820  87.510  62.060  1.00  0.00            
ATOM   1537  CG  LEU    99      38.860  85.780  61.170  1.00  0.00            
ATOM   1538  HG  LEU    99      38.520  84.770  60.940  1.00  0.00            
ATOM   1539  CD1 LEU    99      38.890  86.580  59.880  1.00  0.00            
ATOM   1540 1HD1 LEU    99      38.120  86.260  59.180  1.00  0.00            
ATOM   1541 2HD1 LEU    99      38.880  87.650  60.080  1.00  0.00            
ATOM   1542 3HD1 LEU    99      39.860  86.430  59.400  1.00  0.00            
ATOM   1543  CD2 LEU    99      40.220  85.860  61.860  1.00  0.00            
ATOM   1544 1HD2 LEU    99      40.120  85.590  62.910  1.00  0.00            
ATOM   1545 2HD2 LEU    99      40.860  85.140  61.360  1.00  0.00            
ATOM   1546 3HD2 LEU    99      40.670  86.850  61.770  1.00  0.00            
ATOM   1547  C   LEU    99      35.820  84.960  61.260  1.00  0.00            
ATOM   1548  O   LEU    99      36.120  84.350  60.240  1.00  0.00            
ATOM   1549  N   ALA   100      35.030  84.410  62.190  1.00  0.00            
ATOM   1550  H   ALA   100      34.750  85.010  62.960  1.00  0.00            
ATOM   1551  CA  ALA   100      34.410  83.110  62.040  1.00  0.00            
ATOM   1552  HA  ALA   100      34.410  82.670  61.050  1.00  0.00            
ATOM   1553  CB  ALA   100      35.170  82.190  62.990  1.00  0.00            
ATOM   1554  HB1 ALA   100      36.190  82.060  62.630  1.00  0.00            
ATOM   1555  HB2 ALA   100      35.140  82.680  63.960  1.00  0.00            
ATOM   1556  HB3 ALA   100      34.720  81.200  63.090  1.00  0.00            
ATOM   1557  C   ALA   100      32.920  83.130  62.390  1.00  0.00            
ATOM   1558  O   ALA   100      32.420  82.320  63.160  1.00  0.00            
ATOM   1559  N   GLU   101      32.200  84.170  61.960  1.00  0.00            
ATOM   1560  H   GLU   101      32.680  84.960  61.530  1.00  0.00            
ATOM   1561  CA  GLU   101      30.760  84.220  61.960  1.00  0.00            
ATOM   1562  HA  GLU   101      30.430  83.900  62.950  1.00  0.00            
ATOM   1563  CB  GLU   101      30.270  85.630  61.630  1.00  0.00            
ATOM   1564  HB1 GLU   101      30.880  86.000  60.800  1.00  0.00            
ATOM   1565  HB2 GLU   101      30.340  86.300  62.480  1.00  0.00            
ATOM   1566  CG  GLU   101      28.880  85.630  60.990  1.00  0.00            
ATOM   1567  HG1 GLU   101      28.210  84.920  61.480  1.00  0.00            
ATOM   1568  HG2 GLU   101      28.890  85.330  59.950  1.00  0.00            
ATOM   1569  CD  GLU   101      28.380  87.060  61.130  1.00  0.00            
ATOM   1570  OE1 GLU   101      28.660  87.860  60.210  1.00  0.00            
ATOM   1571  OE2 GLU   101      27.620  87.410  62.070  1.00  0.00            
ATOM   1572  C   GLU   101      30.220  83.200  60.970  1.00  0.00            
ATOM   1573  O   GLU   101      30.670  83.110  59.830  1.00  0.00            
ATOM   1574  N   LYS   102      29.350  82.330  61.490  1.00  0.00            
ATOM   1575  H   LYS   102      29.190  82.470  62.480  1.00  0.00            
ATOM   1576  CA  LYS   102      28.540  81.270  60.930  1.00  0.00            
ATOM   1577  HA  LYS   102      28.000  80.900  61.800  1.00  0.00            
ATOM   1578  CB  LYS   102      27.430  81.760  60.010  1.00  0.00            
ATOM   1579  HB1 LYS   102      26.840  80.940  59.600  1.00  0.00            
ATOM   1580  HB2 LYS   102      27.770  82.290  59.120  1.00  0.00            
ATOM   1581  CG  LYS   102      26.390  82.630  60.710  1.00  0.00            
ATOM   1582  HG1 LYS   102      26.770  83.600  61.010  1.00  0.00            
ATOM   1583  HG2 LYS   102      26.060  82.070  61.580  1.00  0.00            
ATOM   1584  CD  LYS   102      25.210  82.910  59.780  1.00  0.00            
ATOM   1585  HD1 LYS   102      24.910  81.900  59.490  1.00  0.00            
ATOM   1586  HD2 LYS   102      25.450  83.470  58.880  1.00  0.00            
ATOM   1587  CE  LYS   102      23.910  83.420  60.400  1.00  0.00            
ATOM   1588  HE1 LYS   102      24.200  84.360  60.890  1.00  0.00            
ATOM   1589  HE2 LYS   102      23.620  82.720  61.180  1.00  0.00            
ATOM   1590  NZ  LYS   102      22.850  83.740  59.430  1.00  0.00            
ATOM   1591  HZ1 LYS   102      22.540  82.870  59.040  1.00  0.00            
ATOM   1592  HZ2 LYS   102      22.030  84.030  59.950  1.00  0.00            
ATOM   1593  HZ3 LYS   102      23.080  84.520  58.840  1.00  0.00            
ATOM   1594  C   LYS   102      29.230  80.100  60.230  1.00  0.00            
ATOM   1595  O   LYS   102      28.560  79.240  59.660  1.00  0.00            
ATOM   1596  N   ALA   103      30.560  80.020  60.150  1.00  0.00            
ATOM   1597  H   ALA   103      31.050  80.880  60.340  1.00  0.00            
ATOM   1598  CA  ALA   103      31.400  79.040  59.490  1.00  0.00            
ATOM   1599  HA  ALA   103      30.990  78.960  58.490  1.00  0.00            
ATOM   1600  CB  ALA   103      32.840  79.560  59.440  1.00  0.00            
ATOM   1601  HB1 ALA   103      33.150  80.040  60.370  1.00  0.00            
ATOM   1602  HB2 ALA   103      33.590  78.800  59.260  1.00  0.00            
ATOM   1603  HB3 ALA   103      32.900  80.380  58.720  1.00  0.00            
ATOM   1604  C   ALA   103      31.200  77.630  60.020  1.00  0.00            
ATOM   1605  O   ALA   103      31.160  77.450  61.230  1.00  0.00            
ATOM   1606  N   ASP   104      31.110  76.610  59.150  1.00  0.00            
ATOM   1607  H   ASP   104      31.040  76.860  58.170  1.00  0.00            
ATOM   1608  CA  ASP   104      30.600  75.300  59.480  1.00  0.00            
ATOM   1609  HA  ASP   104      29.690  75.460  60.060  1.00  0.00            
ATOM   1610  CB  ASP   104      30.160  74.590  58.210  1.00  0.00            
ATOM   1611  HB1 ASP   104      31.020  74.230  57.650  1.00  0.00            
ATOM   1612  HB2 ASP   104      29.550  75.280  57.640  1.00  0.00            
ATOM   1613  CG  ASP   104      29.340  73.340  58.510  1.00  0.00            
ATOM   1614  OD1 ASP   104      28.170  73.540  58.910  1.00  0.00            
ATOM   1615  OD2 ASP   104      29.640  72.150  58.270  1.00  0.00            
ATOM   1616  C   ASP   104      31.620  74.510  60.290  1.00  0.00            
ATOM   1617  O   ASP   104      31.180  73.710  61.110  1.00  0.00            
ATOM   1618  N   HIE   105      32.940  74.620  60.120  1.00  0.00            
ATOM   1619  H   HIE   105      33.220  75.260  59.400  1.00  0.00            
ATOM   1620  CA  HIE   105      33.970  74.270  61.080  1.00  0.00            
ATOM   1621  HA  HIE   105      33.620  74.180  62.110  1.00  0.00            
ATOM   1622  CB  HIE   105      34.530  72.900  60.700  1.00  0.00            
ATOM   1623  HB1 HIE   105      35.550  73.060  60.380  1.00  0.00            
ATOM   1624  HB2 HIE   105      33.900  72.500  59.910  1.00  0.00            
ATOM   1625  CG  HIE   105      34.440  71.980  61.890  1.00  0.00            
ATOM   1626  ND1 HIE   105      33.530  70.930  62.040  1.00  0.00            
ATOM   1627  CE1 HIE   105      33.910  70.340  63.180  1.00  0.00            
ATOM   1628  HE1 HIE   105      33.320  69.560  63.620  1.00  0.00            
ATOM   1629  NE2 HIE   105      34.950  70.980  63.750  1.00  0.00            
ATOM   1630  HE2 HIE   105      35.330  70.880  64.680  1.00  0.00            
ATOM   1631  CD2 HIE   105      35.360  71.990  62.900  1.00  0.00            
ATOM   1632  HD2 HIE   105      36.160  72.690  63.070  1.00  0.00            
ATOM   1633  C   HIE   105      35.000  75.390  61.050  1.00  0.00            
ATOM   1634  O   HIE   105      35.240  75.970  60.000  1.00  0.00            
ATOM   1635  N   ILE   106      35.580  75.570  62.240  1.00  0.00            
ATOM   1636  H   ILE   106      35.070  75.200  63.030  1.00  0.00            
ATOM   1637  CA  ILE   106      36.670  76.490  62.510  1.00  0.00            
ATOM   1638  HA  ILE   106      36.830  77.110  61.630  1.00  0.00            
ATOM   1639  CB  ILE   106      36.330  77.410  63.680  1.00  0.00            
ATOM   1640  HB  ILE   106      36.140  76.700  64.490  1.00  0.00            
ATOM   1641  CG2 ILE   106      37.520  78.320  64.010  1.00  0.00            
ATOM   1642 1HG2 ILE   106      37.890  78.840  63.120  1.00  0.00            
ATOM   1643 2HG2 ILE   106      37.220  79.040  64.770  1.00  0.00            
ATOM   1644 3HG2 ILE   106      38.310  77.710  64.430  1.00  0.00            
ATOM   1645  CG1 ILE   106      35.080  78.250  63.420  1.00  0.00            
ATOM   1646 1HG1 ILE   106      34.340  77.700  62.840  1.00  0.00            
ATOM   1647 2HG1 ILE   106      35.270  79.190  62.910  1.00  0.00            
ATOM   1648  CD  ILE   106      34.310  78.580  64.700  1.00  0.00            
ATOM   1649  HD1 ILE   106      33.800  77.680  65.010  1.00  0.00            
ATOM   1650  HD2 ILE   106      34.890  79.090  65.470  1.00  0.00            
ATOM   1651  HD3 ILE   106      33.530  79.270  64.360  1.00  0.00            
ATOM   1652  C   ILE   106      37.950  75.720  62.760  1.00  0.00            
ATOM   1653  O   ILE   106      38.090  75.020  63.750  1.00  0.00            
ATOM   1654  N   TYR   107      38.840  75.690  61.760  1.00  0.00            
ATOM   1655  H   TYR   107      38.670  76.140  60.870  1.00  0.00            
ATOM   1656  CA  TYR   107      40.160  75.100  61.880  1.00  0.00            
ATOM   1657  HA  TYR   107      40.150  74.300  62.610  1.00  0.00            
ATOM   1658  CB  TYR   107      40.510  74.350  60.590  1.00  0.00            
ATOM   1659  HB1 TYR   107      41.560  74.480  60.300  1.00  0.00            
ATOM   1660  HB2 TYR   107      39.980  74.920  59.820  1.00  0.00            
ATOM   1661  CG  TYR   107      40.180  72.890  60.480  1.00  0.00            
ATOM   1662  CD1 TYR   107      41.210  71.940  60.470  1.00  0.00            
ATOM   1663  HD1 TYR   107      42.250  72.230  60.360  1.00  0.00            
ATOM   1664  CE1 TYR   107      40.820  70.610  60.650  1.00  0.00            
ATOM   1665  HE1 TYR   107      41.570  69.840  60.610  1.00  0.00            
ATOM   1666  CZ  TYR   107      39.480  70.190  60.490  1.00  0.00            
ATOM   1667  OH  TYR   107      39.160  68.870  60.370  1.00  0.00            
ATOM   1668  HH  TYR   107      39.940  68.310  60.390  1.00  0.00            
ATOM   1669  CE2 TYR   107      38.460  71.150  60.320  1.00  0.00            
ATOM   1670  HE2 TYR   107      37.450  70.770  60.330  1.00  0.00            
ATOM   1671  CD2 TYR   107      38.830  72.500  60.390  1.00  0.00            
ATOM   1672  HD2 TYR   107      38.060  73.250  60.450  1.00  0.00            
ATOM   1673  C   TYR   107      41.260  76.080  62.240  1.00  0.00            
ATOM   1674  O   TYR   107      41.100  77.280  61.990  1.00  0.00            
ATOM   1675  N   LEU   108      42.360  75.580  62.810  1.00  0.00            
ATOM   1676  H   LEU   108      42.290  74.640  63.170  1.00  0.00            
ATOM   1677  CA  LEU   108      43.530  76.340  63.210  1.00  0.00            
ATOM   1678  HA  LEU   108      43.280  77.340  62.840  1.00  0.00            
ATOM   1679  CB  LEU   108      43.470  76.290  64.730  1.00  0.00            
ATOM   1680  HB1 LEU   108      43.670  75.260  65.030  1.00  0.00            
ATOM   1681  HB2 LEU   108      42.460  76.550  65.040  1.00  0.00            
ATOM   1682  CG  LEU   108      44.530  77.140  65.430  1.00  0.00            
ATOM   1683  HG  LEU   108      45.460  76.610  65.210  1.00  0.00            
ATOM   1684  CD1 LEU   108      44.580  78.580  64.930  1.00  0.00            
ATOM   1685 1HD1 LEU   108      44.960  78.650  63.910  1.00  0.00            
ATOM   1686 2HD1 LEU   108      43.580  79.020  64.910  1.00  0.00            
ATOM   1687 3HD1 LEU   108      45.180  79.240  65.550  1.00  0.00            
ATOM   1688  CD2 LEU   108      44.270  77.100  66.930  1.00  0.00            
ATOM   1689 1HD2 LEU   108      43.400  77.760  67.000  1.00  0.00            
ATOM   1690 2HD2 LEU   108      44.030  76.090  67.250  1.00  0.00            
ATOM   1691 3HD2 LEU   108      45.180  77.480  67.410  1.00  0.00            
ATOM   1692  C   LEU   108      44.830  75.800  62.640  1.00  0.00            
ATOM   1693  O   LEU   108      44.960  74.580  62.550  1.00  0.00            
ATOM   1694  N   ALA   109      45.740  76.700  62.270  1.00  0.00            
ATOM   1695  H   ALA   109      45.380  77.630  62.100  1.00  0.00            
ATOM   1696  CA  ALA   109      47.100  76.320  61.930  1.00  0.00            
ATOM   1697  HA  ALA   109      47.290  75.360  62.410  1.00  0.00            
ATOM   1698  CB  ALA   109      47.170  75.960  60.450  1.00  0.00            
ATOM   1699  HB1 ALA   109      46.410  75.210  60.240  1.00  0.00            
ATOM   1700  HB2 ALA   109      46.880  76.820  59.840  1.00  0.00            
ATOM   1701  HB3 ALA   109      48.160  75.560  60.230  1.00  0.00            
ATOM   1702  C   ALA   109      48.140  77.360  62.330  1.00  0.00            
ATOM   1703  O   ALA   109      47.810  78.540  62.230  1.00  0.00            
ATOM   1704  N   THR   110      49.370  77.060  62.750  1.00  0.00            
ATOM   1705  H   THR   110      49.660  76.100  62.630  1.00  0.00            
ATOM   1706  CA  THR   110      50.310  78.050  63.230  1.00  0.00            
ATOM   1707  HA  THR   110      50.210  79.050  62.800  1.00  0.00            
ATOM   1708  CB  THR   110      50.270  78.240  64.740  1.00  0.00            
ATOM   1709  HB  THR   110      50.960  79.040  65.010  1.00  0.00            
ATOM   1710  CG2 THR   110      48.930  78.730  65.280  1.00  0.00            
ATOM   1711 1HG2 THR   110      48.080  78.070  65.100  1.00  0.00            
ATOM   1712 2HG2 THR   110      49.130  78.840  66.340  1.00  0.00            
ATOM   1713 3HG2 THR   110      48.680  79.710  64.860  1.00  0.00            
ATOM   1714  OG1 THR   110      50.670  77.160  65.550  1.00  0.00            
ATOM   1715  HG1 THR   110      51.030  77.520  66.370  1.00  0.00            
ATOM   1716  C   THR   110      51.690  77.690  62.710  1.00  0.00            
ATOM   1717  O   THR   110      52.030  78.110  61.610  1.00  0.00            
ATOM   1718  N   ASP   111      52.530  76.920  63.420  1.00  0.00            
ATOM   1719  H   ASP   111      52.170  76.620  64.310  1.00  0.00            
ATOM   1720  CA  ASP   111      53.750  76.280  62.980  1.00  0.00            
ATOM   1721  HA  ASP   111      53.660  75.970  61.940  1.00  0.00            
ATOM   1722  CB  ASP   111      54.940  77.190  63.280  1.00  0.00            
ATOM   1723  HB1 ASP   111      55.820  76.630  62.970  1.00  0.00            
ATOM   1724  HB2 ASP   111      55.140  77.370  64.340  1.00  0.00            
ATOM   1725  CG  ASP   111      54.900  78.430  62.400  1.00  0.00            
ATOM   1726  OD1 ASP   111      55.010  78.320  61.160  1.00  0.00            
ATOM   1727  OD2 ASP   111      55.010  79.540  62.960  1.00  0.00            
ATOM   1728  C   ASP   111      54.020  75.010  63.780  1.00  0.00            
ATOM   1729  O   ASP   111      53.630  74.850  64.930  1.00  0.00            
ATOM   1730  N   LEU   112      54.770  74.090  63.180  1.00  0.00            
ATOM   1731  H   LEU   112      55.030  74.290  62.220  1.00  0.00            
ATOM   1732  CA  LEU   112      55.410  72.970  63.850  1.00  0.00            
ATOM   1733  HA  LEU   112      54.640  72.550  64.500  1.00  0.00            
ATOM   1734  CB  LEU   112      55.830  71.870  62.880  1.00  0.00            
ATOM   1735  HB1 LEU   112      56.600  72.220  62.200  1.00  0.00            
ATOM   1736  HB2 LEU   112      54.990  71.840  62.190  1.00  0.00            
ATOM   1737  CG  LEU   112      56.300  70.490  63.330  1.00  0.00            
ATOM   1738  HG  LEU   112      57.310  70.600  63.720  1.00  0.00            
ATOM   1739  CD1 LEU   112      55.360  69.840  64.340  1.00  0.00            
ATOM   1740 1HD1 LEU   112      55.360  70.290  65.330  1.00  0.00            
ATOM   1741 2HD1 LEU   112      54.320  69.900  64.020  1.00  0.00            
ATOM   1742 3HD1 LEU   112      55.600  68.780  64.480  1.00  0.00            
ATOM   1743  CD2 LEU   112      56.450  69.520  62.170  1.00  0.00            
ATOM   1744 1HD2 LEU   112      56.640  68.500  62.510  1.00  0.00            
ATOM   1745 2HD2 LEU   112      55.490  69.490  61.650  1.00  0.00            
ATOM   1746 3HD2 LEU   112      57.360  69.770  61.620  1.00  0.00            
ATOM   1747  C   LEU   112      56.590  73.390  64.710  1.00  0.00            
ATOM   1748  O   LEU   112      57.760  73.030  64.630  1.00  0.00            
ATOM   1749  N   ASP   113      56.290  74.140  65.770  1.00  0.00            
ATOM   1750  H   ASP   113      55.360  74.530  65.760  1.00  0.00            
ATOM   1751  CA  ASP   113      57.250  74.670  66.720  1.00  0.00            
ATOM   1752  HA  ASP   113      58.140  74.040  66.770  1.00  0.00            
ATOM   1753  CB  ASP   113      57.640  76.110  66.370  1.00  0.00            
ATOM   1754  HB1 ASP   113      56.830  76.810  66.560  1.00  0.00            
ATOM   1755  HB2 ASP   113      57.800  76.080  65.290  1.00  0.00            
ATOM   1756  CG  ASP   113      58.960  76.570  66.970  1.00  0.00            
ATOM   1757  OD1 ASP   113      59.980  76.480  66.260  1.00  0.00            
ATOM   1758  OD2 ASP   113      59.030  77.070  68.110  1.00  0.00            
ATOM   1759  C   ASP   113      56.600  74.660  68.090  1.00  0.00            
ATOM   1760  O   ASP   113      55.380  74.610  68.240  1.00  0.00            
ATOM   1761  N   ARG   114      57.420  74.660  69.140  1.00  0.00            
ATOM   1762  H   ARG   114      58.410  74.520  69.000  1.00  0.00            
ATOM   1763  CA  ARG   114      56.910  74.720  70.500  1.00  0.00            
ATOM   1764  HA  ARG   114      56.080  74.010  70.540  1.00  0.00            
ATOM   1765  CB  ARG   114      58.010  74.300  71.470  1.00  0.00            
ATOM   1766  HB1 ARG   114      57.620  74.570  72.450  1.00  0.00            
ATOM   1767  HB2 ARG   114      58.910  74.890  71.280  1.00  0.00            
ATOM   1768  CG  ARG   114      58.330  72.810  71.480  1.00  0.00            
ATOM   1769  HG1 ARG   114      59.070  72.620  70.710  1.00  0.00            
ATOM   1770  HG2 ARG   114      57.420  72.240  71.270  1.00  0.00            
ATOM   1771  CD  ARG   114      58.740  72.340  72.870  1.00  0.00            
ATOM   1772  HD1 ARG   114      57.910  72.540  73.540  1.00  0.00            
ATOM   1773  HD2 ARG   114      59.540  72.980  73.250  1.00  0.00            
ATOM   1774  NE  ARG   114      59.130  70.930  72.810  1.00  0.00            
ATOM   1775  HE  ARG   114      58.720  70.370  72.080  1.00  0.00            
ATOM   1776  CZ  ARG   114      60.030  70.320  73.600  1.00  0.00            
ATOM   1777  NH1 ARG   114      60.650  70.920  74.620  1.00  0.00            
ATOM   1778 1HH1 ARG   114      60.300  71.810  74.920  1.00  0.00            
ATOM   1779 2HH1 ARG   114      61.470  70.480  75.020  1.00  0.00            
ATOM   1780  NH2 ARG   114      60.400  69.050  73.370  1.00  0.00            
ATOM   1781 1HH2 ARG   114      59.920  68.590  72.610  1.00  0.00            
ATOM   1782 2HH2 ARG   114      61.120  68.520  73.850  1.00  0.00            
ATOM   1783  C   ARG   114      56.380  76.070  70.940  1.00  0.00            
ATOM   1784  O   ARG   114      55.490  76.110  71.790  1.00  0.00            
ATOM   1785  N   GLU   115      56.940  77.200  70.490  1.00  0.00            
ATOM   1786  H   GLU   115      57.650  77.140  69.780  1.00  0.00            
ATOM   1787  CA  GLU   115      56.250  78.460  70.620  1.00  0.00            
ATOM   1788  HA  GLU   115      55.870  78.530  71.640  1.00  0.00            
ATOM   1789  CB  GLU   115      57.230  79.600  70.360  1.00  0.00            
ATOM   1790  HB1 GLU   115      56.720  80.510  70.050  1.00  0.00            
ATOM   1791  HB2 GLU   115      57.720  79.300  69.440  1.00  0.00            
ATOM   1792  CG  GLU   115      58.180  79.800  71.540  1.00  0.00            
ATOM   1793  HG1 GLU   115      58.650  78.860  71.810  1.00  0.00            
ATOM   1794  HG2 GLU   115      57.590  80.120  72.400  1.00  0.00            
ATOM   1795  CD  GLU   115      59.260  80.820  71.190  1.00  0.00            
ATOM   1796  OE1 GLU   115      59.000  82.020  71.000  1.00  0.00            
ATOM   1797  OE2 GLU   115      60.450  80.410  71.160  1.00  0.00            
ATOM   1798  C   GLU   115      55.040  78.560  69.710  1.00  0.00            
ATOM   1799  O   GLU   115      54.090  79.280  70.030  1.00  0.00            
ATOM   1800  N   GLY   116      55.090  77.950  68.520  1.00  0.00            
ATOM   1801  H   GLY   116      55.950  77.420  68.500  1.00  0.00            
ATOM   1802  CA  GLY   116      54.130  77.810  67.450  1.00  0.00            
ATOM   1803  HA1 GLY   116      54.570  77.070  66.780  1.00  0.00            
ATOM   1804  HA2 GLY   116      53.960  78.740  66.910  1.00  0.00            
ATOM   1805  C   GLY   116      52.830  77.260  68.020  1.00  0.00            
ATOM   1806  O   GLY   116      51.740  77.810  67.850  1.00  0.00            
ATOM   1807  N   GLU   117      52.930  76.180  68.800  1.00  0.00            
ATOM   1808  H   GLU   117      53.840  75.740  68.810  1.00  0.00            
ATOM   1809  CA  GLU   117      51.910  75.550  69.610  1.00  0.00            
ATOM   1810  HA  GLU   117      51.070  75.360  68.930  1.00  0.00            
ATOM   1811  CB  GLU   117      52.530  74.230  70.060  1.00  0.00            
ATOM   1812  HB1 GLU   117      53.490  74.430  70.520  1.00  0.00            
ATOM   1813  HB2 GLU   117      52.700  73.710  69.110  1.00  0.00            
ATOM   1814  CG  GLU   117      51.690  73.420  71.040  1.00  0.00            
ATOM   1815  HG1 GLU   117      50.640  73.520  70.760  1.00  0.00            
ATOM   1816  HG2 GLU   117      51.830  73.840  72.030  1.00  0.00            
ATOM   1817  CD  GLU   117      52.190  71.990  70.860  1.00  0.00            
ATOM   1818  OE1 GLU   117      51.320  71.090  70.820  1.00  0.00            
ATOM   1819  OE2 GLU   117      53.430  71.850  70.810  1.00  0.00            
ATOM   1820  C   GLU   117      51.420  76.410  70.760  1.00  0.00            
ATOM   1821  O   GLU   117      50.250  76.470  71.120  1.00  0.00            
ATOM   1822  N   ALA   118      52.310  77.240  71.310  1.00  0.00            
ATOM   1823  H   ALA   118      53.220  77.250  70.860  1.00  0.00            
ATOM   1824  CA  ALA   118      51.910  78.200  72.320  1.00  0.00            
ATOM   1825  HA  ALA   118      51.320  77.660  73.050  1.00  0.00            
ATOM   1826  CB  ALA   118      53.140  78.770  73.030  1.00  0.00            
ATOM   1827  HB1 ALA   118      52.830  79.240  73.960  1.00  0.00            
ATOM   1828  HB2 ALA   118      53.890  78.020  73.280  1.00  0.00            
ATOM   1829  HB3 ALA   118      53.610  79.590  72.490  1.00  0.00            
ATOM   1830  C   ALA   118      51.060  79.350  71.800  1.00  0.00            
ATOM   1831  O   ALA   118      50.260  79.860  72.580  1.00  0.00            
ATOM   1832  N   ILE   119      51.350  79.750  70.560  1.00  0.00            
ATOM   1833  H   ILE   119      52.150  79.420  70.040  1.00  0.00            
ATOM   1834  CA  ILE   119      50.440  80.700  69.950  1.00  0.00            
ATOM   1835  HA  ILE   119      50.300  81.510  70.670  1.00  0.00            
ATOM   1836  CB  ILE   119      51.040  81.230  68.650  1.00  0.00            
ATOM   1837  HB  ILE   119      51.250  80.340  68.060  1.00  0.00            
ATOM   1838  CG2 ILE   119      50.080  81.930  67.700  1.00  0.00            
ATOM   1839 1HG2 ILE   119      49.080  81.480  67.670  1.00  0.00            
ATOM   1840 2HG2 ILE   119      50.030  82.990  67.940  1.00  0.00            
ATOM   1841 3HG2 ILE   119      50.520  81.720  66.720  1.00  0.00            
ATOM   1842  CG1 ILE   119      52.340  82.010  68.750  1.00  0.00            
ATOM   1843 1HG1 ILE   119      52.940  81.980  67.830  1.00  0.00            
ATOM   1844 2HG1 ILE   119      52.920  81.520  69.530  1.00  0.00            
ATOM   1845  CD  ILE   119      52.120  83.420  69.300  1.00  0.00            
ATOM   1846  HD1 ILE   119      51.920  84.100  68.470  1.00  0.00            
ATOM   1847  HD2 ILE   119      51.260  83.560  69.960  1.00  0.00            
ATOM   1848  HD3 ILE   119      53.020  83.730  69.830  1.00  0.00            
ATOM   1849  C   ILE   119      49.100  80.020  69.730  1.00  0.00            
ATOM   1850  O   ILE   119      48.060  80.530  70.150  1.00  0.00            
ATOM   1851  N   ALA   120      49.000  78.820  69.140  1.00  0.00            
ATOM   1852  H   ALA   120      49.850  78.290  69.000  1.00  0.00            
ATOM   1853  CA  ALA   120      47.750  78.150  68.860  1.00  0.00            
ATOM   1854  HA  ALA   120      47.250  78.760  68.100  1.00  0.00            
ATOM   1855  CB  ALA   120      48.110  76.780  68.290  1.00  0.00            
ATOM   1856  HB1 ALA   120      47.200  76.250  67.990  1.00  0.00            
ATOM   1857  HB2 ALA   120      48.850  76.890  67.500  1.00  0.00            
ATOM   1858  HB3 ALA   120      48.530  76.250  69.140  1.00  0.00            
ATOM   1859  C   ALA   120      46.820  77.910  70.050  1.00  0.00            
ATOM   1860  O   ALA   120      45.620  78.150  70.060  1.00  0.00            
ATOM   1861  N   TRP   121      47.380  77.510  71.190  1.00  0.00            
ATOM   1862  H   TRP   121      48.370  77.330  71.120  1.00  0.00            
ATOM   1863  CA  TRP   121      46.810  77.300  72.500  1.00  0.00            
ATOM   1864  HA  TRP   121      46.040  76.520  72.460  1.00  0.00            
ATOM   1865  CB  TRP   121      47.890  76.900  73.490  1.00  0.00            
ATOM   1866  HB1 TRP   121      48.390  77.810  73.810  1.00  0.00            
ATOM   1867  HB2 TRP   121      48.650  76.220  73.100  1.00  0.00            
ATOM   1868  CG  TRP   121      47.380  76.300  74.760  1.00  0.00            
ATOM   1869  CD1 TRP   121      47.320  76.950  75.950  1.00  0.00            
ATOM   1870  HD1 TRP   121      47.510  78.000  76.110  1.00  0.00            
ATOM   1871  NE1 TRP   121      46.810  76.100  76.920  1.00  0.00            
ATOM   1872  HE1 TRP   121      46.480  76.470  77.790  1.00  0.00            
ATOM   1873  CE2 TRP   121      46.630  74.810  76.450  1.00  0.00            
ATOM   1874  CZ2 TRP   121      46.010  73.680  76.980  1.00  0.00            
ATOM   1875  HZ2 TRP   121      45.640  73.630  77.990  1.00  0.00            
ATOM   1876  CH2 TRP   121      46.030  72.530  76.170  1.00  0.00            
ATOM   1877  HH2 TRP   121      45.590  71.630  76.570  1.00  0.00            
ATOM   1878  CZ3 TRP   121      46.590  72.540  74.890  1.00  0.00            
ATOM   1879  HZ3 TRP   121      46.680  71.600  74.360  1.00  0.00            
ATOM   1880  CE3 TRP   121      47.030  73.740  74.330  1.00  0.00            
ATOM   1881  HE3 TRP   121      47.610  73.780  73.420  1.00  0.00            
ATOM   1882  CD2 TRP   121      47.020  74.920  75.090  1.00  0.00            
ATOM   1883  C   TRP   121      45.980  78.490  72.970  1.00  0.00            
ATOM   1884  O   TRP   121      45.020  78.260  73.690  1.00  0.00            
ATOM   1885  N   HIE   122      46.370  79.730  72.680  1.00  0.00            
ATOM   1886  H   HIE   122      47.210  79.950  72.150  1.00  0.00            
ATOM   1887  CA  HIE   122      45.570  80.900  72.960  1.00  0.00            
ATOM   1888  HA  HIE   122      44.840  80.690  73.740  1.00  0.00            
ATOM   1889  CB  HIE   122      46.560  81.890  73.570  1.00  0.00            
ATOM   1890  HB1 HIE   122      46.000  82.780  73.830  1.00  0.00            
ATOM   1891  HB2 HIE   122      47.310  82.180  72.830  1.00  0.00            
ATOM   1892  CG  HIE   122      47.180  81.430  74.860  1.00  0.00            
ATOM   1893  ND1 HIE   122      46.520  81.030  76.020  1.00  0.00            
ATOM   1894  CE1 HIE   122      47.510  80.770  76.870  1.00  0.00            
ATOM   1895  HE1 HIE   122      47.320  80.220  77.790  1.00  0.00            
ATOM   1896  NE2 HIE   122      48.730  80.930  76.340  1.00  0.00            
ATOM   1897  HE2 HIE   122      49.590  80.560  76.730  1.00  0.00            
ATOM   1898  CD2 HIE   122      48.530  81.410  75.060  1.00  0.00            
ATOM   1899  HD2 HIE   122      49.320  81.650  74.360  1.00  0.00            
ATOM   1900  C   HIE   122      44.820  81.550  71.800  1.00  0.00            
ATOM   1901  O   HIE   122      43.800  82.210  71.990  1.00  0.00            
ATOM   1902  N   LEU   123      45.350  81.390  70.590  1.00  0.00            
ATOM   1903  H   LEU   123      46.210  80.850  70.570  1.00  0.00            
ATOM   1904  CA  LEU   123      44.680  81.860  69.400  1.00  0.00            
ATOM   1905  HA  LEU   123      44.440  82.920  69.500  1.00  0.00            
ATOM   1906  CB  LEU   123      45.570  81.670  68.170  1.00  0.00            
ATOM   1907  HB1 LEU   123      45.770  80.600  68.140  1.00  0.00            
ATOM   1908  HB2 LEU   123      46.420  82.300  68.430  1.00  0.00            
ATOM   1909  CG  LEU   123      45.120  82.270  66.840  1.00  0.00            
ATOM   1910  HG  LEU   123      44.350  81.660  66.370  1.00  0.00            
ATOM   1911  CD1 LEU   123      44.730  83.740  66.850  1.00  0.00            
ATOM   1912 1HD1 LEU   123      43.800  83.770  67.420  1.00  0.00            
ATOM   1913 2HD1 LEU   123      45.500  84.300  67.380  1.00  0.00            
ATOM   1914 3HD1 LEU   123      44.490  84.260  65.920  1.00  0.00            
ATOM   1915  CD2 LEU   123      46.280  82.060  65.870  1.00  0.00            
ATOM   1916 1HD2 LEU   123      47.150  82.560  66.300  1.00  0.00            
ATOM   1917 2HD2 LEU   123      46.600  81.030  65.710  1.00  0.00            
ATOM   1918 3HD2 LEU   123      45.940  82.530  64.950  1.00  0.00            
ATOM   1919  C   LEU   123      43.330  81.160  69.360  1.00  0.00            
ATOM   1920  O   LEU   123      42.440  81.840  68.850  1.00  0.00            
ATOM   1921  N   ARG   124      43.330  79.870  69.710  1.00  0.00            
ATOM   1922  H   ARG   124      44.190  79.460  70.030  1.00  0.00            
ATOM   1923  CA  ARG   124      42.160  79.020  69.700  1.00  0.00            
ATOM   1924  HA  ARG   124      41.840  78.970  68.650  1.00  0.00            
ATOM   1925  CB  ARG   124      42.370  77.550  70.040  1.00  0.00            
ATOM   1926  HB1 ARG   124      43.200  77.140  69.460  1.00  0.00            
ATOM   1927  HB2 ARG   124      41.440  77.030  69.810  1.00  0.00            
ATOM   1928  CG  ARG   124      42.580  77.450  71.550  1.00  0.00            
ATOM   1929  HG1 ARG   124      41.620  77.640  72.040  1.00  0.00            
ATOM   1930  HG2 ARG   124      43.360  78.160  71.830  1.00  0.00            
ATOM   1931  CD  ARG   124      42.960  75.980  71.740  1.00  0.00            
ATOM   1932  HD1 ARG   124      43.840  75.780  71.120  1.00  0.00            
ATOM   1933  HD2 ARG   124      42.200  75.250  71.480  1.00  0.00            
ATOM   1934  NE  ARG   124      43.250  75.810  73.160  1.00  0.00            
ATOM   1935  HE  ARG   124      43.630  76.550  73.740  1.00  0.00            
ATOM   1936  CZ  ARG   124      43.230  74.640  73.830  1.00  0.00            
ATOM   1937  NH1 ARG   124      43.020  73.420  73.330  1.00  0.00            
ATOM   1938 1HH1 ARG   124      42.700  73.260  72.390  1.00  0.00            
ATOM   1939 2HH1 ARG   124      43.100  72.680  74.020  1.00  0.00            
ATOM   1940  NH2 ARG   124      43.550  74.650  75.130  1.00  0.00            
ATOM   1941 1HH2 ARG   124      43.790  75.530  75.560  1.00  0.00            
ATOM   1942 2HH2 ARG   124      43.820  73.770  75.540  1.00  0.00            
ATOM   1943  C   ARG   124      40.980  79.530  70.510  1.00  0.00            
ATOM   1944  O   ARG   124      39.810  79.230  70.260  1.00  0.00            
ATOM   1945  N   GLU   125      41.210  80.390  71.500  1.00  0.00            
ATOM   1946  H   GLU   125      42.080  80.900  71.560  1.00  0.00            
ATOM   1947  CA  GLU   125      40.260  80.730  72.540  1.00  0.00            
ATOM   1948  HA  GLU   125      39.680  79.850  72.830  1.00  0.00            
ATOM   1949  CB  GLU   125      41.020  81.190  73.780  1.00  0.00            
ATOM   1950  HB1 GLU   125      40.350  81.540  74.570  1.00  0.00            
ATOM   1951  HB2 GLU   125      41.650  82.030  73.470  1.00  0.00            
ATOM   1952  CG  GLU   125      41.910  80.050  74.260  1.00  0.00            
ATOM   1953  HG1 GLU   125      42.750  79.940  73.580  1.00  0.00            
ATOM   1954  HG2 GLU   125      41.250  79.190  74.400  1.00  0.00            
ATOM   1955  CD  GLU   125      42.490  80.410  75.620  1.00  0.00            
ATOM   1956  OE1 GLU   125      42.970  81.560  75.750  1.00  0.00            
ATOM   1957  OE2 GLU   125      42.360  79.660  76.620  1.00  0.00            
ATOM   1958  C   GLU   125      39.310  81.800  72.000  1.00  0.00            
ATOM   1959  O   GLU   125      38.180  81.900  72.490  1.00  0.00            
ATOM   1960  N   VAL   126      39.660  82.520  70.940  1.00  0.00            
ATOM   1961  H   VAL   126      40.600  82.330  70.640  1.00  0.00            
ATOM   1962  CA  VAL   126      39.000  83.740  70.510  1.00  0.00            
ATOM   1963  HA  VAL   126      38.200  83.980  71.200  1.00  0.00            
ATOM   1964  CB  VAL   126      39.940  84.940  70.620  1.00  0.00            
ATOM   1965  HB  VAL   126      39.380  85.820  70.310  1.00  0.00            
ATOM   1966  CG1 VAL   126      40.620  85.300  71.940  1.00  0.00            
ATOM   1967 1HG1 VAL   126      41.270  86.160  71.770  1.00  0.00            
ATOM   1968 2HG1 VAL   126      39.830  85.550  72.650  1.00  0.00            
ATOM   1969 3HG1 VAL   126      41.210  84.480  72.350  1.00  0.00            
ATOM   1970  CG2 VAL   126      41.090  84.830  69.630  1.00  0.00            
ATOM   1971 1HG2 VAL   126      40.640  84.640  68.660  1.00  0.00            
ATOM   1972 2HG2 VAL   126      41.670  85.740  69.470  1.00  0.00            
ATOM   1973 3HG2 VAL   126      41.780  84.030  69.930  1.00  0.00            
ATOM   1974  C   VAL   126      38.300  83.690  69.160  1.00  0.00            
ATOM   1975  O   VAL   126      37.670  84.700  68.850  1.00  0.00            
ATOM   1976  N   ILE   127      38.450  82.600  68.410  1.00  0.00            
ATOM   1977  H   ILE   127      39.010  81.860  68.820  1.00  0.00            
ATOM   1978  CA  ILE   127      38.250  82.460  66.990  1.00  0.00            
ATOM   1979  HA  ILE   127      38.270  83.470  66.580  1.00  0.00            
ATOM   1980  CB  ILE   127      39.350  81.680  66.280  1.00  0.00            
ATOM   1981  HB  ILE   127      38.950  81.550  65.280  1.00  0.00            
ATOM   1982  CG2 ILE   127      40.540  82.630  66.160  1.00  0.00            
ATOM   1983 1HG2 ILE   127      40.390  83.420  65.420  1.00  0.00            
ATOM   1984 2HG2 ILE   127      40.640  83.200  67.080  1.00  0.00            
ATOM   1985 3HG2 ILE   127      41.510  82.120  66.150  1.00  0.00            
ATOM   1986  CG1 ILE   127      39.830  80.390  66.940  1.00  0.00            
ATOM   1987 1HG1 ILE   127      38.960  79.760  67.120  1.00  0.00            
ATOM   1988 2HG1 ILE   127      40.130  80.600  67.970  1.00  0.00            
ATOM   1989  CD  ILE   127      40.900  79.640  66.160  1.00  0.00            
ATOM   1990  HD1 ILE   127      40.860  78.590  66.450  1.00  0.00            
ATOM   1991  HD2 ILE   127      40.680  79.770  65.100  1.00  0.00            
ATOM   1992  HD3 ILE   127      41.890  80.070  66.340  1.00  0.00            
ATOM   1993  C   ILE   127      36.800  82.040  66.730  1.00  0.00            
ATOM   1994  O   ILE   127      36.340  80.940  67.000  1.00  0.00            
ATOM   1995  N   GLY   128      35.900  82.960  66.380  1.00  0.00            
ATOM   1996  H   GLY   128      36.180  83.900  66.140  1.00  0.00            
ATOM   1997  CA  GLY   128      34.470  82.710  66.350  1.00  0.00            
ATOM   1998  HA1 GLY   128      34.160  81.890  65.710  1.00  0.00            
ATOM   1999  HA2 GLY   128      33.900  83.550  65.950  1.00  0.00            
ATOM   2000  C   GLY   128      34.010  82.310  67.740  1.00  0.00            
ATOM   2001  O   GLY   128      34.480  82.830  68.750  1.00  0.00            
ATOM   2002  N   GLY   129      33.080  81.360  67.870  1.00  0.00            
ATOM   2003  H   GLY   129      32.740  80.810  67.090  1.00  0.00            
ATOM   2004  CA  GLY   129      32.600  80.760  69.100  1.00  0.00            
ATOM   2005  HA1 GLY   129      31.510  80.730  69.050  1.00  0.00            
ATOM   2006  HA2 GLY   129      32.760  81.470  69.920  1.00  0.00            
ATOM   2007  C   GLY   129      33.200  79.400  69.400  1.00  0.00            
ATOM   2008  O   GLY   129      33.660  78.710  68.500  1.00  0.00            
ATOM   2009  N   ASP   130      33.100  78.990  70.670  1.00  0.00            
ATOM   2010  H   ASP   130      32.790  79.690  71.320  1.00  0.00            
ATOM   2011  CA  ASP   130      33.440  77.710  71.250  1.00  0.00            
ATOM   2012  HA  ASP   130      34.380  77.370  70.800  1.00  0.00            
ATOM   2013  CB  ASP   130      33.680  77.830  72.750  1.00  0.00            
ATOM   2014  HB1 ASP   130      32.750  77.990  73.300  1.00  0.00            
ATOM   2015  HB2 ASP   130      34.170  78.750  73.090  1.00  0.00            
ATOM   2016  CG  ASP   130      34.290  76.630  73.470  1.00  0.00            
ATOM   2017  OD1 ASP   130      34.790  75.680  72.830  1.00  0.00            
ATOM   2018  OD2 ASP   130      34.350  76.590  74.720  1.00  0.00            
ATOM   2019  C   ASP   130      32.440  76.630  70.860  1.00  0.00            
ATOM   2020  O   ASP   130      31.930  75.880  71.690  1.00  0.00            
ATOM   2021  N   ASP   131      32.230  76.490  69.550  1.00  0.00            
ATOM   2022  H   ASP   131      32.550  77.250  68.980  1.00  0.00            
ATOM   2023  CA  ASP   131      31.330  75.530  68.940  1.00  0.00            
ATOM   2024  HA  ASP   131      31.340  74.620  69.540  1.00  0.00            
ATOM   2025  CB  ASP   131      29.920  76.090  68.930  1.00  0.00            
ATOM   2026  HB1 ASP   131      29.910  76.960  68.280  1.00  0.00            
ATOM   2027  HB2 ASP   131      29.560  76.260  69.950  1.00  0.00            
ATOM   2028  CG  ASP   131      28.920  75.140  68.280  1.00  0.00            
ATOM   2029  OD1 ASP   131      28.330  74.240  68.920  1.00  0.00            
ATOM   2030  OD2 ASP   131      28.600  75.400  67.100  1.00  0.00            
ATOM   2031  C   ASP   131      31.830  75.170  67.550  1.00  0.00            
ATOM   2032  O   ASP   131      32.110  76.050  66.730  1.00  0.00            
ATOM   2033  N   ALA   132      32.150  73.890  67.320  1.00  0.00            
ATOM   2034  H   ALA   132      32.120  73.180  68.030  1.00  0.00            
ATOM   2035  CA  ALA   132      32.750  73.380  66.100  1.00  0.00            
ATOM   2036  HA  ALA   132      33.040  72.360  66.370  1.00  0.00            
ATOM   2037  CB  ALA   132      31.740  73.340  64.960  1.00  0.00            
ATOM   2038  HB1 ALA   132      31.710  74.240  64.360  1.00  0.00            
ATOM   2039  HB2 ALA   132      31.860  72.520  64.240  1.00  0.00            
ATOM   2040  HB3 ALA   132      30.790  73.080  65.410  1.00  0.00            
ATOM   2041  C   ALA   132      34.120  73.930  65.730  1.00  0.00            
ATOM   2042  O   ALA   132      34.420  74.250  64.580  1.00  0.00            
ATOM   2043  N   ARG   133      34.950  74.170  66.740  1.00  0.00            
ATOM   2044  H   ARG   133      34.440  74.010  67.590  1.00  0.00            
ATOM   2045  CA  ARG   133      36.400  74.330  66.720  1.00  0.00            
ATOM   2046  HA  ARG   133      36.710  74.890  65.850  1.00  0.00            
ATOM   2047  CB  ARG   133      36.910  75.190  67.870  1.00  0.00            
ATOM   2048  HB1 ARG   133      37.980  75.350  67.770  1.00  0.00            
ATOM   2049  HB2 ARG   133      36.890  74.730  68.860  1.00  0.00            
ATOM   2050  CG  ARG   133      36.250  76.570  67.920  1.00  0.00            
ATOM   2051  HG1 ARG   133      35.380  76.410  68.560  1.00  0.00            
ATOM   2052  HG2 ARG   133      35.880  76.960  66.970  1.00  0.00            
ATOM   2053  CD  ARG   133      37.150  77.570  68.640  1.00  0.00            
ATOM   2054  HD1 ARG   133      38.060  77.700  68.050  1.00  0.00            
ATOM   2055  HD2 ARG   133      37.370  77.030  69.560  1.00  0.00            
ATOM   2056  NE  ARG   133      36.600  78.880  68.980  1.00  0.00            
ATOM   2057  HE  ARG   133      36.380  79.440  68.170  1.00  0.00            
ATOM   2058  CZ  ARG   133      36.560  79.530  70.150  1.00  0.00            
ATOM   2059  NH1 ARG   133      36.790  79.100  71.400  1.00  0.00            
ATOM   2060 1HH1 ARG   133      37.220  78.190  71.470  1.00  0.00            
ATOM   2061 2HH1 ARG   133      36.860  79.700  72.210  1.00  0.00            
ATOM   2062  NH2 ARG   133      36.220  80.820  70.250  1.00  0.00            
ATOM   2063 1HH2 ARG   133      35.880  81.270  69.420  1.00  0.00            
ATOM   2064 2HH2 ARG   133      36.190  81.300  71.140  1.00  0.00            
ATOM   2065  C   ARG   133      37.160  73.010  66.750  1.00  0.00            
ATOM   2066  O   ARG   133      36.830  72.130  67.540  1.00  0.00            
ATOM   2067  N   TYR   134      38.100  72.970  65.800  1.00  0.00            
ATOM   2068  H   TYR   134      38.240  73.820  65.280  1.00  0.00            
ATOM   2069  CA  TYR   134      39.140  71.970  65.720  1.00  0.00            
ATOM   2070  HA  TYR   134      38.910  71.190  66.450  1.00  0.00            
ATOM   2071  CB  TYR   134      39.030  71.260  64.370  1.00  0.00            
ATOM   2072  HB1 TYR   134      39.280  71.990  63.610  1.00  0.00            
ATOM   2073  HB2 TYR   134      37.980  71.090  64.160  1.00  0.00            
ATOM   2074  CG  TYR   134      39.790  69.960  64.270  1.00  0.00            
ATOM   2075  CD1 TYR   134      39.180  68.740  64.580  1.00  0.00            
ATOM   2076  HD1 TYR   134      38.120  68.800  64.800  1.00  0.00            
ATOM   2077  CE1 TYR   134      40.020  67.620  64.630  1.00  0.00            
ATOM   2078  HE1 TYR   134      39.540  66.690  64.890  1.00  0.00            
ATOM   2079  CZ  TYR   134      41.360  67.640  64.190  1.00  0.00            
ATOM   2080  OH  TYR   134      42.250  66.610  64.170  1.00  0.00            
ATOM   2081  HH  TYR   134      41.780  65.790  64.350  1.00  0.00            
ATOM   2082  CE2 TYR   134      41.900  68.870  63.770  1.00  0.00            
ATOM   2083  HE2 TYR   134      42.910  68.920  63.380  1.00  0.00            
ATOM   2084  CD2 TYR   134      41.120  70.030  63.840  1.00  0.00            
ATOM   2085  HD2 TYR   134      41.510  71.000  63.570  1.00  0.00            
ATOM   2086  C   TYR   134      40.480  72.580  66.110  1.00  0.00            
ATOM   2087  O   TYR   134      40.750  73.780  66.160  1.00  0.00            
ATOM   2088  N   SER   135      41.400  71.660  66.410  1.00  0.00            
ATOM   2089  H   SER   135      41.100  70.710  66.280  1.00  0.00            
ATOM   2090  CA  SER   135      42.800  71.890  66.710  1.00  0.00            
ATOM   2091  HA  SER   135      42.840  72.530  67.590  1.00  0.00            
ATOM   2092  CB  SER   135      43.270  70.500  67.130  1.00  0.00            
ATOM   2093  HB1 SER   135      43.420  69.890  66.240  1.00  0.00            
ATOM   2094  HB2 SER   135      42.530  70.120  67.830  1.00  0.00            
ATOM   2095  OG  SER   135      44.500  70.520  67.830  1.00  0.00            
ATOM   2096  HG  SER   135      44.430  69.690  68.310  1.00  0.00            
ATOM   2097  C   SER   135      43.730  72.440  65.650  1.00  0.00            
ATOM   2098  O   SER   135      43.340  72.760  64.530  1.00  0.00            
ATOM   2099  N   ARG   136      44.980  72.720  66.030  1.00  0.00            
ATOM   2100  H   ARG   136      45.250  72.410  66.960  1.00  0.00            
ATOM   2101  CA  ARG   136      46.090  73.060  65.170  1.00  0.00            
ATOM   2102  HA  ARG   136      45.800  73.900  64.540  1.00  0.00            
ATOM   2103  CB  ARG   136      47.270  73.390  66.080  1.00  0.00            
ATOM   2104  HB1 ARG   136      47.670  72.530  66.610  1.00  0.00            
ATOM   2105  HB2 ARG   136      47.050  74.250  66.710  1.00  0.00            
ATOM   2106  CG  ARG   136      48.540  73.780  65.320  1.00  0.00            
ATOM   2107  HG1 ARG   136      48.350  74.740  64.830  1.00  0.00            
ATOM   2108  HG2 ARG   136      48.760  72.900  64.720  1.00  0.00            
ATOM   2109  CD  ARG   136      49.830  73.980  66.100  1.00  0.00            
ATOM   2110  HD1 ARG   136      49.760  74.790  66.830  1.00  0.00            
ATOM   2111  HD2 ARG   136      50.610  74.140  65.360  1.00  0.00            
ATOM   2112  NE  ARG   136      50.170  72.780  66.870  1.00  0.00            
ATOM   2113  HE  ARG   136      49.480  72.290  67.410  1.00  0.00            
ATOM   2114  CZ  ARG   136      51.400  72.250  66.940  1.00  0.00            
ATOM   2115  NH1 ARG   136      52.470  72.780  66.330  1.00  0.00            
ATOM   2116 1HH1 ARG   136      52.440  73.580  65.710  1.00  0.00            
ATOM   2117 2HH1 ARG   136      53.390  72.580  66.710  1.00  0.00            
ATOM   2118  NH2 ARG   136      51.600  71.230  67.790  1.00  0.00            
ATOM   2119 1HH2 ARG   136      50.760  70.880  68.240  1.00  0.00            
ATOM   2120 2HH2 ARG   136      52.530  71.090  68.160  1.00  0.00            
ATOM   2121  C   ARG   136      46.400  71.850  64.300  1.00  0.00            
ATOM   2122  O   ARG   136      46.900  70.840  64.800  1.00  0.00            
ATOM   2123  N   VAL   137      46.150  71.950  62.990  1.00  0.00            
ATOM   2124  H   VAL   137      45.660  72.810  62.770  1.00  0.00            
ATOM   2125  CA  VAL   137      46.740  71.070  62.010  1.00  0.00            
ATOM   2126  HA  VAL   137      46.710  70.100  62.510  1.00  0.00            
ATOM   2127  CB  VAL   137      45.970  70.920  60.700  1.00  0.00            
ATOM   2128  HB  VAL   137      46.410  70.180  60.020  1.00  0.00            
ATOM   2129  CG1 VAL   137      44.530  70.450  60.900  1.00  0.00            
ATOM   2130 1HG1 VAL   137      44.640  69.710  61.700  1.00  0.00            
ATOM   2131 2HG1 VAL   137      43.940  71.250  61.330  1.00  0.00            
ATOM   2132 3HG1 VAL   137      44.140  69.990  59.990  1.00  0.00            
ATOM   2133  CG2 VAL   137      45.970  72.190  59.860  1.00  0.00            
ATOM   2134 1HG2 VAL   137      45.500  71.970  58.900  1.00  0.00            
ATOM   2135 2HG2 VAL   137      45.490  73.020  60.390  1.00  0.00            
ATOM   2136 3HG2 VAL   137      46.990  72.520  59.670  1.00  0.00            
ATOM   2137  C   VAL   137      48.210  71.410  61.780  1.00  0.00            
ATOM   2138  O   VAL   137      48.560  72.570  61.960  1.00  0.00            
ATOM   2139  N   VAL   138      48.980  70.420  61.330  1.00  0.00            
ATOM   2140  H   VAL   138      48.600  69.500  61.210  1.00  0.00            
ATOM   2141  CA  VAL   138      50.430  70.410  61.470  1.00  0.00            
ATOM   2142  HA  VAL   138      50.730  71.460  61.530  1.00  0.00            
ATOM   2143  CB  VAL   138      51.010  69.900  62.780  1.00  0.00            
ATOM   2144  HB  VAL   138      52.090  70.020  62.770  1.00  0.00            
ATOM   2145  CG1 VAL   138      50.490  70.590  64.040  1.00  0.00            
ATOM   2146 1HG1 VAL   138      50.710  71.650  63.920  1.00  0.00            
ATOM   2147 2HG1 VAL   138      49.420  70.410  64.160  1.00  0.00            
ATOM   2148 3HG1 VAL   138      51.040  70.190  64.890  1.00  0.00            
ATOM   2149  CG2 VAL   138      50.810  68.410  63.050  1.00  0.00            
ATOM   2150 1HG2 VAL   138      49.750  68.210  63.160  1.00  0.00            
ATOM   2151 2HG2 VAL   138      51.240  67.780  62.270  1.00  0.00            
ATOM   2152 3HG2 VAL   138      51.150  68.110  64.040  1.00  0.00            
ATOM   2153  C   VAL   138      51.140  69.770  60.290  1.00  0.00            
ATOM   2154  O   VAL   138      50.670  68.830  59.660  1.00  0.00            
ATOM   2155  N   PHE   139      52.310  70.370  60.040  1.00  0.00            
ATOM   2156  H   PHE   139      52.490  71.240  60.520  1.00  0.00            
ATOM   2157  CA  PHE   139      53.000  70.100  58.800  1.00  0.00            
ATOM   2158  HA  PHE   139      53.060  69.010  58.710  1.00  0.00            
ATOM   2159  CB  PHE   139      52.290  70.580  57.540  1.00  0.00            
ATOM   2160  HB1 PHE   139      51.410  69.940  57.440  1.00  0.00            
ATOM   2161  HB2 PHE   139      52.830  70.410  56.610  1.00  0.00            
ATOM   2162  CG  PHE   139      51.810  72.000  57.700  1.00  0.00            
ATOM   2163  CD1 PHE   139      52.660  73.100  57.500  1.00  0.00            
ATOM   2164  HD1 PHE   139      53.690  73.040  57.170  1.00  0.00            
ATOM   2165  CE1 PHE   139      52.130  74.390  57.660  1.00  0.00            
ATOM   2166  HE1 PHE   139      52.750  75.230  57.400  1.00  0.00            
ATOM   2167  CZ  PHE   139      50.820  74.590  58.100  1.00  0.00            
ATOM   2168  HZ  PHE   139      50.460  75.610  58.050  1.00  0.00            
ATOM   2169  CE2 PHE   139      50.000  73.500  58.400  1.00  0.00            
ATOM   2170  HE2 PHE   139      48.950  73.680  58.580  1.00  0.00            
ATOM   2171  CD2 PHE   139      50.530  72.220  58.230  1.00  0.00            
ATOM   2172  HD2 PHE   139      49.950  71.320  58.390  1.00  0.00            
ATOM   2173  C   PHE   139      54.430  70.630  58.810  1.00  0.00            
ATOM   2174  O   PHE   139      54.680  71.700  59.350  1.00  0.00            
ATOM   2175  N   ASN   140      55.370  69.850  58.270  1.00  0.00            
ATOM   2176  H   ASN   140      55.120  68.980  57.820  1.00  0.00            
ATOM   2177  CA  ASN   140      56.780  70.170  58.220  1.00  0.00            
ATOM   2178  HA  ASN   140      57.190  70.520  59.170  1.00  0.00            
ATOM   2179  CB  ASN   140      57.470  68.870  57.830  1.00  0.00            
ATOM   2180  HB1 ASN   140      58.410  69.160  57.360  1.00  0.00            
ATOM   2181  HB2 ASN   140      57.010  68.310  57.020  1.00  0.00            
ATOM   2182  CG  ASN   140      57.820  67.950  58.990  1.00  0.00            
ATOM   2183  OD1 ASN   140      57.280  66.860  59.150  1.00  0.00            
ATOM   2184  ND2 ASN   140      58.810  68.200  59.860  1.00  0.00            
ATOM   2185 1HD2 ASN   140      59.240  69.120  59.910  1.00  0.00            
ATOM   2186 2HD2 ASN   140      58.740  67.690  60.730  1.00  0.00            
ATOM   2187  C   ASN   140      56.980  71.390  57.330  1.00  0.00            
ATOM   2188  O   ASN   140      57.900  72.180  57.520  1.00  0.00            
ATOM   2189  N   GLU   141      56.190  71.420  56.250  1.00  0.00            
ATOM   2190  H   GLU   141      55.450  70.750  56.170  1.00  0.00            
ATOM   2191  CA  GLU   141      56.310  72.450  55.230  1.00  0.00            
ATOM   2192  HA  GLU   141      56.600  73.340  55.780  1.00  0.00            
ATOM   2193  CB  GLU   141      57.360  72.050  54.190  1.00  0.00            
ATOM   2194  HB1 GLU   141      58.300  71.900  54.730  1.00  0.00            
ATOM   2195  HB2 GLU   141      57.410  72.950  53.590  1.00  0.00            
ATOM   2196  CG  GLU   141      57.120  70.780  53.380  1.00  0.00            
ATOM   2197  HG1 GLU   141      57.950  70.820  52.670  1.00  0.00            
ATOM   2198  HG2 GLU   141      56.270  70.800  52.690  1.00  0.00            
ATOM   2199  CD  GLU   141      57.110  69.450  54.110  1.00  0.00            
ATOM   2200  OE1 GLU   141      56.140  68.880  54.660  1.00  0.00            
ATOM   2201  OE2 GLU   141      58.250  68.930  54.160  1.00  0.00            
ATOM   2202  C   GLU   141      54.960  72.710  54.590  1.00  0.00            
ATOM   2203  O   GLU   141      54.110  71.820  54.620  1.00  0.00            
ATOM   2204  N   ILE   142      54.750  73.920  54.050  1.00  0.00            
ATOM   2205  H   ILE   142      55.490  74.610  54.060  1.00  0.00            
ATOM   2206  CA  ILE   142      53.580  74.230  53.260  1.00  0.00            
ATOM   2207  HA  ILE   142      52.690  73.680  53.560  1.00  0.00            
ATOM   2208  CB  ILE   142      53.190  75.710  53.330  1.00  0.00            
ATOM   2209  HB  ILE   142      53.970  76.310  52.860  1.00  0.00            
ATOM   2210  CG2 ILE   142      51.850  76.010  52.670  1.00  0.00            
ATOM   2211 1HG2 ILE   142      51.870  75.600  51.660  1.00  0.00            
ATOM   2212 2HG2 ILE   142      51.070  75.540  53.270  1.00  0.00            
ATOM   2213 3HG2 ILE   142      51.840  77.090  52.540  1.00  0.00            
ATOM   2214  CG1 ILE   142      53.160  76.250  54.760  1.00  0.00            
ATOM   2215 1HG1 ILE   142      54.120  76.080  55.250  1.00  0.00            
ATOM   2216 2HG1 ILE   142      52.310  75.770  55.230  1.00  0.00            
ATOM   2217  CD  ILE   142      52.920  77.750  54.890  1.00  0.00            
ATOM   2218  HD1 ILE   142      52.920  78.020  55.940  1.00  0.00            
ATOM   2219  HD2 ILE   142      53.690  78.410  54.500  1.00  0.00            
ATOM   2220  HD3 ILE   142      51.950  78.130  54.550  1.00  0.00            
ATOM   2221  C   ILE   142      53.830  73.770  51.830  1.00  0.00            
ATOM   2222  O   ILE   142      54.380  74.520  51.020  1.00  0.00            
ATOM   2223  N   THR   143      53.300  72.620  51.400  1.00  0.00            
ATOM   2224  H   THR   143      52.790  72.090  52.090  1.00  0.00            
ATOM   2225  CA  THR   143      53.280  72.080  50.060  1.00  0.00            
ATOM   2226  HA  THR   143      53.470  72.890  49.350  1.00  0.00            
ATOM   2227  CB  THR   143      54.250  70.950  49.720  1.00  0.00            
ATOM   2228  HB  THR   143      54.100  70.690  48.670  1.00  0.00            
ATOM   2229  CG2 THR   143      55.740  71.310  49.810  1.00  0.00            
ATOM   2230 1HG2 THR   143      56.010  71.690  50.790  1.00  0.00            
ATOM   2231 2HG2 THR   143      56.400  70.490  49.550  1.00  0.00            
ATOM   2232 3HG2 THR   143      55.890  72.140  49.110  1.00  0.00            
ATOM   2233  OG1 THR   143      54.110  69.870  50.610  1.00  0.00            
ATOM   2234  HG1 THR   143      55.000  69.580  50.820  1.00  0.00            
ATOM   2235  C   THR   143      51.880  71.630  49.690  1.00  0.00            
ATOM   2236  O   THR   143      51.110  71.270  50.590  1.00  0.00            
ATOM   2237  N   LYS   144      51.560  71.540  48.400  1.00  0.00            
ATOM   2238  H   LYS   144      52.190  71.920  47.710  1.00  0.00            
ATOM   2239  CA  LYS   144      50.420  70.770  47.930  1.00  0.00            
ATOM   2240  HA  LYS   144      49.550  71.300  48.300  1.00  0.00            
ATOM   2241  CB  LYS   144      50.360  70.720  46.400  1.00  0.00            
ATOM   2242  HB1 LYS   144      50.970  69.910  46.010  1.00  0.00            
ATOM   2243  HB2 LYS   144      50.740  71.660  46.020  1.00  0.00            
ATOM   2244  CG  LYS   144      48.950  70.630  45.820  1.00  0.00            
ATOM   2245  HG1 LYS   144      48.300  71.440  46.160  1.00  0.00            
ATOM   2246  HG2 LYS   144      48.480  69.780  46.310  1.00  0.00            
ATOM   2247  CD  LYS   144      48.910  70.430  44.310  1.00  0.00            
ATOM   2248  HD1 LYS   144      49.590  69.660  43.940  1.00  0.00            
ATOM   2249  HD2 LYS   144      49.280  71.350  43.840  1.00  0.00            
ATOM   2250  CE  LYS   144      47.530  70.020  43.810  1.00  0.00            
ATOM   2251  HE1 LYS   144      46.810  70.830  43.980  1.00  0.00            
ATOM   2252  HE2 LYS   144      47.260  69.120  44.350  1.00  0.00            
ATOM   2253  NZ  LYS   144      47.530  69.730  42.370  1.00  0.00            
ATOM   2254  HZ1 LYS   144      48.330  69.230  41.990  1.00  0.00            
ATOM   2255  HZ2 LYS   144      46.700  69.190  42.150  1.00  0.00            
ATOM   2256  HZ3 LYS   144      47.520  70.570  41.820  1.00  0.00            
ATOM   2257  C   LYS   144      50.270  69.360  48.490  1.00  0.00            
ATOM   2258  O   LYS   144      49.200  68.820  48.740  1.00  0.00            
ATOM   2259  N   ASN   145      51.410  68.720  48.760  1.00  0.00            
ATOM   2260  H   ASN   145      52.240  69.280  48.580  1.00  0.00            
ATOM   2261  CA  ASN   145      51.350  67.440  49.430  1.00  0.00            
ATOM   2262  HA  ASN   145      50.560  66.790  49.070  1.00  0.00            
ATOM   2263  CB  ASN   145      52.630  66.720  49.030  1.00  0.00            
ATOM   2264  HB1 ASN   145      53.510  67.360  49.010  1.00  0.00            
ATOM   2265  HB2 ASN   145      52.510  66.340  48.010  1.00  0.00            
ATOM   2266  CG  ASN   145      52.940  65.500  49.890  1.00  0.00            
ATOM   2267  OD1 ASN   145      52.470  64.390  49.690  1.00  0.00            
ATOM   2268  ND2 ASN   145      53.730  65.610  50.960  1.00  0.00            
ATOM   2269 1HD2 ASN   145      54.300  66.400  51.220  1.00  0.00            
ATOM   2270 2HD2 ASN   145      53.700  64.800  51.560  1.00  0.00            
ATOM   2271  C   ASN   145      51.150  67.560  50.940  1.00  0.00            
ATOM   2272  O   ASN   145      50.280  66.900  51.500  1.00  0.00            
ATOM   2273  N   ALA   146      51.910  68.410  51.640  1.00  0.00            
ATOM   2274  H   ALA   146      52.810  68.660  51.250  1.00  0.00            
ATOM   2275  CA  ALA   146      51.790  68.590  53.080  1.00  0.00            
ATOM   2276  HA  ALA   146      52.160  67.720  53.620  1.00  0.00            
ATOM   2277  CB  ALA   146      52.760  69.670  53.520  1.00  0.00            
ATOM   2278  HB1 ALA   146      53.780  69.350  53.290  1.00  0.00            
ATOM   2279  HB2 ALA   146      52.520  70.580  52.970  1.00  0.00            
ATOM   2280  HB3 ALA   146      52.780  69.690  54.610  1.00  0.00            
ATOM   2281  C   ALA   146      50.380  68.940  53.560  1.00  0.00            
ATOM   2282  O   ALA   146      49.920  68.330  54.520  1.00  0.00            
ATOM   2283  N   ILE   147      49.720  69.850  52.840  1.00  0.00            
ATOM   2284  H   ILE   147      50.240  70.210  52.060  1.00  0.00            
ATOM   2285  CA  ILE   147      48.360  70.250  53.170  1.00  0.00            
ATOM   2286  HA  ILE   147      48.420  70.460  54.240  1.00  0.00            
ATOM   2287  CB  ILE   147      48.020  71.590  52.530  1.00  0.00            
ATOM   2288  HB  ILE   147      48.120  71.540  51.440  1.00  0.00            
ATOM   2289  CG2 ILE   147      46.580  71.980  52.860  1.00  0.00            
ATOM   2290 1HG2 ILE   147      45.890  71.270  52.390  1.00  0.00            
ATOM   2291 2HG2 ILE   147      46.400  71.920  53.940  1.00  0.00            
ATOM   2292 3HG2 ILE   147      46.400  72.950  52.410  1.00  0.00            
ATOM   2293  CG1 ILE   147      48.840  72.780  53.020  1.00  0.00            
ATOM   2294 1HG1 ILE   147      48.690  73.690  52.430  1.00  0.00            
ATOM   2295 2HG1 ILE   147      49.840  72.500  52.690  1.00  0.00            
ATOM   2296  CD  ILE   147      48.860  73.140  54.500  1.00  0.00            
ATOM   2297  HD1 ILE   147      47.950  73.650  54.820  1.00  0.00            
ATOM   2298  HD2 ILE   147      49.110  72.280  55.120  1.00  0.00            
ATOM   2299  HD3 ILE   147      49.650  73.870  54.660  1.00  0.00            
ATOM   2300  C   ILE   147      47.370  69.110  53.000  1.00  0.00            
ATOM   2301  O   ILE   147      46.730  68.750  53.990  1.00  0.00            
ATOM   2302  N   ARG   148      47.340  68.340  51.910  1.00  0.00            
ATOM   2303  H   ARG   148      47.880  68.600  51.100  1.00  0.00            
ATOM   2304  CA  ARG   148      46.750  67.030  51.730  1.00  0.00            
ATOM   2305  HA  ARG   148      45.700  67.230  51.520  1.00  0.00            
ATOM   2306  CB  ARG   148      47.430  66.360  50.540  1.00  0.00            
ATOM   2307  HB1 ARG   148      48.380  65.920  50.840  1.00  0.00            
ATOM   2308  HB2 ARG   148      47.500  67.110  49.740  1.00  0.00            
ATOM   2309  CG  ARG   148      46.570  65.220  50.010  1.00  0.00            
ATOM   2310  HG1 ARG   148      46.350  64.630  50.900  1.00  0.00            
ATOM   2311  HG2 ARG   148      47.180  64.590  49.360  1.00  0.00            
ATOM   2312  CD  ARG   148      45.310  65.600  49.230  1.00  0.00            
ATOM   2313  HD1 ARG   148      45.640  66.130  48.330  1.00  0.00            
ATOM   2314  HD2 ARG   148      44.640  66.220  49.820  1.00  0.00            
ATOM   2315  NE  ARG   148      44.700  64.330  48.830  1.00  0.00            
ATOM   2316  HE  ARG   148      45.220  63.510  49.110  1.00  0.00            
ATOM   2317  CZ  ARG   148      43.610  64.130  48.070  1.00  0.00            
ATOM   2318  NH1 ARG   148      42.790  65.110  47.680  1.00  0.00            
ATOM   2319 1HH1 ARG   148      42.960  66.070  47.950  1.00  0.00            
ATOM   2320 2HH1 ARG   148      42.110  64.970  46.940  1.00  0.00            
ATOM   2321  NH2 ARG   148      43.250  62.890  47.720  1.00  0.00            
ATOM   2322 1HH2 ARG   148      43.780  62.130  48.120  1.00  0.00            
ATOM   2323 2HH2 ARG   148      42.310  62.630  47.450  1.00  0.00            
ATOM   2324  C   ARG   148      46.940  66.250  53.020  1.00  0.00            
ATOM   2325  O   ARG   148      46.010  65.620  53.510  1.00  0.00            
ATOM   2326  N   GLN   149      48.140  66.190  53.610  1.00  0.00            
ATOM   2327  H   GLN   149      48.880  66.710  53.150  1.00  0.00            
ATOM   2328  CA  GLN   149      48.420  65.320  54.730  1.00  0.00            
ATOM   2329  HA  GLN   149      47.910  64.360  54.610  1.00  0.00            
ATOM   2330  CB  GLN   149      49.940  65.130  54.780  1.00  0.00            
ATOM   2331  HB1 GLN   149      50.270  64.680  55.720  1.00  0.00            
ATOM   2332  HB2 GLN   149      50.540  66.040  54.790  1.00  0.00            
ATOM   2333  CG  GLN   149      50.460  64.170  53.710  1.00  0.00            
ATOM   2334  HG1 GLN   149      50.200  64.390  52.670  1.00  0.00            
ATOM   2335  HG2 GLN   149      49.980  63.250  54.030  1.00  0.00            
ATOM   2336  CD  GLN   149      51.950  63.890  53.800  1.00  0.00            
ATOM   2337  OE1 GLN   149      52.670  64.370  54.660  1.00  0.00            
ATOM   2338  NE2 GLN   149      52.470  62.970  52.970  1.00  0.00            
ATOM   2339 1HE2 GLN   149      51.800  62.400  52.480  1.00  0.00            
ATOM   2340 2HE2 GLN   149      53.340  62.540  53.230  1.00  0.00            
ATOM   2341  C   GLN   149      47.830  65.900  56.000  1.00  0.00            
ATOM   2342  O   GLN   149      47.170  65.140  56.710  1.00  0.00            
ATOM   2343  N   ALA   150      47.970  67.210  56.240  1.00  0.00            
ATOM   2344  H   ALA   150      48.450  67.740  55.530  1.00  0.00            
ATOM   2345  CA  ALA   150      47.620  67.870  57.480  1.00  0.00            
ATOM   2346  HA  ALA   150      48.150  67.300  58.250  1.00  0.00            
ATOM   2347  CB  ALA   150      48.310  69.220  57.310  1.00  0.00            
ATOM   2348  HB1 ALA   150      47.780  69.820  56.570  1.00  0.00            
ATOM   2349  HB2 ALA   150      48.300  69.800  58.230  1.00  0.00            
ATOM   2350  HB3 ALA   150      49.330  69.050  56.970  1.00  0.00            
ATOM   2351  C   ALA   150      46.130  67.840  57.790  1.00  0.00            
ATOM   2352  O   ALA   150      45.710  67.970  58.940  1.00  0.00            
ATOM   2353  N   PHE   151      45.220  67.810  56.810  1.00  0.00            
ATOM   2354  H   PHE   151      45.590  67.890  55.880  1.00  0.00            
ATOM   2355  CA  PHE   151      43.790  67.670  56.970  1.00  0.00            
ATOM   2356  HA  PHE   151      43.480  68.040  57.950  1.00  0.00            
ATOM   2357  CB  PHE   151      43.080  68.370  55.820  1.00  0.00            
ATOM   2358  HB1 PHE   151      42.070  68.000  55.700  1.00  0.00            
ATOM   2359  HB2 PHE   151      43.630  68.210  54.890  1.00  0.00            
ATOM   2360  CG  PHE   151      42.950  69.840  56.150  1.00  0.00            
ATOM   2361  CD1 PHE   151      41.850  70.400  56.810  1.00  0.00            
ATOM   2362  HD1 PHE   151      41.080  69.750  57.190  1.00  0.00            
ATOM   2363  CE1 PHE   151      41.840  71.750  57.190  1.00  0.00            
ATOM   2364  HE1 PHE   151      40.970  72.160  57.680  1.00  0.00            
ATOM   2365  CZ  PHE   151      42.920  72.550  56.810  1.00  0.00            
ATOM   2366  HZ  PHE   151      42.980  73.600  57.060  1.00  0.00            
ATOM   2367  CE2 PHE   151      43.990  72.040  56.060  1.00  0.00            
ATOM   2368  HE2 PHE   151      44.900  72.610  55.940  1.00  0.00            
ATOM   2369  CD2 PHE   151      43.980  70.680  55.710  1.00  0.00            
ATOM   2370  HD2 PHE   151      44.870  70.340  55.200  1.00  0.00            
ATOM   2371  C   PHE   151      43.260  66.240  57.060  1.00  0.00            
ATOM   2372  O   PHE   151      42.050  66.090  57.140  1.00  0.00            
ATOM   2373  N   ASN   152      44.150  65.260  57.240  1.00  0.00            
ATOM   2374  H   ASN   152      45.130  65.500  57.140  1.00  0.00            
ATOM   2375  CA  ASN   152      43.870  63.840  57.280  1.00  0.00            
ATOM   2376  HA  ASN   152      42.810  63.630  57.170  1.00  0.00            
ATOM   2377  CB  ASN   152      44.420  63.190  56.010  1.00  0.00            
ATOM   2378  HB1 ASN   152      45.340  63.650  55.650  1.00  0.00            
ATOM   2379  HB2 ASN   152      43.800  63.560  55.190  1.00  0.00            
ATOM   2380  CG  ASN   152      44.400  61.670  55.860  1.00  0.00            
ATOM   2381  OD1 ASN   152      43.340  61.070  55.690  1.00  0.00            
ATOM   2382  ND2 ASN   152      45.560  61.070  56.140  1.00  0.00            
ATOM   2383 1HD2 ASN   152      46.450  61.560  56.120  1.00  0.00            
ATOM   2384 2HD2 ASN   152      45.670  60.070  56.040  1.00  0.00            
ATOM   2385  C   ASN   152      44.360  63.130  58.530  1.00  0.00            
ATOM   2386  O   ASN   152      43.560  62.490  59.200  1.00  0.00            
ATOM   2387  N   LYS   153      45.630  63.340  58.880  1.00  0.00            
ATOM   2388  H   LYS   153      46.330  63.690  58.250  1.00  0.00            
ATOM   2389  CA  LYS   153      46.180  63.080  60.200  1.00  0.00            
ATOM   2390  HA  LYS   153      45.760  62.140  60.550  1.00  0.00            
ATOM   2391  CB  LYS   153      47.700  63.050  60.210  1.00  0.00            
ATOM   2392  HB1 LYS   153      47.980  62.400  59.380  1.00  0.00            
ATOM   2393  HB2 LYS   153      48.100  62.610  61.130  1.00  0.00            
ATOM   2394  CG  LYS   153      48.360  64.410  60.010  1.00  0.00            
ATOM   2395  HG1 LYS   153      48.220  65.040  60.890  1.00  0.00            
ATOM   2396  HG2 LYS   153      48.050  64.900  59.090  1.00  0.00            
ATOM   2397  CD  LYS   153      49.860  64.310  59.710  1.00  0.00            
ATOM   2398  HD1 LYS   153      49.970  63.660  58.850  1.00  0.00            
ATOM   2399  HD2 LYS   153      50.430  63.900  60.550  1.00  0.00            
ATOM   2400  CE  LYS   153      50.390  65.700  59.380  1.00  0.00            
ATOM   2401  HE1 LYS   153      50.000  66.460  60.060  1.00  0.00            
ATOM   2402  HE2 LYS   153      49.980  65.870  58.380  1.00  0.00            
ATOM   2403  NZ  LYS   153      51.860  65.670  59.290  1.00  0.00            
ATOM   2404  HZ1 LYS   153      52.140  64.910  58.680  1.00  0.00            
ATOM   2405  HZ2 LYS   153      52.080  66.560  58.860  1.00  0.00            
ATOM   2406  HZ3 LYS   153      52.180  65.510  60.230  1.00  0.00            
ATOM   2407  C   LYS   153      45.690  64.130  61.190  1.00  0.00            
ATOM   2408  O   LYS   153      45.460  65.270  60.770  1.00  0.00            
ATOM   2409  N   PRO   154      45.590  63.780  62.470  1.00  0.00            
ATOM   2410  CD  PRO   154      45.870  62.520  63.120  1.00  0.00            
ATOM   2411  HD1 PRO   154      46.770  61.980  62.800  1.00  0.00            
ATOM   2412  HD2 PRO   154      45.020  61.860  62.940  1.00  0.00            
ATOM   2413  CG  PRO   154      45.930  62.860  64.600  1.00  0.00            
ATOM   2414  HG1 PRO   154      46.940  63.220  64.800  1.00  0.00            
ATOM   2415  HG2 PRO   154      45.620  62.000  65.200  1.00  0.00            
ATOM   2416  CB  PRO   154      44.780  63.850  64.760  1.00  0.00            
ATOM   2417  HB1 PRO   154      44.720  64.560  65.590  1.00  0.00            
ATOM   2418  HB2 PRO   154      43.900  63.230  64.620  1.00  0.00            
ATOM   2419  CA  PRO   154      44.980  64.640  63.470  1.00  0.00            
ATOM   2420  HA  PRO   154      44.000  65.020  63.190  1.00  0.00            
ATOM   2421  C   PRO   154      45.830  65.880  63.710  1.00  0.00            
ATOM   2422  O   PRO   154      47.040  65.910  63.510  1.00  0.00            
ATOM   2423  N   GLY   155      45.120  66.910  64.180  1.00  0.00            
ATOM   2424  H   GLY   155      44.190  66.600  64.410  1.00  0.00            
ATOM   2425  CA  GLY   155      45.730  68.140  64.640  1.00  0.00            
ATOM   2426  HA1 GLY   155      44.910  68.850  64.750  1.00  0.00            
ATOM   2427  HA2 GLY   155      46.530  68.430  63.960  1.00  0.00            
ATOM   2428  C   GLY   155      46.420  67.950  65.990  1.00  0.00            
ATOM   2429  O   GLY   155      46.160  66.940  66.640  1.00  0.00            
ATOM   2430  N   GLU   156      47.340  68.810  66.410  1.00  0.00            
ATOM   2431  H   GLU   156      47.410  69.710  65.960  1.00  0.00            
ATOM   2432  CA  GLU   156      48.270  68.510  67.490  1.00  0.00            
ATOM   2433  HA  GLU   156      48.000  67.650  68.100  1.00  0.00            
ATOM   2434  CB  GLU   156      49.590  68.240  66.760  1.00  0.00            
ATOM   2435  HB1 GLU   156      49.810  69.030  66.040  1.00  0.00            
ATOM   2436  HB2 GLU   156      49.430  67.380  66.130  1.00  0.00            
ATOM   2437  CG  GLU   156      50.710  67.920  67.750  1.00  0.00            
ATOM   2438  HG1 GLU   156      50.960  68.720  68.440  1.00  0.00            
ATOM   2439  HG2 GLU   156      51.540  67.670  67.080  1.00  0.00            
ATOM   2440  CD  GLU   156      50.410  66.710  68.610  1.00  0.00            
ATOM   2441  OE1 GLU   156      50.480  66.760  69.860  1.00  0.00            
ATOM   2442  OE2 GLU   156      50.290  65.570  68.120  1.00  0.00            
ATOM   2443  C   GLU   156      48.410  69.670  68.460  1.00  0.00            
ATOM   2444  O   GLU   156      48.860  70.760  68.120  1.00  0.00            
ATOM   2445  N   LEU   157      47.890  69.450  69.670  1.00  0.00            
ATOM   2446  H   LEU   157      47.720  68.520  70.020  1.00  0.00            
ATOM   2447  CA  LEU   157      48.040  70.330  70.810  1.00  0.00            
ATOM   2448  HA  LEU   157      48.930  70.910  70.590  1.00  0.00            
ATOM   2449  CB  LEU   157      46.850  71.290  70.910  1.00  0.00            
ATOM   2450  HB1 LEU   157      46.700  71.600  71.950  1.00  0.00            
ATOM   2451  HB2 LEU   157      45.980  70.680  70.660  1.00  0.00            
ATOM   2452  CG  LEU   157      46.870  72.450  69.920  1.00  0.00            
ATOM   2453  HG  LEU   157      46.840  71.960  68.950  1.00  0.00            
ATOM   2454  CD1 LEU   157      45.630  73.320  70.080  1.00  0.00            
ATOM   2455 1HD1 LEU   157      44.760  72.670  70.220  1.00  0.00            
ATOM   2456 2HD1 LEU   157      45.740  73.810  71.050  1.00  0.00            
ATOM   2457 3HD1 LEU   157      45.560  74.150  69.380  1.00  0.00            
ATOM   2458  CD2 LEU   157      48.070  73.390  69.940  1.00  0.00            
ATOM   2459 1HD2 LEU   157      48.980  72.790  69.970  1.00  0.00            
ATOM   2460 2HD2 LEU   157      48.100  73.820  68.940  1.00  0.00            
ATOM   2461 3HD2 LEU   157      47.940  74.100  70.760  1.00  0.00            
ATOM   2462  C   LEU   157      48.360  69.650  72.140  1.00  0.00            
ATOM   2463  O   LEU   157      47.620  68.710  72.410  1.00  0.00            
ATOM   2464  N   ASN   158      49.380  70.160  72.830  1.00  0.00            
ATOM   2465  H   ASN   158      50.000  70.810  72.370  1.00  0.00            
ATOM   2466  CA  ASN   158      49.720  69.780  74.190  1.00  0.00            
ATOM   2467  HA  ASN   158      48.840  69.340  74.650  1.00  0.00            
ATOM   2468  CB  ASN   158      50.880  68.790  74.240  1.00  0.00            
ATOM   2469  HB1 ASN   158      51.820  69.280  73.960  1.00  0.00            
ATOM   2470  HB2 ASN   158      50.780  67.870  73.670  1.00  0.00            
ATOM   2471  CG  ASN   158      51.130  68.250  75.640  1.00  0.00            
ATOM   2472  OD1 ASN   158      52.090  68.610  76.320  1.00  0.00            
ATOM   2473  ND2 ASN   158      50.140  67.560  76.220  1.00  0.00            
ATOM   2474 1HD2 ASN   158      49.320  67.270  75.720  1.00  0.00            
ATOM   2475 2HD2 ASN   158      50.390  67.210  77.130  1.00  0.00            
ATOM   2476  C   ASN   158      50.060  70.960  75.080  1.00  0.00            
ATOM   2477  O   ASN   158      51.010  71.700  74.840  1.00  0.00            
ATOM   2478  N   ILE   159      49.330  70.970  76.200  1.00  0.00            
ATOM   2479  H   ILE   159      48.520  70.370  76.280  1.00  0.00            
ATOM   2480  CA  ILE   159      49.570  71.950  77.240  1.00  0.00            
ATOM   2481  HA  ILE   159      49.310  72.900  76.790  1.00  0.00            
ATOM   2482  CB  ILE   159      48.620  71.720  78.420  1.00  0.00            
ATOM   2483  HB  ILE   159      47.600  71.770  78.040  1.00  0.00            
ATOM   2484  CG2 ILE   159      48.830  70.300  78.950  1.00  0.00            
ATOM   2485 1HG2 ILE   159      48.130  70.160  79.770  1.00  0.00            
ATOM   2486 2HG2 ILE   159      48.600  69.540  78.210  1.00  0.00            
ATOM   2487 3HG2 ILE   159      49.770  70.100  79.460  1.00  0.00            
ATOM   2488  CG1 ILE   159      48.710  72.850  79.440  1.00  0.00            
ATOM   2489 1HG1 ILE   159      48.690  73.850  79.010  1.00  0.00            
ATOM   2490 2HG1 ILE   159      49.580  72.590  80.040  1.00  0.00            
ATOM   2491  CD  ILE   159      47.500  72.850  80.370  1.00  0.00            
ATOM   2492  HD1 ILE   159      46.600  72.330  80.040  1.00  0.00            
ATOM   2493  HD2 ILE   159      47.850  72.440  81.310  1.00  0.00            
ATOM   2494  HD3 ILE   159      47.300  73.920  80.450  1.00  0.00            
ATOM   2495  C   ILE   159      51.000  72.110  77.730  1.00  0.00            
ATOM   2496  O   ILE   159      51.470  73.230  77.920  1.00  0.00            
ATOM   2497  N   ASP   160      51.730  71.010  77.930  1.00  0.00            
ATOM   2498  H   ASP   160      51.430  70.090  77.660  1.00  0.00            
ATOM   2499  CA  ASP   160      53.010  71.100  78.610  1.00  0.00            
ATOM   2500  HA  ASP   160      52.950  71.780  79.460  1.00  0.00            
ATOM   2501  CB  ASP   160      53.450  69.750  79.170  1.00  0.00            
ATOM   2502  HB1 ASP   160      54.450  69.930  79.570  1.00  0.00            
ATOM   2503  HB2 ASP   160      53.540  69.030  78.360  1.00  0.00            
ATOM   2504  CG  ASP   160      52.530  69.120  80.210  1.00  0.00            
ATOM   2505  OD1 ASP   160      51.600  68.330  79.960  1.00  0.00            
ATOM   2506  OD2 ASP   160      52.900  69.370  81.380  1.00  0.00            
ATOM   2507  C   ASP   160      54.060  71.720  77.710  1.00  0.00            
ATOM   2508  O   ASP   160      54.960  72.400  78.190  1.00  0.00            
ATOM   2509  N   ARG   161      53.970  71.530  76.390  1.00  0.00            
ATOM   2510  H   ARG   161      53.170  71.040  76.010  1.00  0.00            
ATOM   2511  CA  ARG   161      54.950  71.990  75.430  1.00  0.00            
ATOM   2512  HA  ARG   161      55.970  71.750  75.740  1.00  0.00            
ATOM   2513  CB  ARG   161      54.620  71.330  74.100  1.00  0.00            
ATOM   2514  HB1 ARG   161      55.070  71.850  73.250  1.00  0.00            
ATOM   2515  HB2 ARG   161      53.530  71.330  73.980  1.00  0.00            
ATOM   2516  CG  ARG   161      55.180  69.910  74.140  1.00  0.00            
ATOM   2517  HG1 ARG   161      54.440  69.330  74.700  1.00  0.00            
ATOM   2518  HG2 ARG   161      56.150  69.810  74.620  1.00  0.00            
ATOM   2519  CD  ARG   161      55.370  69.330  72.740  1.00  0.00            
ATOM   2520  HD1 ARG   161      55.820  68.330  72.740  1.00  0.00            
ATOM   2521  HD2 ARG   161      56.030  69.950  72.140  1.00  0.00            
ATOM   2522  NE  ARG   161      54.110  69.310  71.990  1.00  0.00            
ATOM   2523  HE  ARG   161      53.730  70.190  71.650  1.00  0.00            
ATOM   2524  CZ  ARG   161      53.340  68.260  71.700  1.00  0.00            
ATOM   2525  NH1 ARG   161      53.710  67.020  72.050  1.00  0.00            
ATOM   2526 1HH1 ARG   161      54.440  66.990  72.750  1.00  0.00            
ATOM   2527 2HH1 ARG   161      53.090  66.260  71.820  1.00  0.00            
ATOM   2528  NH2 ARG   161      52.220  68.510  71.000  1.00  0.00            
ATOM   2529 1HH2 ARG   161      51.820  69.430  70.910  1.00  0.00            
ATOM   2530 2HH2 ARG   161      51.630  67.740  70.710  1.00  0.00            
ATOM   2531  C   ARG   161      54.870  73.510  75.350  1.00  0.00            
ATOM   2532  O   ARG   161      55.900  74.150  75.200  1.00  0.00            
ATOM   2533  N   VAL   162      53.650  74.050  75.450  1.00  0.00            
ATOM   2534  H   VAL   162      52.880  73.420  75.310  1.00  0.00            
ATOM   2535  CA  VAL   162      53.280  75.430  75.700  1.00  0.00            
ATOM   2536  HA  VAL   162      53.760  76.000  74.900  1.00  0.00            
ATOM   2537  CB  VAL   162      51.780  75.710  75.820  1.00  0.00            
ATOM   2538  HB  VAL   162      51.440  75.150  76.690  1.00  0.00            
ATOM   2539  CG1 VAL   162      51.270  77.130  76.080  1.00  0.00            
ATOM   2540 1HG1 VAL   162      51.410  77.400  77.120  1.00  0.00            
ATOM   2541 2HG1 VAL   162      51.910  77.790  75.490  1.00  0.00            
ATOM   2542 3HG1 VAL   162      50.240  77.280  75.750  1.00  0.00            
ATOM   2543  CG2 VAL   162      51.070  75.150  74.590  1.00  0.00            
ATOM   2544 1HG2 VAL   162      51.370  75.620  73.650  1.00  0.00            
ATOM   2545 2HG2 VAL   162      51.310  74.100  74.460  1.00  0.00            
ATOM   2546 3HG2 VAL   162      49.990  75.320  74.630  1.00  0.00            
ATOM   2547  C   VAL   162      53.890  75.780  77.040  1.00  0.00            
ATOM   2548  O   VAL   162      54.790  76.620  77.040  1.00  0.00            
ATOM   2549  N   ASN   163      53.570  75.190  78.190  1.00  0.00            
ATOM   2550  H   ASN   163      52.890  74.450  78.100  1.00  0.00            
ATOM   2551  CA  ASN   163      54.030  75.570  79.510  1.00  0.00            
ATOM   2552  HA  ASN   163      53.620  76.550  79.760  1.00  0.00            
ATOM   2553  CB  ASN   163      53.460  74.550  80.490  1.00  0.00            
ATOM   2554  HB1 ASN   163      54.140  73.700  80.620  1.00  0.00            
ATOM   2555  HB2 ASN   163      52.470  74.230  80.150  1.00  0.00            
ATOM   2556  CG  ASN   163      53.320  75.120  81.890  1.00  0.00            
ATOM   2557  OD1 ASN   163      53.000  76.290  82.130  1.00  0.00            
ATOM   2558  ND2 ASN   163      53.530  74.310  82.930  1.00  0.00            
ATOM   2559 1HD2 ASN   163      53.740  73.320  82.850  1.00  0.00            
ATOM   2560 2HD2 ASN   163      53.380  74.700  83.850  1.00  0.00            
ATOM   2561  C   ASN   163      55.550  75.700  79.530  1.00  0.00            
ATOM   2562  O   ASN   163      56.040  76.640  80.150  1.00  0.00            
ATOM   2563  N   ALA   164      56.300  74.900  78.770  1.00  0.00            
ATOM   2564  H   ALA   164      55.930  74.090  78.280  1.00  0.00            
ATOM   2565  CA  ALA   164      57.740  75.010  78.770  1.00  0.00            
ATOM   2566  HA  ALA   164      57.930  74.990  79.850  1.00  0.00            
ATOM   2567  CB  ALA   164      58.260  73.800  78.010  1.00  0.00            
ATOM   2568  HB1 ALA   164      59.250  74.010  77.610  1.00  0.00            
ATOM   2569  HB2 ALA   164      58.230  72.890  78.620  1.00  0.00            
ATOM   2570  HB3 ALA   164      57.690  73.500  77.120  1.00  0.00            
ATOM   2571  C   ALA   164      58.150  76.370  78.210  1.00  0.00            
ATOM   2572  O   ALA   164      59.070  76.960  78.770  1.00  0.00            
ATOM   2573  N   GLN   165      57.520  76.890  77.160  1.00  0.00            
ATOM   2574  H   GLN   165      56.700  76.440  76.780  1.00  0.00            
ATOM   2575  CA  GLN   165      57.790  78.170  76.530  1.00  0.00            
ATOM   2576  HA  GLN   165      58.860  78.260  76.330  1.00  0.00            
ATOM   2577  CB  GLN   165      57.160  78.370  75.160  1.00  0.00            
ATOM   2578  HB1 GLN   165      57.590  79.300  74.790  1.00  0.00            
ATOM   2579  HB2 GLN   165      56.100  78.620  75.290  1.00  0.00            
ATOM   2580  CG  GLN   165      57.420  77.220  74.190  1.00  0.00            
ATOM   2581  HG1 GLN   165      57.480  77.730  73.230  1.00  0.00            
ATOM   2582  HG2 GLN   165      56.490  76.660  74.140  1.00  0.00            
ATOM   2583  CD  GLN   165      58.670  76.380  74.410  1.00  0.00            
ATOM   2584  OE1 GLN   165      59.790  76.780  74.070  1.00  0.00            
ATOM   2585  NE2 GLN   165      58.560  75.120  74.830  1.00  0.00            
ATOM   2586 1HE2 GLN   165      57.680  74.700  75.100  1.00  0.00            
ATOM   2587 2HE2 GLN   165      59.390  74.700  75.240  1.00  0.00            
ATOM   2588  C   GLN   165      57.340  79.270  77.480  1.00  0.00            
ATOM   2589  O   GLN   165      58.090  80.210  77.730  1.00  0.00            
ATOM   2590  N   GLN   166      56.160  79.130  78.090  1.00  0.00            
ATOM   2591  H   GLN   166      55.590  78.370  77.760  1.00  0.00            
ATOM   2592  CA  GLN   166      55.750  79.920  79.240  1.00  0.00            
ATOM   2593  HA  GLN   166      55.620  80.930  78.870  1.00  0.00            
ATOM   2594  CB  GLN   166      54.430  79.440  79.830  1.00  0.00            
ATOM   2595  HB1 GLN   166      54.140  80.220  80.540  1.00  0.00            
ATOM   2596  HB2 GLN   166      54.590  78.550  80.430  1.00  0.00            
ATOM   2597  CG  GLN   166      53.310  79.150  78.830  1.00  0.00            
ATOM   2598  HG1 GLN   166      52.400  78.850  79.350  1.00  0.00            
ATOM   2599  HG2 GLN   166      53.520  78.430  78.050  1.00  0.00            
ATOM   2600  CD  GLN   166      52.860  80.390  78.060  1.00  0.00            
ATOM   2601  OE1 GLN   166      53.430  80.720  77.030  1.00  0.00            
ATOM   2602  NE2 GLN   166      51.890  81.140  78.580  1.00  0.00            
ATOM   2603 1HE2 GLN   166      51.570  80.950  79.520  1.00  0.00            
ATOM   2604 2HE2 GLN   166      51.810  82.080  78.220  1.00  0.00            
ATOM   2605  C   GLN   166      56.830  80.050  80.310  1.00  0.00            
ATOM   2606  O   GLN   166      56.890  81.120  80.910  1.00  0.00            
ATOM   2607  N   ALA   167      57.580  79.000  80.640  1.00  0.00            
ATOM   2608  H   ALA   167      57.130  78.150  80.330  1.00  0.00            
ATOM   2609  CA  ALA   167      58.580  78.990  81.690  1.00  0.00            
ATOM   2610  HA  ALA   167      58.040  79.430  82.530  1.00  0.00            
ATOM   2611  CB  ALA   167      58.750  77.600  82.280  1.00  0.00            
ATOM   2612  HB1 ALA   167      59.480  77.570  83.090  1.00  0.00            
ATOM   2613  HB2 ALA   167      57.790  77.130  82.490  1.00  0.00            
ATOM   2614  HB3 ALA   167      59.230  76.990  81.510  1.00  0.00            
ATOM   2615  C   ALA   167      59.860  79.790  81.490  1.00  0.00            
ATOM   2616  O   ALA   167      60.580  80.230  82.380  1.00  0.00            
ATOM   2617  N   ARG   168      60.150  80.080  80.220  1.00  0.00            
ATOM   2618  H   ARG   168      59.470  79.670  79.590  1.00  0.00            
ATOM   2619  CA  ARG   168      61.180  80.960  79.730  1.00  0.00            
ATOM   2620  HA  ARG   168      62.070  80.720  80.320  1.00  0.00            
ATOM   2621  CB  ARG   168      61.620  80.670  78.300  1.00  0.00            
ATOM   2622  HB1 ARG   168      60.830  81.140  77.710  1.00  0.00            
ATOM   2623  HB2 ARG   168      61.620  79.630  77.970  1.00  0.00            
ATOM   2624  CG  ARG   168      63.030  81.200  78.110  1.00  0.00            
ATOM   2625  HG1 ARG   168      63.770  80.690  78.740  1.00  0.00            
ATOM   2626  HG2 ARG   168      63.070  82.200  78.540  1.00  0.00            
ATOM   2627  CD  ARG   168      63.480  81.210  76.650  1.00  0.00            
ATOM   2628  HD1 ARG   168      64.320  81.900  76.580  1.00  0.00            
ATOM   2629  HD2 ARG   168      62.770  81.550  75.900  1.00  0.00            
ATOM   2630  NE  ARG   168      63.860  79.850  76.260  1.00  0.00            
ATOM   2631  HE  ARG   168      63.100  79.230  76.000  1.00  0.00            
ATOM   2632  CZ  ARG   168      65.010  79.170  76.440  1.00  0.00            
ATOM   2633  NH1 ARG   168      66.080  79.740  77.010  1.00  0.00            
ATOM   2634 1HH1 ARG   168      66.030  80.690  77.340  1.00  0.00            
ATOM   2635 2HH1 ARG   168      66.870  79.170  77.270  1.00  0.00            
ATOM   2636  NH2 ARG   168      65.090  77.840  76.370  1.00  0.00            
ATOM   2637 1HH2 ARG   168      64.230  77.350  76.170  1.00  0.00            
ATOM   2638 2HH2 ARG   168      65.940  77.400  76.690  1.00  0.00            
ATOM   2639  C   ARG   168      60.750  82.420  79.900  1.00  0.00            
ATOM   2640  O   ARG   168      61.370  83.170  80.650  1.00  0.00            
ATOM   2641  N   ARG   169      59.550  82.720  79.400  1.00  0.00            
ATOM   2642  H   ARG   169      59.010  82.030  78.900  1.00  0.00            
ATOM   2643  CA  ARG   169      58.900  84.010  79.450  1.00  0.00            
ATOM   2644  HA  ARG   169      59.560  84.750  78.980  1.00  0.00            
ATOM   2645  CB  ARG   169      57.600  83.990  78.640  1.00  0.00            
ATOM   2646  HB1 ARG   169      56.920  83.300  79.130  1.00  0.00            
ATOM   2647  HB2 ARG   169      57.720  83.520  77.670  1.00  0.00            
ATOM   2648  CG  ARG   169      56.980  85.380  78.570  1.00  0.00            
ATOM   2649  HG1 ARG   169      56.960  85.890  79.530  1.00  0.00            
ATOM   2650  HG2 ARG   169      56.010  85.430  78.080  1.00  0.00            
ATOM   2651  CD  ARG   169      57.850  86.220  77.630  1.00  0.00            
ATOM   2652  HD1 ARG   169      58.150  85.700  76.720  1.00  0.00            
ATOM   2653  HD2 ARG   169      58.750  86.550  78.170  1.00  0.00            
ATOM   2654  NE  ARG   169      57.120  87.400  77.190  1.00  0.00            
ATOM   2655  HE  ARG   169      56.160  87.190  76.960  1.00  0.00            
ATOM   2656  CZ  ARG   169      57.480  88.680  77.040  1.00  0.00            
ATOM   2657  NH1 ARG   169      58.730  89.050  77.360  1.00  0.00            
ATOM   2658 1HH1 ARG   169      59.430  88.350  77.550  1.00  0.00            
ATOM   2659 2HH1 ARG   169      59.030  89.980  77.090  1.00  0.00            
ATOM   2660  NH2 ARG   169      56.710  89.660  76.550  1.00  0.00            
ATOM   2661 1HH2 ARG   169      55.740  89.440  76.370  1.00  0.00            
ATOM   2662 2HH2 ARG   169      57.020  90.620  76.560  1.00  0.00            
ATOM   2663  C   ARG   169      58.710  84.510  80.870  1.00  0.00            
ATOM   2664  O   ARG   169      59.110  85.630  81.160  1.00  0.00            
ATOM   2665  N   PHE   170      58.250  83.640  81.780  1.00  0.00            
ATOM   2666  H   PHE   170      58.000  82.710  81.460  1.00  0.00            
ATOM   2667  CA  PHE   170      58.220  83.870  83.210  1.00  0.00            
ATOM   2668  HA  PHE   170      57.430  84.590  83.420  1.00  0.00            
ATOM   2669  CB  PHE   170      57.980  82.520  83.880  1.00  0.00            
ATOM   2670  HB1 PHE   170      58.870  81.890  83.930  1.00  0.00            
ATOM   2671  HB2 PHE   170      57.250  81.980  83.270  1.00  0.00            
ATOM   2672  CG  PHE   170      57.260  82.600  85.200  1.00  0.00            
ATOM   2673  CD1 PHE   170      55.900  82.900  85.310  1.00  0.00            
ATOM   2674  HD1 PHE   170      55.330  83.300  84.490  1.00  0.00            
ATOM   2675  CE1 PHE   170      55.270  82.960  86.560  1.00  0.00            
ATOM   2676  HE1 PHE   170      54.220  83.170  86.680  1.00  0.00            
ATOM   2677  CZ  PHE   170      56.010  82.640  87.700  1.00  0.00            
ATOM   2678  HZ  PHE   170      55.620  82.570  88.710  1.00  0.00            
ATOM   2679  CE2 PHE   170      57.350  82.260  87.590  1.00  0.00            
ATOM   2680  HE2 PHE   170      57.900  82.010  88.490  1.00  0.00            
ATOM   2681  CD2 PHE   170      57.980  82.220  86.340  1.00  0.00            
ATOM   2682  HD2 PHE   170      59.020  81.920  86.340  1.00  0.00            
ATOM   2683  C   PHE   170      59.520  84.440  83.760  1.00  0.00            
ATOM   2684  O   PHE   170      59.500  85.250  84.680  1.00  0.00            
ATOM   2685  N   MET   171      60.680  84.010  83.250  1.00  0.00            
ATOM   2686  H   MET   171      60.680  83.480  82.390  1.00  0.00            
ATOM   2687  CA  MET   171      61.990  84.490  83.640  1.00  0.00            
ATOM   2688  HA  MET   171      62.080  84.360  84.720  1.00  0.00            
ATOM   2689  CB  MET   171      63.130  83.610  83.120  1.00  0.00            
ATOM   2690  HB1 MET   171      63.360  83.840  82.080  1.00  0.00            
ATOM   2691  HB2 MET   171      62.860  82.550  83.160  1.00  0.00            
ATOM   2692  CG  MET   171      64.390  83.880  83.930  1.00  0.00            
ATOM   2693  HG1 MET   171      64.180  83.580  84.950  1.00  0.00            
ATOM   2694  HG2 MET   171      64.570  84.960  83.900  1.00  0.00            
ATOM   2695  SD  MET   171      65.740  82.950  83.160  1.00  0.00            
ATOM   2696  CE  MET   171      67.110  83.470  84.220  1.00  0.00            
ATOM   2697  HE1 MET   171      67.280  84.550  84.190  1.00  0.00            
ATOM   2698  HE2 MET   171      66.830  83.280  85.250  1.00  0.00            
ATOM   2699  HE3 MET   171      67.960  82.810  84.030  1.00  0.00            
ATOM   2700  C   MET   171      62.140  85.950  83.250  1.00  0.00            
ATOM   2701  O   MET   171      62.720  86.700  84.040  1.00  0.00            
ATOM   2702  N   ASP   172      61.630  86.380  82.100  1.00  0.00            
ATOM   2703  H   ASP   172      61.200  85.680  81.500  1.00  0.00            
ATOM   2704  CA  ASP   172      61.660  87.750  81.630  1.00  0.00            
ATOM   2705  HA  ASP   172      62.650  88.180  81.780  1.00  0.00            
ATOM   2706  CB  ASP   172      61.400  87.690  80.130  1.00  0.00            
ATOM   2707  HB1 ASP   172      60.370  87.500  79.810  1.00  0.00            
ATOM   2708  HB2 ASP   172      61.920  86.860  79.640  1.00  0.00            
ATOM   2709  CG  ASP   172      61.870  88.960  79.420  1.00  0.00            
ATOM   2710  OD1 ASP   172      61.190  89.960  79.130  1.00  0.00            
ATOM   2711  OD2 ASP   172      63.080  88.900  79.140  1.00  0.00            
ATOM   2712  C   ASP   172      60.660  88.670  82.320  1.00  0.00            
ATOM   2713  O   ASP   172      60.940  89.850  82.540  1.00  0.00            
ATOM   2714  N   ARG   173      59.510  88.190  82.790  1.00  0.00            
ATOM   2715  H   ARG   173      59.460  87.190  82.630  1.00  0.00            
ATOM   2716  CA  ARG   173      58.320  88.920  83.190  1.00  0.00            
ATOM   2717  HA  ARG   173      58.470  89.950  82.870  1.00  0.00            
ATOM   2718  CB  ARG   173      57.100  88.480  82.390  1.00  0.00            
ATOM   2719  HB1 ARG   173      56.200  88.990  82.740  1.00  0.00            
ATOM   2720  HB2 ARG   173      56.980  87.410  82.600  1.00  0.00            
ATOM   2721  CG  ARG   173      57.110  88.690  80.880  1.00  0.00            
ATOM   2722  HG1 ARG   173      56.260  88.250  80.360  1.00  0.00            
ATOM   2723  HG2 ARG   173      57.970  88.150  80.500  1.00  0.00            
ATOM   2724  CD  ARG   173      57.290  90.120  80.400  1.00  0.00            
ATOM   2725  HD1 ARG   173      56.590  90.740  80.960  1.00  0.00            
ATOM   2726  HD2 ARG   173      56.930  90.100  79.370  1.00  0.00            
ATOM   2727  NE  ARG   173      58.640  90.670  80.350  1.00  0.00            
ATOM   2728  HE  ARG   173      59.480  90.180  80.070  1.00  0.00            
ATOM   2729  CZ  ARG   173      58.990  91.950  80.540  1.00  0.00            
ATOM   2730  NH1 ARG   173      58.160  92.890  81.040  1.00  0.00            
ATOM   2731 1HH1 ARG   173      57.280  92.620  81.440  1.00  0.00            
ATOM   2732 2HH1 ARG   173      58.400  93.860  80.930  1.00  0.00            
ATOM   2733  NH2 ARG   173      60.210  92.260  80.070  1.00  0.00            
ATOM   2734 1HH2 ARG   173      60.730  91.570  79.560  1.00  0.00            
ATOM   2735 2HH2 ARG   173      60.540  93.220  80.120  1.00  0.00            
ATOM   2736  C   ARG   173      58.050  89.010  84.690  1.00  0.00            
ATOM   2737  O   ARG   173      57.330  89.880  85.160  1.00  0.00            
ATOM   2738  N   VAL   174      58.760  88.120  85.380  1.00  0.00            
ATOM   2739  H   VAL   174      59.290  87.500  84.790  1.00  0.00            
ATOM   2740  CA  VAL   174      58.470  87.750  86.750  1.00  0.00            
ATOM   2741  HA  VAL   174      58.030  88.660  87.160  1.00  0.00            
ATOM   2742  CB  VAL   174      57.430  86.640  86.780  1.00  0.00            
ATOM   2743  HB  VAL   174      57.840  85.690  86.420  1.00  0.00            
ATOM   2744  CG1 VAL   174      57.050  86.390  88.240  1.00  0.00            
ATOM   2745 1HG1 VAL   174      56.500  85.450  88.250  1.00  0.00            
ATOM   2746 2HG1 VAL   174      57.910  86.270  88.900  1.00  0.00            
ATOM   2747 3HG1 VAL   174      56.400  87.170  88.620  1.00  0.00            
ATOM   2748  CG2 VAL   174      56.130  86.860  86.010  1.00  0.00            
ATOM   2749 1HG2 VAL   174      56.270  86.650  84.950  1.00  0.00            
ATOM   2750 2HG2 VAL   174      55.370  86.220  86.450  1.00  0.00            
ATOM   2751 3HG2 VAL   174      55.690  87.860  86.090  1.00  0.00            
ATOM   2752  C   VAL   174      59.670  87.490  87.650  1.00  0.00            
ATOM   2753  O   VAL   174      59.820  88.260  88.600  1.00  0.00            
ATOM   2754  N   VAL   175      60.510  86.500  87.340  1.00  0.00            
ATOM   2755  H   VAL   175      60.460  85.850  86.580  1.00  0.00            
ATOM   2756  CA  VAL   175      61.590  86.110  88.230  1.00  0.00            
ATOM   2757  HA  VAL   175      61.120  85.750  89.140  1.00  0.00            
ATOM   2758  CB  VAL   175      62.280  84.910  87.580  1.00  0.00            
ATOM   2759  HB  VAL   175      62.680  85.200  86.610  1.00  0.00            
ATOM   2760  CG1 VAL   175      63.500  84.340  88.300  1.00  0.00            
ATOM   2761 1HG1 VAL   175      64.070  83.760  87.570  1.00  0.00            
ATOM   2762 2HG1 VAL   175      64.150  85.160  88.590  1.00  0.00            
ATOM   2763 3HG1 VAL   175      63.150  83.820  89.190  1.00  0.00            
ATOM   2764  CG2 VAL   175      61.390  83.680  87.360  1.00  0.00            
ATOM   2765 1HG2 VAL   175      62.030  82.940  86.880  1.00  0.00            
ATOM   2766 2HG2 VAL   175      61.040  83.180  88.260  1.00  0.00            
ATOM   2767 3HG2 VAL   175      60.590  83.980  86.690  1.00  0.00            
ATOM   2768  C   VAL   175      62.540  87.210  88.670  1.00  0.00            
ATOM   2769  O   VAL   175      62.900  87.160  89.850  1.00  0.00            
ATOM   2770  N   GLY   176      62.850  88.210  87.840  1.00  0.00            
ATOM   2771  H   GLY   176      62.440  88.130  86.930  1.00  0.00            
ATOM   2772  CA  GLY   176      63.680  89.350  88.180  1.00  0.00            
ATOM   2773  HA1 GLY   176      64.240  89.550  87.270  1.00  0.00            
ATOM   2774  HA2 GLY   176      64.360  89.090  88.990  1.00  0.00            
ATOM   2775  C   GLY   176      62.880  90.610  88.470  1.00  0.00            
ATOM   2776  O   GLY   176      63.200  91.330  89.410  1.00  0.00            
ATOM   2777  N   TYR   177      61.800  90.920  87.740  1.00  0.00            
ATOM   2778  H   TYR   177      61.660  90.460  86.860  1.00  0.00            
ATOM   2779  CA  TYR   177      60.820  91.960  87.960  1.00  0.00            
ATOM   2780  HA  TYR   177      61.460  92.820  88.090  1.00  0.00            
ATOM   2781  CB  TYR   177      59.870  92.030  86.760  1.00  0.00            
ATOM   2782  HB1 TYR   177      58.850  91.770  87.050  1.00  0.00            
ATOM   2783  HB2 TYR   177      60.230  91.260  86.080  1.00  0.00            
ATOM   2784  CG  TYR   177      59.800  93.430  86.200  1.00  0.00            
ATOM   2785  CD1 TYR   177      60.070  93.540  84.830  1.00  0.00            
ATOM   2786  HD1 TYR   177      60.210  92.720  84.150  1.00  0.00            
ATOM   2787  CE1 TYR   177      60.050  94.790  84.210  1.00  0.00            
ATOM   2788  HE1 TYR   177      60.210  94.840  83.140  1.00  0.00            
ATOM   2789  CZ  TYR   177      59.800  95.940  84.990  1.00  0.00            
ATOM   2790  OH  TYR   177      59.690  97.170  84.410  1.00  0.00            
ATOM   2791  HH  TYR   177      60.180  97.210  83.590  1.00  0.00            
ATOM   2792  CE2 TYR   177      59.470  95.820  86.350  1.00  0.00            
ATOM   2793  HE2 TYR   177      59.180  96.670  86.950  1.00  0.00            
ATOM   2794  CD2 TYR   177      59.460  94.560  86.960  1.00  0.00            
ATOM   2795  HD2 TYR   177      59.200  94.560  88.010  1.00  0.00            
ATOM   2796  C   TYR   177      60.030  91.880  89.260  1.00  0.00            
ATOM   2797  O   TYR   177      59.650  92.940  89.730  1.00  0.00            
ATOM   2798  N   MET   178      59.930  90.750  89.970  1.00  0.00            
ATOM   2799  H   MET   178      60.150  89.980  89.370  1.00  0.00            
ATOM   2800  CA  MET   178      59.330  90.610  91.280  1.00  0.00            
ATOM   2801  HA  MET   178      58.350  91.100  91.210  1.00  0.00            
ATOM   2802  CB  MET   178      59.300  89.120  91.620  1.00  0.00            
ATOM   2803  HB1 MET   178      59.230  89.150  92.700  1.00  0.00            
ATOM   2804  HB2 MET   178      60.170  88.590  91.220  1.00  0.00            
ATOM   2805  CG  MET   178      58.020  88.380  91.250  1.00  0.00            
ATOM   2806  HG1 MET   178      58.230  87.320  91.380  1.00  0.00            
ATOM   2807  HG2 MET   178      57.850  88.550  90.180  1.00  0.00            
ATOM   2808  SD  MET   178      56.610  88.860  92.270  1.00  0.00            
ATOM   2809  CE  MET   178      55.390  87.860  91.390  1.00  0.00            
ATOM   2810  HE1 MET   178      55.480  88.100  90.330  1.00  0.00            
ATOM   2811  HE2 MET   178      55.680  86.810  91.500  1.00  0.00            
ATOM   2812  HE3 MET   178      54.390  87.910  91.820  1.00  0.00            
ATOM   2813  C   MET   178      60.060  91.460  92.310  1.00  0.00            
ATOM   2814  O   MET   178      59.410  91.940  93.240  1.00  0.00            
ATOM   2815  N   VAL   179      61.400  91.530  92.290  1.00  0.00            
ATOM   2816  H   VAL   179      61.900  91.140  91.510  1.00  0.00            
ATOM   2817  CA  VAL   179      62.260  92.230  93.220  1.00  0.00            
ATOM   2818  HA  VAL   179      61.650  92.500  94.090  1.00  0.00            
ATOM   2819  CB  VAL   179      63.330  91.310  93.780  1.00  0.00            
ATOM   2820  HB  VAL   179      63.990  91.930  94.400  1.00  0.00            
ATOM   2821  CG1 VAL   179      62.690  90.200  94.610  1.00  0.00            
ATOM   2822 1HG1 VAL   179      62.020  90.650  95.340  1.00  0.00            
ATOM   2823 2HG1 VAL   179      62.250  89.510  93.890  1.00  0.00            
ATOM   2824 3HG1 VAL   179      63.410  89.680  95.240  1.00  0.00            
ATOM   2825  CG2 VAL   179      64.160  90.640  92.690  1.00  0.00            
ATOM   2826 1HG2 VAL   179      64.600  91.350  91.990  1.00  0.00            
ATOM   2827 2HG2 VAL   179      64.900  89.970  93.140  1.00  0.00            
ATOM   2828 3HG2 VAL   179      63.530  90.000  92.070  1.00  0.00            
ATOM   2829  C   VAL   179      62.840  93.490  92.600  1.00  0.00            
ATOM   2830  O   VAL   179      63.880  93.980  93.050  1.00  0.00            
ATOM   2831  N   SER   180      62.110  94.070  91.650  1.00  0.00            
ATOM   2832  H   SER   180      61.380  93.510  91.250  1.00  0.00            
ATOM   2833  CA  SER   180      62.500  95.310  91.000  1.00  0.00            
ATOM   2834  HA  SER   180      63.270  95.130  90.260  1.00  0.00            
ATOM   2835  CB  SER   180      61.310  95.730  90.130  1.00  0.00            
ATOM   2836  HB1 SER   180      61.360  95.240  89.160  1.00  0.00            
ATOM   2837  HB2 SER   180      61.410  96.780  89.870  1.00  0.00            
ATOM   2838  OG  SER   180      60.000  95.540  90.610  1.00  0.00            
ATOM   2839  HG  SER   180      59.640  94.700  90.300  1.00  0.00            
ATOM   2840  C   SER   180      62.930  96.510  91.830  1.00  0.00            
ATOM   2841  O   SER   180      63.770  97.300  91.400  1.00  0.00            
ATOM   2842  N   PRO   181      62.500  96.660  93.090  1.00  0.00            
ATOM   2843  CD  PRO   181      61.220  96.340  93.680  1.00  0.00            
ATOM   2844  HD1 PRO   181      61.310  95.350  94.140  1.00  0.00            
ATOM   2845  HD2 PRO   181      60.420  96.570  92.990  1.00  0.00            
ATOM   2846  CG  PRO   181      61.080  97.450  94.720  1.00  0.00            
ATOM   2847  HG1 PRO   181      60.460  97.020  95.510  1.00  0.00            
ATOM   2848  HG2 PRO   181      60.560  98.260  94.210  1.00  0.00            
ATOM   2849  CB  PRO   181      62.470  97.850  95.190  1.00  0.00            
ATOM   2850  HB1 PRO   181      62.860  97.160  95.940  1.00  0.00            
ATOM   2851  HB2 PRO   181      62.490  98.900  95.470  1.00  0.00            
ATOM   2852  CA  PRO   181      63.230  97.630  93.880  1.00  0.00            
ATOM   2853  HA  PRO   181      63.100  98.570  93.340  1.00  0.00            
ATOM   2854  C   PRO   181      64.710  97.400  94.130  1.00  0.00            
ATOM   2855  O   PRO   181      65.490  98.350  94.070  1.00  0.00            
ATOM   2856  N   LEU   182      65.210  96.160  94.230  1.00  0.00            
ATOM   2857  H   LEU   182      64.520  95.430  94.200  1.00  0.00            
ATOM   2858  CA  LEU   182      66.610  95.790  94.290  1.00  0.00            
ATOM   2859  HA  LEU   182      67.200  96.480  94.890  1.00  0.00            
ATOM   2860  CB  LEU   182      66.820  94.410  94.900  1.00  0.00            
ATOM   2861  HB1 LEU   182      67.820  94.030  94.650  1.00  0.00            
ATOM   2862  HB2 LEU   182      66.100  93.790  94.370  1.00  0.00            
ATOM   2863  CG  LEU   182      66.720  94.230  96.410  1.00  0.00            
ATOM   2864  HG  LEU   182      67.400  94.930  96.910  1.00  0.00            
ATOM   2865  CD1 LEU   182      65.300  94.460  96.930  1.00  0.00            
ATOM   2866 1HD1 LEU   182      64.960  95.470  96.710  1.00  0.00            
ATOM   2867 2HD1 LEU   182      64.680  93.710  96.440  1.00  0.00            
ATOM   2868 3HD1 LEU   182      65.430  94.350  98.010  1.00  0.00            
ATOM   2869  CD2 LEU   182      67.130  92.790  96.660  1.00  0.00            
ATOM   2870 1HD2 LEU   182      66.380  92.200  96.130  1.00  0.00            
ATOM   2871 2HD2 LEU   182      68.170  92.530  96.460  1.00  0.00            
ATOM   2872 3HD2 LEU   182      67.020  92.620  97.730  1.00  0.00            
ATOM   2873  C   LEU   182      67.230  95.940  92.910  1.00  0.00            
ATOM   2874  O   LEU   182      68.460  95.850  92.910  1.00  0.00            
ATOM   2875  N   LEU   183      66.550  96.010  91.770  1.00  0.00            
ATOM   2876  H   LEU   183      65.540  95.950  91.780  1.00  0.00            
ATOM   2877  CA  LEU   183      67.190  96.260  90.490  1.00  0.00            
ATOM   2878  HA  LEU   183      68.150  95.750  90.410  1.00  0.00            
ATOM   2879  CB  LEU   183      66.320  95.790  89.330  1.00  0.00            
ATOM   2880  HB1 LEU   183      66.800  96.090  88.400  1.00  0.00            
ATOM   2881  HB2 LEU   183      65.420  96.400  89.400  1.00  0.00            
ATOM   2882  CG  LEU   183      66.020  94.290  89.300  1.00  0.00            
ATOM   2883  HG  LEU   183      65.500  94.070  90.240  1.00  0.00            
ATOM   2884  CD1 LEU   183      65.160  94.010  88.080  1.00  0.00            
ATOM   2885 1HD1 LEU   183      64.410  94.770  87.860  1.00  0.00            
ATOM   2886 2HD1 LEU   183      65.800  93.910  87.200  1.00  0.00            
ATOM   2887 3HD1 LEU   183      64.630  93.060  88.100  1.00  0.00            
ATOM   2888  CD2 LEU   183      67.310  93.460  89.250  1.00  0.00            
ATOM   2889 1HD2 LEU   183      67.850  93.590  88.320  1.00  0.00            
ATOM   2890 2HD2 LEU   183      68.030  93.660  90.040  1.00  0.00            
ATOM   2891 3HD2 LEU   183      67.120  92.410  89.440  1.00  0.00            
ATOM   2892  C   LEU   183      67.420  97.760  90.340  1.00  0.00            
ATOM   2893  O   LEU   183      68.550  98.230  90.210  1.00  0.00            
ATOM   2894  N   TRP   184      66.390  98.600  90.520  1.00  0.00            
ATOM   2895  H   TRP   184      65.530  98.120  90.760  1.00  0.00            
ATOM   2896  CA  TRP   184      66.440  99.940  89.970  1.00  0.00            
ATOM   2897  HA  TRP   184      66.740  99.870  88.930  1.00  0.00            
ATOM   2898  CB  TRP   184      65.060 100.550  90.190  1.00  0.00            
ATOM   2899  HB1 TRP   184      65.120 101.620  90.030  1.00  0.00            
ATOM   2900  HB2 TRP   184      64.780 100.440  91.240  1.00  0.00            
ATOM   2901  CG  TRP   184      63.920  99.950  89.440  1.00  0.00            
ATOM   2902  CD1 TRP   184      62.630 100.030  89.830  1.00  0.00            
ATOM   2903  HD1 TRP   184      62.190 100.640  90.610  1.00  0.00            
ATOM   2904  NE1 TRP   184      61.800  99.380  88.950  1.00  0.00            
ATOM   2905  HE1 TRP   184      60.810  99.270  89.140  1.00  0.00            
ATOM   2906  CE2 TRP   184      62.550  98.590  88.100  1.00  0.00            
ATOM   2907  CZ2 TRP   184      62.100  97.830  87.010  1.00  0.00            
ATOM   2908  HZ2 TRP   184      61.040  97.690  86.840  1.00  0.00            
ATOM   2909  CH2 TRP   184      63.080  97.310  86.160  1.00  0.00            
ATOM   2910  HH2 TRP   184      62.810  96.610  85.390  1.00  0.00            
ATOM   2911  CZ3 TRP   184      64.420  97.560  86.460  1.00  0.00            
ATOM   2912  HZ3 TRP   184      65.200  97.090  85.870  1.00  0.00            
ATOM   2913  CE3 TRP   184      64.850  98.400  87.500  1.00  0.00            
ATOM   2914  HE3 TRP   184      65.890  98.650  87.640  1.00  0.00            
ATOM   2915  CD2 TRP   184      63.900  98.940  88.380  1.00  0.00            
ATOM   2916  C   TRP   184      67.410 100.890  90.670  1.00  0.00            
ATOM   2917  O   TRP   184      67.790 101.870  90.040  1.00  0.00            
ATOM   2918  N   LYS   185      68.020 100.470  91.780  1.00  0.00            
ATOM   2919  H   LYS   185      67.690  99.570  92.080  1.00  0.00            
ATOM   2920  CA  LYS   185      69.040 101.090  92.600  1.00  0.00            
ATOM   2921  HA  LYS   185      68.880 102.170  92.620  1.00  0.00            
ATOM   2922  CB  LYS   185      68.830 100.710  94.070  1.00  0.00            
ATOM   2923  HB1 LYS   185      67.830 101.020  94.360  1.00  0.00            
ATOM   2924  HB2 LYS   185      69.490 101.230  94.760  1.00  0.00            
ATOM   2925  CG  LYS   185      68.990  99.230  94.400  1.00  0.00            
ATOM   2926  HG1 LYS   185      69.940  98.850  94.020  1.00  0.00            
ATOM   2927  HG2 LYS   185      68.260  98.640  93.850  1.00  0.00            
ATOM   2928  CD  LYS   185      68.910  98.770  95.860  1.00  0.00            
ATOM   2929  HD1 LYS   185      68.680  97.710  95.860  1.00  0.00            
ATOM   2930  HD2 LYS   185      68.260  99.350  96.510  1.00  0.00            
ATOM   2931  CE  LYS   185      70.300  99.080  96.420  1.00  0.00            
ATOM   2932  HE1 LYS   185      70.560 100.130  96.290  1.00  0.00            
ATOM   2933  HE2 LYS   185      71.080  98.600  95.830  1.00  0.00            
ATOM   2934  NZ  LYS   185      70.410  98.650  97.820  1.00  0.00            
ATOM   2935  HZ1 LYS   185      69.640  98.960  98.400  1.00  0.00            
ATOM   2936  HZ2 LYS   185      70.580  97.660  97.860  1.00  0.00            
ATOM   2937  HZ3 LYS   185      71.190  99.100  98.280  1.00  0.00            
ATOM   2938  C   LYS   185      70.460 100.930  92.090  1.00  0.00            
ATOM   2939  O   LYS   185      71.320 101.680  92.550  1.00  0.00            
ATOM   2940  N   LYS   186      70.690  99.930  91.230  1.00  0.00            
ATOM   2941  H   LYS   186      69.880  99.360  91.030  1.00  0.00            
ATOM   2942  CA  LYS   186      71.960  99.500  90.690  1.00  0.00            
ATOM   2943  HA  LYS   186      72.710 100.220  91.010  1.00  0.00            
ATOM   2944  CB  LYS   186      72.370  98.110  91.190  1.00  0.00            
ATOM   2945  HB1 LYS   186      71.740  97.390  90.670  1.00  0.00            
ATOM   2946  HB2 LYS   186      72.160  98.050  92.260  1.00  0.00            
ATOM   2947  CG  LYS   186      73.850  97.870  90.950  1.00  0.00            
ATOM   2948  HG1 LYS   186      74.350  98.640  91.530  1.00  0.00            
ATOM   2949  HG2 LYS   186      74.120  97.910  89.890  1.00  0.00            
ATOM   2950  CD  LYS   186      74.310  96.470  91.380  1.00  0.00            
ATOM   2951  HD1 LYS   186      75.300  96.250  90.990  1.00  0.00            
ATOM   2952  HD2 LYS   186      73.570  95.790  90.970  1.00  0.00            
ATOM   2953  CE  LYS   186      74.260  96.330  92.890  1.00  0.00            
ATOM   2954  HE1 LYS   186      74.370  95.260  93.070  1.00  0.00            
ATOM   2955  HE2 LYS   186      73.320  96.650  93.350  1.00  0.00            
ATOM   2956  NZ  LYS   186      75.320  97.070  93.590  1.00  0.00            
ATOM   2957  HZ1 LYS   186      76.260  96.830  93.310  1.00  0.00            
ATOM   2958  HZ2 LYS   186      75.100  98.020  93.350  1.00  0.00            
ATOM   2959  HZ3 LYS   186      75.140  96.990  94.580  1.00  0.00            
ATOM   2960  C   LYS   186      71.920  99.640  89.170  1.00  0.00            
ATOM   2961  O   LYS   186      72.840 100.240  88.620  1.00  0.00            
ATOM   2962  N   ILE   187      70.820  99.130  88.610  1.00  0.00            
ATOM   2963  H   ILE   187      70.150  98.680  89.210  1.00  0.00            
ATOM   2964  CA  ILE   187      70.650  99.080  87.170  1.00  0.00            
ATOM   2965  HA  ILE   187      71.580  99.420  86.730  1.00  0.00            
ATOM   2966  CB  ILE   187      70.510  97.730  86.470  1.00  0.00            
ATOM   2967  HB  ILE   187      70.300  97.940  85.420  1.00  0.00            
ATOM   2968  CG2 ILE   187      71.820  96.950  86.520  1.00  0.00            
ATOM   2969 1HG2 ILE   187      71.840  96.060  85.890  1.00  0.00            
ATOM   2970 2HG2 ILE   187      72.570  97.590  86.060  1.00  0.00            
ATOM   2971 3HG2 ILE   187      72.180  96.610  87.490  1.00  0.00            
ATOM   2972  CG1 ILE   187      69.350  96.920  87.030  1.00  0.00            
ATOM   2973 1HG1 ILE   187      68.490  97.580  87.140  1.00  0.00            
ATOM   2974 2HG1 ILE   187      69.550  96.600  88.060  1.00  0.00            
ATOM   2975  CD  ILE   187      68.920  95.760  86.150  1.00  0.00            
ATOM   2976  HD1 ILE   187      68.010  95.280  86.510  1.00  0.00            
ATOM   2977  HD2 ILE   187      68.650  96.170  85.170  1.00  0.00            
ATOM   2978  HD3 ILE   187      69.770  95.070  86.070  1.00  0.00            
ATOM   2979  C   ILE   187      69.650 100.130  86.680  1.00  0.00            
ATOM   2980  O   ILE   187      68.620 100.330  87.320  1.00  0.00            
ATOM   2981  N   ALA   188      70.000 100.830  85.600  1.00  0.00            
ATOM   2982  H   ALA   188      70.920 100.660  85.220  1.00  0.00            
ATOM   2983  CA  ALA   188      69.320 101.970  85.010  1.00  0.00            
ATOM   2984  HA  ALA   188      68.470 102.270  85.630  1.00  0.00            
ATOM   2985  CB  ALA   188      70.300 103.140  85.000  1.00  0.00            
ATOM   2986  HB1 ALA   188      71.220 102.900  84.480  1.00  0.00            
ATOM   2987  HB2 ALA   188      69.890 104.000  84.490  1.00  0.00            
ATOM   2988  HB3 ALA   188      70.570 103.460  86.010  1.00  0.00            
ATOM   2989  C   ALA   188      68.780 101.750  83.600  1.00  0.00            
ATOM   2990  O   ALA   188      67.960 102.560  83.170  1.00  0.00            
ATOM   2991  N   ARG   189      69.300 100.730  82.920  1.00  0.00            
ATOM   2992  H   ARG   189      70.000 100.200  83.420  1.00  0.00            
ATOM   2993  CA  ARG   189      68.890 100.210  81.630  1.00  0.00            
ATOM   2994  HA  ARG   189      67.830 100.410  81.480  1.00  0.00            
ATOM   2995  CB  ARG   189      69.630 100.850  80.450  1.00  0.00            
ATOM   2996  HB1 ARG   189      69.440 100.270  79.550  1.00  0.00            
ATOM   2997  HB2 ARG   189      70.680 100.610  80.640  1.00  0.00            
ATOM   2998  CG  ARG   189      69.430 102.340  80.210  1.00  0.00            
ATOM   2999  HG1 ARG   189      69.590 102.900  81.130  1.00  0.00            
ATOM   3000  HG2 ARG   189      68.380 102.450  79.940  1.00  0.00            
ATOM   3001  CD  ARG   189      70.380 102.880  79.140  1.00  0.00            
ATOM   3002  HD1 ARG   189      69.940 102.630  78.170  1.00  0.00            
ATOM   3003  HD2 ARG   189      71.350 102.390  79.170  1.00  0.00            
ATOM   3004  NE  ARG   189      70.390 104.340  79.220  1.00  0.00            
ATOM   3005  HE  ARG   189      70.030 104.830  78.410  1.00  0.00            
ATOM   3006  CZ  ARG   189      70.930 105.140  80.150  1.00  0.00            
ATOM   3007  NH1 ARG   189      71.440 104.670  81.300  1.00  0.00            
ATOM   3008 1HH1 ARG   189      71.550 103.670  81.350  1.00  0.00            
ATOM   3009 2HH1 ARG   189      71.970 105.240  81.940  1.00  0.00            
ATOM   3010  NH2 ARG   189      70.910 106.470  79.980  1.00  0.00            
ATOM   3011 1HH2 ARG   189      70.530 106.880  79.140  1.00  0.00            
ATOM   3012 2HH2 ARG   189      71.130 107.090  80.750  1.00  0.00            
ATOM   3013  C   ARG   189      69.010  98.700  81.790  1.00  0.00            
ATOM   3014  O   ARG   189      69.880  98.210  82.510  1.00  0.00            
ATOM   3015  N   GLY   190      68.250  97.870  81.070  1.00  0.00            
ATOM   3016  H   GLY   190      67.470  98.270  80.580  1.00  0.00            
ATOM   3017  CA  GLY   190      68.320  96.430  81.160  1.00  0.00            
ATOM   3018  HA1 GLY   190      69.340  96.080  81.310  1.00  0.00            
ATOM   3019  HA2 GLY   190      68.070  96.010  80.190  1.00  0.00            
ATOM   3020  C   GLY   190      67.420  95.820  82.230  1.00  0.00            
ATOM   3021  O   GLY   190      66.680  96.420  83.000  1.00  0.00            
ATOM   3022  N   LEU   191      67.430  94.480  82.190  1.00  0.00            
ATOM   3023  H   LEU   191      68.110  94.050  81.590  1.00  0.00            
ATOM   3024  CA  LEU   191      66.680  93.580  83.050  1.00  0.00            
ATOM   3025  HA  LEU   191      66.550  94.070  84.010  1.00  0.00            
ATOM   3026  CB  LEU   191      65.300  93.490  82.410  1.00  0.00            
ATOM   3027  HB1 LEU   191      65.370  92.950  81.460  1.00  0.00            
ATOM   3028  HB2 LEU   191      64.980  94.490  82.130  1.00  0.00            
ATOM   3029  CG  LEU   191      64.190  92.920  83.280  1.00  0.00            
ATOM   3030  HG  LEU   191      64.540  92.020  83.790  1.00  0.00            
ATOM   3031  CD1 LEU   191      63.700  93.910  84.340  1.00  0.00            
ATOM   3032 1HD1 LEU   191      63.290  94.810  83.890  1.00  0.00            
ATOM   3033 2HD1 LEU   191      63.000  93.360  84.960  1.00  0.00            
ATOM   3034 3HD1 LEU   191      64.600  94.170  84.900  1.00  0.00            
ATOM   3035  CD2 LEU   191      62.930  92.370  82.600  1.00  0.00            
ATOM   3036 1HD2 LEU   191      62.440  91.770  83.370  1.00  0.00            
ATOM   3037 2HD2 LEU   191      62.250  93.090  82.160  1.00  0.00            
ATOM   3038 3HD2 LEU   191      63.270  91.630  81.880  1.00  0.00            
ATOM   3039  C   LEU   191      67.370  92.230  83.170  1.00  0.00            
ATOM   3040  O   LEU   191      67.760  91.600  82.190  1.00  0.00            
ATOM   3041  N   SER   192      67.410  91.770  84.430  1.00  0.00            
ATOM   3042  H   SER   192      67.020  92.380  85.130  1.00  0.00            
ATOM   3043  CA  SER   192      67.930  90.520  84.940  1.00  0.00            
ATOM   3044  HA  SER   192      68.790  90.260  84.320  1.00  0.00            
ATOM   3045  CB  SER   192      68.300  90.740  86.400  1.00  0.00            
ATOM   3046  HB1 SER   192      68.930  89.930  86.780  1.00  0.00            
ATOM   3047  HB2 SER   192      67.340  90.730  86.910  1.00  0.00            
ATOM   3048  OG  SER   192      68.880  92.010  86.550  1.00  0.00            
ATOM   3049  HG  SER   192      69.820  91.850  86.420  1.00  0.00            
ATOM   3050  C   SER   192      66.960  89.370  84.720  1.00  0.00            
ATOM   3051  O   SER   192      65.990  89.220  85.460  1.00  0.00            
ATOM   3052  N   ALA   193      67.220  88.630  83.640  1.00  0.00            
ATOM   3053  H   ALA   193      68.040  88.860  83.110  1.00  0.00            
ATOM   3054  CA  ALA   193      66.330  87.810  82.840  1.00  0.00            
ATOM   3055  HA  ALA   193      65.490  87.410  83.410  1.00  0.00            
ATOM   3056  CB  ALA   193      65.640  88.660  81.780  1.00  0.00            
ATOM   3057  HB1 ALA   193      66.360  88.880  81.000  1.00  0.00            
ATOM   3058  HB2 ALA   193      64.730  88.170  81.450  1.00  0.00            
ATOM   3059  HB3 ALA   193      65.360  89.660  82.120  1.00  0.00            
ATOM   3060  C   ALA   193      66.950  86.610  82.140  1.00  0.00            
ATOM   3061  O   ALA   193      66.230  85.980  81.360  1.00  0.00            
ATOM   3062  N   GLY   194      68.190  86.170  82.380  1.00  0.00            
ATOM   3063  H   GLY   194      68.740  86.820  82.930  1.00  0.00            
ATOM   3064  CA  GLY   194      68.900  85.100  81.720  1.00  0.00            
ATOM   3065  HA1 GLY   194      69.030  85.400  80.680  1.00  0.00            
ATOM   3066  HA2 GLY   194      68.210  84.250  81.740  1.00  0.00            
ATOM   3067  C   GLY   194      70.170  84.650  82.430  1.00  0.00            
ATOM   3068  O   GLY   194      70.770  85.490  83.100  1.00  0.00            
ATOM   3069  N   ARG   195      70.620  83.400  82.270  1.00  0.00            
ATOM   3070  H   ARG   195      70.110  82.780  81.650  1.00  0.00            
ATOM   3071  CA  ARG   195      71.790  82.810  82.870  1.00  0.00            
ATOM   3072  HA  ARG   195      72.250  83.600  83.470  1.00  0.00            
ATOM   3073  CB  ARG   195      71.430  81.670  83.820  1.00  0.00            
ATOM   3074  HB1 ARG   195      71.160  80.810  83.200  1.00  0.00            
ATOM   3075  HB2 ARG   195      70.470  81.890  84.300  1.00  0.00            
ATOM   3076  CG  ARG   195      72.520  81.370  84.840  1.00  0.00            
ATOM   3077  HG1 ARG   195      72.550  82.210  85.540  1.00  0.00            
ATOM   3078  HG2 ARG   195      73.430  81.310  84.240  1.00  0.00            
ATOM   3079  CD  ARG   195      72.100  80.140  85.620  1.00  0.00            
ATOM   3080  HD1 ARG   195      72.030  79.280  84.960  1.00  0.00            
ATOM   3081  HD2 ARG   195      71.110  80.260  86.060  1.00  0.00            
ATOM   3082  NE  ARG   195      73.100  80.010  86.680  1.00  0.00            
ATOM   3083  HE  ARG   195      73.930  79.500  86.410  1.00  0.00            
ATOM   3084  CZ  ARG   195      72.770  80.210  87.960  1.00  0.00            
ATOM   3085  NH1 ARG   195      71.670  80.770  88.470  1.00  0.00            
ATOM   3086 1HH1 ARG   195      70.980  81.170  87.840  1.00  0.00            
ATOM   3087 2HH1 ARG   195      71.470  80.680  89.460  1.00  0.00            
ATOM   3088  NH2 ARG   195      73.530  79.710  88.940  1.00  0.00            
ATOM   3089 1HH2 ARG   195      74.360  79.200  88.690  1.00  0.00            
ATOM   3090 2HH2 ARG   195      73.380  79.700  89.940  1.00  0.00            
ATOM   3091  C   ARG   195      72.800  82.310  81.850  1.00  0.00            
ATOM   3092  O   ARG   195      73.970  82.150  82.200  1.00  0.00            
ATOM   3093  N   VAL   196      72.320  81.980  80.640  1.00  0.00            
ATOM   3094  H   VAL   196      71.360  82.190  80.430  1.00  0.00            
ATOM   3095  CA  VAL   196      72.960  81.160  79.630  1.00  0.00            
ATOM   3096  HA  VAL   196      73.550  80.360  80.080  1.00  0.00            
ATOM   3097  CB  VAL   196      71.910  80.400  78.830  1.00  0.00            
ATOM   3098  HB  VAL   196      71.220  81.140  78.410  1.00  0.00            
ATOM   3099  CG1 VAL   196      72.430  79.540  77.690  1.00  0.00            
ATOM   3100 1HG1 VAL   196      71.900  78.590  77.640  1.00  0.00            
ATOM   3101 2HG1 VAL   196      72.360  80.050  76.740  1.00  0.00            
ATOM   3102 3HG1 VAL   196      73.460  79.230  77.860  1.00  0.00            
ATOM   3103  CG2 VAL   196      71.120  79.490  79.770  1.00  0.00            
ATOM   3104 1HG2 VAL   196      70.230  79.290  79.180  1.00  0.00            
ATOM   3105 2HG2 VAL   196      71.610  78.550  80.030  1.00  0.00            
ATOM   3106 3HG2 VAL   196      70.810  79.990  80.680  1.00  0.00            
ATOM   3107  C   VAL   196      73.950  81.980  78.810  1.00  0.00            
ATOM   3108  O   VAL   196      74.990  81.470  78.400  1.00  0.00            
ATOM   3109  N   GLN   197      73.720  83.280  78.620  1.00  0.00            
ATOM   3110  H   GLN   197      72.800  83.620  78.870  1.00  0.00            
ATOM   3111  CA  GLN   197      74.650  84.200  77.990  1.00  0.00            
ATOM   3112  HA  GLN   197      74.780  83.910  76.940  1.00  0.00            
ATOM   3113  CB  GLN   197      74.000  85.580  77.920  1.00  0.00            
ATOM   3114  HB1 GLN   197      73.710  85.850  78.930  1.00  0.00            
ATOM   3115  HB2 GLN   197      73.060  85.500  77.370  1.00  0.00            
ATOM   3116  CG  GLN   197      74.840  86.610  77.170  1.00  0.00            
ATOM   3117  HG1 GLN   197      75.150  86.150  76.240  1.00  0.00            
ATOM   3118  HG2 GLN   197      75.720  86.820  77.780  1.00  0.00            
ATOM   3119  CD  GLN   197      74.150  87.960  77.030  1.00  0.00            
ATOM   3120  OE1 GLN   197      74.450  88.970  77.660  1.00  0.00            
ATOM   3121  NE2 GLN   197      73.160  88.080  76.140  1.00  0.00            
ATOM   3122 1HE2 GLN   197      73.080  87.330  75.460  1.00  0.00            
ATOM   3123 2HE2 GLN   197      72.720  88.970  75.960  1.00  0.00            
ATOM   3124  C   GLN   197      76.030  84.220  78.610  1.00  0.00            
ATOM   3125  O   GLN   197      76.970  84.320  77.820  1.00  0.00            
ATOM   3126  N   SER   198      76.120  84.100  79.940  1.00  0.00            
ATOM   3127  H   SER   198      75.290  84.210  80.510  1.00  0.00            
ATOM   3128  CA  SER   198      77.390  84.050  80.630  1.00  0.00            
ATOM   3129  HA  SER   198      77.910  84.990  80.430  1.00  0.00            
ATOM   3130  CB  SER   198      77.100  83.930  82.120  1.00  0.00            
ATOM   3131  HB1 SER   198      76.470  84.770  82.440  1.00  0.00            
ATOM   3132  HB2 SER   198      78.000  83.940  82.740  1.00  0.00            
ATOM   3133  OG  SER   198      76.460  82.720  82.450  1.00  0.00            
ATOM   3134  HG  SER   198      75.570  82.690  82.100  1.00  0.00            
ATOM   3135  C   SER   198      78.250  82.880  80.180  1.00  0.00            
ATOM   3136  O   SER   198      79.450  83.120  80.110  1.00  0.00            
ATOM   3137  N   VAL   199      77.650  81.750  79.800  1.00  0.00            
ATOM   3138  H   VAL   199      76.640  81.710  79.850  1.00  0.00            
ATOM   3139  CA  VAL   199      78.430  80.660  79.250  1.00  0.00            
ATOM   3140  HA  VAL   199      79.260  80.370  79.890  1.00  0.00            
ATOM   3141  CB  VAL   199      77.510  79.500  78.880  1.00  0.00            
ATOM   3142  HB  VAL   199      76.910  79.770  78.010  1.00  0.00            
ATOM   3143  CG1 VAL   199      78.410  78.320  78.510  1.00  0.00            
ATOM   3144 1HG1 VAL   199      78.780  78.410  77.490  1.00  0.00            
ATOM   3145 2HG1 VAL   199      79.240  78.340  79.220  1.00  0.00            
ATOM   3146 3HG1 VAL   199      77.870  77.410  78.760  1.00  0.00            
ATOM   3147  CG2 VAL   199      76.670  78.970  80.030  1.00  0.00            
ATOM   3148 1HG2 VAL   199      77.210  78.480  80.840  1.00  0.00            
ATOM   3149 2HG2 VAL   199      76.020  79.760  80.410  1.00  0.00            
ATOM   3150 3HG2 VAL   199      75.930  78.250  79.690  1.00  0.00            
ATOM   3151  C   VAL   199      78.990  81.130  77.910  1.00  0.00            
ATOM   3152  O   VAL   199      80.120  80.830  77.550  1.00  0.00            
ATOM   3153  N   ALA   200      78.260  81.920  77.120  1.00  0.00            
ATOM   3154  H   ALA   200      77.510  82.460  77.500  1.00  0.00            
ATOM   3155  CA  ALA   200      78.650  82.210  75.750  1.00  0.00            
ATOM   3156  HA  ALA   200      79.180  81.330  75.390  1.00  0.00            
ATOM   3157  CB  ALA   200      77.390  82.340  74.890  1.00  0.00            
ATOM   3158  HB1 ALA   200      76.800  83.170  75.280  1.00  0.00            
ATOM   3159  HB2 ALA   200      77.670  82.590  73.870  1.00  0.00            
ATOM   3160  HB3 ALA   200      76.870  81.400  75.030  1.00  0.00            
ATOM   3161  C   ALA   200      79.620  83.380  75.610  1.00  0.00            
ATOM   3162  O   ALA   200      80.600  83.370  74.860  1.00  0.00            
ATOM   3163  N   VAL   201      79.340  84.440  76.360  1.00  0.00            
ATOM   3164  H   VAL   201      78.580  84.370  77.010  1.00  0.00            
ATOM   3165  CA  VAL   201      80.240  85.580  76.500  1.00  0.00            
ATOM   3166  HA  VAL   201      80.550  85.800  75.480  1.00  0.00            
ATOM   3167  CB  VAL   201      79.540  86.810  77.080  1.00  0.00            
ATOM   3168  HB  VAL   201      80.340  87.550  77.040  1.00  0.00            
ATOM   3169  CG1 VAL   201      78.260  87.210  76.360  1.00  0.00            
ATOM   3170 1HG1 VAL   201      77.780  87.950  77.000  1.00  0.00            
ATOM   3171 2HG1 VAL   201      78.580  87.650  75.420  1.00  0.00            
ATOM   3172 3HG1 VAL   201      77.630  86.400  75.990  1.00  0.00            
ATOM   3173  CG2 VAL   201      79.150  86.620  78.540  1.00  0.00            
ATOM   3174 1HG2 VAL   201      80.040  86.440  79.140  1.00  0.00            
ATOM   3175 2HG2 VAL   201      78.730  87.560  78.900  1.00  0.00            
ATOM   3176 3HG2 VAL   201      78.450  85.800  78.640  1.00  0.00            
ATOM   3177  C   VAL   201      81.510  85.290  77.290  1.00  0.00            
ATOM   3178  O   VAL   201      82.440  86.060  77.050  1.00  0.00            
ATOM   3179  N   ARG   202      81.570  84.200  78.050  1.00  0.00            
ATOM   3180  H   ARG   202      80.690  83.760  78.290  1.00  0.00            
ATOM   3181  CA  ARG   202      82.780  83.620  78.590  1.00  0.00            
ATOM   3182  HA  ARG   202      83.260  84.430  79.150  1.00  0.00            
ATOM   3183  CB  ARG   202      82.610  82.460  79.570  1.00  0.00            
ATOM   3184  HB1 ARG   202      82.070  81.700  79.000  1.00  0.00            
ATOM   3185  HB2 ARG   202      82.000  82.640  80.450  1.00  0.00            
ATOM   3186  CG  ARG   202      83.840  81.800  80.180  1.00  0.00            
ATOM   3187  HG1 ARG   202      84.410  81.390  79.350  1.00  0.00            
ATOM   3188  HG2 ARG   202      83.480  80.950  80.760  1.00  0.00            
ATOM   3189  CD  ARG   202      84.650  82.770  81.030  1.00  0.00            
ATOM   3190  HD1 ARG   202      84.010  83.250  81.770  1.00  0.00            
ATOM   3191  HD2 ARG   202      85.060  83.600  80.450  1.00  0.00            
ATOM   3192  NE  ARG   202      85.640  81.890  81.650  1.00  0.00            
ATOM   3193  HE  ARG   202      85.590  80.890  81.540  1.00  0.00            
ATOM   3194  CZ  ARG   202      86.820  82.230  82.200  1.00  0.00            
ATOM   3195  NH1 ARG   202      87.280  83.470  82.380  1.00  0.00            
ATOM   3196 1HH1 ARG   202      86.680  84.260  82.210  1.00  0.00            
ATOM   3197 2HH1 ARG   202      88.210  83.650  82.740  1.00  0.00            
ATOM   3198  NH2 ARG   202      87.590  81.250  82.670  1.00  0.00            
ATOM   3199 1HH2 ARG   202      87.330  80.280  82.580  1.00  0.00            
ATOM   3200 2HH2 ARG   202      88.450  81.510  83.140  1.00  0.00            
ATOM   3201  C   ARG   202      83.730  83.120  77.510  1.00  0.00            
ATOM   3202  O   ARG   202      84.930  83.400  77.620  1.00  0.00            
ATOM   3203  N   LEU   203      83.160  82.460  76.500  1.00  0.00            
ATOM   3204  H   LEU   203      82.170  82.280  76.560  1.00  0.00            
ATOM   3205  CA  LEU   203      83.980  81.810  75.500  1.00  0.00            
ATOM   3206  HA  LEU   203      84.550  81.110  76.120  1.00  0.00            
ATOM   3207  CB  LEU   203      83.140  80.940  74.570  1.00  0.00            
ATOM   3208  HB1 LEU   203      82.470  81.460  73.870  1.00  0.00            
ATOM   3209  HB2 LEU   203      82.340  80.410  75.090  1.00  0.00            
ATOM   3210  CG  LEU   203      83.970  79.940  73.780  1.00  0.00            
ATOM   3211  HG  LEU   203      84.680  80.490  73.140  1.00  0.00            
ATOM   3212  CD1 LEU   203      84.630  78.950  74.730  1.00  0.00            
ATOM   3213 1HD1 LEU   203      85.000  78.100  74.160  1.00  0.00            
ATOM   3214 2HD1 LEU   203      85.480  79.440  75.190  1.00  0.00            
ATOM   3215 3HD1 LEU   203      83.860  78.640  75.440  1.00  0.00            
ATOM   3216  CD2 LEU   203      83.110  79.070  72.880  1.00  0.00            
ATOM   3217 1HD2 LEU   203      82.630  79.690  72.120  1.00  0.00            
ATOM   3218 2HD2 LEU   203      83.650  78.240  72.410  1.00  0.00            
ATOM   3219 3HD2 LEU   203      82.270  78.650  73.430  1.00  0.00            
ATOM   3220  C   LEU   203      84.790  82.770  74.640  1.00  0.00            
ATOM   3221  O   LEU   203      85.960  82.540  74.310  1.00  0.00            
ATOM   3222  N   VAL   204      84.200  83.890  74.240  1.00  0.00            
ATOM   3223  H   VAL   204      83.230  84.040  74.470  1.00  0.00            
ATOM   3224  CA  VAL   204      84.920  84.930  73.530  1.00  0.00            
ATOM   3225  HA  VAL   204      85.430  84.390  72.730  1.00  0.00            
ATOM   3226  CB  VAL   204      83.980  85.900  72.820  1.00  0.00            
ATOM   3227  HB  VAL   204      84.580  86.590  72.240  1.00  0.00            
ATOM   3228  CG1 VAL   204      83.070  85.130  71.860  1.00  0.00            
ATOM   3229 1HG1 VAL   204      82.290  85.800  71.500  1.00  0.00            
ATOM   3230 2HG1 VAL   204      83.710  84.570  71.180  1.00  0.00            
ATOM   3231 3HG1 VAL   204      82.440  84.390  72.370  1.00  0.00            
ATOM   3232  CG2 VAL   204      83.240  86.830  73.770  1.00  0.00            
ATOM   3233 1HG2 VAL   204      82.620  87.560  73.250  1.00  0.00            
ATOM   3234 2HG2 VAL   204      82.540  86.250  74.380  1.00  0.00            
ATOM   3235 3HG2 VAL   204      83.990  87.450  74.250  1.00  0.00            
ATOM   3236  C   VAL   204      85.950  85.770  74.270  1.00  0.00            
ATOM   3237  O   VAL   204      86.890  86.260  73.640  1.00  0.00            
ATOM   3238  N   VAL   205      85.840  85.830  75.590  1.00  0.00            
ATOM   3239  H   VAL   205      84.990  85.500  76.020  1.00  0.00            
ATOM   3240  CA  VAL   205      86.910  86.280  76.470  1.00  0.00            
ATOM   3241  HA  VAL   205      87.390  87.150  76.030  1.00  0.00            
ATOM   3242  CB  VAL   205      86.360  86.750  77.810  1.00  0.00            
ATOM   3243  HB  VAL   205      85.890  85.940  78.370  1.00  0.00            
ATOM   3244  CG1 VAL   205      87.490  87.270  78.710  1.00  0.00            
ATOM   3245 1HG1 VAL   205      88.110  88.000  78.200  1.00  0.00            
ATOM   3246 2HG1 VAL   205      87.090  87.880  79.510  1.00  0.00            
ATOM   3247 3HG1 VAL   205      88.100  86.410  78.980  1.00  0.00            
ATOM   3248  CG2 VAL   205      85.340  87.870  77.660  1.00  0.00            
ATOM   3249 1HG2 VAL   205      84.770  87.710  76.750  1.00  0.00            
ATOM   3250 2HG2 VAL   205      84.710  87.960  78.550  1.00  0.00            
ATOM   3251 3HG2 VAL   205      85.940  88.770  77.510  1.00  0.00            
ATOM   3252  C   VAL   205      87.990  85.220  76.610  1.00  0.00            
ATOM   3253  O   VAL   205      89.180  85.450  76.370  1.00  0.00            
ATOM   3254  N   GLU   206      87.620  83.950  76.780  1.00  0.00            
ATOM   3255  H   GLU   206      86.720  83.690  77.150  1.00  0.00            
ATOM   3256  CA  GLU   206      88.550  82.830  76.780  1.00  0.00            
ATOM   3257  HA  GLU   206      89.420  83.010  77.420  1.00  0.00            
ATOM   3258  CB  GLU   206      87.790  81.630  77.350  1.00  0.00            
ATOM   3259  HB1 GLU   206      88.330  80.710  77.140  1.00  0.00            
ATOM   3260  HB2 GLU   206      86.790  81.630  76.900  1.00  0.00            
ATOM   3261  CG  GLU   206      87.610  81.550  78.860  1.00  0.00            
ATOM   3262  HG1 GLU   206      86.910  80.730  79.040  1.00  0.00            
ATOM   3263  HG2 GLU   206      87.160  82.470  79.240  1.00  0.00            
ATOM   3264  CD  GLU   206      88.880  81.170  79.600  1.00  0.00            
ATOM   3265  OE1 GLU   206      89.710  82.030  79.990  1.00  0.00            
ATOM   3266  OE2 GLU   206      89.170  79.960  79.680  1.00  0.00            
ATOM   3267  C   GLU   206      89.070  82.470  75.400  1.00  0.00            
ATOM   3268  O   GLU   206      90.060  81.740  75.330  1.00  0.00            
ATOM   3269  N   ARG   207      88.650  83.020  74.260  1.00  0.00            
ATOM   3270  H   ARG   207      87.690  83.340  74.300  1.00  0.00            
ATOM   3271  CA  ARG   207      89.300  83.150  72.980  1.00  0.00            
ATOM   3272  HA  ARG   207      89.970  82.320  72.750  1.00  0.00            
ATOM   3273  CB  ARG   207      88.190  83.290  71.940  1.00  0.00            
ATOM   3274  HB1 ARG   207      87.850  84.320  72.070  1.00  0.00            
ATOM   3275  HB2 ARG   207      87.470  82.540  72.260  1.00  0.00            
ATOM   3276  CG  ARG   207      88.500  83.030  70.470  1.00  0.00            
ATOM   3277  HG1 ARG   207      89.260  83.730  70.110  1.00  0.00            
ATOM   3278  HG2 ARG   207      87.530  83.110  69.980  1.00  0.00            
ATOM   3279  CD  ARG   207      89.010  81.630  70.140  1.00  0.00            
ATOM   3280  HD1 ARG   207      88.210  80.960  70.460  1.00  0.00            
ATOM   3281  HD2 ARG   207      89.930  81.440  70.690  1.00  0.00            
ATOM   3282  NE  ARG   207      89.300  81.340  68.730  1.00  0.00            
ATOM   3283  HE  ARG   207      88.780  81.680  67.940  1.00  0.00            
ATOM   3284  CZ  ARG   207      90.210  80.430  68.330  1.00  0.00            
ATOM   3285  NH1 ARG   207      91.050  79.650  69.020  1.00  0.00            
ATOM   3286 1HH1 ARG   207      91.090  79.730  70.030  1.00  0.00            
ATOM   3287 2HH1 ARG   207      91.510  78.880  68.570  1.00  0.00            
ATOM   3288  NH2 ARG   207      90.320  80.310  67.000  1.00  0.00            
ATOM   3289 1HH2 ARG   207      89.790  80.870  66.350  1.00  0.00            
ATOM   3290 2HH2 ARG   207      90.930  79.630  66.570  1.00  0.00            
ATOM   3291  C   ARG   207      90.170  84.400  72.930  1.00  0.00            
ATOM   3292  O   ARG   207      91.230  84.370  72.310  1.00  0.00            
ATOM   3293  N   GLU   208      89.820  85.520  73.580  1.00  0.00            
ATOM   3294  H   GLU   208      88.860  85.590  73.900  1.00  0.00            
ATOM   3295  CA  GLU   208      90.640  86.710  73.640  1.00  0.00            
ATOM   3296  HA  GLU   208      90.640  87.080  72.610  1.00  0.00            
ATOM   3297  CB  GLU   208      90.020  87.860  74.420  1.00  0.00            
ATOM   3298  HB1 GLU   208      90.180  87.880  75.500  1.00  0.00            
ATOM   3299  HB2 GLU   208      88.930  87.860  74.370  1.00  0.00            
ATOM   3300  CG  GLU   208      90.550  89.190  73.890  1.00  0.00            
ATOM   3301  HG1 GLU   208      91.630  89.140  74.020  1.00  0.00            
ATOM   3302  HG2 GLU   208      90.280  89.950  74.620  1.00  0.00            
ATOM   3303  CD  GLU   208      90.150  89.580  72.470  1.00  0.00            
ATOM   3304  OE1 GLU   208      91.030  89.930  71.650  1.00  0.00            
ATOM   3305  OE2 GLU   208      88.950  89.490  72.160  1.00  0.00            
ATOM   3306  C   GLU   208      92.040  86.450  74.170  1.00  0.00            
ATOM   3307  O   GLU   208      93.010  86.940  73.580  1.00  0.00            
ATOM   3308  N   ARG   209      92.240  85.580  75.170  1.00  0.00            
ATOM   3309  H   ARG   209      91.420  85.150  75.560  1.00  0.00            
ATOM   3310  CA  ARG   209      93.570  85.220  75.610  1.00  0.00            
ATOM   3311  HA  ARG   209      94.070  86.160  75.810  1.00  0.00            
ATOM   3312  CB  ARG   209      93.480  84.510  76.960  1.00  0.00            
ATOM   3313  HB1 ARG   209      93.190  85.220  77.740  1.00  0.00            
ATOM   3314  HB2 ARG   209      94.480  84.200  77.260  1.00  0.00            
ATOM   3315  CG  ARG   209      92.570  83.290  77.050  1.00  0.00            
ATOM   3316  HG1 ARG   209      92.720  82.690  76.140  1.00  0.00            
ATOM   3317  HG2 ARG   209      91.530  83.590  77.160  1.00  0.00            
ATOM   3318  CD  ARG   209      92.820  82.400  78.260  1.00  0.00            
ATOM   3319  HD1 ARG   209      92.810  83.050  79.140  1.00  0.00            
ATOM   3320  HD2 ARG   209      93.810  81.970  78.180  1.00  0.00            
ATOM   3321  NE  ARG   209      91.910  81.270  78.410  1.00  0.00            
ATOM   3322  HE  ARG   209      91.040  81.480  78.890  1.00  0.00            
ATOM   3323  CZ  ARG   209      91.920  80.200  77.600  1.00  0.00            
ATOM   3324  NH1 ARG   209      92.820  80.010  76.620  1.00  0.00            
ATOM   3325 1HH1 ARG   209      93.660  80.530  76.430  1.00  0.00            
ATOM   3326 2HH1 ARG   209      92.530  79.200  76.090  1.00  0.00            
ATOM   3327  NH2 ARG   209      90.970  79.290  77.800  1.00  0.00            
ATOM   3328 1HH2 ARG   209      90.410  79.440  78.630  1.00  0.00            
ATOM   3329 2HH2 ARG   209      90.910  78.440  77.260  1.00  0.00            
ATOM   3330  C   ARG   209      94.490  84.540  74.610  1.00  0.00            
ATOM   3331  O   ARG   209      95.700  84.780  74.600  1.00  0.00            
ATOM   3332  N   GLU   210      93.920  83.820  73.640  1.00  0.00            
ATOM   3333  H   GLU   210      92.910  83.850  73.670  1.00  0.00            
ATOM   3334  CA  GLU   210      94.640  83.180  72.560  1.00  0.00            
ATOM   3335  HA  GLU   210      95.570  82.820  73.010  1.00  0.00            
ATOM   3336  CB  GLU   210      93.800  82.120  71.850  1.00  0.00            
ATOM   3337  HB1 GLU   210      94.300  81.730  70.970  1.00  0.00            
ATOM   3338  HB2 GLU   210      92.860  82.600  71.540  1.00  0.00            
ATOM   3339  CG  GLU   210      93.430  80.970  72.770  1.00  0.00            
ATOM   3340  HG1 GLU   210      92.710  81.310  73.510  1.00  0.00            
ATOM   3341  HG2 GLU   210      94.360  80.680  73.280  1.00  0.00            
ATOM   3342  CD  GLU   210      92.700  79.880  72.000  1.00  0.00            
ATOM   3343  OE1 GLU   210      93.420  79.080  71.370  1.00  0.00            
ATOM   3344  OE2 GLU   210      91.460  79.740  71.860  1.00  0.00            
ATOM   3345  C   GLU   210      95.120  84.220  71.570  1.00  0.00            
ATOM   3346  O   GLU   210      96.240  84.110  71.060  1.00  0.00            
ATOM   3347  N   ILE   211      94.390  85.340  71.460  1.00  0.00            
ATOM   3348  H   ILE   211      93.490  85.340  71.910  1.00  0.00            
ATOM   3349  CA  ILE   211      94.740  86.440  70.590  1.00  0.00            
ATOM   3350  HA  ILE   211      95.290  86.100  69.710  1.00  0.00            
ATOM   3351  CB  ILE   211      93.450  86.970  69.970  1.00  0.00            
ATOM   3352  HB  ILE   211      92.910  87.490  70.760  1.00  0.00            
ATOM   3353  CG2 ILE   211      93.730  88.020  68.900  1.00  0.00            
ATOM   3354 1HG2 ILE   211      94.330  87.580  68.100  1.00  0.00            
ATOM   3355 2HG2 ILE   211      92.840  88.400  68.410  1.00  0.00            
ATOM   3356 3HG2 ILE   211      94.320  88.820  69.360  1.00  0.00            
ATOM   3357  CG1 ILE   211      92.570  85.850  69.430  1.00  0.00            
ATOM   3358 1HG1 ILE   211      92.200  85.170  70.200  1.00  0.00            
ATOM   3359 2HG1 ILE   211      93.110  85.350  68.630  1.00  0.00            
ATOM   3360  CD  ILE   211      91.210  86.320  68.910  1.00  0.00            
ATOM   3361  HD1 ILE   211      90.690  86.790  69.750  1.00  0.00            
ATOM   3362  HD2 ILE   211      91.310  86.980  68.050  1.00  0.00            
ATOM   3363  HD3 ILE   211      90.550  85.510  68.570  1.00  0.00            
ATOM   3364  C   ILE   211      95.670  87.470  71.230  1.00  0.00            
ATOM   3365  O   ILE   211      96.460  88.080  70.510  1.00  0.00            
ATOM   3366  N   LYS   212      95.600  87.700  72.540  1.00  0.00            
ATOM   3367  H   LYS   212      94.870  87.210  73.030  1.00  0.00            
ATOM   3368  CA  LYS   212      96.520  88.440  73.380  1.00  0.00            
ATOM   3369  HA  LYS   212      96.670  89.450  73.000  1.00  0.00            
ATOM   3370  CB  LYS   212      95.940  88.560  74.790  1.00  0.00            
ATOM   3371  HB1 LYS   212      96.700  88.880  75.500  1.00  0.00            
ATOM   3372  HB2 LYS   212      95.670  87.590  75.210  1.00  0.00            
ATOM   3373  CG  LYS   212      94.760  89.530  74.830  1.00  0.00            
ATOM   3374  HG1 LYS   212      94.040  89.130  74.120  1.00  0.00            
ATOM   3375  HG2 LYS   212      95.130  90.520  74.560  1.00  0.00            
ATOM   3376  CD  LYS   212      94.140  89.500  76.220  1.00  0.00            
ATOM   3377  HD1 LYS   212      93.920  88.440  76.390  1.00  0.00            
ATOM   3378  HD2 LYS   212      93.220  90.070  76.210  1.00  0.00            
ATOM   3379  CE  LYS   212      95.140  90.020  77.250  1.00  0.00            
ATOM   3380  HE1 LYS   212      95.430  91.060  77.090  1.00  0.00            
ATOM   3381  HE2 LYS   212      95.990  89.330  77.260  1.00  0.00            
ATOM   3382  NZ  LYS   212      94.490  90.010  78.570  1.00  0.00            
ATOM   3383  HZ1 LYS   212      95.190  89.860  79.290  1.00  0.00            
ATOM   3384  HZ2 LYS   212      93.940  90.780  78.930  1.00  0.00            
ATOM   3385  HZ3 LYS   212      93.840  89.240  78.690  1.00  0.00            
ATOM   3386  C   LYS   212      97.860  87.730  73.490  1.00  0.00            
ATOM   3387  O   LYS   212      98.890  88.400  73.430  1.00  0.00            
ATOM   3388  N   ALA   213      97.950  86.400  73.500  1.00  0.00            
ATOM   3389  H   ALA   213      97.070  85.930  73.640  1.00  0.00            
ATOM   3390  CA  ALA   213      99.160  85.610  73.450  1.00  0.00            
ATOM   3391  HA  ALA   213      99.890  85.820  74.240  1.00  0.00            
ATOM   3392  CB  ALA   213      98.760  84.150  73.640  1.00  0.00            
ATOM   3393  HB1 ALA   213      97.810  83.980  73.140  1.00  0.00            
ATOM   3394  HB2 ALA   213      99.580  83.480  73.350  1.00  0.00            
ATOM   3395  HB3 ALA   213      98.520  83.990  74.690  1.00  0.00            
ATOM   3396  C   ALA   213      99.920  85.610  72.130  1.00  0.00            
ATOM   3397  O   ALA   213     101.010  85.040  72.050  1.00  0.00            
ATOM   3398  N   PHE   214      99.310  86.040  71.020  1.00  0.00            
ATOM   3399  H   PHE   214      98.370  86.400  71.150  1.00  0.00            
ATOM   3400  CA  PHE   214      99.680  85.670  69.670  1.00  0.00            
ATOM   3401  HA  PHE   214      99.890  84.610  69.720  1.00  0.00            
ATOM   3402  CB  PHE   214      98.570  85.790  68.620  1.00  0.00            
ATOM   3403  HB1 PHE   214      98.140  86.790  68.730  1.00  0.00            
ATOM   3404  HB2 PHE   214      97.820  85.030  68.820  1.00  0.00            
ATOM   3405  CG  PHE   214      99.150  85.580  67.240  1.00  0.00            
ATOM   3406  CD1 PHE   214      99.520  84.270  66.900  1.00  0.00            
ATOM   3407  HD1 PHE   214      99.190  83.420  67.470  1.00  0.00            
ATOM   3408  CE1 PHE   214     100.070  84.050  65.640  1.00  0.00            
ATOM   3409  HE1 PHE   214     100.420  83.070  65.340  1.00  0.00            
ATOM   3410  CZ  PHE   214     100.420  85.070  64.740  1.00  0.00            
ATOM   3411  HZ  PHE   214     100.840  84.800  63.780  1.00  0.00            
ATOM   3412  CE2 PHE   214     100.090  86.370  65.140  1.00  0.00            
ATOM   3413  HE2 PHE   214     100.280  87.190  64.470  1.00  0.00            
ATOM   3414  CD2 PHE   214      99.370  86.610  66.320  1.00  0.00            
ATOM   3415  HD2 PHE   214      99.080  87.600  66.650  1.00  0.00            
ATOM   3416  C   PHE   214     100.920  86.390  69.170  1.00  0.00            
ATOM   3417  O   PHE   214     101.070  87.600  69.370  1.00  0.00            
ATOM   3418  N   VAL   215     101.840  85.640  68.560  1.00  0.00            
ATOM   3419  H   VAL   215     101.630  84.660  68.690  1.00  0.00            
ATOM   3420  CA  VAL   215     103.180  85.990  68.120  1.00  0.00            
ATOM   3421  HA  VAL   215     103.120  87.070  67.990  1.00  0.00            
ATOM   3422  CB  VAL   215     104.330  85.650  69.070  1.00  0.00            
ATOM   3423  HB  VAL   215     104.020  84.720  69.540  1.00  0.00            
ATOM   3424  CG1 VAL   215     105.660  85.650  68.340  1.00  0.00            
ATOM   3425 1HG1 VAL   215     106.430  85.650  69.110  1.00  0.00            
ATOM   3426 2HG1 VAL   215     105.770  84.830  67.630  1.00  0.00            
ATOM   3427 3HG1 VAL   215     105.780  86.580  67.780  1.00  0.00            
ATOM   3428  CG2 VAL   215     104.500  86.630  70.240  1.00  0.00            
ATOM   3429 1HG2 VAL   215     103.620  86.560  70.880  1.00  0.00            
ATOM   3430 2HG2 VAL   215     105.350  86.380  70.870  1.00  0.00            
ATOM   3431 3HG2 VAL   215     104.500  87.610  69.770  1.00  0.00            
ATOM   3432  C   VAL   215     103.260  85.230  66.810  1.00  0.00            
ATOM   3433  O   VAL   215     103.140  84.010  66.840  1.00  0.00            
ATOM   3434  N   PRO   216     103.590  85.910  65.710  1.00  0.00            
ATOM   3435  CD  PRO   216     103.630  87.360  65.590  1.00  0.00            
ATOM   3436  HD1 PRO   216     104.170  87.850  66.390  1.00  0.00            
ATOM   3437  HD2 PRO   216     102.570  87.600  65.610  1.00  0.00            
ATOM   3438  CG  PRO   216     104.110  87.670  64.170  1.00  0.00            
ATOM   3439  HG1 PRO   216     105.190  87.740  64.020  1.00  0.00            
ATOM   3440  HG2 PRO   216     103.610  88.520  63.720  1.00  0.00            
ATOM   3441  CB  PRO   216     103.650  86.390  63.470  1.00  0.00            
ATOM   3442  HB1 PRO   216     104.190  86.190  62.550  1.00  0.00            
ATOM   3443  HB2 PRO   216     102.580  86.400  63.250  1.00  0.00            
ATOM   3444  CA  PRO   216     103.830  85.240  64.450  1.00  0.00            
ATOM   3445  HA  PRO   216     103.100  84.450  64.250  1.00  0.00            
ATOM   3446  C   PRO   216     105.240  84.690  64.270  1.00  0.00            
ATOM   3447  O   PRO   216     106.190  85.050  64.950  1.00  0.00            
ATOM   3448  N   GLU   217     105.450  83.930  63.190  1.00  0.00            
ATOM   3449  H   GLU   217     104.660  83.730  62.600  1.00  0.00            
ATOM   3450  CA  GLU   217     106.630  83.200  62.770  1.00  0.00            
ATOM   3451  HA  GLU   217     107.580  83.530  63.200  1.00  0.00            
ATOM   3452  CB  GLU   217     106.400  81.750  63.210  1.00  0.00            
ATOM   3453  HB1 GLU   217     105.540  81.300  62.720  1.00  0.00            
ATOM   3454  HB2 GLU   217     106.180  81.760  64.270  1.00  0.00            
ATOM   3455  CG  GLU   217     107.700  80.950  63.140  1.00  0.00            
ATOM   3456  HG1 GLU   217     108.430  81.300  63.860  1.00  0.00            
ATOM   3457  HG2 GLU   217     108.160  80.870  62.150  1.00  0.00            
ATOM   3458  CD  GLU   217     107.330  79.520  63.480  1.00  0.00            
ATOM   3459  OE1 GLU   217     107.320  79.180  64.680  1.00  0.00            
ATOM   3460  OE2 GLU   217     107.010  78.590  62.710  1.00  0.00            
ATOM   3461  C   GLU   217     106.740  83.260  61.260  1.00  0.00            
ATOM   3462  O   GLU   217     105.720  83.420  60.590  1.00  0.00            
ATOM   3463  N   GLU   218     107.940  83.140  60.680  1.00  0.00            
ATOM   3464  H   GLU   218     108.770  82.940  61.220  1.00  0.00            
ATOM   3465  CA  GLU   218     108.170  83.070  59.250  1.00  0.00            
ATOM   3466  HA  GLU   218     107.280  83.400  58.710  1.00  0.00            
ATOM   3467  CB  GLU   218     109.150  84.170  58.840  1.00  0.00            
ATOM   3468  HB1 GLU   218     108.760  85.140  59.140  1.00  0.00            
ATOM   3469  HB2 GLU   218     109.170  84.270  57.750  1.00  0.00            
ATOM   3470  CG  GLU   218     110.560  83.840  59.320  1.00  0.00            
ATOM   3471  HG1 GLU   218     111.300  84.430  58.780  1.00  0.00            
ATOM   3472  HG2 GLU   218     110.960  82.860  59.060  1.00  0.00            
ATOM   3473  CD  GLU   218     110.780  83.930  60.820  1.00  0.00            
ATOM   3474  OE1 GLU   218     111.270  85.040  61.140  1.00  0.00            
ATOM   3475  OE2 GLU   218     110.670  82.920  61.550  1.00  0.00            
ATOM   3476  C   GLU   218     108.570  81.720  58.670  1.00  0.00            
ATOM   3477  O   GLU   218     109.070  80.830  59.350  1.00  0.00            
ATOM   3478  N   PHE   219     108.450  81.540  57.350  1.00  0.00            
ATOM   3479  H   PHE   219     107.940  82.240  56.840  1.00  0.00            
ATOM   3480  CA  PHE   219     108.850  80.430  56.520  1.00  0.00            
ATOM   3481  HA  PHE   219     109.850  80.130  56.830  1.00  0.00            
ATOM   3482  CB  PHE   219     108.070  79.150  56.810  1.00  0.00            
ATOM   3483  HB1 PHE   219     108.190  78.820  57.840  1.00  0.00            
ATOM   3484  HB2 PHE   219     108.500  78.350  56.210  1.00  0.00            
ATOM   3485  CG  PHE   219     106.600  79.170  56.460  1.00  0.00            
ATOM   3486  CD1 PHE   219     105.660  79.740  57.320  1.00  0.00            
ATOM   3487  HD1 PHE   219     105.990  80.420  58.090  1.00  0.00            
ATOM   3488  CE1 PHE   219     104.320  79.670  56.930  1.00  0.00            
ATOM   3489  HE1 PHE   219     103.520  80.100  57.510  1.00  0.00            
ATOM   3490  CZ  PHE   219     103.860  79.070  55.750  1.00  0.00            
ATOM   3491  HZ  PHE   219     102.840  79.190  55.400  1.00  0.00            
ATOM   3492  CE2 PHE   219     104.810  78.420  54.950  1.00  0.00            
ATOM   3493  HE2 PHE   219     104.450  78.000  54.020  1.00  0.00            
ATOM   3494  CD2 PHE   219     106.150  78.420  55.360  1.00  0.00            
ATOM   3495  HD2 PHE   219     106.870  77.800  54.850  1.00  0.00            
ATOM   3496  C   PHE   219     108.810  80.720  55.030  1.00  0.00            
ATOM   3497  O   PHE   219     108.600  81.860  54.630  1.00  0.00            
ATOM   3498  N   TRP   220     109.280  79.830  54.150  1.00  0.00            
ATOM   3499  H   TRP   220     109.500  78.920  54.530  1.00  0.00            
ATOM   3500  CA  TRP   220     109.880  80.180  52.870  1.00  0.00            
ATOM   3501  HA  TRP   220     109.480  81.150  52.560  1.00  0.00            
ATOM   3502  CB  TRP   220     111.390  80.290  53.060  1.00  0.00            
ATOM   3503  HB1 TRP   220     111.940  80.190  52.120  1.00  0.00            
ATOM   3504  HB2 TRP   220     111.730  79.470  53.690  1.00  0.00            
ATOM   3505  CG  TRP   220     111.880  81.580  53.640  1.00  0.00            
ATOM   3506  CD1 TRP   220     111.890  82.730  52.930  1.00  0.00            
ATOM   3507  HD1 TRP   220     111.600  82.810  51.890  1.00  0.00            
ATOM   3508  NE1 TRP   220     112.690  83.620  53.630  1.00  0.00            
ATOM   3509  HE1 TRP   220     112.960  84.530  53.300  1.00  0.00            
ATOM   3510  CE2 TRP   220     112.890  83.200  54.930  1.00  0.00            
ATOM   3511  CZ2 TRP   220     113.360  83.810  56.100  1.00  0.00            
ATOM   3512  HZ2 TRP   220     113.620  84.850  56.070  1.00  0.00            
ATOM   3513  CH2 TRP   220     113.330  83.110  57.310  1.00  0.00            
ATOM   3514  HH2 TRP   220     113.410  83.680  58.230  1.00  0.00            
ATOM   3515  CZ3 TRP   220     112.980  81.760  57.340  1.00  0.00            
ATOM   3516  HZ3 TRP   220     113.080  81.110  58.210  1.00  0.00            
ATOM   3517  CE3 TRP   220     112.490  81.160  56.180  1.00  0.00            
ATOM   3518  HE3 TRP   220     112.120  80.150  56.250  1.00  0.00            
ATOM   3519  CD2 TRP   220     112.430  81.860  54.960  1.00  0.00            
ATOM   3520  C   TRP   220     109.540  79.170  51.790  1.00  0.00            
ATOM   3521  O   TRP   220     109.660  77.970  52.020  1.00  0.00            
ATOM   3522  N   GLU   221     109.300  79.630  50.560  1.00  0.00            
ATOM   3523  H   GLU   221     109.330  80.630  50.400  1.00  0.00            
ATOM   3524  CA  GLU   221     109.000  78.830  49.400  1.00  0.00            
ATOM   3525  HA  GLU   221     109.320  77.810  49.610  1.00  0.00            
ATOM   3526  CB  GLU   221     107.470  78.760  49.290  1.00  0.00            
ATOM   3527  HB1 GLU   221     107.130  79.600  48.680  1.00  0.00            
ATOM   3528  HB2 GLU   221     107.150  78.900  50.320  1.00  0.00            
ATOM   3529  CG  GLU   221     106.720  77.520  48.800  1.00  0.00            
ATOM   3530  HG1 GLU   221     107.150  76.670  49.340  1.00  0.00            
ATOM   3531  HG2 GLU   221     106.960  77.450  47.740  1.00  0.00            
ATOM   3532  CD  GLU   221     105.220  77.490  49.060  1.00  0.00            
ATOM   3533  OE1 GLU   221     104.790  76.770  49.980  1.00  0.00            
ATOM   3534  OE2 GLU   221     104.540  78.410  48.560  1.00  0.00            
ATOM   3535  C   GLU   221     109.770  79.310  48.180  1.00  0.00            
ATOM   3536  O   GLU   221     110.320  80.400  48.280  1.00  0.00            
ATOM   3537  N   VAL   222     109.660  78.550  47.090  1.00  0.00            
ATOM   3538  H   VAL   222     109.340  77.590  47.200  1.00  0.00            
ATOM   3539  CA  VAL   222     110.120  78.910  45.770  1.00  0.00            
ATOM   3540  HA  VAL   222     110.350  79.970  45.710  1.00  0.00            
ATOM   3541  CB  VAL   222     111.380  78.090  45.480  1.00  0.00            
ATOM   3542  HB  VAL   222     111.260  77.020  45.660  1.00  0.00            
ATOM   3543  CG1 VAL   222     111.820  78.260  44.030  1.00  0.00            
ATOM   3544 1HG1 VAL   222     111.300  77.530  43.400  1.00  0.00            
ATOM   3545 2HG1 VAL   222     111.850  79.290  43.670  1.00  0.00            
ATOM   3546 3HG1 VAL   222     112.790  77.770  43.940  1.00  0.00            
ATOM   3547  CG2 VAL   222     112.590  78.610  46.260  1.00  0.00            
ATOM   3548 1HG2 VAL   222     112.280  78.690  47.300  1.00  0.00            
ATOM   3549 2HG2 VAL   222     113.450  77.950  46.150  1.00  0.00            
ATOM   3550 3HG2 VAL   222     112.770  79.600  45.840  1.00  0.00            
ATOM   3551  C   VAL   222     109.080  78.620  44.690  1.00  0.00            
ATOM   3552  O   VAL   222     108.610  77.490  44.690  1.00  0.00            
ATOM   3553  N   ASP   223     108.750  79.570  43.820  1.00  0.00            
ATOM   3554  H   ASP   223     109.090  80.510  43.980  1.00  0.00            
ATOM   3555  CA  ASP   223     107.640  79.580  42.880  1.00  0.00            
ATOM   3556  HA  ASP   223     107.130  78.630  43.070  1.00  0.00            
ATOM   3557  CB  ASP   223     106.690  80.720  43.250  1.00  0.00            
ATOM   3558  HB1 ASP   223     107.120  81.680  43.560  1.00  0.00            
ATOM   3559  HB2 ASP   223     106.100  80.370  44.100  1.00  0.00            
ATOM   3560  CG  ASP   223     105.590  80.900  42.220  1.00  0.00            
ATOM   3561  OD1 ASP   223     104.400  80.630  42.510  1.00  0.00            
ATOM   3562  OD2 ASP   223     105.830  81.570  41.190  1.00  0.00            
ATOM   3563  C   ASP   223     108.140  79.550  41.450  1.00  0.00            
ATOM   3564  O   ASP   223     108.970  80.340  41.000  1.00  0.00            
ATOM   3565  N   ALA   224     107.680  78.560  40.680  1.00  0.00            
ATOM   3566  H   ALA   224     107.080  77.870  41.110  1.00  0.00            
ATOM   3567  CA  ALA   224     108.000  78.420  39.280  1.00  0.00            
ATOM   3568  HA  ALA   224     108.690  79.210  39.010  1.00  0.00            
ATOM   3569  CB  ALA   224     108.830  77.140  39.140  1.00  0.00            
ATOM   3570  HB1 ALA   224     108.320  76.250  39.510  1.00  0.00            
ATOM   3571  HB2 ALA   224     108.980  77.010  38.070  1.00  0.00            
ATOM   3572  HB3 ALA   224     109.800  77.440  39.530  1.00  0.00            
ATOM   3573  C   ALA   224     106.760  78.520  38.400  1.00  0.00            
ATOM   3574  O   ALA   224     105.960  77.600  38.280  1.00  0.00            
ATOM   3575  N   SER   225     106.740  79.580  37.580  1.00  0.00            
ATOM   3576  H   SER   225     107.530  80.200  37.670  1.00  0.00            
ATOM   3577  CA  SER   225     105.910  79.610  36.390  1.00  0.00            
ATOM   3578  HA  SER   225     104.900  79.210  36.510  1.00  0.00            
ATOM   3579  CB  SER   225     105.540  81.000  35.870  1.00  0.00            
ATOM   3580  HB1 SER   225     104.880  81.020  35.000  1.00  0.00            
ATOM   3581  HB2 SER   225     106.450  81.570  35.690  1.00  0.00            
ATOM   3582  OG  SER   225     104.670  81.650  36.760  1.00  0.00            
ATOM   3583  HG  SER   225     104.860  81.280  37.630  1.00  0.00            
ATOM   3584  C   SER   225     106.570  78.840  35.260  1.00  0.00            
ATOM   3585  O   SER   225     107.730  79.100  34.940  1.00  0.00            
ATOM   3586  N   THR   226     105.760  77.990  34.630  1.00  0.00            
ATOM   3587  H   THR   226     104.790  77.910  34.920  1.00  0.00            
ATOM   3588  CA  THR   226     106.210  77.110  33.570  1.00  0.00            
ATOM   3589  HA  THR   226     107.170  77.480  33.230  1.00  0.00            
ATOM   3590  CB  THR   226     106.570  75.720  34.070  1.00  0.00            
ATOM   3591  HB  THR   226     106.960  75.100  33.260  1.00  0.00            
ATOM   3592  CG2 THR   226     107.700  75.770  35.100  1.00  0.00            
ATOM   3593 1HG2 THR   226     107.430  76.100  36.100  1.00  0.00            
ATOM   3594 2HG2 THR   226     108.130  74.770  35.210  1.00  0.00            
ATOM   3595 3HG2 THR   226     108.600  76.330  34.840  1.00  0.00            
ATOM   3596  OG1 THR   226     105.470  75.000  34.570  1.00  0.00            
ATOM   3597  HG1 THR   226     104.830  75.670  34.850  1.00  0.00            
ATOM   3598  C   THR   226     105.280  77.040  32.360  1.00  0.00            
ATOM   3599  O   THR   226     104.100  77.380  32.470  1.00  0.00            
ATOM   3600  N   THR   227     105.820  76.540  31.250  1.00  0.00            
ATOM   3601  H   THR   227     106.800  76.310  31.280  1.00  0.00            
ATOM   3602  CA  THR   227     105.120  75.850  30.190  1.00  0.00            
ATOM   3603  HA  THR   227     104.130  75.590  30.570  1.00  0.00            
ATOM   3604  CB  THR   227     104.960  76.770  28.970  1.00  0.00            
ATOM   3605  HB  THR   227     104.410  77.650  29.300  1.00  0.00            
ATOM   3606  CG2 THR   227     106.300  77.270  28.450  1.00  0.00            
ATOM   3607 1HG2 THR   227     106.810  77.910  29.170  1.00  0.00            
ATOM   3608 2HG2 THR   227     107.000  76.460  28.210  1.00  0.00            
ATOM   3609 3HG2 THR   227     106.160  77.960  27.620  1.00  0.00            
ATOM   3610  OG1 THR   227     104.210  76.170  27.940  1.00  0.00            
ATOM   3611  HG1 THR   227     103.390  75.870  28.350  1.00  0.00            
ATOM   3612  C   THR   227     105.720  74.500  29.840  1.00  0.00            
ATOM   3613  O   THR   227     106.890  74.250  30.080  1.00  0.00            
ATOM   3614  N   THR   228     104.890  73.590  29.310  1.00  0.00            
ATOM   3615  H   THR   228     103.950  73.920  29.100  1.00  0.00            
ATOM   3616  CA  THR   228     105.060  72.210  28.930  1.00  0.00            
ATOM   3617  HA  THR   228     105.810  71.770  29.600  1.00  0.00            
ATOM   3618  CB  THR   228     103.720  71.500  29.090  1.00  0.00            
ATOM   3619  HB  THR   228     103.940  70.430  29.030  1.00  0.00            
ATOM   3620  CG2 THR   228     103.020  71.680  30.430  1.00  0.00            
ATOM   3621 1HG2 THR   228     102.640  72.700  30.490  1.00  0.00            
ATOM   3622 2HG2 THR   228     102.220  70.960  30.620  1.00  0.00            
ATOM   3623 3HG2 THR   228     103.740  71.630  31.250  1.00  0.00            
ATOM   3624  OG1 THR   228     102.790  71.830  28.090  1.00  0.00            
ATOM   3625  HG1 THR   228     102.000  71.280  28.110  1.00  0.00            
ATOM   3626  C   THR   228     105.580  72.110  27.500  1.00  0.00            
ATOM   3627  O   THR   228     105.360  73.070  26.760  1.00  0.00            
ATOM   3628  N   PRO   229     106.090  70.990  26.980  1.00  0.00            
ATOM   3629  CD  PRO   229     106.450  69.810  27.730  1.00  0.00            
ATOM   3630  HD1 PRO   229     105.600  69.150  27.910  1.00  0.00            
ATOM   3631  HD2 PRO   229     106.780  70.120  28.720  1.00  0.00            
ATOM   3632  CG  PRO   229     107.530  69.120  26.900  1.00  0.00            
ATOM   3633  HG1 PRO   229     107.380  68.040  27.000  1.00  0.00            
ATOM   3634  HG2 PRO   229     108.590  69.350  26.990  1.00  0.00            
ATOM   3635  CB  PRO   229     107.110  69.470  25.470  1.00  0.00            
ATOM   3636  HB1 PRO   229     106.350  68.780  25.110  1.00  0.00            
ATOM   3637  HB2 PRO   229     107.870  69.420  24.700  1.00  0.00            
ATOM   3638  CA  PRO   229     106.490  70.860  25.590  1.00  0.00            
ATOM   3639  HA  PRO   229     107.280  71.600  25.430  1.00  0.00            
ATOM   3640  C   PRO   229     105.380  71.050  24.570  1.00  0.00            
ATOM   3641  O   PRO   229     105.670  71.290  23.400  1.00  0.00            
ATOM   3642  N   SER   230     104.110  70.890  24.950  1.00  0.00            
ATOM   3643  H   SER   230     103.930  70.690  25.930  1.00  0.00            
ATOM   3644  CA  SER   230     102.950  71.010  24.090  1.00  0.00            
ATOM   3645  HA  SER   230     103.240  70.960  23.040  1.00  0.00            
ATOM   3646  CB  SER   230     102.020  69.820  24.310  1.00  0.00            
ATOM   3647  HB1 SER   230     102.530  68.920  23.970  1.00  0.00            
ATOM   3648  HB2 SER   230     101.050  69.900  23.810  1.00  0.00            
ATOM   3649  OG  SER   230     101.930  69.570  25.690  1.00  0.00            
ATOM   3650  HG  SER   230     101.090  69.880  26.050  1.00  0.00            
ATOM   3651  C   SER   230     102.320  72.380  24.230  1.00  0.00            
ATOM   3652  O   SER   230     101.350  72.620  23.510  1.00  0.00            
ATOM   3653  N   GLY   231     102.840  73.360  24.980  1.00  0.00            
ATOM   3654  H   GLY   231     103.700  73.140  25.470  1.00  0.00            
ATOM   3655  CA  GLY   231     102.130  74.610  25.140  1.00  0.00            
ATOM   3656  HA1 GLY   231     101.910  75.080  24.190  1.00  0.00            
ATOM   3657  HA2 GLY   231     102.740  75.280  25.740  1.00  0.00            
ATOM   3658  C   GLY   231     100.880  74.600  26.020  1.00  0.00            
ATOM   3659  O   GLY   231      99.870  75.170  25.630  1.00  0.00            
ATOM   3660  N   GLU   232     100.930  73.960  27.190  1.00  0.00            
ATOM   3661  H   GLU   232     101.750  73.430  27.450  1.00  0.00            
ATOM   3662  CA  GLU   232     100.000  74.110  28.300  1.00  0.00            
ATOM   3663  HA  GLU   232      99.130  74.670  27.970  1.00  0.00            
ATOM   3664  CB  GLU   232      99.520  72.820  28.950  1.00  0.00            
ATOM   3665  HB1 GLU   232      98.890  73.150  29.770  1.00  0.00            
ATOM   3666  HB2 GLU   232     100.310  72.280  29.480  1.00  0.00            
ATOM   3667  CG  GLU   232      98.620  72.010  28.020  1.00  0.00            
ATOM   3668  HG1 GLU   232      98.100  72.710  27.370  1.00  0.00            
ATOM   3669  HG2 GLU   232      97.930  71.420  28.620  1.00  0.00            
ATOM   3670  CD  GLU   232      99.370  71.020  27.130  1.00  0.00            
ATOM   3671  OE1 GLU   232      99.250  70.860  25.900  1.00  0.00            
ATOM   3672  OE2 GLU   232     100.310  70.410  27.690  1.00  0.00            
ATOM   3673  C   GLU   232     100.740  74.910  29.360  1.00  0.00            
ATOM   3674  O   GLU   232     101.960  75.090  29.300  1.00  0.00            
ATOM   3675  N   ALA   233      99.980  75.520  30.270  1.00  0.00            
ATOM   3676  H   ALA   233      99.000  75.310  30.390  1.00  0.00            
ATOM   3677  CA  ALA   233     100.620  76.530  31.080  1.00  0.00            
ATOM   3678  HA  ALA   233     101.670  76.590  30.800  1.00  0.00            
ATOM   3679  CB  ALA   233     100.010  77.860  30.640  1.00  0.00            
ATOM   3680  HB1 ALA   233     100.110  78.510  31.510  1.00  0.00            
ATOM   3681  HB2 ALA   233     100.490  78.240  29.740  1.00  0.00            
ATOM   3682  HB3 ALA   233      98.950  77.790  30.410  1.00  0.00            
ATOM   3683  C   ALA   233     100.380  76.200  32.550  1.00  0.00            
ATOM   3684  O   ALA   233      99.260  76.050  33.020  1.00  0.00            
ATOM   3685  N   LEU   234     101.470  76.060  33.310  1.00  0.00            
ATOM   3686  H   LEU   234     102.400  76.280  32.980  1.00  0.00            
ATOM   3687  CA  LEU   234     101.450  75.320  34.560  1.00  0.00            
ATOM   3688  HA  LEU   234     100.450  75.330  34.990  1.00  0.00            
ATOM   3689  CB  LEU   234     101.860  73.880  34.250  1.00  0.00            
ATOM   3690  HB1 LEU   234     102.720  73.930  33.580  1.00  0.00            
ATOM   3691  HB2 LEU   234     101.190  73.230  33.690  1.00  0.00            
ATOM   3692  CG  LEU   234     102.260  72.970  35.400  1.00  0.00            
ATOM   3693  HG  LEU   234     103.050  73.400  36.020  1.00  0.00            
ATOM   3694  CD1 LEU   234     101.010  72.720  36.250  1.00  0.00            
ATOM   3695 1HD1 LEU   234     101.150  73.390  37.090  1.00  0.00            
ATOM   3696 2HD1 LEU   234     100.100  73.110  35.810  1.00  0.00            
ATOM   3697 3HD1 LEU   234     100.990  71.690  36.620  1.00  0.00            
ATOM   3698  CD2 LEU   234     102.860  71.620  35.030  1.00  0.00            
ATOM   3699 1HD2 LEU   234     103.720  71.800  34.390  1.00  0.00            
ATOM   3700 2HD2 LEU   234     103.210  71.080  35.910  1.00  0.00            
ATOM   3701 3HD2 LEU   234     102.040  71.080  34.550  1.00  0.00            
ATOM   3702  C   LEU   234     102.410  76.040  35.490  1.00  0.00            
ATOM   3703  O   LEU   234     103.490  76.580  35.240  1.00  0.00            
ATOM   3704  N   ALA   235     102.040  76.130  36.770  1.00  0.00            
ATOM   3705  H   ALA   235     101.170  75.700  37.050  1.00  0.00            
ATOM   3706  CA  ALA   235     102.830  76.690  37.850  1.00  0.00            
ATOM   3707  HA  ALA   235     103.870  76.890  37.600  1.00  0.00            
ATOM   3708  CB  ALA   235     102.190  78.060  38.070  1.00  0.00            
ATOM   3709  HB1 ALA   235     101.130  77.950  38.290  1.00  0.00            
ATOM   3710  HB2 ALA   235     102.630  78.640  38.880  1.00  0.00            
ATOM   3711  HB3 ALA   235     102.380  78.640  37.170  1.00  0.00            
ATOM   3712  C   ALA   235     102.800  75.790  39.080  1.00  0.00            
ATOM   3713  O   ALA   235     101.860  75.020  39.300  1.00  0.00            
ATOM   3714  N   LEU   236     103.890  75.890  39.850  1.00  0.00            
ATOM   3715  H   LEU   236     104.610  76.530  39.570  1.00  0.00            
ATOM   3716  CA  LEU   236     104.190  75.020  40.980  1.00  0.00            
ATOM   3717  HA  LEU   236     103.260  74.880  41.520  1.00  0.00            
ATOM   3718  CB  LEU   236     104.620  73.640  40.470  1.00  0.00            
ATOM   3719  HB1 LEU   236     103.900  73.250  39.750  1.00  0.00            
ATOM   3720  HB2 LEU   236     104.510  73.140  41.430  1.00  0.00            
ATOM   3721  CG  LEU   236     106.010  73.400  39.900  1.00  0.00            
ATOM   3722  HG  LEU   236     106.780  73.780  40.560  1.00  0.00            
ATOM   3723  CD1 LEU   236     106.100  71.900  39.620  1.00  0.00            
ATOM   3724 1HD1 LEU   236     105.790  71.400  40.540  1.00  0.00            
ATOM   3725 2HD1 LEU   236     105.330  71.680  38.880  1.00  0.00            
ATOM   3726 3HD1 LEU   236     107.110  71.620  39.310  1.00  0.00            
ATOM   3727  CD2 LEU   236     106.220  74.030  38.520  1.00  0.00            
ATOM   3728 1HD2 LEU   236     106.260  75.110  38.690  1.00  0.00            
ATOM   3729 2HD2 LEU   236     107.180  73.630  38.200  1.00  0.00            
ATOM   3730 3HD2 LEU   236     105.350  73.770  37.910  1.00  0.00            
ATOM   3731  C   LEU   236     105.150  75.640  41.980  1.00  0.00            
ATOM   3732  O   LEU   236     106.210  76.210  41.690  1.00  0.00            
ATOM   3733  N   GLN   237     104.790  75.430  43.250  1.00  0.00            
ATOM   3734  H   GLN   237     103.930  74.920  43.360  1.00  0.00            
ATOM   3735  CA  GLN   237     105.520  75.840  44.430  1.00  0.00            
ATOM   3736  HA  GLN   237     106.320  76.500  44.120  1.00  0.00            
ATOM   3737  CB  GLN   237     104.580  76.560  45.400  1.00  0.00            
ATOM   3738  HB1 GLN   237     105.180  76.950  46.210  1.00  0.00            
ATOM   3739  HB2 GLN   237     103.800  75.880  45.730  1.00  0.00            
ATOM   3740  CG  GLN   237     103.980  77.840  44.810  1.00  0.00            
ATOM   3741  HG1 GLN   237     104.770  78.520  44.480  1.00  0.00            
ATOM   3742  HG2 GLN   237     103.440  78.260  45.660  1.00  0.00            
ATOM   3743  CD  GLN   237     102.930  77.670  43.720  1.00  0.00            
ATOM   3744  OE1 GLN   237     102.060  76.810  43.840  1.00  0.00            
ATOM   3745  NE2 GLN   237     102.960  78.380  42.600  1.00  0.00            
ATOM   3746 1HE2 GLN   237     103.660  79.090  42.440  1.00  0.00            
ATOM   3747 2HE2 GLN   237     102.210  78.160  41.950  1.00  0.00            
ATOM   3748  C   GLN   237     106.180  74.650  45.100  1.00  0.00            
ATOM   3749  O   GLN   237     105.630  73.560  45.170  1.00  0.00            
ATOM   3750  N   VAL   238     107.360  74.880  45.690  1.00  0.00            
ATOM   3751  H   VAL   238     107.760  75.810  45.740  1.00  0.00            
ATOM   3752  CA  VAL   238     108.310  73.920  46.210  1.00  0.00            
ATOM   3753  HA  VAL   238     107.800  73.090  46.700  1.00  0.00            
ATOM   3754  CB  VAL   238     109.170  73.240  45.160  1.00  0.00            
ATOM   3755  HB  VAL   238     109.880  72.690  45.780  1.00  0.00            
ATOM   3756  CG1 VAL   238     108.300  72.320  44.310  1.00  0.00            
ATOM   3757 1HG1 VAL   238     107.950  72.790  43.390  1.00  0.00            
ATOM   3758 2HG1 VAL   238     108.990  71.570  43.900  1.00  0.00            
ATOM   3759 3HG1 VAL   238     107.450  71.990  44.900  1.00  0.00            
ATOM   3760  CG2 VAL   238     109.910  74.180  44.210  1.00  0.00            
ATOM   3761 1HG2 VAL   238     109.200  74.630  43.520  1.00  0.00            
ATOM   3762 2HG2 VAL   238     110.470  74.940  44.760  1.00  0.00            
ATOM   3763 3HG2 VAL   238     110.630  73.660  43.580  1.00  0.00            
ATOM   3764  C   VAL   238     109.120  74.500  47.360  1.00  0.00            
ATOM   3765  O   VAL   238     109.470  75.670  47.230  1.00  0.00            
ATOM   3766  N   THR   239     109.460  73.730  48.400  1.00  0.00            
ATOM   3767  H   THR   239     109.110  72.780  48.430  1.00  0.00            
ATOM   3768  CA  THR   239     110.320  74.160  49.490  1.00  0.00            
ATOM   3769  HA  THR   239     110.980  74.960  49.170  1.00  0.00            
ATOM   3770  CB  THR   239     109.460  74.700  50.630  1.00  0.00            
ATOM   3771  HB  THR   239     108.780  75.410  50.170  1.00  0.00            
ATOM   3772  CG2 THR   239     108.840  73.590  51.480  1.00  0.00            
ATOM   3773 1HG2 THR   239     108.190  72.990  50.860  1.00  0.00            
ATOM   3774 2HG2 THR   239     109.630  72.960  51.890  1.00  0.00            
ATOM   3775 3HG2 THR   239     108.270  74.030  52.310  1.00  0.00            
ATOM   3776  OG1 THR   239     110.360  75.420  51.430  1.00  0.00            
ATOM   3777  HG1 THR   239     109.890  76.190  51.740  1.00  0.00            
ATOM   3778  C   THR   239     111.330  73.100  49.890  1.00  0.00            
ATOM   3779  O   THR   239     111.360  71.960  49.430  1.00  0.00            
ATOM   3780  N   HIE   240     112.150  73.340  50.920  1.00  0.00            
ATOM   3781  H   HIE   240     112.040  74.270  51.300  1.00  0.00            
ATOM   3782  CA  HIE   240     113.080  72.390  51.500  1.00  0.00            
ATOM   3783  HA  HIE   240     113.350  71.730  50.680  1.00  0.00            
ATOM   3784  CB  HIE   240     114.430  73.040  51.790  1.00  0.00            
ATOM   3785  HB1 HIE   240     114.270  73.960  52.340  1.00  0.00            
ATOM   3786  HB2 HIE   240     114.980  73.140  50.850  1.00  0.00            
ATOM   3787  CG  HIE   240     115.410  72.220  52.590  1.00  0.00            
ATOM   3788  ND1 HIE   240     116.110  71.110  52.120  1.00  0.00            
ATOM   3789  CE1 HIE   240     116.880  70.630  53.100  1.00  0.00            
ATOM   3790  HE1 HIE   240     117.460  69.720  53.110  1.00  0.00            
ATOM   3791  NE2 HIE   240     116.560  71.280  54.230  1.00  0.00            
ATOM   3792  HE2 HIE   240     116.990  71.200  55.140  1.00  0.00            
ATOM   3793  CD2 HIE   240     115.700  72.320  53.930  1.00  0.00            
ATOM   3794  HD2 HIE   240     115.370  73.110  54.580  1.00  0.00            
ATOM   3795  C   HIE   240     112.460  71.700  52.700  1.00  0.00            
ATOM   3796  O   HIE   240     111.900  72.310  53.610  1.00  0.00            
ATOM   3797  N   GLN   241     112.510  70.370  52.610  1.00  0.00            
ATOM   3798  H   GLN   241     112.890  70.020  51.740  1.00  0.00            
ATOM   3799  CA  GLN   241     111.920  69.430  53.550  1.00  0.00            
ATOM   3800  HA  GLN   241     111.680  69.950  54.480  1.00  0.00            
ATOM   3801  CB  GLN   241     110.530  69.020  53.080  1.00  0.00            
ATOM   3802  HB1 GLN   241     110.160  68.440  53.930  1.00  0.00            
ATOM   3803  HB2 GLN   241     110.650  68.450  52.160  1.00  0.00            
ATOM   3804  CG  GLN   241     109.670  70.230  52.750  1.00  0.00            
ATOM   3805  HG1 GLN   241     110.020  70.830  51.900  1.00  0.00            
ATOM   3806  HG2 GLN   241     109.490  70.750  53.680  1.00  0.00            
ATOM   3807  CD  GLN   241     108.250  69.900  52.320  1.00  0.00            
ATOM   3808  OE1 GLN   241     107.960  68.770  51.940  1.00  0.00            
ATOM   3809  NE2 GLN   241     107.310  70.820  52.520  1.00  0.00            
ATOM   3810 1HE2 GLN   241     107.520  71.740  52.890  1.00  0.00            
ATOM   3811 2HE2 GLN   241     106.360  70.490  52.410  1.00  0.00            
ATOM   3812  C   GLN   241     112.730  68.210  53.960  1.00  0.00            
ATOM   3813  O   GLN   241     112.200  67.210  54.430  1.00  0.00            
ATOM   3814  N   ASN   242     114.060  68.230  53.890  1.00  0.00            
ATOM   3815  H   ASN   242     114.420  69.140  53.620  1.00  0.00            
ATOM   3816  CA  ASN   242     114.880  67.160  54.410  1.00  0.00            
ATOM   3817  HA  ASN   242     114.210  66.410  54.820  1.00  0.00            
ATOM   3818  CB  ASN   242     115.590  66.500  53.220  1.00  0.00            
ATOM   3819  HB1 ASN   242     116.150  67.340  52.800  1.00  0.00            
ATOM   3820  HB2 ASN   242     114.880  66.010  52.550  1.00  0.00            
ATOM   3821  CG  ASN   242     116.690  65.510  53.560  1.00  0.00            
ATOM   3822  OD1 ASN   242     116.690  64.760  54.530  1.00  0.00            
ATOM   3823  ND2 ASN   242     117.680  65.450  52.660  1.00  0.00            
ATOM   3824 1HD2 ASN   242     117.720  66.000  51.820  1.00  0.00            
ATOM   3825 2HD2 ASN   242     118.340  64.700  52.830  1.00  0.00            
ATOM   3826  C   ASN   242     115.890  67.650  55.430  1.00  0.00            
ATOM   3827  O   ASN   242     117.060  67.890  55.150  1.00  0.00            
ATOM   3828  N   ASP   243     115.460  67.930  56.670  1.00  0.00            
ATOM   3829  H   ASP   243     114.510  67.700  56.920  1.00  0.00            
ATOM   3830  CA  ASP   243     116.130  68.640  57.740  1.00  0.00            
ATOM   3831  HA  ASP   243     117.210  68.470  57.640  1.00  0.00            
ATOM   3832  CB  ASP   243     116.010  70.150  57.550  1.00  0.00            
ATOM   3833  HB1 ASP   243     115.220  70.560  58.170  1.00  0.00            
ATOM   3834  HB2 ASP   243     115.650  70.290  56.520  1.00  0.00            
ATOM   3835  CG  ASP   243     117.280  70.980  57.640  1.00  0.00            
ATOM   3836  OD1 ASP   243     117.630  71.010  58.840  1.00  0.00            
ATOM   3837  OD2 ASP   243     117.900  71.440  56.660  1.00  0.00            
ATOM   3838  C   ASP   243     115.620  68.270  59.120  1.00  0.00            
ATOM   3839  O   ASP   243     114.740  67.430  59.300  1.00  0.00            
ATOM   3840  N   LYS   244     116.200  68.870  60.160  1.00  0.00            
ATOM   3841  H   LYS   244     116.960  69.510  59.990  1.00  0.00            
ATOM   3842  CA  LYS   244     115.820  68.610  61.530  1.00  0.00            
ATOM   3843  HA  LYS   244     115.300  67.650  61.620  1.00  0.00            
ATOM   3844  CB  LYS   244     117.070  68.590  62.400  1.00  0.00            
ATOM   3845  HB1 LYS   244     116.740  68.580  63.440  1.00  0.00            
ATOM   3846  HB2 LYS   244     117.830  69.360  62.270  1.00  0.00            
ATOM   3847  CG  LYS   244     117.730  67.230  62.240  1.00  0.00            
ATOM   3848  HG1 LYS   244     117.910  67.000  61.190  1.00  0.00            
ATOM   3849  HG2 LYS   244     117.040  66.500  62.660  1.00  0.00            
ATOM   3850  CD  LYS   244     118.960  67.180  63.140  1.00  0.00            
ATOM   3851  HD1 LYS   244     118.670  67.380  64.170  1.00  0.00            
ATOM   3852  HD2 LYS   244     119.720  67.910  62.830  1.00  0.00            
ATOM   3853  CE  LYS   244     119.650  65.830  62.970  1.00  0.00            
ATOM   3854  HE1 LYS   244     119.810  65.760  61.900  1.00  0.00            
ATOM   3855  HE2 LYS   244     119.130  64.950  63.360  1.00  0.00            
ATOM   3856  NZ  LYS   244     120.950  65.860  63.660  1.00  0.00            
ATOM   3857  HZ1 LYS   244     121.260  64.960  63.980  1.00  0.00            
ATOM   3858  HZ2 LYS   244     121.720  66.170  63.080  1.00  0.00            
ATOM   3859  HZ3 LYS   244     120.910  66.540  64.410  1.00  0.00            
ATOM   3860  C   LYS   244     114.640  69.390  62.100  1.00  0.00            
ATOM   3861  O   LYS   244     113.920  68.760  62.880  1.00  0.00            
ATOM   3862  N   PRO   245     114.330  70.650  61.810  1.00  0.00            
ATOM   3863  CD  PRO   245     115.400  71.570  61.470  1.00  0.00            
ATOM   3864  HD1 PRO   245     115.360  71.670  60.390  1.00  0.00            
ATOM   3865  HD2 PRO   245     116.400  71.280  61.780  1.00  0.00            
ATOM   3866  CG  PRO   245     114.980  72.880  62.140  1.00  0.00            
ATOM   3867  HG1 PRO   245     115.320  73.730  61.550  1.00  0.00            
ATOM   3868  HG2 PRO   245     115.340  72.910  63.170  1.00  0.00            
ATOM   3869  CB  PRO   245     113.460  72.820  62.020  1.00  0.00            
ATOM   3870  HB1 PRO   245     113.170  73.300  61.090  1.00  0.00            
ATOM   3871  HB2 PRO   245     112.950  73.300  62.860  1.00  0.00            
ATOM   3872  CA  PRO   245     113.070  71.340  62.040  1.00  0.00            
ATOM   3873  HA  PRO   245     112.640  71.020  62.990  1.00  0.00            
ATOM   3874  C   PRO   245     112.110  71.080  60.890  1.00  0.00            
ATOM   3875  O   PRO   245     112.530  70.980  59.750  1.00  0.00            
ATOM   3876  N   PHE   246     110.830  71.090  61.260  1.00  0.00            
ATOM   3877  H   PHE   246     110.590  71.280  62.230  1.00  0.00            
ATOM   3878  CA  PHE   246     109.800  70.530  60.400  1.00  0.00            
ATOM   3879  HA  PHE   246     109.980  69.470  60.230  1.00  0.00            
ATOM   3880  CB  PHE   246     108.460  70.730  61.090  1.00  0.00            
ATOM   3881  HB1 PHE   246     108.490  71.790  61.350  1.00  0.00            
ATOM   3882  HB2 PHE   246     108.480  70.130  62.000  1.00  0.00            
ATOM   3883  CG  PHE   246     107.220  70.420  60.280  1.00  0.00            
ATOM   3884  CD1 PHE   246     107.130  69.290  59.460  1.00  0.00            
ATOM   3885  HD1 PHE   246     107.950  68.590  59.450  1.00  0.00            
ATOM   3886  CE1 PHE   246     106.060  69.200  58.560  1.00  0.00            
ATOM   3887  HE1 PHE   246     106.070  68.450  57.780  1.00  0.00            
ATOM   3888  CZ  PHE   246     105.080  70.180  58.460  1.00  0.00            
ATOM   3889  HZ  PHE   246     104.360  70.130  57.650  1.00  0.00            
ATOM   3890  CE2 PHE   246     105.060  71.180  59.440  1.00  0.00            
ATOM   3891  HE2 PHE   246     104.290  71.940  59.370  1.00  0.00            
ATOM   3892  CD2 PHE   246     106.170  71.350  60.280  1.00  0.00            
ATOM   3893  HD2 PHE   246     106.190  72.240  60.890  1.00  0.00            
ATOM   3894  C   PHE   246     109.720  71.130  59.010  1.00  0.00            
ATOM   3895  O   PHE   246     109.630  70.430  58.010  1.00  0.00            
ATOM   3896  N   ARG   247     109.820  72.460  58.920  1.00  0.00            
ATOM   3897  H   ARG   247     110.080  72.930  59.770  1.00  0.00            
ATOM   3898  CA  ARG   247     109.830  73.300  57.740  1.00  0.00            
ATOM   3899  HA  ARG   247     110.140  72.760  56.850  1.00  0.00            
ATOM   3900  CB  ARG   247     108.440  73.810  57.370  1.00  0.00            
ATOM   3901  HB1 ARG   247     107.740  73.020  57.630  1.00  0.00            
ATOM   3902  HB2 ARG   247     108.420  74.030  56.300  1.00  0.00            
ATOM   3903  CG  ARG   247     107.950  75.080  58.050  1.00  0.00            
ATOM   3904  HG1 ARG   247     108.450  76.000  57.740  1.00  0.00            
ATOM   3905  HG2 ARG   247     108.280  74.900  59.080  1.00  0.00            
ATOM   3906  CD  ARG   247     106.450  75.350  58.020  1.00  0.00            
ATOM   3907  HD1 ARG   247     106.040  74.380  58.310  1.00  0.00            
ATOM   3908  HD2 ARG   247     106.090  75.650  57.040  1.00  0.00            
ATOM   3909  NE  ARG   247     106.160  76.370  59.040  1.00  0.00            
ATOM   3910  HE  ARG   247     106.810  77.130  59.170  1.00  0.00            
ATOM   3911  CZ  ARG   247     105.160  76.240  59.920  1.00  0.00            
ATOM   3912  NH1 ARG   247     104.210  75.300  59.810  1.00  0.00            
ATOM   3913 1HH1 ARG   247     104.270  74.730  58.970  1.00  0.00            
ATOM   3914 2HH1 ARG   247     103.470  75.230  60.480  1.00  0.00            
ATOM   3915  NH2 ARG   247     105.080  77.030  61.000  1.00  0.00            
ATOM   3916 1HH2 ARG   247     105.830  77.700  61.120  1.00  0.00            
ATOM   3917 2HH2 ARG   247     104.420  76.890  61.750  1.00  0.00            
ATOM   3918  C   ARG   247     110.870  74.400  57.840  1.00  0.00            
ATOM   3919  O   ARG   247     111.340  74.610  58.960  1.00  0.00            
ATOM   3920  N   PRO   248     111.360  75.100  56.810  1.00  0.00            
ATOM   3921  CD  PRO   248     110.890  74.940  55.450  1.00  0.00            
ATOM   3922  HD1 PRO   248     110.110  75.680  55.250  1.00  0.00            
ATOM   3923  HD2 PRO   248     110.640  73.900  55.250  1.00  0.00            
ATOM   3924  CG  PRO   248     112.060  75.330  54.560  1.00  0.00            
ATOM   3925  HG1 PRO   248     111.730  75.720  53.600  1.00  0.00            
ATOM   3926  HG2 PRO   248     112.740  74.500  54.340  1.00  0.00            
ATOM   3927  CB  PRO   248     112.740  76.430  55.370  1.00  0.00            
ATOM   3928  HB1 PRO   248     112.200  77.350  55.150  1.00  0.00            
ATOM   3929  HB2 PRO   248     113.810  76.530  55.180  1.00  0.00            
ATOM   3930  CA  PRO   248     112.480  76.010  56.810  1.00  0.00            
ATOM   3931  HA  PRO   248     113.370  75.420  57.060  1.00  0.00            
ATOM   3932  C   PRO   248     112.470  77.110  57.870  1.00  0.00            
ATOM   3933  O   PRO   248     111.660  78.030  57.840  1.00  0.00            
ATOM   3934  N   VAL   249     113.530  77.110  58.690  1.00  0.00            
ATOM   3935  H   VAL   249     114.200  76.370  58.550  1.00  0.00            
ATOM   3936  CA  VAL   249     113.730  78.050  59.770  1.00  0.00            
ATOM   3937  HA  VAL   249     112.750  78.510  59.940  1.00  0.00            
ATOM   3938  CB  VAL   249     114.180  77.360  61.060  1.00  0.00            
ATOM   3939  HB  VAL   249     114.450  78.140  61.780  1.00  0.00            
ATOM   3940  CG1 VAL   249     113.110  76.420  61.600  1.00  0.00            
ATOM   3941 1HG1 VAL   249     113.300  76.050  62.610  1.00  0.00            
ATOM   3942 2HG1 VAL   249     112.250  77.070  61.790  1.00  0.00            
ATOM   3943 3HG1 VAL   249     112.860  75.640  60.880  1.00  0.00            
ATOM   3944  CG2 VAL   249     115.480  76.590  60.830  1.00  0.00            
ATOM   3945 1HG2 VAL   249     115.910  76.320  61.790  1.00  0.00            
ATOM   3946 2HG2 VAL   249     115.220  75.710  60.230  1.00  0.00            
ATOM   3947 3HG2 VAL   249     116.220  77.170  60.280  1.00  0.00            
ATOM   3948  C   VAL   249     114.710  79.130  59.340  1.00  0.00            
ATOM   3949  O   VAL   249     114.910  80.110  60.050  1.00  0.00            
ATOM   3950  N   ASN   250     115.350  78.990  58.180  1.00  0.00            
ATOM   3951  H   ASN   250     115.050  78.130  57.730  1.00  0.00            
ATOM   3952  CA  ASN   250     116.450  79.760  57.640  1.00  0.00            
ATOM   3953  HA  ASN   250     116.520  80.710  58.170  1.00  0.00            
ATOM   3954  CB  ASN   250     117.720  78.930  57.860  1.00  0.00            
ATOM   3955  HB1 ASN   250     117.780  77.980  57.320  1.00  0.00            
ATOM   3956  HB2 ASN   250     117.850  78.660  58.910  1.00  0.00            
ATOM   3957  CG  ASN   250     119.050  79.580  57.540  1.00  0.00            
ATOM   3958  OD1 ASN   250     119.080  80.520  56.760  1.00  0.00            
ATOM   3959  ND2 ASN   250     120.100  78.980  58.120  1.00  0.00            
ATOM   3960 1HD2 ASN   250     119.890  78.110  58.600  1.00  0.00            
ATOM   3961 2HD2 ASN   250     121.000  79.430  58.090  1.00  0.00            
ATOM   3962  C   ASN   250     116.160  80.120  56.200  1.00  0.00            
ATOM   3963  O   ASN   250     115.650  79.300  55.430  1.00  0.00            
ATOM   3964  N   LYS   251     116.520  81.340  55.790  1.00  0.00            
ATOM   3965  H   LYS   251     116.870  82.000  56.470  1.00  0.00            
ATOM   3966  CA  LYS   251     116.410  81.760  54.410  1.00  0.00            
ATOM   3967  HA  LYS   251     115.380  81.550  54.120  1.00  0.00            
ATOM   3968  CB  LYS   251     116.550  83.280  54.260  1.00  0.00            
ATOM   3969  HB1 LYS   251     115.880  83.750  54.970  1.00  0.00            
ATOM   3970  HB2 LYS   251     116.060  83.600  53.340  1.00  0.00            
ATOM   3971  CG  LYS   251     117.950  83.880  54.410  1.00  0.00            
ATOM   3972  HG1 LYS   251     118.620  83.460  53.660  1.00  0.00            
ATOM   3973  HG2 LYS   251     118.320  83.640  55.400  1.00  0.00            
ATOM   3974  CD  LYS   251     118.030  85.400  54.340  1.00  0.00            
ATOM   3975  HD1 LYS   251     117.380  85.850  55.100  1.00  0.00            
ATOM   3976  HD2 LYS   251     117.720  85.790  53.370  1.00  0.00            
ATOM   3977  CE  LYS   251     119.460  85.900  54.490  1.00  0.00            
ATOM   3978  HE1 LYS   251     119.420  86.990  54.480  1.00  0.00            
ATOM   3979  HE2 LYS   251     120.090  85.560  53.660  1.00  0.00            
ATOM   3980  NZ  LYS   251     120.140  85.560  55.750  1.00  0.00            
ATOM   3981  HZ1 LYS   251     119.780  86.140  56.490  1.00  0.00            
ATOM   3982  HZ2 LYS   251     120.210  84.570  55.920  1.00  0.00            
ATOM   3983  HZ3 LYS   251     121.120  85.810  55.700  1.00  0.00            
ATOM   3984  C   LYS   251     117.330  81.020  53.450  1.00  0.00            
ATOM   3985  O   LYS   251     117.030  80.840  52.280  1.00  0.00            
ATOM   3986  N   GLU   252     118.440  80.500  53.980  1.00  0.00            
ATOM   3987  H   GLU   252     118.480  80.480  54.990  1.00  0.00            
ATOM   3988  CA  GLU   252     119.500  79.890  53.200  1.00  0.00            
ATOM   3989  HA  GLU   252     119.850  80.450  52.340  1.00  0.00            
ATOM   3990  CB  GLU   252     120.610  79.640  54.220  1.00  0.00            
ATOM   3991  HB1 GLU   252     120.300  78.880  54.940  1.00  0.00            
ATOM   3992  HB2 GLU   252     120.900  80.590  54.650  1.00  0.00            
ATOM   3993  CG  GLU   252     121.870  79.240  53.450  1.00  0.00            
ATOM   3994  HG1 GLU   252     122.100  80.010  52.720  1.00  0.00            
ATOM   3995  HG2 GLU   252     121.660  78.290  52.960  1.00  0.00            
ATOM   3996  CD  GLU   252     123.050  79.060  54.390  1.00  0.00            
ATOM   3997  OE1 GLU   252     124.190  79.400  54.010  1.00  0.00            
ATOM   3998  OE2 GLU   252     122.780  78.540  55.500  1.00  0.00            
ATOM   3999  C   GLU   252     118.990  78.560  52.670  1.00  0.00            
ATOM   4000  O   GLU   252     119.420  78.110  51.620  1.00  0.00            
ATOM   4001  N   GLN   253     118.050  77.920  53.370  1.00  0.00            
ATOM   4002  H   GLN   253     117.600  78.500  54.060  1.00  0.00            
ATOM   4003  CA  GLN   253     117.450  76.650  53.020  1.00  0.00            
ATOM   4004  HA  GLN   253     118.260  75.940  52.810  1.00  0.00            
ATOM   4005  CB  GLN   253     116.680  76.150  54.240  1.00  0.00            
ATOM   4006  HB1 GLN   253     115.990  75.370  53.910  1.00  0.00            
ATOM   4007  HB2 GLN   253     116.020  76.990  54.470  1.00  0.00            
ATOM   4008  CG  GLN   253     117.490  75.630  55.420  1.00  0.00            
ATOM   4009  HG1 GLN   253     118.240  76.350  55.740  1.00  0.00            
ATOM   4010  HG2 GLN   253     118.080  74.740  55.190  1.00  0.00            
ATOM   4011  CD  GLN   253     116.560  75.330  56.590  1.00  0.00            
ATOM   4012  OE1 GLN   253     115.790  76.150  57.080  1.00  0.00            
ATOM   4013  NE2 GLN   253     116.630  74.090  57.080  1.00  0.00            
ATOM   4014 1HE2 GLN   253     117.220  73.360  56.700  1.00  0.00            
ATOM   4015 2HE2 GLN   253     115.810  73.800  57.590  1.00  0.00            
ATOM   4016  C   GLN   253     116.630  76.730  51.740  1.00  0.00            
ATOM   4017  O   GLN   253     116.260  75.650  51.280  1.00  0.00            
ATOM   4018  N   THR   254     116.480  77.910  51.130  1.00  0.00            
ATOM   4019  H   THR   254     116.990  78.720  51.440  1.00  0.00            
ATOM   4020  CA  THR   254     115.970  77.980  49.780  1.00  0.00            
ATOM   4021  HA  THR   254     116.220  76.980  49.420  1.00  0.00            
ATOM   4022  CB  THR   254     114.480  78.260  49.700  1.00  0.00            
ATOM   4023  HB  THR   254     114.110  78.330  48.680  1.00  0.00            
ATOM   4024  CG2 THR   254     113.530  77.280  50.390  1.00  0.00            
ATOM   4025 1HG2 THR   254     112.520  77.650  50.240  1.00  0.00            
ATOM   4026 2HG2 THR   254     113.590  76.340  49.840  1.00  0.00            
ATOM   4027 3HG2 THR   254     113.790  77.230  51.440  1.00  0.00            
ATOM   4028  OG1 THR   254     114.190  79.540  50.230  1.00  0.00            
ATOM   4029  HG1 THR   254     114.290  79.490  51.180  1.00  0.00            
ATOM   4030  C   THR   254     116.670  79.000  48.890  1.00  0.00            
ATOM   4031  O   THR   254     116.690  78.780  47.680  1.00  0.00            
ATOM   4032  N   GLN   255     117.350  80.040  49.360  1.00  0.00            
ATOM   4033  H   GLN   255     117.360  80.260  50.350  1.00  0.00            
ATOM   4034  CA  GLN   255     118.010  81.020  48.510  1.00  0.00            
ATOM   4035  HA  GLN   255     117.300  81.270  47.730  1.00  0.00            
ATOM   4036  CB  GLN   255     118.280  82.240  49.390  1.00  0.00            
ATOM   4037  HB1 GLN   255     118.970  82.950  48.930  1.00  0.00            
ATOM   4038  HB2 GLN   255     118.740  81.950  50.340  1.00  0.00            
ATOM   4039  CG  GLN   255     117.030  83.060  49.650  1.00  0.00            
ATOM   4040  HG1 GLN   255     116.360  82.540  50.340  1.00  0.00            
ATOM   4041  HG2 GLN   255     116.520  83.340  48.730  1.00  0.00            
ATOM   4042  CD  GLN   255     117.370  84.390  50.300  1.00  0.00            
ATOM   4043  OE1 GLN   255     118.520  84.550  50.730  1.00  0.00            
ATOM   4044  NE2 GLN   255     116.390  85.160  50.760  1.00  0.00            
ATOM   4045 1HE2 GLN   255     115.420  84.890  50.640  1.00  0.00            
ATOM   4046 2HE2 GLN   255     116.760  85.950  51.280  1.00  0.00            
ATOM   4047  C   GLN   255     119.330  80.560  47.910  1.00  0.00            
ATOM   4048  O   GLN   255     119.550  81.020  46.790  1.00  0.00            
ATOM   4049  N   ALA   256     120.050  79.590  48.490  1.00  0.00            
ATOM   4050  H   ALA   256     119.730  79.300  49.400  1.00  0.00            
ATOM   4051  CA  ALA   256     121.170  78.890  47.910  1.00  0.00            
ATOM   4052  HA  ALA   256     121.780  79.600  47.350  1.00  0.00            
ATOM   4053  CB  ALA   256     121.930  78.350  49.120  1.00  0.00            
ATOM   4054  HB1 ALA   256     121.440  77.390  49.310  1.00  0.00            
ATOM   4055  HB2 ALA   256     122.970  78.210  48.830  1.00  0.00            
ATOM   4056  HB3 ALA   256     121.810  78.970  50.010  1.00  0.00            
ATOM   4057  C   ALA   256     120.730  77.810  46.930  1.00  0.00            
ATOM   4058  O   ALA   256     121.590  77.340  46.190  1.00  0.00            
ATOM   4059  N   ALA   257     119.440  77.500  46.910  1.00  0.00            
ATOM   4060  H   ALA   257     118.820  77.910  47.590  1.00  0.00            
ATOM   4061  CA  ALA   257     118.960  76.610  45.870  1.00  0.00            
ATOM   4062  HA  ALA   257     119.800  76.050  45.440  1.00  0.00            
ATOM   4063  CB  ALA   257     117.940  75.590  46.370  1.00  0.00            
ATOM   4064  HB1 ALA   257     118.270  74.980  47.210  1.00  0.00            
ATOM   4065  HB2 ALA   257     117.020  76.110  46.650  1.00  0.00            
ATOM   4066  HB3 ALA   257     117.750  74.840  45.610  1.00  0.00            
ATOM   4067  C   ALA   257     118.470  77.340  44.630  1.00  0.00            
ATOM   4068  O   ALA   257     118.600  76.930  43.470  1.00  0.00            
ATOM   4069  N   VAL   258     117.930  78.530  44.900  1.00  0.00            
ATOM   4070  H   VAL   258     117.770  78.790  45.860  1.00  0.00            
ATOM   4071  CA  VAL   258     117.320  79.430  43.950  1.00  0.00            
ATOM   4072  HA  VAL   258     116.520  78.930  43.400  1.00  0.00            
ATOM   4073  CB  VAL   258     116.640  80.610  44.650  1.00  0.00            
ATOM   4074  HB  VAL   258     117.300  80.880  45.470  1.00  0.00            
ATOM   4075  CG1 VAL   258     116.330  81.770  43.710  1.00  0.00            
ATOM   4076 1HG1 VAL   258     115.640  81.310  42.980  1.00  0.00            
ATOM   4077 2HG1 VAL   258     115.750  82.550  44.200  1.00  0.00            
ATOM   4078 3HG1 VAL   258     117.250  82.180  43.320  1.00  0.00            
ATOM   4079  CG2 VAL   258     115.260  80.270  45.200  1.00  0.00            
ATOM   4080 1HG2 VAL   258     114.500  80.160  44.430  1.00  0.00            
ATOM   4081 2HG2 VAL   258     115.360  79.290  45.670  1.00  0.00            
ATOM   4082 3HG2 VAL   258     114.940  80.990  45.960  1.00  0.00            
ATOM   4083  C   VAL   258     118.220  79.830  42.790  1.00  0.00            
ATOM   4084  O   VAL   258     117.750  79.770  41.650  1.00  0.00            
ATOM   4085  N   SER   259     119.500  80.160  42.990  1.00  0.00            
ATOM   4086  H   SER   259     119.770  80.090  43.960  1.00  0.00            
ATOM   4087  CA  SER   259     120.530  80.510  42.030  1.00  0.00            
ATOM   4088  HA  SER   259     120.270  81.410  41.480  1.00  0.00            
ATOM   4089  CB  SER   259     121.880  80.770  42.700  1.00  0.00            
ATOM   4090  HB1 SER   259     122.550  81.170  41.940  1.00  0.00            
ATOM   4091  HB2 SER   259     122.210  79.800  43.090  1.00  0.00            
ATOM   4092  OG  SER   259     121.760  81.730  43.720  1.00  0.00            
ATOM   4093  HG  SER   259     122.500  81.750  44.330  1.00  0.00            
ATOM   4094  C   SER   259     120.910  79.420  41.030  1.00  0.00            
ATOM   4095  O   SER   259     121.670  79.670  40.100  1.00  0.00            
ATOM   4096  N   LEU   260     120.530  78.180  41.350  1.00  0.00            
ATOM   4097  H   LEU   260     120.090  78.050  42.250  1.00  0.00            
ATOM   4098  CA  LEU   260     120.890  76.910  40.750  1.00  0.00            
ATOM   4099  HA  LEU   260     121.730  77.010  40.060  1.00  0.00            
ATOM   4100  CB  LEU   260     121.460  75.950  41.790  1.00  0.00            
ATOM   4101  HB1 LEU   260     121.780  75.040  41.280  1.00  0.00            
ATOM   4102  HB2 LEU   260     120.650  75.750  42.500  1.00  0.00            
ATOM   4103  CG  LEU   260     122.640  76.440  42.610  1.00  0.00            
ATOM   4104  HG  LEU   260     122.330  77.390  43.060  1.00  0.00            
ATOM   4105  CD1 LEU   260     123.010  75.530  43.780  1.00  0.00            
ATOM   4106 1HD1 LEU   260     123.020  74.450  43.640  1.00  0.00            
ATOM   4107 2HD1 LEU   260     124.060  75.670  44.030  1.00  0.00            
ATOM   4108 3HD1 LEU   260     122.410  75.740  44.660  1.00  0.00            
ATOM   4109  CD2 LEU   260     123.860  76.700  41.730  1.00  0.00            
ATOM   4110 1HD2 LEU   260     124.660  77.090  42.370  1.00  0.00            
ATOM   4111 2HD2 LEU   260     124.130  75.770  41.240  1.00  0.00            
ATOM   4112 3HD2 LEU   260     123.670  77.380  40.910  1.00  0.00            
ATOM   4113  C   LEU   260     119.730  76.370  39.930  1.00  0.00            
ATOM   4114  O   LEU   260     120.010  75.760  38.900  1.00  0.00            
ATOM   4115  N   LEU   261     118.480  76.650  40.320  1.00  0.00            
ATOM   4116  H   LEU   261     118.390  77.030  41.250  1.00  0.00            
ATOM   4117  CA  LEU   261     117.240  76.330  39.660  1.00  0.00            
ATOM   4118  HA  LEU   261     117.290  75.310  39.280  1.00  0.00            
ATOM   4119  CB  LEU   261     116.160  76.390  40.740  1.00  0.00            
ATOM   4120  HB1 LEU   261     116.010  77.410  41.080  1.00  0.00            
ATOM   4121  HB2 LEU   261     116.460  75.790  41.600  1.00  0.00            
ATOM   4122  CG  LEU   261     114.790  75.910  40.280  1.00  0.00            
ATOM   4123  HG  LEU   261     114.300  76.600  39.600  1.00  0.00            
ATOM   4124  CD1 LEU   261     114.800  74.560  39.560  1.00  0.00            
ATOM   4125 1HD1 LEU   261     115.310  73.850  40.210  1.00  0.00            
ATOM   4126 2HD1 LEU   261     113.820  74.080  39.460  1.00  0.00            
ATOM   4127 3HD1 LEU   261     115.390  74.490  38.650  1.00  0.00            
ATOM   4128  CD2 LEU   261     113.940  75.630  41.520  1.00  0.00            
ATOM   4129 1HD2 LEU   261     114.140  76.550  42.070  1.00  0.00            
ATOM   4130 2HD2 LEU   261     112.920  75.740  41.150  1.00  0.00            
ATOM   4131 3HD2 LEU   261     114.040  74.670  42.040  1.00  0.00            
ATOM   4132  C   LEU   261     116.950  77.290  38.510  1.00  0.00            
ATOM   4133  O   LEU   261     116.410  76.820  37.510  1.00  0.00            
ATOM   4134  N   GLU   262     117.410  78.540  38.510  1.00  0.00            
ATOM   4135  H   GLU   262     117.770  78.860  39.400  1.00  0.00            
ATOM   4136  CA  GLU   262     117.360  79.490  37.420  1.00  0.00            
ATOM   4137  HA  GLU   262     116.420  79.470  36.880  1.00  0.00            
ATOM   4138  CB  GLU   262     117.580  80.910  37.940  1.00  0.00            
ATOM   4139  HB1 GLU   262     116.850  81.160  38.720  1.00  0.00            
ATOM   4140  HB2 GLU   262     117.340  81.630  37.170  1.00  0.00            
ATOM   4141  CG  GLU   262     118.950  81.350  38.450  1.00  0.00            
ATOM   4142  HG1 GLU   262     119.710  81.140  37.710  1.00  0.00            
ATOM   4143  HG2 GLU   262     119.320  80.690  39.240  1.00  0.00            
ATOM   4144  CD  GLU   262     119.070  82.760  39.010  1.00  0.00            
ATOM   4145  OE1 GLU   262     120.150  83.360  38.840  1.00  0.00            
ATOM   4146  OE2 GLU   262     118.050  83.240  39.550  1.00  0.00            
ATOM   4147  C   GLU   262     118.460  79.110  36.430  1.00  0.00            
ATOM   4148  O   GLU   262     118.380  79.540  35.280  1.00  0.00            
ATOM   4149  N   LYS   263     119.450  78.280  36.730  1.00  0.00            
ATOM   4150  H   LYS   263     119.530  78.060  37.710  1.00  0.00            
ATOM   4151  CA  LYS   263     120.490  77.780  35.850  1.00  0.00            
ATOM   4152  HA  LYS   263     120.660  78.490  35.040  1.00  0.00            
ATOM   4153  CB  LYS   263     121.840  77.690  36.550  1.00  0.00            
ATOM   4154  HB1 LYS   263     122.610  77.160  35.980  1.00  0.00            
ATOM   4155  HB2 LYS   263     121.730  77.090  37.460  1.00  0.00            
ATOM   4156  CG  LYS   263     122.330  79.100  36.870  1.00  0.00            
ATOM   4157  HG1 LYS   263     121.810  79.370  37.790  1.00  0.00            
ATOM   4158  HG2 LYS   263     122.110  79.740  36.010  1.00  0.00            
ATOM   4159  CD  LYS   263     123.830  79.180  37.130  1.00  0.00            
ATOM   4160  HD1 LYS   263     124.280  78.880  36.180  1.00  0.00            
ATOM   4161  HD2 LYS   263     124.150  78.500  37.920  1.00  0.00            
ATOM   4162  CE  LYS   263     124.290  80.580  37.530  1.00  0.00            
ATOM   4163  HE1 LYS   263     123.800  81.370  36.970  1.00  0.00            
ATOM   4164  HE2 LYS   263     125.380  80.560  37.470  1.00  0.00            
ATOM   4165  NZ  LYS   263     124.000  80.860  38.940  1.00  0.00            
ATOM   4166  HZ1 LYS   263     123.230  80.330  39.330  1.00  0.00            
ATOM   4167  HZ2 LYS   263     124.760  80.570  39.550  1.00  0.00            
ATOM   4168  HZ3 LYS   263     123.920  81.850  39.090  1.00  0.00            
ATOM   4169  C   LYS   263     120.160  76.420  35.250  1.00  0.00            
ATOM   4170  O   LYS   263     120.800  76.200  34.230  1.00  0.00            
ATOM   4171  N   ALA   264     119.240  75.650  35.840  1.00  0.00            
ATOM   4172  H   ALA   264     118.810  75.970  36.700  1.00  0.00            
ATOM   4173  CA  ALA   264     118.790  74.390  35.280  1.00  0.00            
ATOM   4174  HA  ALA   264     119.680  73.910  34.880  1.00  0.00            
ATOM   4175  CB  ALA   264     118.110  73.590  36.400  1.00  0.00            
ATOM   4176  HB1 ALA   264     117.940  72.540  36.170  1.00  0.00            
ATOM   4177  HB2 ALA   264     118.840  73.670  37.200  1.00  0.00            
ATOM   4178  HB3 ALA   264     117.170  74.020  36.750  1.00  0.00            
ATOM   4179  C   ALA   264     117.750  74.500  34.180  1.00  0.00            
ATOM   4180  O   ALA   264     117.040  75.500  34.170  1.00  0.00            
ATOM   4181  N   ARG   265     117.570  73.480  33.330  1.00  0.00            
ATOM   4182  H   ARG   265     118.200  72.700  33.410  1.00  0.00            
ATOM   4183  CA  ARG   265     116.290  73.200  32.700  1.00  0.00            
ATOM   4184  HA  ARG   265     115.760  74.090  32.370  1.00  0.00            
ATOM   4185  CB  ARG   265     116.660  72.280  31.530  1.00  0.00            
ATOM   4186  HB1 ARG   265     115.730  72.220  30.970  1.00  0.00            
ATOM   4187  HB2 ARG   265     116.890  71.310  31.960  1.00  0.00            
ATOM   4188  CG  ARG   265     117.760  72.660  30.550  1.00  0.00            
ATOM   4189  HG1 ARG   265     118.660  72.710  31.170  1.00  0.00            
ATOM   4190  HG2 ARG   265     117.660  73.630  30.070  1.00  0.00            
ATOM   4191  CD  ARG   265     117.860  71.570  29.490  1.00  0.00            
ATOM   4192  HD1 ARG   265     118.590  72.000  28.800  1.00  0.00            
ATOM   4193  HD2 ARG   265     116.890  71.500  28.990  1.00  0.00            
ATOM   4194  NE  ARG   265     118.310  70.260  29.970  1.00  0.00            
ATOM   4195  HE  ARG   265     119.290  70.170  30.190  1.00  0.00            
ATOM   4196  CZ  ARG   265     117.560  69.210  30.310  1.00  0.00            
ATOM   4197  NH1 ARG   265     116.300  69.200  29.860  1.00  0.00            
ATOM   4198 1HH1 ARG   265     115.940  69.980  29.320  1.00  0.00            
ATOM   4199 2HH1 ARG   265     115.870  68.290  29.840  1.00  0.00            
ATOM   4200  NH2 ARG   265     118.070  68.120  30.900  1.00  0.00            
ATOM   4201 1HH2 ARG   265     119.040  68.060  31.190  1.00  0.00            
ATOM   4202 2HH2 ARG   265     117.500  67.290  30.960  1.00  0.00            
ATOM   4203  C   ARG   265     115.450  72.490  33.750  1.00  0.00            
ATOM   4204  O   ARG   265     115.930  71.510  34.320  1.00  0.00            
ATOM   4205  N   TYR   266     114.270  73.050  34.030  1.00  0.00            
ATOM   4206  H   TYR   266     113.900  73.730  33.390  1.00  0.00            
ATOM   4207  CA  TYR   266     113.480  72.770  35.210  1.00  0.00            
ATOM   4208  HA  TYR   266     114.060  73.010  36.100  1.00  0.00            
ATOM   4209  CB  TYR   266     112.210  73.610  35.180  1.00  0.00            
ATOM   4210  HB1 TYR   266     111.510  73.260  34.420  1.00  0.00            
ATOM   4211  HB2 TYR   266     112.610  74.580  34.900  1.00  0.00            
ATOM   4212  CG  TYR   266     111.460  73.610  36.490  1.00  0.00            
ATOM   4213  CD1 TYR   266     110.600  72.550  36.810  1.00  0.00            
ATOM   4214  HD1 TYR   266     110.340  71.900  35.990  1.00  0.00            
ATOM   4215  CE1 TYR   266     109.960  72.480  38.050  1.00  0.00            
ATOM   4216  HE1 TYR   266     109.320  71.660  38.350  1.00  0.00            
ATOM   4217  CZ  TYR   266     110.150  73.530  38.970  1.00  0.00            
ATOM   4218  OH  TYR   266     109.560  73.560  40.200  1.00  0.00            
ATOM   4219  HH  TYR   266     109.960  74.310  40.640  1.00  0.00            
ATOM   4220  CE2 TYR   266     111.040  74.580  38.690  1.00  0.00            
ATOM   4221  HE2 TYR   266     111.260  75.350  39.410  1.00  0.00            
ATOM   4222  CD2 TYR   266     111.680  74.610  37.440  1.00  0.00            
ATOM   4223  HD2 TYR   266     112.460  75.340  37.270  1.00  0.00            
ATOM   4224  C   TYR   266     113.070  71.300  35.140  1.00  0.00            
ATOM   4225  O   TYR   266     112.130  70.900  34.460  1.00  0.00            
ATOM   4226  N   SER   267     113.640  70.420  35.960  1.00  0.00            
ATOM   4227  H   SER   267     114.440  70.690  36.530  1.00  0.00            
ATOM   4228  CA  SER   267     113.530  68.980  35.800  1.00  0.00            
ATOM   4229  HA  SER   267     112.890  68.730  34.960  1.00  0.00            
ATOM   4230  CB  SER   267     114.910  68.350  35.630  1.00  0.00            
ATOM   4231  HB1 SER   267     114.800  67.270  35.490  1.00  0.00            
ATOM   4232  HB2 SER   267     115.520  68.630  36.490  1.00  0.00            
ATOM   4233  OG  SER   267     115.510  68.800  34.440  1.00  0.00            
ATOM   4234  HG  SER   267     115.720  69.730  34.370  1.00  0.00            
ATOM   4235  C   SER   267     112.860  68.280  36.970  1.00  0.00            
ATOM   4236  O   SER   267     113.380  68.290  38.080  1.00  0.00            
ATOM   4237  N   VAL   268     111.780  67.520  36.790  1.00  0.00            
ATOM   4238  H   VAL   268     111.380  67.380  35.870  1.00  0.00            
ATOM   4239  CA  VAL   268     111.110  66.690  37.770  1.00  0.00            
ATOM   4240  HA  VAL   268     111.230  67.210  38.720  1.00  0.00            
ATOM   4241  CB  VAL   268     109.660  66.440  37.370  1.00  0.00            
ATOM   4242  HB  VAL   268     109.610  65.870  36.440  1.00  0.00            
ATOM   4243  CG1 VAL   268     109.050  65.650  38.520  1.00  0.00            
ATOM   4244 1HG1 VAL   268     109.550  64.680  38.600  1.00  0.00            
ATOM   4245 2HG1 VAL   268     109.070  66.170  39.480  1.00  0.00            
ATOM   4246 3HG1 VAL   268     108.010  65.440  38.280  1.00  0.00            
ATOM   4247  CG2 VAL   268     108.850  67.740  37.280  1.00  0.00            
ATOM   4248 1HG2 VAL   268     109.190  68.270  36.390  1.00  0.00            
ATOM   4249 2HG2 VAL   268     107.810  67.500  37.070  1.00  0.00            
ATOM   4250 3HG2 VAL   268     108.920  68.470  38.090  1.00  0.00            
ATOM   4251  C   VAL   268     112.050  65.520  38.010  1.00  0.00            
ATOM   4252  O   VAL   268     112.400  64.740  37.120  1.00  0.00            
ATOM   4253  N   LEU   269     112.450  65.360  39.270  1.00  0.00            
ATOM   4254  H   LEU   269     112.070  65.940  40.010  1.00  0.00            
ATOM   4255  CA  LEU   269     113.400  64.400  39.780  1.00  0.00            
ATOM   4256  HA  LEU   269     113.940  64.020  38.910  1.00  0.00            
ATOM   4257  CB  LEU   269     114.380  65.170  40.660  1.00  0.00            
ATOM   4258  HB1 LEU   269     113.840  65.660  41.470  1.00  0.00            
ATOM   4259  HB2 LEU   269     114.700  66.010  40.040  1.00  0.00            
ATOM   4260  CG  LEU   269     115.680  64.530  41.150  1.00  0.00            
ATOM   4261  HG  LEU   269     115.430  63.730  41.850  1.00  0.00            
ATOM   4262  CD1 LEU   269     116.560  63.890  40.080  1.00  0.00            
ATOM   4263 1HD1 LEU   269     116.180  63.050  39.490  1.00  0.00            
ATOM   4264 2HD1 LEU   269     116.990  64.620  39.390  1.00  0.00            
ATOM   4265 3HD1 LEU   269     117.430  63.430  40.530  1.00  0.00            
ATOM   4266  CD2 LEU   269     116.420  65.630  41.890  1.00  0.00            
ATOM   4267 1HD2 LEU   269     115.820  66.120  42.660  1.00  0.00            
ATOM   4268 2HD2 LEU   269     117.360  65.190  42.230  1.00  0.00            
ATOM   4269 3HD2 LEU   269     116.820  66.390  41.210  1.00  0.00            
ATOM   4270  C   LEU   269     112.870  63.220  40.590  1.00  0.00            
ATOM   4271  O   LEU   269     113.480  62.150  40.640  1.00  0.00            
ATOM   4272  N   GLU   270     111.660  63.360  41.130  1.00  0.00            
ATOM   4273  H   GLU   270     111.250  64.280  41.180  1.00  0.00            
ATOM   4274  CA  GLU   270     110.770  62.300  41.550  1.00  0.00            
ATOM   4275  HA  GLU   270     110.870  61.500  40.820  1.00  0.00            
ATOM   4276  CB  GLU   270     111.230  61.660  42.850  1.00  0.00            
ATOM   4277  HB1 GLU   270     111.040  62.360  43.670  1.00  0.00            
ATOM   4278  HB2 GLU   270     112.310  61.520  42.820  1.00  0.00            
ATOM   4279  CG  GLU   270     110.620  60.300  43.180  1.00  0.00            
ATOM   4280  HG1 GLU   270     109.590  60.500  43.470  1.00  0.00            
ATOM   4281  HG2 GLU   270     111.160  59.860  44.020  1.00  0.00            
ATOM   4282  CD  GLU   270     110.640  59.210  42.120  1.00  0.00            
ATOM   4283  OE1 GLU   270     111.630  58.450  42.080  1.00  0.00            
ATOM   4284  OE2 GLU   270     109.690  59.270  41.310  1.00  0.00            
ATOM   4285  C   GLU   270     109.340  62.820  41.510  1.00  0.00            
ATOM   4286  O   GLU   270     109.080  64.010  41.700  1.00  0.00            
ATOM   4287  N   ARG   271     108.360  61.930  41.370  1.00  0.00            
ATOM   4288  H   ARG   271     108.530  60.990  41.050  1.00  0.00            
ATOM   4289  CA  ARG   271     106.940  62.160  41.530  1.00  0.00            
ATOM   4290  HA  ARG   271     106.830  62.870  42.350  1.00  0.00            
ATOM   4291  CB  ARG   271     106.340  62.800  40.280  1.00  0.00            
ATOM   4292  HB1 ARG   271     106.210  61.980  39.570  1.00  0.00            
ATOM   4293  HB2 ARG   271     107.000  63.580  39.890  1.00  0.00            
ATOM   4294  CG  ARG   271     104.990  63.430  40.620  1.00  0.00            
ATOM   4295  HG1 ARG   271     105.200  64.270  41.290  1.00  0.00            
ATOM   4296  HG2 ARG   271     104.240  62.760  41.040  1.00  0.00            
ATOM   4297  CD  ARG   271     104.380  64.050  39.370  1.00  0.00            
ATOM   4298  HD1 ARG   271     104.320  63.260  38.630  1.00  0.00            
ATOM   4299  HD2 ARG   271     105.140  64.760  39.030  1.00  0.00            
ATOM   4300  NE  ARG   271     103.070  64.690  39.550  1.00  0.00            
ATOM   4301  HE  ARG   271     102.990  65.700  39.450  1.00  0.00            
ATOM   4302  CZ  ARG   271     101.890  64.090  39.380  1.00  0.00            
ATOM   4303  NH1 ARG   271     101.750  62.810  39.000  1.00  0.00            
ATOM   4304 1HH1 ARG   271     102.600  62.270  38.950  1.00  0.00            
ATOM   4305 2HH1 ARG   271     100.820  62.490  38.780  1.00  0.00            
ATOM   4306  NH2 ARG   271     100.780  64.830  39.390  1.00  0.00            
ATOM   4307 1HH2 ARG   271     100.870  65.770  39.740  1.00  0.00            
ATOM   4308 2HH2 ARG   271      99.930  64.370  39.080  1.00  0.00            
ATOM   4309  C   ARG   271     106.340  60.820  41.930  1.00  0.00            
ATOM   4310  O   ARG   271     106.410  59.810  41.230  1.00  0.00            
ATOM   4311  N   GLU   272     105.580  60.850  43.020  1.00  0.00            
ATOM   4312  H   GLU   272     105.370  61.730  43.490  1.00  0.00            
ATOM   4313  CA  GLU   272     104.820  59.690  43.440  1.00  0.00            
ATOM   4314  HA  GLU   272     104.790  58.970  42.630  1.00  0.00            
ATOM   4315  CB  GLU   272     105.450  59.050  44.670  1.00  0.00            
ATOM   4316  HB1 GLU   272     104.800  58.200  44.870  1.00  0.00            
ATOM   4317  HB2 GLU   272     105.350  59.720  45.530  1.00  0.00            
ATOM   4318  CG  GLU   272     106.880  58.550  44.540  1.00  0.00            
ATOM   4319  HG1 GLU   272     107.570  59.300  44.160  1.00  0.00            
ATOM   4320  HG2 GLU   272     106.790  57.770  43.780  1.00  0.00            
ATOM   4321  CD  GLU   272     107.390  58.060  45.900  1.00  0.00            
ATOM   4322  OE1 GLU   272     106.600  57.730  46.810  1.00  0.00            
ATOM   4323  OE2 GLU   272     108.630  57.990  46.030  1.00  0.00            
ATOM   4324  C   GLU   272     103.380  60.000  43.820  1.00  0.00            
ATOM   4325  O   GLU   272     103.140  60.730  44.780  1.00  0.00            
ATOM   4326  N   ASP   273     102.450  59.460  43.030  1.00  0.00            
ATOM   4327  H   ASP   273     102.780  58.790  42.350  1.00  0.00            
ATOM   4328  CA  ASP   273     101.040  59.710  43.260  1.00  0.00            
ATOM   4329  HA  ASP   273     100.950  60.480  44.020  1.00  0.00            
ATOM   4330  CB  ASP   273     100.430  60.230  41.960  1.00  0.00            
ATOM   4331  HB1 ASP   273     100.870  61.180  41.650  1.00  0.00            
ATOM   4332  HB2 ASP   273      99.360  60.300  42.170  1.00  0.00            
ATOM   4333  CG  ASP   273     100.600  59.160  40.890  1.00  0.00            
ATOM   4334  OD1 ASP   273     101.600  59.170  40.130  1.00  0.00            
ATOM   4335  OD2 ASP   273      99.680  58.370  40.620  1.00  0.00            
ATOM   4336  C   ASP   273     100.250  58.550  43.850  1.00  0.00            
ATOM   4337  O   ASP   273     100.590  57.400  43.560  1.00  0.00            
ATOM   4338  N   LYS   274      99.130  58.880  44.490  1.00  0.00            
ATOM   4339  H   LYS   274      98.930  59.870  44.580  1.00  0.00            
ATOM   4340  CA  LYS   274      98.160  57.890  44.910  1.00  0.00            
ATOM   4341  HA  LYS   274      97.940  57.140  44.160  1.00  0.00            
ATOM   4342  CB  LYS   274      98.600  57.340  46.270  1.00  0.00            
ATOM   4343  HB1 LYS   274      99.640  57.030  46.180  1.00  0.00            
ATOM   4344  HB2 LYS   274      97.960  56.480  46.480  1.00  0.00            
ATOM   4345  CG  LYS   274      98.530  58.310  47.440  1.00  0.00            
ATOM   4346  HG1 LYS   274      97.490  58.430  47.740  1.00  0.00            
ATOM   4347  HG2 LYS   274      98.800  59.280  47.010  1.00  0.00            
ATOM   4348  CD  LYS   274      99.430  57.980  48.630  1.00  0.00            
ATOM   4349  HD1 LYS   274      99.240  58.580  49.520  1.00  0.00            
ATOM   4350  HD2 LYS   274     100.480  58.110  48.360  1.00  0.00            
ATOM   4351  CE  LYS   274      99.380  56.510  49.040  1.00  0.00            
ATOM   4352  HE1 LYS   274      99.850  55.960  48.230  1.00  0.00            
ATOM   4353  HE2 LYS   274      98.340  56.190  49.010  1.00  0.00            
ATOM   4354  NZ  LYS   274      99.930  56.370  50.400  1.00  0.00            
ATOM   4355  HZ1 LYS   274      99.590  57.110  51.000  1.00  0.00            
ATOM   4356  HZ2 LYS   274      99.790  55.480  50.860  1.00  0.00            
ATOM   4357  HZ3 LYS   274     100.920  56.540  50.350  1.00  0.00            
ATOM   4358  C   LYS   274      96.800  58.570  45.040  1.00  0.00            
ATOM   4359  O   LYS   274      96.720  59.780  45.210  1.00  0.00            
ATOM   4360  N   PRO   275      95.690  57.840  45.000  1.00  0.00            
ATOM   4361  CD  PRO   275      95.510  56.450  44.630  1.00  0.00            
ATOM   4362  HD1 PRO   275      95.930  55.720  45.320  1.00  0.00            
ATOM   4363  HD2 PRO   275      95.950  56.150  43.680  1.00  0.00            
ATOM   4364  CG  PRO   275      94.000  56.240  44.530  1.00  0.00            
ATOM   4365  HG1 PRO   275      93.600  55.720  45.390  1.00  0.00            
ATOM   4366  HG2 PRO   275      93.890  55.610  43.640  1.00  0.00            
ATOM   4367  CB  PRO   275      93.350  57.610  44.460  1.00  0.00            
ATOM   4368  HB1 PRO   275      92.340  57.750  44.860  1.00  0.00            
ATOM   4369  HB2 PRO   275      93.290  57.910  43.420  1.00  0.00            
ATOM   4370  CA  PRO   275      94.400  58.480  45.140  1.00  0.00            
ATOM   4371  HA  PRO   275      94.380  59.460  44.660  1.00  0.00            
ATOM   4372  C   PRO   275      93.900  58.740  46.560  1.00  0.00            
ATOM   4373  O   PRO   275      94.340  58.170  47.550  1.00  0.00            
ATOM   4374  N   THR   276      93.000  59.720  46.650  1.00  0.00            
ATOM   4375  H   THR   276      92.910  60.350  45.870  1.00  0.00            
ATOM   4376  CA  THR   276      92.220  60.170  47.790  1.00  0.00            
ATOM   4377  HA  THR   276      92.060  59.300  48.420  1.00  0.00            
ATOM   4378  CB  THR   276      92.810  61.290  48.640  1.00  0.00            
ATOM   4379  HB  THR   276      92.070  61.550  49.390  1.00  0.00            
ATOM   4380  CG2 THR   276      94.140  60.780  49.210  1.00  0.00            
ATOM   4381 1HG2 THR   276      94.390  61.550  49.940  1.00  0.00            
ATOM   4382 2HG2 THR   276      93.990  59.780  49.590  1.00  0.00            
ATOM   4383 3HG2 THR   276      94.830  60.730  48.370  1.00  0.00            
ATOM   4384  OG1 THR   276      93.020  62.350  47.730  1.00  0.00            
ATOM   4385  HG1 THR   276      93.680  62.000  47.120  1.00  0.00            
ATOM   4386  C   THR   276      90.820  60.610  47.400  1.00  0.00            
ATOM   4387  O   THR   276      90.550  60.910  46.240  1.00  0.00            
ATOM   4388  N   THR   277      89.820  60.670  48.300  1.00  0.00            
ATOM   4389  H   THR   277      90.080  60.370  49.230  1.00  0.00            
ATOM   4390  CA  THR   277      88.450  61.040  48.050  1.00  0.00            
ATOM   4391  HA  THR   277      88.400  61.600  47.120  1.00  0.00            
ATOM   4392  CB  THR   277      87.440  59.920  47.800  1.00  0.00            
ATOM   4393  HB  THR   277      86.430  60.280  47.610  1.00  0.00            
ATOM   4394  CG2 THR   277      87.700  59.010  46.610  1.00  0.00            
ATOM   4395 1HG2 THR   277      87.580  59.730  45.800  1.00  0.00            
ATOM   4396 2HG2 THR   277      88.720  58.640  46.640  1.00  0.00            
ATOM   4397 3HG2 THR   277      87.050  58.140  46.510  1.00  0.00            
ATOM   4398  OG1 THR   277      87.440  59.020  48.880  1.00  0.00            
ATOM   4399  HG1 THR   277      87.910  58.260  48.540  1.00  0.00            
ATOM   4400  C   THR   277      87.870  61.830  49.220  1.00  0.00            
ATOM   4401  O   THR   277      88.470  61.780  50.290  1.00  0.00            
ATOM   4402  N   SER   278      86.750  62.530  49.010  1.00  0.00            
ATOM   4403  H   SER   278      86.390  62.540  48.070  1.00  0.00            
ATOM   4404  CA  SER   278      86.010  63.120  50.110  1.00  0.00            
ATOM   4405  HA  SER   278      86.050  62.410  50.930  1.00  0.00            
ATOM   4406  CB  SER   278      86.780  64.340  50.600  1.00  0.00            
ATOM   4407  HB1 SER   278      87.850  64.180  50.520  1.00  0.00            
ATOM   4408  HB2 SER   278      86.570  64.670  51.620  1.00  0.00            
ATOM   4409  OG  SER   278      86.530  65.480  49.810  1.00  0.00            
ATOM   4410  HG  SER   278      87.030  66.080  50.370  1.00  0.00            
ATOM   4411  C   SER   278      84.520  63.300  49.860  1.00  0.00            
ATOM   4412  O   SER   278      84.160  63.390  48.690  1.00  0.00            
ATOM   4413  N   LYS   279      83.700  63.270  50.920  1.00  0.00            
ATOM   4414  H   LYS   279      84.090  63.380  51.840  1.00  0.00            
ATOM   4415  CA  LYS   279      82.270  63.070  50.860  1.00  0.00            
ATOM   4416  HA  LYS   279      82.060  62.660  49.870  1.00  0.00            
ATOM   4417  CB  LYS   279      81.930  61.990  51.880  1.00  0.00            
ATOM   4418  HB1 LYS   279      80.840  61.960  51.890  1.00  0.00            
ATOM   4419  HB2 LYS   279      82.300  62.230  52.880  1.00  0.00            
ATOM   4420  CG  LYS   279      82.480  60.610  51.570  1.00  0.00            
ATOM   4421  HG1 LYS   279      83.560  60.790  51.500  1.00  0.00            
ATOM   4422  HG2 LYS   279      81.990  60.360  50.630  1.00  0.00            
ATOM   4423  CD  LYS   279      82.180  59.570  52.660  1.00  0.00            
ATOM   4424  HD1 LYS   279      81.100  59.440  52.630  1.00  0.00            
ATOM   4425  HD2 LYS   279      82.470  59.930  53.650  1.00  0.00            
ATOM   4426  CE  LYS   279      82.710  58.170  52.390  1.00  0.00            
ATOM   4427  HE1 LYS   279      83.790  58.060  52.420  1.00  0.00            
ATOM   4428  HE2 LYS   279      82.390  57.840  51.400  1.00  0.00            
ATOM   4429  NZ  LYS   279      82.170  57.230  53.380  1.00  0.00            
ATOM   4430  HZ1 LYS   279      82.460  57.620  54.270  1.00  0.00            
ATOM   4431  HZ2 LYS   279      81.180  57.020  53.310  1.00  0.00            
ATOM   4432  HZ3 LYS   279      82.600  56.320  53.310  1.00  0.00            
ATOM   4433  C   LYS   279      81.480  64.370  50.960  1.00  0.00            
ATOM   4434  O   LYS   279      82.050  65.390  51.350  1.00  0.00            
ATOM   4435  N   PRO   280      80.180  64.420  50.680  1.00  0.00            
ATOM   4436  CD  PRO   280      79.540  63.590  49.670  1.00  0.00            
ATOM   4437  HD1 PRO   280      79.050  62.720  50.110  1.00  0.00            
ATOM   4438  HD2 PRO   280      80.160  63.340  48.810  1.00  0.00            
ATOM   4439  CG  PRO   280      78.480  64.580  49.210  1.00  0.00            
ATOM   4440  HG1 PRO   280      77.620  64.130  48.700  1.00  0.00            
ATOM   4441  HG2 PRO   280      78.860  65.350  48.540  1.00  0.00            
ATOM   4442  CB  PRO   280      78.020  65.230  50.520  1.00  0.00            
ATOM   4443  HB1 PRO   280      77.420  64.490  51.050  1.00  0.00            
ATOM   4444  HB2 PRO   280      77.460  66.140  50.350  1.00  0.00            
ATOM   4445  CA  PRO   280      79.360  65.490  51.210  1.00  0.00            
ATOM   4446  HA  PRO   280      79.830  66.440  50.930  1.00  0.00            
ATOM   4447  C   PRO   280      79.220  65.630  52.720  1.00  0.00            
ATOM   4448  O   PRO   280      79.680  64.760  53.460  1.00  0.00            
ATOM   4449  N   GLY   281      78.620  66.770  53.060  1.00  0.00            
ATOM   4450  H   GLY   281      78.160  67.320  52.350  1.00  0.00            
ATOM   4451  CA  GLY   281      78.240  67.030  54.440  1.00  0.00            
ATOM   4452  HA1 GLY   281      78.260  68.100  54.660  1.00  0.00            
ATOM   4453  HA2 GLY   281      79.040  66.690  55.090  1.00  0.00            
ATOM   4454  C   GLY   281      76.870  66.480  54.810  1.00  0.00            
ATOM   4455  O   GLY   281      76.360  65.580  54.140  1.00  0.00            
ATOM   4456  N   ALA   282      76.410  66.830  56.010  1.00  0.00            
ATOM   4457  H   ALA   282      76.990  67.460  56.540  1.00  0.00            
ATOM   4458  CA  ALA   282      75.010  66.840  56.410  1.00  0.00            
ATOM   4459  HA  ALA   282      74.640  65.820  56.330  1.00  0.00            
ATOM   4460  CB  ALA   282      74.940  67.330  57.850  1.00  0.00            
ATOM   4461  HB1 ALA   282      75.630  66.640  58.340  1.00  0.00            
ATOM   4462  HB2 ALA   282      75.160  68.390  57.900  1.00  0.00            
ATOM   4463  HB3 ALA   282      73.960  67.130  58.290  1.00  0.00            
ATOM   4464  C   ALA   282      74.200  67.730  55.480  1.00  0.00            
ATOM   4465  O   ALA   282      74.780  68.620  54.870  1.00  0.00            
ATOM   4466  N   PRO   283      72.890  67.510  55.360  1.00  0.00            
ATOM   4467  CD  PRO   283      72.040  66.450  55.870  1.00  0.00            
ATOM   4468  HD1 PRO   283      72.330  66.100  56.850  1.00  0.00            
ATOM   4469  HD2 PRO   283      72.190  65.600  55.210  1.00  0.00            
ATOM   4470  CG  PRO   283      70.600  66.940  55.850  1.00  0.00            
ATOM   4471  HG1 PRO   283      70.390  67.410  56.810  1.00  0.00            
ATOM   4472  HG2 PRO   283      69.840  66.170  55.710  1.00  0.00            
ATOM   4473  CB  PRO   283      70.650  67.930  54.690  1.00  0.00            
ATOM   4474  HB1 PRO   283      69.870  68.700  54.790  1.00  0.00            
ATOM   4475  HB2 PRO   283      70.400  67.460  53.740  1.00  0.00            
ATOM   4476  CA  PRO   283      72.040  68.550  54.800  1.00  0.00            
ATOM   4477  HA  PRO   283      72.350  68.850  53.800  1.00  0.00            
ATOM   4478  C   PRO   283      71.860  69.750  55.720  1.00  0.00            
ATOM   4479  O   PRO   283      72.110  69.580  56.920  1.00  0.00            
ATOM   4480  N   PHE   284      71.380  70.900  55.250  1.00  0.00            
ATOM   4481  H   PHE   284      71.000  70.890  54.320  1.00  0.00            
ATOM   4482  CA  PHE   284      71.320  72.050  56.130  1.00  0.00            
ATOM   4483  HA  PHE   284      72.380  72.130  56.390  1.00  0.00            
ATOM   4484  CB  PHE   284      71.000  73.300  55.310  1.00  0.00            
ATOM   4485  HB1 PHE   284      70.550  74.060  55.940  1.00  0.00            
ATOM   4486  HB2 PHE   284      70.260  73.050  54.560  1.00  0.00            
ATOM   4487  CG  PHE   284      72.050  74.160  54.640  1.00  0.00            
ATOM   4488  CD1 PHE   284      73.290  74.420  55.230  1.00  0.00            
ATOM   4489  HD1 PHE   284      73.560  74.020  56.200  1.00  0.00            
ATOM   4490  CE1 PHE   284      74.280  75.070  54.480  1.00  0.00            
ATOM   4491  HE1 PHE   284      75.260  75.140  54.910  1.00  0.00            
ATOM   4492  CZ  PHE   284      74.020  75.540  53.180  1.00  0.00            
ATOM   4493  HZ  PHE   284      74.860  75.980  52.660  1.00  0.00            
ATOM   4494  CE2 PHE   284      72.770  75.240  52.630  1.00  0.00            
ATOM   4495  HE2 PHE   284      72.550  75.430  51.590  1.00  0.00            
ATOM   4496  CD2 PHE   284      71.730  74.660  53.380  1.00  0.00            
ATOM   4497  HD2 PHE   284      70.780  74.400  52.940  1.00  0.00            
ATOM   4498  C   PHE   284      70.380  72.020  57.330  1.00  0.00            
ATOM   4499  O   PHE   284      69.240  71.570  57.250  1.00  0.00            
ATOM   4500  N   ILE   285      70.900  72.480  58.470  1.00  0.00            
ATOM   4501  H   ILE   285      71.790  72.940  58.400  1.00  0.00            
ATOM   4502  CA  ILE   285      69.980  72.840  59.540  1.00  0.00            
ATOM   4503  HA  ILE   285      68.930  72.760  59.260  1.00  0.00            
ATOM   4504  CB  ILE   285      70.220  71.930  60.740  1.00  0.00            
ATOM   4505  HB  ILE   285      69.610  72.350  61.540  1.00  0.00            
ATOM   4506  CG2 ILE   285      69.690  70.520  60.460  1.00  0.00            
ATOM   4507 1HG2 ILE   285      69.880  69.810  61.270  1.00  0.00            
ATOM   4508 2HG2 ILE   285      68.620  70.610  60.280  1.00  0.00            
ATOM   4509 3HG2 ILE   285      70.040  70.110  59.520  1.00  0.00            
ATOM   4510  CG1 ILE   285      71.630  71.900  61.310  1.00  0.00            
ATOM   4511 1HG1 ILE   285      71.970  72.930  61.360  1.00  0.00            
ATOM   4512 2HG1 ILE   285      72.250  71.300  60.640  1.00  0.00            
ATOM   4513  CD  ILE   285      71.810  71.400  62.740  1.00  0.00            
ATOM   4514  HD1 ILE   285      71.870  70.310  62.750  1.00  0.00            
ATOM   4515  HD2 ILE   285      72.810  71.730  63.040  1.00  0.00            
ATOM   4516  HD3 ILE   285      70.990  71.740  63.380  1.00  0.00            
ATOM   4517  C   ILE   285      70.270  74.300  59.860  1.00  0.00            
ATOM   4518  O   ILE   285      71.230  74.890  59.370  1.00  0.00            
ATOM   4519  N   THR   286      69.540  74.960  60.760  1.00  0.00            
ATOM   4520  H   THR   286      68.830  74.480  61.300  1.00  0.00            
ATOM   4521  CA  THR   286      69.690  76.380  61.000  1.00  0.00            
ATOM   4522  HA  THR   286      69.460  76.900  60.070  1.00  0.00            
ATOM   4523  CB  THR   286      68.710  76.790  62.090  1.00  0.00            
ATOM   4524  HB  THR   286      69.220  76.430  62.980  1.00  0.00            
ATOM   4525  CG2 THR   286      68.590  78.290  62.310  1.00  0.00            
ATOM   4526 1HG2 THR   286      67.760  78.480  62.990  1.00  0.00            
ATOM   4527 2HG2 THR   286      69.520  78.630  62.760  1.00  0.00            
ATOM   4528 3HG2 THR   286      68.460  78.740  61.320  1.00  0.00            
ATOM   4529  OG1 THR   286      67.460  76.190  61.810  1.00  0.00            
ATOM   4530  HG1 THR   286      66.890  76.850  61.420  1.00  0.00            
ATOM   4531  C   THR   286      71.110  76.780  61.400  1.00  0.00            
ATOM   4532  O   THR   286      71.580  77.790  60.890  1.00  0.00            
ATOM   4533  N   SER   287      71.820  76.050  62.270  1.00  0.00            
ATOM   4534  H   SER   287      71.300  75.310  62.710  1.00  0.00            
ATOM   4535  CA  SER   287      73.170  76.330  62.690  1.00  0.00            
ATOM   4536  HA  SER   287      73.350  77.220  63.300  1.00  0.00            
ATOM   4537  CB  SER   287      73.660  75.230  63.630  1.00  0.00            
ATOM   4538  HB1 SER   287      74.720  75.380  63.820  1.00  0.00            
ATOM   4539  HB2 SER   287      73.640  74.250  63.130  1.00  0.00            
ATOM   4540  OG  SER   287      73.000  75.420  64.860  1.00  0.00            
ATOM   4541  HG  SER   287      73.110  74.590  65.330  1.00  0.00            
ATOM   4542  C   SER   287      74.120  76.280  61.510  1.00  0.00            
ATOM   4543  O   SER   287      74.890  77.210  61.250  1.00  0.00            
ATOM   4544  N   THR   288      74.060  75.250  60.660  1.00  0.00            
ATOM   4545  H   THR   288      73.440  74.490  60.910  1.00  0.00            
ATOM   4546  CA  THR   288      74.860  75.190  59.450  1.00  0.00            
ATOM   4547  HA  THR   288      75.870  75.500  59.690  1.00  0.00            
ATOM   4548  CB  THR   288      74.980  73.750  58.980  1.00  0.00            
ATOM   4549  HB  THR   288      75.570  73.710  58.060  1.00  0.00            
ATOM   4550  CG2 THR   288      75.900  72.990  59.930  1.00  0.00            
ATOM   4551 1HG2 THR   288      76.960  73.210  59.780  1.00  0.00            
ATOM   4552 2HG2 THR   288      75.740  73.180  61.000  1.00  0.00            
ATOM   4553 3HG2 THR   288      75.620  71.940  59.890  1.00  0.00            
ATOM   4554  OG1 THR   288      73.790  72.990  58.910  1.00  0.00            
ATOM   4555  HG1 THR   288      74.120  72.120  58.690  1.00  0.00            
ATOM   4556  C   THR   288      74.480  76.140  58.320  1.00  0.00            
ATOM   4557  O   THR   288      75.360  76.590  57.590  1.00  0.00            
ATOM   4558  N   LEU   289      73.230  76.590  58.260  1.00  0.00            
ATOM   4559  H   LEU   289      72.620  76.180  58.950  1.00  0.00            
ATOM   4560  CA  LEU   289      72.680  77.570  57.340  1.00  0.00            
ATOM   4561  HA  LEU   289      73.050  77.370  56.340  1.00  0.00            
ATOM   4562  CB  LEU   289      71.160  77.570  57.330  1.00  0.00            
ATOM   4563  HB1 LEU   289      70.770  77.750  58.330  1.00  0.00            
ATOM   4564  HB2 LEU   289      70.870  76.530  57.160  1.00  0.00            
ATOM   4565  CG  LEU   289      70.520  78.410  56.230  1.00  0.00            
ATOM   4566  HG  LEU   289      70.940  79.410  56.120  1.00  0.00            
ATOM   4567  CD1 LEU   289      70.710  77.790  54.850  1.00  0.00            
ATOM   4568 1HD1 LEU   289      70.270  76.790  54.850  1.00  0.00            
ATOM   4569 2HD1 LEU   289      70.200  78.470  54.170  1.00  0.00            
ATOM   4570 3HD1 LEU   289      71.730  77.620  54.500  1.00  0.00            
ATOM   4571  CD2 LEU   289      69.020  78.500  56.470  1.00  0.00            
ATOM   4572 1HD2 LEU   289      68.550  77.520  56.360  1.00  0.00            
ATOM   4573 2HD2 LEU   289      68.870  78.860  57.490  1.00  0.00            
ATOM   4574 3HD2 LEU   289      68.550  79.180  55.760  1.00  0.00            
ATOM   4575  C   LEU   289      73.270  78.920  57.740  1.00  0.00            
ATOM   4576  O   LEU   289      73.680  79.650  56.840  1.00  0.00            
ATOM   4577  N   GLN   290      73.170  79.340  59.000  1.00  0.00            
ATOM   4578  H   GLN   290      72.700  78.750  59.670  1.00  0.00            
ATOM   4579  CA  GLN   290      73.610  80.650  59.440  1.00  0.00            
ATOM   4580  HA  GLN   290      73.130  81.340  58.750  1.00  0.00            
ATOM   4581  CB  GLN   290      73.060  81.020  60.810  1.00  0.00            
ATOM   4582  HB1 GLN   290      72.060  80.630  60.980  1.00  0.00            
ATOM   4583  HB2 GLN   290      72.940  82.100  60.930  1.00  0.00            
ATOM   4584  CG  GLN   290      73.830  80.340  61.930  1.00  0.00            
ATOM   4585  HG1 GLN   290      74.880  80.630  61.920  1.00  0.00            
ATOM   4586  HG2 GLN   290      73.780  79.260  61.820  1.00  0.00            
ATOM   4587  CD  GLN   290      73.450  80.800  63.330  1.00  0.00            
ATOM   4588  OE1 GLN   290      72.290  80.980  63.690  1.00  0.00            
ATOM   4589  NE2 GLN   290      74.480  80.850  64.170  1.00  0.00            
ATOM   4590 1HE2 GLN   290      75.350  80.410  63.900  1.00  0.00            
ATOM   4591 2HE2 GLN   290      74.350  81.210  65.110  1.00  0.00            
ATOM   4592  C   GLN   290      75.100  80.880  59.230  1.00  0.00            
ATOM   4593  O   GLN   290      75.590  81.980  58.980  1.00  0.00            
ATOM   4594  N   GLN   291      75.890  79.810  59.340  1.00  0.00            
ATOM   4595  H   GLN   291      75.490  78.930  59.620  1.00  0.00            
ATOM   4596  CA  GLN   291      77.310  79.850  59.080  1.00  0.00            
ATOM   4597  HA  GLN   291      77.750  80.760  59.470  1.00  0.00            
ATOM   4598  CB  GLN   291      78.070  78.790  59.860  1.00  0.00            
ATOM   4599  HB1 GLN   291      79.080  78.670  59.460  1.00  0.00            
ATOM   4600  HB2 GLN   291      77.560  77.830  59.700  1.00  0.00            
ATOM   4601  CG  GLN   291      78.180  79.090  61.350  1.00  0.00            
ATOM   4602  HG1 GLN   291      77.190  79.420  61.660  1.00  0.00            
ATOM   4603  HG2 GLN   291      78.920  79.880  61.530  1.00  0.00            
ATOM   4604  CD  GLN   291      78.450  77.880  62.230  1.00  0.00            
ATOM   4605  OE1 GLN   291      79.590  77.520  62.530  1.00  0.00            
ATOM   4606  NE2 GLN   291      77.400  77.220  62.730  1.00  0.00            
ATOM   4607 1HE2 GLN   291      76.480  77.440  62.390  1.00  0.00            
ATOM   4608 2HE2 GLN   291      77.650  76.500  63.400  1.00  0.00            
ATOM   4609  C   GLN   291      77.730  79.900  57.610  1.00  0.00            
ATOM   4610  O   GLN   291      78.600  80.710  57.280  1.00  0.00            
ATOM   4611  N   ALA   292      77.090  79.160  56.710  1.00  0.00            
ATOM   4612  H   ALA   292      76.440  78.460  57.050  1.00  0.00            
ATOM   4613  CA  ALA   292      77.190  79.210  55.260  1.00  0.00            
ATOM   4614  HA  ALA   292      78.230  79.070  54.990  1.00  0.00            
ATOM   4615  CB  ALA   292      76.310  78.110  54.670  1.00  0.00            
ATOM   4616  HB1 ALA   292      75.290  78.310  54.990  1.00  0.00            
ATOM   4617  HB2 ALA   292      76.370  78.260  53.590  1.00  0.00            
ATOM   4618  HB3 ALA   292      76.730  77.160  54.980  1.00  0.00            
ATOM   4619  C   ALA   292      76.700  80.560  54.750  1.00  0.00            
ATOM   4620  O   ALA   292      77.370  81.170  53.920  1.00  0.00            
ATOM   4621  N   ALA   293      75.640  81.120  55.340  1.00  0.00            
ATOM   4622  H   ALA   293      75.210  80.590  56.090  1.00  0.00            
ATOM   4623  CA  ALA   293      75.300  82.480  54.980  1.00  0.00            
ATOM   4624  HA  ALA   293      75.530  82.550  53.920  1.00  0.00            
ATOM   4625  CB  ALA   293      73.830  82.850  55.190  1.00  0.00            
ATOM   4626  HB1 ALA   293      73.290  82.080  54.650  1.00  0.00            
ATOM   4627  HB2 ALA   293      73.610  82.870  56.250  1.00  0.00            
ATOM   4628  HB3 ALA   293      73.670  83.840  54.740  1.00  0.00            
ATOM   4629  C   ALA   293      76.250  83.510  55.560  1.00  0.00            
ATOM   4630  O   ALA   293      76.540  84.460  54.840  1.00  0.00            
ATOM   4631  N   SER   294      76.740  83.370  56.800  1.00  0.00            
ATOM   4632  H   SER   294      76.460  82.570  57.340  1.00  0.00            
ATOM   4633  CA  SER   294      77.740  84.310  57.270  1.00  0.00            
ATOM   4634  HA  SER   294      77.430  85.350  57.170  1.00  0.00            
ATOM   4635  CB  SER   294      78.000  84.020  58.740  1.00  0.00            
ATOM   4636  HB1 SER   294      78.100  82.960  58.990  1.00  0.00            
ATOM   4637  HB2 SER   294      77.130  84.410  59.270  1.00  0.00            
ATOM   4638  OG  SER   294      79.090  84.780  59.200  1.00  0.00            
ATOM   4639  HG  SER   294      79.010  85.660  58.830  1.00  0.00            
ATOM   4640  C   SER   294      79.070  84.230  56.520  1.00  0.00            
ATOM   4641  O   SER   294      79.560  85.300  56.170  1.00  0.00            
ATOM   4642  N   THR   295      79.580  83.100  56.030  1.00  0.00            
ATOM   4643  H   THR   295      79.020  82.260  56.080  1.00  0.00            
ATOM   4644  CA  THR   295      80.850  82.930  55.360  1.00  0.00            
ATOM   4645  HA  THR   295      81.480  83.710  55.800  1.00  0.00            
ATOM   4646  CB  THR   295      81.440  81.550  55.630  1.00  0.00            
ATOM   4647  HB  THR   295      82.330  81.460  55.010  1.00  0.00            
ATOM   4648  CG2 THR   295      81.830  81.440  57.100  1.00  0.00            
ATOM   4649 1HG2 THR   295      82.150  80.410  57.300  1.00  0.00            
ATOM   4650 2HG2 THR   295      82.630  82.150  57.310  1.00  0.00            
ATOM   4651 3HG2 THR   295      81.100  81.680  57.870  1.00  0.00            
ATOM   4652  OG1 THR   295      80.480  80.570  55.270  1.00  0.00            
ATOM   4653  HG1 THR   295      79.920  80.500  56.050  1.00  0.00            
ATOM   4654  C   THR   295      80.850  83.180  53.860  1.00  0.00            
ATOM   4655  O   THR   295      81.920  83.500  53.350  1.00  0.00            
ATOM   4656  N   ARG   296      79.720  83.030  53.170  1.00  0.00            
ATOM   4657  H   ARG   296      78.930  82.650  53.670  1.00  0.00            
ATOM   4658  CA  ARG   296      79.540  83.270  51.750  1.00  0.00            
ATOM   4659  HA  ARG   296      80.490  83.400  51.240  1.00  0.00            
ATOM   4660  CB  ARG   296      78.880  82.060  51.100  1.00  0.00            
ATOM   4661  HB1 ARG   296      78.890  82.160  50.010  1.00  0.00            
ATOM   4662  HB2 ARG   296      77.830  82.060  51.380  1.00  0.00            
ATOM   4663  CG  ARG   296      79.390  80.670  51.440  1.00  0.00            
ATOM   4664  HG1 ARG   296      78.800  80.010  50.800  1.00  0.00            
ATOM   4665  HG2 ARG   296      79.080  80.390  52.440  1.00  0.00            
ATOM   4666  CD  ARG   296      80.900  80.560  51.240  1.00  0.00            
ATOM   4667  HD1 ARG   296      81.350  81.440  51.700  1.00  0.00            
ATOM   4668  HD2 ARG   296      81.070  80.340  50.180  1.00  0.00            
ATOM   4669  NE  ARG   296      81.440  79.440  52.010  1.00  0.00            
ATOM   4670  HE  ARG   296      80.820  78.640  52.010  1.00  0.00            
ATOM   4671  CZ  ARG   296      82.540  79.440  52.780  1.00  0.00            
ATOM   4672  NH1 ARG   296      83.350  80.500  52.890  1.00  0.00            
ATOM   4673 1HH1 ARG   296      83.300  81.250  52.220  1.00  0.00            
ATOM   4674 2HH1 ARG   296      84.220  80.460  53.410  1.00  0.00            
ATOM   4675  NH2 ARG   296      82.760  78.350  53.530  1.00  0.00            
ATOM   4676 1HH2 ARG   296      82.230  77.500  53.370  1.00  0.00            
ATOM   4677 2HH2 ARG   296      83.390  78.480  54.300  1.00  0.00            
ATOM   4678  C   ARG   296      78.850  84.570  51.390  1.00  0.00            
ATOM   4679  O   ARG   296      79.390  85.450  50.730  1.00  0.00            
ATOM   4680  N   LEU   297      77.630  84.740  51.910  1.00  0.00            
ATOM   4681  H   LEU   297      77.260  84.170  52.660  1.00  0.00            
ATOM   4682  CA  LEU   297      76.880  85.940  51.580  1.00  0.00            
ATOM   4683  HA  LEU   297      77.130  86.150  50.550  1.00  0.00            
ATOM   4684  CB  LEU   297      75.390  85.640  51.720  1.00  0.00            
ATOM   4685  HB1 LEU   297      74.950  86.630  51.550  1.00  0.00            
ATOM   4686  HB2 LEU   297      75.200  85.400  52.760  1.00  0.00            
ATOM   4687  CG  LEU   297      74.770  84.690  50.700  1.00  0.00            
ATOM   4688  HG  LEU   297      74.960  85.050  49.690  1.00  0.00            
ATOM   4689  CD1 LEU   297      75.040  83.190  50.780  1.00  0.00            
ATOM   4690 1HD1 LEU   297      76.050  82.880  50.490  1.00  0.00            
ATOM   4691 2HD1 LEU   297      75.040  83.040  51.860  1.00  0.00            
ATOM   4692 3HD1 LEU   297      74.290  82.560  50.280  1.00  0.00            
ATOM   4693  CD2 LEU   297      73.260  84.780  50.950  1.00  0.00            
ATOM   4694 1HD2 LEU   297      72.720  84.090  50.290  1.00  0.00            
ATOM   4695 2HD2 LEU   297      73.040  84.540  51.990  1.00  0.00            
ATOM   4696 3HD2 LEU   297      72.900  85.780  50.720  1.00  0.00            
ATOM   4697  C   LEU   297      77.350  87.080  52.470  1.00  0.00            
ATOM   4698  O   LEU   297      77.100  88.230  52.120  1.00  0.00            
ATOM   4699  N   GLY   298      78.020  86.790  53.580  1.00  0.00            
ATOM   4700  H   GLY   298      78.220  85.810  53.710  1.00  0.00            
ATOM   4701  CA  GLY   298      78.450  87.750  54.580  1.00  0.00            
ATOM   4702  HA1 GLY   298      78.720  88.670  54.070  1.00  0.00            
ATOM   4703  HA2 GLY   298      79.170  87.270  55.250  1.00  0.00            
ATOM   4704  C   GLY   298      77.340  88.210  55.510  1.00  0.00            
ATOM   4705  O   GLY   298      77.430  89.320  56.040  1.00  0.00            
ATOM   4706  N   PHE   299      76.180  87.550  55.610  1.00  0.00            
ATOM   4707  H   PHE   299      76.020  86.660  55.180  1.00  0.00            
ATOM   4708  CA  PHE   299      75.100  87.990  56.480  1.00  0.00            
ATOM   4709  HA  PHE   299      74.940  89.040  56.230  1.00  0.00            
ATOM   4710  CB  PHE   299      73.810  87.310  56.060  1.00  0.00            
ATOM   4711  HB1 PHE   299      73.070  87.510  56.830  1.00  0.00            
ATOM   4712  HB2 PHE   299      73.990  86.230  56.050  1.00  0.00            
ATOM   4713  CG  PHE   299      73.160  87.480  54.700  1.00  0.00            
ATOM   4714  CD1 PHE   299      73.710  88.320  53.720  1.00  0.00            
ATOM   4715  HD1 PHE   299      74.600  88.920  53.850  1.00  0.00            
ATOM   4716  CE1 PHE   299      73.050  88.480  52.500  1.00  0.00            
ATOM   4717  HE1 PHE   299      73.520  89.060  51.720  1.00  0.00            
ATOM   4718  CZ  PHE   299      71.940  87.700  52.150  1.00  0.00            
ATOM   4719  HZ  PHE   299      71.520  87.830  51.160  1.00  0.00            
ATOM   4720  CE2 PHE   299      71.450  86.790  53.090  1.00  0.00            
ATOM   4721  HE2 PHE   299      70.650  86.120  52.810  1.00  0.00            
ATOM   4722  CD2 PHE   299      72.040  86.730  54.360  1.00  0.00            
ATOM   4723  HD2 PHE   299      71.490  86.100  55.050  1.00  0.00            
ATOM   4724  C   PHE   299      75.410  87.780  57.950  1.00  0.00            
ATOM   4725  O   PHE   299      75.990  86.780  58.370  1.00  0.00            
ATOM   4726  N   GLY   300      74.930  88.660  58.840  1.00  0.00            
ATOM   4727  H   GLY   300      74.690  89.590  58.510  1.00  0.00            
ATOM   4728  CA  GLY   300      74.590  88.400  60.220  1.00  0.00            
ATOM   4729  HA1 GLY   300      74.280  89.300  60.760  1.00  0.00            
ATOM   4730  HA2 GLY   300      75.440  87.960  60.730  1.00  0.00            
ATOM   4731  C   GLY   300      73.420  87.420  60.330  1.00  0.00            
ATOM   4732  O   GLY   300      72.620  87.250  59.410  1.00  0.00            
ATOM   4733  N   VAL   301      73.300  86.730  61.460  1.00  0.00            
ATOM   4734  H   VAL   301      73.900  87.000  62.220  1.00  0.00            
ATOM   4735  CA  VAL   301      72.360  85.620  61.540  1.00  0.00            
ATOM   4736  HA  VAL   301      72.530  85.090  60.610  1.00  0.00            
ATOM   4737  CB  VAL   301      72.670  84.650  62.680  1.00  0.00            
ATOM   4738  HB  VAL   301      72.060  83.760  62.510  1.00  0.00            
ATOM   4739  CG1 VAL   301      74.140  84.270  62.700  1.00  0.00            
ATOM   4740 1HG1 VAL   301      74.850  85.090  62.830  1.00  0.00            
ATOM   4741 2HG1 VAL   301      74.240  83.650  63.600  1.00  0.00            
ATOM   4742 3HG1 VAL   301      74.440  83.630  61.880  1.00  0.00            
ATOM   4743  CG2 VAL   301      72.290  85.210  64.050  1.00  0.00            
ATOM   4744 1HG2 VAL   301      71.200  85.210  64.100  1.00  0.00            
ATOM   4745 2HG2 VAL   301      72.680  84.450  64.710  1.00  0.00            
ATOM   4746 3HG2 VAL   301      72.750  86.160  64.300  1.00  0.00            
ATOM   4747  C   VAL   301      70.930  86.130  61.450  1.00  0.00            
ATOM   4748  O   VAL   301      70.070  85.410  60.950  1.00  0.00            
ATOM   4749  N   LYS   302      70.560  87.320  61.940  1.00  0.00            
ATOM   4750  H   LYS   302      71.330  87.840  62.350  1.00  0.00            
ATOM   4751  CA  LYS   302      69.230  87.880  61.940  1.00  0.00            
ATOM   4752  HA  LYS   302      68.570  87.100  62.310  1.00  0.00            
ATOM   4753  CB  LYS   302      69.180  89.210  62.680  1.00  0.00            
ATOM   4754  HB1 LYS   302      69.840  89.910  62.180  1.00  0.00            
ATOM   4755  HB2 LYS   302      69.610  89.000  63.660  1.00  0.00            
ATOM   4756  CG  LYS   302      67.760  89.720  62.870  1.00  0.00            
ATOM   4757  HG1 LYS   302      67.230  88.900  63.360  1.00  0.00            
ATOM   4758  HG2 LYS   302      67.260  89.860  61.910  1.00  0.00            
ATOM   4759  CD  LYS   302      67.720  90.960  63.770  1.00  0.00            
ATOM   4760  HD1 LYS   302      68.100  90.630  64.740  1.00  0.00            
ATOM   4761  HD2 LYS   302      66.690  91.270  63.920  1.00  0.00            
ATOM   4762  CE  LYS   302      68.400  92.110  63.020  1.00  0.00            
ATOM   4763  HE1 LYS   302      67.760  92.230  62.150  1.00  0.00            
ATOM   4764  HE2 LYS   302      69.380  91.850  62.610  1.00  0.00            
ATOM   4765  NZ  LYS   302      68.440  93.320  63.850  1.00  0.00            
ATOM   4766  HZ1 LYS   302      69.030  93.200  64.660  1.00  0.00            
ATOM   4767  HZ2 LYS   302      68.760  94.130  63.340  1.00  0.00            
ATOM   4768  HZ3 LYS   302      67.500  93.650  64.040  1.00  0.00            
ATOM   4769  C   LYS   302      68.730  87.880  60.500  1.00  0.00            
ATOM   4770  O   LYS   302      67.710  87.280  60.190  1.00  0.00            
ATOM   4771  N   LYS   303      69.430  88.470  59.520  1.00  0.00            
ATOM   4772  H   LYS   303      70.280  88.910  59.850  1.00  0.00            
ATOM   4773  CA  LYS   303      69.100  88.590  58.120  1.00  0.00            
ATOM   4774  HA  LYS   303      68.130  89.060  57.950  1.00  0.00            
ATOM   4775  CB  LYS   303      70.130  89.530  57.490  1.00  0.00            
ATOM   4776  HB1 LYS   303      71.150  89.180  57.650  1.00  0.00            
ATOM   4777  HB2 LYS   303      70.030  90.520  57.920  1.00  0.00            
ATOM   4778  CG  LYS   303      69.870  89.770  56.000  1.00  0.00            
ATOM   4779  HG1 LYS   303      68.820  89.810  55.710  1.00  0.00            
ATOM   4780  HG2 LYS   303      70.260  88.850  55.550  1.00  0.00            
ATOM   4781  CD  LYS   303      70.740  90.800  55.300  1.00  0.00            
ATOM   4782  HD1 LYS   303      71.790  90.610  55.530  1.00  0.00            
ATOM   4783  HD2 LYS   303      70.620  91.750  55.830  1.00  0.00            
ATOM   4784  CE  LYS   303      70.360  90.850  53.820  1.00  0.00            
ATOM   4785  HE1 LYS   303      69.280  90.840  53.680  1.00  0.00            
ATOM   4786  HE2 LYS   303      70.740  89.980  53.280  1.00  0.00            
ATOM   4787  NZ  LYS   303      70.800  92.140  53.280  1.00  0.00            
ATOM   4788  HZ1 LYS   303      70.520  92.280  52.320  1.00  0.00            
ATOM   4789  HZ2 LYS   303      70.310  92.880  53.770  1.00  0.00            
ATOM   4790  HZ3 LYS   303      71.770  92.420  53.350  1.00  0.00            
ATOM   4791  C   LYS   303      68.890  87.230  57.460  1.00  0.00            
ATOM   4792  O   LYS   303      67.990  87.080  56.630  1.00  0.00            
ATOM   4793  N   THR   304      69.570  86.180  57.930  1.00  0.00            
ATOM   4794  H   THR   304      70.290  86.500  58.570  1.00  0.00            
ATOM   4795  CA  THR   304      69.440  84.780  57.580  1.00  0.00            
ATOM   4796  HA  THR   304      69.380  84.760  56.500  1.00  0.00            
ATOM   4797  CB  THR   304      70.620  83.880  57.930  1.00  0.00            
ATOM   4798  HB  THR   304      70.760  83.820  59.010  1.00  0.00            
ATOM   4799  CG2 THR   304      70.510  82.490  57.300  1.00  0.00            
ATOM   4800 1HG2 THR   304      71.480  82.000  57.420  1.00  0.00            
ATOM   4801 2HG2 THR   304      69.760  81.850  57.750  1.00  0.00            
ATOM   4802 3HG2 THR   304      70.300  82.550  56.230  1.00  0.00            
ATOM   4803  OG1 THR   304      71.740  84.530  57.380  1.00  0.00            
ATOM   4804  HG1 THR   304      72.420  84.700  58.040  1.00  0.00            
ATOM   4805  C   THR   304      68.140  84.140  58.060  1.00  0.00            
ATOM   4806  O   THR   304      67.400  83.620  57.220  1.00  0.00            
ATOM   4807  N   MET   305      67.770  84.390  59.310  1.00  0.00            
ATOM   4808  H   MET   305      68.400  84.890  59.920  1.00  0.00            
ATOM   4809  CA  MET   305      66.550  83.870  59.910  1.00  0.00            
ATOM   4810  HA  MET   305      66.540  82.830  59.580  1.00  0.00            
ATOM   4811  CB  MET   305      66.620  83.750  61.420  1.00  0.00            
ATOM   4812  HB1 MET   305      66.400  84.700  61.910  1.00  0.00            
ATOM   4813  HB2 MET   305      67.640  83.500  61.710  1.00  0.00            
ATOM   4814  CG  MET   305      65.720  82.730  62.120  1.00  0.00            
ATOM   4815  HG1 MET   305      64.720  83.000  61.780  1.00  0.00            
ATOM   4816  HG2 MET   305      65.770  82.800  63.200  1.00  0.00            
ATOM   4817  SD  MET   305      66.160  81.030  61.670  1.00  0.00            
ATOM   4818  CE  MET   305      65.340  80.250  63.090  1.00  0.00            
ATOM   4819  HE1 MET   305      64.320  80.640  63.080  1.00  0.00            
ATOM   4820  HE2 MET   305      65.390  79.170  62.940  1.00  0.00            
ATOM   4821  HE3 MET   305      65.880  80.510  64.000  1.00  0.00            
ATOM   4822  C   MET   305      65.280  84.590  59.470  1.00  0.00            
ATOM   4823  O   MET   305      64.280  83.940  59.160  1.00  0.00            
ATOM   4824  N   MET   306      65.290  85.910  59.300  1.00  0.00            
ATOM   4825  H   MET   306      66.070  86.470  59.610  1.00  0.00            
ATOM   4826  CA  MET   306      64.240  86.640  58.620  1.00  0.00            
ATOM   4827  HA  MET   306      63.310  86.280  59.050  1.00  0.00            
ATOM   4828  CB  MET   306      64.400  88.130  58.890  1.00  0.00            
ATOM   4829  HB1 MET   306      63.490  88.550  58.450  1.00  0.00            
ATOM   4830  HB2 MET   306      65.350  88.520  58.510  1.00  0.00            
ATOM   4831  CG  MET   306      64.510  88.310  60.400  1.00  0.00            
ATOM   4832  HG1 MET   306      65.430  87.810  60.690  1.00  0.00            
ATOM   4833  HG2 MET   306      63.730  87.840  61.000  1.00  0.00            
ATOM   4834  SD  MET   306      64.710  90.080  60.760  1.00  0.00            
ATOM   4835  CE  MET   306      63.110  90.590  61.430  1.00  0.00            
ATOM   4836  HE1 MET   306      62.850  89.930  62.250  1.00  0.00            
ATOM   4837  HE2 MET   306      63.210  91.640  61.680  1.00  0.00            
ATOM   4838  HE3 MET   306      62.380  90.470  60.620  1.00  0.00            
ATOM   4839  C   MET   306      63.980  86.370  57.140  1.00  0.00            
ATOM   4840  O   MET   306      62.810  86.180  56.820  1.00  0.00            
ATOM   4841  N   MET   307      64.980  86.160  56.280  1.00  0.00            
ATOM   4842  H   MET   307      65.940  86.300  56.560  1.00  0.00            
ATOM   4843  CA  MET   307      64.850  85.840  54.880  1.00  0.00            
ATOM   4844  HA  MET   307      64.010  86.350  54.410  1.00  0.00            
ATOM   4845  CB  MET   307      66.160  86.200  54.170  1.00  0.00            
ATOM   4846  HB1 MET   307      67.000  85.640  54.580  1.00  0.00            
ATOM   4847  HB2 MET   307      66.320  87.250  54.400  1.00  0.00            
ATOM   4848  CG  MET   307      66.170  85.820  52.690  1.00  0.00            
ATOM   4849  HG1 MET   307      65.250  86.260  52.300  1.00  0.00            
ATOM   4850  HG2 MET   307      65.900  84.760  52.660  1.00  0.00            
ATOM   4851  SD  MET   307      67.670  86.260  51.780  1.00  0.00            
ATOM   4852  CE  MET   307      67.590  88.050  52.040  1.00  0.00            
ATOM   4853  HE1 MET   307      66.600  88.440  51.780  1.00  0.00            
ATOM   4854  HE2 MET   307      67.830  88.300  53.070  1.00  0.00            
ATOM   4855  HE3 MET   307      68.270  88.520  51.330  1.00  0.00            
ATOM   4856  C   MET   307      64.430  84.380  54.760  1.00  0.00            
ATOM   4857  O   MET   307      63.700  84.080  53.820  1.00  0.00            
ATOM   4858  N   ALA   308      64.840  83.470  55.640  1.00  0.00            
ATOM   4859  H   ALA   308      65.360  83.740  56.470  1.00  0.00            
ATOM   4860  CA  ALA   308      64.410  82.080  55.640  1.00  0.00            
ATOM   4861  HA  ALA   308      64.590  81.650  54.660  1.00  0.00            
ATOM   4862  CB  ALA   308      65.290  81.320  56.620  1.00  0.00            
ATOM   4863  HB1 ALA   308      66.310  81.400  56.260  1.00  0.00            
ATOM   4864  HB2 ALA   308      65.290  81.890  57.550  1.00  0.00            
ATOM   4865  HB3 ALA   308      64.970  80.280  56.590  1.00  0.00            
ATOM   4866  C   ALA   308      62.930  82.130  56.010  1.00  0.00            
ATOM   4867  O   ALA   308      62.200  81.420  55.320  1.00  0.00            
ATOM   4868  N   GLN   309      62.390  82.900  56.960  1.00  0.00            
ATOM   4869  H   GLN   309      63.050  83.350  57.580  1.00  0.00            
ATOM   4870  CA  GLN   309      60.990  82.880  57.320  1.00  0.00            
ATOM   4871  HA  GLN   309      60.810  81.860  57.660  1.00  0.00            
ATOM   4872  CB  GLN   309      60.740  83.720  58.570  1.00  0.00            
ATOM   4873  HB1 GLN   309      60.960  84.780  58.390  1.00  0.00            
ATOM   4874  HB2 GLN   309      61.520  83.570  59.310  1.00  0.00            
ATOM   4875  CG  GLN   309      59.380  83.380  59.160  1.00  0.00            
ATOM   4876  HG1 GLN   309      59.410  82.390  59.610  1.00  0.00            
ATOM   4877  HG2 GLN   309      58.610  83.370  58.380  1.00  0.00            
ATOM   4878  CD  GLN   309      59.000  84.230  60.360  1.00  0.00            
ATOM   4879  OE1 GLN   309      59.690  84.620  61.310  1.00  0.00            
ATOM   4880  NE2 GLN   309      57.720  84.610  60.380  1.00  0.00            
ATOM   4881 1HE2 GLN   309      57.220  84.310  59.560  1.00  0.00            
ATOM   4882 2HE2 GLN   309      57.260  85.160  61.090  1.00  0.00            
ATOM   4883  C   GLN   309      60.170  83.330  56.120  1.00  0.00            
ATOM   4884  O   GLN   309      59.090  82.830  55.810  1.00  0.00            
ATOM   4885  N   ARG   310      60.600  84.390  55.430  1.00  0.00            
ATOM   4886  H   ARG   310      61.450  84.760  55.840  1.00  0.00            
ATOM   4887  CA  ARG   310      60.060  84.830  54.160  1.00  0.00            
ATOM   4888  HA  ARG   310      59.000  85.090  54.260  1.00  0.00            
ATOM   4889  CB  ARG   310      60.740  86.090  53.640  1.00  0.00            
ATOM   4890  HB1 ARG   310      60.410  86.170  52.600  1.00  0.00            
ATOM   4891  HB2 ARG   310      61.830  86.020  53.610  1.00  0.00            
ATOM   4892  CG  ARG   310      60.350  87.320  54.450  1.00  0.00            
ATOM   4893  HG1 ARG   310      60.570  87.130  55.500  1.00  0.00            
ATOM   4894  HG2 ARG   310      59.290  87.540  54.320  1.00  0.00            
ATOM   4895  CD  ARG   310      61.120  88.510  53.880  1.00  0.00            
ATOM   4896  HD1 ARG   310      62.170  88.230  53.950  1.00  0.00            
ATOM   4897  HD2 ARG   310      60.930  89.360  54.530  1.00  0.00            
ATOM   4898  NE  ARG   310      60.770  88.930  52.520  1.00  0.00            
ATOM   4899  HE  ARG   310      59.820  88.940  52.190  1.00  0.00            
ATOM   4900  CZ  ARG   310      61.680  89.270  51.600  1.00  0.00            
ATOM   4901  NH1 ARG   310      63.010  89.090  51.640  1.00  0.00            
ATOM   4902 1HH1 ARG   310      63.460  88.920  52.530  1.00  0.00            
ATOM   4903 2HH1 ARG   310      63.450  89.560  50.870  1.00  0.00            
ATOM   4904  NH2 ARG   310      61.310  89.800  50.430  1.00  0.00            
ATOM   4905 1HH2 ARG   310      60.330  90.050  50.400  1.00  0.00            
ATOM   4906 2HH2 ARG   310      61.930  90.030  49.660  1.00  0.00            
ATOM   4907  C   ARG   310      59.970  83.770  53.070  1.00  0.00            
ATOM   4908  O   ARG   310      58.840  83.470  52.690  1.00  0.00            
ATOM   4909  N   LEU   311      61.080  83.090  52.770  1.00  0.00            
ATOM   4910  H   LEU   311      61.960  83.460  53.110  1.00  0.00            
ATOM   4911  CA  LEU   311      61.090  81.910  51.930  1.00  0.00            
ATOM   4912  HA  LEU   311      60.750  82.260  50.960  1.00  0.00            
ATOM   4913  CB  LEU   311      62.530  81.420  51.790  1.00  0.00            
ATOM   4914  HB1 LEU   311      62.510  80.400  51.400  1.00  0.00            
ATOM   4915  HB2 LEU   311      63.000  81.420  52.770  1.00  0.00            
ATOM   4916  CG  LEU   311      63.370  82.140  50.740  1.00  0.00            
ATOM   4917  HG  LEU   311      63.190  83.210  50.780  1.00  0.00            
ATOM   4918  CD1 LEU   311      64.870  81.950  50.970  1.00  0.00            
ATOM   4919 1HD1 LEU   311      65.160  82.500  51.870  1.00  0.00            
ATOM   4920 2HD1 LEU   311      65.140  80.900  50.900  1.00  0.00            
ATOM   4921 3HD1 LEU   311      65.390  82.500  50.180  1.00  0.00            
ATOM   4922  CD2 LEU   311      63.010  81.910  49.270  1.00  0.00            
ATOM   4923 1HD2 LEU   311      63.800  82.430  48.720  1.00  0.00            
ATOM   4924 2HD2 LEU   311      62.990  80.870  48.960  1.00  0.00            
ATOM   4925 3HD2 LEU   311      62.010  82.250  49.020  1.00  0.00            
ATOM   4926  C   LEU   311      60.180  80.800  52.430  1.00  0.00            
ATOM   4927  O   LEU   311      59.580  80.040  51.670  1.00  0.00            
ATOM   4928  N   TYR   312      60.030  80.610  53.750  1.00  0.00            
ATOM   4929  H   TYR   312      60.510  81.200  54.410  1.00  0.00            
ATOM   4930  CA  TYR   312      59.310  79.520  54.380  1.00  0.00            
ATOM   4931  HA  TYR   312      59.630  78.570  53.960  1.00  0.00            
ATOM   4932  CB  TYR   312      59.800  79.550  55.830  1.00  0.00            
ATOM   4933  HB1 TYR   312      60.140  80.550  56.100  1.00  0.00            
ATOM   4934  HB2 TYR   312      60.640  78.860  55.840  1.00  0.00            
ATOM   4935  CG  TYR   312      58.750  78.980  56.750  1.00  0.00            
ATOM   4936  CD1 TYR   312      58.410  77.640  56.550  1.00  0.00            
ATOM   4937  HD1 TYR   312      58.910  77.150  55.720  1.00  0.00            
ATOM   4938  CE1 TYR   312      57.380  77.050  57.290  1.00  0.00            
ATOM   4939  HE1 TYR   312      57.010  76.080  56.980  1.00  0.00            
ATOM   4940  CZ  TYR   312      56.680  77.820  58.240  1.00  0.00            
ATOM   4941  OH  TYR   312      55.620  77.170  58.810  1.00  0.00            
ATOM   4942  HH  TYR   312      55.300  77.720  59.530  1.00  0.00            
ATOM   4943  CE2 TYR   312      57.060  79.150  58.480  1.00  0.00            
ATOM   4944  HE2 TYR   312      56.590  79.660  59.300  1.00  0.00            
ATOM   4945  CD2 TYR   312      58.140  79.710  57.780  1.00  0.00            
ATOM   4946  HD2 TYR   312      58.350  80.770  57.750  1.00  0.00            
ATOM   4947  C   TYR   312      57.810  79.690  54.270  1.00  0.00            
ATOM   4948  O   TYR   312      57.010  78.770  54.080  1.00  0.00            
ATOM   4949  N   GLU   313      57.420  80.940  54.540  1.00  0.00            
ATOM   4950  H   GLU   313      58.040  81.670  54.870  1.00  0.00            
ATOM   4951  CA  GLU   313      56.010  81.260  54.650  1.00  0.00            
ATOM   4952  HA  GLU   313      55.500  80.380  55.040  1.00  0.00            
ATOM   4953  CB  GLU   313      55.780  82.480  55.530  1.00  0.00            
ATOM   4954  HB1 GLU   313      54.740  82.740  55.330  1.00  0.00            
ATOM   4955  HB2 GLU   313      56.420  83.280  55.150  1.00  0.00            
ATOM   4956  CG  GLU   313      55.980  82.370  57.040  1.00  0.00            
ATOM   4957  HG1 GLU   313      57.040  82.280  57.270  1.00  0.00            
ATOM   4958  HG2 GLU   313      55.460  81.530  57.500  1.00  0.00            
ATOM   4959  CD  GLU   313      55.690  83.610  57.870  1.00  0.00            
ATOM   4960  OE1 GLU   313      54.650  83.670  58.570  1.00  0.00            
ATOM   4961  OE2 GLU   313      56.520  84.530  57.780  1.00  0.00            
ATOM   4962  C   GLU   313      55.330  81.410  53.300  1.00  0.00            
ATOM   4963  O   GLU   313      54.120  81.170  53.270  1.00  0.00            
ATOM   4964  N   ALA   314      56.150  81.500  52.250  1.00  0.00            
ATOM   4965  H   ALA   314      57.120  81.670  52.480  1.00  0.00            
ATOM   4966  CA  ALA   314      55.780  81.430  50.850  1.00  0.00            
ATOM   4967  HA  ALA   314      54.710  81.640  50.820  1.00  0.00            
ATOM   4968  CB  ALA   314      56.620  82.440  50.070  1.00  0.00            
ATOM   4969  HB1 ALA   314      57.660  82.110  50.000  1.00  0.00            
ATOM   4970  HB2 ALA   314      56.240  82.490  49.050  1.00  0.00            
ATOM   4971  HB3 ALA   314      56.460  83.390  50.570  1.00  0.00            
ATOM   4972  C   ALA   314      56.030  80.080  50.220  1.00  0.00            
ATOM   4973  O   ALA   314      56.090  79.870  49.010  1.00  0.00            
ATOM   4974  N   GLY   315      56.350  79.130  51.110  1.00  0.00            
ATOM   4975  H   GLY   315      56.430  79.420  52.070  1.00  0.00            
ATOM   4976  CA  GLY   315      56.450  77.700  50.940  1.00  0.00            
ATOM   4977  HA1 GLY   315      55.530  77.460  50.410  1.00  0.00            
ATOM   4978  HA2 GLY   315      56.340  77.120  51.860  1.00  0.00            
ATOM   4979  C   GLY   315      57.600  77.160  50.110  1.00  0.00            
ATOM   4980  O   GLY   315      57.840  75.960  49.960  1.00  0.00            
ATOM   4981  N   TYR   316      58.470  78.040  49.600  1.00  0.00            
ATOM   4982  H   TYR   316      58.330  79.030  49.720  1.00  0.00            
ATOM   4983  CA  TYR   316      59.690  77.670  48.920  1.00  0.00            
ATOM   4984  HA  TYR   316      59.360  77.010  48.120  1.00  0.00            
ATOM   4985  CB  TYR   316      60.270  78.890  48.220  1.00  0.00            
ATOM   4986  HB1 TYR   316      60.880  78.490  47.410  1.00  0.00            
ATOM   4987  HB2 TYR   316      60.970  79.440  48.840  1.00  0.00            
ATOM   4988  CG  TYR   316      59.260  79.850  47.630  1.00  0.00            
ATOM   4989  CD1 TYR   316      58.290  79.380  46.740  1.00  0.00            
ATOM   4990  HD1 TYR   316      58.270  78.320  46.550  1.00  0.00            
ATOM   4991  CE1 TYR   316      57.350  80.240  46.170  1.00  0.00            
ATOM   4992  HE1 TYR   316      56.640  79.880  45.440  1.00  0.00            
ATOM   4993  CZ  TYR   316      57.420  81.630  46.420  1.00  0.00            
ATOM   4994  OH  TYR   316      56.550  82.450  45.760  1.00  0.00            
ATOM   4995  HH  TYR   316      56.600  83.340  46.110  1.00  0.00            
ATOM   4996  CE2 TYR   316      58.420  82.130  47.280  1.00  0.00            
ATOM   4997  HE2 TYR   316      58.510  83.170  47.530  1.00  0.00            
ATOM   4998  CD2 TYR   316      59.320  81.230  47.860  1.00  0.00            
ATOM   4999  HD2 TYR   316      60.010  81.540  48.640  1.00  0.00            
ATOM   5000  C   TYR   316      60.760  76.860  49.640  1.00  0.00            
ATOM   5001  O   TYR   316      61.680  76.360  48.990  1.00  0.00            
ATOM   5002  N   ILE   317      60.610  76.720  50.960  1.00  0.00            
ATOM   5003  H   ILE   317      59.760  77.070  51.390  1.00  0.00            
ATOM   5004  CA  ILE   317      61.380  75.780  51.750  1.00  0.00            
ATOM   5005  HA  ILE   317      61.580  74.880  51.170  1.00  0.00            
ATOM   5006  CB  ILE   317      62.620  76.460  52.320  1.00  0.00            
ATOM   5007  HB  ILE   317      63.100  75.710  52.940  1.00  0.00            
ATOM   5008  CG2 ILE   317      63.570  76.870  51.200  1.00  0.00            
ATOM   5009 1HG2 ILE   317      64.540  77.050  51.660  1.00  0.00            
ATOM   5010 2HG2 ILE   317      63.780  76.000  50.580  1.00  0.00            
ATOM   5011 3HG2 ILE   317      63.120  77.680  50.640  1.00  0.00            
ATOM   5012  CG1 ILE   317      62.390  77.690  53.200  1.00  0.00            
ATOM   5013 1HG1 ILE   317      61.670  77.450  54.000  1.00  0.00            
ATOM   5014 2HG1 ILE   317      61.840  78.360  52.540  1.00  0.00            
ATOM   5015  CD  ILE   317      63.610  78.310  53.880  1.00  0.00            
ATOM   5016  HD1 ILE   317      64.330  78.740  53.190  1.00  0.00            
ATOM   5017  HD2 ILE   317      63.320  79.020  54.650  1.00  0.00            
ATOM   5018  HD3 ILE   317      64.160  77.500  54.350  1.00  0.00            
ATOM   5019  C   ILE   317      60.610  75.110  52.890  1.00  0.00            
ATOM   5020  O   ILE   317      59.520  75.560  53.210  1.00  0.00            
ATOM   5021  N   THR   318      61.120  74.030  53.490  1.00  0.00            
ATOM   5022  H   THR   318      61.950  73.600  53.090  1.00  0.00            
ATOM   5023  CA  THR   318      60.750  73.530  54.800  1.00  0.00            
ATOM   5024  HA  THR   318      59.700  73.240  54.800  1.00  0.00            
ATOM   5025  CB  THR   318      61.570  72.280  55.090  1.00  0.00            
ATOM   5026  HB  THR   318      61.430  72.110  56.150  1.00  0.00            
ATOM   5027  CG2 THR   318      61.060  71.080  54.290  1.00  0.00            
ATOM   5028 1HG2 THR   318      60.510  70.430  54.960  1.00  0.00            
ATOM   5029 2HG2 THR   318      60.450  71.320  53.410  1.00  0.00            
ATOM   5030 3HG2 THR   318      61.880  70.420  54.020  1.00  0.00            
ATOM   5031  OG1 THR   318      62.890  72.260  54.600  1.00  0.00            
ATOM   5032  HG1 THR   318      63.430  71.610  55.060  1.00  0.00            
ATOM   5033  C   THR   318      60.960  74.590  55.870  1.00  0.00            
ATOM   5034  O   THR   318      61.680  75.580  55.790  1.00  0.00            
ATOM   5035  N   TYR   319      60.510  74.280  57.090  1.00  0.00            
ATOM   5036  H   TYR   319      59.880  73.490  57.200  1.00  0.00            
ATOM   5037  CA  TYR   319      60.510  75.160  58.240  1.00  0.00            
ATOM   5038  HA  TYR   319      60.140  76.130  57.920  1.00  0.00            
ATOM   5039  CB  TYR   319      59.600  74.670  59.360  1.00  0.00            
ATOM   5040  HB1 TYR   319      59.940  73.670  59.630  1.00  0.00            
ATOM   5041  HB2 TYR   319      58.600  74.580  58.930  1.00  0.00            
ATOM   5042  CG  TYR   319      59.670  75.590  60.550  1.00  0.00            
ATOM   5043  CD1 TYR   319      59.260  76.930  60.480  1.00  0.00            
ATOM   5044  HD1 TYR   319      59.070  77.340  59.510  1.00  0.00            
ATOM   5045  CE1 TYR   319      59.190  77.750  61.620  1.00  0.00            
ATOM   5046  HE1 TYR   319      58.910  78.790  61.590  1.00  0.00            
ATOM   5047  CZ  TYR   319      59.590  77.180  62.840  1.00  0.00            
ATOM   5048  OH  TYR   319      59.360  77.840  64.010  1.00  0.00            
ATOM   5049  HH  TYR   319      59.560  77.390  64.830  1.00  0.00            
ATOM   5050  CE2 TYR   319      60.000  75.830  62.950  1.00  0.00            
ATOM   5051  HE2 TYR   319      60.300  75.390  63.890  1.00  0.00            
ATOM   5052  CD2 TYR   319      59.990  75.050  61.800  1.00  0.00            
ATOM   5053  HD2 TYR   319      60.230  74.000  61.950  1.00  0.00            
ATOM   5054  C   TYR   319      61.940  75.530  58.630  1.00  0.00            
ATOM   5055  O   TYR   319      62.870  74.730  58.590  1.00  0.00            
ATOM   5056  N   MET   320      62.220  76.800  58.940  1.00  0.00            
ATOM   5057  H   MET   320      61.460  77.460  58.970  1.00  0.00            
ATOM   5058  CA  MET   320      63.550  77.320  59.210  1.00  0.00            
ATOM   5059  HA  MET   320      64.150  76.740  58.510  1.00  0.00            
ATOM   5060  CB  MET   320      63.890  78.710  58.700  1.00  0.00            
ATOM   5061  HB1 MET   320      63.410  78.790  57.730  1.00  0.00
[truncated: 352,499 more chars]
