# Supplementary material for: Unraveling topoisomerase IA gate dynamics in presence of PPEF and its preclinical evaluation against multidrug-resistant pathogens
Source: Commun Biol. 2023 Feb 18;6:195. doi: 10.1038/s42003-023-04412-1 (PMC9938908; doi:10.1038/s42003-023-04412-1)
Supplement: Supplementary file 9 — Supplementary Data 7 [file 42003_2023_4412_MOESM9_ESM.zip › Equilibration-conformation/TopoIA-ssDNA/TopoIA-ssDNA.pdb]

TITLE     Protein in water t= 99940.00000 step= 4997000
REMARK    THIS IS A SIMULATION BOX
CRYST1  119.251  119.251  119.251  90.00  90.00  90.00 P 1           1
MODEL        1
ATOM      1  N   MET     1       2.890  80.000  38.030  1.00  0.00            
ATOM      2  H1  MET     1       3.450  80.720  37.610  1.00  0.00            
ATOM      3  H2  MET     1       3.330  79.100  37.940  1.00  0.00            
ATOM      4  H3  MET     1       1.970  80.070  37.630  1.00  0.00            
ATOM      5  CA  MET     1       2.820  80.320  39.470  1.00  0.00            
ATOM      6  HA  MET     1       1.830  80.010  39.780  1.00  0.00            
ATOM      7  CB  MET     1       3.830  79.560  40.330  1.00  0.00            
ATOM      8  HB1 MET     1       4.760  79.430  39.770  1.00  0.00            
ATOM      9  HB2 MET     1       3.320  78.600  40.470  1.00  0.00            
ATOM     10  CG  MET     1       4.050  80.200  41.690  1.00  0.00            
ATOM     11  HG1 MET     1       3.130  80.610  42.130  1.00  0.00            
ATOM     12  HG2 MET     1       4.750  80.990  41.440  1.00  0.00            
ATOM     13  SD  MET     1       4.790  79.170  42.990  1.00  0.00            
ATOM     14  CE  MET     1       6.500  79.230  42.380  1.00  0.00            
ATOM     15  HE1 MET     1       7.040  78.450  42.910  1.00  0.00            
ATOM     16  HE2 MET     1       6.480  79.060  41.300  1.00  0.00            
ATOM     17  HE3 MET     1       6.980  80.150  42.710  1.00  0.00            
ATOM     18  C   MET     1       2.930  81.840  39.570  1.00  0.00            
ATOM     19  O   MET     1       3.900  82.460  39.150  1.00  0.00            
ATOM     20  N   GLY     2       1.980  82.450  40.280  1.00  0.00            
ATOM     21  H   GLY     2       1.260  81.890  40.720  1.00  0.00            
ATOM     22  CA  GLY     2       1.860  83.880  40.500  1.00  0.00            
ATOM     23  HA1 GLY     2       0.900  84.180  40.930  1.00  0.00            
ATOM     24  HA2 GLY     2       1.960  84.480  39.590  1.00  0.00            
ATOM     25  C   GLY     2       2.750  84.490  41.570  1.00  0.00            
ATOM     26  O   GLY     2       2.400  85.480  42.210  1.00  0.00            
ATOM     27  N   LYS     3       3.860  83.790  41.800  1.00  0.00            
ATOM     28  H   LYS     3       4.030  83.090  41.100  1.00  0.00            
ATOM     29  CA  LYS     3       4.880  84.140  42.780  1.00  0.00            
ATOM     30  HA  LYS     3       4.870  85.210  42.980  1.00  0.00            
ATOM     31  CB  LYS     3       4.620  83.490  44.130  1.00  0.00            
ATOM     32  HB1 LYS     3       5.370  83.820  44.860  1.00  0.00            
ATOM     33  HB2 LYS     3       4.660  82.400  44.070  1.00  0.00            
ATOM     34  CG  LYS     3       3.280  83.850  44.760  1.00  0.00            
ATOM     35  HG1 LYS     3       2.440  83.470  44.180  1.00  0.00            
ATOM     36  HG2 LYS     3       3.170  84.930  44.870  1.00  0.00            
ATOM     37  CD  LYS     3       3.100  83.290  46.170  1.00  0.00            
ATOM     38  HD1 LYS     3       4.030  83.410  46.720  1.00  0.00            
ATOM     39  HD2 LYS     3       2.920  82.240  45.970  1.00  0.00            
ATOM     40  CE  LYS     3       1.990  84.010  46.950  1.00  0.00            
ATOM     41  HE1 LYS     3       1.070  84.000  46.370  1.00  0.00            
ATOM     42  HE2 LYS     3       2.260  85.060  47.070  1.00  0.00            
ATOM     43  NZ  LYS     3       1.740  83.390  48.260  1.00  0.00            
ATOM     44  HZ1 LYS     3       0.940  83.720  48.770  1.00  0.00            
ATOM     45  HZ2 LYS     3       1.650  82.380  48.230  1.00  0.00            
ATOM     46  HZ3 LYS     3       2.500  83.530  48.910  1.00  0.00            
ATOM     47  C   LYS     3       6.290  83.700  42.420  1.00  0.00            
ATOM     48  O   LYS     3       6.410  82.790  41.620  1.00  0.00            
ATOM     49  N   ALA     4       7.290  84.500  42.830  1.00  0.00            
ATOM     50  H   ALA     4       7.080  85.400  43.230  1.00  0.00            
ATOM     51  CA  ALA     4       8.640  84.150  42.470  1.00  0.00            
ATOM     52  HA  ALA     4       8.710  83.990  41.400  1.00  0.00            
ATOM     53  CB  ALA     4       9.450  85.430  42.680  1.00  0.00            
ATOM     54  HB1 ALA     4       9.390  85.720  43.730  1.00  0.00            
ATOM     55  HB2 ALA     4      10.490  85.200  42.470  1.00  0.00            
ATOM     56  HB3 ALA     4       9.180  86.220  41.980  1.00  0.00            
ATOM     57  C   ALA     4       9.190  82.900  43.160  1.00  0.00            
ATOM     58  O   ALA     4       8.560  82.310  44.040  1.00  0.00            
ATOM     59  N   LEU     5      10.350  82.390  42.740  1.00  0.00            
ATOM     60  H   LEU     5      10.880  82.880  42.030  1.00  0.00            
ATOM     61  CA  LEU     5      10.780  81.060  43.100  1.00  0.00            
ATOM     62  HA  LEU     5      10.300  80.720  44.020  1.00  0.00            
ATOM     63  CB  LEU     5      10.310  80.100  42.010  1.00  0.00            
ATOM     64  HB1 LEU     5      10.660  80.570  41.080  1.00  0.00            
ATOM     65  HB2 LEU     5       9.230  80.040  42.070  1.00  0.00            
ATOM     66  CG  LEU     5      10.840  78.670  42.050  1.00  0.00            
ATOM     67  HG  LEU     5      11.930  78.730  42.080  1.00  0.00            
ATOM     68  CD1 LEU     5      10.360  77.800  43.210  1.00  0.00            
ATOM     69 1HD1 LEU     5      10.940  76.880  43.160  1.00  0.00            
ATOM     70 2HD1 LEU     5      10.520  78.250  44.190  1.00  0.00            
ATOM     71 3HD1 LEU     5       9.330  77.450  43.120  1.00  0.00            
ATOM     72  CD2 LEU     5      10.410  78.040  40.730  1.00  0.00            
ATOM     73 1HD2 LEU     5      10.630  76.980  40.600  1.00  0.00            
ATOM     74 2HD2 LEU     5       9.340  78.240  40.640  1.00  0.00            
ATOM     75 3HD2 LEU     5      10.950  78.620  39.980  1.00  0.00            
ATOM     76  C   LEU     5      12.280  80.940  43.280  1.00  0.00            
ATOM     77  O   LEU     5      13.060  81.340  42.410  1.00  0.00            
ATOM     78  N   VAL     6      12.780  80.370  44.380  1.00  0.00            
ATOM     79  H   VAL     6      12.090  80.030  45.040  1.00  0.00            
ATOM     80  CA  VAL     6      14.170  80.130  44.700  1.00  0.00            
ATOM     81  HA  VAL     6      14.840  80.630  44.010  1.00  0.00            
ATOM     82  CB  VAL     6      14.400  80.560  46.150  1.00  0.00            
ATOM     83  HB  VAL     6      13.940  79.800  46.780  1.00  0.00            
ATOM     84  CG1 VAL     6      15.910  80.650  46.400  1.00  0.00            
ATOM     85 1HG1 VAL     6      16.550  79.830  46.080  1.00  0.00            
ATOM     86 2HG1 VAL     6      16.210  81.550  45.860  1.00  0.00            
ATOM     87 3HG1 VAL     6      16.060  80.820  47.460  1.00  0.00            
ATOM     88  CG2 VAL     6      13.890  81.960  46.450  1.00  0.00            
ATOM     89 1HG2 VAL     6      14.310  82.650  45.710  1.00  0.00            
ATOM     90 2HG2 VAL     6      12.810  81.980  46.340  1.00  0.00            
ATOM     91 3HG2 VAL     6      14.220  82.330  47.420  1.00  0.00            
ATOM     92  C   VAL     6      14.540  78.660  44.550  1.00  0.00            
ATOM     93  O   VAL     6      14.220  77.890  45.450  1.00  0.00            
ATOM     94  N   ILE     7      15.290  78.200  43.550  1.00  0.00            
ATOM     95  H   ILE     7      15.570  78.950  42.930  1.00  0.00            
ATOM     96  CA  ILE     7      15.750  76.840  43.400  1.00  0.00            
ATOM     97  HA  ILE     7      15.020  76.160  43.830  1.00  0.00            
ATOM     98  CB  ILE     7      16.040  76.350  41.980  1.00  0.00            
ATOM     99  HB  ILE     7      16.890  76.900  41.570  1.00  0.00            
ATOM    100  CG2 ILE     7      16.270  74.860  42.240  1.00  0.00            
ATOM    101 1HG2 ILE     7      16.630  74.430  41.300  1.00  0.00            
ATOM    102 2HG2 ILE     7      17.150  74.740  42.880  1.00  0.00            
ATOM    103 3HG2 ILE     7      15.450  74.340  42.730  1.00  0.00            
ATOM    104  CG1 ILE     7      14.780  76.610  41.160  1.00  0.00            
ATOM    105 1HG1 ILE     7      14.640  77.690  41.050  1.00  0.00            
ATOM    106 2HG1 ILE     7      13.980  76.100  41.690  1.00  0.00            
ATOM    107  CD  ILE     7      14.780  76.150  39.710  1.00  0.00            
ATOM    108  HD1 ILE     7      15.560  76.680  39.170  1.00  0.00            
ATOM    109  HD2 ILE     7      14.930  75.070  39.760  1.00  0.00            
ATOM    110  HD3 ILE     7      13.790  76.270  39.260  1.00  0.00            
ATOM    111  C   ILE     7      17.050  76.760  44.190  1.00  0.00            
ATOM    112  O   ILE     7      18.100  77.270  43.800  1.00  0.00            
ATOM    113  N   VAL     8      17.050  76.100  45.350  1.00  0.00            
ATOM    114  H   VAL     8      16.190  75.620  45.590  1.00  0.00            
ATOM    115  CA  VAL     8      18.130  75.950  46.320  1.00  0.00            
ATOM    116  HA  VAL     8      18.810  76.790  46.190  1.00  0.00            
ATOM    117  CB  VAL     8      17.620  75.810  47.750  1.00  0.00            
ATOM    118  HB  VAL     8      17.020  74.900  47.760  1.00  0.00            
ATOM    119  CG1 VAL     8      18.710  75.550  48.790  1.00  0.00            
ATOM    120 1HG1 VAL     8      19.480  76.320  48.730  1.00  0.00            
ATOM    121 2HG1 VAL     8      18.320  75.420  49.790  1.00  0.00            
ATOM    122 3HG1 VAL     8      19.110  74.580  48.480  1.00  0.00            
ATOM    123  CG2 VAL     8      16.850  77.050  48.180  1.00  0.00            
ATOM    124 1HG2 VAL     8      15.990  77.270  47.540  1.00  0.00            
ATOM    125 2HG2 VAL     8      16.470  76.990  49.200  1.00  0.00            
ATOM    126 3HG2 VAL     8      17.520  77.900  48.100  1.00  0.00            
ATOM    127  C   VAL     8      18.960  74.750  45.900  1.00  0.00            
ATOM    128  O   VAL     8      18.460  73.660  45.610  1.00  0.00            
ATOM    129  N   GLU     9      20.290  74.870  45.950  1.00  0.00            
ATOM    130  H   GLU     9      20.680  75.800  46.030  1.00  0.00            
ATOM    131  CA  GLU     9      21.200  73.820  45.560  1.00  0.00            
ATOM    132  HA  GLU     9      20.900  73.540  44.550  1.00  0.00            
ATOM    133  CB  GLU     9      22.590  74.400  45.360  1.00  0.00            
ATOM    134  HB1 GLU     9      22.410  75.230  44.680  1.00  0.00            
ATOM    135  HB2 GLU     9      23.130  73.620  44.820  1.00  0.00            
ATOM    136  CG  GLU     9      23.290  74.950  46.600  1.00  0.00            
ATOM    137  HG1 GLU     9      22.670  75.740  47.030  1.00  0.00            
ATOM    138  HG2 GLU     9      24.260  75.390  46.420  1.00  0.00            
ATOM    139  CD  GLU     9      23.650  73.870  47.610  1.00  0.00            
ATOM    140  OE1 GLU     9      23.180  74.010  48.760  1.00  0.00            
ATOM    141  OE2 GLU     9      24.260  72.870  47.160  1.00  0.00            
ATOM    142  C   GLU     9      21.250  72.530  46.380  1.00  0.00            
ATOM    143  O   GLU     9      21.640  71.540  45.760  1.00  0.00            
ATOM    144  N   SER    10      20.790  72.550  47.630  1.00  0.00            
ATOM    145  H   SER    10      20.700  73.460  48.050  1.00  0.00            
ATOM    146  CA  SER    10      20.700  71.370  48.460  1.00  0.00            
ATOM    147  HA  SER    10      20.720  70.450  47.870  1.00  0.00            
ATOM    148  CB  SER    10      21.920  71.320  49.370  1.00  0.00            
ATOM    149  HB1 SER    10      21.910  72.260  49.930  1.00  0.00            
ATOM    150  HB2 SER    10      22.840  71.350  48.790  1.00  0.00            
ATOM    151  OG  SER    10      21.950  70.280  50.320  1.00  0.00            
ATOM    152  HG  SER    10      22.500  70.520  51.070  1.00  0.00            
ATOM    153  C   SER    10      19.460  71.450  49.340  1.00  0.00            
ATOM    154  O   SER    10      19.240  72.410  50.080  1.00  0.00            
ATOM    155  N   PRO    11      18.600  70.420  49.360  1.00  0.00            
ATOM    156  CD  PRO    11      18.740  69.160  48.660  1.00  0.00            
ATOM    157  HD1 PRO    11      19.430  68.510  49.190  1.00  0.00            
ATOM    158  HD2 PRO    11      19.110  69.300  47.650  1.00  0.00            
ATOM    159  CG  PRO    11      17.380  68.480  48.590  1.00  0.00            
ATOM    160  HG1 PRO    11      17.450  67.400  48.690  1.00  0.00            
ATOM    161  HG2 PRO    11      16.830  68.990  47.790  1.00  0.00            
ATOM    162  CB  PRO    11      16.660  68.990  49.830  1.00  0.00            
ATOM    163  HB1 PRO    11      16.920  68.320  50.650  1.00  0.00            
ATOM    164  HB2 PRO    11      15.600  69.020  49.570  1.00  0.00            
ATOM    165  CA  PRO    11      17.390  70.290  50.140  1.00  0.00            
ATOM    166  HA  PRO    11      16.740  71.080  49.750  1.00  0.00            
ATOM    167  C   PRO    11      17.590  70.510  51.640  1.00  0.00            
ATOM    168  O   PRO    11      16.770  71.050  52.370  1.00  0.00            
ATOM    169  N   ALA    12      18.760  70.160  52.180  1.00  0.00            
ATOM    170  H   ALA    12      19.360  69.770  51.470  1.00  0.00            
ATOM    171  CA  ALA    12      19.340  70.290  53.500  1.00  0.00            
ATOM    172  HA  ALA    12      18.690  69.900  54.280  1.00  0.00            
ATOM    173  CB  ALA    12      20.650  69.500  53.560  1.00  0.00            
ATOM    174  HB1 ALA    12      20.730  68.480  53.170  1.00  0.00            
ATOM    175  HB2 ALA    12      21.380  69.990  52.910  1.00  0.00            
ATOM    176  HB3 ALA    12      21.070  69.470  54.560  1.00  0.00            
ATOM    177  C   ALA    12      19.500  71.760  53.890  1.00  0.00            
ATOM    178  O   ALA    12      19.600  71.960  55.100  1.00  0.00            
ATOM    179  N   LYS    13      19.400  72.730  52.980  1.00  0.00            
ATOM    180  H   LYS    13      19.450  72.380  52.030  1.00  0.00            
ATOM    181  CA  LYS    13      19.350  74.170  53.160  1.00  0.00            
ATOM    182  HA  LYS    13      19.540  74.260  54.230  1.00  0.00            
ATOM    183  CB  LYS    13      20.470  74.850  52.370  1.00  0.00            
ATOM    184  HB1 LYS    13      20.310  75.920  52.490  1.00  0.00            
ATOM    185  HB2 LYS    13      20.270  74.700  51.310  1.00  0.00            
ATOM    186  CG  LYS    13      21.890  74.540  52.830  1.00  0.00            
ATOM    187  HG1 LYS    13      22.010  73.460  52.710  1.00  0.00            
ATOM    188  HG2 LYS    13      21.960  74.860  53.870  1.00  0.00            
ATOM    189  CD  LYS    13      22.840  75.370  51.970  1.00  0.00            
ATOM    190  HD1 LYS    13      22.880  76.410  52.300  1.00  0.00            
ATOM    191  HD2 LYS    13      22.510  75.430  50.940  1.00  0.00            
ATOM    192  CE  LYS    13      24.270  74.830  52.010  1.00  0.00            
ATOM    193  HE1 LYS    13      24.720  74.800  53.000  1.00  0.00            
ATOM    194  HE2 LYS    13      24.830  75.620  51.520  1.00  0.00            
ATOM    195  NZ  LYS    13      24.460  73.570  51.260  1.00  0.00            
ATOM    196  HZ1 LYS    13      24.070  72.770  51.740  1.00  0.00            
ATOM    197  HZ2 LYS    13      24.130  73.590  50.310  1.00  0.00            
ATOM    198  HZ3 LYS    13      25.440  73.370  51.190  1.00  0.00            
ATOM    199  C   LYS    13      18.020  74.860  52.920  1.00  0.00            
ATOM    200  O   LYS    13      17.870  76.010  53.320  1.00  0.00            
ATOM    201  N   ALA    14      17.010  74.150  52.410  1.00  0.00            
ATOM    202  H   ALA    14      17.150  73.230  52.020  1.00  0.00            
ATOM    203  CA  ALA    14      15.810  74.840  51.990  1.00  0.00            
ATOM    204  HA  ALA    14      16.120  75.760  51.480  1.00  0.00            
ATOM    205  CB  ALA    14      14.960  73.940  51.100  1.00  0.00            
ATOM    206  HB1 ALA    14      15.480  73.670  50.170  1.00  0.00            
ATOM    207  HB2 ALA    14      14.690  73.020  51.630  1.00  0.00            
ATOM    208  HB3 ALA    14      14.020  74.450  50.950  1.00  0.00            
ATOM    209  C   ALA    14      15.030  75.480  53.130  1.00  0.00            
ATOM    210  O   ALA    14      14.630  76.630  52.990  1.00  0.00            
ATOM    211  N   LYS    15      14.800  74.730  54.210  1.00  0.00            
ATOM    212  H   LYS    15      15.200  73.800  54.260  1.00  0.00            
ATOM    213  CA  LYS    15      14.120  75.200  55.400  1.00  0.00            
ATOM    214  HA  LYS    15      13.180  75.660  55.090  1.00  0.00            
ATOM    215  CB  LYS    15      13.830  73.990  56.280  1.00  0.00            
ATOM    216  HB1 LYS    15      13.310  74.320  57.180  1.00  0.00            
ATOM    217  HB2 LYS    15      14.760  73.450  56.470  1.00  0.00            
ATOM    218  CG  LYS    15      12.780  73.110  55.620  1.00  0.00            
ATOM    219  HG1 LYS    15      13.050  72.770  54.630  1.00  0.00            
ATOM    220  HG2 LYS    15      11.830  73.650  55.570  1.00  0.00            
ATOM    221  CD  LYS    15      12.610  71.850  56.470  1.00  0.00            
ATOM    222  HD1 LYS    15      12.040  72.150  57.360  1.00  0.00            
ATOM    223  HD2 LYS    15      13.530  71.390  56.810  1.00  0.00            
ATOM    224  CE  LYS    15      11.900  70.880  55.540  1.00  0.00            
ATOM    225  HE1 LYS    15      12.580  70.640  54.730  1.00  0.00            
ATOM    226  HE2 LYS    15      11.010  71.350  55.120  1.00  0.00            
ATOM    227  NZ  LYS    15      11.350  69.720  56.270  1.00  0.00            
ATOM    228  HZ1 LYS    15      10.600  69.270  55.770  1.00  0.00            
ATOM    229  HZ2 LYS    15      12.000  69.090  56.700  1.00  0.00            
ATOM    230  HZ3 LYS    15      10.960  70.060  57.140  1.00  0.00            
ATOM    231  C   LYS    15      14.940  76.200  56.190  1.00  0.00            
ATOM    232  O   LYS    15      14.380  77.040  56.900  1.00  0.00            
ATOM    233  N   THR    16      16.250  76.250  55.950  1.00  0.00            
ATOM    234  H   THR    16      16.600  75.470  55.400  1.00  0.00            
ATOM    235  CA  THR    16      17.120  77.230  56.570  1.00  0.00            
ATOM    236  HA  THR    16      16.780  77.610  57.530  1.00  0.00            
ATOM    237  CB  THR    16      18.500  76.610  56.780  1.00  0.00            
ATOM    238  HB  THR    16      18.830  76.470  55.750  1.00  0.00            
ATOM    239  CG2 THR    16      19.460  77.540  57.510  1.00  0.00            
ATOM    240 1HG2 THR    16      19.050  78.060  58.370  1.00  0.00            
ATOM    241 2HG2 THR    16      20.360  77.020  57.850  1.00  0.00            
ATOM    242 3HG2 THR    16      19.810  78.390  56.930  1.00  0.00            
ATOM    243  OG1 THR    16      18.550  75.360  57.430  1.00  0.00            
ATOM    244  HG1 THR    16      19.390  74.960  57.210  1.00  0.00            
ATOM    245  C   THR    16      17.140  78.510  55.740  1.00  0.00            
ATOM    246  O   THR    16      17.020  79.560  56.360  1.00  0.00            
ATOM    247  N   ILE    17      17.130  78.490  54.400  1.00  0.00            
ATOM    248  H   ILE    17      17.150  77.560  54.010  1.00  0.00            
ATOM    249  CA  ILE    17      17.050  79.710  53.620  1.00  0.00            
ATOM    250  HA  ILE    17      17.780  80.410  54.020  1.00  0.00            
ATOM    251  CB  ILE    17      17.510  79.400  52.200  1.00  0.00            
ATOM    252  HB  ILE    17      16.980  78.470  51.980  1.00  0.00            
ATOM    253  CG2 ILE    17      17.170  80.510  51.200  1.00  0.00            
ATOM    254 1HG2 ILE    17      17.490  80.200  50.210  1.00  0.00            
ATOM    255 2HG2 ILE    17      16.080  80.540  51.210  1.00  0.00            
ATOM    256 3HG2 ILE    17      17.560  81.480  51.510  1.00  0.00            
ATOM    257  CG1 ILE    17      19.010  79.120  52.220  1.00  0.00            
ATOM    258 1HG1 ILE    17      19.190  78.340  52.960  1.00  0.00            
ATOM    259 2HG1 ILE    17      19.500  79.980  52.660  1.00  0.00            
ATOM    260  CD  ILE    17      19.650  78.720  50.890  1.00  0.00            
ATOM    261  HD1 ILE    17      19.070  77.950  50.380  1.00  0.00            
ATOM    262  HD2 ILE    17      19.850  79.640  50.350  1.00  0.00            
ATOM    263  HD3 ILE    17      20.640  78.300  51.100  1.00  0.00            
ATOM    264  C   ILE    17      15.700  80.370  53.840  1.00  0.00            
ATOM    265  O   ILE    17      15.690  81.600  53.900  1.00  0.00            
ATOM    266  N   ASN    18      14.630  79.600  54.060  1.00  0.00            
ATOM    267  H   ASN    18      14.690  78.600  53.960  1.00  0.00            
ATOM    268  CA  ASN    18      13.260  80.010  54.280  1.00  0.00            
ATOM    269  HA  ASN    18      12.990  80.560  53.370  1.00  0.00            
ATOM    270  CB  ASN    18      12.340  78.800  54.470  1.00  0.00            
ATOM    271  HB1 ASN    18      12.430  78.440  55.490  1.00  0.00            
ATOM    272  HB2 ASN    18      12.400  78.120  53.620  1.00  0.00            
ATOM    273  CG  ASN    18      10.880  79.220  54.340  1.00  0.00            
ATOM    274  OD1 ASN    18      10.440  79.940  53.450  1.00  0.00            
ATOM    275  ND2 ASN    18      10.030  78.540  55.120  1.00  0.00            
ATOM    276 1HD2 ASN    18      10.290  77.800  55.750  1.00  0.00            
ATOM    277 2HD2 ASN    18       9.110  78.600  54.720  1.00  0.00            
ATOM    278  C   ASN    18      13.080  80.940  55.470  1.00  0.00            
ATOM    279  O   ASN    18      12.490  82.010  55.320  1.00  0.00            
ATOM    280  N   LYS    19      13.730  80.670  56.600  1.00  0.00            
ATOM    281  H   LYS    19      14.230  79.800  56.700  1.00  0.00            
ATOM    282  CA  LYS    19      13.710  81.490  57.800  1.00  0.00            
ATOM    283  HA  LYS    19      12.660  81.750  57.920  1.00  0.00            
ATOM    284  CB  LYS    19      14.120  80.730  59.060  1.00  0.00            
ATOM    285  HB1 LYS    19      13.530  79.820  59.150  1.00  0.00            
ATOM    286  HB2 LYS    19      13.930  81.290  59.980  1.00  0.00            
ATOM    287  CG  LYS    19      15.610  80.390  59.110  1.00  0.00            
ATOM    288  HG1 LYS    19      16.280  81.230  58.920  1.00  0.00            
ATOM    289  HG2 LYS    19      15.880  79.580  58.440  1.00  0.00            
ATOM    290  CD  LYS    19      16.030  79.850  60.470  1.00  0.00            
ATOM    291  HD1 LYS    19      15.560  78.870  60.570  1.00  0.00            
ATOM    292  HD2 LYS    19      15.730  80.450  61.340  1.00  0.00            
ATOM    293  CE  LYS    19      17.550  79.710  60.540  1.00  0.00            
ATOM    294  HE1 LYS    19      18.000  80.690  60.700  1.00  0.00            
ATOM    295  HE2 LYS    19      17.940  79.290  59.620  1.00  0.00            
ATOM    296  NZ  LYS    19      17.930  78.840  61.660  1.00  0.00            
ATOM    297  HZ1 LYS    19      18.920  78.800  61.840  1.00  0.00            
ATOM    298  HZ2 LYS    19      17.450  79.110  62.510  1.00  0.00            
ATOM    299  HZ3 LYS    19      17.630  77.900  61.420  1.00  0.00            
ATOM    300  C   LYS    19      14.420  82.830  57.690  1.00  0.00            
ATOM    301  O   LYS    19      14.300  83.620  58.630  1.00  0.00            
ATOM    302  N   TYR    20      14.980  83.190  56.530  1.00  0.00            
ATOM    303  H   TYR    20      15.280  82.450  55.920  1.00  0.00            
ATOM    304  CA  TYR    20      15.520  84.510  56.290  1.00  0.00            
ATOM    305  HA  TYR    20      15.340  85.170  57.140  1.00  0.00            
ATOM    306  CB  TYR    20      17.040  84.370  56.160  1.00  0.00            
ATOM    307  HB1 TYR    20      17.330  85.410  56.100  1.00  0.00            
ATOM    308  HB2 TYR    20      17.320  83.700  55.350  1.00  0.00            
ATOM    309  CG  TYR    20      17.760  83.840  57.380  1.00  0.00            
ATOM    310  CD1 TYR    20      17.760  84.560  58.580  1.00  0.00            
ATOM    311  HD1 TYR    20      17.130  85.430  58.680  1.00  0.00            
ATOM    312  CE1 TYR    20      18.430  84.020  59.680  1.00  0.00            
ATOM    313  HE1 TYR    20      18.470  84.510  60.650  1.00  0.00            
ATOM    314  CZ  TYR    20      18.990  82.730  59.600  1.00  0.00            
ATOM    315  OH  TYR    20      19.570  82.230  60.730  1.00  0.00            
ATOM    316  HH  TYR    20      20.280  81.590  60.640  1.00  0.00            
ATOM    317  CE2 TYR    20      19.030  82.020  58.380  1.00  0.00            
ATOM    318  HE2 TYR    20      19.440  81.020  58.320  1.00  0.00            
ATOM    319  CD2 TYR    20      18.460  82.630  57.260  1.00  0.00            
ATOM    320  HD2 TYR    20      18.530  82.100  56.330  1.00  0.00            
ATOM    321  C   TYR    20      15.040  85.240  55.040  1.00  0.00            
ATOM    322  O   TYR    20      15.460  86.360  54.760  1.00  0.00            
ATOM    323  N   LEU    21      14.170  84.620  54.240  1.00  0.00            
ATOM    324  H   LEU    21      13.810  83.730  54.560  1.00  0.00            
ATOM    325  CA  LEU    21      13.480  85.260  53.140  1.00  0.00            
ATOM    326  HA  LEU    21      14.230  85.640  52.450  1.00  0.00            
ATOM    327  CB  LEU    21      12.630  84.240  52.380  1.00  0.00            
ATOM    328  HB1 LEU    21      11.640  84.620  52.110  1.00  0.00            
ATOM    329  HB2 LEU    21      12.410  83.410  53.050  1.00  0.00            
ATOM    330  CG  LEU    21      13.300  83.680  51.130  1.00  0.00            
ATOM    331  HG  LEU    21      14.350  83.570  51.360  1.00  0.00            
ATOM    332  CD1 LEU    21      12.650  82.330  50.850  1.00  0.00            
ATOM    333 1HD1 LEU    21      11.650  82.280  50.420  1.00  0.00            
ATOM    334 2HD1 LEU    21      13.290  81.840  50.130  1.00  0.00            
ATOM    335 3HD1 LEU    21      12.690  81.770  51.790  1.00  0.00            
ATOM    336  CD2 LEU    21      13.150  84.520  49.860  1.00  0.00            
ATOM    337 1HD2 LEU    21      13.450  83.840  49.060  1.00  0.00            
ATOM    338 2HD2 LEU    21      12.120  84.820  49.680  1.00  0.00            
ATOM    339 3HD2 LEU    21      13.860  85.340  49.840  1.00  0.00            
ATOM    340  C   LEU    21      12.570  86.330  53.710  1.00  0.00            
ATOM    341  O   LEU    21      11.840  85.970  54.640  1.00  0.00            
ATOM    342  N   GLY    22      12.640  87.590  53.250  1.00  0.00            
ATOM    343  H   GLY    22      13.370  87.890  52.630  1.00  0.00            
ATOM    344  CA  GLY    22      11.770  88.690  53.630  1.00  0.00            
ATOM    345  HA1 GLY    22      12.350  89.610  53.530  1.00  0.00            
ATOM    346  HA2 GLY    22      11.450  88.580  54.660  1.00  0.00            
ATOM    347  C   GLY    22      10.530  88.730  52.750  1.00  0.00            
ATOM    348  O   GLY    22       9.740  89.660  52.920  1.00  0.00            
ATOM    349  N   SER    23      10.350  87.860  51.750  1.00  0.00            
ATOM    350  H   SER    23      10.980  87.080  51.860  1.00  0.00            
ATOM    351  CA  SER    23       9.620  88.120  50.530  1.00  0.00            
ATOM    352  HA  SER    23       8.950  88.970  50.680  1.00  0.00            
ATOM    353  CB  SER    23      10.540  88.530  49.390  1.00  0.00            
ATOM    354  HB1 SER    23       9.830  88.620  48.570  1.00  0.00            
ATOM    355  HB2 SER    23      11.300  87.760  49.260  1.00  0.00            
ATOM    356  OG  SER    23      11.270  89.730  49.530  1.00  0.00            
ATOM    357  HG  SER    23      10.700  90.420  49.900  1.00  0.00            
ATOM    358  C   SER    23       8.730  86.970  50.090  1.00  0.00            
ATOM    359  O   SER    23       9.130  85.820  50.250  1.00  0.00            
ATOM    360  N   ASP    24       7.580  87.130  49.440  1.00  0.00            
ATOM    361  H   ASP    24       7.320  88.080  49.180  1.00  0.00            
ATOM    362  CA  ASP    24       6.620  86.080  49.170  1.00  0.00            
ATOM    363  HA  ASP    24       6.810  85.380  49.990  1.00  0.00            
ATOM    364  CB  ASP    24       5.240  86.660  49.440  1.00  0.00            
ATOM    365  HB1 ASP    24       5.140  87.600  48.900  1.00  0.00            
ATOM    366  HB2 ASP    24       5.120  86.850  50.510  1.00  0.00            
ATOM    367  CG  ASP    24       4.020  85.840  49.050  1.00  0.00            
ATOM    368  OD1 ASP    24       3.050  86.420  48.510  1.00  0.00            
ATOM    369  OD2 ASP    24       4.050  84.620  49.330  1.00  0.00            
ATOM    370  C   ASP    24       6.900  85.250  47.930  1.00  0.00            
ATOM    371  O   ASP    24       6.180  85.180  46.930  1.00  0.00            
ATOM    372  N   TYR    25       8.060  84.600  48.060  1.00  0.00            
ATOM    373  H   TYR    25       8.560  84.750  48.920  1.00  0.00            
ATOM    374  CA  TYR    25       8.610  83.670  47.100  1.00  0.00            
ATOM    375  HA  TYR    25       8.080  83.750  46.150  1.00  0.00            
ATOM    376  CB  TYR    25      10.010  84.240  46.870  1.00  0.00            
ATOM    377  HB1 TYR    25      10.390  83.670  46.020  1.00  0.00            
ATOM    378  HB2 TYR    25      10.570  84.090  47.790  1.00  0.00            
ATOM    379  CG  TYR    25      10.210  85.700  46.550  1.00  0.00            
ATOM    380  CD1 TYR    25       9.190  86.570  46.130  1.00  0.00            
ATOM    381  HD1 TYR    25       8.210  86.150  45.970  1.00  0.00            
ATOM    382  CE1 TYR    25       9.450  87.910  45.840  1.00  0.00            
ATOM    383  HE1 TYR    25       8.630  88.590  45.650  1.00  0.00            
ATOM    384  CZ  TYR    25      10.750  88.440  46.020  1.00  0.00            
ATOM    385  OH  TYR    25      11.030  89.730  45.680  1.00  0.00            
ATOM    386  HH  TYR    25      11.880  90.020  46.030  1.00  0.00            
ATOM    387  CE2 TYR    25      11.770  87.530  46.370  1.00  0.00            
ATOM    388  HE2 TYR    25      12.790  87.880  46.420  1.00  0.00            
ATOM    389  CD2 TYR    25      11.510  86.200  46.690  1.00  0.00            
ATOM    390  HD2 TYR    25      12.270  85.520  47.060  1.00  0.00            
ATOM    391  C   TYR    25       8.620  82.200  47.480  1.00  0.00            
ATOM    392  O   TYR    25       8.410  82.000  48.680  1.00  0.00            
ATOM    393  N   VAL    26       8.730  81.210  46.590  1.00  0.00            
ATOM    394  H   VAL    26       8.700  81.470  45.610  1.00  0.00            
ATOM    395  CA  VAL    26       8.630  79.810  46.930  1.00  0.00            
ATOM    396  HA  VAL    26       8.110  79.710  47.880  1.00  0.00            
ATOM    397  CB  VAL    26       7.900  79.080  45.800  1.00  0.00            
ATOM    398  HB  VAL    26       8.330  79.400  44.840  1.00  0.00            
ATOM    399  CG1 VAL    26       7.770  77.560  45.900  1.00  0.00            
ATOM    400 1HG1 VAL    26       7.420  77.280  46.890  1.00  0.00            
ATOM    401 2HG1 VAL    26       7.120  77.140  45.130  1.00  0.00            
ATOM    402 3HG1 VAL    26       8.730  77.090  45.710  1.00  0.00            
ATOM    403  CG2 VAL    26       6.440  79.480  45.920  1.00  0.00            
ATOM    404 1HG2 VAL    26       6.260  80.500  45.580  1.00  0.00            
ATOM    405 2HG2 VAL    26       5.670  78.770  45.610  1.00  0.00            
ATOM    406 3HG2 VAL    26       6.300  79.590  47.000  1.00  0.00            
ATOM    407  C   VAL    26      10.020  79.190  47.070  1.00  0.00            
ATOM    408  O   VAL    26      10.870  79.540  46.260  1.00  0.00            
ATOM    409  N   VAL    27      10.180  78.150  47.890  1.00  0.00            
ATOM    410  H   VAL    27       9.470  77.970  48.580  1.00  0.00            
ATOM    411  CA  VAL    27      11.410  77.390  48.060  1.00  0.00            
ATOM    412  HA  VAL    27      12.270  77.750  47.490  1.00  0.00            
ATOM    413  CB  VAL    27      11.930  77.370  49.500  1.00  0.00            
ATOM    414  HB  VAL    27      11.340  76.660  50.080  1.00  0.00            
ATOM    415  CG1 VAL    27      13.290  76.700  49.660  1.00  0.00            
ATOM    416 1HG1 VAL    27      13.070  75.650  49.430  1.00  0.00            
ATOM    417 2HG1 VAL    27      13.910  77.180  48.910  1.00  0.00            
ATOM    418 3HG1 VAL    27      13.790  76.790  50.630  1.00  0.00            
ATOM    419  CG2 VAL    27      12.030  78.720  50.200  1.00  0.00            
ATOM    420 1HG2 VAL    27      11.100  79.280  50.120  1.00  0.00            
ATOM    421 2HG2 VAL    27      12.000  78.500  51.270  1.00  0.00            
ATOM    422 3HG2 VAL    27      12.920  79.260  49.910  1.00  0.00            
ATOM    423  C   VAL    27      11.290  76.000  47.460  1.00  0.00            
ATOM    424  O   VAL    27      10.280  75.360  47.740  1.00  0.00            
ATOM    425  N   LYS    28      12.340  75.530  46.780  1.00  0.00            
ATOM    426  H   LYS    28      13.090  76.200  46.700  1.00  0.00            
ATOM    427  CA  LYS    28      12.280  74.260  46.100  1.00  0.00            
ATOM    428  HA  LYS    28      11.760  73.560  46.760  1.00  0.00            
ATOM    429  CB  LYS    28      11.550  74.460  44.780  1.00  0.00            
ATOM    430  HB1 LYS    28      12.060  75.310  44.310  1.00  0.00            
ATOM    431  HB2 LYS    28      10.560  74.830  45.020  1.00  0.00            
ATOM    432  CG  LYS    28      11.420  73.310  43.780  1.00  0.00            
ATOM    433  HG1 LYS    28      11.160  72.440  44.380  1.00  0.00            
ATOM    434  HG2 LYS    28      12.350  73.150  43.230  1.00  0.00            
ATOM    435  CD  LYS    28      10.320  73.680  42.780  1.00  0.00            
ATOM    436  HD1 LYS    28      10.630  74.590  42.270  1.00  0.00            
ATOM    437  HD2 LYS    28       9.350  73.720  43.280  1.00  0.00            
ATOM    438  CE  LYS    28      10.260  72.760  41.560  1.00  0.00            
ATOM    439  HE1 LYS    28      11.230  72.780  41.060  1.00  0.00            
ATOM    440  HE2 LYS    28       9.620  73.190  40.800  1.00  0.00            
ATOM    441  NZ  LYS    28       9.830  71.380  41.850  1.00  0.00            
ATOM    442  HZ1 LYS    28       9.120  71.360  42.570  1.00  0.00            
ATOM    443  HZ2 LYS    28       9.400  71.070  40.980  1.00  0.00            
ATOM    444  HZ3 LYS    28      10.560  70.730  42.100  1.00  0.00            
ATOM    445  C   LYS    28      13.720  73.840  45.850  1.00  0.00            
ATOM    446  O   LYS    28      14.670  74.600  45.630  1.00  0.00            
ATOM    447  N   SER    29      13.860  72.520  45.840  1.00  0.00            
ATOM    448  H   SER    29      13.060  71.990  46.150  1.00  0.00            
ATOM    449  CA  SER    29      15.090  71.770  45.720  1.00  0.00            
ATOM    450  HA  SER    29      15.860  72.250  46.330  1.00  0.00            
ATOM    451  CB  SER    29      14.940  70.300  46.120  1.00  0.00            
ATOM    452  HB1 SER    29      15.880  69.790  45.920  1.00  0.00            
ATOM    453  HB2 SER    29      14.220  69.710  45.550  1.00  0.00            
ATOM    454  OG  SER    29      14.650  70.270  47.500  1.00  0.00            
ATOM    455  HG  SER    29      14.170  69.480  47.750  1.00  0.00            
ATOM    456  C   SER    29      15.650  71.700  44.310  1.00  0.00            
ATOM    457  O   SER    29      15.010  71.800  43.260  1.00  0.00            
ATOM    458  N   SER    30      16.940  71.380  44.230  1.00  0.00            
ATOM    459  H   SER    30      17.420  71.160  45.100  1.00  0.00            
ATOM    460  CA  SER    30      17.760  71.110  43.060  1.00  0.00            
ATOM    461  HA  SER    30      17.760  72.000  42.440  1.00  0.00            
ATOM    462  CB  SER    30      19.190  70.970  43.570  1.00  0.00            
ATOM    463  HB1 SER    30      19.720  71.910  43.610  1.00  0.00            
ATOM    464  HB2 SER    30      19.740  70.310  42.890  1.00  0.00            
ATOM    465  OG  SER    30      19.330  70.310  44.810  1.00  0.00            
ATOM    466  HG  SER    30      20.260  70.360  45.040  1.00  0.00            
ATOM    467  C   SER    30      17.340  69.990  42.120  1.00  0.00            
ATOM    468  O   SER    30      16.530  69.140  42.480  1.00  0.00            
ATOM    469  N   VAL    31      17.900  69.970  40.910  1.00  0.00            
ATOM    470  H   VAL    31      18.460  70.770  40.660  1.00  0.00            
ATOM    471  CA  VAL    31      17.810  68.910  39.920  1.00  0.00            
ATOM    472  HA  VAL    31      17.090  68.140  40.210  1.00  0.00            
ATOM    473  CB  VAL    31      17.170  69.540  38.680  1.00  0.00            
ATOM    474  HB  VAL    31      16.470  70.280  39.080  1.00  0.00            
ATOM    475  CG1 VAL    31      18.050  70.400  37.780  1.00  0.00            
ATOM    476 1HG1 VAL    31      17.570  70.860  36.930  1.00  0.00            
ATOM    477 2HG1 VAL    31      18.570  71.160  38.370  1.00  0.00            
ATOM    478 3HG1 VAL    31      18.750  69.740  37.260  1.00  0.00            
ATOM    479  CG2 VAL    31      16.440  68.520  37.810  1.00  0.00            
ATOM    480 1HG2 VAL    31      15.540  68.130  38.290  1.00  0.00            
ATOM    481 2HG2 VAL    31      16.180  68.990  36.860  1.00  0.00            
ATOM    482 3HG2 VAL    31      17.100  67.670  37.630  1.00  0.00            
ATOM    483  C   VAL    31      19.100  68.150  39.700  1.00  0.00            
ATOM    484  O   VAL    31      19.120  66.980  39.310  1.00  0.00            
ATOM    485  N   GLY    32      20.260  68.700  40.080  1.00  0.00            
ATOM    486  H   GLY    32      20.180  69.660  40.400  1.00  0.00            
ATOM    487  CA  GLY    32      21.540  68.170  39.670  1.00  0.00            
ATOM    488  HA1 GLY    32      21.480  67.090  39.820  1.00  0.00            
ATOM    489  HA2 GLY    32      22.380  68.540  40.260  1.00  0.00            
ATOM    490  C   GLY    32      21.890  68.350  38.200  1.00  0.00            
ATOM    491  O   GLY    32      21.660  69.370  37.560  1.00  0.00            
ATOM    492  N   HIE    33      22.560  67.340  37.640  1.00  0.00            
ATOM    493  H   HIE    33      22.550  66.460  38.130  1.00  0.00            
ATOM    494  CA  HIE    33      22.830  67.280  36.210  1.00  0.00            
ATOM    495  HA  HIE    33      23.210  68.250  35.910  1.00  0.00            
ATOM    496  CB  HIE    33      23.920  66.210  36.130  1.00  0.00            
ATOM    497  HB1 HIE    33      23.890  65.940  35.080  1.00  0.00            
ATOM    498  HB2 HIE    33      23.710  65.400  36.830  1.00  0.00            
ATOM    499  CG  HIE    33      25.260  66.810  36.420  1.00  0.00            
ATOM    500  ND1 HIE    33      26.050  67.620  35.600  1.00  0.00            
ATOM    501  CE1 HIE    33      27.190  67.840  36.270  1.00  0.00            
ATOM    502  HE1 HIE    33      28.070  68.270  35.820  1.00  0.00            
ATOM    503  NE2 HIE    33      27.100  67.210  37.460  1.00  0.00            
ATOM    504  HE2 HIE    33      27.850  67.140  38.130  1.00  0.00            
ATOM    505  CD2 HIE    33      25.900  66.530  37.600  1.00  0.00            
ATOM    506  HD2 HIE    33      25.520  65.860  38.350  1.00  0.00            
ATOM    507  C   HIE    33      21.560  66.860  35.490  1.00  0.00            
ATOM    508  O   HIE    33      20.890  65.870  35.810  1.00  0.00            
ATOM    509  N   ILE    34      21.330  67.620  34.420  1.00  0.00            
ATOM    510  H   ILE    34      22.060  68.280  34.190  1.00  0.00            
ATOM    511  CA  ILE    34      20.270  67.420  33.450  1.00  0.00            
ATOM    512  HA  ILE    34      19.490  66.820  33.920  1.00  0.00            
ATOM    513  CB  ILE    34      19.540  68.730  33.160  1.00  0.00            
ATOM    514  HB  ILE    34      18.650  68.510  32.560  1.00  0.00            
ATOM    515  CG2 ILE    34      19.050  69.340  34.470  1.00  0.00            
ATOM    516 1HG2 ILE    34      18.110  69.850  34.250  1.00  0.00            
ATOM    517 2HG2 ILE    34      18.880  68.650  35.290  1.00  0.00            
ATOM    518 3HG2 ILE    34      19.720  70.130  34.800  1.00  0.00            
ATOM    519  CG1 ILE    34      20.420  69.700  32.370  1.00  0.00            
ATOM    520 1HG1 ILE    34      20.840  69.260  31.460  1.00  0.00            
ATOM    521 2HG1 ILE    34      21.330  69.900  32.930  1.00  0.00            
ATOM    522  CD  ILE    34      19.790  70.990  31.860  1.00  0.00            
ATOM    523  HD1 ILE    34      18.930  70.780  31.230  1.00  0.00            
ATOM    524  HD2 ILE    34      19.570  71.630  32.720  1.00  0.00            
ATOM    525  HD3 ILE    34      20.560  71.610  31.400  1.00  0.00            
ATOM    526  C   ILE    34      20.570  66.820  32.090  1.00  0.00            
ATOM    527  O   ILE    34      19.650  66.290  31.470  1.00  0.00            
ATOM    528  N   ARG    35      21.860  66.680  31.760  1.00  0.00            
ATOM    529  H   ARG    35      22.520  67.270  32.250  1.00  0.00            
ATOM    530  CA  ARG    35      22.390  65.790  30.750  1.00  0.00            
ATOM    531  HA  ARG    35      21.510  65.210  30.450  1.00  0.00            
ATOM    532  CB  ARG    35      23.000  66.590  29.610  1.00  0.00            
ATOM    533  HB1 ARG    35      23.160  65.850  28.820  1.00  0.00            
ATOM    534  HB2 ARG    35      24.000  66.960  29.840  1.00  0.00            
ATOM    535  CG  ARG    35      22.170  67.720  29.010  1.00  0.00            
ATOM    536  HG1 ARG    35      22.040  68.400  29.840  1.00  0.00            
ATOM    537  HG2 ARG    35      21.130  67.420  28.870  1.00  0.00            
ATOM    538  CD  ARG    35      22.760  68.370  27.760  1.00  0.00            
ATOM    539  HD1 ARG    35      23.160  67.580  27.130  1.00  0.00            
ATOM    540  HD2 ARG    35      23.650  68.910  28.060  1.00  0.00            
ATOM    541  NE  ARG    35      21.760  69.240  27.120  1.00  0.00            
ATOM    542  HE  ARG    35      21.490  68.970  26.190  1.00  0.00            
ATOM    543  CZ  ARG    35      21.190  70.360  27.570  1.00  0.00            
ATOM    544  NH1 ARG    35      21.580  70.830  28.770  1.00  0.00            
ATOM    545 1HH1 ARG    35      22.450  70.530  29.190  1.00  0.00            
ATOM    546 2HH1 ARG    35      21.110  71.610  29.200  1.00  0.00            
ATOM    547  NH2 ARG    35      20.180  71.020  26.990  1.00  0.00            
ATOM    548 1HH2 ARG    35      19.660  70.660  26.210  1.00  0.00            
ATOM    549 2HH2 ARG    35      19.850  71.870  27.440  1.00  0.00            
ATOM    550  C   ARG    35      23.190  64.670  31.400  1.00  0.00            
ATOM    551  O   ARG    35      23.690  64.800  32.510  1.00  0.00            
ATOM    552  N   ASP    36      23.360  63.530  30.720  1.00  0.00            
ATOM    553  H   ASP    36      23.060  63.480  29.760  1.00  0.00            
ATOM    554  CA  ASP    36      24.010  62.290  31.090  1.00  0.00            
ATOM    555  HA  ASP    36      24.130  62.280  32.170  1.00  0.00            
ATOM    556  CB  ASP    36      23.030  61.140  30.880  1.00  0.00            
ATOM    557  HB1 ASP    36      22.820  60.940  29.830  1.00  0.00            
ATOM    558  HB2 ASP    36      22.090  61.410  31.370  1.00  0.00            
ATOM    559  CG  ASP    36      23.530  59.930  31.650  1.00  0.00            
ATOM    560  OD1 ASP    36      24.050  59.040  30.960  1.00  0.00            
ATOM    561  OD2 ASP    36      23.500  59.840  32.900  1.00  0.00            
ATOM    562  C   ASP    36      25.390  62.070  30.480  1.00  0.00            
ATOM    563  O   ASP    36      25.470  62.110  29.260  1.00  0.00            
ATOM    564  N   LEU    37      26.380  61.790  31.330  1.00  0.00            
ATOM    565  H   LEU    37      26.100  61.890  32.290  1.00  0.00            
ATOM    566  CA  LEU    37      27.800  61.720  31.060  1.00  0.00            
ATOM    567  HA  LEU    37      27.990  62.310  30.170  1.00  0.00            
ATOM    568  CB  LEU    37      28.600  62.450  32.130  1.00  0.00            
ATOM    569  HB1 LEU    37      28.680  61.720  32.940  1.00  0.00            
ATOM    570  HB2 LEU    37      28.060  63.370  32.360  1.00  0.00            
ATOM    571  CG  LEU    37      30.040  62.760  31.730  1.00  0.00            
ATOM    572  HG  LEU    37      30.530  61.830  31.430  1.00  0.00            
ATOM    573  CD1 LEU    37      30.140  63.820  30.630  1.00  0.00            
ATOM    574 1HD1 LEU    37      29.780  64.760  31.060  1.00  0.00            
ATOM    575 2HD1 LEU    37      31.170  64.050  30.340  1.00  0.00            
ATOM    576 3HD1 LEU    37      29.490  63.540  29.810  1.00  0.00            
ATOM    577  CD2 LEU    37      30.780  63.320  32.940  1.00  0.00            
ATOM    578 1HD2 LEU    37      30.810  62.570  33.730  1.00  0.00            
ATOM    579 2HD2 LEU    37      31.810  63.540  32.660  1.00  0.00            
ATOM    580 3HD2 LEU    37      30.330  64.220  33.330  1.00  0.00            
ATOM    581  C   LEU    37      28.370  60.330  30.780  1.00  0.00            
ATOM    582  O   LEU    37      29.080  60.280  29.770  1.00  0.00            
ATOM    583  N   PRO    38      28.060  59.230  31.470  1.00  0.00            
ATOM    584  CD  PRO    38      27.310  59.280  32.710  1.00  0.00            
ATOM    585  HD1 PRO    38      26.290  58.910  32.620  1.00  0.00            
ATOM    586  HD2 PRO    38      27.300  60.220  33.250  1.00  0.00            
ATOM    587  CG  PRO    38      27.960  58.190  33.550  1.00  0.00            
ATOM    588  HG1 PRO    38      27.210  57.890  34.280  1.00  0.00            
ATOM    589  HG2 PRO    38      28.800  58.690  34.040  1.00  0.00            
ATOM    590  CB  PRO    38      28.530  57.140  32.590  1.00  0.00            
ATOM    591  HB1 PRO    38      27.850  56.290  32.490  1.00  0.00            
ATOM    592  HB2 PRO    38      29.520  56.860  32.940  1.00  0.00            
ATOM    593  CA  PRO    38      28.660  57.920  31.290  1.00  0.00            
ATOM    594  HA  PRO    38      29.720  57.980  31.060  1.00  0.00            
ATOM    595  C   PRO    38      27.970  57.250  30.100  1.00  0.00            
ATOM    596  O   PRO    38      26.750  57.210  30.030  1.00  0.00            
ATOM    597  N   THR    39      28.750  56.720  29.150  1.00  0.00            
ATOM    598  H   THR    39      29.730  56.620  29.370  1.00  0.00            
ATOM    599  CA  THR    39      28.250  56.240  27.880  1.00  0.00            
ATOM    600  HA  THR    39      27.490  56.900  27.460  1.00  0.00            
ATOM    601  CB  THR    39      29.480  56.200  26.980  1.00  0.00            
ATOM    602  HB  THR    39      29.160  55.950  25.970  1.00  0.00            
ATOM    603  CG2 THR    39      30.080  57.600  26.870  1.00  0.00            
ATOM    604 1HG2 THR    39      30.460  57.760  25.860  1.00  0.00            
ATOM    605 2HG2 THR    39      29.250  58.280  27.080  1.00  0.00            
ATOM    606 3HG2 THR    39      30.880  57.760  27.590  1.00  0.00            
ATOM    607  OG1 THR    39      30.470  55.300  27.420  1.00  0.00            
ATOM    608  HG1 THR    39      31.140  55.300  26.730  1.00  0.00            
ATOM    609  C   THR    39      27.790  54.790  27.970  1.00  0.00            
ATOM    610  O   THR    39      27.950  54.090  28.980  1.00  0.00            
ATOM    611  N   SER    40      27.260  54.240  26.880  1.00  0.00            
ATOM    612  H   SER    40      27.210  54.760  26.020  1.00  0.00            
ATOM    613  CA  SER    40      26.890  52.840  26.760  1.00  0.00            
ATOM    614  HA  SER    40      26.230  52.490  27.550  1.00  0.00            
ATOM    615  CB  SER    40      26.140  52.630  25.440  1.00  0.00            
ATOM    616  HB1 SER    40      26.080  51.570  25.210  1.00  0.00            
ATOM    617  HB2 SER    40      26.710  53.090  24.630  1.00  0.00            
ATOM    618  OG  SER    40      24.870  53.210  25.320  1.00  0.00            
ATOM    619  HG  SER    40      24.650  52.850  24.450  1.00  0.00            
ATOM    620  C   SER    40      28.110  51.930  26.700  1.00  0.00            
ATOM    621  O   SER    40      27.900  50.760  27.000  1.00  0.00            
ATOM    622  N   GLY    41      29.260  52.460  26.290  1.00  0.00            
ATOM    623  H   GLY    41      29.260  53.400  25.910  1.00  0.00            
ATOM    624  CA  GLY    41      30.530  51.780  26.450  1.00  0.00            
ATOM    625  HA1 GLY    41      31.070  52.320  25.670  1.00  0.00            
ATOM    626  HA2 GLY    41      30.510  50.730  26.190  1.00  0.00            
ATOM    627  C   GLY    41      31.270  51.950  27.770  1.00  0.00            
ATOM    628  O   GLY    41      32.340  51.360  27.890  1.00  0.00            
ATOM    629  N   SER    42      30.750  52.630  28.800  1.00  0.00            
ATOM    630  H   SER    42      30.040  53.340  28.710  1.00  0.00            
ATOM    631  CA  SER    42      31.460  52.800  30.060  1.00  0.00            
ATOM    632  HA  SER    42      32.310  52.120  30.090  1.00  0.00            
ATOM    633  CB  SER    42      32.110  54.170  30.220  1.00  0.00            
ATOM    634  HB1 SER    42      32.910  54.220  29.480  1.00  0.00            
ATOM    635  HB2 SER    42      32.530  54.270  31.220  1.00  0.00            
ATOM    636  OG  SER    42      31.180  55.210  30.000  1.00  0.00            
ATOM    637  HG  SER    42      31.040  55.280  29.050  1.00  0.00            
ATOM    638  C   SER    42      30.580  52.530  31.270  1.00  0.00            
ATOM    639  O   SER    42      31.090  52.330  32.370  1.00  0.00            
ATOM    640  N   ALA    43      29.250  52.520  31.170  1.00  0.00            
ATOM    641  H   ALA    43      28.840  52.970  30.370  1.00  0.00            
ATOM    642  CA  ALA    43      28.190  51.960  31.990  1.00  0.00            
ATOM    643  HA  ALA    43      28.480  51.450  32.900  1.00  0.00            
ATOM    644  CB  ALA    43      27.490  53.220  32.500  1.00  0.00            
ATOM    645  HB1 ALA    43      27.180  53.020  33.520  1.00  0.00            
ATOM    646  HB2 ALA    43      28.140  54.090  32.640  1.00  0.00            
ATOM    647  HB3 ALA    43      26.690  53.490  31.810  1.00  0.00            
ATOM    648  C   ALA    43      27.250  51.040  31.230  1.00  0.00            
ATOM    649  O   ALA    43      27.220  51.070  30.000  1.00  0.00            
ATOM    650  N   ALA    44      26.320  50.280  31.810  1.00  0.00            
ATOM    651  H   ALA    44      26.200  50.410  32.810  1.00  0.00            
ATOM    652  CA  ALA    44      25.560  49.160  31.280  1.00  0.00            
ATOM    653  HA  ALA    44      26.170  48.730  30.490  1.00  0.00            
ATOM    654  CB  ALA    44      25.430  48.160  32.420  1.00  0.00            
ATOM    655  HB1 ALA    44      26.420  47.780  32.670  1.00  0.00            
ATOM    656  HB2 ALA    44      24.970  48.600  33.300  1.00  0.00            
ATOM    657  HB3 ALA    44      24.820  47.320  32.090  1.00  0.00            
ATOM    658  C   ALA    44      24.260  49.570  30.620  1.00  0.00            
ATOM    659  O   ALA    44      23.430  48.730  30.280  1.00  0.00            
ATOM    660  N   LYS    45      24.060  50.880  30.450  1.00  0.00            
ATOM    661  H   LYS    45      24.710  51.590  30.750  1.00  0.00            
ATOM    662  CA  LYS    45      22.860  51.400  29.820  1.00  0.00            
ATOM    663  HA  LYS    45      21.970  50.920  30.240  1.00  0.00            
ATOM    664  CB  LYS    45      22.730  52.900  30.030  1.00  0.00            
ATOM    665  HB1 LYS    45      22.630  53.170  31.080  1.00  0.00            
ATOM    666  HB2 LYS    45      21.780  53.120  29.530  1.00  0.00            
ATOM    667  CG  LYS    45      23.960  53.680  29.540  1.00  0.00            
ATOM    668  HG1 LYS    45      23.930  53.600  28.460  1.00  0.00            
ATOM    669  HG2 LYS    45      24.930  53.230  29.720  1.00  0.00            
ATOM    670  CD  LYS    45      24.090  55.130  29.980  1.00  0.00            
ATOM    671  HD1 LYS    45      23.100  55.570  29.850  1.00  0.00            
ATOM    672  HD2 LYS    45      24.880  55.620  29.420  1.00  0.00            
ATOM    673  CE  LYS    45      24.520  55.300  31.430  1.00  0.00            
ATOM    674  HE1 LYS    45      25.590  55.130  31.550  1.00  0.00            
ATOM    675  HE2 LYS    45      24.060  54.500  32.010  1.00  0.00            
ATOM    676  NZ  LYS    45      24.100  56.580  32.030  1.00  0.00            
ATOM    677  HZ1 LYS    45      23.180  56.470  32.410  1.00  0.00            
ATOM    678  HZ2 LYS    45      24.730  56.790  32.790  1.00  0.00            
ATOM    679  HZ3 LYS    45      24.180  57.300  31.330  1.00  0.00            
ATOM    680  C   LYS    45      22.760  51.090  28.330  1.00  0.00            
ATOM    681  O   LYS    45      23.750  50.700  27.720  1.00  0.00            
ATOM    682  N   LYS    46      21.550  51.260  27.810  1.00  0.00            
ATOM    683  H   LYS    46      20.780  51.480  28.440  1.00  0.00            
ATOM    684  CA  LYS    46      21.210  51.180  26.400  1.00  0.00            
ATOM    685  HA  LYS    46      22.100  50.900  25.830  1.00  0.00            
ATOM    686  CB  LYS    46      20.300  49.980  26.190  1.00  0.00            
ATOM    687  HB1 LYS    46      19.460  50.030  26.880  1.00  0.00            
ATOM    688  HB2 LYS    46      20.880  49.070  26.370  1.00  0.00            
ATOM    689  CG  LYS    46      19.830  49.910  24.740  1.00  0.00            
ATOM    690  HG1 LYS    46      20.660  50.000  24.050  1.00  0.00            
ATOM    691  HG2 LYS    46      19.150  50.690  24.390  1.00  0.00            
ATOM    692  CD  LYS    46      19.300  48.520  24.400  1.00  0.00            
ATOM    693  HD1 LYS    46      18.480  48.350  25.100  1.00  0.00            
ATOM    694  HD2 LYS    46      20.120  47.790  24.460  1.00  0.00            
ATOM    695  CE  LYS    46      18.650  48.510  23.020  1.00  0.00            
ATOM    696  HE1 LYS    46      18.040  49.400  22.890  1.00  0.00            
ATOM    697  HE2 LYS    46      17.950  47.670  22.990  1.00  0.00            
ATOM    698  NZ  LYS    46      19.570  48.150  21.930  1.00  0.00            
ATOM    699  HZ1 LYS    46      19.070  48.010  21.060  1.00  0.00            
ATOM    700  HZ2 LYS    46      20.300  48.850  21.890  1.00  0.00            
ATOM    701  HZ3 LYS    46      20.010  47.270  22.160  1.00  0.00            
ATOM    702  C   LYS    46      20.620  52.530  26.000  1.00  0.00            
ATOM    703  O   LYS    46      19.960  53.150  26.820  1.00  0.00            
ATOM    704  N   SER    47      20.910  52.970  24.770  1.00  0.00            
ATOM    705  H   SER    47      21.540  52.420  24.210  1.00  0.00            
ATOM    706  CA  SER    47      20.640  54.320  24.300  1.00  0.00            
ATOM    707  HA  SER    47      19.930  54.840  24.950  1.00  0.00            
ATOM    708  CB  SER    47      21.910  55.160  24.370  1.00  0.00            
ATOM    709  HB1 SER    47      21.810  56.190  24.040  1.00  0.00            
ATOM    710  HB2 SER    47      22.710  54.720  23.780  1.00  0.00            
ATOM    711  OG  SER    47      22.440  55.110  25.680  1.00  0.00            
ATOM    712  HG  SER    47      22.940  54.300  25.800  1.00  0.00            
ATOM    713  C   SER    47      20.130  54.310  22.870  1.00  0.00            
ATOM    714  O   SER    47      20.590  53.560  22.010  1.00  0.00            
ATOM    715  N   ALA    48      19.300  55.330  22.650  1.00  0.00            
ATOM    716  H   ALA    48      19.060  55.960  23.400  1.00  0.00            
ATOM    717  CA  ALA    48      18.710  55.660  21.360  1.00  0.00            
ATOM    718  HA  ALA    48      19.100  54.910  20.670  1.00  0.00            
ATOM    719  CB  ALA    48      17.190  55.590  21.450  1.00  0.00            
ATOM    720  HB1 ALA    48      16.680  55.540  20.490  1.00  0.00            
ATOM    721  HB2 ALA    48      17.040  54.630  21.960  1.00  0.00            
ATOM    722  HB3 ALA    48      16.720  56.290  22.140  1.00  0.00            
ATOM    723  C   ALA    48      19.210  56.980  20.800  1.00  0.00            
ATOM    724  O   ALA    48      19.790  57.850  21.450  1.00  0.00            
ATOM    725  N   ASP    49      18.970  57.040  19.490  1.00  0.00            
ATOM    726  H   ASP    49      18.540  56.260  19.010  1.00  0.00            
ATOM    727  CA  ASP    49      19.730  57.910  18.620  1.00  0.00            
ATOM    728  HA  ASP    49      20.410  58.570  19.150  1.00  0.00            
ATOM    729  CB  ASP    49      20.690  57.040  17.810  1.00  0.00            
ATOM    730  HB1 ASP    49      20.080  56.280  17.320  1.00  0.00            
ATOM    731  HB2 ASP    49      21.370  56.520  18.490  1.00  0.00            
ATOM    732  CG  ASP    49      21.440  57.690  16.660  1.00  0.00            
ATOM    733  OD1 ASP    49      22.440  58.400  16.870  1.00  0.00            
ATOM    734  OD2 ASP    49      21.060  57.490  15.480  1.00  0.00            
ATOM    735  C   ASP    49      18.920  58.850  17.740  1.00  0.00            
ATOM    736  O   ASP    49      17.890  58.470  17.190  1.00  0.00            
ATOM    737  N   SER    50      19.380  60.100  17.600  1.00  0.00            
ATOM    738  H   SER    50      20.210  60.400  18.090  1.00  0.00            
ATOM    739  CA  SER    50      18.690  61.190  16.940  1.00  0.00            
ATOM    740  HA  SER    50      17.660  61.230  17.290  1.00  0.00            
ATOM    741  CB  SER    50      19.300  62.560  17.200  1.00  0.00            
ATOM    742  HB1 SER    50      18.710  63.370  16.770  1.00  0.00            
ATOM    743  HB2 SER    50      20.290  62.720  16.770  1.00  0.00            
ATOM    744  OG  SER    50      19.200  62.670  18.600  1.00  0.00            
ATOM    745  HG  SER    50      19.950  63.210  18.830  1.00  0.00            
ATOM    746  C   SER    50      18.670  61.030  15.430  1.00  0.00            
ATOM    747  O   SER    50      17.860  61.690  14.780  1.00  0.00            
ATOM    748  N   THR    51      19.430  60.110  14.820  1.00  0.00            
ATOM    749  H   THR    51      20.130  59.720  15.440  1.00  0.00            
ATOM    750  CA  THR    51      19.440  59.740  13.420  1.00  0.00            
ATOM    751  HA  THR    51      18.980  60.570  12.890  1.00  0.00            
ATOM    752  CB  THR    51      20.800  59.500  12.770  1.00  0.00            
ATOM    753  HB  THR    51      20.610  59.760  11.730  1.00  0.00            
ATOM    754  CG2 THR    51      21.790  60.540  13.290  1.00  0.00            
ATOM    755 1HG2 THR    51      22.220  60.400  14.280  1.00  0.00            
ATOM    756 2HG2 THR    51      22.580  60.620  12.550  1.00  0.00            
ATOM    757 3HG2 THR    51      21.260  61.490  13.290  1.00  0.00            
ATOM    758  OG1 THR    51      21.320  58.200  12.900  1.00  0.00            
ATOM    759  HG1 THR    51      21.300  58.000  13.830  1.00  0.00            
ATOM    760  C   THR    51      18.560  58.520  13.170  1.00  0.00            
ATOM    761  O   THR    51      18.070  58.310  12.060  1.00  0.00            
ATOM    762  N   SER    52      18.440  57.660  14.190  1.00  0.00            
ATOM    763  H   SER    52      18.800  58.020  15.060  1.00  0.00            
ATOM    764  CA  SER    52      17.700  56.420  14.100  1.00  0.00            
ATOM    765  HA  SER    52      17.820  56.040  13.080  1.00  0.00            
ATOM    766  CB  SER    52      18.330  55.430  15.080  1.00  0.00            
ATOM    767  HB1 SER    52      17.820  54.470  15.090  1.00  0.00            
ATOM    768  HB2 SER    52      18.400  55.860  16.070  1.00  0.00            
ATOM    769  OG  SER    52      19.650  55.050  14.740  1.00  0.00            
ATOM    770  HG  SER    52      20.120  55.880  14.750  1.00  0.00            
ATOM    771  C   SER    52      16.190  56.380  14.280  1.00  0.00            
ATOM    772  O   SER    52      15.610  55.330  14.010  1.00  0.00            
ATOM    773  N   THR    53      15.620  57.510  14.700  1.00  0.00            
ATOM    774  H   THR    53      16.270  58.280  14.810  1.00  0.00            
ATOM    775  CA  THR    53      14.220  57.850  14.580  1.00  0.00            
ATOM    776  HA  THR    53      13.530  57.040  14.320  1.00  0.00            
ATOM    777  CB  THR    53      13.740  58.420  15.910  1.00  0.00            
ATOM    778  HB  THR    53      13.830  57.670  16.690  1.00  0.00            
ATOM    779  CG2 THR    53      14.250  59.780  16.400  1.00  0.00            
ATOM    780 1HG2 THR    53      13.860  59.890  17.410  1.00  0.00            
ATOM    781 2HG2 THR    53      15.330  59.770  16.440  1.00  0.00            
ATOM    782 3HG2 THR    53      13.870  60.620  15.810  1.00  0.00            
ATOM    783  OG1 THR    53      12.400  58.770  15.650  1.00  0.00            
ATOM    784  HG1 THR    53      12.040  59.120  16.460  1.00  0.00            
ATOM    785  C   THR    53      14.020  58.800  13.410  1.00  0.00            
ATOM    786  O   THR    53      14.780  59.730  13.160  1.00  0.00            
ATOM    787  N   LYS    54      12.950  58.550  12.650  1.00  0.00            
ATOM    788  H   LYS    54      12.360  57.780  12.920  1.00  0.00            
ATOM    789  CA  LYS    54      12.620  59.220  11.410  1.00  0.00            
ATOM    790  HA  LYS    54      13.570  59.380  10.890  1.00  0.00            
ATOM    791  CB  LYS    54      11.800  58.330  10.480  1.00  0.00            
ATOM    792  HB1 LYS    54      12.220  57.320  10.470  1.00  0.00            
ATOM    793  HB2 LYS    54      11.810  58.840   9.510  1.00  0.00            
ATOM    794  CG  LYS    54      10.320  58.270  10.820  1.00  0.00            
ATOM    795  HG1 LYS    54       9.740  59.130  10.450  1.00  0.00            
ATOM    796  HG2 LYS    54      10.390  58.330  11.900  1.00  0.00            
ATOM    797  CD  LYS    54       9.640  57.000  10.330  1.00  0.00            
ATOM    798  HD1 LYS    54      10.240  56.150  10.650  1.00  0.00            
ATOM    799  HD2 LYS    54       9.570  57.050   9.240  1.00  0.00            
ATOM    800  CE  LYS    54       8.250  56.830  10.940  1.00  0.00            
ATOM    801  HE1 LYS    54       7.660  57.730  10.790  1.00  0.00            
ATOM    802  HE2 LYS    54       8.390  56.600  12.000  1.00  0.00            
ATOM    803  NZ  LYS    54       7.620  55.760  10.160  1.00  0.00            
ATOM    804  HZ1 LYS    54       8.060  54.860  10.340  1.00  0.00            
ATOM    805  HZ2 LYS    54       6.620  55.720  10.340  1.00  0.00            
ATOM    806  HZ3 LYS    54       7.600  55.900   9.160  1.00  0.00            
ATOM    807  C   LYS    54      12.140  60.660  11.470  1.00  0.00            
ATOM    808  O   LYS    54      11.400  61.140  10.610  1.00  0.00            
ATOM    809  N   THR    55      12.520  61.350  12.550  1.00  0.00            
ATOM    810  H   THR    55      13.030  60.840  13.260  1.00  0.00            
ATOM    811  CA  THR    55      12.320  62.770  12.750  1.00  0.00            
ATOM    812  HA  THR    55      12.100  63.130  11.750  1.00  0.00            
ATOM    813  CB  THR    55      11.080  63.050  13.590  1.00  0.00            
ATOM    814  HB  THR    55      10.530  62.110  13.590  1.00  0.00            
ATOM    815  CG2 THR    55      11.200  63.500  15.040  1.00  0.00            
ATOM    816 1HG2 THR    55      10.200  63.400  15.480  1.00  0.00            
ATOM    817 2HG2 THR    55      11.920  62.840  15.530  1.00  0.00            
ATOM    818 3HG2 THR    55      11.550  64.530  15.070  1.00  0.00            
ATOM    819  OG1 THR    55      10.430  64.070  12.870  1.00  0.00            
ATOM    820  HG1 THR    55       9.510  64.130  13.160  1.00  0.00            
ATOM    821  C   THR    55      13.600  63.390  13.290  1.00  0.00            
ATOM    822  O   THR    55      14.190  62.750  14.170  1.00  0.00            
ATOM    823  N   ALA    56      14.020  64.570  12.850  1.00  0.00            
ATOM    824  H   ALA    56      13.460  65.040  12.150  1.00  0.00            
ATOM    825  CA  ALA    56      15.150  65.270  13.440  1.00  0.00            
ATOM    826  HA  ALA    56      15.950  64.530  13.570  1.00  0.00            
ATOM    827  CB  ALA    56      15.690  66.380  12.540  1.00  0.00            
ATOM    828  HB1 ALA    56      16.530  66.860  13.030  1.00  0.00            
ATOM    829  HB2 ALA    56      15.980  65.950  11.580  1.00  0.00            
ATOM    830  HB3 ALA    56      14.900  67.100  12.340  1.00  0.00            
ATOM    831  C   ALA    56      14.860  65.690  14.870  1.00  0.00            
ATOM    832  O   ALA    56      13.720  65.960  15.250  1.00  0.00            
ATOM    833  N   LYS    57      15.940  65.920  15.620  1.00  0.00            
ATOM    834  H   LYS    57      16.820  65.560  15.280  1.00  0.00            
ATOM    835  CA  LYS    57      15.940  66.550  16.930  1.00  0.00            
ATOM    836  HA  LYS    57      15.330  65.990  17.630  1.00  0.00            
ATOM    837  CB  LYS    57      17.370  66.540  17.450  1.00  0.00            
ATOM    838  HB1 LYS    57      18.030  67.170  16.840  1.00  0.00            
ATOM    839  HB2 LYS    57      17.690  65.500  17.350  1.00  0.00            
ATOM    840  CG  LYS    57      17.500  66.870  18.930  1.00  0.00            
ATOM    841  HG1 LYS    57      17.160  67.890  19.130  1.00  0.00            
ATOM    842  HG2 LYS    57      18.560  66.730  19.150  1.00  0.00            
ATOM    843  CD  LYS    57      16.620  66.170  19.960  1.00  0.00            
ATOM    844  HD1 LYS    57      15.550  66.230  19.810  1.00  0.00            
ATOM    845  HD2 LYS    57      16.930  66.540  20.950  1.00  0.00            
ATOM    846  CE  LYS    57      16.960  64.690  19.940  1.00  0.00            
ATOM    847  HE1 LYS    57      18.040  64.570  19.820  1.00  0.00            
ATOM    848  HE2 LYS    57      16.650  64.250  18.990  1.00  0.00            
ATOM    849  NZ  LYS    57      16.480  63.970  21.130  1.00  0.00            
ATOM    850  HZ1 LYS    57      16.780  63.010  21.160  1.00  0.00            
ATOM    851  HZ2 LYS    57      17.090  64.300  21.870  1.00  0.00            
ATOM    852  HZ3 LYS    57      15.490  64.000  21.330  1.00  0.00            
ATOM    853  C   LYS    57      15.340  67.960  16.950  1.00  0.00            
ATOM    854  O   LYS    57      16.060  68.940  16.810  1.00  0.00            
ATOM    855  N   LYS    58      14.010  68.010  16.940  1.00  0.00            
ATOM    856  H   LYS    58      13.530  67.130  16.840  1.00  0.00            
ATOM    857  CA  LYS    58      13.260  69.230  16.700  1.00  0.00            
ATOM    858  HA  LYS    58      13.870  70.120  16.880  1.00  0.00            
ATOM    859  CB  LYS    58      12.760  69.320  15.260  1.00  0.00            
ATOM    860  HB1 LYS    58      11.980  70.070  15.180  1.00  0.00            
ATOM    861  HB2 LYS    58      12.210  68.390  15.070  1.00  0.00            
ATOM    862  CG  LYS    58      13.890  69.660  14.290  1.00  0.00            
ATOM    863  HG1 LYS    58      14.510  68.820  13.980  1.00  0.00            
ATOM    864  HG2 LYS    58      14.540  70.350  14.840  1.00  0.00            
ATOM    865  CD  LYS    58      13.460  70.450  13.060  1.00  0.00            
ATOM    866  HD1 LYS    58      12.950  71.370  13.340  1.00  0.00            
ATOM    867  HD2 LYS    58      12.690  69.950  12.480  1.00  0.00            
ATOM    868  CE  LYS    58      14.710  70.780  12.250  1.00  0.00            
ATOM    869  HE1 LYS    58      15.340  69.890  12.160  1.00  0.00            
ATOM    870  HE2 LYS    58      15.160  71.660  12.710  1.00  0.00            
ATOM    871  NZ  LYS    58      14.250  71.140  10.900  1.00  0.00            
ATOM    872  HZ1 LYS    58      15.000  71.530  10.340  1.00  0.00            
ATOM    873  HZ2 LYS    58      13.770  70.380  10.450  1.00  0.00            
ATOM    874  HZ3 LYS    58      13.500  71.820  10.930  1.00  0.00            
ATOM    875  C   LYS    58      12.120  69.300  17.700  1.00  0.00            
ATOM    876  O   LYS    58      11.400  68.320  17.880  1.00  0.00            
ATOM    877  N   PRO    59      11.910  70.440  18.350  1.00  0.00            
ATOM    878  CD  PRO    59      12.590  71.720  18.220  1.00  0.00            
ATOM    879  HD1 PRO    59      12.240  72.190  17.300  1.00  0.00            
ATOM    880  HD2 PRO    59      13.670  71.600  18.320  1.00  0.00            
ATOM    881  CG  PRO    59      12.120  72.550  19.410  1.00  0.00            
ATOM    882  HG1 PRO    59      12.260  73.620  19.280  1.00  0.00            
ATOM    883  HG2 PRO    59      12.710  72.130  20.230  1.00  0.00            
ATOM    884  CB  PRO    59      10.660  72.150  19.540  1.00  0.00            
ATOM    885  HB1 PRO    59      10.170  72.650  18.700  1.00  0.00            
ATOM    886  HB2 PRO    59      10.150  72.370  20.470  1.00  0.00            
ATOM    887  CA  PRO    59      10.810  70.650  19.280  1.00  0.00            
ATOM    888  HA  PRO    59      10.990  70.270  20.290  1.00  0.00            
ATOM    889  C   PRO    59       9.440  70.140  18.870  1.00  0.00            
ATOM    890  O   PRO    59       8.960  70.400  17.760  1.00  0.00            
ATOM    891  N   LYS    60       8.740  69.590  19.860  1.00  0.00            
ATOM    892  H   LYS    60       9.170  69.540  20.770  1.00  0.00            
ATOM    893  CA  LYS    60       7.570  68.720  19.860  1.00  0.00            
ATOM    894  HA  LYS    60       7.460  68.330  20.870  1.00  0.00            
ATOM    895  CB  LYS    60       6.320  69.440  19.370  1.00  0.00            
ATOM    896  HB1 LYS    60       5.510  68.720  19.470  1.00  0.00            
ATOM    897  HB2 LYS    60       6.380  69.730  18.320  1.00  0.00            
ATOM    898  CG  LYS    60       6.070  70.740  20.130  1.00  0.00            
ATOM    899  HG1 LYS    60       5.120  71.110  19.730  1.00  0.00            
ATOM    900  HG2 LYS    60       6.850  71.460  19.880  1.00  0.00            
ATOM    901  CD  LYS    60       6.010  70.680  21.650  1.00  0.00            
ATOM    902  HD1 LYS    60       5.830  71.640  22.130  1.00  0.00            
ATOM    903  HD2 LYS    60       7.010  70.450  22.020  1.00  0.00            
ATOM    904  CE  LYS    60       4.970  69.680  22.140  1.00  0.00            
ATOM    905  HE1 LYS    60       4.940  68.850  21.440  1.00  0.00            
ATOM    906  HE2 LYS    60       4.010  70.180  22.000  1.00  0.00            
ATOM    907  NZ  LYS    60       5.190  69.220  23.520  1.00  0.00            
ATOM    908  HZ1 LYS    60       5.400  70.000  24.130  1.00  0.00            
ATOM    909  HZ2 LYS    60       4.470  68.670  23.970  1.00  0.00            
ATOM    910  HZ3 LYS    60       6.020  68.650  23.490  1.00  0.00            
ATOM    911  C   LYS    60       7.790  67.480  19.010  1.00  0.00            
ATOM    912  O   LYS    60       7.310  66.390  19.330  1.00  0.00            
ATOM    913  N   LYS    61       8.530  67.510  17.900  1.00  0.00            
ATOM    914  H   LYS    61       8.790  68.380  17.470  1.00  0.00            
ATOM    915  CA  LYS    61       8.670  66.370  17.010  1.00  0.00            
ATOM    916  HA  LYS    61       7.660  66.000  16.850  1.00  0.00            
ATOM    917  CB  LYS    61       9.360  66.730  15.700  1.00  0.00            
ATOM    918  HB1 LYS    61       9.350  65.850  15.060  1.00  0.00            
ATOM    919  HB2 LYS    61      10.350  67.170  15.860  1.00  0.00            
ATOM    920  CG  LYS    61       8.530  67.840  15.060  1.00  0.00            
ATOM    921  HG1 LYS    61       8.620  68.840  15.480  1.00  0.00            
ATOM    922  HG2 LYS    61       7.510  67.480  15.160  1.00  0.00            
ATOM    923  CD  LYS    61       8.900  68.080  13.600  1.00  0.00            
ATOM    924  HD1 LYS    61       9.180  67.120  13.160  1.00  0.00            
ATOM    925  HD2 LYS    61       9.720  68.790  13.540  1.00  0.00            
ATOM    926  CE  LYS    61       7.790  68.650  12.720  1.00  0.00            
ATOM    927  HE1 LYS    61       6.860  68.090  12.860  1.00  0.00            
ATOM    928  HE2 LYS    61       8.140  68.470  11.700  1.00  0.00            
ATOM    929  NZ  LYS    61       7.640  70.100  12.870  1.00  0.00            
ATOM    930  HZ1 LYS    61       8.550  70.530  12.750  1.00  0.00            
ATOM    931  HZ2 LYS    61       6.930  70.550  12.310  1.00  0.00            
ATOM    932  HZ3 LYS    61       7.450  70.410  13.820  1.00  0.00            
ATOM    933  C   LYS    61       9.420  65.230  17.690  1.00  0.00            
ATOM    934  O   LYS    61       9.060  64.060  17.600  1.00  0.00            
ATOM    935  N   ASP    62      10.510  65.620  18.350  1.00  0.00            
ATOM    936  H   ASP    62      10.690  66.620  18.280  1.00  0.00            
ATOM    937  CA  ASP    62      11.320  64.790  19.220  1.00  0.00            
ATOM    938  HA  ASP    62      10.790  63.850  19.320  1.00  0.00            
ATOM    939  CB  ASP    62      12.690  64.560  18.610  1.00  0.00            
ATOM    940  HB1 ASP    62      13.230  65.460  18.280  1.00  0.00            
ATOM    941  HB2 ASP    62      12.440  64.060  17.670  1.00  0.00            
ATOM    942  CG  ASP    62      13.600  63.740  19.510  1.00  0.00            
ATOM    943  OD1 ASP    62      14.140  62.710  19.050  1.00  0.00            
ATOM    944  OD2 ASP    62      13.890  64.160  20.650  1.00  0.00            
ATOM    945  C   ASP    62      11.360  65.400  20.620  1.00  0.00            
ATOM    946  O   ASP    62      11.770  66.560  20.650  1.00  0.00            
ATOM    947  N   GLU    63      10.920  64.710  21.670  1.00  0.00            
ATOM    948  H   GLU    63      10.510  63.800  21.540  1.00  0.00            
ATOM    949  CA  GLU    63      10.980  65.320  22.980  1.00  0.00            
ATOM    950  HA  GLU    63      11.510  66.260  22.860  1.00  0.00            
ATOM    951  CB  GLU    63       9.590  65.580  23.580  1.00  0.00            
ATOM    952  HB1 GLU    63       9.800  66.180  24.460  1.00  0.00            
ATOM    953  HB2 GLU    63       9.240  64.630  23.960  1.00  0.00            
ATOM    954  CG  GLU    63       8.570  66.290  22.690  1.00  0.00            
ATOM    955  HG1 GLU    63       8.030  65.590  22.050  1.00  0.00            
ATOM    956  HG2 GLU    63       9.100  67.030  22.090  1.00  0.00            
ATOM    957  CD  GLU    63       7.460  67.010  23.430  1.00  0.00            
ATOM    958  OE1 GLU    63       7.680  68.160  23.870  1.00  0.00            
ATOM    959  OE2 GLU    63       6.300  66.580  23.250  1.00  0.00            
ATOM    960  C   GLU    63      11.900  64.500  23.870  1.00  0.00            
ATOM    961  O   GLU    63      12.000  64.830  25.050  1.00  0.00            
ATOM    962  N   ARG    64      12.490  63.420  23.350  1.00  0.00            
ATOM    963  H   ARG    64      12.370  63.280  22.360  1.00  0.00            
ATOM    964  CA  ARG    64      13.270  62.490  24.140  1.00  0.00            
ATOM    965  HA  ARG    64      12.690  62.250  25.030  1.00  0.00            
ATOM    966  CB  ARG    64      13.310  61.150  23.420  1.00  0.00            
ATOM    967  HB1 ARG    64      12.280  60.940  23.160  1.00  0.00            
ATOM    968  HB2 ARG    64      13.580  60.390  24.160  1.00  0.00            
ATOM    969  CG  ARG    64      14.210  60.940  22.200  1.00  0.00            
ATOM    970  HG1 ARG    64      15.230  61.160  22.520  1.00  0.00            
ATOM    971  HG2 ARG    64      13.920  61.630  21.410  1.00  0.00            
ATOM    972  CD  ARG    64      14.140  59.480  21.750  1.00  0.00            
ATOM    973  HD1 ARG    64      13.110  59.330  21.450  1.00  0.00            
ATOM    974  HD2 ARG    64      14.380  58.850  22.600  1.00  0.00            
ATOM    975  NE  ARG    64      15.020  59.150  20.630  1.00  0.00            
ATOM    976  HE  ARG    64      15.670  59.890  20.390  1.00  0.00            
ATOM    977  CZ  ARG    64      15.030  58.020  19.900  1.00  0.00            
ATOM    978  NH1 ARG    64      14.250  57.020  20.320  1.00  0.00            
ATOM    979 1HH1 ARG    64      13.780  57.130  21.210  1.00  0.00            
ATOM    980 2HH1 ARG    64      14.120  56.220  19.720  1.00  0.00            
ATOM    981  NH2 ARG    64      15.790  57.790  18.820  1.00  0.00            
ATOM    982 1HH2 ARG    64      16.320  58.530  18.390  1.00  0.00            
ATOM    983 2HH2 ARG    64      16.010  56.880  18.420  1.00  0.00            
ATOM    984  C   ARG    64      14.640  63.000  24.580  1.00  0.00            
ATOM    985  O   ARG    64      15.240  63.820  23.900  1.00  0.00            
ATOM    986  N   GLY    65      15.160  62.460  25.690  1.00  0.00            
ATOM    987  H   GLY    65      14.650  61.790  26.250  1.00  0.00            
ATOM    988  CA  GLY    65      16.510  62.730  26.140  1.00  0.00            
ATOM    989  HA1 GLY    65      16.620  62.410  27.170  1.00  0.00            
ATOM    990  HA2 GLY    65      16.730  63.800  26.090  1.00  0.00            
ATOM    991  C   GLY    65      17.600  62.030  25.360  1.00  0.00            
ATOM    992  O   GLY    65      18.670  62.620  25.180  1.00  0.00            
ATOM    993  N   ALA    66      17.330  60.770  25.010  1.00  0.00            
ATOM    994  H   ALA    66      16.450  60.420  25.360  1.00  0.00            
ATOM    995  CA  ALA    66      18.150  60.000  24.090  1.00  0.00            
ATOM    996  HA  ALA    66      19.080  59.690  24.570  1.00  0.00            
ATOM    997  CB  ALA    66      17.370  58.740  23.740  1.00  0.00            
ATOM    998  HB1 ALA    66      16.750  58.520  24.610  1.00  0.00            
ATOM    999  HB2 ALA    66      16.770  58.990  22.870  1.00  0.00            
ATOM   1000  HB3 ALA    66      17.990  57.850  23.610  1.00  0.00            
ATOM   1001  C   ALA    66      18.440  60.740  22.790  1.00  0.00            
ATOM   1002  O   ALA    66      17.600  61.460  22.260  1.00  0.00            
ATOM   1003  N   LEU    67      19.650  60.520  22.290  1.00  0.00            
ATOM   1004  H   LEU    67      20.060  59.620  22.490  1.00  0.00            
ATOM   1005  CA  LEU    67      20.380  61.270  21.280  1.00  0.00            
ATOM   1006  HA  LEU    67      19.630  61.720  20.630  1.00  0.00            
ATOM   1007  CB  LEU    67      21.020  62.380  22.110  1.00  0.00            
ATOM   1008  HB1 LEU    67      21.830  61.930  22.690  1.00  0.00            
ATOM   1009  HB2 LEU    67      20.360  62.880  22.810  1.00  0.00            
ATOM   1010  CG  LEU    67      21.690  63.490  21.300  1.00  0.00            
ATOM   1011  HG  LEU    67      22.170  63.050  20.430  1.00  0.00            
ATOM   1012  CD1 LEU    67      20.680  64.520  20.790  1.00  0.00            
ATOM   1013 1HD1 LEU    67      19.620  64.290  20.910  1.00  0.00            
ATOM   1014 2HD1 LEU    67      20.850  65.480  21.290  1.00  0.00            
ATOM   1015 3HD1 LEU    67      20.900  64.690  19.740  1.00  0.00            
ATOM   1016  CD2 LEU    67      22.850  64.180  22.010  1.00  0.00            
ATOM   1017 1HD2 LEU    67      22.440  64.810  22.810  1.00  0.00            
ATOM   1018 2HD2 LEU    67      23.560  63.430  22.350  1.00  0.00            
ATOM   1019 3HD2 LEU    67      23.310  64.840  21.280  1.00  0.00            
ATOM   1020  C   LEU    67      21.410  60.440  20.540  1.00  0.00            
ATOM   1021  O   LEU    67      21.580  60.570  19.330  1.00  0.00            
ATOM   1022  N   VAL    68      22.210  59.690  21.310  1.00  0.00            
ATOM   1023  H   VAL    68      22.010  59.700  22.300  1.00  0.00            
ATOM   1024  CA  VAL    68      23.500  59.150  20.910  1.00  0.00            
ATOM   1025  HA  VAL    68      23.390  58.920  19.850  1.00  0.00            
ATOM   1026  CB  VAL    68      24.700  60.070  21.120  1.00  0.00            
ATOM   1027  HB  VAL    68      24.490  60.980  20.550  1.00  0.00            
ATOM   1028  CG1 VAL    68      24.850  60.470  22.580  1.00  0.00            
ATOM   1029 1HG1 VAL    68      25.000  59.590  23.210  1.00  0.00            
ATOM   1030 2HG1 VAL    68      25.620  61.240  22.580  1.00  0.00            
ATOM   1031 3HG1 VAL    68      23.940  60.980  22.890  1.00  0.00            
ATOM   1032  CG2 VAL    68      26.020  59.550  20.570  1.00  0.00            
ATOM   1033 1HG2 VAL    68      26.810  60.270  20.750  1.00  0.00            
ATOM   1034 2HG2 VAL    68      26.220  58.620  21.110  1.00  0.00            
ATOM   1035 3HG2 VAL    68      25.880  59.290  19.520  1.00  0.00            
ATOM   1036  C   VAL    68      23.650  57.830  21.640  1.00  0.00            
ATOM   1037  O   VAL    68      23.230  57.660  22.780  1.00  0.00            
ATOM   1038  N   ASN    69      24.310  56.850  21.010  1.00  0.00            
ATOM   1039  H   ASN    69      24.500  57.080  20.040  1.00  0.00            
ATOM   1040  CA  ASN    69      24.720  55.580  21.560  1.00  0.00            
ATOM   1041  HA  ASN    69      24.670  55.600  22.650  1.00  0.00            
ATOM   1042  CB  ASN    69      23.740  54.520  21.050  1.00  0.00            
ATOM   1043  HB1 ASN    69      23.670  54.460  19.960  1.00  0.00            
ATOM   1044  HB2 ASN    69      22.770  54.860  21.390  1.00  0.00            
ATOM   1045  CG  ASN    69      24.110  53.130  21.530  1.00  0.00            
ATOM   1046  OD1 ASN    69      24.000  52.740  22.690  1.00  0.00            
ATOM   1047  ND2 ASN    69      24.910  52.390  20.750  1.00  0.00            
ATOM   1048 1HD2 ASN    69      25.160  52.660  19.810  1.00  0.00            
ATOM   1049 2HD2 ASN    69      24.940  51.420  21.030  1.00  0.00            
ATOM   1050  C   ASN    69      26.140  55.350  21.070  1.00  0.00            
ATOM   1051  O   ASN    69      26.350  55.380  19.850  1.00  0.00            
ATOM   1052  N   ARG    70      27.060  55.130  22.010  1.00  0.00            
ATOM   1053  H   ARG    70      26.830  55.310  22.980  1.00  0.00            
ATOM   1054  CA  ARG    70      28.350  54.540  21.700  1.00  0.00            
ATOM   1055  HA  ARG    70      28.400  54.320  20.630  1.00  0.00            
ATOM   1056  CB  ARG    70      29.390  55.640  21.910  1.00  0.00            
ATOM   1057  HB1 ARG    70      30.340  55.200  21.620  1.00  0.00            
ATOM   1058  HB2 ARG    70      29.480  55.910  22.960  1.00  0.00            
ATOM   1059  CG  ARG    70      29.280  56.960  21.150  1.00  0.00            
ATOM   1060  HG1 ARG    70      30.040  57.650  21.520  1.00  0.00            
ATOM   1061  HG2 ARG    70      28.320  57.350  21.490  1.00  0.00            
ATOM   1062  CD  ARG    70      29.330  56.860  19.630  1.00  0.00            
ATOM   1063  HD1 ARG    70      28.570  56.140  19.310  1.00  0.00            
ATOM   1064  HD2 ARG    70      30.300  56.430  19.400  1.00  0.00            
ATOM   1065  NE  ARG    70      29.130  58.080  18.850  1.00  0.00            
ATOM   1066  HE  ARG    70      29.830  58.800  18.780  1.00  0.00            
ATOM   1067  CZ  ARG    70      28.150  58.270  17.960  1.00  0.00            
ATOM   1068  NH1 ARG    70      27.190  57.390  17.640  1.00  0.00            
ATOM   1069 1HH1 ARG    70      27.110  56.600  18.260  1.00  0.00            
ATOM   1070 2HH1 ARG    70      26.710  57.420  16.750  1.00  0.00            
ATOM   1071  NH2 ARG    70      28.180  59.400  17.240  1.00  0.00            
ATOM   1072 1HH2 ARG    70      28.970  59.990  17.470  1.00  0.00            
ATOM   1073 2HH2 ARG    70      27.540  59.510  16.460  1.00  0.00            
ATOM   1074  C   ARG    70      28.660  53.330  22.560  1.00  0.00            
ATOM   1075  O   ARG    70      29.140  53.470  23.690  1.00  0.00            
ATOM   1076  N   MET    71      28.300  52.130  22.110  1.00  0.00            
ATOM   1077  H   MET    71      27.870  52.090  21.200  1.00  0.00            
ATOM   1078  CA  MET    71      28.290  50.940  22.950  1.00  0.00            
ATOM   1079  HA  MET    71      28.220  51.210  24.000  1.00  0.00            
ATOM   1080  CB  MET    71      27.000  50.230  22.550  1.00  0.00            
ATOM   1081  HB1 MET    71      26.190  50.950  22.510  1.00  0.00            
ATOM   1082  HB2 MET    71      26.840  49.490  23.340  1.00  0.00            
ATOM   1083  CG  MET    71      27.220  49.550  21.200  1.00  0.00            
ATOM   1084  HG1 MET    71      28.120  48.930  21.210  1.00  0.00            
ATOM   1085  HG2 MET    71      27.510  50.290  20.450  1.00  0.00            
ATOM   1086  SD  MET    71      25.910  48.580  20.430  1.00  0.00            
ATOM   1087  CE  MET    71      26.810  48.350  18.880  1.00  0.00            
ATOM   1088  HE1 MET    71      27.180  49.310  18.520  1.00  0.00            
ATOM   1089  HE2 MET    71      27.580  47.610  19.100  1.00  0.00            
ATOM   1090  HE3 MET    71      26.200  47.900  18.100  1.00  0.00            
ATOM   1091  C   MET    71      29.530  50.050  22.900  1.00  0.00            
ATOM   1092  O   MET    71      29.450  48.890  23.280  1.00  0.00            
ATOM   1093  N   GLY    72      30.610  50.580  22.320  1.00  0.00            
ATOM   1094  H   GLY    72      30.500  51.530  21.990  1.00  0.00            
ATOM   1095  CA  GLY    72      31.850  49.860  22.070  1.00  0.00            
ATOM   1096  HA1 GLY    72      32.580  50.550  21.660  1.00  0.00            
ATOM   1097  HA2 GLY    72      31.570  49.080  21.360  1.00  0.00            
ATOM   1098  C   GLY    72      32.400  49.230  23.340  1.00  0.00            
ATOM   1099  O   GLY    72      31.960  49.540  24.450  1.00  0.00            
ATOM   1100  N   VAL    73      33.470  48.450  23.250  1.00  0.00            
ATOM   1101  H   VAL    73      33.830  48.370  22.310  1.00  0.00            
ATOM   1102  CA  VAL    73      34.110  47.780  24.370  1.00  0.00            
ATOM   1103  HA  VAL    73      33.660  48.300  25.210  1.00  0.00            
ATOM   1104  CB  VAL    73      33.880  46.280  24.490  1.00  0.00            
ATOM   1105  HB  VAL    73      34.170  45.770  23.580  1.00  0.00            
ATOM   1106  CG1 VAL    73      34.640  45.580  25.610  1.00  0.00            
ATOM   1107 1HG1 VAL    73      34.630  46.250  26.470  1.00  0.00            
ATOM   1108 2HG1 VAL    73      34.070  44.670  25.820  1.00  0.00            
ATOM   1109 3HG1 VAL    73      35.670  45.330  25.350  1.00  0.00            
ATOM   1110  CG2 VAL    73      32.390  46.040  24.770  1.00  0.00            
ATOM   1111 1HG2 VAL    73      32.110  45.060  24.400  1.00  0.00            
ATOM   1112 2HG2 VAL    73      32.220  46.010  25.850  1.00  0.00            
ATOM   1113 3HG2 VAL    73      31.800  46.850  24.350  1.00  0.00            
ATOM   1114  C   VAL    73      35.580  48.190  24.390  1.00  0.00            
ATOM   1115  O   VAL    73      36.170  48.290  25.460  1.00  0.00            
ATOM   1116  N   ASP    74      36.170  48.510  23.240  1.00  0.00            
ATOM   1117  H   ASP    74      35.710  48.490  22.340  1.00  0.00            
ATOM   1118  CA  ASP    74      37.580  48.840  23.190  1.00  0.00            
ATOM   1119  HA  ASP    74      38.070  48.150  23.880  1.00  0.00            
ATOM   1120  CB  ASP    74      38.180  48.420  21.850  1.00  0.00            
ATOM   1121  HB1 ASP    74      37.680  48.980  21.050  1.00  0.00            
ATOM   1122  HB2 ASP    74      37.950  47.360  21.750  1.00  0.00            
ATOM   1123  CG  ASP    74      39.680  48.600  21.740  1.00  0.00            
ATOM   1124  OD1 ASP    74      40.220  49.730  21.670  1.00  0.00            
ATOM   1125  OD2 ASP    74      40.430  47.600  21.830  1.00  0.00            
ATOM   1126  C   ASP    74      37.810  50.300  23.570  1.00  0.00            
ATOM   1127  O   ASP    74      37.170  51.170  22.990  1.00  0.00            
ATOM   1128  N   PRO    75      38.750  50.630  24.460  1.00  0.00            
ATOM   1129  CD  PRO    75      39.490  49.730  25.320  1.00  0.00            
ATOM   1130  HD1 PRO    75      39.960  48.940  24.740  1.00  0.00            
ATOM   1131  HD2 PRO    75      38.890  49.270  26.110  1.00  0.00            
ATOM   1132  CG  PRO    75      40.580  50.510  26.050  1.00  0.00            
ATOM   1133  HG1 PRO    75      41.500  50.570  25.470  1.00  0.00            
ATOM   1134  HG2 PRO    75      40.690  50.220  27.100  1.00  0.00            
ATOM   1135  CB  PRO    75      39.960  51.900  26.070  1.00  0.00            
ATOM   1136  HB1 PRO    75      40.790  52.600  25.920  1.00  0.00            
ATOM   1137  HB2 PRO    75      39.370  52.100  26.960  1.00  0.00            
ATOM   1138  CA  PRO    75      38.950  51.980  24.930  1.00  0.00            
ATOM   1139  HA  PRO    75      37.990  52.390  25.250  1.00  0.00            
ATOM   1140  C   PRO    75      39.460  52.990  23.910  1.00  0.00            
ATOM   1141  O   PRO    75      39.110  54.160  24.060  1.00  0.00            
ATOM   1142  N   TRP    76      40.080  52.580  22.800  1.00  0.00            
ATOM   1143  H   TRP    76      40.300  51.600  22.710  1.00  0.00            
ATOM   1144  CA  TRP    76      40.560  53.460  21.750  1.00  0.00            
ATOM   1145  HA  TRP    76      40.940  54.400  22.150  1.00  0.00            
ATOM   1146  CB  TRP    76      41.660  52.840  20.890  1.00  0.00            
ATOM   1147  HB1 TRP    76      41.290  51.840  20.660  1.00  0.00            
ATOM   1148  HB2 TRP    76      42.470  52.660  21.590  1.00  0.00            
ATOM   1149  CG  TRP    76      42.370  53.520  19.770  1.00  0.00            
ATOM   1150  CD1 TRP    76      41.840  54.230  18.740  1.00  0.00            
ATOM   1151  HD1 TRP    76      40.810  54.570  18.670  1.00  0.00            
ATOM   1152  NE1 TRP    76      42.830  54.690  17.900  1.00  0.00            
ATOM   1153  HE1 TRP    76      42.710  55.290  17.090  1.00  0.00            
ATOM   1154  CE2 TRP    76      44.080  54.350  18.360  1.00  0.00            
ATOM   1155  CZ2 TRP    76      45.350  54.610  17.820  1.00  0.00            
ATOM   1156  HZ2 TRP    76      45.480  55.150  16.890  1.00  0.00            
ATOM   1157  CH2 TRP    76      46.410  54.080  18.560  1.00  0.00            
ATOM   1158  HH2 TRP    76      47.380  54.160  18.100  1.00  0.00            
ATOM   1159  CZ3 TRP    76      46.200  53.290  19.700  1.00  0.00            
ATOM   1160  HZ3 TRP    76      47.050  52.980  20.300  1.00  0.00            
ATOM   1161  CE3 TRP    76      44.920  53.070  20.200  1.00  0.00            
ATOM   1162  HE3 TRP    76      44.740  52.480  21.090  1.00  0.00            
ATOM   1163  CD2 TRP    76      43.810  53.640  19.560  1.00  0.00            
ATOM   1164  C   TRP    76      39.400  53.730  20.800  1.00  0.00            
ATOM   1165  O   TRP    76      39.260  54.860  20.360  1.00  0.00            
ATOM   1166  N   HIE    77      38.540  52.740  20.560  1.00  0.00            
ATOM   1167  H   HIE    77      38.830  51.800  20.810  1.00  0.00            
ATOM   1168  CA  HIE    77      37.270  52.880  19.870  1.00  0.00            
ATOM   1169  HA  HIE    77      37.470  53.340  18.900  1.00  0.00            
ATOM   1170  CB  HIE    77      36.700  51.480  19.700  1.00  0.00            
ATOM   1171  HB1 HIE    77      36.520  51.070  20.690  1.00  0.00            
ATOM   1172  HB2 HIE    77      37.450  50.800  19.300  1.00  0.00            
ATOM   1173  CG  HIE    77      35.480  51.480  18.810  1.00  0.00            
ATOM   1174  ND1 HIE    77      34.150  51.540  19.230  1.00  0.00            
ATOM   1175  CE1 HIE    77      33.390  51.160  18.200  1.00  0.00            
ATOM   1176  HE1 HIE    77      32.320  51.030  18.240  1.00  0.00            
ATOM   1177  NE2 HIE    77      34.160  51.220  17.100  1.00  0.00            
ATOM   1178  HE2 HIE    77      33.770  51.300  16.170  1.00  0.00            
ATOM   1179  CD2 HIE    77      35.490  51.220  17.470  1.00  0.00            
ATOM   1180  HD2 HIE    77      36.260  51.260  16.720  1.00  0.00            
ATOM   1181  C   HIE    77      36.270  53.770  20.590  1.00  0.00            
ATOM   1182  O   HIE    77      35.860  54.780  20.030  1.00  0.00            
ATOM   1183  N   ASN    78      35.930  53.450  21.840  1.00  0.00            
ATOM   1184  H   ASN    78      36.190  52.570  22.270  1.00  0.00            
ATOM   1185  CA  ASN    78      35.160  54.310  22.720  1.00  0.00            
ATOM   1186  HA  ASN    78      34.200  54.530  22.260  1.00  0.00            
ATOM   1187  CB  ASN    78      34.930  53.670  24.080  1.00  0.00            
ATOM   1188  HB1 ASN    78      34.810  54.460  24.820  1.00  0.00            
ATOM   1189  HB2 ASN    78      35.790  53.080  24.410  1.00  0.00            
ATOM   1190  CG  ASN    78      33.690  52.800  24.140  1.00  0.00            
ATOM   1191  OD1 ASN    78      32.600  53.020  23.600  1.00  0.00            
ATOM   1192  ND2 ASN    78      33.760  51.750  24.960  1.00  0.00            
ATOM   1193 1HD2 ASN    78      34.580  51.560  25.520  1.00  0.00            
ATOM   1194 2HD2 ASN    78      32.930  51.190  24.830  1.00  0.00            
ATOM   1195  C   ASN    78      35.690  55.710  22.980  1.00  0.00            
ATOM   1196  O   ASN    78      34.900  56.580  23.330  1.00  0.00            
ATOM   1197  N   TRP    79      36.940  56.100  22.690  1.00  0.00            
ATOM   1198  H   TRP    79      37.660  55.400  22.670  1.00  0.00            
ATOM   1199  CA  TRP    79      37.400  57.470  22.680  1.00  0.00            
ATOM   1200  HA  TRP    79      36.830  58.140  23.330  1.00  0.00            
ATOM   1201  CB  TRP    79      38.860  57.430  23.140  1.00  0.00            
ATOM   1202  HB1 TRP    79      39.370  56.860  22.370  1.00  0.00            
ATOM   1203  HB2 TRP    79      38.960  56.910  24.100  1.00  0.00            
ATOM   1204  CG  TRP    79      39.490  58.780  23.190  1.00  0.00            
ATOM   1205  CD1 TRP    79      40.280  59.220  22.180  1.00  0.00            
ATOM   1206  HD1 TRP    79      40.720  58.590  21.420  1.00  0.00            
ATOM   1207  NE1 TRP    79      40.670  60.490  22.550  1.00  0.00            
ATOM   1208  HE1 TRP    79      41.220  61.100  21.970  1.00  0.00            
ATOM   1209  CE2 TRP    79      40.130  60.940  23.740  1.00  0.00            
ATOM   1210  CZ2 TRP    79      40.200  62.220  24.310  1.00  0.00            
ATOM   1211  HZ2 TRP    79      40.730  63.080  23.940  1.00  0.00            
ATOM   1212  CH2 TRP    79      39.230  62.540  25.280  1.00  0.00            
ATOM   1213  HH2 TRP    79      39.070  63.550  25.620  1.00  0.00            
ATOM   1214  CZ3 TRP    79      38.400  61.490  25.680  1.00  0.00            
ATOM   1215  HZ3 TRP    79      37.720  61.650  26.490  1.00  0.00            
ATOM   1216  CE3 TRP    79      38.390  60.180  25.180  1.00  0.00            
ATOM   1217  HE3 TRP    79      37.660  59.510  25.620  1.00  0.00            
ATOM   1218  CD2 TRP    79      39.240  59.900  24.090  1.00  0.00            
ATOM   1219  C   TRP    79      37.230  58.060  21.290  1.00  0.00            
ATOM   1220  O   TRP    79      36.560  59.070  21.110  1.00  0.00            
ATOM   1221  N   GLU    80      37.660  57.380  20.220  1.00  0.00            
ATOM   1222  H   GLU    80      38.040  56.460  20.350  1.00  0.00            
ATOM   1223  CA  GLU    80      37.490  57.930  18.890  1.00  0.00            
ATOM   1224  HA  GLU    80      37.950  58.920  18.840  1.00  0.00            
ATOM   1225  CB  GLU    80      38.310  57.230  17.810  1.00  0.00            
ATOM   1226  HB1 GLU    80      38.060  57.720  16.870  1.00  0.00            
ATOM   1227  HB2 GLU    80      38.120  56.160  17.860  1.00  0.00            
ATOM   1228  CG  GLU    80      39.800  57.430  18.070  1.00  0.00            
ATOM   1229  HG1 GLU    80      40.040  56.870  18.970  1.00  0.00            
ATOM   1230  HG2 GLU    80      39.960  58.510  18.070  1.00  0.00            
ATOM   1231  CD  GLU    80      40.600  56.750  16.960  1.00  0.00            
ATOM   1232  OE1 GLU    80      41.710  57.250  16.670  1.00  0.00            
ATOM   1233  OE2 GLU    80      40.200  55.760  16.320  1.00  0.00            
ATOM   1234  C   GLU    80      36.030  58.090  18.490  1.00  0.00            
ATOM   1235  O   GLU    80      35.680  58.980  17.720  1.00  0.00            
ATOM   1236  N   ALA    81      35.070  57.310  18.990  1.00  0.00            
ATOM   1237  H   ALA    81      35.290  56.580  19.650  1.00  0.00            
ATOM   1238  CA  ALA    81      33.670  57.520  18.700  1.00  0.00            
ATOM   1239  HA  ALA    81      33.590  57.870  17.670  1.00  0.00            
ATOM   1240  CB  ALA    81      32.950  56.180  18.620  1.00  0.00            
ATOM   1241  HB1 ALA    81      33.520  55.370  18.170  1.00  0.00            
ATOM   1242  HB2 ALA    81      32.780  55.750  19.610  1.00  0.00            
ATOM   1243  HB3 ALA    81      31.980  56.270  18.130  1.00  0.00            
ATOM   1244  C   ALA    81      32.940  58.540  19.570  1.00  0.00            
ATOM   1245  O   ALA    81      31.880  59.020  19.190  1.00  0.00            
ATOM   1246  N   HIE    82      33.610  58.990  20.640  1.00  0.00            
ATOM   1247  H   HIE    82      34.520  58.610  20.850  1.00  0.00            
ATOM   1248  CA  HIE    82      33.010  59.840  21.650  1.00  0.00            
ATOM   1249  HA  HIE    82      32.190  59.300  22.120  1.00  0.00            
ATOM   1250  CB  HIE    82      33.990  60.140  22.790  1.00  0.00            
ATOM   1251  HB1 HIE    82      34.640  60.960  22.480  1.00  0.00            
ATOM   1252  HB2 HIE    82      34.510  59.190  22.940  1.00  0.00            
ATOM   1253  CG  HIE    82      33.330  60.610  24.050  1.00  0.00            
ATOM   1254  ND1 HIE    82      32.110  60.170  24.570  1.00  0.00            
ATOM   1255  CE1 HIE    82      31.810  60.940  25.620  1.00  0.00            
ATOM   1256  HE1 HIE    82      30.990  60.810  26.310  1.00  0.00            
ATOM   1257  NE2 HIE    82      32.710  61.940  25.650  1.00  0.00            
ATOM   1258  HE2 HIE    82      32.700  62.760  26.240  1.00  0.00            
ATOM   1259  CD2 HIE    82      33.660  61.790  24.660  1.00  0.00            
ATOM   1260  HD2 HIE    82      34.480  62.460  24.430  1.00  0.00            
ATOM   1261  C   HIE    82      32.400  61.150  21.170  1.00  0.00            
ATOM   1262  O   HIE    82      32.620  61.590  20.050  1.00  0.00            
ATOM   1263  N   TYR    83      31.630  61.860  22.000  1.00  0.00            
ATOM   1264  H   TYR    83      31.610  61.500  22.940  1.00  0.00            
ATOM   1265  CA  TYR    83      30.790  62.990  21.660  1.00  0.00            
ATOM   1266  HA  TYR    83      30.990  63.330  20.650  1.00  0.00            
ATOM   1267  CB  TYR    83      29.350  62.460  21.640  1.00  0.00            
ATOM   1268  HB1 TYR    83      29.190  61.780  20.800  1.00  0.00            
ATOM   1269  HB2 TYR    83      28.750  63.370  21.530  1.00  0.00            
ATOM   1270  CG  TYR    83      28.850  61.620  22.790  1.00  0.00            
ATOM   1271  CD1 TYR    83      28.980  60.240  22.630  1.00  0.00            
ATOM   1272  HD1 TYR    83      29.360  59.850  21.690  1.00  0.00            
ATOM   1273  CE1 TYR    83      28.540  59.390  23.640  1.00  0.00            
ATOM   1274  HE1 TYR    83      28.680  58.320  23.540  1.00  0.00            
ATOM   1275  CZ  TYR    83      28.030  59.930  24.850  1.00  0.00            
ATOM   1276  OH  TYR    83      27.520  58.990  25.690  1.00  0.00            
ATOM   1277  HH  TYR    83      27.090  59.330  26.480  1.00  0.00            
ATOM   1278  CE2 TYR    83      28.010  61.320  25.050  1.00  0.00            
ATOM   1279  HE2 TYR    83      27.590  61.710  25.970  1.00  0.00            
ATOM   1280  CD2 TYR    83      28.470  62.150  24.030  1.00  0.00            
ATOM   1281  HD2 TYR    83      28.450  63.230  24.060  1.00  0.00            
ATOM   1282  C   TYR    83      30.940  64.230  22.520  1.00  0.00            
ATOM   1283  O   TYR    83      31.410  64.190  23.660  1.00  0.00            
ATOM   1284  N   GLU    84      30.490  65.370  21.980  1.00  0.00            
ATOM   1285  H   GLU    84      30.100  65.340  21.050  1.00  0.00            
ATOM   1286  CA  GLU    84      30.470  66.630  22.690  1.00  0.00            
ATOM   1287  HA  GLU    84      31.140  66.610  23.550  1.00  0.00            
ATOM   1288  CB  GLU    84      31.010  67.730  21.780  1.00  0.00            
ATOM   1289  HB1 GLU    84      30.920  68.720  22.230  1.00  0.00            
ATOM   1290  HB2 GLU    84      30.420  67.660  20.860  1.00  0.00            
ATOM   1291  CG  GLU    84      32.470  67.560  21.390  1.00  0.00            
ATOM   1292  HG1 GLU    84      32.680  66.510  21.170  1.00  0.00            
ATOM   1293  HG2 GLU    84      33.010  67.760  22.320  1.00  0.00            
ATOM   1294  CD  GLU    84      32.870  68.420  20.210  1.00  0.00            
ATOM   1295  OE1 GLU    84      32.690  69.660  20.240  1.00  0.00            
ATOM   1296  OE2 GLU    84      33.290  67.810  19.200  1.00  0.00            
ATOM   1297  C   GLU    84      29.080  67.060  23.130  1.00  0.00            
ATOM   1298  O   GLU    84      28.980  67.710  24.180  1.00  0.00            
ATOM   1299  N   VAL    85      27.990  66.800  22.400  1.00  0.00            
ATOM   1300  H   VAL    85      28.220  66.480  21.470  1.00  0.00            
ATOM   1301  CA  VAL    85      26.590  66.970  22.740  1.00  0.00            
ATOM   1302  HA  VAL    85      26.550  67.820  23.420  1.00  0.00            
ATOM   1303  CB  VAL    85      25.770  67.320  21.510  1.00  0.00            
ATOM   1304  HB  VAL    85      25.560  66.470  20.860  1.00  0.00            
ATOM   1305  CG1 VAL    85      24.390  67.790  21.980  1.00  0.00            
ATOM   1306 1HG1 VAL    85      23.720  67.080  22.460  1.00  0.00            
ATOM   1307 2HG1 VAL    85      24.540  68.640  22.640  1.00  0.00            
ATOM   1308 3HG1 VAL    85      23.880  68.000  21.040  1.00  0.00            
ATOM   1309  CG2 VAL    85      26.460  68.390  20.660  1.00  0.00            
ATOM   1310 1HG2 VAL    85      25.770  68.820  19.940  1.00  0.00            
ATOM   1311 2HG2 VAL    85      26.890  69.190  21.260  1.00  0.00            
ATOM   1312 3HG2 VAL    85      27.230  67.960  20.010  1.00  0.00            
ATOM   1313  C   VAL    85      26.080  65.850  23.640  1.00  0.00            
ATOM   1314  O   VAL    85      26.060  64.710  23.190  1.00  0.00            
ATOM   1315  N   LEU    86      25.490  66.120  24.800  1.00  0.00            
ATOM   1316  H   LEU    86      25.270  67.090  24.980  1.00  0.00            
ATOM   1317  CA  LEU    86      25.050  65.110  25.750  1.00  0.00            
ATOM   1318  HA  LEU    86      25.620  64.230  25.440  1.00  0.00            
ATOM   1319  CB  LEU    86      25.490  65.510  27.160  1.00  0.00            
ATOM   1320  HB1 LEU    86      25.160  64.750  27.870  1.00  0.00            
ATOM   1321  HB2 LEU    86      24.990  66.450  27.360  1.00  0.00            
ATOM   1322  CG  LEU    86      26.980  65.790  27.330  1.00  0.00            
ATOM   1323  HG  LEU    86      27.240  66.560  26.610  1.00  0.00            
ATOM   1324  CD1 LEU    86      27.220  66.270  28.760  1.00  0.00            
ATOM   1325 1HD1 LEU    86      27.010  65.530  29.530  1.00  0.00            
ATOM   1326 2HD1 LEU    86      28.200  66.730  28.820  1.00  0.00            
ATOM   1327 3HD1 LEU    86      26.570  67.100  29.050  1.00  0.00            
ATOM   1328  CD2 LEU    86      27.780  64.500  27.120  1.00  0.00            
ATOM   1329 1HD2 LEU    86      28.850  64.670  27.180  1.00  0.00            
ATOM   1330 2HD2 LEU    86      27.350  63.850  27.880  1.00  0.00            
ATOM   1331 3HD2 LEU    86      27.530  63.980  26.200  1.00  0.00            
ATOM   1332  C   LEU    86      23.590  64.690  25.690  1.00  0.00            
ATOM   1333  O   LEU    86      22.870  65.650  25.420  1.00  0.00            
ATOM   1334  N   PRO    87      23.160  63.450  25.900  1.00  0.00            
ATOM   1335  CD  PRO    87      23.930  62.230  26.060  1.00  0.00            
ATOM   1336  HD1 PRO    87      24.760  62.390  26.750  1.00  0.00            
ATOM   1337  HD2 PRO    87      24.270  61.890  25.080  1.00  0.00            
ATOM   1338  CG  PRO    87      23.060  61.170  26.720  1.00  0.00            
ATOM   1339  HG1 PRO    87      23.310  61.290  27.780  1.00  0.00            
ATOM   1340  HG2 PRO    87      23.400  60.220  26.320  1.00  0.00            
ATOM   1341  CB  PRO    87      21.650  61.550  26.270  1.00  0.00            
ATOM   1342  HB1 PRO    87      20.920  61.260  27.030  1.00  0.00            
ATOM   1343  HB2 PRO    87      21.440  61.070  25.320  1.00  0.00            
ATOM   1344  CA  PRO    87      21.780  63.060  26.110  1.00  0.00            
ATOM   1345  HA  PRO    87      21.270  63.410  25.210  1.00  0.00            
ATOM   1346  C   PRO    87      21.200  63.750  27.340  1.00  0.00            
ATOM   1347  O   PRO    87      21.780  63.780  28.420  1.00  0.00            
ATOM   1348  N   GLY    88      19.980  64.260  27.260  1.00  0.00            
ATOM   1349  H   GLY    88      19.510  64.080  26.380  1.00  0.00            
ATOM   1350  CA  GLY    88      19.200  64.720  28.390  1.00  0.00            
ATOM   1351  HA1 GLY    88      18.330  65.290  28.070  1.00  0.00            
ATOM   1352  HA2 GLY    88      19.710  65.490  28.970  1.00  0.00            
ATOM   1353  C   GLY    88      18.690  63.550  29.220  1.00  0.00            
ATOM   1354  O   GLY    88      18.430  62.500  28.630  1.00  0.00            
ATOM   1355  N   LYS    89      18.620  63.810  30.530  1.00  0.00            
ATOM   1356  H   LYS    89      19.060  64.680  30.770  1.00  0.00            
ATOM   1357  CA  LYS    89      18.120  63.000  31.630  1.00  0.00            
ATOM   1358  HA  LYS    89      17.740  62.050  31.260  1.00  0.00            
ATOM   1359  CB  LYS    89      19.310  62.570  32.480  1.00  0.00            
ATOM   1360  HB1 LYS    89      19.880  61.900  31.840  1.00  0.00            
ATOM   1361  HB2 LYS    89      18.910  62.010  33.320  1.00  0.00            
ATOM   1362  CG  LYS    89      20.280  63.560  33.130  1.00  0.00            
ATOM   1363  HG1 LYS    89      19.690  64.330  33.630  1.00  0.00            
ATOM   1364  HG2 LYS    89      20.900  64.020  32.370  1.00  0.00            
ATOM   1365  CD  LYS    89      21.190  62.840  34.120  1.00  0.00            
ATOM   1366  HD1 LYS    89      21.990  63.530  34.370  1.00  0.00            
ATOM   1367  HD2 LYS    89      21.690  62.030  33.590  1.00  0.00            
ATOM   1368  CE  LYS    89      20.500  62.460  35.430  1.00  0.00            
ATOM   1369  HE1 LYS    89      19.680  61.770  35.200  1.00  0.00            
ATOM   1370  HE2 LYS    89      20.070  63.370  35.860  1.00  0.00            
ATOM   1371  NZ  LYS    89      21.440  61.860  36.380  1.00  0.00            
ATOM   1372  HZ1 LYS    89      21.540  60.870  36.220  1.00  0.00            
ATOM   1373  HZ2 LYS    89      22.300  62.380  36.270  1.00  0.00            
ATOM   1374  HZ3 LYS    89      21.140  61.920  37.350  1.00  0.00            
ATOM   1375  C   LYS    89      17.010  63.650  32.450  1.00  0.00            
ATOM   1376  O   LYS    89      16.190  63.060  33.140  1.00  0.00            
ATOM   1377  N   GLU    90      16.710  64.890  32.080  1.00  0.00            
ATOM   1378  H   GLU    90      17.280  65.260  31.330  1.00  0.00            
ATOM   1379  CA  GLU    90      15.580  65.680  32.510  1.00  0.00            
ATOM   1380  HA  GLU    90      14.800  65.010  32.890  1.00  0.00            
ATOM   1381  CB  GLU    90      16.070  66.670  33.560  1.00  0.00            
ATOM   1382  HB1 GLU    90      15.440  67.550  33.680  1.00  0.00            
ATOM   1383  HB2 GLU    90      17.030  67.060  33.210  1.00  0.00            
ATOM   1384  CG  GLU    90      16.390  66.120  34.940  1.00  0.00            
ATOM   1385  HG1 GLU    90      16.580  66.970  35.600  1.00  0.00            
ATOM   1386  HG2 GLU    90      17.310  65.530  34.920  1.00  0.00            
ATOM   1387  CD  GLU    90      15.330  65.330  35.700  1.00  0.00            
ATOM   1388  OE1 GLU    90      15.570  64.330  36.420  1.00  0.00            
ATOM   1389  OE2 GLU    90      14.140  65.620  35.510  1.00  0.00            
ATOM   1390  C   GLU    90      14.850  66.320  31.330  1.00  0.00            
ATOM   1391  O   GLU    90      15.410  66.950  30.440  1.00  0.00            
ATOM   1392  N   LYS    91      13.530  66.210  31.460  1.00  0.00            
ATOM   1393  H   LYS    91      13.190  65.510  32.110  1.00  0.00            
ATOM   1394  CA  LYS    91      12.620  66.840  30.520  1.00  0.00            
ATOM   1395  HA  LYS    91      12.910  66.490  29.530  1.00  0.00            
ATOM   1396  CB  LYS    91      11.200  66.410  30.870  1.00  0.00            
ATOM   1397  HB1 LYS    91      10.740  67.130  31.550  1.00  0.00            
ATOM   1398  HB2 LYS    91      11.210  65.460  31.410  1.00  0.00            
ATOM   1399  CG  LYS    91      10.370  66.260  29.600  1.00  0.00            
ATOM   1400  HG1 LYS    91      10.670  65.460  28.920  1.00  0.00            
ATOM   1401  HG2 LYS    91      10.560  67.100  28.920  1.00  0.00            
ATOM   1402  CD  LYS    91       8.890  65.960  29.840  1.00  0.00            
ATOM   1403  HD1 LYS    91       8.460  66.840  30.320  1.00  0.00            
ATOM   1404  HD2 LYS    91       8.800  65.130  30.550  1.00  0.00            
ATOM   1405  CE  LYS    91       8.090  65.820  28.560  1.00  0.00            
ATOM   1406  HE1 LYS    91       8.400  64.890  28.070  1.00  0.00            
ATOM   1407  HE2 LYS    91       8.260  66.680  27.920  1.00  0.00            
ATOM   1408  NZ  LYS    91       6.650  65.770  28.850  1.00  0.00            
ATOM   1409  HZ1 LYS    91       6.530  65.070  29.570  1.00  0.00            
ATOM   1410  HZ2 LYS    91       6.320  66.640  29.220  1.00  0.00            
ATOM   1411  HZ3 LYS    91       6.040  65.460  28.100  1.00  0.00            
ATOM   1412  C   LYS    91      12.660  68.360  30.530  1.00  0.00            
ATOM   1413  O   LYS    91      12.070  68.940  29.630  1.00  0.00            
ATOM   1414  N   VAL    92      13.320  69.000  31.500  1.00  0.00            
ATOM   1415  H   VAL    92      13.930  68.470  32.110  1.00  0.00            
ATOM   1416  CA  VAL    92      13.200  70.430  31.710  1.00  0.00            
ATOM   1417  HA  VAL    92      12.190  70.710  32.010  1.00  0.00            
ATOM   1418  CB  VAL    92      14.030  70.850  32.920  1.00  0.00            
ATOM   1419  HB  VAL    92      13.820  71.860  33.290  1.00  0.00            
ATOM   1420  CG1 VAL    92      13.580  70.040  34.130  1.00  0.00            
ATOM   1421 1HG1 VAL    92      14.240  70.230  34.970  1.00  0.00            
ATOM   1422 2HG1 VAL    92      12.620  70.410  34.490  1.00  0.00            
ATOM   1423 3HG1 VAL    92      13.610  68.960  33.970  1.00  0.00            
ATOM   1424  CG2 VAL    92      15.550  70.800  32.810  1.00  0.00            
ATOM   1425 1HG2 VAL    92      15.820  71.580  32.100  1.00  0.00            
ATOM   1426 2HG2 VAL    92      16.010  71.160  33.740  1.00  0.00            
ATOM   1427 3HG2 VAL    92      15.910  69.840  32.450  1.00  0.00            
ATOM   1428  C   VAL    92      13.660  71.310  30.570  1.00  0.00            
ATOM   1429  O   VAL    92      13.340  72.490  30.480  1.00  0.00            
ATOM   1430  N   VAL    93      14.460  70.740  29.660  1.00  0.00            
ATOM   1431  H   VAL    93      14.630  69.740  29.720  1.00  0.00            
ATOM   1432  CA  VAL    93      14.880  71.330  28.410  1.00  0.00            
ATOM   1433  HA  VAL    93      15.400  72.260  28.610  1.00  0.00            
ATOM   1434  CB  VAL    93      16.000  70.510  27.790  1.00  0.00            
ATOM   1435  HB  VAL    93      16.430  70.980  26.910  1.00  0.00            
ATOM   1436  CG1 VAL    93      17.190  70.310  28.720  1.00  0.00            
ATOM   1437 1HG1 VAL    93      18.000  69.800  28.200  1.00  0.00            
ATOM   1438 2HG1 VAL    93      17.450  71.320  29.020  1.00  0.00            
ATOM   1439 3HG1 VAL    93      16.820  69.780  29.600  1.00  0.00            
ATOM   1440  CG2 VAL    93      15.490  69.120  27.410  1.00  0.00            
ATOM   1441 1HG2 VAL    93      15.160  68.510  28.250  1.00  0.00            
ATOM   1442 2HG2 VAL    93      14.730  69.110  26.620  1.00  0.00            
ATOM   1443 3HG2 VAL    93      16.320  68.600  26.920  1.00  0.00            
ATOM   1444  C   VAL    93      13.860  71.480  27.290  1.00  0.00            
ATOM   1445  O   VAL    93      14.070  72.160  26.290  1.00  0.00            
ATOM   1446  N   SER    94      12.670  70.920  27.510  1.00  0.00            
ATOM   1447  H   SER    94      12.580  70.310  28.310  1.00  0.00            
ATOM   1448  CA  SER    94      11.500  71.220  26.700  1.00  0.00            
ATOM   1449  HA  SER    94      11.660  72.220  26.300  1.00  0.00            
ATOM   1450  CB  SER    94      11.310  70.180  25.600  1.00  0.00            
ATOM   1451  HB1 SER    94      12.150  70.090  24.910  1.00  0.00            
ATOM   1452  HB2 SER    94      10.450  70.540  25.040  1.00  0.00            
ATOM   1453  OG  SER    94      11.050  68.900  26.130  1.00  0.00            
ATOM   1454  HG  SER    94      11.870  68.410  26.220  1.00  0.00            
ATOM   1455  C   SER    94      10.230  71.340  27.540  1.00  0.00            
ATOM   1456  O   SER    94       9.230  71.850  27.050  1.00  0.00            
ATOM   1457  N   GLU    95      10.190  70.950  28.810  1.00  0.00            
ATOM   1458  H   GLU    95      11.010  70.490  29.190  1.00  0.00            
ATOM   1459  CA  GLU    95       9.070  71.160  29.710  1.00  0.00            
ATOM   1460  HA  GLU    95       8.310  71.740  29.180  1.00  0.00            
ATOM   1461  CB  GLU    95       8.400  69.850  30.120  1.00  0.00            
ATOM   1462  HB1 GLU    95       9.060  69.320  30.810  1.00  0.00            
ATOM   1463  HB2 GLU    95       8.220  69.250  29.230  1.00  0.00            
ATOM   1464  CG  GLU    95       7.080  70.090  30.850  1.00  0.00            
ATOM   1465  HG1 GLU    95       6.350  70.630  30.250  1.00  0.00            
ATOM   1466  HG2 GLU    95       7.420  70.700  31.680  1.00  0.00            
ATOM   1467  CD  GLU    95       6.430  68.770  31.260  1.00  0.00            
ATOM   1468  OE1 GLU    95       6.300  68.580  32.490  1.00  0.00            
ATOM   1469  OE2 GLU    95       5.960  68.010  30.390  1.00  0.00            
ATOM   1470  C   GLU    95       9.490  71.970  30.920  1.00  0.00            
ATOM   1471  O   GLU    95       9.750  71.420  31.990  1.00  0.00            
ATOM   1472  N   LEU    96       9.890  73.230  30.720  1.00  0.00            
ATOM   1473  H   LEU    96       9.700  73.670  29.830  1.00  0.00            
ATOM   1474  CA  LEU    96      10.480  74.040  31.760  1.00  0.00            
ATOM   1475  HA  LEU    96      11.500  73.710  31.980  1.00  0.00            
ATOM   1476  CB  LEU    96      10.620  75.450  31.180  1.00  0.00            
ATOM   1477  HB1 LEU    96       9.620  75.850  30.990  1.00  0.00            
ATOM   1478  HB2 LEU    96      11.170  75.370  30.240  1.00  0.00            
ATOM   1479  CG  LEU    96      11.330  76.610  31.870  1.00  0.00            
ATOM   1480  HG  LEU    96      10.870  76.850  32.840  1.00  0.00            
ATOM   1481  CD1 LEU    96      12.780  76.200  32.100  1.00  0.00            
ATOM   1482 1HD1 LEU    96      13.140  76.320  31.070  1.00  0.00            
ATOM   1483 2HD1 LEU    96      13.280  76.960  32.700  1.00  0.00            
ATOM   1484 3HD1 LEU    96      13.000  75.220  32.520  1.00  0.00            
ATOM   1485  CD2 LEU    96      11.260  77.940  31.130  1.00  0.00            
ATOM   1486 1HD2 LEU    96      11.730  77.780  30.160  1.00  0.00            
ATOM   1487 2HD2 LEU    96      10.200  78.150  30.970  1.00  0.00            
ATOM   1488 3HD2 LEU    96      11.650  78.740  31.760  1.00  0.00            
ATOM   1489  C   LEU    96       9.700  74.130  33.060  1.00  0.00            
ATOM   1490  O   LEU    96      10.240  74.250  34.160  1.00  0.00            
ATOM   1491  N   LYS    97       8.360  74.120  33.050  1.00  0.00            
ATOM   1492  H   LYS    97       7.930  74.010  32.140  1.00  0.00            
ATOM   1493  CA  LYS    97       7.420  74.170  34.150  1.00  0.00            
ATOM   1494  HA  LYS    97       7.620  75.130  34.620  1.00  0.00            
ATOM   1495  CB  LYS    97       6.060  73.940  33.510  1.00  0.00            
ATOM   1496  HB1 LYS    97       6.060  73.000  32.950  1.00  0.00            
ATOM   1497  HB2 LYS    97       5.910  74.810  32.860  1.00  0.00            
ATOM   1498  CG  LYS    97       4.960  73.990  34.560  1.00  0.00            
ATOM   1499  HG1 LYS    97       5.260  74.700  35.330  1.00  0.00            
ATOM   1500  HG2 LYS    97       4.930  73.000  35.020  1.00  0.00            
ATOM   1501  CD  LYS    97       3.630  74.500  34.010  1.00  0.00            
ATOM   1502  HD1 LYS    97       3.860  75.560  33.890  1.00  0.00            
ATOM   1503  HD2 LYS    97       2.840  74.480  34.760  1.00  0.00            
ATOM   1504  CE  LYS    97       3.290  73.870  32.660  1.00  0.00            
ATOM   1505  HE1 LYS    97       3.740  72.890  32.790  1.00  0.00            
ATOM   1506  HE2 LYS    97       3.890  74.330  31.880  1.00  0.00            
ATOM   1507  NZ  LYS    97       1.850  73.830  32.360  1.00  0.00            
ATOM   1508  HZ1 LYS    97       1.650  73.370  31.490  1.00  0.00            
ATOM   1509  HZ2 LYS    97       1.370  73.400  33.150  1.00  0.00            
ATOM   1510  HZ3 LYS    97       1.420  74.750  32.350  1.00  0.00            
ATOM   1511  C   LYS    97       7.670  73.070  35.180  1.00  0.00            
ATOM   1512  O   LYS    97       7.270  73.240  36.320  1.00  0.00            
ATOM   1513  N   GLN    98       8.370  71.960  34.920  1.00  0.00            
ATOM   1514  H   GLN    98       8.780  71.970  34.000  1.00  0.00            
ATOM   1515  CA  GLN    98       8.620  70.800  35.740  1.00  0.00            
ATOM   1516  HA  GLN    98       7.670  70.520  36.180  1.00  0.00            
ATOM   1517  CB  GLN    98       9.150  69.680  34.840  1.00  0.00            
ATOM   1518  HB1 GLN    98      10.180  69.880  34.540  1.00  0.00            
ATOM   1519  HB2 GLN    98       8.550  69.760  33.940  1.00  0.00            
ATOM   1520  CG  GLN    98       8.880  68.270  35.360  1.00  0.00            
ATOM   1521  HG1 GLN    98       7.820  68.050  35.500  1.00  0.00            
ATOM   1522  HG2 GLN    98       9.520  68.090  36.210  1.00  0.00            
ATOM   1523  CD  GLN    98       9.340  67.240  34.340  1.00  0.00            
ATOM   1524  OE1 GLN    98      10.390  66.610  34.410  1.00  0.00            
ATOM   1525  NE2 GLN    98       8.440  66.890  33.410  1.00  0.00            
ATOM   1526 1HE2 GLN    98       7.640  67.460  33.160  1.00  0.00            
ATOM   1527 2HE2 GLN    98       8.570  66.060  32.850  1.00  0.00            
ATOM   1528  C   GLN    98       9.620  71.100  36.850  1.00  0.00            
ATOM   1529  O   GLN    98       9.720  70.390  37.850  1.00  0.00            
ATOM   1530  N   LEU    99      10.250  72.270  36.760  1.00  0.00            
ATOM   1531  H   LEU    99      10.010  72.840  35.970  1.00  0.00            
ATOM   1532  CA  LEU    99      11.190  72.640  37.810  1.00  0.00            
ATOM   1533  HA  LEU    99      11.040  72.080  38.730  1.00  0.00            
ATOM   1534  CB  LEU    99      12.560  72.390  37.190  1.00  0.00            
ATOM   1535  HB1 LEU    99      12.650  72.890  36.220  1.00  0.00            
ATOM   1536  HB2 LEU    99      12.550  71.310  37.020  1.00  0.00            
ATOM   1537  CG  LEU    99      13.760  72.690  38.090  1.00  0.00            
ATOM   1538  HG  LEU    99      13.760  73.770  38.200  1.00  0.00            
ATOM   1539  CD1 LEU    99      13.730  72.110  39.500  1.00  0.00            
ATOM   1540 1HD1 LEU    99      14.640  72.240  40.100  1.00  0.00            
ATOM   1541 2HD1 LEU    99      12.850  72.380  40.090  1.00  0.00            
ATOM   1542 3HD1 LEU    99      13.640  71.030  39.390  1.00  0.00            
ATOM   1543  CD2 LEU    99      15.080  72.340  37.430  1.00  0.00            
ATOM   1544 1HD2 LEU    99      15.130  71.250  37.530  1.00  0.00            
ATOM   1545 2HD2 LEU    99      15.030  72.690  36.400  1.00  0.00            
ATOM   1546 3HD2 LEU    99      15.850  72.890  37.970  1.00  0.00            
ATOM   1547  C   LEU    99      10.970  74.110  38.140  1.00  0.00            
ATOM   1548  O   LEU    99      10.840  74.480  39.300  1.00  0.00            
ATOM   1549  N   ALA   100      10.940  75.010  37.140  1.00  0.00            
ATOM   1550  H   ALA   100      11.150  74.660  36.220  1.00  0.00            
ATOM   1551  CA  ALA   100      10.800  76.450  37.150  1.00  0.00            
ATOM   1552  HA  ALA   100      11.400  76.800  37.990  1.00  0.00            
ATOM   1553  CB  ALA   100      11.370  76.950  35.830  1.00  0.00            
ATOM   1554  HB1 ALA   100      10.720  76.690  34.990  1.00  0.00            
ATOM   1555  HB2 ALA   100      11.450  78.040  35.910  1.00  0.00            
ATOM   1556  HB3 ALA   100      12.380  76.600  35.620  1.00  0.00            
ATOM   1557  C   ALA   100       9.440  77.020  37.530  1.00  0.00            
ATOM   1558  O   ALA   100       9.250  78.210  37.790  1.00  0.00            
ATOM   1559  N   GLU   101       8.460  76.120  37.610  1.00  0.00            
ATOM   1560  H   GLU   101       8.690  75.140  37.490  1.00  0.00            
ATOM   1561  CA  GLU   101       7.060  76.280  37.940  1.00  0.00            
ATOM   1562  HA  GLU   101       6.490  75.470  37.490  1.00  0.00            
ATOM   1563  CB  GLU   101       6.870  76.290  39.450  1.00  0.00            
ATOM   1564  HB1 GLU   101       5.840  76.550  39.720  1.00  0.00            
ATOM   1565  HB2 GLU   101       7.620  77.000  39.790  1.00  0.00            
ATOM   1566  CG  GLU   101       7.190  74.900  39.990  1.00  0.00            
ATOM   1567  HG1 GLU   101       7.910  74.990  40.800  1.00  0.00            
ATOM   1568  HG2 GLU   101       7.780  74.350  39.260  1.00  0.00            
ATOM   1569  CD  GLU   101       5.970  74.070  40.390  1.00  0.00            
ATOM   1570  OE1 GLU   101       4.970  74.270  39.670  1.00  0.00            
ATOM   1571  OE2 GLU   101       5.930  73.310  41.380  1.00  0.00            
ATOM   1572  C   GLU   101       6.250  77.410  37.320  1.00  0.00            
ATOM   1573  O   GLU   101       5.140  77.720  37.750  1.00  0.00            
ATOM   1574  N   LYS   102       6.740  78.000  36.220  1.00  0.00            
ATOM   1575  H   LYS   102       7.570  77.620  35.790  1.00  0.00            
ATOM   1576  CA  LYS   102       6.240  79.170  35.530  1.00  0.00            
ATOM   1577  HA  LYS   102       7.070  79.480  34.880  1.00  0.00            
ATOM   1578  CB  LYS   102       5.140  78.720  34.580  1.00  0.00            
ATOM   1579  HB1 LYS   102       4.250  78.460  35.160  1.00  0.00            
ATOM   1580  HB2 LYS   102       5.540  77.850  34.050  1.00  0.00            
ATOM   1581  CG  LYS   102       4.660  79.760  33.580  1.00  0.00            
ATOM   1582  HG1 LYS   102       5.490  80.100  32.960  1.00  0.00            
ATOM   1583  HG2 LYS   102       4.320  80.660  34.090  1.00  0.00            
ATOM   1584  CD  LYS   102       3.470  79.320  32.730  1.00  0.00            
ATOM   1585  HD1 LYS   102       2.830  78.730  33.390  1.00  0.00            
ATOM   1586  HD2 LYS   102       3.920  78.630  32.010  1.00  0.00            
ATOM   1587  CE  LYS   102       2.600  80.400  32.100  1.00  0.00            
ATOM   1588  HE1 LYS   102       2.090  79.880  31.300  1.00  0.00            
ATOM   1589  HE2 LYS   102       3.190  81.130  31.550  1.00  0.00            
ATOM   1590  NZ  LYS   102       1.630  80.980  33.050  1.00  0.00            
ATOM   1591  HZ1 LYS   102       1.030  80.240  33.380  1.00  0.00            
ATOM   1592  HZ2 LYS   102       2.080  81.240  33.920  1.00  0.00            
ATOM   1593  HZ3 LYS   102       1.070  81.740  32.710  1.00  0.00            
ATOM   1594  C   LYS   102       6.070  80.350  36.480  1.00  0.00            
ATOM   1595  O   LYS   102       5.070  81.050  36.410  1.00  0.00            
ATOM   1596  N   ALA   103       6.940  80.510  37.490  1.00  0.00            
ATOM   1597  H   ALA   103       7.740  79.910  37.430  1.00  0.00            
ATOM   1598  CA  ALA   103       7.090  81.510  38.530  1.00  0.00            
ATOM   1599  HA  ALA   103       6.210  81.410  39.160  1.00  0.00            
ATOM   1600  CB  ALA   103       8.350  81.270  39.360  1.00  0.00            
ATOM   1601  HB1 ALA   103       9.240  81.590  38.820  1.00  0.00            
ATOM   1602  HB2 ALA   103       8.240  81.760  40.320  1.00  0.00            
ATOM   1603  HB3 ALA   103       8.510  80.190  39.470  1.00  0.00            
ATOM   1604  C   ALA   103       7.140  82.940  38.030  1.00  0.00            
ATOM   1605  O   ALA   103       7.550  83.180  36.900  1.00  0.00            
ATOM   1606  N   ASP   104       6.790  83.940  38.850  1.00  0.00            
ATOM   1607  H   ASP   104       6.410  83.570  39.710  1.00  0.00            
ATOM   1608  CA  ASP   104       6.820  85.360  38.560  1.00  0.00            
ATOM   1609  HA  ASP   104       6.140  85.630  37.750  1.00  0.00            
ATOM   1610  CB  ASP   104       6.300  86.100  39.780  1.00  0.00            
ATOM   1611  HB1 ASP   104       7.030  85.980  40.580  1.00  0.00            
ATOM   1612  HB2 ASP   104       5.270  85.850  40.030  1.00  0.00            
ATOM   1613  CG  ASP   104       6.420  87.590  39.470  1.00  0.00            
ATOM   1614  OD1 ASP   104       7.220  88.350  40.050  1.00  0.00            
ATOM   1615  OD2 ASP   104       5.500  88.180  38.860  1.00  0.00            
ATOM   1616  C   ASP   104       8.210  85.850  38.160  1.00  0.00            
ATOM   1617  O   ASP   104       8.400  86.650  37.240  1.00  0.00            
ATOM   1618  N   HIE   105       9.220  85.300  38.840  1.00  0.00            
ATOM   1619  H   HIE   105       8.960  84.780  39.670  1.00  0.00            
ATOM   1620  CA  HIE   105      10.640  85.420  38.620  1.00  0.00            
ATOM   1621  HA  HIE   105      10.770  85.440  37.540  1.00  0.00            
ATOM   1622  CB  HIE   105      11.130  86.710  39.280  1.00  0.00            
ATOM   1623  HB1 HIE   105      10.970  86.700  40.360  1.00  0.00            
ATOM   1624  HB2 HIE   105      10.590  87.580  38.890  1.00  0.00            
ATOM   1625  CG  HIE   105      12.590  86.890  38.990  1.00  0.00            
ATOM   1626  ND1 HIE   105      13.150  87.630  37.950  1.00  0.00            
ATOM   1627  CE1 HIE   105      14.460  87.710  38.200  1.00  0.00            
ATOM   1628  HE1 HIE   105      15.140  88.240  37.550  1.00  0.00            
ATOM   1629  NE2 HIE   105      14.760  86.960  39.280  1.00  0.00            
ATOM   1630  HE2 HIE   105      15.680  86.890  39.690  1.00  0.00            
ATOM   1631  CD2 HIE   105      13.580  86.530  39.860  1.00  0.00            
ATOM   1632  HD2 HIE   105      13.590  86.010  40.810  1.00  0.00            
ATOM   1633  C   HIE   105      11.350  84.200  39.190  1.00  0.00            
ATOM   1634  O   HIE   105      10.830  83.630  40.150  1.00  0.00            
ATOM   1635  N   ILE   106      12.470  83.750  38.630  1.00  0.00            
ATOM   1636  H   ILE   106      12.790  84.290  37.840  1.00  0.00            
ATOM   1637  CA  ILE   106      13.240  82.660  39.200  1.00  0.00            
ATOM   1638  HA  ILE   106      12.720  82.370  40.110  1.00  0.00            
ATOM   1639  CB  ILE   106      13.360  81.390  38.360  1.00  0.00            
ATOM   1640  HB  ILE   106      14.040  81.660  37.560  1.00  0.00            
ATOM   1641  CG2 ILE   106      14.020  80.270  39.170  1.00  0.00            
ATOM   1642 1HG2 ILE   106      13.970  79.330  38.610  1.00  0.00            
ATOM   1643 2HG2 ILE   106      15.060  80.550  39.330  1.00  0.00            
ATOM   1644 3HG2 ILE   106      13.560  80.190  40.150  1.00  0.00            
ATOM   1645  CG1 ILE   106      12.100  80.810  37.730  1.00  0.00            
ATOM   1646 1HG1 ILE   106      11.270  81.050  38.390  1.00  0.00            
ATOM   1647 2HG1 ILE   106      12.160  79.730  37.640  1.00  0.00            
ATOM   1648  CD  ILE   106      11.620  81.380  36.400  1.00  0.00            
ATOM   1649  HD1 ILE   106      10.640  80.960  36.160  1.00  0.00            
ATOM   1650  HD2 ILE   106      11.510  82.440  36.650  1.00  0.00            
ATOM   1651  HD3 ILE   106      12.330  81.250  35.580  1.00  0.00            
ATOM   1652  C   ILE   106      14.580  83.150  39.750  1.00  0.00            
ATOM   1653  O   ILE   106      15.190  83.970  39.070  1.00  0.00            
ATOM   1654  N   TYR   107      14.940  82.640  40.930  1.00  0.00            
ATOM   1655  H   TYR   107      14.350  81.920  41.330  1.00  0.00            
ATOM   1656  CA  TYR   107      16.210  82.850  41.580  1.00  0.00            
ATOM   1657  HA  TYR   107      16.890  83.530  41.060  1.00  0.00            
ATOM   1658  CB  TYR   107      15.960  83.460  42.960  1.00  0.00            
ATOM   1659  HB1 TYR   107      16.880  83.520  43.540  1.00  0.00            
ATOM   1660  HB2 TYR   107      15.250  82.770  43.410  1.00  0.00            
ATOM   1661  CG  TYR   107      15.370  84.850  42.980  1.00  0.00            
ATOM   1662  CD1 TYR   107      16.150  85.940  42.590  1.00  0.00            
ATOM   1663  HD1 TYR   107      17.140  85.750  42.190  1.00  0.00            
ATOM   1664  CE1 TYR   107      15.710  87.260  42.710  1.00  0.00            
ATOM   1665  HE1 TYR   107      16.380  88.040  42.380  1.00  0.00            
ATOM   1666  CZ  TYR   107      14.410  87.520  43.190  1.00  0.00            
ATOM   1667  OH  TYR   107      13.860  88.760  43.310  1.00  0.00            
ATOM   1668  HH  TYR   107      14.480  89.450  43.050  1.00  0.00            
ATOM   1669  CE2 TYR   107      13.630  86.380  43.470  1.00  0.00            
ATOM   1670  HE2 TYR   107      12.630  86.560  43.830  1.00  0.00            
ATOM   1671  CD2 TYR   107      14.060  85.050  43.420  1.00  0.00            
ATOM   1672  HD2 TYR   107      13.440  84.200  43.670  1.00  0.00            
ATOM   1673  C   TYR   107      16.870  81.500  41.850  1.00  0.00            
ATOM   1674  O   TYR   107      16.190  80.510  42.090  1.00  0.00            
ATOM   1675  N   LEU   108      18.200  81.440  41.710  1.00  0.00            
ATOM   1676  H   LEU   108      18.640  82.210  41.220  1.00  0.00            
ATOM   1677  CA  LEU   108      19.090  80.440  42.250  1.00  0.00            
ATOM   1678  HA  LEU   108      18.520  79.530  42.480  1.00  0.00            
ATOM   1679  CB  LEU   108      20.140  80.150  41.180  1.00  0.00            
ATOM   1680  HB1 LEU   108      20.790  79.330  41.490  1.00  0.00            
ATOM   1681  HB2 LEU   108      20.720  81.040  40.950  1.00  0.00            
ATOM   1682  CG  LEU   108      19.560  79.700  39.840  1.00  0.00            
ATOM   1683  HG  LEU   108      18.910  80.470  39.430  1.00  0.00            
ATOM   1684  CD1 LEU   108      20.650  79.580  38.780  1.00  0.00            
ATOM   1685 1HD1 LEU   108      20.170  79.270  37.850  1.00  0.00            
ATOM   1686 2HD1 LEU   108      21.250  80.480  38.620  1.00  0.00            
ATOM   1687 3HD1 LEU   108      21.300  78.760  39.070  1.00  0.00            
ATOM   1688  CD2 LEU   108      18.790  78.390  39.980  1.00  0.00            
ATOM   1689 1HD2 LEU   108      17.930  78.630  40.610  1.00  0.00            
ATOM   1690 2HD2 LEU   108      18.440  78.090  38.990  1.00  0.00            
ATOM   1691 3HD2 LEU   108      19.390  77.620  40.470  1.00  0.00            
ATOM   1692  C   LEU   108      19.770  80.850  43.550  1.00  0.00            
ATOM   1693  O   LEU   108      20.380  81.910  43.640  1.00  0.00            
ATOM   1694  N   ALA   109      19.650  79.980  44.560  1.00  0.00            
ATOM   1695  H   ALA   109      19.210  79.110  44.310  1.00  0.00            
ATOM   1696  CA  ALA   109      20.480  79.930  45.740  1.00  0.00            
ATOM   1697  HA  ALA   109      21.070  80.850  45.740  1.00  0.00            
ATOM   1698  CB  ALA   109      19.630  80.060  47.010  1.00  0.00            
ATOM   1699  HB1 ALA   109      19.490  81.140  47.090  1.00  0.00            
ATOM   1700  HB2 ALA   109      18.690  79.510  46.960  1.00  0.00            
ATOM   1701  HB3 ALA   109      20.210  79.680  47.850  1.00  0.00            
ATOM   1702  C   ALA   109      21.430  78.740  45.770  1.00  0.00            
ATOM   1703  O   ALA   109      21.000  77.630  45.480  1.00  0.00            
ATOM   1704  N   THR   110      22.700  79.100  45.920  1.00  0.00            
ATOM   1705  H   THR   110      22.870  80.040  46.240  1.00  0.00            
ATOM   1706  CA  THR   110      23.900  78.410  45.480  1.00  0.00            
ATOM   1707  HA  THR   110      23.700  77.340  45.380  1.00  0.00            
ATOM   1708  CB  THR   110      24.340  79.050  44.170  1.00  0.00            
ATOM   1709  HB  THR   110      25.400  78.820  44.050  1.00  0.00            
ATOM   1710  CG2 THR   110      23.550  78.510  42.990  1.00  0.00            
ATOM   1711 1HG2 THR   110      22.560  78.960  43.040  1.00  0.00            
ATOM   1712 2HG2 THR   110      24.030  78.980  42.130  1.00  0.00            
ATOM   1713 3HG2 THR   110      23.460  77.420  42.950  1.00  0.00            
ATOM   1714  OG1 THR   110      24.320  80.460  44.060  1.00  0.00            
ATOM   1715  HG1 THR   110      24.920  80.900  44.660  1.00  0.00            
ATOM   1716  C   THR   110      24.970  78.460  46.570  1.00  0.00            
ATOM   1717  O   THR   110      25.070  79.450  47.290  1.00  0.00            
ATOM   1718  N   ASP   111      25.800  77.420  46.660  1.00  0.00            
ATOM   1719  H   ASP   111      25.680  76.590  46.100  1.00  0.00            
ATOM   1720  CA  ASP   111      26.690  77.100  47.760  1.00  0.00            
ATOM   1721  HA  ASP   111      26.540  77.840  48.540  1.00  0.00            
ATOM   1722  CB  ASP   111      26.200  75.780  48.350  1.00  0.00            
ATOM   1723  HB1 ASP   111      26.400  75.040  47.580  1.00  0.00            
ATOM   1724  HB2 ASP   111      25.120  75.860  48.500  1.00  0.00            
ATOM   1725  CG  ASP   111      26.890  75.290  49.620  1.00  0.00            
ATOM   1726  OD1 ASP   111      26.870  74.090  49.970  1.00  0.00            
ATOM   1727  OD2 ASP   111      27.280  76.220  50.350  1.00  0.00            
ATOM   1728  C   ASP   111      28.140  77.080  47.300  1.00  0.00            
ATOM   1729  O   ASP   111      28.380  77.050  46.090  1.00  0.00            
ATOM   1730  N   LEU   112      29.080  77.080  48.240  1.00  0.00            
ATOM   1731  H   LEU   112      28.760  77.070  49.190  1.00  0.00            
ATOM   1732  CA  LEU   112      30.500  77.170  47.930  1.00  0.00            
ATOM   1733  HA  LEU   112      30.640  77.800  47.050  1.00  0.00            
ATOM   1734  CB  LEU   112      30.990  77.930  49.160  1.00  0.00            
ATOM   1735  HB1 LEU   112      31.080  77.170  49.930  1.00  0.00            
ATOM   1736  HB2 LEU   112      30.190  78.640  49.380  1.00  0.00            
ATOM   1737  CG  LEU   112      32.270  78.750  49.270  1.00  0.00            
ATOM   1738  HG  LEU   112      33.030  77.980  49.430  1.00  0.00            
ATOM   1739  CD1 LEU   112      32.520  79.510  47.970  1.00  0.00            
ATOM   1740 1HD1 LEU   112      32.440  78.890  47.080  1.00  0.00            
ATOM   1741 2HD1 LEU   112      31.720  80.250  47.990  1.00  0.00            
ATOM   1742 3HD1 LEU   112      33.390  80.160  48.050  1.00  0.00            
ATOM   1743  CD2 LEU   112      32.260  79.650  50.500  1.00  0.00            
ATOM   1744 1HD2 LEU   112      33.310  79.950  50.550  1.00  0.00            
ATOM   1745 2HD2 LEU   112      31.570  80.470  50.340  1.00  0.00            
ATOM   1746 3HD2 LEU   112      32.030  79.030  51.370  1.00  0.00            
ATOM   1747  C   LEU   112      31.170  75.850  47.580  1.00  0.00            
ATOM   1748  O   LEU   112      32.310  75.590  47.970  1.00  0.00            
ATOM   1749  N   ASP   113      30.560  75.100  46.660  1.00  0.00            
ATOM   1750  H   ASP   113      29.680  75.510  46.370  1.00  0.00            
ATOM   1751  CA  ASP   113      30.970  73.840  46.070  1.00  0.00            
ATOM   1752  HA  ASP   113      31.890  73.410  46.450  1.00  0.00            
ATOM   1753  CB  ASP   113      29.800  72.940  46.470  1.00  0.00            
ATOM   1754  HB1 ASP   113      28.900  73.420  46.090  1.00  0.00            
ATOM   1755  HB2 ASP   113      29.720  72.920  47.560  1.00  0.00            
ATOM   1756  CG  ASP   113      30.130  71.530  46.000  1.00  0.00            
ATOM   1757  OD1 ASP   113      30.450  70.710  46.890  1.00  0.00            
ATOM   1758  OD2 ASP   113      29.980  71.330  44.780  1.00  0.00            
ATOM   1759  C   ASP   113      31.260  73.940  44.580  1.00  0.00            
ATOM   1760  O   ASP   113      30.560  74.580  43.800  1.00  0.00            
ATOM   1761  N   ARG   114      32.360  73.360  44.090  1.00  0.00            
ATOM   1762  H   ARG   114      32.990  72.960  44.770  1.00  0.00            
ATOM   1763  CA  ARG   114      32.830  73.320  42.720  1.00  0.00            
ATOM   1764  HA  ARG   114      32.750  74.350  42.370  1.00  0.00            
ATOM   1765  CB  ARG   114      34.260  72.810  42.580  1.00  0.00            
ATOM   1766  HB1 ARG   114      34.510  72.760  41.520  1.00  0.00            
ATOM   1767  HB2 ARG   114      34.330  71.840  43.080  1.00  0.00            
ATOM   1768  CG  ARG   114      35.310  73.690  43.240  1.00  0.00            
ATOM   1769  HG1 ARG   114      35.180  73.720  44.320  1.00  0.00            
ATOM   1770  HG2 ARG   114      35.220  74.720  42.880  1.00  0.00            
ATOM   1771  CD  ARG   114      36.690  73.300  42.700  1.00  0.00            
ATOM   1772  HD1 ARG   114      36.750  73.640  41.670  1.00  0.00            
ATOM   1773  HD2 ARG   114      36.770  72.210  42.770  1.00  0.00            
ATOM   1774  NE  ARG   114      37.810  73.760  43.510  1.00  0.00            
ATOM   1775  HE  ARG   114      37.550  73.890  44.480  1.00  0.00            
ATOM   1776  CZ  ARG   114      38.980  74.330  43.170  1.00  0.00            
ATOM   1777  NH1 ARG   114      39.300  74.540  41.880  1.00  0.00            
ATOM   1778 1HH1 ARG   114      38.720  74.300  41.100  1.00  0.00            
ATOM   1779 2HH1 ARG   114      40.170  75.010  41.660  1.00  0.00            
ATOM   1780  NH2 ARG   114      39.910  74.680  44.070  1.00  0.00            
ATOM   1781 1HH2 ARG   114      39.690  74.680  45.050  1.00  0.00            
ATOM   1782 2HH2 ARG   114      40.730  75.100  43.680  1.00  0.00            
ATOM   1783  C   ARG   114      31.960  72.630  41.670  1.00  0.00            
ATOM   1784  O   ARG   114      31.760  73.110  40.560  1.00  0.00            
ATOM   1785  N   GLU   115      31.400  71.450  41.950  1.00  0.00            
ATOM   1786  H   GLU   115      31.550  71.120  42.890  1.00  0.00            
ATOM   1787  CA  GLU   115      30.350  70.820  41.180  1.00  0.00            
ATOM   1788  HA  GLU   115      30.700  70.780  40.150  1.00  0.00            
ATOM   1789  CB  GLU   115      30.170  69.390  41.690  1.00  0.00            
ATOM   1790  HB1 GLU   115      29.800  69.520  42.700  1.00  0.00            
ATOM   1791  HB2 GLU   115      31.050  68.800  41.920  1.00  0.00            
ATOM   1792  CG  GLU   115      29.120  68.480  41.060  1.00  0.00            
ATOM   1793  HG1 GLU   115      28.260  69.110  40.830  1.00  0.00            
ATOM   1794  HG2 GLU   115      28.940  67.700  41.800  1.00  0.00            
ATOM   1795  CD  GLU   115      29.600  67.770  39.800  1.00  0.00            
ATOM   1796  OE1 GLU   115      30.690  68.190  39.360  1.00  0.00            
ATOM   1797  OE2 GLU   115      29.130  66.680  39.420  1.00  0.00            
ATOM   1798  C   GLU   115      29.100  71.680  41.170  1.00  0.00            
ATOM   1799  O   GLU   115      28.470  71.830  40.130  1.00  0.00            
ATOM   1800  N   GLY   116      28.820  72.340  42.300  1.00  0.00            
ATOM   1801  H   GLY   116      29.400  72.170  43.110  1.00  0.00            
ATOM   1802  CA  GLY   116      27.730  73.270  42.450  1.00  0.00            
ATOM   1803  HA1 GLY   116      27.860  73.830  43.370  1.00  0.00            
ATOM   1804  HA2 GLY   116      26.770  72.750  42.410  1.00  0.00            
ATOM   1805  C   GLY   116      27.560  74.280  41.310  1.00  0.00            
ATOM   1806  O   GLY   116      26.490  74.810  41.080  1.00  0.00            
ATOM   1807  N   GLU   117      28.650  74.570  40.600  1.00  0.00            
ATOM   1808  H   GLU   117      29.520  74.340  41.060  1.00  0.00            
ATOM   1809  CA  GLU   117      28.710  75.540  39.530  1.00  0.00            
ATOM   1810  HA  GLU   117      28.070  76.410  39.700  1.00  0.00            
ATOM   1811  CB  GLU   117      30.100  76.170  39.410  1.00  0.00            
ATOM   1812  HB1 GLU   117      30.130  76.800  38.520  1.00  0.00            
ATOM   1813  HB2 GLU   117      30.830  75.370  39.300  1.00  0.00            
ATOM   1814  CG  GLU   117      30.480  76.900  40.700  1.00  0.00            
ATOM   1815  HG1 GLU   117      30.960  76.150  41.340  1.00  0.00            
ATOM   1816  HG2 GLU   117      29.610  77.310  41.200  1.00  0.00            
ATOM   1817  CD  GLU   117      31.590  77.910  40.460  1.00  0.00            
ATOM   1818  OE1 GLU   117      32.300  77.800  39.440  1.00  0.00            
ATOM   1819  OE2 GLU   117      31.700  78.890  41.240  1.00  0.00            
ATOM   1820  C   GLU   117      28.370  74.940  38.170  1.00  0.00            
ATOM   1821  O   GLU   117      27.970  75.690  37.280  1.00  0.00            
ATOM   1822  N   ALA   118      28.630  73.680  37.820  1.00  0.00            
ATOM   1823  H   ALA   118      28.970  73.040  38.520  1.00  0.00            
ATOM   1824  CA  ALA   118      28.260  73.070  36.550  1.00  0.00            
ATOM   1825  HA  ALA   118      28.530  73.740  35.730  1.00  0.00            
ATOM   1826  CB  ALA   118      29.140  71.830  36.460  1.00  0.00            
ATOM   1827  HB1 ALA   118      30.140  72.230  36.270  1.00  0.00            
ATOM   1828  HB2 ALA   118      29.090  71.290  37.400  1.00  0.00            
ATOM   1829  HB3 ALA   118      28.850  71.190  35.620  1.00  0.00            
ATOM   1830  C   ALA   118      26.770  72.770  36.490  1.00  0.00            
ATOM   1831  O   ALA   118      26.080  73.260  35.600  1.00  0.00            
ATOM   1832  N   ILE   119      26.250  72.160  37.560  1.00  0.00            
ATOM   1833  H   ILE   119      26.890  71.770  38.240  1.00  0.00            
ATOM   1834  CA  ILE   119      24.820  72.060  37.720  1.00  0.00            
ATOM   1835  HA  ILE   119      24.410  71.570  36.840  1.00  0.00            
ATOM   1836  CB  ILE   119      24.410  71.200  38.920  1.00  0.00            
ATOM   1837  HB  ILE   119      23.330  71.050  38.960  1.00  0.00            
ATOM   1838  CG2 ILE   119      25.060  69.840  38.680  1.00  0.00            
ATOM   1839 1HG2 ILE   119      26.090  69.860  39.030  1.00  0.00            
ATOM   1840 2HG2 ILE   119      24.520  69.080  39.240  1.00  0.00            
ATOM   1841 3HG2 ILE   119      25.090  69.640  37.610  1.00  0.00            
ATOM   1842  CG1 ILE   119      24.700  71.850  40.270  1.00  0.00            
ATOM   1843 1HG1 ILE   119      24.240  72.840  40.320  1.00  0.00            
ATOM   1844 2HG1 ILE   119      25.790  71.890  40.350  1.00  0.00            
ATOM   1845  CD  ILE   119      23.950  71.040  41.320  1.00  0.00            
ATOM   1846  HD1 ILE   119      24.430  70.060  41.430  1.00  0.00            
ATOM   1847  HD2 ILE   119      23.900  71.560  42.270  1.00  0.00            
ATOM   1848  HD3 ILE   119      22.940  70.770  41.000  1.00  0.00            
ATOM   1849  C   ILE   119      24.090  73.400  37.650  1.00  0.00            
ATOM   1850  O   ILE   119      23.020  73.460  37.040  1.00  0.00            
ATOM   1851  N   ALA   120      24.700  74.490  38.120  1.00  0.00            
ATOM   1852  H   ALA   120      25.540  74.290  38.640  1.00  0.00            
ATOM   1853  CA  ALA   120      24.070  75.800  38.150  1.00  0.00            
ATOM   1854  HA  ALA   120      23.030  75.580  38.400  1.00  0.00            
ATOM   1855  CB  ALA   120      24.780  76.680  39.180  1.00  0.00            
ATOM   1856  HB1 ALA   120      24.330  77.670  39.220  1.00  0.00            
ATOM   1857  HB2 ALA   120      24.770  76.080  40.090  1.00  0.00            
ATOM   1858  HB3 ALA   120      25.810  76.970  38.950  1.00  0.00            
ATOM   1859  C   ALA   120      24.070  76.410  36.760  1.00  0.00            
ATOM   1860  O   ALA   120      23.040  76.970  36.400  1.00  0.00            
ATOM   1861  N   TRP   121      25.140  76.310  35.960  1.00  0.00            
ATOM   1862  H   TRP   121      25.980  75.890  36.320  1.00  0.00            
ATOM   1863  CA  TRP   121      25.180  76.870  34.620  1.00  0.00            
ATOM   1864  HA  TRP   121      24.900  77.920  34.730  1.00  0.00            
ATOM   1865  CB  TRP   121      26.590  76.830  34.040  1.00  0.00            
ATOM   1866  HB1 TRP   121      26.810  75.770  34.170  1.00  0.00            
ATOM   1867  HB2 TRP   121      27.270  77.380  34.680  1.00  0.00            
ATOM   1868  CG  TRP   121      26.750  77.300  32.630  1.00  0.00            
ATOM   1869  CD1 TRP   121      26.210  76.830  31.480  1.00  0.00            
ATOM   1870  HD1 TRP   121      25.520  76.000  31.530  1.00  0.00            
ATOM   1871  NE1 TRP   121      26.460  77.700  30.440  1.00  0.00            
ATOM   1872  HE1 TRP   121      25.990  77.710  29.550  1.00  0.00            
ATOM   1873  CE2 TRP   121      27.350  78.690  30.820  1.00  0.00            
ATOM   1874  CZ2 TRP   121      27.750  79.890  30.220  1.00  0.00            
ATOM   1875  HZ2 TRP   121      27.530  80.090  29.180  1.00  0.00            
ATOM   1876  CH2 TRP   121      28.520  80.810  30.930  1.00  0.00            
ATOM   1877  HH2 TRP   121      28.790  81.720  30.430  1.00  0.00            
ATOM   1878  CZ3 TRP   121      28.840  80.590  32.280  1.00  0.00            
ATOM   1879  HZ3 TRP   121      29.360  81.320  32.880  1.00  0.00            
ATOM   1880  CE3 TRP   121      28.240  79.470  32.880  1.00  0.00            
ATOM   1881  HE3 TRP   121      28.500  79.330  33.920  1.00  0.00            
ATOM   1882  CD2 TRP   121      27.500  78.480  32.220  1.00  0.00            
ATOM   1883  C   TRP   121      24.100  76.090  33.870  1.00  0.00            
ATOM   1884  O   TRP   121      23.340  76.690  33.120  1.00  0.00            
ATOM   1885  N   HIE   122      24.120  74.760  33.930  1.00  0.00            
ATOM   1886  H   HIE   122      24.850  74.290  34.460  1.00  0.00            
ATOM   1887  CA  HIE   122      23.120  74.010  33.190  1.00  0.00            
ATOM   1888  HA  HIE   122      23.240  74.170  32.120  1.00  0.00            
ATOM   1889  CB  HIE   122      23.300  72.530  33.510  1.00  0.00            
ATOM   1890  HB1 HIE   122      22.570  71.900  33.000  1.00  0.00            
ATOM   1891  HB2 HIE   122      23.160  72.410  34.590  1.00  0.00            
ATOM   1892  CG  HIE   122      24.590  71.950  33.010  1.00  0.00            
ATOM   1893  ND1 HIE   122      25.230  72.250  31.810  1.00  0.00            
ATOM   1894  CE1 HIE   122      26.320  71.480  31.780  1.00  0.00            
ATOM   1895  HE1 HIE   122      26.970  71.490  30.920  1.00  0.00            
ATOM   1896  NE2 HIE   122      26.450  70.850  32.960  1.00  0.00            
ATOM   1897  HE2 HIE   122      27.230  70.310  33.300  1.00  0.00            
ATOM   1898  CD2 HIE   122      25.320  71.030  33.730  1.00  0.00            
ATOM   1899  HD2 HIE   122      25.110  70.870  34.770  1.00  0.00            
ATOM   1900  C   HIE   122      21.690  74.430  33.460  1.00  0.00            
ATOM   1901  O   HIE   122      20.870  74.270  32.550  1.00  0.00            
ATOM   1902  N   LEU   123      21.400  74.780  34.720  1.00  0.00            
ATOM   1903  H   LEU   123      22.130  74.670  35.410  1.00  0.00            
ATOM   1904  CA  LEU   123      20.090  75.270  35.090  1.00  0.00            
ATOM   1905  HA  LEU   123      19.420  74.770  34.390  1.00  0.00            
ATOM   1906  CB  LEU   123      19.820  74.830  36.530  1.00  0.00            
ATOM   1907  HB1 LEU   123      20.560  75.300  37.180  1.00  0.00            
ATOM   1908  HB2 LEU   123      19.990  73.760  36.560  1.00  0.00            
ATOM   1909  CG  LEU   123      18.500  75.300  37.120  1.00  0.00            
ATOM   1910  HG  LEU   123      18.370  76.380  37.030  1.00  0.00            
ATOM   1911  CD1 LEU   123      17.390  74.510  36.440  1.00  0.00            
ATOM   1912 1HD1 LEU   123      16.410  74.790  36.830  1.00  0.00            
ATOM   1913 2HD1 LEU   123      17.270  74.820  35.400  1.00  0.00            
ATOM   1914 3HD1 LEU   123      17.570  73.440  36.550  1.00  0.00            
ATOM   1915  CD2 LEU   123      18.680  74.960  38.600  1.00  0.00            
ATOM   1916 1HD2 LEU   123      19.050  73.930  38.620  1.00  0.00            
ATOM   1917 2HD2 LEU   123      19.440  75.580  39.070  1.00  0.00            
ATOM   1918 3HD2 LEU   123      17.740  75.110  39.130  1.00  0.00            
ATOM   1919  C   LEU   123      19.900  76.750  34.770  1.00  0.00            
ATOM   1920  O   LEU   123      18.810  77.070  34.300  1.00  0.00            
ATOM   1921  N   ARG   124      20.920  77.610  34.720  1.00  0.00            
ATOM   1922  H   ARG   124      21.830  77.250  34.970  1.00  0.00            
ATOM   1923  CA  ARG   124      20.900  79.020  34.400  1.00  0.00            
ATOM   1924  HA  ARG   124      20.160  79.470  35.060  1.00  0.00            
ATOM   1925  CB  ARG   124      22.300  79.560  34.660  1.00  0.00            
ATOM   1926  HB1 ARG   124      23.040  79.070  34.020  1.00  0.00            
ATOM   1927  HB2 ARG   124      22.470  79.330  35.710  1.00  0.00            
ATOM   1928  CG  ARG   124      22.430  81.070  34.520  1.00  0.00            
ATOM   1929  HG1 ARG   124      21.600  81.440  35.130  1.00  0.00            
ATOM   1930  HG2 ARG   124      22.330  81.310  33.460  1.00  0.00            
ATOM   1931  CD  ARG   124      23.600  81.820  35.160  1.00  0.00            
ATOM   1932  HD1 ARG   124      23.930  81.380  36.100  1.00  0.00            
ATOM   1933  HD2 ARG   124      23.420  82.880  35.330  1.00  0.00            
ATOM   1934  NE  ARG   124      24.750  81.780  34.260  1.00  0.00            
ATOM   1935  HE  ARG   124      24.650  81.380  33.340  1.00  0.00            
ATOM   1936  CZ  ARG   124      25.630  82.790  34.160  1.00  0.00            
ATOM   1937  NH1 ARG   124      25.730  83.750  35.090  1.00  0.00            
ATOM   1938 1HH1 ARG   124      25.050  83.780  35.840  1.00  0.00            
ATOM   1939 2HH1 ARG   124      26.410  84.490  35.000  1.00  0.00            
ATOM   1940  NH2 ARG   124      26.510  82.910  33.150  1.00  0.00            
ATOM   1941 1HH2 ARG   124      26.600  82.170  32.470  1.00  0.00            
ATOM   1942 2HH2 ARG   124      27.220  83.620  33.110  1.00  0.00            
ATOM   1943  C   ARG   124      20.390  79.340  33.000  1.00  0.00            
ATOM   1944  O   ARG   124      19.670  80.310  32.810  1.00  0.00            
ATOM   1945  N   GLU   125      20.820  78.450  32.100  1.00  0.00            
ATOM   1946  H   GLU   125      21.330  77.650  32.430  1.00  0.00            
ATOM   1947  CA  GLU   125      20.530  78.570  30.680  1.00  0.00            
ATOM   1948  HA  GLU   125      20.910  79.570  30.460  1.00  0.00            
ATOM   1949  CB  GLU   125      21.300  77.560  29.840  1.00  0.00            
ATOM   1950  HB1 GLU   125      20.960  77.690  28.810  1.00  0.00            
ATOM   1951  HB2 GLU   125      21.160  76.550  30.220  1.00  0.00            
ATOM   1952  CG  GLU   125      22.810  77.790  29.820  1.00  0.00            
ATOM   1953  HG1 GLU   125      23.400  76.940  29.470  1.00  0.00            
ATOM   1954  HG2 GLU   125      23.090  78.040  30.840  1.00  0.00            
ATOM   1955  CD  GLU   125      23.050  79.060  29.020  1.00  0.00            
ATOM   1956  OE1 GLU   125      23.010  78.980  27.770  1.00  0.00            
ATOM   1957  OE2 GLU   125      23.260  80.160  29.580  1.00  0.00            
ATOM   1958  C   GLU   125      19.030  78.450  30.450  1.00  0.00            
ATOM   1959  O   GLU   125      18.430  79.270  29.770  1.00  0.00            
ATOM   1960  N   VAL   126      18.350  77.470  31.060  1.00  0.00            
ATOM   1961  H   VAL   126      18.760  76.740  31.630  1.00  0.00            
ATOM   1962  CA  VAL   126      16.940  77.230  30.820  1.00  0.00            
ATOM   1963  HA  VAL   126      16.770  77.490  29.770  1.00  0.00            
ATOM   1964  CB  VAL   126      16.460  75.790  30.920  1.00  0.00            
ATOM   1965  HB  VAL   126      15.430  75.690  30.570  1.00  0.00            
ATOM   1966  CG1 VAL   126      17.330  74.820  30.120  1.00  0.00            
ATOM   1967 1HG1 VAL   126      17.430  75.230  29.120  1.00  0.00            
ATOM   1968 2HG1 VAL   126      18.320  74.630  30.540  1.00  0.00            
ATOM   1969 3HG1 VAL   126      16.810  73.890  29.890  1.00  0.00            
ATOM   1970  CG2 VAL   126      16.500  75.420  32.400  1.00  0.00            
ATOM   1971 1HG2 VAL   126      16.230  74.360  32.480  1.00  0.00            
ATOM   1972 2HG2 VAL   126      17.480  75.420  32.860  1.00  0.00            
ATOM   1973 3HG2 VAL   126      15.810  76.050  32.960  1.00  0.00            
ATOM   1974  C   VAL   126      16.030  78.230  31.500  1.00  0.00            
ATOM   1975  O   VAL   126      14.980  78.670  31.030  1.00  0.00            
ATOM   1976  N   ILE   127      16.400  78.810  32.640  1.00  0.00            
ATOM   1977  H   ILE   127      17.300  78.610  33.060  1.00  0.00            
ATOM   1978  CA  ILE   127      15.640  79.840  33.330  1.00  0.00            
ATOM   1979  HA  ILE   127      14.590  79.680  33.100  1.00  0.00            
ATOM   1980  CB  ILE   127      15.760  79.820  34.850  1.00  0.00            
ATOM   1981  HB  ILE   127      14.920  80.410  35.200  1.00  0.00            
ATOM   1982  CG2 ILE   127      15.490  78.450  35.470  1.00  0.00            
ATOM   1983 1HG2 ILE   127      16.300  77.730  35.320  1.00  0.00            
ATOM   1984 2HG2 ILE   127      15.280  78.460  36.540  1.00  0.00            
ATOM   1985 3HG2 ILE   127      14.680  77.960  34.940  1.00  0.00            
ATOM   1986  CG1 ILE   127      17.040  80.450  35.390  1.00  0.00            
ATOM   1987 1HG1 ILE   127      17.160  81.480  35.060  1.00  0.00            
ATOM   1988 2HG1 ILE   127      17.890  80.000  34.870  1.00  0.00            
ATOM   1989  CD  ILE   127      17.320  80.280  36.880  1.00  0.00            
ATOM   1990  HD1 ILE   127      16.510  80.760  37.420  1.00  0.00            
ATOM   1991  HD2 ILE   127      17.490  79.250  37.190  1.00  0.00            
ATOM   1992  HD3 ILE   127      18.230  80.830  37.090  1.00  0.00            
ATOM   1993  C   ILE   127      15.890  81.230  32.750  1.00  0.00            
ATOM   1994  O   ILE   127      15.270  82.190  33.190  1.00  0.00            
ATOM   1995  N   GLY   128      16.810  81.310  31.780  1.00  0.00            
ATOM   1996  H   GLY   128      17.420  80.510  31.670  1.00  0.00            
ATOM   1997  CA  GLY   128      17.150  82.380  30.870  1.00  0.00            
ATOM   1998  HA1 GLY   128      17.760  81.840  30.140  1.00  0.00            
ATOM   1999  HA2 GLY   128      17.780  83.210  31.180  1.00  0.00            
ATOM   2000  C   GLY   128      15.940  82.940  30.130  1.00  0.00            
ATOM   2001  O   GLY   128      14.920  82.270  30.000  1.00  0.00            
ATOM   2002  N   GLY   129      16.020  84.190  29.680  1.00  0.00            
ATOM   2003  H   GLY   129      16.930  84.620  29.780  1.00  0.00            
ATOM   2004  CA  GLY   129      15.040  84.870  28.860  1.00  0.00            
ATOM   2005  HA1 GLY   129      14.230  85.140  29.540  1.00  0.00            
ATOM   2006  HA2 GLY   129      14.680  84.250  28.040  1.00  0.00            
ATOM   2007  C   GLY   129      15.730  86.130  28.340  1.00  0.00            
ATOM   2008  O   GLY   129      16.750  86.010  27.670  1.00  0.00            
ATOM   2009  N   ASP   130      15.080  87.290  28.430  1.00  0.00            
ATOM   2010  H   ASP   130      14.190  87.260  28.890  1.00  0.00            
ATOM   2011  CA  ASP   130      15.540  88.540  27.840  1.00  0.00            
ATOM   2012  HA  ASP   130      15.980  88.250  26.890  1.00  0.00            
ATOM   2013  CB  ASP   130      14.270  89.340  27.540  1.00  0.00            
ATOM   2014  HB1 ASP   130      13.570  88.730  26.970  1.00  0.00            
ATOM   2015  HB2 ASP   130      14.610  90.150  26.910  1.00  0.00            
ATOM   2016  CG  ASP   130      13.500  89.950  28.700  1.00  0.00            
ATOM   2017  OD1 ASP   130      14.040  90.220  29.790  1.00  0.00            
ATOM   2018  OD2 ASP   130      12.280  90.210  28.580  1.00  0.00            
ATOM   2019  C   ASP   130      16.530  89.290  28.710  1.00  0.00            
ATOM   2020  O   ASP   130      17.240  90.130  28.160  1.00  0.00            
ATOM   2021  N   ASP   131      16.740  88.900  29.970  1.00  0.00            
ATOM   2022  H   ASP   131      16.200  88.160  30.400  1.00  0.00            
ATOM   2023  CA  ASP   131      17.830  89.440  30.750  1.00  0.00            
ATOM   2024  HA  ASP   131      17.850  90.490  30.460  1.00  0.00            
ATOM   2025  CB  ASP   131      17.510  89.470  32.240  1.00  0.00            
ATOM   2026  HB1 ASP   131      17.830  88.510  32.660  1.00  0.00            
ATOM   2027  HB2 ASP   131      16.440  89.600  32.410  1.00  0.00            
ATOM   2028  CG  ASP   131      18.340  90.440  33.070  1.00  0.00            
ATOM   2029  OD1 ASP   131      18.890  91.420  32.530  1.00  0.00            
ATOM   2030  OD2 ASP   131      18.470  90.090  34.270  1.00  0.00            
ATOM   2031  C   ASP   131      19.200  88.910  30.330  1.00  0.00            
ATOM   2032  O   ASP   131      19.310  87.810  29.790  1.00  0.00            
ATOM   2033  N   ALA   132      20.300  89.530  30.750  1.00  0.00            
ATOM   2034  H   ALA   132      20.160  90.420  31.200  1.00  0.00            
ATOM   2035  CA  ALA   132      21.590  88.870  30.890  1.00  0.00            
ATOM   2036  HA  ALA   132      21.920  88.380  29.970  1.00  0.00            
ATOM   2037  CB  ALA   132      22.580  89.970  31.270  1.00  0.00            
ATOM   2038  HB1 ALA   132      23.540  89.520  31.520  1.00  0.00            
ATOM   2039  HB2 ALA   132      22.740  90.570  30.370  1.00  0.00            
ATOM   2040  HB3 ALA   132      22.130  90.560  32.060  1.00  0.00            
ATOM   2041  C   ALA   132      21.520  87.740  31.900  1.00  0.00            
ATOM   2042  O   ALA   132      20.670  87.810  32.790  1.00  0.00            
ATOM   2043  N   ARG   133      22.350  86.720  31.670  1.00  0.00            
ATOM   2044  H   ARG   133      23.030  86.880  30.940  1.00  0.00            
ATOM   2045  CA  ARG   133      22.170  85.470  32.380  1.00  0.00            
ATOM   2046  HA  ARG   133      21.130  85.210  32.150  1.00  0.00            
ATOM   2047  CB  ARG   133      23.100  84.460  31.710  1.00  0.00            
ATOM   2048  HB1 ARG   133      23.170  83.550  32.310  1.00  0.00            
ATOM   2049  HB2 ARG   133      24.060  84.960  31.630  1.00  0.00            
ATOM   2050  CG  ARG   133      22.880  84.120  30.240  1.00  0.00            
ATOM   2051  HG1 ARG   133      23.580  83.300  30.080  1.00  0.00            
ATOM   2052  HG2 ARG   133      23.160  84.970  29.610  1.00  0.00            
ATOM   2053  CD  ARG   133      21.450  83.640  30.000  1.00  0.00            
ATOM   2054  HD1 ARG   133      20.970  84.460  29.470  1.00  0.00            
ATOM   2055  HD2 ARG   133      21.000  83.450  30.980  1.00  0.00            
ATOM   2056  NE  ARG   133      21.460  82.410  29.210  1.00  0.00            
ATOM   2057  HE  ARG   133      22.250  81.780  29.230  1.00  0.00            
ATOM   2058  CZ  ARG   133      20.500  82.070  28.350  1.00  0.00            
ATOM   2059  NH1 ARG   133      19.300  82.660  28.340  1.00  0.00            
ATOM   2060 1HH1 ARG   133      19.270  83.470  28.950  1.00  0.00            
ATOM   2061 2HH1 ARG   133      18.580  82.500  27.650  1.00  0.00            
ATOM   2062  NH2 ARG   133      20.690  81.050  27.500  1.00  0.00            
ATOM   2063 1HH2 ARG   133      21.600  80.620  27.510  1.00  0.00            
ATOM   2064 2HH2 ARG   133      19.890  80.780  26.950  1.00  0.00            
ATOM   2065  C   ARG   133      22.450  85.600  33.870  1.00  0.00            
ATOM   2066  O   ARG   133      23.260  86.420  34.290  1.00  0.00            
ATOM   2067  N   TYR   134      21.650  84.860  34.650  1.00  0.00            
ATOM   2068  H   TYR   134      21.040  84.280  34.090  1.00  0.00            
ATOM   2069  CA  TYR   134      21.350  85.150  36.030  1.00  0.00            
ATOM   2070  HA  TYR   134      20.660  86.000  36.010  1.00  0.00            
ATOM   2071  CB  TYR   134      20.610  83.930  36.570  1.00  0.00            
ATOM   2072  HB1 TYR   134      21.290  83.080  36.470  1.00  0.00            
ATOM   2073  HB2 TYR   134      19.680  83.800  36.010  1.00  0.00            
ATOM   2074  CG  TYR   134      20.310  84.070  38.040  1.00  0.00            
ATOM   2075  CD1 TYR   134      19.080  84.600  38.460  1.00  0.00            
ATOM   2076  HD1 TYR   134      18.460  85.130  37.750  1.00  0.00            
ATOM   2077  CE1 TYR   134      18.860  84.750  39.840  1.00  0.00            
ATOM   2078  HE1 TYR   134      18.070  85.350  40.250  1.00  0.00            
ATOM   2079  CZ  TYR   134      19.760  84.290  40.820  1.00  0.00            
ATOM   2080  OH  TYR   134      19.550  84.400  42.160  1.00  0.00            
ATOM   2081  HH  TYR   134      20.310  84.130  42.690  1.00  0.00            
ATOM   2082  CE2 TYR   134      20.910  83.630  40.340  1.00  0.00            
ATOM   2083  HE2 TYR   134      21.600  83.160  41.020  1.00  0.00            
ATOM   2084  CD2 TYR   134      21.150  83.450  38.970  1.00  0.00            
ATOM   2085  HD2 TYR   134      22.050  82.940  38.660  1.00  0.00            
ATOM   2086  C   TYR   134      22.490  85.430  37.000  1.00  0.00            
ATOM   2087  O   TYR   134      23.580  84.860  36.970  1.00  0.00            
ATOM   2088  N   SER   135      22.310  86.370  37.930  1.00  0.00            
ATOM   2089  H   SER   135      21.410  86.810  38.070  1.00  0.00            
ATOM   2090  CA  SER   135      23.320  86.870  38.830  1.00  0.00            
ATOM   2091  HA  SER   135      24.280  86.930  38.320  1.00  0.00            
ATOM   2092  CB  SER   135      23.140  88.350  39.170  1.00  0.00            
ATOM   2093  HB1 SER   135      23.800  88.710  39.960  1.00  0.00            
ATOM   2094  HB2 SER   135      22.130  88.470  39.550  1.00  0.00            
ATOM   2095  OG  SER   135      23.320  89.170  38.040  1.00  0.00            
ATOM   2096  HG  SER   135      23.270  90.060  38.400  1.00  0.00            
ATOM   2097  C   SER   135      23.590  85.970  40.030  1.00  0.00            
ATOM   2098  O   SER   135      22.870  86.090  41.020  1.00  0.00            
ATOM   2099  N   ARG   136      24.490  85.000  39.920  1.00  0.00            
ATOM   2100  H   ARG   136      25.000  84.960  39.040  1.00  0.00            
ATOM   2101  CA  ARG   136      24.680  83.920  40.870  1.00  0.00            
ATOM   2102  HA  ARG   136      23.690  83.690  41.260  1.00  0.00            
ATOM   2103  CB  ARG   136      25.310  82.800  40.050  1.00  0.00            
ATOM   2104  HB1 ARG   136      26.270  83.020  39.570  1.00  0.00            
ATOM   2105  HB2 ARG   136      24.580  82.790  39.250  1.00  0.00            
ATOM   2106  CG  ARG   136      25.540  81.450  40.720  1.00  0.00            
ATOM   2107  HG1 ARG   136      25.800  80.760  39.920  1.00  0.00            
ATOM   2108  HG2 ARG   136      24.580  81.100  41.110  1.00  0.00            
ATOM   2109  CD  ARG   136      26.680  81.400  41.730  1.00  0.00            
ATOM   2110  HD1 ARG   136      26.760  80.420  42.200  1.00  0.00            
ATOM   2111  HD2 ARG   136      26.400  81.990  42.600  1.00  0.00            
ATOM   2112  NE  ARG   136      28.020  81.830  41.310  1.00  0.00            
ATOM   2113  HE  ARG   136      28.110  82.610  40.680  1.00  0.00            
ATOM   2114  CZ  ARG   136      29.180  81.200  41.500  1.00  0.00            
ATOM   2115  NH1 ARG   136      29.210  79.940  41.950  1.00  0.00            
ATOM   2116 1HH1 ARG   136      28.390  79.370  41.850  1.00  0.00            
ATOM   2117 2HH1 ARG   136      30.140  79.530  41.940  1.00  0.00            
ATOM   2118  NH2 ARG   136      30.320  81.870  41.250  1.00  0.00            
ATOM   2119 1HH2 ARG   136      30.300  82.810  40.890  1.00  0.00            
ATOM   2120 2HH2 ARG   136      31.100  81.610  41.840  1.00  0.00            
ATOM   2121  C   ARG   136      25.530  84.420  42.030  1.00  0.00            
ATOM   2122  O   ARG   136      26.630  84.890  41.750  1.00  0.00            
ATOM   2123  N   VAL   137      25.110  84.250  43.280  1.00  0.00            
ATOM   2124  H   VAL   137      24.140  84.010  43.370  1.00  0.00            
ATOM   2125  CA  VAL   137      25.810  84.670  44.480  1.00  0.00            
ATOM   2126  HA  VAL   137      26.710  85.190  44.150  1.00  0.00            
ATOM   2127  CB  VAL   137      25.020  85.740  45.220  1.00  0.00            
ATOM   2128  HB  VAL   137      24.070  85.310  45.560  1.00  0.00            
ATOM   2129  CG1 VAL   137      25.730  86.270  46.460  1.00  0.00            
ATOM   2130 1HG1 VAL   137      26.640  86.800  46.190  1.00  0.00            
ATOM   2131 2HG1 VAL   137      24.990  86.860  47.010  1.00  0.00            
ATOM   2132 3HG1 VAL   137      25.870  85.390  47.090  1.00  0.00            
ATOM   2133  CG2 VAL   137      24.750  86.940  44.330  1.00  0.00            
ATOM   2134 1HG2 VAL   137      25.670  87.510  44.180  1.00  0.00            
ATOM   2135 2HG2 VAL   137      24.200  86.720  43.410  1.00  0.00            
ATOM   2136 3HG2 VAL   137      24.050  87.680  44.730  1.00  0.00            
ATOM   2137  C   VAL   137      26.120  83.480  45.380  1.00  0.00            
ATOM   2138  O   VAL   137      25.350  82.520  45.480  1.00  0.00            
ATOM   2139  N   VAL   138      27.220  83.480  46.130  1.00  0.00            
ATOM   2140  H   VAL   138      27.840  84.280  46.160  1.00  0.00            
ATOM   2141  CA  VAL   138      27.610  82.420  47.040  1.00  0.00            
ATOM   2142  HA  VAL   138      26.740  81.800  47.290  1.00  0.00            
ATOM   2143  CB  VAL   138      28.600  81.450  46.400  1.00  0.00            
ATOM   2144  HB  VAL   138      29.020  80.770  47.150  1.00  0.00            
ATOM   2145  CG1 VAL   138      27.970  80.640  45.280  1.00  0.00            
ATOM   2146 1HG1 VAL   138      27.360  79.920  45.810  1.00  0.00            
ATOM   2147 2HG1 VAL   138      27.330  81.220  44.620  1.00  0.00            
ATOM   2148 3HG1 VAL   138      28.660  79.890  44.880  1.00  0.00            
ATOM   2149  CG2 VAL   138      29.790  82.150  45.740  1.00  0.00            
ATOM   2150 1HG2 VAL   138      30.150  82.970  46.350  1.00  0.00            
ATOM   2151 2HG2 VAL   138      30.560  81.390  45.610  1.00  0.00            
ATOM   2152 3HG2 VAL   138      29.450  82.430  44.740  1.00  0.00            
ATOM   2153  C   VAL   138      28.120  83.060  48.320  1.00  0.00            
ATOM   2154  O   VAL   138      28.640  84.170  48.250  1.00  0.00            
ATOM   2155  N   PHE   139      27.970  82.410  49.480  1.00  0.00            
ATOM   2156  H   PHE   139      27.600  81.480  49.380  1.00  0.00            
ATOM   2157  CA  PHE   139      28.510  82.770  50.780  1.00  0.00            
ATOM   2158  HA  PHE   139      29.310  83.490  50.650  1.00  0.00            
ATOM   2159  CB  PHE   139      27.430  83.400  51.660  1.00  0.00            
ATOM   2160  HB1 PHE   139      27.810  83.600  52.660  1.00  0.00            
ATOM   2161  HB2 PHE   139      26.550  82.770  51.810  1.00  0.00            
ATOM   2162  CG  PHE   139      26.940  84.770  51.270  1.00  0.00            
ATOM   2163  CD1 PHE   139      25.980  84.840  50.260  1.00  0.00            
ATOM   2164  HD1 PHE   139      25.690  83.950  49.710  1.00  0.00            
ATOM   2165  CE1 PHE   139      25.420  86.080  49.940  1.00  0.00            
ATOM   2166  HE1 PHE   139      24.700  86.200  49.150  1.00  0.00            
ATOM   2167  CZ  PHE   139      25.920  87.210  50.600  1.00  0.00            
ATOM   2168  HZ  PHE   139      25.620  88.160  50.170  1.00  0.00            
ATOM   2169  CE2 PHE   139      26.800  87.140  51.690  1.00  0.00            
ATOM   2170  HE2 PHE   139      27.030  88.030  52.260  1.00  0.00            
ATOM   2171  CD2 PHE   139      27.290  85.880  52.050  1.00  0.00            
ATOM   2172  HD2 PHE   139      27.930  85.800  52.920  1.00  0.00            
ATOM   2173  C   PHE   139      29.130  81.530  51.410  1.00  0.00            
ATOM   2174  O   PHE   139      28.860  80.390  51.040  1.00  0.00            
ATOM   2175  N   ASN   140      29.990  81.880  52.370  1.00  0.00            
ATOM   2176  H   ASN   140      30.110  82.840  52.640  1.00  0.00            
ATOM   2177  CA  ASN   140      30.520  80.850  53.230  1.00  0.00            
ATOM   2178  HA  ASN   140      30.630  79.970  52.600  1.00  0.00            
ATOM   2179  CB  ASN   140      31.950  81.290  53.530  1.00  0.00            
ATOM   2180  HB1 ASN   140      32.490  81.820  52.740  1.00  0.00            
ATOM   2181  HB2 ASN   140      32.490  80.370  53.750  1.00  0.00            
ATOM   2182  CG  ASN   140      32.190  82.220  54.720  1.00  0.00            
ATOM   2183  OD1 ASN   140      31.460  83.170  54.990  1.00  0.00            
ATOM   2184  ND2 ASN   140      33.240  81.970  55.510  1.00  0.00            
ATOM   2185 1HD2 ASN   140      33.820  81.160  55.320  1.00  0.00            
ATOM   2186 2HD2 ASN   140      33.250  82.330  56.450  1.00  0.00            
ATOM   2187  C   ASN   140      29.690  80.540  54.470  1.00  0.00            
ATOM   2188  O   ASN   140      30.140  79.930  55.430  1.00  0.00            
ATOM   2189  N   GLU   141      28.480  81.120  54.520  1.00  0.00            
ATOM   2190  H   GLU   141      28.090  81.480  53.660  1.00  0.00            
ATOM   2191  CA  GLU   141      27.570  81.030  55.640  1.00  0.00            
ATOM   2192  HA  GLU   141      27.720  80.070  56.140  1.00  0.00            
ATOM   2193  CB  GLU   141      27.850  82.220  56.550  1.00  0.00            
ATOM   2194  HB1 GLU   141      28.850  82.070  56.950  1.00  0.00            
ATOM   2195  HB2 GLU   141      27.140  82.140  57.380  1.00  0.00            
ATOM   2196  CG  GLU   141      27.790  83.630  55.950  1.00  0.00            
ATOM   2197  HG1 GLU   141      26.800  83.800  55.550  1.00  0.00            
ATOM   2198  HG2 GLU   141      28.590  83.650  55.200  1.00  0.00            
ATOM   2199  CD  GLU   141      27.960  84.630  57.080  1.00  0.00            
ATOM   2200  OE1 GLU   141      29.070  84.860  57.610  1.00  0.00            
ATOM   2201  OE2 GLU   141      26.980  85.350  57.350  1.00  0.00            
ATOM   2202  C   GLU   141      26.120  81.080  55.180  1.00  0.00            
ATOM   2203  O   GLU   141      25.900  81.770  54.190  1.00  0.00            
ATOM   2204  N   ILE   142      25.150  80.540  55.920  1.00  0.00            
ATOM   2205  H   ILE   142      25.460  79.910  56.640  1.00  0.00            
ATOM   2206  CA  ILE   142      23.730  80.750  55.720  1.00  0.00            
ATOM   2207  HA  ILE   142      23.690  81.420  54.860  1.00  0.00            
ATOM   2208  CB  ILE   142      23.030  79.460  55.320  1.00  0.00            
ATOM   2209  HB  ILE   142      23.100  78.780  56.170  1.00  0.00            
ATOM   2210  CG2 ILE   142      21.640  79.890  54.850  1.00  0.00            
ATOM   2211 1HG2 ILE   142      21.160  80.610  55.520  1.00  0.00            
ATOM   2212 2HG2 ILE   142      21.750  80.480  53.940  1.00  0.00            
ATOM   2213 3HG2 ILE   142      20.910  79.080  54.780  1.00  0.00            
ATOM   2214  CG1 ILE   142      23.520  78.750  54.060  1.00  0.00            
ATOM   2215 1HG1 ILE   142      23.720  79.430  53.230  1.00  0.00            
ATOM   2216 2HG1 ILE   142      22.730  78.040  53.790  1.00  0.00            
ATOM   2217  CD  ILE   142      24.690  77.810  54.330  1.00  0.00            
ATOM   2218  HD1 ILE   142      24.930  77.270  53.410  1.00  0.00            
ATOM   2219  HD2 ILE   142      25.590  78.410  54.470  1.00  0.00            
ATOM   2220  HD3 ILE   142      24.530  77.210  55.220  1.00  0.00            
ATOM   2221  C   ILE   142      23.000  81.500  56.830  1.00  0.00            
ATOM   2222  O   ILE   142      22.540  80.950  57.820  1.00  0.00            
ATOM   2223  N   THR   143      22.880  82.810  56.570  1.00  0.00            
ATOM   2224  H   THR   143      22.960  83.080  55.600  1.00  0.00            
ATOM   2225  CA  THR   143      22.590  83.870  57.510  1.00  0.00            
ATOM   2226  HA  THR   143      22.170  83.360  58.380  1.00  0.00            
ATOM   2227  CB  THR   143      23.790  84.720  57.910  1.00  0.00            
ATOM   2228  HB  THR   143      23.370  85.550  58.480  1.00  0.00            
ATOM   2229  CG2 THR   143      24.650  83.890  58.840  1.00  0.00            
ATOM   2230 1HG2 THR   143      24.070  83.400  59.630  1.00  0.00            
ATOM   2231 2HG2 THR   143      25.140  83.130  58.230  1.00  0.00            
ATOM   2232 3HG2 THR   143      25.440  84.550  59.200  1.00  0.00            
ATOM   2233  OG1 THR   143      24.440  85.220  56.760  1.00  0.00            
ATOM   2234  HG1 THR   143      25.340  85.470  57.000  1.00  0.00            
ATOM   2235  C   THR   143      21.430  84.710  56.990  1.00  0.00            
ATOM   2236  O   THR   143      21.090  84.710  55.810  1.00  0.00            
ATOM   2237  N   LYS   144      20.970  85.540  57.940  1.00  0.00            
ATOM   2238  H   LYS   144      21.060  85.220  58.890  1.00  0.00            
ATOM   2239  CA  LYS   144      20.130  86.680  57.670  1.00  0.00            
ATOM   2240  HA  LYS   144      19.260  86.290  57.150  1.00  0.00            
ATOM   2241  CB  LYS   144      19.650  87.290  58.990  1.00  0.00            
ATOM   2242  HB1 LYS   144      20.520  87.600  59.560  1.00  0.00            
ATOM   2243  HB2 LYS   144      19.030  86.610  59.590  1.00  0.00            
ATOM   2244  CG  LYS   144      18.770  88.530  58.800  1.00  0.00            
ATOM   2245  HG1 LYS   144      17.960  88.340  58.100  1.00  0.00            
ATOM   2246  HG2 LYS   144      19.470  89.240  58.360  1.00  0.00            
ATOM   2247  CD  LYS   144      18.230  89.070  60.120  1.00  0.00            
ATOM   2248  HD1 LYS   144      18.420  90.140  60.180  1.00  0.00            
ATOM   2249  HD2 LYS   144      18.780  88.710  60.990  1.00  0.00            
ATOM   2250  CE  LYS   144      16.730  88.830  60.200  1.00  0.00            
ATOM   2251  HE1 LYS   144      16.600  87.750  60.160  1.00  0.00            
ATOM   2252  HE2 LYS   144      16.250  89.310  59.350  1.00  0.00            
ATOM   2253  NZ  LYS   144      16.250  89.410  61.460  1.00  0.00            
ATOM   2254  HZ1 LYS   144      16.820  89.100  62.230  1.00  0.00            
ATOM   2255  HZ2 LYS   144      16.260  90.420  61.450  1.00  0.00            
ATOM   2256  HZ3 LYS   144      15.280  89.260  61.710  1.00  0.00            
ATOM   2257  C   LYS   144      20.930  87.680  56.840  1.00  0.00            
ATOM   2258  O   LYS   144      20.520  88.010  55.730  1.00  0.00            
ATOM   2259  N   ASN   145      22.120  88.110  57.260  1.00  0.00            
ATOM   2260  H   ASN   145      22.450  87.850  58.180  1.00  0.00            
ATOM   2261  CA  ASN   145      22.900  88.980  56.400  1.00  0.00            
ATOM   2262  HA  ASN   145      22.210  89.790  56.160  1.00  0.00            
ATOM   2263  CB  ASN   145      24.050  89.480  57.270  1.00  0.00            
ATOM   2264  HB1 ASN   145      24.870  88.770  57.130  1.00  0.00            
ATOM   2265  HB2 ASN   145      23.750  89.580  58.310  1.00  0.00            
ATOM   2266  CG  ASN   145      24.530  90.870  56.880  1.00  0.00            
ATOM   2267  OD1 ASN   145      23.710  91.780  56.780  1.00  0.00            
ATOM   2268  ND2 ASN   145      25.850  91.110  56.810  1.00  0.00            
ATOM   2269 1HD2 ASN   145      26.410  90.290  56.990  1.00  0.00            
ATOM   2270 2HD2 ASN   145      26.190  92.060  56.780  1.00  0.00            
ATOM   2271  C   ASN   145      23.210  88.450  55.010  1.00  0.00            
ATOM   2272  O   ASN   145      23.250  89.200  54.040  1.00  0.00            
ATOM   2273  N   ALA   146      23.380  87.140  54.810  1.00  0.00            
ATOM   2274  H   ALA   146      23.520  86.590  55.640  1.00  0.00            
ATOM   2275  CA  ALA   146      23.540  86.540  53.500  1.00  0.00            
ATOM   2276  HA  ALA   146      24.310  87.030  52.910  1.00  0.00            
ATOM   2277  CB  ALA   146      24.020  85.090  53.600  1.00  0.00            
ATOM   2278  HB1 ALA   146      23.470  84.560  54.380  1.00  0.00            
ATOM   2279  HB2 ALA   146      24.020  84.590  52.640  1.00  0.00            
ATOM   2280  HB3 ALA   146      25.060  85.110  53.930  1.00  0.00            
ATOM   2281  C   ALA   146      22.240  86.610  52.710  1.00  0.00            
ATOM   2282  O   ALA   146      22.270  87.060  51.570  1.00  0.00            
ATOM   2283  N   ILE   147      21.060  86.240  53.220  1.00  0.00            
ATOM   2284  H   ILE   147      21.100  85.750  54.110  1.00  0.00            
ATOM   2285  CA  ILE   147      19.860  86.180  52.420  1.00  0.00            
ATOM   2286  HA  ILE   147      20.140  85.930  51.400  1.00  0.00            
ATOM   2287  CB  ILE   147      18.910  85.070  52.870  1.00  0.00            
ATOM   2288  HB  ILE   147      18.550  85.300  53.870  1.00  0.00            
ATOM   2289  CG2 ILE   147      17.750  84.950  51.890  1.00  0.00            
ATOM   2290 1HG2 ILE   147      18.140  84.780  50.880  1.00  0.00            
ATOM   2291 2HG2 ILE   147      17.170  84.080  52.180  1.00  0.00            
ATOM   2292 3HG2 ILE   147      17.160  85.870  51.830  1.00  0.00            
ATOM   2293  CG1 ILE   147      19.590  83.700  52.920  1.00  0.00            
ATOM   2294 1HG1 ILE   147      18.870  82.880  52.990  1.00  0.00            
ATOM   2295 2HG1 ILE   147      20.110  83.740  53.880  1.00  0.00            
ATOM   2296  CD  ILE   147      20.500  83.250  51.780  1.00  0.00            
ATOM   2297  HD1 ILE   147      20.810  82.220  51.940  1.00  0.00            
ATOM   2298  HD2 ILE   147      19.910  83.240  50.860  1.00  0.00            
ATOM   2299  HD3 ILE   147      21.390  83.870  51.680  1.00  0.00            
ATOM   2300  C   ILE   147      19.210  87.540  52.220  1.00  0.00            
ATOM   2301  O   ILE   147      18.470  87.660  51.240  1.00  0.00            
ATOM   2302  N   ARG   148      19.490  88.570  53.020  1.00  0.00            
ATOM   2303  H   ARG   148      20.000  88.540  53.880  1.00  0.00            
ATOM   2304  CA  ARG   148      19.380  89.950  52.580  1.00  0.00            
ATOM   2305  HA  ARG   148      18.340  90.170  52.360  1.00  0.00            
ATOM   2306  CB  ARG   148      19.800  90.870  53.720  1.00  0.00            
ATOM   2307  HB1 ARG   148      19.750  91.860  53.280  1.00  0.00            
ATOM   2308  HB2 ARG   148      20.800  90.590  54.050  1.00  0.00            
ATOM   2309  CG  ARG   148      18.820  90.780  54.890  1.00  0.00            
ATOM   2310  HG1 ARG   148      18.440  89.780  55.100  1.00  0.00            
ATOM   2311  HG2 ARG   148      17.900  91.310  54.640  1.00  0.00            
ATOM   2312  CD  ARG   148      19.220  91.410  56.220  1.00  0.00            
ATOM   2313  HD1 ARG   148      20.100  90.910  56.610  1.00  0.00            
ATOM   2314  HD2 ARG   148      18.450  91.370  56.990  1.00  0.00            
ATOM   2315  NE  ARG   148      19.380  92.820  55.870  1.00  0.00            
ATOM   2316  HE  ARG   148      18.790  93.130  55.100  1.00  0.00            
ATOM   2317  CZ  ARG   148      20.190  93.760  56.360  1.00  0.00            
ATOM   2318  NH1 ARG   148      20.800  93.440  57.510  1.00  0.00            
ATOM   2319 1HH1 ARG   148      20.750  92.540  57.990  1.00  0.00            
ATOM   2320 2HH1 ARG   148      21.550  94.080  57.730  1.00  0.00            
ATOM   2321  NH2 ARG   148      20.420  94.970  55.820  1.00  0.00            
ATOM   2322 1HH2 ARG   148      19.750  95.230  55.110  1.00  0.00            
ATOM   2323 2HH2 ARG   148      21.180  95.570  56.120  1.00  0.00            
ATOM   2324  C   ARG   148      20.170  90.390  51.350  1.00  0.00            
ATOM   2325  O   ARG   148      19.790  91.380  50.730  1.00  0.00            
ATOM   2326  N   GLN   149      21.220  89.660  50.970  1.00  0.00            
ATOM   2327  H   GLN   149      21.460  88.840  51.500  1.00  0.00            
ATOM   2328  CA  GLN   149      22.120  89.930  49.860  1.00  0.00            
ATOM   2329  HA  GLN   149      21.900  90.930  49.500  1.00  0.00            
ATOM   2330  CB  GLN   149      23.570  89.940  50.350  1.00  0.00            
ATOM   2331  HB1 GLN   149      24.180  89.820  49.460  1.00  0.00            
ATOM   2332  HB2 GLN   149      23.760  89.110  51.040  1.00  0.00            
ATOM   2333  CG  GLN   149      23.860  91.180  51.190  1.00  0.00            
ATOM   2334  HG1 GLN   149      23.160  91.100  52.010  1.00  0.00            
ATOM   2335  HG2 GLN   149      23.660  92.020  50.530  1.00  0.00            
ATOM   2336  CD  GLN   149      25.260  91.220  51.800  1.00  0.00            
ATOM   2337  OE1 GLN   149      26.150  91.890  51.310  1.00  0.00            
ATOM   2338  NE2 GLN   149      25.480  90.480  52.900  1.00  0.00            
ATOM   2339 1HE2 GLN   149      24.760  89.870  53.240  1.00  0.00            
ATOM   2340 2HE2 GLN   149      26.380  90.550  53.350  1.00  0.00            
ATOM   2341  C   GLN   149      22.040  89.000  48.660  1.00  0.00            
ATOM   2342  O   GLN   149      22.200  89.410  47.510  1.00  0.00            
ATOM   2343  N   ALA   150      21.600  87.750  48.860  1.00  0.00            
ATOM   2344  H   ALA   150      21.340  87.550  49.820  1.00  0.00            
ATOM   2345  CA  ALA   150      21.800  86.720  47.870  1.00  0.00            
ATOM   2346  HA  ALA   150      22.860  86.610  47.630  1.00  0.00            
ATOM   2347  CB  ALA   150      21.210  85.400  48.370  1.00  0.00            
ATOM   2348  HB1 ALA   150      20.190  85.540  48.720  1.00  0.00            
ATOM   2349  HB2 ALA   150      21.240  84.670  47.560  1.00  0.00            
ATOM   2350  HB3 ALA   150      21.830  85.070  49.210  1.00  0.00            
ATOM   2351  C   ALA   150      21.130  87.010  46.540  1.00  0.00            
ATOM   2352  O   ALA   150      21.620  86.580  45.500  1.00  0.00            
ATOM   2353  N   PHE   151      20.040  87.770  46.540  1.00  0.00            
ATOM   2354  H   PHE   151      19.860  88.260  47.400  1.00  0.00            
ATOM   2355  CA  PHE   151      19.150  88.160  45.460  1.00  0.00            
ATOM   2356  HA  PHE   151      19.450  87.590  44.580  1.00  0.00            
ATOM   2357  CB  PHE   151      17.720  87.830  45.890  1.00  0.00            
ATOM   2358  HB1 PHE   151      17.190  87.830  44.940  1.00  0.00            
ATOM   2359  HB2 PHE   151      17.380  88.590  46.590  1.00  0.00            
ATOM   2360  CG  PHE   151      17.440  86.410  46.330  1.00  0.00            
ATOM   2361  CD1 PHE   151      17.990  85.310  45.660  1.00  0.00            
ATOM   2362  HD1 PHE   151      18.550  85.500  44.750  1.00  0.00            
ATOM   2363  CE1 PHE   151      17.810  84.040  46.200  1.00  0.00            
ATOM   2364  HE1 PHE   151      18.210  83.230  45.610  1.00  0.00            
ATOM   2365  CZ  PHE   151      17.130  83.840  47.410  1.00  0.00            
ATOM   2366  HZ  PHE   151      17.000  82.880  47.900  1.00  0.00            
ATOM   2367  CE2 PHE   151      16.640  84.950  48.100  1.00  0.00            
ATOM   2368  HE2 PHE   151      16.200  84.870  49.080  1.00  0.00            
ATOM   2369  CD2 PHE   151      16.750  86.230  47.540  1.00  0.00            
ATOM   2370  HD2 PHE   151      16.490  87.120  48.100  1.00  0.00            
ATOM   2371  C   PHE   151      19.320  89.600  45.000  1.00  0.00            
ATOM   2372  O   PHE   151      18.840  89.960  43.930  1.00  0.00            
ATOM   2373  N   ASN   152      19.970  90.410  45.850  1.00  0.00            
ATOM   2374  H   ASN   152      20.320  90.000  46.700  1.00  0.00            
ATOM   2375  CA  ASN   152      20.180  91.840  45.670  1.00  0.00            
ATOM   2376  HA  ASN   152      19.520  92.150  44.860  1.00  0.00            
ATOM   2377  CB  ASN   152      19.860  92.470  47.020  1.00  0.00            
ATOM   2378  HB1 ASN   152      20.790  92.580  47.570  1.00  0.00            
ATOM   2379  HB2 ASN   152      19.180  91.830  47.590  1.00  0.00            
ATOM   2380  CG  ASN   152      19.320  93.880  46.840  1.00  0.00            
ATOM   2381  OD1 ASN   152      18.960  94.340  45.760  1.00  0.00            
ATOM   2382  ND2 ASN   152      19.440  94.750  47.840  1.00  0.00            
ATOM   2383 1HD2 ASN   152      19.930  94.510  48.690  1.00  0.00            
ATOM   2384 2HD2 ASN   152      19.500  95.720  47.550  1.00  0.00            
ATOM   2385  C   ASN   152      21.540  92.220  45.110  1.00  0.00            
ATOM   2386  O   ASN   152      21.560  93.040  44.200  1.00  0.00            
ATOM   2387  N   LYS   153      22.610  91.600  45.600  1.00  0.00            
ATOM   2388  H   LYS   153      22.440  90.890  46.310  1.00  0.00            
ATOM   2389  CA  LYS   153      23.980  91.870  45.210  1.00  0.00            
ATOM   2390  HA  LYS   153      23.960  92.960  45.150  1.00  0.00            
ATOM   2391  CB  LYS   153      24.890  91.510  46.380  1.00  0.00            
ATOM   2392  HB1 LYS   153      24.300  91.700  47.270  1.00  0.00            
ATOM   2393  HB2 LYS   153      25.760  92.170  46.420  1.00  0.00            
ATOM   2394  CG  LYS   153      25.370  90.060  46.420  1.00  0.00            
ATOM   2395  HG1 LYS   153      25.730  89.690  45.460  1.00  0.00            
ATOM   2396  HG2 LYS   153      24.460  89.480  46.490  1.00  0.00            
ATOM   2397  CD  LYS   153      26.460  89.740  47.440  1.00  0.00            
ATOM   2398  HD1 LYS   153      26.510  88.670  47.600  1.00  0.00            
ATOM   2399  HD2 LYS   153      26.290  90.210  48.410  1.00  0.00            
ATOM   2400  CE  LYS   153      27.880  90.170  47.080  1.00  0.00            
ATOM   2401  HE1 LYS   153      27.970  91.250  47.100  1.00  0.00            
ATOM   2402  HE2 LYS   153      28.110  89.790  46.090  1.00  0.00            
ATOM   2403  NZ  LYS   153      28.880  89.700  48.050  1.00  0.00            
ATOM   2404  HZ1 LYS   153      28.850  88.780  48.470  1.00  0.00            
ATOM   2405  HZ2 LYS   153      29.820  89.780  47.700  1.00  0.00            
ATOM   2406  HZ3 LYS   153      28.900  90.360  48.820  1.00  0.00            
ATOM   2407  C   LYS   153      24.390  91.360  43.840  1.00  0.00            
ATOM   2408  O   LYS   153      23.900  90.300  43.450  1.00  0.00            
ATOM   2409  N   PRO   154      25.440  91.970  43.290  1.00  0.00            
ATOM   2410  CD  PRO   154      25.740  93.390  43.340  1.00  0.00            
ATOM   2411  HD1 PRO   154      26.600  93.540  43.990  1.00  0.00            
ATOM   2412  HD2 PRO   154      24.800  93.910  43.530  1.00  0.00            
ATOM   2413  CG  PRO   154      26.150  93.810  41.930  1.00  0.00            
ATOM   2414  HG1 PRO   154      26.830  94.660  41.900  1.00  0.00            
ATOM   2415  HG2 PRO   154      25.310  93.860  41.250  1.00  0.00            
ATOM   2416  CB  PRO   154      26.880  92.560  41.460  1.00  0.00            
ATOM   2417  HB1 PRO   154      27.870  92.620  41.900  1.00  0.00            
ATOM   2418  HB2 PRO   154      26.780  92.470  40.370  1.00  0.00            
ATOM   2419  CA  PRO   154      26.010  91.450  42.060  1.00  0.00            
ATOM   2420  HA  PRO   154      25.210  91.190  41.360  1.00  0.00            
ATOM   2421  C   PRO   154      26.860  90.240  42.410  1.00  0.00            
ATOM   2422  O   PRO   154      27.460  90.050  43.470  1.00  0.00            
ATOM   2423  N   GLY   155      26.820  89.290  41.470  1.00  0.00            
ATOM   2424  H   GLY   155      26.460  89.570  40.570  1.00  0.00            
ATOM   2425  CA  GLY   155      27.470  88.010  41.610  1.00  0.00            
ATOM   2426  HA1 GLY   155      26.930  87.260  42.190  1.00  0.00            
ATOM   2427  HA2 GLY   155      28.510  88.150  41.910  1.00  0.00            
ATOM   2428  C   GLY   155      27.580  87.400  40.220  1.00  0.00            
ATOM   2429  O   GLY   155      26.790  87.690  39.340  1.00  0.00            
ATOM   2430  N   GLU   156      28.650  86.630  39.980  1.00  0.00            
ATOM   2431  H   GLU   156      29.230  86.380  40.770  1.00  0.00            
ATOM   2432  CA  GLU   156      29.040  86.040  38.710  1.00  0.00            
ATOM   2433  HA  GLU   156      28.390  86.440  37.930  1.00  0.00            
ATOM   2434  CB  GLU   156      30.460  86.440  38.350  1.00  0.00            
ATOM   2435  HB1 GLU   156      30.450  87.500  38.100  1.00  0.00            
ATOM   2436  HB2 GLU   156      30.690  85.990  37.380  1.00  0.00            
ATOM   2437  CG  GLU   156      31.640  86.130  39.270  1.00  0.00            
ATOM   2438  HG1 GLU   156      31.220  86.110  40.280  1.00  0.00            
ATOM   2439  HG2 GLU   156      32.380  86.930  39.270  1.00  0.00            
ATOM   2440  CD  GLU   156      32.220  84.750  39.020  1.00  0.00            
ATOM   2441  OE1 GLU   156      31.930  83.800  39.770  1.00  0.00            
ATOM   2442  OE2 GLU   156      33.060  84.600  38.100  1.00  0.00            
ATOM   2443  C   GLU   156      28.910  84.530  38.590  1.00  0.00            
ATOM   2444  O   GLU   156      28.860  83.840  39.610  1.00  0.00            
ATOM   2445  N   LEU   157      28.910  83.940  37.400  1.00  0.00            
ATOM   2446  H   LEU   157      28.850  84.480  36.550  1.00  0.00            
ATOM   2447  CA  LEU   157      29.190  82.530  37.190  1.00  0.00            
ATOM   2448  HA  LEU   157      29.670  82.120  38.080  1.00  0.00            
ATOM   2449  CB  LEU   157      27.880  81.790  36.970  1.00  0.00            
ATOM   2450  HB1 LEU   157      27.390  82.050  36.030  1.00  0.00            
ATOM   2451  HB2 LEU   157      27.170  81.970  37.780  1.00  0.00            
ATOM   2452  CG  LEU   157      28.100  80.280  36.950  1.00  0.00            
ATOM   2453  HG  LEU   157      28.810  79.930  36.200  1.00  0.00            
ATOM   2454  CD1 LEU   157      28.420  79.620  38.290  1.00  0.00            
ATOM   2455 1HD1 LEU   157      29.350  80.050  38.670  1.00  0.00            
ATOM   2456 2HD1 LEU   157      27.710  79.720  39.110  1.00  0.00            
ATOM   2457 3HD1 LEU   157      28.770  78.610  38.090  1.00  0.00            
ATOM   2458  CD2 LEU   157      26.690  79.760  36.650  1.00  0.00            
ATOM   2459 1HD2 LEU   157      26.620  78.680  36.800  1.00  0.00            
ATOM   2460 2HD2 LEU   157      25.910  80.330  37.160  1.00  0.00            
ATOM   2461 3HD2 LEU   157      26.580  79.930  35.580  1.00  0.00            
ATOM   2462  C   LEU   157      30.130  82.450  35.990  1.00  0.00            
ATOM   2463  O   LEU   157      29.850  83.160  35.030  1.00  0.00            
ATOM   2464  N   ASN   158      31.200  81.640  36.030  1.00  0.00            
ATOM   2465  H   ASN   158      31.480  81.140  36.860  1.00  0.00            
ATOM   2466  CA  ASN   158      32.150  81.630  34.940  1.00  0.00            
ATOM   2467  HA  ASN   158      31.930  82.450  34.250  1.00  0.00            
ATOM   2468  CB  ASN   158      33.510  81.980  35.530  1.00  0.00            
ATOM   2469  HB1 ASN   158      33.690  81.150  36.220  1.00  0.00            
ATOM   2470  HB2 ASN   158      33.430  82.890  36.110  1.00  0.00            
ATOM   2471  CG  ASN   158      34.580  82.180  34.470  1.00  0.00            
ATOM   2472  OD1 ASN   158      35.290  81.270  34.060  1.00  0.00            
ATOM   2473  ND2 ASN   158      34.770  83.360  33.880  1.00  0.00            
ATOM   2474 1HD2 ASN   158      34.420  84.190  34.330  1.00  0.00            
ATOM   2475 2HD2 ASN   158      35.650  83.390  33.380  1.00  0.00            
ATOM   2476  C   ASN   158      32.230  80.260  34.260  1.00  0.00            
ATOM   2477  O   ASN   158      32.380  79.240  34.930  1.00  0.00            
ATOM   2478  N   ILE   159      32.200  80.300  32.930  1.00  0.00            
ATOM   2479  H   ILE   159      32.210  81.230  32.520  1.00  0.00            
ATOM   2480  CA  ILE   159      32.280  79.210  31.980  1.00  0.00            
ATOM   2481  HA  ILE   159      31.370  78.630  32.130  1.00  0.00            
ATOM   2482  CB  ILE   159      32.040  79.760  30.580  1.00  0.00            
ATOM   2483  HB  ILE   159      31.140  80.370  30.550  1.00  0.00            
ATOM   2484  CG2 ILE   159      33.160  80.700  30.130  1.00  0.00            
ATOM   2485 1HG2 ILE   159      33.180  81.630  30.690  1.00  0.00            
ATOM   2486 2HG2 ILE   159      34.060  80.120  30.300  1.00  0.00            
ATOM   2487 3HG2 ILE   159      33.040  80.780  29.050  1.00  0.00            
ATOM   2488  CG1 ILE   159      31.910  78.630  29.560  1.00  0.00            
ATOM   2489 1HG1 ILE   159      32.900  78.210  29.380  1.00  0.00            
ATOM   2490 2HG1 ILE   159      31.610  79.140  28.640  1.00  0.00            
ATOM   2491  CD  ILE   159      30.810  77.620  29.860  1.00  0.00            
ATOM   2492  HD1 ILE   159      31.100  76.960  30.680  1.00  0.00            
ATOM   2493  HD2 ILE   159      29.910  78.230  29.940  1.00  0.00            
ATOM   2494  HD3 ILE   159      30.670  76.880  29.070  1.00  0.00            
ATOM   2495  C   ILE   159      33.500  78.320  32.130  1.00  0.00            
ATOM   2496  O   ILE   159      33.290  77.120  32.010  1.00  0.00            
ATOM   2497  N   ASP   160      34.690  78.850  32.440  1.00  0.00            
ATOM   2498  H   ASP   160      34.740  79.840  32.640  1.00  0.00            
ATOM   2499  CA  ASP   160      35.880  78.040  32.330  1.00  0.00            
ATOM   2500  HA  ASP   160      35.690  77.450  31.420  1.00  0.00            
ATOM   2501  CB  ASP   160      37.020  78.990  31.980  1.00  0.00            
ATOM   2502  HB1 ASP   160      37.550  79.110  32.930  1.00  0.00            
ATOM   2503  HB2 ASP   160      36.670  79.970  31.690  1.00  0.00            
ATOM   2504  CG  ASP   160      37.940  78.460  30.880  1.00  0.00            
ATOM   2505  OD1 ASP   160      38.540  79.230  30.110  1.00  0.00            
ATOM   2506  OD2 ASP   160      38.170  77.230  30.860  1.00  0.00            
ATOM   2507  C   ASP   160      36.150  77.150  33.530  1.00  0.00            
ATOM   2508  O   ASP   160      36.810  76.120  33.470  1.00  0.00            
ATOM   2509  N   ARG   161      35.480  77.450  34.650  1.00  0.00            
ATOM   2510  H   ARG   161      34.920  78.290  34.660  1.00  0.00            
ATOM   2511  CA  ARG   161      35.340  76.620  35.830  1.00  0.00            
ATOM   2512  HA  ARG   161      36.350  76.220  35.910  1.00  0.00            
ATOM   2513  CB  ARG   161      34.920  77.450  37.040  1.00  0.00            
ATOM   2514  HB1 ARG   161      34.930  76.830  37.940  1.00  0.00            
ATOM   2515  HB2 ARG   161      33.880  77.750  36.900  1.00  0.00            
ATOM   2516  CG  ARG   161      35.810  78.630  37.410  1.00  0.00            
ATOM   2517  HG1 ARG   161      35.660  79.290  36.550  1.00  0.00            
ATOM   2518  HG2 ARG   161      36.830  78.270  37.280  1.00  0.00            
ATOM   2519  CD  ARG   161      35.670  79.420  38.710  1.00  0.00            
ATOM   2520  HD1 ARG   161      36.240  80.340  38.610  1.00  0.00            
ATOM   2521  HD2 ARG   161      36.020  78.820  39.540  1.00  0.00            
ATOM   2522  NE  ARG   161      34.260  79.740  38.930  1.00  0.00            
ATOM   2523  HE  ARG   161      33.680  79.000  39.320  1.00  0.00            
ATOM   2524  CZ  ARG   161      33.680  80.950  39.010  1.00  0.00            
ATOM   2525  NH1 ARG   161      34.260  82.070  38.570  1.00  0.00            
ATOM   2526 1HH1 ARG   161      35.170  82.120  38.130  1.00  0.00            
ATOM   2527 2HH1 ARG   161      33.670  82.880  38.460  1.00  0.00            
ATOM   2528  NH2 ARG   161      32.440  81.070  39.520  1.00  0.00            
ATOM   2529 1HH2 ARG   161      32.000  80.280  39.960  1.00  0.00            
ATOM   2530 2HH2 ARG   161      32.100  81.980  39.800  1.00  0.00            
ATOM   2531  C   ARG   161      34.360  75.480  35.580  1.00  0.00            
ATOM   2532  O   ARG   161      34.550  74.410  36.150  1.00  0.00            
ATOM   2533  N   VAL   162      33.360  75.740  34.740  1.00  0.00            
ATOM   2534  H   VAL   162      33.310  76.680  34.370  1.00  0.00            
ATOM   2535  CA  VAL   162      32.390  74.730  34.360  1.00  0.00            
ATOM   2536  HA  VAL   162      32.280  74.080  35.230  1.00  0.00            
ATOM   2537  CB  VAL   162      31.090  75.370  33.900  1.00  0.00            
ATOM   2538  HB  VAL   162      31.250  76.010  33.030  1.00  0.00            
ATOM   2539  CG1 VAL   162      30.020  74.390  33.440  1.00  0.00            
ATOM   2540 1HG1 VAL   162      30.080  73.400  33.880  1.00  0.00            
ATOM   2541 2HG1 VAL   162      29.010  74.810  33.460  1.00  0.00            
ATOM   2542 3HG1 VAL   162      30.310  74.190  32.400  1.00  0.00            
ATOM   2543  CG2 VAL   162      30.460  76.340  34.900  1.00  0.00            
ATOM   2544 1HG2 VAL   162      31.110  77.150  35.240  1.00  0.00            
ATOM   2545 2HG2 VAL   162      29.620  76.830  34.410  1.00  0.00            
ATOM   2546 3HG2 VAL   162      30.120  75.730  35.740  1.00  0.00            
ATOM   2547  C   VAL   162      32.820  73.760  33.270  1.00  0.00            
ATOM   2548  O   VAL   162      32.570  72.560  33.360  1.00  0.00            
ATOM   2549  N   ASN   163      33.690  74.230  32.380  1.00  0.00            
ATOM   2550  H   ASN   163      33.760  75.220  32.210  1.00  0.00            
ATOM   2551  CA  ASN   163      34.410  73.340  31.490  1.00  0.00            
ATOM   2552  HA  ASN   163      33.780  72.670  30.920  1.00  0.00            
ATOM   2553  CB  ASN   163      35.080  74.170  30.400  1.00  0.00            
ATOM   2554  HB1 ASN   163      35.890  74.710  30.890  1.00  0.00            
ATOM   2555  HB2 ASN   163      34.360  74.830  29.900  1.00  0.00            
ATOM   2556  CG  ASN   163      35.770  73.200  29.450  1.00  0.00            
ATOM   2557  OD1 ASN   163      36.970  72.930  29.500  1.00  0.00            
ATOM   2558  ND2 ASN   163      35.080  72.760  28.400  1.00  0.00            
ATOM   2559 1HD2 ASN   163      34.140  73.100  28.250  1.00  0.00            
ATOM   2560 2HD2 ASN   163      35.410  72.160  27.650  1.00  0.00            
ATOM   2561  C   ASN   163      35.320  72.340  32.180  1.00  0.00            
ATOM   2562  O   ASN   163      35.270  71.130  31.950  1.00  0.00            
ATOM   2563  N   ALA   164      36.050  72.830  33.190  1.00  0.00            
ATOM   2564  H   ALA   164      35.880  73.800  33.390  1.00  0.00            
ATOM   2565  CA  ALA   164      36.930  72.130  34.110  1.00  0.00            
ATOM   2566  HA  ALA   164      37.680  71.540  33.580  1.00  0.00            
ATOM   2567  CB  ALA   164      37.850  73.160  34.750  1.00  0.00            
ATOM   2568  HB1 ALA   164      38.410  73.760  34.030  1.00  0.00            
ATOM   2569  HB2 ALA   164      37.260  73.830  35.390  1.00  0.00            
ATOM   2570  HB3 ALA   164      38.520  72.650  35.430  1.00  0.00            
ATOM   2571  C   ALA   164      36.200  71.230  35.090  1.00  0.00            
ATOM   2572  O   ALA   164      36.700  70.190  35.510  1.00  0.00            
ATOM   2573  N   GLN   165      34.920  71.570  35.310  1.00  0.00            
ATOM   2574  H   GLN   165      34.480  72.280  34.750  1.00  0.00            
ATOM   2575  CA  GLN   165      34.050  70.850  36.220  1.00  0.00            
ATOM   2576  HA  GLN   165      34.670  70.500  37.040  1.00  0.00            
ATOM   2577  CB  GLN   165      33.070  71.840  36.830  1.00  0.00            
ATOM   2578  HB1 GLN   165      32.390  72.190  36.050  1.00  0.00            
ATOM   2579  HB2 GLN   165      33.580  72.660  37.340  1.00  0.00            
ATOM   2580  CG  GLN   165      32.250  71.220  37.970  1.00  0.00            
ATOM   2581  HG1 GLN   165      31.670  70.370  37.600  1.00  0.00            
ATOM   2582  HG2 GLN   165      31.580  72.000  38.340  1.00  0.00            
ATOM   2583  CD  GLN   165      33.180  70.770  39.080  1.00  0.00            
ATOM   2584  OE1 GLN   165      34.160  71.370  39.510  1.00  0.00            
ATOM   2585  NE2 GLN   165      33.030  69.560  39.630  1.00  0.00            
ATOM   2586 1HE2 GLN   165      32.210  68.990  39.460  1.00  0.00            
ATOM   2587 2HE2 GLN   165      33.680  69.360  40.370  1.00  0.00            
ATOM   2588  C   GLN   165      33.310  69.720  35.510  1.00  0.00            
ATOM   2589  O   GLN   165      33.080  68.650  36.070  1.00  0.00            
ATOM   2590  N   GLN   166      32.950  69.830  34.230  1.00  0.00            
ATOM   2591  H   GLN   166      32.990  70.750  33.810  1.00  0.00            
ATOM   2592  CA  GLN   166      32.580  68.780  33.300  1.00  0.00            
ATOM   2593  HA  GLN   166      31.830  68.110  33.710  1.00  0.00            
ATOM   2594  CB  GLN   166      32.120  69.380  31.970  1.00  0.00            
ATOM   2595  HB1 GLN   166      31.910  68.590  31.250  1.00  0.00            
ATOM   2596  HB2 GLN   166      32.820  70.080  31.520  1.00  0.00            
ATOM   2597  CG  GLN   166      30.790  70.140  31.960  1.00  0.00            
ATOM   2598  HG1 GLN   166      30.550  70.630  31.020  1.00  0.00            
ATOM   2599  HG2 GLN   166      30.800  70.910  32.740  1.00  0.00            
ATOM   2600  CD  GLN   166      29.540  69.450  32.470  1.00  0.00            
ATOM   2601  OE1 GLN   166      29.150  69.310  33.630  1.00  0.00            
ATOM   2602  NE2 GLN   166      28.850  68.830  31.510  1.00  0.00            
ATOM   2603 1HE2 GLN   166      29.170  68.960  30.570  1.00  0.00            
ATOM   2604 2HE2 GLN   166      28.020  68.310  31.800  1.00  0.00            
ATOM   2605  C   GLN   166      33.720  67.810  33.020  1.00  0.00            
ATOM   2606  O   GLN   166      33.530  66.600  32.960  1.00  0.00            
ATOM   2607  N   ALA   167      34.970  68.270  32.940  1.00  0.00            
ATOM   2608  H   ALA   167      35.000  69.280  32.930  1.00  0.00            
ATOM   2609  CA  ALA   167      36.210  67.550  32.710  1.00  0.00            
ATOM   2610  HA  ALA   167      36.120  66.850  31.880  1.00  0.00            
ATOM   2611  CB  ALA   167      37.280  68.520  32.220  1.00  0.00            
ATOM   2612  HB1 ALA   167      38.180  67.940  32.020  1.00  0.00            
ATOM   2613  HB2 ALA   167      36.810  68.910  31.310  1.00  0.00            
ATOM   2614  HB3 ALA   167      37.500  69.380  32.840  1.00  0.00            
ATOM   2615  C   ALA   167      36.680  66.710  33.890  1.00  0.00            
ATOM   2616  O   ALA   167      36.980  65.520  33.820  1.00  0.00            
ATOM   2617  N   ARG   168      36.800  67.330  35.060  1.00  0.00            
ATOM   2618  H   ARG   168      36.650  68.330  35.080  1.00  0.00            
ATOM   2619  CA  ARG   168      36.890  66.720  36.370  1.00  0.00            
ATOM   2620  HA  ARG   168      37.930  66.450  36.530  1.00  0.00            
ATOM   2621  CB  ARG   168      36.380  67.750  37.380  1.00  0.00            
ATOM   2622  HB1 ARG   168      35.340  67.980  37.140  1.00  0.00            
ATOM   2623  HB2 ARG   168      37.040  68.610  37.320  1.00  0.00            
ATOM   2624  CG  ARG   168      36.370  67.260  38.820  1.00  0.00            
ATOM   2625  HG1 ARG   168      35.700  66.410  38.950  1.00  0.00            
ATOM   2626  HG2 ARG   168      35.890  68.060  39.400  1.00  0.00            
ATOM   2627  CD  ARG   168      37.750  66.930  39.370  1.00  0.00            
ATOM   2628  HD1 ARG   168      38.220  66.160  38.760  1.00  0.00            
ATOM   2629  HD2 ARG   168      37.760  66.530  40.380  1.00  0.00            
ATOM   2630  NE  ARG   168      38.650  68.090  39.390  1.00  0.00            
ATOM   2631  HE  ARG   168      38.270  69.030  39.390  1.00  0.00            
ATOM   2632  CZ  ARG   168      39.970  68.010  39.560  1.00  0.00            
ATOM   2633  NH1 ARG   168      40.740  66.910  39.500  1.00  0.00            
ATOM   2634 1HH1 ARG   168      40.350  66.020  39.240  1.00  0.00            
ATOM   2635 2HH1 ARG   168      41.730  67.050  39.680  1.00  0.00            
ATOM   2636  NH2 ARG   168      40.570  69.180  39.810  1.00  0.00            
ATOM   2637 1HH2 ARG   168      39.960  69.980  39.860  1.00  0.00            
ATOM   2638 2HH2 ARG   168      41.470  69.150  40.280  1.00  0.00            
ATOM   2639  C   ARG   168      36.000  65.490  36.510  1.00  0.00            
ATOM   2640  O   ARG   168      36.460  64.490  37.050  1.00  0.00            
ATOM   2641  N   ARG   169      34.760  65.550  36.010  1.00  0.00            
ATOM   2642  H   ARG   169      34.530  66.410  35.540  1.00  0.00            
ATOM   2643  CA  ARG   169      33.770  64.530  36.250  1.00  0.00            
ATOM   2644  HA  ARG   169      33.960  64.040  37.210  1.00  0.00            
ATOM   2645  CB  ARG   169      32.380  65.150  36.260  1.00  0.00            
ATOM   2646  HB1 ARG   169      32.160  65.560  35.270  1.00  0.00            
ATOM   2647  HB2 ARG   169      32.470  66.030  36.900  1.00  0.00            
ATOM   2648  CG  ARG   169      31.280  64.230  36.780  1.00  0.00            
ATOM   2649  HG1 ARG   169      31.160  63.300  36.240  1.00  0.00            
ATOM   2650  HG2 ARG   169      30.340  64.780  36.760  1.00  0.00            
ATOM   2651  CD  ARG   169      31.440  63.900  38.260  1.00  0.00            
ATOM   2652  HD1 ARG   169      32.160  63.090  38.430  1.00  0.00            
ATOM   2653  HD2 ARG   169      30.510  63.450  38.610  1.00  0.00            
ATOM   2654  NE  ARG   169      31.700  65.050  39.130  1.00  0.00            
ATOM   2655  HE  ARG   169      31.180  65.910  39.000  1.00  0.00            
ATOM   2656  CZ  ARG   169      32.390  65.000  40.280  1.00  0.00            
ATOM   2657  NH1 ARG   169      32.920  63.910  40.850  1.00  0.00            
ATOM   2658 1HH1 ARG   169      32.860  62.970  40.470  1.00  0.00            
ATOM   2659 2HH1 ARG   169      33.580  63.990  41.610  1.00  0.00            
ATOM   2660  NH2 ARG   169      32.440  66.140  40.980  1.00  0.00            
ATOM   2661 1HH2 ARG   169      31.930  66.930  40.620  1.00  0.00            
ATOM   2662 2HH2 ARG   169      32.940  66.120  41.850  1.00  0.00            
ATOM   2663  C   ARG   169      33.940  63.440  35.200  1.00  0.00            
ATOM   2664  O   ARG   169      33.680  62.280  35.480  1.00  0.00            
ATOM   2665  N   PHE   170      34.470  63.810  34.030  1.00  0.00            
ATOM   2666  H   PHE   170      34.580  64.790  33.810  1.00  0.00            
ATOM   2667  CA  PHE   170      34.830  62.780  33.080  1.00  0.00            
ATOM   2668  HA  PHE   170      34.050  62.020  33.040  1.00  0.00            
ATOM   2669  CB  PHE   170      34.920  63.330  31.660  1.00  0.00            
ATOM   2670  HB1 PHE   170      35.810  63.950  31.560  1.00  0.00            
ATOM   2671  HB2 PHE   170      34.070  63.950  31.390  1.00  0.00            
ATOM   2672  CG  PHE   170      35.030  62.320  30.530  1.00  0.00            
ATOM   2673  CD1 PHE   170      36.260  61.920  30.000  1.00  0.00            
ATOM   2674  HD1 PHE   170      37.210  62.210  30.410  1.00  0.00            
ATOM   2675  CE1 PHE   170      36.270  61.060  28.890  1.00  0.00            
ATOM   2676  HE1 PHE   170      37.180  60.720  28.430  1.00  0.00            
ATOM   2677  CZ  PHE   170      35.060  60.580  28.390  1.00  0.00            
ATOM   2678  HZ  PHE   170      35.080  59.920  27.530  1.00  0.00            
ATOM   2679  CE2 PHE   170      33.840  61.070  28.880  1.00  0.00            
ATOM   2680  HE2 PHE   170      32.960  60.750  28.350  1.00  0.00            
ATOM   2681  CD2 PHE   170      33.820  61.770  30.090  1.00  0.00            
ATOM   2682  HD2 PHE   170      32.850  62.010  30.500  1.00  0.00            
ATOM   2683  C   PHE   170      36.020  61.970  33.560  1.00  0.00            
ATOM   2684  O   PHE   170      35.960  60.740  33.540  1.00  0.00            
ATOM   2685  N   MET   171      36.990  62.590  34.240  1.00  0.00            
ATOM   2686  H   MET   171      36.950  63.600  34.280  1.00  0.00            
ATOM   2687  CA  MET   171      38.070  61.900  34.930  1.00  0.00            
ATOM   2688  HA  MET   171      38.530  61.190  34.240  1.00  0.00            
ATOM   2689  CB  MET   171      39.100  62.880  35.480  1.00  0.00            
ATOM   2690  HB1 MET   171      39.800  62.390  36.150  1.00  0.00            
ATOM   2691  HB2 MET   171      38.550  63.650  36.040  1.00  0.00            
ATOM   2692  CG  MET   171      39.900  63.700  34.470  1.00  0.00            
ATOM   2693  HG1 MET   171      40.710  64.250  34.950  1.00  0.00            
ATOM   2694  HG2 MET   171      39.190  64.420  34.060  1.00  0.00            
ATOM   2695  SD  MET   171      40.560  62.700  33.110  1.00  0.00            
ATOM   2696  CE  MET   171      41.850  61.680  33.880  1.00  0.00            
ATOM   2697  HE1 MET   171      42.710  62.270  34.180  1.00  0.00            
ATOM   2698  HE2 MET   171      41.470  61.200  34.780  1.00  0.00            
ATOM   2699  HE3 MET   171      42.150  60.830  33.270  1.00  0.00            
ATOM   2700  C   MET   171      37.610  60.990  36.050  1.00  0.00            
ATOM   2701  O   MET   171      38.090  59.900  36.340  1.00  0.00            
ATOM   2702  N   ASP   172      36.530  61.390  36.730  1.00  0.00            
ATOM   2703  H   ASP   172      36.180  62.310  36.520  1.00  0.00            
ATOM   2704  CA  ASP   172      35.910  60.750  37.880  1.00  0.00            
ATOM   2705  HA  ASP   172      36.670  60.280  38.520  1.00  0.00            
ATOM   2706  CB  ASP   172      35.190  61.760  38.760  1.00  0.00            
ATOM   2707  HB1 ASP   172      34.420  62.250  38.170  1.00  0.00            
ATOM   2708  HB2 ASP   172      35.910  62.560  38.950  1.00  0.00            
ATOM   2709  CG  ASP   172      34.600  61.190  40.040  1.00  0.00            
ATOM   2710  OD1 ASP   172      35.400  60.630  40.820  1.00  0.00            
ATOM   2711  OD2 ASP   172      33.360  61.220  40.190  1.00  0.00            
ATOM   2712  C   ASP   172      34.930  59.610  37.660  1.00  0.00            
ATOM   2713  O   ASP   172      34.890  58.660  38.440  1.00  0.00            
ATOM   2714  N   ARG   173      34.040  59.720  36.670  1.00  0.00            
ATOM   2715  H   ARG   173      34.090  60.550  36.090  1.00  0.00            
ATOM   2716  CA  ARG   173      32.950  58.810  36.380  1.00  0.00            
ATOM   2717  HA  ARG   173      32.880  58.100  37.200  1.00  0.00            
ATOM   2718  CB  ARG   173      31.640  59.610  36.360  1.00  0.00            
ATOM   2719  HB1 ARG   173      30.860  58.960  35.960  1.00  0.00            
ATOM   2720  HB2 ARG   173      31.700  60.430  35.650  1.00  0.00            
ATOM   2721  CG  ARG   173      31.200  60.360  37.610  1.00  0.00            
ATOM   2722  HG1 ARG   173      30.460  61.100  37.280  1.00  0.00            
ATOM   2723  HG2 ARG   173      32.030  60.990  37.930  1.00  0.00            
ATOM   2724  CD  ARG   173      30.650  59.540  38.770  1.00  0.00            
ATOM   2725  HD1 ARG   173      29.810  58.920  38.460  1.00  0.00            
ATOM   2726  HD2 ARG   173      30.310  60.270  39.500  1.00  0.00            
ATOM   2727  NE  ARG   173      31.690  58.820  39.490  1.00  0.00            
ATOM   2728  HE  ARG   173      32.430  59.360  39.920  1.00  0.00            
ATOM   2729  CZ  ARG   173      31.590  57.510  39.760  1.00  0.00            
ATOM   2730  NH1 ARG   173      30.670  56.700  39.200  1.00  0.00            
ATOM   2731 1HH1 ARG   173      30.140  57.020  38.410  1.00  0.00            
ATOM   2732 2HH1 ARG   173      30.660  55.780  39.620  1.00  0.00            
ATOM   2733  NH2 ARG   173      32.330  56.860  40.670  1.00  0.00            
ATOM   2734 1HH2 ARG   173      33.020  57.370  41.220  1.00  0.00            
ATOM   2735 2HH2 ARG   173      32.210  55.870  40.800  1.00  0.00            
ATOM   2736  C   ARG   173      33.080  57.880  35.190  1.00  0.00            
ATOM   2737  O   ARG   173      32.290  56.950  35.010  1.00  0.00            
ATOM   2738  N   VAL   174      34.090  58.170  34.360  1.00  0.00            
ATOM   2739  H   VAL   174      34.680  58.960  34.600  1.00  0.00            
ATOM   2740  CA  VAL   174      34.190  57.690  33.000  1.00  0.00            
ATOM   2741  HA  VAL   174      33.470  56.890  32.880  1.00  0.00            
ATOM   2742  CB  VAL   174      33.630  58.750  32.050  1.00  0.00            
ATOM   2743  HB  VAL   174      34.390  59.520  31.920  1.00  0.00            
ATOM   2744  CG1 VAL   174      33.250  58.030  30.760  1.00  0.00            
ATOM   2745 1HG1 VAL   174      32.730  58.700  30.090  1.00  0.00            
ATOM   2746 2HG1 VAL   174      34.160  57.710  30.250  1.00  0.00            
ATOM   2747 3HG1 VAL   174      32.640  57.190  31.070  1.00  0.00            
ATOM   2748  CG2 VAL   174      32.330  59.440  32.450  1.00  0.00            
ATOM   2749 1HG2 VAL   174      31.660  58.670  32.810  1.00  0.00            
ATOM   2750 2HG2 VAL   174      32.540  60.120  33.280  1.00  0.00            
ATOM   2751 3HG2 VAL   174      31.950  60.000  31.590  1.00  0.00            
ATOM   2752  C   VAL   174      35.520  57.150  32.520  1.00  0.00            
ATOM   2753  O   VAL   174      35.580  56.010  32.050  1.00  0.00            
ATOM   2754  N   VAL   175      36.630  57.830  32.800  1.00  0.00            
ATOM   2755  H   VAL   175      36.580  58.680  33.350  1.00  0.00            
ATOM   2756  CA  VAL   175      37.890  57.380  32.250  1.00  0.00            
ATOM   2757  HA  VAL   175      37.870  57.310  31.160  1.00  0.00            
ATOM   2758  CB  VAL   175      39.010  58.410  32.370  1.00  0.00            
ATOM   2759  HB  VAL   175      39.130  58.810  33.370  1.00  0.00            
ATOM   2760  CG1 VAL   175      40.380  57.940  31.870  1.00  0.00            
ATOM   2761 1HG1 VAL   175      40.740  57.320  32.690  1.00  0.00            
ATOM   2762 2HG1 VAL   175      40.310  57.350  30.960  1.00  0.00            
ATOM   2763 3HG1 VAL   175      41.000  58.810  31.690  1.00  0.00            
ATOM   2764  CG2 VAL   175      38.550  59.580  31.510  1.00  0.00            
ATOM   2765 1HG2 VAL   175      39.190  60.440  31.710  1.00  0.00            
ATOM   2766 2HG2 VAL   175      38.640  59.330  30.450  1.00  0.00            
ATOM   2767 3HG2 VAL   175      37.530  59.940  31.620  1.00  0.00            
ATOM   2768  C   VAL   175      38.370  55.990  32.670  1.00  0.00            
ATOM   2769  O   VAL   175      38.510  55.110  31.830  1.00  0.00            
ATOM   2770  N   GLY   176      38.540  55.770  33.970  1.00  0.00            
ATOM   2771  H   GLY   176      38.500  56.560  34.600  1.00  0.00            
ATOM   2772  CA  GLY   176      39.050  54.500  34.440  1.00  0.00            
ATOM   2773  HA1 GLY   176      39.120  54.530  35.530  1.00  0.00            
ATOM   2774  HA2 GLY   176      40.060  54.280  34.070  1.00  0.00            
ATOM   2775  C   GLY   176      38.110  53.340  34.160  1.00  0.00            
ATOM   2776  O   GLY   176      38.510  52.220  33.840  1.00  0.00            
ATOM   2777  N   TYR   177      36.800  53.590  34.230  1.00  0.00            
ATOM   2778  H   TYR   177      36.490  54.490  34.570  1.00  0.00            
ATOM   2779  CA  TYR   177      35.680  52.780  33.800  1.00  0.00            
ATOM   2780  HA  TYR   177      35.750  51.780  34.230  1.00  0.00            
ATOM   2781  CB  TYR   177      34.330  53.380  34.210  1.00  0.00            
ATOM   2782  HB1 TYR   177      33.580  52.740  33.740  1.00  0.00            
ATOM   2783  HB2 TYR   177      34.160  54.370  33.790  1.00  0.00            
ATOM   2784  CG  TYR   177      34.090  53.440  35.700  1.00  0.00            
ATOM   2785  CD1 TYR   177      34.210  54.630  36.430  1.00  0.00            
ATOM   2786  HD1 TYR   177      34.560  55.500  35.890  1.00  0.00            
ATOM   2787  CE1 TYR   177      33.850  54.720  37.780  1.00  0.00            
ATOM   2788  HE1 TYR   177      33.880  55.660  38.300  1.00  0.00            
ATOM   2789  CZ  TYR   177      33.410  53.550  38.430  1.00  0.00            
ATOM   2790  OH  TYR   177      33.050  53.640  39.740  1.00  0.00            
ATOM   2791  HH  TYR   177      32.810  52.750  40.010  1.00  0.00            
ATOM   2792  CE2 TYR   177      33.360  52.330  37.720  1.00  0.00            
ATOM   2793  HE2 TYR   177      33.040  51.410  38.190  1.00  0.00            
ATOM   2794  CD2 TYR   177      33.670  52.280  36.360  1.00  0.00            
ATOM   2795  HD2 TYR   177      33.540  51.350  35.830  1.00  0.00            
ATOM   2796  C   TYR   177      35.700  52.430  32.320  1.00  0.00            
ATOM   2797  O   TYR   177      35.130  51.420  31.910  1.00  0.00            
ATOM   2798  N   MET   178      36.260  53.340  31.520  1.00  0.00            
ATOM   2799  H   MET   178      36.510  54.200  31.990  1.00  0.00            
ATOM   2800  CA  MET   178      36.290  53.250  30.070  1.00  0.00            
ATOM   2801  HA  MET   178      35.430  52.630  29.820  1.00  0.00            
ATOM   2802  CB  MET   178      36.080  54.570  29.340  1.00  0.00            
ATOM   2803  HB1 MET   178      36.600  55.410  29.800  1.00  0.00            
ATOM   2804  HB2 MET   178      35.060  54.940  29.460  1.00  0.00            
ATOM   2805  CG  MET   178      36.280  54.580  27.820  1.00  0.00            
ATOM   2806  HG1 MET   178      35.500  53.950  27.410  1.00  0.00            
ATOM   2807  HG2 MET   178      37.280  54.220  27.570  1.00  0.00            
ATOM   2808  SD  MET   178      36.000  56.250  27.180  1.00  0.00            
ATOM   2809  CE  MET   178      34.190  56.390  27.170  1.00  0.00            
ATOM   2810  HE1 MET   178      33.710  55.500  26.780  1.00  0.00            
ATOM   2811  HE2 MET   178      33.830  56.440  28.200  1.00  0.00            
ATOM   2812  HE3 MET   178      33.980  57.290  26.590  1.00  0.00            
ATOM   2813  C   MET   178      37.560  52.560  29.590  1.00  0.00            
ATOM   2814  O   MET   178      37.550  51.810  28.610  1.00  0.00            
ATOM   2815  N   VAL   179      38.650  52.740  30.340  1.00  0.00            
ATOM   2816  H   VAL   179      38.600  53.370  31.120  1.00  0.00            
ATOM   2817  CA  VAL   179      39.980  52.230  30.060  1.00  0.00            
ATOM   2818  HA  VAL   179      40.030  52.050  28.990  1.00  0.00            
ATOM   2819  CB  VAL   179      41.110  53.210  30.340  1.00  0.00            
ATOM   2820  HB  VAL   179      40.720  54.170  30.000  1.00  0.00            
ATOM   2821  CG1 VAL   179      41.580  53.300  31.790  1.00  0.00            
ATOM   2822 1HG1 VAL   179      41.970  54.290  32.040  1.00  0.00            
ATOM   2823 2HG1 VAL   179      40.830  52.960  32.510  1.00  0.00            
ATOM   2824 3HG1 VAL   179      42.470  52.700  31.960  1.00  0.00            
ATOM   2825  CG2 VAL   179      42.380  52.990  29.530  1.00  0.00            
ATOM   2826 1HG2 VAL   179      42.930  52.110  29.860  1.00  0.00            
ATOM   2827 2HG2 VAL   179      42.040  52.820  28.510  1.00  0.00            
ATOM   2828 3HG2 VAL   179      43.020  53.850  29.720  1.00  0.00            
ATOM   2829  C   VAL   179      40.290  50.860  30.660  1.00  0.00            
ATOM   2830  O   VAL   179      40.980  50.090  30.000  1.00  0.00            
ATOM   2831  N   SER   180      39.670  50.480  31.780  1.00  0.00            
ATOM   2832  H   SER   180      39.020  51.120  32.210  1.00  0.00            
ATOM   2833  CA  SER   180      39.900  49.180  32.370  1.00  0.00            
ATOM   2834  HA  SER   180      40.930  48.870  32.190  1.00  0.00            
ATOM   2835  CB  SER   180      39.740  49.200  33.890  1.00  0.00            
ATOM   2836  HB1 SER   180      39.980  48.250  34.370  1.00  0.00            
ATOM   2837  HB2 SER   180      38.690  49.470  33.910  1.00  0.00            
ATOM   2838  OG  SER   180      40.520  50.190  34.510  1.00  0.00            
ATOM   2839  HG  SER   180      40.000  51.000  34.460  1.00  0.00            
ATOM   2840  C   SER   180      39.250  47.950  31.740  1.00  0.00            
ATOM   2841  O   SER   180      39.910  46.920  31.870  1.00  0.00            
ATOM   2842  N   PRO   181      38.140  48.000  31.000  1.00  0.00            
ATOM   2843  CD  PRO   181      37.160  49.060  30.940  1.00  0.00            
ATOM   2844  HD1 PRO   181      37.550  49.900  30.370  1.00  0.00            
ATOM   2845  HD2 PRO   181      36.760  49.320  31.930  1.00  0.00            
ATOM   2846  CG  PRO   181      36.000  48.470  30.150  1.00  0.00            
ATOM   2847  HG1 PRO   181      35.410  49.200  29.590  1.00  0.00            
ATOM   2848  HG2 PRO   181      35.260  48.040  30.840  1.00  0.00            
ATOM   2849  CB  PRO   181      36.610  47.380  29.280  1.00  0.00            
ATOM   2850  HB1 PRO   181      36.950  47.730  28.310  1.00  0.00            
ATOM   2851  HB2 PRO   181      35.880  46.590  29.100  1.00  0.00            
ATOM   2852  CA  PRO   181      37.700  46.860  30.220  1.00  0.00            
ATOM   2853  HA  PRO   181      37.290  46.070  30.850  1.00  0.00            
ATOM   2854  C   PRO   181      38.740  46.120  29.390  1.00  0.00            
ATOM   2855  O   PRO   181      38.620  44.900  29.290  1.00  0.00            
ATOM   2856  N   LEU   182      39.780  46.800  28.890  1.00  0.00            
ATOM   2857  H   LEU   182      39.960  47.780  29.040  1.00  0.00            
ATOM   2858  CA  LEU   182      40.820  46.140  28.130  1.00  0.00            
ATOM   2859  HA  LEU   182      40.220  45.690  27.340  1.00  0.00            
ATOM   2860  CB  LEU   182      41.690  47.260  27.540  1.00  0.00            
ATOM   2861  HB1 LEU   182      42.270  47.570  28.410  1.00  0.00            
ATOM   2862  HB2 LEU   182      41.060  48.020  27.080  1.00  0.00            
ATOM   2863  CG  LEU   182      42.770  46.780  26.580  1.00  0.00            
ATOM   2864  HG  LEU   182      43.350  45.930  26.950  1.00  0.00            
ATOM   2865  CD1 LEU   182      42.260  46.350  25.210  1.00  0.00            
ATOM   2866 1HD1 LEU   182      41.750  47.190  24.730  1.00  0.00            
ATOM   2867 2HD1 LEU   182      43.130  45.940  24.710  1.00  0.00            
ATOM   2868 3HD1 LEU   182      41.550  45.530  25.340  1.00  0.00            
ATOM   2869  CD2 LEU   182      43.740  47.950  26.470  1.00  0.00            
ATOM   2870 1HD2 LEU   182      44.360  47.760  25.590  1.00  0.00            
ATOM   2871 2HD2 LEU   182      43.190  48.880  26.350  1.00  0.00            
ATOM   2872 3HD2 LEU   182      44.420  48.000  27.330  1.00  0.00            
ATOM   2873  C   LEU   182      41.520  45.060  28.940  1.00  0.00            
ATOM   2874  O   LEU   182      41.840  44.040  28.340  1.00  0.00            
ATOM   2875  N   LEU   183      41.660  45.130  30.270  1.00  0.00            
ATOM   2876  H   LEU   183      41.380  45.970  30.740  1.00  0.00            
ATOM   2877  CA  LEU   183      42.080  44.070  31.160  1.00  0.00            
ATOM   2878  HA  LEU   183      42.750  43.470  30.550  1.00  0.00            
ATOM   2879  CB  LEU   183      42.770  44.560  32.430  1.00  0.00            
ATOM   2880  HB1 LEU   183      42.080  44.990  33.150  1.00  0.00            
ATOM   2881  HB2 LEU   183      43.330  45.430  32.100  1.00  0.00            
ATOM   2882  CG  LEU   183      43.720  43.570  33.100  1.00  0.00            
ATOM   2883  HG  LEU   183      43.940  42.680  32.510  1.00  0.00            
ATOM   2884  CD1 LEU   183      45.030  44.330  33.270  1.00  0.00            
ATOM   2885 1HD1 LEU   183      45.710  43.720  33.860  1.00  0.00            
ATOM   2886 2HD1 LEU   183      45.410  44.750  32.340  1.00  0.00            
ATOM   2887 3HD1 LEU   183      44.700  45.180  33.870  1.00  0.00            
ATOM   2888  CD2 LEU   183      43.230  43.150  34.490  1.00  0.00            
ATOM   2889 1HD2 LEU   183      42.310  42.590  34.340  1.00  0.00            
ATOM   2890 2HD2 LEU   183      44.000  42.560  34.980  1.00  0.00            
ATOM   2891 3HD2 LEU   183      42.900  44.010  35.070  1.00  0.00            
ATOM   2892  C   LEU   183      40.990  43.060  31.520  1.00  0.00            
ATOM   2893  O   LEU   183      41.310  41.880  31.670  1.00  0.00            
ATOM   2894  N   TRP   184      39.740  43.540  31.570  1.00  0.00            
ATOM   2895  H   TRP   184      39.610  44.530  31.490  1.00  0.00            
ATOM   2896  CA  TRP   184      38.740  42.730  32.240  1.00  0.00            
ATOM   2897  HA  TRP   184      39.280  42.310  33.090  1.00  0.00            
ATOM   2898  CB  TRP   184      37.660  43.660  32.780  1.00  0.00            
ATOM   2899  HB1 TRP   184      36.820  43.060  33.140  1.00  0.00            
ATOM   2900  HB2 TRP   184      37.240  44.310  32.010  1.00  0.00            
ATOM   2901  CG  TRP   184      38.080  44.470  33.960  1.00  0.00            
ATOM   2902  CD1 TRP   184      39.110  44.130  34.760  1.00  0.00            
ATOM   2903  HD1 TRP   184      39.870  43.390  34.570  1.00  0.00            
ATOM   2904  NE1 TRP   184      39.260  45.090  35.740  1.00  0.00            
ATOM   2905  HE1 TRP   184      40.030  45.110  36.400  1.00  0.00            
ATOM   2906  CE2 TRP   184      38.250  46.030  35.700  1.00  0.00            
ATOM   2907  CZ2 TRP   184      38.020  47.190  36.440  1.00  0.00            
ATOM   2908  HZ2 TRP   184      38.660  47.450  37.270  1.00  0.00            
ATOM   2909  CH2 TRP   184      36.890  47.970  36.140  1.00  0.00            
ATOM   2910  HH2 TRP   184      36.450  48.740  36.750  1.00  0.00            
ATOM   2911  CZ3 TRP   184      36.060  47.580  35.080  1.00  0.00            
ATOM   2912  HZ3 TRP   184      35.190  48.190  34.890  1.00  0.00            
ATOM   2913  CE3 TRP   184      36.360  46.460  34.300  1.00  0.00            
ATOM   2914  HE3 TRP   184      35.700  46.150  33.500  1.00  0.00            
ATOM   2915  CD2 TRP   184      37.470  45.650  34.570  1.00  0.00            
ATOM   2916  C   TRP   184      38.090  41.700  31.320  1.00  0.00            
ATOM   2917  O   TRP   184      37.490  40.750  31.800  1.00  0.00            
ATOM   2918  N   LYS   185      38.260  41.750  29.990  1.00  0.00            
ATOM   2919  H   LYS   185      38.550  42.660  29.660  1.00  0.00            
ATOM   2920  CA  LYS   185      37.770  40.710  29.110  1.00  0.00            
ATOM   2921  HA  LYS   185      36.710  40.630  29.340  1.00  0.00            
ATOM   2922  CB  LYS   185      37.900  41.160  27.650  1.00  0.00            
ATOM   2923  HB1 LYS   185      38.960  41.060  27.430  1.00  0.00            
ATOM   2924  HB2 LYS   185      37.420  42.140  27.560  1.00  0.00            
ATOM   2925  CG  LYS   185      37.130  40.240  26.710  1.00  0.00            
ATOM   2926  HG1 LYS   185      37.530  39.230  26.800  1.00  0.00            
ATOM   2927  HG2 LYS   185      37.230  40.660  25.710  1.00  0.00            
ATOM   2928  CD  LYS   185      35.650  40.200  27.060  1.00  0.00            
ATOM   2929  HD1 LYS   185      35.380  41.150  27.520  1.00  0.00            
ATOM   2930  HD2 LYS   185      35.610  39.400  27.810  1.00  0.00            
ATOM   2931  CE  LYS   185      34.600  39.790  26.030  1.00  0.00            
ATOM   2932  HE1 LYS   185      34.950  38.900  25.500  1.00  0.00            
ATOM   2933  HE2 LYS   185      34.550  40.560  25.260  1.00  0.00            
ATOM   2934  NZ  LYS   185      33.250  39.510  26.540  1.00  0.00            
ATOM   2935  HZ1 LYS   185      32.880  40.320  27.000  1.00  0.00            
ATOM   2936  HZ2 LYS   185      32.610  39.280  25.790  1.00  0.00            
ATOM   2937  HZ3 LYS   185      33.120  38.810  27.250  1.00  0.00            
ATOM   2938  C   LYS   185      38.450  39.380  29.370  1.00  0.00            
ATOM   2939  O   LYS   185      37.790  38.340  29.330  1.00  0.00            
ATOM   2940  N   LYS   186      39.730  39.420  29.740  1.00  0.00            
ATOM   2941  H   LYS   186      40.170  40.330  29.650  1.00  0.00            
ATOM   2942  CA  LYS   186      40.500  38.280  30.210  1.00  0.00            
ATOM   2943  HA  LYS   186      40.200  37.450  29.580  1.00  0.00            
ATOM   2944  CB  LYS   186      41.960  38.660  29.950  1.00  0.00            
ATOM   2945  HB1 LYS   186      42.230  39.450  30.640  1.00  0.00            
ATOM   2946  HB2 LYS   186      42.030  38.900  28.890  1.00  0.00            
ATOM   2947  CG  LYS   186      42.910  37.480  30.110  1.00  0.00            
ATOM   2948  HG1 LYS   186      42.710  36.790  29.290  1.00  0.00            
ATOM   2949  HG2 LYS   186      42.700  36.930  31.020  1.00  0.00            
ATOM   2950  CD  LYS   186      44.390  37.850  30.110  1.00  0.00            
ATOM   2951  HD1 LYS   186      44.410  38.610  30.890  1.00  0.00            
ATOM   2952  HD2 LYS   186      44.650  38.180  29.100  1.00  0.00            
ATOM   2953  CE  LYS   186      45.160  36.620  30.580  1.00  0.00            
ATOM   2954  HE1 LYS   186      44.540  35.940  31.160  1.00  0.00            
ATOM   2955  HE2 LYS   186      45.800  37.010  31.380  1.00  0.00            
ATOM   2956  NZ  LYS   186      45.880  35.970  29.480  1.00  0.00            
ATOM   2957  HZ1 LYS   186      46.370  35.110  29.700  1.00  0.00            
ATOM   2958  HZ2 LYS   186      45.250  35.640  28.760  1.00  0.00            
ATOM   2959  HZ3 LYS   186      46.620  36.540  29.100  1.00  0.00            
ATOM   2960  C   LYS   186      40.190  37.960  31.660  1.00  0.00            
ATOM   2961  O   LYS   186      39.930  36.830  32.080  1.00  0.00            
ATOM   2962  N   ILE   187      40.270  38.950  32.550  1.00  0.00            
ATOM   2963  H   ILE   187      40.470  39.820  32.090  1.00  0.00            
ATOM   2964  CA  ILE   187      40.270  38.820  34.000  1.00  0.00            
ATOM   2965  HA  ILE   187      39.740  37.880  34.170  1.00  0.00            
ATOM   2966  CB  ILE   187      41.610  38.620  34.700  1.00  0.00            
ATOM   2967  HB  ILE   187      41.580  38.920  35.740  1.00  0.00            
ATOM   2968  CG2 ILE   187      41.940  37.140  34.740  1.00  0.00            
ATOM   2969 1HG2 ILE   187      42.570  36.810  35.580  1.00  0.00            
ATOM   2970 2HG2 ILE   187      41.050  36.510  34.740  1.00  0.00            
ATOM   2971 3HG2 ILE   187      42.490  36.850  33.840  1.00  0.00            
ATOM   2972  CG1 ILE   187      42.770  39.440  34.140  1.00  0.00            
ATOM   2973 1HG1 ILE   187      42.430  40.470  34.020  1.00  0.00            
ATOM   2974 2HG1 ILE   187      43.070  39.030  33.180  1.00  0.00            
ATOM   2975  CD  ILE   187      43.930  39.430  35.120  1.00  0.00            
ATOM   2976  HD1 ILE   187      44.230  38.420  35.420  1.00  0.00            
ATOM   2977  HD2 ILE   187      44.760  40.010  34.720  1.00  0.00            
ATOM   2978  HD3 ILE   187      43.650  39.820  36.100  1.00  0.00            
ATOM   2979  C   ILE   187      39.550  39.970  34.690  1.00  0.00            
ATOM   2980  O   ILE   187      40.110  41.000  35.060  1.00  0.00            
ATOM   2981  N   ALA   188      38.260  39.810  34.960  1.00  0.00            
ATOM   2982  H   ALA   188      37.840  38.950  34.650  1.00  0.00            
ATOM   2983  CA  ALA   188      37.400  40.760  35.640  1.00  0.00            
ATOM   2984  HA  ALA   188      37.530  41.660  35.040  1.00  0.00            
ATOM   2985  CB  ALA   188      35.970  40.240  35.490  1.00  0.00            
ATOM   2986  HB1 ALA   188      35.810  39.300  36.030  1.00  0.00            
ATOM   2987  HB2 ALA   188      35.280  40.990  35.870  1.00  0.00            
ATOM   2988  HB3 ALA   188      35.790  40.140  34.420  1.00  0.00            
ATOM   2989  C   ALA   188      37.870  40.990  37.070  1.00  0.00            
ATOM   2990  O   ALA   188      38.190  40.020  37.760  1.00  0.00            
ATOM   2991  N   ARG   189      38.050  42.250  37.490  1.00  0.00            
ATOM   2992  H   ARG   189      37.790  43.030  36.900  1.00  0.00            
ATOM   2993  CA  ARG   189      38.770  42.600  38.700  1.00  0.00            
ATOM   2994  HA  ARG   189      38.620  41.800  39.430  1.00  0.00            
ATOM   2995  CB  ARG   189      40.260  42.770  38.430  1.00  0.00            
ATOM   2996  HB1 ARG   189      40.810  43.290  39.210  1.00  0.00            
ATOM   2997  HB2 ARG   189      40.440  43.360  37.540  1.00  0.00            
ATOM   2998  CG  ARG   189      41.050  41.480  38.200  1.00  0.00            
ATOM   2999  HG1 ARG   189      42.090  41.670  37.970  1.00  0.00            
ATOM   3000  HG2 ARG   189      40.610  40.850  37.420  1.00  0.00            
ATOM   3001  CD  ARG   189      40.930  40.630  39.460  1.00  0.00            
ATOM   3002  HD1 ARG   189      39.890  40.370  39.670  1.00  0.00            
ATOM   3003  HD2 ARG   189      41.300  41.160  40.330  1.00  0.00            
ATOM   3004  NE  ARG   189      41.700  39.410  39.230  1.00  0.00            
ATOM   3005  HE  ARG   189      42.700  39.480  39.370  1.00  0.00            
ATOM   3006  CZ  ARG   189      41.390  38.320  38.520  1.00  0.00            
ATOM   3007  NH1 ARG   189      40.170  37.980  38.080  1.00  0.00            
ATOM   3008 1HH1 ARG   189      39.430  38.650  38.030  1.00  0.00            
ATOM   3009 2HH1 ARG   189      39.990  37.150  37.530  1.00  0.00            
ATOM   3010  NH2 ARG   189      42.300  37.370  38.230  1.00  0.00            
ATOM   3011 1HH2 ARG   189      43.230  37.350  38.630  1.00  0.00            
ATOM   3012 2HH2 ARG   189      41.950  36.560  37.750  1.00  0.00            
ATOM   3013  C   ARG   189      38.220  43.900  39.260  1.00  0.00            
ATOM   3014  O   ARG   189      37.230  44.440  38.770  1.00  0.00            
ATOM   3015  N   GLY   190      38.850  44.450  40.300  1.00  0.00            
ATOM   3016  H   GLY   190      39.560  43.990  40.840  1.00  0.00            
ATOM   3017  CA  GLY   190      38.560  45.770  40.830  1.00  0.00            
ATOM   3018  HA1 GLY   190      38.660  45.870  41.910  1.00  0.00            
ATOM   3019  HA2 GLY   190      37.510  46.050  40.700  1.00  0.00            
ATOM   3020  C   GLY   190      39.280  46.970  40.230  1.00  0.00            
ATOM   3021  O   GLY   190      40.320  46.870  39.570  1.00  0.00            
ATOM   3022  N   LEU   191      38.710  48.150  40.440  1.00  0.00            
ATOM   3023  H   LEU   191      37.890  48.070  41.030  1.00  0.00            
ATOM   3024  CA  LEU   191      39.230  49.440  40.020  1.00  0.00            
ATOM   3025  HA  LEU   191      39.910  49.420  39.170  1.00  0.00            
ATOM   3026  CB  LEU   191      37.970  50.130  39.510  1.00  0.00            
ATOM   3027  HB1 LEU   191      37.240  50.280  40.320  1.00  0.00            
ATOM   3028  HB2 LEU   191      37.480  49.490  38.780  1.00  0.00            
ATOM   3029  CG  LEU   191      38.270  51.370  38.670  1.00  0.00            
ATOM   3030  HG  LEU   191      39.210  51.840  38.940  1.00  0.00            
ATOM   3031  CD1 LEU   191      38.500  51.000  37.210  1.00  0.00            
ATOM   3032 1HD1 LEU   191      39.050  50.060  37.170  1.00  0.00            
ATOM   3033 2HD1 LEU   191      37.550  50.790  36.700  1.00  0.00            
ATOM   3034 3HD1 LEU   191      39.090  51.780  36.730  1.00  0.00            
ATOM   3035  CD2 LEU   191      37.050  52.280  38.790  1.00  0.00            
ATOM   3036 1HD2 LEU   191      37.160  52.910  39.670  1.00  0.00            
ATOM   3037 2HD2 LEU   191      37.150  52.970  37.950  1.00  0.00            
ATOM   3038 3HD2 LEU   191      36.110  51.720  38.790  1.00  0.00            
ATOM   3039  C   LEU   191      39.990  50.230  41.070  1.00  0.00            
ATOM   3040  O   LEU   191      39.650  50.120  42.250  1.00  0.00            
ATOM   3041  N   SER   192      41.100  50.870  40.700  1.00  0.00            
ATOM   3042  H   SER   192      41.410  50.740  39.740  1.00  0.00            
ATOM   3043  CA  SER   192      41.990  51.610  41.570  1.00  0.00            
ATOM   3044  HA  SER   192      41.730  51.460  42.620  1.00  0.00            
ATOM   3045  CB  SER   192      43.410  51.050  41.490  1.00  0.00            
ATOM   3046  HB1 SER   192      43.790  51.180  40.480  1.00  0.00            
ATOM   3047  HB2 SER   192      43.450  49.990  41.760  1.00  0.00            
ATOM   3048  OG  SER   192      44.310  51.640  42.410  1.00  0.00            
ATOM   3049  HG  SER   192      45.100  51.100  42.490  1.00  0.00            
ATOM   3050  C   SER   192      42.020  53.110  41.340  1.00  0.00            
ATOM   3051  O   SER   192      41.240  53.680  40.580  1.00  0.00            
ATOM   3052  N   ALA   193      42.960  53.860  41.910  1.00  0.00            
ATOM   3053  H   ALA   193      43.730  53.390  42.370  1.00  0.00            
ATOM   3054  CA  ALA   193      42.930  55.310  41.990  1.00  0.00            
ATOM   3055  HA  ALA   193      41.870  55.490  42.170  1.00  0.00            
ATOM   3056  CB  ALA   193      43.650  55.780  43.250  1.00  0.00            
ATOM   3057  HB1 ALA   193      44.710  55.540  43.210  1.00  0.00            
ATOM   3058  HB2 ALA   193      43.450  56.830  43.480  1.00  0.00            
ATOM   3059  HB3 ALA   193      43.220  55.140  44.020  1.00  0.00            
ATOM   3060  C   ALA   193      43.380  56.080  40.760  1.00  0.00            
ATOM   3061  O   ALA   193      44.060  57.100  40.790  1.00  0.00            
ATOM   3062  N   GLY   194      43.100  55.550  39.570  1.00  0.00            
ATOM   3063  H   GLY   194      42.430  54.810  39.690  1.00  0.00            
ATOM   3064  CA  GLY   194      43.340  56.070  38.230  1.00  0.00            
ATOM   3065  HA1 GLY   194      42.640  56.890  38.090  1.00  0.00            
ATOM   3066  HA2 GLY   194      43.260  55.290  37.480  1.00  0.00            
ATOM   3067  C   GLY   194      44.760  56.600  38.060  1.00  0.00            
ATOM   3068  O   GLY   194      45.700  55.830  37.930  1.00  0.00            
ATOM   3069  N   ARG   195      44.870  57.930  38.100  1.00  0.00            
ATOM   3070  H   ARG   195      44.030  58.480  38.200  1.00  0.00            
ATOM   3071  CA  ARG   195      46.060  58.730  37.910  1.00  0.00            
ATOM   3072  HA  ARG   195      46.790  58.070  37.450  1.00  0.00            
ATOM   3073  CB  ARG   195      45.720  59.760  36.840  1.00  0.00            
ATOM   3074  HB1 ARG   195      45.390  60.660  37.360  1.00  0.00            
ATOM   3075  HB2 ARG   195      44.890  59.400  36.230  1.00  0.00            
ATOM   3076  CG  ARG   195      46.830  60.080  35.840  1.00  0.00            
ATOM   3077  HG1 ARG   195      46.930  59.250  35.140  1.00  0.00            
ATOM   3078  HG2 ARG   195      47.800  60.240  36.320  1.00  0.00            
ATOM   3079  CD  ARG   195      46.550  61.280  34.940  1.00  0.00            
ATOM   3080  HD1 ARG   195      46.070  62.080  35.510  1.00  0.00            
ATOM   3081  HD2 ARG   195      45.890  60.880  34.180  1.00  0.00            
ATOM   3082  NE  ARG   195      47.720  61.810  34.240  1.00  0.00            
ATOM   3083  HE  ARG   195      48.390  62.290  34.830  1.00  0.00            
ATOM   3084  CZ  ARG   195      47.920  61.920  32.920  1.00  0.00            
ATOM   3085  NH1 ARG   195      47.130  61.390  31.980  1.00  0.00            
ATOM   3086 1HH1 ARG   195      46.190  61.080  32.220  1.00  0.00            
ATOM   3087 2HH1 ARG   195      47.510  61.450  31.050  1.00  0.00            
ATOM   3088  NH2 ARG   195      48.830  62.740  32.380  1.00  0.00            
ATOM   3089 1HH2 ARG   195      49.540  63.140  32.980  1.00  0.00            
ATOM   3090 2HH2 ARG   195      48.950  62.800  31.380  1.00  0.00            
ATOM   3091  C   ARG   195      46.630  59.330  39.190  1.00  0.00            
ATOM   3092  O   ARG   195      47.450  60.240  39.110  1.00  0.00            
ATOM   3093  N   VAL   196      46.340  58.820  40.390  1.00  0.00            
ATOM   3094  H   VAL   196      45.490  58.280  40.450  1.00  0.00            
ATOM   3095  CA  VAL   196      47.010  59.290  41.580  1.00  0.00            
ATOM   3096  HA  VAL   196      47.920  59.790  41.260  1.00  0.00            
ATOM   3097  CB  VAL   196      46.180  60.330  42.340  1.00  0.00            
ATOM   3098  HB  VAL   196      46.800  60.690  43.150  1.00  0.00            
ATOM   3099  CG1 VAL   196      45.770  61.590  41.570  1.00  0.00            
ATOM   3100 1HG1 VAL   196      46.720  62.000  41.220  1.00  0.00            
ATOM   3101 2HG1 VAL   196      45.100  61.410  40.740  1.00  0.00            
ATOM   3102 3HG1 VAL   196      45.310  62.260  42.290  1.00  0.00            
ATOM   3103  CG2 VAL   196      44.880  59.830  42.960  1.00  0.00            
ATOM   3104 1HG2 VAL   196      44.530  60.620  43.620  1.00  0.00            
ATOM   3105 2HG2 VAL   196      44.130  59.470  42.250  1.00  0.00            
ATOM   3106 3HG2 VAL   196      45.070  58.960  43.590  1.00  0.00            
ATOM   3107  C   VAL   196      47.470  58.150  42.460  1.00  0.00            
ATOM   3108  O   VAL   196      47.970  58.410  43.560  1.00  0.00            
ATOM   3109  N   GLN   197      47.500  56.900  41.980  1.00  0.00            
ATOM   3110  H   GLN   197      47.080  56.910  41.060  1.00  0.00            
ATOM   3111  CA  GLN   197      48.240  55.760  42.470  1.00  0.00            
ATOM   3112  HA  GLN   197      47.660  55.400  43.320  1.00  0.00            
ATOM   3113  CB  GLN   197      48.270  54.630  41.450  1.00  0.00            
ATOM   3114  HB1 GLN   197      48.750  53.750  41.890  1.00  0.00            
ATOM   3115  HB2 GLN   197      48.870  54.810  40.560  1.00  0.00            
ATOM   3116  CG  GLN   197      46.830  54.240  41.120  1.00  0.00            
ATOM   3117  HG1 GLN   197      46.370  55.050  40.560  1.00  0.00            
ATOM   3118  HG2 GLN   197      46.260  54.130  42.040  1.00  0.00            
ATOM   3119  CD  GLN   197      46.750  52.940  40.340  1.00  0.00            
ATOM   3120  OE1 GLN   197      47.470  51.990  40.650  1.00  0.00            
ATOM   3121  NE2 GLN   197      45.910  52.830  39.310  1.00  0.00            
ATOM   3122 1HE2 GLN   197      45.330  53.630  39.120  1.00  0.00            
ATOM   3123 2HE2 GLN   197      45.960  51.930  38.850  1.00  0.00            
ATOM   3124  C   GLN   197      49.670  56.100  42.860  1.00  0.00            
ATOM   3125  O   GLN   197      50.190  55.630  43.870  1.00  0.00            
ATOM   3126  N   SER   198      50.290  57.080  42.190  1.00  0.00            
ATOM   3127  H   SER   198      49.890  57.320  41.300  1.00  0.00            
ATOM   3128  CA  SER   198      51.590  57.700  42.370  1.00  0.00            
ATOM   3129  HA  SER   198      52.370  56.980  42.140  1.00  0.00            
ATOM   3130  CB  SER   198      51.670  58.910  41.450  1.00  0.00            
ATOM   3131  HB1 SER   198      51.670  58.580  40.410  1.00  0.00            
ATOM   3132  HB2 SER   198      52.590  59.480  41.550  1.00  0.00            
ATOM   3133  OG  SER   198      50.590  59.770  41.730  1.00  0.00            
ATOM   3134  HG  SER   198      50.240  60.140  40.910  1.00  0.00            
ATOM   3135  C   SER   198      51.850  58.320  43.740  1.00  0.00            
ATOM   3136  O   SER   198      53.030  58.490  44.040  1.00  0.00            
ATOM   3137  N   VAL   199      50.860  58.630  44.580  1.00  0.00            
ATOM   3138  H   VAL   199      49.960  58.390  44.180  1.00  0.00            
ATOM   3139  CA  VAL   199      50.970  58.970  45.980  1.00  0.00            
ATOM   3140  HA  VAL   199      52.020  58.910  46.260  1.00  0.00            
ATOM   3141  CB  VAL   199      50.590  60.420  46.300  1.00  0.00            
ATOM   3142  HB  VAL   199      49.550  60.480  45.980  1.00  0.00            
ATOM   3143  CG1 VAL   199      50.680  60.690  47.800  1.00  0.00            
ATOM   3144 1HG1 VAL   199      50.310  61.680  48.060  1.00  0.00            
ATOM   3145 2HG1 VAL   199      50.040  59.990  48.340  1.00  0.00            
ATOM   3146 3HG1 VAL   199      51.700  60.500  48.130  1.00  0.00            
ATOM   3147  CG2 VAL   199      51.430  61.480  45.600  1.00  0.00            
ATOM   3148 1HG2 VAL   199      52.460  61.360  45.920  1.00  0.00            
ATOM   3149 2HG2 VAL   199      51.370  61.310  44.530  1.00  0.00            
ATOM   3150 3HG2 VAL   199      51.010  62.470  45.830  1.00  0.00            
ATOM   3151  C   VAL   199      50.250  57.910  46.800  1.00  0.00            
ATOM   3152  O   VAL   199      50.660  57.480  47.870  1.00  0.00            
ATOM   3153  N   ALA   200      49.060  57.500  46.360  1.00  0.00            
ATOM   3154  H   ALA   200      48.680  58.130  45.660  1.00  0.00            
ATOM   3155  CA  ALA   200      48.010  56.760  47.030  1.00  0.00            
ATOM   3156  HA  ALA   200      48.060  57.210  48.020  1.00  0.00            
ATOM   3157  CB  ALA   200      46.650  57.020  46.390  1.00  0.00            
ATOM   3158  HB1 ALA   200      46.530  56.500  45.440  1.00  0.00            
ATOM   3159  HB2 ALA   200      45.960  56.630  47.130  1.00  0.00            
ATOM   3160  HB3 ALA   200      46.560  58.100  46.250  1.00  0.00            
ATOM   3161  C   ALA   200      48.400  55.310  47.260  1.00  0.00            
ATOM   3162  O   ALA   200      47.980  54.720  48.250  1.00  0.00            
ATOM   3163  N   VAL   201      49.310  54.820  46.420  1.00  0.00            
ATOM   3164  H   VAL   201      49.610  55.510  45.740  1.00  0.00            
ATOM   3165  CA  VAL   201      49.820  53.470  46.310  1.00  0.00            
ATOM   3166  HA  VAL   201      49.420  52.830  47.100  1.00  0.00            
ATOM   3167  CB  VAL   201      49.490  52.690  45.050  1.00  0.00            
ATOM   3168  HB  VAL   201      49.890  53.210  44.180  1.00  0.00            
ATOM   3169  CG1 VAL   201      49.970  51.240  45.030  1.00  0.00            
ATOM   3170 1HG1 VAL   201      51.050  51.270  44.900  1.00  0.00            
ATOM   3171 2HG1 VAL   201      49.610  50.600  45.840  1.00  0.00            
ATOM   3172 3HG1 VAL   201      49.570  50.770  44.130  1.00  0.00            
ATOM   3173  CG2 VAL   201      47.960  52.570  45.030  1.00  0.00            
ATOM   3174 1HG2 VAL   201      47.600  52.200  44.070  1.00  0.00            
ATOM   3175 2HG2 VAL   201      47.620  51.810  45.720  1.00  0.00            
ATOM   3176 3HG2 VAL   201      47.470  53.490  45.350  1.00  0.00            
ATOM   3177  C   VAL   201      51.330  53.530  46.550  1.00  0.00            
ATOM   3178  O   VAL   201      51.780  52.940  47.520  1.00  0.00            
ATOM   3179  N   ARG   202      52.040  54.370  45.790  1.00  0.00            
ATOM   3180  H   ARG   202      51.470  54.850  45.110  1.00  0.00            
ATOM   3181  CA  ARG   202      53.480  54.480  45.840  1.00  0.00            
ATOM   3182  HA  ARG   202      53.930  53.500  45.710  1.00  0.00            
ATOM   3183  CB  ARG   202      53.950  55.370  44.690  1.00  0.00            
ATOM   3184  HB1 ARG   202      53.870  56.420  44.930  1.00  0.00            
ATOM   3185  HB2 ARG   202      53.500  55.240  43.700  1.00  0.00            
ATOM   3186  CG  ARG   202      55.460  55.320  44.460  1.00  0.00            
ATOM   3187  HG1 ARG   202      55.920  56.060  45.120  1.00  0.00            
ATOM   3188  HG2 ARG   202      55.540  55.780  43.470  1.00  0.00            
ATOM   3189  CD  ARG   202      56.080  53.930  44.440  1.00  0.00            
ATOM   3190  HD1 ARG   202      55.480  53.280  43.800  1.00  0.00            
ATOM   3191  HD2 ARG   202      56.190  53.470  45.420  1.00  0.00            
ATOM   3192  NE  ARG   202      57.370  54.010  43.760  1.00  0.00            
ATOM   3193  HE  ARG   202      57.860  54.900  43.830  1.00  0.00            
ATOM   3194  CZ  ARG   202      58.050  52.980  43.230  1.00  0.00            
ATOM   3195  NH1 ARG   202      57.990  51.690  43.600  1.00  0.00            
ATOM   3196 1HH1 ARG   202      57.550  51.400  44.460  1.00  0.00            
ATOM   3197 2HH1 ARG   202      58.460  50.960  43.090  1.00  0.00            
ATOM   3198  NH2 ARG   202      58.980  53.180  42.290  1.00  0.00            
ATOM   3199 1HH2 ARG   202      59.180  54.110  41.940  1.00  0.00            
ATOM   3200 2HH2 ARG   202      59.630  52.420  42.170  1.00  0.00            
ATOM   3201  C   ARG   202      54.000  55.110  47.130  1.00  0.00            
ATOM   3202  O   ARG   202      54.800  54.480  47.810  1.00  0.00            
ATOM   3203  N   LEU   203      53.450  56.140  47.780  1.00  0.00            
ATOM   3204  H   LEU   203      52.640  56.640  47.460  1.00  0.00            
ATOM   3205  CA  LEU   203      54.020  56.670  49.010  1.00  0.00            
ATOM   3206  HA  LEU   203      55.100  56.660  48.870  1.00  0.00            
ATOM   3207  CB  LEU   203      53.580  58.120  49.190  1.00  0.00            
ATOM   3208  HB1 LEU   203      52.500  58.140  49.370  1.00  0.00            
ATOM   3209  HB2 LEU   203      53.970  58.710  48.360  1.00  0.00            
ATOM   3210  CG  LEU   203      54.270  58.760  50.390  1.00  0.00            
ATOM   3211  HG  LEU   203      53.850  58.320  51.300  1.00  0.00            
ATOM   3212  CD1 LEU   203      55.780  58.660  50.530  1.00  0.00            
ATOM   3213 1HD1 LEU   203      56.070  57.610  50.610  1.00  0.00            
ATOM   3214 2HD1 LEU   203      56.200  59.110  49.630  1.00  0.00            
ATOM   3215 3HD1 LEU   203      56.060  59.200  51.430  1.00  0.00            
ATOM   3216  CD2 LEU   203      53.800  60.210  50.450  1.00  0.00            
ATOM   3217 1HD2 LEU   203      54.150  60.770  49.590  1.00  0.00            
ATOM   3218 2HD2 LEU   203      52.720  60.250  50.400  1.00  0.00            
ATOM   3219 3HD2 LEU   203      54.200  60.660  51.360  1.00  0.00            
ATOM   3220  C   LEU   203      53.630  55.800  50.190  1.00  0.00            
ATOM   3221  O   LEU   203      54.310  55.770  51.220  1.00  0.00            
ATOM   3222  N   VAL   204      52.580  54.980  50.080  1.00  0.00            
ATOM   3223  H   VAL   204      52.120  54.960  49.180  1.00  0.00            
ATOM   3224  CA  VAL   204      52.160  53.980  51.040  1.00  0.00            
ATOM   3225  HA  VAL   204      52.170  54.400  52.040  1.00  0.00            
ATOM   3226  CB  VAL   204      50.700  53.580  50.880  1.00  0.00            
ATOM   3227  HB  VAL   204      50.600  53.000  49.960  1.00  0.00            
ATOM   3228  CG1 VAL   204      50.250  52.670  52.010  1.00  0.00            
ATOM   3229 1HG1 VAL   204      49.180  52.470  51.960  1.00  0.00            
ATOM   3230 2HG1 VAL   204      50.870  51.770  52.010  1.00  0.00            
ATOM   3231 3HG1 VAL   204      50.400  53.220  52.940  1.00  0.00            
ATOM   3232  CG2 VAL   204      49.830  54.840  50.880  1.00  0.00            
ATOM   3233 1HG2 VAL   204      50.150  55.430  50.020  1.00  0.00            
ATOM   3234 2HG2 VAL   204      48.770  54.600  50.810  1.00  0.00            
ATOM   3235 3HG2 VAL   204      49.960  55.460  51.770  1.00  0.00            
ATOM   3236  C   VAL   204      53.120  52.800  51.130  1.00  0.00            
ATOM   3237  O   VAL   204      53.450  52.370  52.240  1.00  0.00            
ATOM   3238  N   VAL   205      53.750  52.390  50.030  1.00  0.00            
ATOM   3239  H   VAL   205      53.320  52.650  49.150  1.00  0.00            
ATOM   3240  CA  VAL   205      54.830  51.430  50.070  1.00  0.00            
ATOM   3241  HA  VAL   205      54.590  50.740  50.870  1.00  0.00            
ATOM   3242  CB  VAL   205      54.930  50.660  48.750  1.00  0.00            
ATOM   3243  HB  VAL   205      55.610  49.820  48.880  1.00  0.00            
ATOM   3244  CG1 VAL   205      53.590  49.950  48.570  1.00  0.00            
ATOM   3245 1HG1 VAL   205      53.610  49.090  49.240  1.00  0.00            
ATOM   3246 2HG1 VAL   205      52.790  50.660  48.770  1.00  0.00            
ATOM   3247 3HG1 VAL   205      53.480  49.610  47.550  1.00  0.00            
ATOM   3248  CG2 VAL   205      55.090  51.520  47.500  1.00  0.00            
ATOM   3249 1HG2 VAL   205      55.110  50.890  46.620  1.00  0.00            
ATOM   3250 2HG2 VAL   205      54.150  52.060  47.340  1.00  0.00            
ATOM   3251 3HG2 VAL   205      56.010  52.100  47.500  1.00  0.00            
ATOM   3252  C   VAL   205      56.200  52.020  50.410  1.00  0.00            
ATOM   3253  O   VAL   205      57.030  51.350  51.010  1.00  0.00            
ATOM   3254  N   GLU   206      56.460  53.220  49.890  1.00  0.00            
ATOM   3255  H   GLU   206      55.740  53.670  49.340  1.00  0.00            
ATOM   3256  CA  GLU   206      57.680  53.890  50.280  1.00  0.00            
ATOM   3257  HA  GLU   206      58.500  53.180  50.220  1.00  0.00            
ATOM   3258  CB  GLU   206      57.970  55.000  49.270  1.00  0.00            
ATOM   3259  HB1 GLU   206      58.830  55.600  49.580  1.00  0.00            
ATOM   3260  HB2 GLU   206      57.110  55.670  49.200  1.00  0.00            
ATOM   3261  CG  GLU   206      58.210  54.480  47.860  1.00  0.00            
ATOM   3262  HG1 GLU   206      58.290  55.320  47.170  1.00  0.00            
ATOM   3263  HG2 GLU   206      57.390  53.810  47.580  1.00  0.00            
ATOM   3264  CD  GLU   206      59.540  53.750  47.770  1.00  0.00            
ATOM   3265  OE1 GLU   206      59.550  52.510  47.900  1.00  0.00            
ATOM   3266  OE2 GLU   206      60.580  54.440  47.810  1.00  0.00            
ATOM   3267  C   GLU   206      57.670  54.390  51.720  1.00  0.00            
ATOM   3268  O   GLU   206      58.720  54.350  52.370  1.00  0.00            
ATOM   3269  N   ARG   207      56.570  54.660  52.410  1.00  0.00            
ATOM   3270  H   ARG   207      55.670  54.740  51.950  1.00  0.00            
ATOM   3271  CA  ARG   207      56.510  54.880  53.840  1.00  0.00            
ATOM   3272  HA  ARG   207      57.360  55.510  54.090  1.00  0.00            
ATOM   3273  CB  ARG   207      55.190  55.540  54.210  1.00  0.00            
ATOM   3274  HB1 ARG   207      54.390  54.800  54.110  1.00  0.00            
ATOM   3275  HB2 ARG   207      55.040  56.420  53.590  1.00  0.00            
ATOM   3276  CG  ARG   207      55.050  56.060  55.640  1.00  0.00            
ATOM   3277  HG1 ARG   207      55.140  55.180  56.270  1.00  0.00            
ATOM   3278  HG2 ARG   207      54.090  56.570  55.780  1.00  0.00            
ATOM   3279  CD  ARG   207      56.210  56.950  56.080  1.00  0.00            
ATOM   3280  HD1 ARG   207      56.560  57.510  55.210  1.00  0.00            
ATOM   3281  HD2 ARG   207      57.010  56.280  56.380  1.00  0.00            
ATOM   3282  NE  ARG   207      55.810  57.770  57.220  1.00  0.00            
ATOM   3283  HE  ARG   207      54.830  57.680  57.470  1.00  0.00            
ATOM   3284  CZ  ARG   207      56.570  58.740  57.740  1.00  0.00            
ATOM   3285  NH1 ARG   207      57.650  59.280  57.170  1.00  0.00            
ATOM   3286 1HH1 ARG   207      58.010  58.930  56.290  1.00  0.00            
ATOM   3287 2HH1 ARG   207      58.240  59.920  57.690  1.00  0.00            
ATOM   3288  NH2 ARG   207      56.320  59.200  58.980  1.00  0.00            
ATOM   3289 1HH2 ARG   207      55.450  59.120  59.490  1.00  0.00            
ATOM   3290 2HH2 ARG   207      56.960  59.780  59.500  1.00  0.00            
ATOM   3291  C   ARG   207      56.690  53.590  54.630  1.00  0.00            
ATOM   3292  O   ARG   207      57.440  53.550  55.600  1.00  0.00            
ATOM   3293  N   GLU   208      56.060  52.480  54.230  1.00  0.00            
ATOM   3294  H   GLU   208      55.380  52.560  53.480  1.00  0.00            
ATOM   3295  CA  GLU   208      56.420  51.170  54.740  1.00  0.00            
ATOM   3296  HA  GLU   208      56.140  51.230  55.800  1.00  0.00            
ATOM   3297  CB  GLU   208      55.550  50.160  53.990  1.00  0.00            
ATOM   3298  HB1 GLU   208      55.950  49.950  53.000  1.00  0.00            
ATOM   3299  HB2 GLU   208      54.540  50.540  53.840  1.00  0.00            
ATOM   3300  CG  GLU   208      55.340  48.810  54.660  1.00  0.00            
ATOM   3301  HG1 GLU   208      56.260  48.410  55.080  1.00  0.00            
ATOM   3302  HG2 GLU   208      54.850  48.140  53.950  1.00  0.00            
ATOM   3303  CD  GLU   208      54.520  48.900  55.940  1.00  0.00            
ATOM   3304  OE1 GLU   208      53.640  49.770  56.080  1.00  0.00            
ATOM   3305  OE2 GLU   208      54.810  48.080  56.850  1.00  0.00            
ATOM   3306  C   GLU   208      57.900  50.850  54.610  1.00  0.00            
ATOM   3307  O   GLU   208      58.530  50.300  55.510  1.00  0.00            
ATOM   3308  N   ARG   209      58.590  51.150  53.510  1.00  0.00            
ATOM   3309  H   ARG   209      58.060  51.310  52.660  1.00  0.00            
ATOM   3310  CA  ARG   209      60.000  50.910  53.280  1.00  0.00            
ATOM   3311  HA  ARG   209      60.100  49.860  53.550  1.00  0.00            
ATOM   3312  CB  ARG   209      60.400  51.150  51.830  1.00  0.00            
ATOM   3313  HB1 ARG   209      60.390  52.180  51.490  1.00  0.00            
ATOM   3314  HB2 ARG   209      59.740  50.470  51.290  1.00  0.00            
ATOM   3315  CG  ARG   209      61.780  50.630  51.440  1.00  0.00            
ATOM   3316  HG1 ARG   209      61.860  49.580  51.730  1.00  0.00            
ATOM   3317  HG2 ARG   209      62.640  51.150  51.870  1.00  0.00            
ATOM   3318  CD  ARG   209      61.840  50.670  49.910  1.00  0.00            
ATOM   3319  HD1 ARG   209      60.940  50.240  49.460  1.00  0.00            
ATOM   3320  HD2 ARG   209      62.730  50.150  49.570  1.00  0.00            
ATOM   3321  NE  ARG   209      61.990  52.040  49.440  1.00  0.00            
ATOM   3322  HE  ARG   209      61.230  52.500  48.950  1.00  0.00            
ATOM   3323  CZ  ARG   209      63.110  52.770  49.420  1.00  0.00            
ATOM   3324  NH1 ARG   209      64.300  52.520  49.980  1.00  0.00            
ATOM   3325 1HH1 ARG   209      64.480  51.870  50.730  1.00  0.00            
ATOM   3326 2HH1 ARG   209      65.090  53.040  49.610  1.00  0.00            
ATOM   3327  NH2 ARG   209      63.060  53.970  48.820  1.00  0.00            
ATOM   3328 1HH2 ARG   209      62.160  54.320  48.530  1.00  0.00            
ATOM   3329 2HH2 ARG   209      63.830  54.610  48.690  1.00  0.00            
ATOM   3330  C   ARG   209      60.840  51.760  54.230  1.00  0.00            
ATOM   3331  O   ARG   209      61.760  51.280  54.880  1.00  0.00            
ATOM   3332  N   GLU   210      60.370  52.990  54.470  1.00  0.00            
ATOM   3333  H   GLU   210      59.670  53.330  53.830  1.00  0.00            
ATOM   3334  CA  GLU   210      60.950  53.930  55.400  1.00  0.00            
ATOM   3335  HA  GLU   210      62.020  54.050  55.190  1.00  0.00            
ATOM   3336  CB  GLU   210      60.230  55.240  55.070  1.00  0.00            
ATOM   3337  HB1 GLU   210      59.160  55.080  55.170  1.00  0.00            
ATOM   3338  HB2 GLU   210      60.510  55.560  54.070  1.00  0.00            
ATOM   3339  CG  GLU   210      60.630  56.390  55.980  1.00  0.00            
ATOM   3340  HG1 GLU   210      61.710  56.460  56.100  1.00  0.00            
ATOM   3341  HG2 GLU   210      60.230  56.310  57.000  1.00  0.00            
ATOM   3342  CD  GLU   210      60.320  57.730  55.330  1.00  0.00            
ATOM   3343  OE1 GLU   210      59.120  58.070  55.210  1.00  0.00            
ATOM   3344  OE2 GLU   210      61.270  58.350  54.790  1.00  0.00            
ATOM   3345  C   GLU   210      60.720  53.520  56.850  1.00  0.00            
ATOM   3346  O   GLU   210      61.650  53.660  57.650  1.00  0.00            
ATOM   3347  N   ILE   211      59.690  52.750  57.180  1.00  0.00            
ATOM   3348  H   ILE   211      58.920  52.880  56.530  1.00  0.00            
ATOM   3349  CA  ILE   211      59.400  52.190  58.490  1.00  0.00            
ATOM   3350  HA  ILE   211      59.800  52.790  59.300  1.00  0.00            
ATOM   3351  CB  ILE   211      57.890  52.110  58.660  1.00  0.00            
ATOM   3352  HB  ILE   211      57.390  51.660  57.800  1.00  0.00            
ATOM   3353  CG2 ILE   211      57.490  51.150  59.780  1.00  0.00            
ATOM   3354 1HG2 ILE   211      57.830  51.500  60.760  1.00  0.00            
ATOM   3355 2HG2 ILE   211      56.400  51.130  59.890  1.00  0.00            
ATOM   3356 3HG2 ILE   211      57.760  50.120  59.570  1.00  0.00            
ATOM   3357  CG1 ILE   211      57.320  53.500  58.940  1.00  0.00            
ATOM   3358 1HG1 ILE   211      57.600  54.150  58.110  1.00  0.00            
ATOM   3359 2HG1 ILE   211      57.750  53.880  59.860  1.00  0.00            
ATOM   3360  CD  ILE   211      55.790  53.580  58.960  1.00  0.00            
ATOM   3361  HD1 ILE   211      55.330  53.310  58.010  1.00  0.00            
ATOM   3362  HD2 ILE   211      55.500  52.860  59.720  1.00  0.00            
ATOM   3363  HD3 ILE   211      55.490  54.590  59.260  1.00  0.00            
ATOM   3364  C   ILE   211      60.150  50.880  58.700  1.00  0.00            
ATOM   3365  O   ILE   211      60.580  50.680  59.830  1.00  0.00            
ATOM   3366  N   LYS   212      60.370  50.090  57.640  1.00  0.00            
ATOM   3367  H   LYS   212      59.830  50.210  56.800  1.00  0.00            
ATOM   3368  CA  LYS   212      61.230  48.940  57.820  1.00  0.00            
ATOM   3369  HA  LYS   212      60.870  48.300  58.630  1.00  0.00            
ATOM   3370  CB  LYS   212      61.300  48.010  56.610  1.00  0.00            
ATOM   3371  HB1 LYS   212      62.080  47.250  56.660  1.00  0.00            
ATOM   3372  HB2 LYS   212      61.610  48.680  55.810  1.00  0.00            
ATOM   3373  CG  LYS   212      59.960  47.370  56.230  1.00  0.00            
ATOM   3374  HG1 LYS   212      59.280  48.210  56.090  1.00  0.00            
ATOM   3375  HG2 LYS   212      59.740  46.660  57.030  1.00  0.00            
ATOM   3376  CD  LYS   212      60.030  46.660  54.890  1.00  0.00            
ATOM   3377  HD1 LYS   212      60.630  45.770  55.060  1.00  0.00            
ATOM   3378  HD2 LYS   212      60.500  47.300  54.140  1.00  0.00            
ATOM   3379  CE  LYS   212      58.650  46.180  54.440  1.00  0.00            
ATOM   3380  HE1 LYS   212      57.920  46.980  54.320  1.00  0.00            
ATOM   3381  HE2 LYS   212      58.220  45.520  55.190  1.00  0.00            
ATOM   3382  NZ  LYS   212      58.800  45.540  53.130  1.00  0.00            
ATOM   3383  HZ1 LYS   212      59.430  44.750  53.110  1.00  0.00            
ATOM   3384  HZ2 LYS   212      57.920  45.070  52.930  1.00  0.00            
ATOM   3385  HZ3 LYS   212      59.020  46.230  52.430  1.00  0.00            
ATOM   3386  C   LYS   212      62.670  49.320  58.100  1.00  0.00            
ATOM   3387  O   LYS   212      63.370  48.620  58.830  1.00  0.00            
ATOM   3388  N   ALA   213      63.090  50.440  57.500  1.00  0.00            
ATOM   3389  H   ALA   213      62.460  51.070  57.020  1.00  0.00            
ATOM   3390  CA  ALA   213      64.450  50.890  57.710  1.00  0.00            
ATOM   3391  HA  ALA   213      65.100  50.020  57.690  1.00  0.00            
ATOM   3392  CB  ALA   213      64.790  51.810  56.530  1.00  0.00            
ATOM   3393  HB1 ALA   213      64.830  51.190  55.630  1.00  0.00            
ATOM   3394  HB2 ALA   213      64.120  52.660  56.580  1.00  0.00            
ATOM   3395  HB3 ALA   213      65.820  52.170  56.490  1.00  0.00            
ATOM   3396  C   ALA   213      64.810  51.550  59.030  1.00  0.00            
ATOM   3397  O   ALA   213      66.010  51.580  59.300  1.00  0.00            
ATOM   3398  N   PHE   214      63.820  52.040  59.780  1.00  0.00            
ATOM   3399  H   PHE   214      62.910  51.840  59.380  1.00  0.00            
ATOM   3400  CA  PHE   214      63.900  52.830  60.990  1.00  0.00            
ATOM   3401  HA  PHE   214      64.590  53.670  60.890  1.00  0.00            
ATOM   3402  CB  PHE   214      62.540  53.400  61.370  1.00  0.00            
ATOM   3403  HB1 PHE   214      61.750  52.650  61.270  1.00  0.00            
ATOM   3404  HB2 PHE   214      62.360  54.240  60.700  1.00  0.00            
ATOM   3405  CG  PHE   214      62.430  53.870  62.800  1.00  0.00            
ATOM   3406  CD1 PHE   214      62.930  55.110  63.220  1.00  0.00            
ATOM   3407  HD1 PHE   214      63.380  55.730  62.460  1.00  0.00            
ATOM   3408  CE1 PHE   214      63.050  55.460  64.570  1.00  0.00            
ATOM   3409  HE1 PHE   214      63.410  56.410  64.920  1.00  0.00            
ATOM   3410  CZ  PHE   214      62.630  54.520  65.520  1.00  0.00            
ATOM   3411  HZ  PHE   214      62.760  54.720  66.570  1.00  0.00            
ATOM   3412  CE2 PHE   214      62.000  53.330  65.140  1.00  0.00            
ATOM   3413  HE2 PHE   214      61.600  52.680  65.900  1.00  0.00            
ATOM   3414  CD2 PHE   214      61.890  53.020  63.780  1.00  0.00            
ATOM   3415  HD2 PHE   214      61.360  52.120  63.510  1.00  0.00            
ATOM   3416  C   PHE   214      64.500  51.920  62.060  1.00  0.00            
ATOM   3417  O   PHE   214      64.020  50.820  62.330  1.00  0.00            
ATOM   3418  N   VAL   215      65.560  52.370  62.740  1.00  0.00            
ATOM   3419  H   VAL   215      65.920  53.300  62.560  1.00  0.00            
ATOM   3420  CA  VAL   215      66.100  51.640  63.860  1.00  0.00            
ATOM   3421  HA  VAL   215      65.390  50.860  64.140  1.00  0.00            
ATOM   3422  CB  VAL   215      67.360  50.850  63.490  1.00  0.00            
ATOM   3423  HB  VAL   215      68.140  51.530  63.160  1.00  0.00            
ATOM   3424  CG1 VAL   215      67.930  50.020  64.640  1.00  0.00            
ATOM   3425 1HG1 VAL   215      67.970  50.650  65.520  1.00  0.00            
ATOM   3426 2HG1 VAL   215      67.310  49.140  64.840  1.00  0.00            
ATOM   3427 3HG1 VAL   215      68.920  49.660  64.340  1.00  0.00            
ATOM   3428  CG2 VAL   215      67.170  49.820  62.380  1.00  0.00            
ATOM   3429 1HG2 VAL   215      66.390  49.090  62.600  1.00  0.00            
ATOM   3430 2HG2 VAL   215      66.900  50.330  61.460  1.00  0.00            
ATOM   3431 3HG2 VAL   215      68.170  49.430  62.170  1.00  0.00            
ATOM   3432  C   VAL   215      66.310  52.530  65.070  1.00  0.00            
ATOM   3433  O   VAL   215      67.010  53.510  64.860  1.00  0.00            
ATOM   3434  N   PRO   216      65.700  52.280  66.230  1.00  0.00            
ATOM   3435  CD  PRO   216      65.080  50.990  66.470  1.00  0.00            
ATOM   3436  HD1 PRO   216      65.810  50.230  66.200  1.00  0.00            
ATOM   3437  HD2 PRO   216      64.150  51.040  65.910  1.00  0.00            
ATOM   3438  CG  PRO   216      64.830  50.970  67.980  1.00  0.00            
ATOM   3439  HG1 PRO   216      65.720  50.560  68.460  1.00  0.00            
ATOM   3440  HG2 PRO   216      63.940  50.390  68.230  1.00  0.00            
ATOM   3441  CB  PRO   216      64.800  52.420  68.480  1.00  0.00            
ATOM   3442  HB1 PRO   216      65.300  52.380  69.440  1.00  0.00            
ATOM   3443  HB2 PRO   216      63.750  52.710  68.530  1.00  0.00            
ATOM   3444  CA  PRO   216      65.670  53.100  67.430  1.00  0.00            
ATOM   3445  HA  PRO   216      65.180  54.040  67.170  1.00  0.00            
ATOM   3446  C   PRO   216      67.030  53.340  68.090  1.00  0.00            
ATOM   3447  O   PRO   216      67.900  52.480  68.070  1.00  0.00            
ATOM   3448  N   GLU   217      67.150  54.550  68.620  1.00  0.00            
ATOM   3449  H   GLU   217      66.310  55.110  68.640  1.00  0.00            
ATOM   3450  CA  GLU   217      68.370  55.050  69.230  1.00  0.00            
ATOM   3451  HA  GLU   217      69.130  54.280  69.360  1.00  0.00            
ATOM   3452  CB  GLU   217      69.120  55.940  68.250  1.00  0.00            
ATOM   3453  HB1 GLU   217      69.110  55.530  67.240  1.00  0.00            
ATOM   3454  HB2 GLU   217      70.140  56.180  68.550  1.00  0.00            
ATOM   3455  CG  GLU   217      68.380  57.270  68.150  1.00  0.00            
ATOM   3456  HG1 GLU   217      68.560  57.840  69.060  1.00  0.00            
ATOM   3457  HG2 GLU   217      67.290  57.160  68.130  1.00  0.00            
ATOM   3458  CD  GLU   217      68.860  58.150  67.010  1.00  0.00            
ATOM   3459  OE1 GLU   217      69.830  58.930  67.180  1.00  0.00            
ATOM   3460  OE2 GLU   217      68.400  58.040  65.860  1.00  0.00            
ATOM   3461  C   GLU   217      68.180  55.640  70.620  1.00  0.00            
ATOM   3462  O   GLU   217      67.090  56.130  70.900  1.00  0.00            
ATOM   3463  N   GLU   218      69.200  55.530  71.480  1.00  0.00            
ATOM   3464  H   GLU   218      70.070  55.050  71.280  1.00  0.00            
ATOM   3465  CA  GLU   218      69.110  55.970  72.850  1.00  0.00            
ATOM   3466  HA  GLU   218      68.080  55.800  73.170  1.00  0.00            
ATOM   3467  CB  GLU   218      69.930  55.180  73.870  1.00  0.00            
ATOM   3468  HB1 GLU   218      70.970  55.500  73.730  1.00  0.00            
ATOM   3469  HB2 GLU   218      69.990  54.160  73.520  1.00  0.00            
ATOM   3470  CG  GLU   218      69.640  55.200  75.370  1.00  0.00            
ATOM   3471  HG1 GLU   218      68.620  54.870  75.570  1.00  0.00            
ATOM   3472  HG2 GLU   218      69.610  56.240  75.680  1.00  0.00            
ATOM   3473  CD  GLU   218      70.570  54.350  76.230  1.00  0.00            
ATOM   3474  OE1 GLU   218      71.140  54.870  77.220  1.00  0.00            
ATOM   3475  OE2 GLU   218      70.630  53.120  76.060  1.00  0.00            
ATOM   3476  C   GLU   218      69.360  57.470  72.970  1.00  0.00            
ATOM   3477  O   GLU   218      70.210  57.900  72.190  1.00  0.00            
ATOM   3478  N   PHE   219      68.590  58.160  73.810  1.00  0.00            
ATOM   3479  H   PHE   219      68.000  57.710  74.500  1.00  0.00            
ATOM   3480  CA  PHE   219      68.820  59.540  74.170  1.00  0.00            
ATOM   3481  HA  PHE   219      69.880  59.790  74.090  1.00  0.00            
ATOM   3482  CB  PHE   219      68.110  60.550  73.280  1.00  0.00            
ATOM   3483  HB1 PHE   219      68.280  60.360  72.220  1.00  0.00            
ATOM   3484  HB2 PHE   219      68.480  61.560  73.440  1.00  0.00            
ATOM   3485  CG  PHE   219      66.600  60.630  73.400  1.00  0.00            
ATOM   3486  CD1 PHE   219      65.750  59.710  72.780  1.00  0.00            
ATOM   3487  HD1 PHE   219      66.170  58.920  72.170  1.00  0.00            
ATOM   3488  CE1 PHE   219      64.360  59.810  72.870  1.00  0.00            
ATOM   3489  HE1 PHE   219      63.690  59.150  72.340  1.00  0.00            
ATOM   3490  CZ  PHE   219      63.830  60.870  73.620  1.00  0.00            
ATOM   3491  HZ  PHE   219      62.750  60.930  73.690  1.00  0.00            
ATOM   3492  CE2 PHE   219      64.620  61.810  74.290  1.00  0.00            
ATOM   3493  HE2 PHE   219      64.280  62.610  74.930  1.00  0.00            
ATOM   3494  CD2 PHE   219      66.000  61.650  74.150  1.00  0.00            
ATOM   3495  HD2 PHE   219      66.560  62.400  74.700  1.00  0.00            
ATOM   3496  C   PHE   219      68.510  59.720  75.650  1.00  0.00            
ATOM   3497  O   PHE   219      68.030  58.840  76.350  1.00  0.00            
ATOM   3498  N   TRP   220      68.890  60.880  76.180  1.00  0.00            
ATOM   3499  H   TRP   220      69.240  61.630  75.590  1.00  0.00            
ATOM   3500  CA  TRP   220      69.060  61.020  77.610  1.00  0.00            
ATOM   3501  HA  TRP   220      68.560  60.260  78.210  1.00  0.00            
ATOM   3502  CB  TRP   220      70.550  60.950  77.900  1.00  0.00            
ATOM   3503  HB1 TRP   220      70.670  60.920  78.990  1.00  0.00            
ATOM   3504  HB2 TRP   220      70.960  61.860  77.480  1.00  0.00            
ATOM   3505  CG  TRP   220      71.200  59.730  77.320  1.00  0.00            
ATOM   3506  CD1 TRP   220      70.930  58.450  77.660  1.00  0.00            
ATOM   3507  HD1 TRP   220      70.210  58.100  78.380  1.00  0.00            
ATOM   3508  NE1 TRP   220      71.730  57.610  76.910  1.00  0.00            
ATOM   3509  HE1 TRP   220      71.570  56.610  76.970  1.00  0.00            
ATOM   3510  CE2 TRP   220      72.470  58.270  75.950  1.00  0.00            
ATOM   3511  CZ2 TRP   220      73.270  57.940  74.840  1.00  0.00            
ATOM   3512  HZ2 TRP   220      73.280  56.890  74.600  1.00  0.00            
ATOM   3513  CH2 TRP   220      73.980  58.950  74.180  1.00  0.00            
ATOM   3514  HH2 TRP   220      74.600  58.790  73.310  1.00  0.00            
ATOM   3515  CZ3 TRP   220      73.940  60.280  74.620  1.00  0.00            
ATOM   3516  HZ3 TRP   220      74.500  61.000  74.040  1.00  0.00            
ATOM   3517  CE3 TRP   220      72.960  60.580  75.570  1.00  0.00            
ATOM   3518  HE3 TRP   220      72.740  61.610  75.840  1.00  0.00            
ATOM   3519  CD2 TRP   220      72.210  59.630  76.280  1.00  0.00            
ATOM   3520  C   TRP   220      68.490  62.330  78.160  1.00  0.00            
ATOM   3521  O   TRP   220      68.310  63.300  77.420  1.00  0.00            
ATOM   3522  N   GLU   221      68.200  62.350  79.460  1.00  0.00            
ATOM   3523  H   GLU   221      68.200  61.430  79.860  1.00  0.00            
ATOM   3524  CA  GLU   221      67.930  63.590  80.160  1.00  0.00            
ATOM   3525  HA  GLU   221      68.410  64.310  79.500  1.00  0.00            
ATOM   3526  CB  GLU   221      66.450  63.880  80.430  1.00  0.00            
ATOM   3527  HB1 GLU   221      66.370  64.700  81.140  1.00  0.00            
ATOM   3528  HB2 GLU   221      66.010  63.010  80.920  1.00  0.00            
ATOM   3529  CG  GLU   221      65.690  64.210  79.150  1.00  0.00            
ATOM   3530  HG1 GLU   221      65.580  63.320  78.520  1.00  0.00            
ATOM   3531  HG2 GLU   221      66.210  64.920  78.510  1.00  0.00            
ATOM   3532  CD  GLU   221      64.300  64.760  79.410  1.00  0.00            
ATOM   3533  OE1 GLU   221      63.610  65.310  78.520  1.00  0.00            
ATOM   3534  OE2 GLU   221      63.740  64.610  80.520  1.00  0.00            
ATOM   3535  C   GLU   221      68.640  63.510  81.500  1.00  0.00            
ATOM   3536  O   GLU   221      69.030  62.450  81.990  1.00  0.00            
ATOM   3537  N   VAL   222      68.750  64.680  82.140  1.00  0.00            
ATOM   3538  H   VAL   222      68.630  65.580  81.690  1.00  0.00            
ATOM   3539  CA  VAL   222      68.840  64.760  83.580  1.00  0.00            
ATOM   3540  HA  VAL   222      68.540  63.850  84.090  1.00  0.00            
ATOM   3541  CB  VAL   222      70.290  65.000  84.000  1.00  0.00            
ATOM   3542  HB  VAL   222      70.630  66.010  83.770  1.00  0.00            
ATOM   3543  CG1 VAL   222      70.290  64.680  85.490  1.00  0.00            
ATOM   3544 1HG1 VAL   222      69.850  63.700  85.710  1.00  0.00            
ATOM   3545 2HG1 VAL   222      71.300  64.560  85.880  1.00  0.00            
ATOM   3546 3HG1 VAL   222      69.700  65.410  86.050  1.00  0.00            
ATOM   3547  CG2 VAL   222      71.300  64.060  83.350  1.00  0.00            
ATOM   3548 1HG2 VAL   222      71.210  64.210  82.270  1.00  0.00            
ATOM   3549 2HG2 VAL   222      72.320  64.340  83.610  1.00  0.00            
ATOM   3550 3HG2 VAL   222      71.150  63.050  83.720  1.00  0.00            
ATOM   3551  C   VAL   222      68.030  65.980  84.000  1.00  0.00            
ATOM   3552  O   VAL   222      68.140  67.060  83.420  1.00  0.00            
ATOM   3553  N   ASP   223      67.260  65.750  85.060  1.00  0.00            
ATOM   3554  H   ASP   223      67.230  64.810  85.430  1.00  0.00            
ATOM   3555  CA  ASP   223      66.370  66.710  85.690  1.00  0.00            
ATOM   3556  HA  ASP   223      66.370  67.670  85.160  1.00  0.00            
ATOM   3557  CB  ASP   223      64.940  66.220  85.520  1.00  0.00            
ATOM   3558  HB1 ASP   223      64.860  65.150  85.680  1.00  0.00            
ATOM   3559  HB2 ASP   223      64.600  66.370  84.490  1.00  0.00            
ATOM   3560  CG  ASP   223      64.010  67.100  86.350  1.00  0.00            
ATOM   3561  OD1 ASP   223      63.940  68.330  86.150  1.00  0.00            
ATOM   3562  OD2 ASP   223      63.350  66.610  87.280  1.00  0.00            
ATOM   3563  C   ASP   223      66.700  66.810  87.170  1.00  0.00            
ATOM   3564  O   ASP   223      67.230  65.850  87.720  1.00  0.00            
ATOM   3565  N   ALA   224      66.440  67.930  87.860  1.00  0.00            
ATOM   3566  H   ALA   224      66.000  68.660  87.310  1.00  0.00            
ATOM   3567  CA  ALA   224      66.870  68.180  89.220  1.00  0.00            
ATOM   3568  HA  ALA   224      67.140  67.230  89.690  1.00  0.00            
ATOM   3569  CB  ALA   224      68.030  69.150  89.100  1.00  0.00            
ATOM   3570  HB1 ALA   224      67.710  70.130  88.740  1.00  0.00            
ATOM   3571  HB2 ALA   224      68.380  69.350  90.120  1.00  0.00            
ATOM   3572  HB3 ALA   224      68.940  68.780  88.630  1.00  0.00            
ATOM   3573  C   ALA   224      65.790  68.860  90.050  1.00  0.00            
ATOM   3574  O   ALA   224      65.140  69.780  89.570  1.00  0.00            
ATOM   3575  N   SER   225      65.550  68.410  91.280  1.00  0.00            
ATOM   3576  H   SER   225      65.990  67.550  91.580  1.00  0.00            
ATOM   3577  CA  SER   225      64.720  69.080  92.270  1.00  0.00            
ATOM   3578  HA  SER   225      64.000  69.640  91.670  1.00  0.00            
ATOM   3579  CB  SER   225      63.910  68.090  93.110  1.00  0.00            
ATOM   3580  HB1 SER   225      63.380  68.610  93.910  1.00  0.00            
ATOM   3581  HB2 SER   225      64.610  67.440  93.630  1.00  0.00            
ATOM   3582  OG  SER   225      63.010  67.330  92.340  1.00  0.00            
ATOM   3583  HG  SER   225      62.640  66.750  93.000  1.00  0.00            
ATOM   3584  C   SER   225      65.530  70.030  93.130  1.00  0.00            
ATOM   3585  O   SER   225      65.800  69.750  94.290  1.00  0.00            
ATOM   3586  N   THR   226      65.940  71.180  92.580  1.00  0.00            
ATOM   3587  H   THR   226      65.680  71.340  91.610  1.00  0.00            
ATOM   3588  CA  THR   226      66.680  72.270  93.170  1.00  0.00            
ATOM   3589  HA  THR   226      67.420  71.870  93.860  1.00  0.00            
ATOM   3590  CB  THR   226      67.380  73.040  92.060  1.00  0.00            
ATOM   3591  HB  THR   226      67.630  74.010  92.500  1.00  0.00            
ATOM   3592  CG2 THR   226      68.710  72.450  91.610  1.00  0.00            
ATOM   3593 1HG2 THR   226      69.530  72.620  92.300  1.00  0.00            
ATOM   3594 2HG2 THR   226      68.520  71.400  91.420  1.00  0.00            
ATOM   3595 3HG2 THR   226      68.960  72.870  90.630  1.00  0.00            
ATOM   3596  OG1 THR   226      66.610  73.210  90.890  1.00  0.00            
ATOM   3597  HG1 THR   226      65.660  73.140  91.040  1.00  0.00            
ATOM   3598  C   THR   226      65.780  73.120  94.060  1.00  0.00            
ATOM   3599  O   THR   226      64.560  73.140  93.930  1.00  0.00            
ATOM   3600  N   THR   227      66.330  73.810  95.070  1.00  0.00            
ATOM   3601  H   THR   227      67.290  73.650  95.310  1.00  0.00            
ATOM   3602  CA  THR   227      65.570  74.570  96.040  1.00  0.00            
ATOM   3603  HA  THR   227      64.530  74.600  95.720  1.00  0.00            
ATOM   3604  CB  THR   227      65.420  73.820  97.360  1.00  0.00            
ATOM   3605  HB  THR   227      64.660  74.220  98.020  1.00  0.00            
ATOM   3606  CG2 THR   227      64.920  72.390  97.180  1.00  0.00            
ATOM   3607 1HG2 THR   227      64.000  72.490  96.590  1.00  0.00            
ATOM   3608 2HG2 THR   227      65.650  71.840  96.590  1.00  0.00            
ATOM   3609 3HG2 THR   227      64.840  71.870  98.140  1.00  0.00            
ATOM   3610  OG1 THR   227      66.620  73.750  98.090  1.00  0.00            
ATOM   3611  HG1 THR   227      66.440  73.260  98.900  1.00  0.00            
ATOM   3612  C   THR   227      66.020  76.000  96.310  1.00  0.00            
ATOM   3613  O   THR   227      67.100  76.350  95.850  1.00  0.00            
ATOM   3614  N   THR   228      65.160  76.930  96.740  1.00  0.00            
ATOM   3615  H   THR   228      64.180  76.700  96.840  1.00  0.00            
ATOM   3616  CA  THR   228      65.510  78.300  97.050  1.00  0.00            
ATOM   3617  HA  THR   228      66.150  78.690  96.270  1.00  0.00            
ATOM   3618  CB  THR   228      64.190  79.070  97.090  1.00  0.00            
ATOM   3619  HB  THR   228      64.420  80.130  97.200  1.00  0.00            
ATOM   3620  CG2 THR   228      63.440  79.040  95.770  1.00  0.00            
ATOM   3621 1HG2 THR   228      64.070  79.550  95.040  1.00  0.00            
ATOM   3622 2HG2 THR   228      63.180  78.030  95.440  1.00  0.00            
ATOM   3623 3HG2 THR   228      62.510  79.600  95.810  1.00  0.00            
ATOM   3624  OG1 THR   228      63.290  78.700  98.120  1.00  0.00            
ATOM   3625  HG1 THR   228      62.520  79.260  98.070  1.00  0.00            
ATOM   3626  C   THR   228      66.240  78.440  98.380  1.00  0.00            
ATOM   3627  O   THR   228      66.220  77.510  99.170  1.00  0.00            
ATOM   3628  N   PRO   229      66.740  79.600  98.830  1.00  0.00            
ATOM   3629  CD  PRO   229      66.970  80.840  98.110  1.00  0.00            
ATOM   3630  HD1 PRO   229      66.030  81.370  97.950  1.00  0.00            
ATOM   3631  HD2 PRO   229      67.390  80.760  97.110  1.00  0.00            
ATOM   3632  CG  PRO   229      67.840  81.710  99.000  1.00  0.00            
ATOM   3633  HG1 PRO   229      67.530  82.750  99.060  1.00  0.00            
ATOM   3634  HG2 PRO   229      68.860  81.640  98.600  1.00  0.00            
ATOM   3635  CB  PRO   229      67.640  81.180 100.420  1.00  0.00            
ATOM   3636  HB1 PRO   229      66.950  81.780 101.010  1.00  0.00            
ATOM   3637  HB2 PRO   229      68.600  81.060 100.910  1.00  0.00            
ATOM   3638  CA  PRO   229      67.220  79.730 100.190  1.00  0.00            
ATOM   3639  HA  PRO   229      68.080  79.090 100.310  1.00  0.00            
ATOM   3640  C   PRO   229      66.100  79.470 101.190  1.00  0.00            
ATOM   3641  O   PRO   229      66.420  79.050 102.300  1.00  0.00            
ATOM   3642  N   SER   230      64.840  79.680 100.780  1.00  0.00            
ATOM   3643  H   SER   230      64.700  80.080  99.860  1.00  0.00            
ATOM   3644  CA  SER   230      63.670  79.280 101.520  1.00  0.00            
ATOM   3645  HA  SER   230      64.010  79.350 102.560  1.00  0.00            
ATOM   3646  CB  SER   230      62.500  80.250 101.400  1.00  0.00            
ATOM   3647  HB1 SER   230      61.660  80.080 102.070  1.00  0.00            
ATOM   3648  HB2 SER   230      62.140  80.070 100.380  1.00  0.00            
ATOM   3649  OG  SER   230      62.880  81.560 101.750  1.00  0.00            
ATOM   3650  HG  SER   230      63.140  81.520 102.670  1.00  0.00            
ATOM   3651  C   SER   230      63.220  77.840 101.350  1.00  0.00            
ATOM   3652  O   SER   230      62.070  77.530 101.680  1.00  0.00            
ATOM   3653  N   GLY   231      64.100  77.020 100.780  1.00  0.00            
ATOM   3654  H   GLY   231      64.970  77.310 100.350  1.00  0.00            
ATOM   3655  CA  GLY   231      63.930  75.590 100.610  1.00  0.00            
ATOM   3656  HA1 GLY   231      63.810  75.130 101.590  1.00  0.00            
ATOM   3657  HA2 GLY   231      64.770  75.210 100.020  1.00  0.00            
ATOM   3658  C   GLY   231      62.720  75.110  99.830  1.00  0.00            
ATOM   3659  O   GLY   231      62.470  73.910  99.910  1.00  0.00            
ATOM   3660  N   GLU   232      61.930  75.980  99.190  1.00  0.00            
ATOM   3661  H   GLU   232      62.310  76.910  99.160  1.00  0.00            
ATOM   3662  CA  GLU   232      60.900  75.590  98.250  1.00  0.00            
ATOM   3663  HA  GLU   232      60.180  74.900  98.680  1.00  0.00            
ATOM   3664  CB  GLU   232      60.040  76.800  97.900  1.00  0.00            
ATOM   3665  HB1 GLU   232      59.560  76.550  96.960  1.00  0.00            
ATOM   3666  HB2 GLU   232      60.730  77.640  97.720  1.00  0.00            
ATOM   3667  CG  GLU   232      58.940  77.280  98.840  1.00  0.00            
ATOM   3668  HG1 GLU   232      59.340  77.730  99.750  1.00  0.00            
ATOM   3669  HG2 GLU   232      58.310  76.450  99.170  1.00  0.00            
ATOM   3670  CD  GLU   232      58.080  78.380  98.250  1.00  0.00            
ATOM   3671  OE1 GLU   232      56.910  78.030  97.990  1.00  0.00            
ATOM   3672  OE2 GLU   232      58.560  79.530  98.090  1.00  0.00            
ATOM   3673  C   GLU   232      61.590  75.050  97.000  1.00  0.00            
ATOM   3674  O   GLU   232      62.710  75.420  96.640  1.00  0.00            
ATOM   3675  N   ALA   233      60.910  74.140  96.310  1.00  0.00            
ATOM   3676  H   ALA   233      59.920  74.010  96.430  1.00  0.00            
ATOM   3677  CA  ALA   233      61.470  73.310  95.260  1.00  0.00            
ATOM   3678  HA  ALA   233      62.560  73.360  95.250  1.00  0.00            
ATOM   3679  CB  ALA   233      61.070  71.860  95.520  1.00  0.00            
ATOM   3680  HB1 ALA   233      61.540  71.140  94.860  1.00  0.00            
ATOM   3681  HB2 ALA   233      61.190  71.580  96.570  1.00  0.00            
ATOM   3682  HB3 ALA   233      60.000  71.810  95.310  1.00  0.00            
ATOM   3683  C   ALA   233      61.220  73.810  93.840  1.00  0.00            
ATOM   3684  O   ALA   233      60.020  73.930  93.590  1.00  0.00            
ATOM   3685  N   LEU   234      62.220  74.010  92.980  1.00  0.00            
ATOM   3686  H   LEU   234      63.170  73.790  93.220  1.00  0.00            
ATOM   3687  CA  LEU   234      61.970  74.390  91.600  1.00  0.00            
ATOM   3688  HA  LEU   234      60.920  74.290  91.350  1.00  0.00            
ATOM   3689  CB  LEU   234      62.150  75.900  91.510  1.00  0.00            
ATOM   3690  HB1 LEU   234      63.190  76.070  91.750  1.00  0.00            
ATOM   3691  HB2 LEU   234      61.470  76.320  92.250  1.00  0.00            
ATOM   3692  CG  LEU   234      61.900  76.600  90.170  1.00  0.00            
ATOM   3693  HG  LEU   234      62.450  75.990  89.450  1.00  0.00            
ATOM   3694  CD1 LEU   234      60.390  76.740  89.970  1.00  0.00            
ATOM   3695 1HD1 LEU   234      60.120  77.370  89.120  1.00  0.00            
ATOM   3696 2HD1 LEU   234      59.950  75.770  89.750  1.00  0.00            
ATOM   3697 3HD1 LEU   234      59.890  77.180  90.820  1.00  0.00            
ATOM   3698  CD2 LEU   234      62.540  77.980  90.140  1.00  0.00            
ATOM   3699 1HD2 LEU   234      62.190  78.670  89.370  1.00  0.00            
ATOM   3700 2HD2 LEU   234      62.210  78.530  91.030  1.00  0.00            
ATOM   3701 3HD2 LEU   234      63.610  77.800  90.050  1.00  0.00            
ATOM   3702  C   LEU   234      62.790  73.490  90.680  1.00  0.00            
ATOM   3703  O   LEU   234      63.920  73.160  91.040  1.00  0.00            
ATOM   3704  N   ALA   235      62.300  73.200  89.480  1.00  0.00            
ATOM   3705  H   ALA   235      61.340  73.490  89.400  1.00  0.00            
ATOM   3706  CA  ALA   235      62.770  72.200  88.540  1.00  0.00            
ATOM   3707  HA  ALA   235      63.180  71.330  89.060  1.00  0.00            
ATOM   3708  CB  ALA   235      61.610  71.730  87.670  1.00  0.00            
ATOM   3709  HB1 ALA   235      60.990  72.550  87.310  1.00  0.00            
ATOM   3710  HB2 ALA   235      61.970  71.310  86.730  1.00  0.00            
ATOM   3711  HB3 ALA   235      60.930  71.020  88.140  1.00  0.00            
ATOM   3712  C   ALA   235      63.910  72.810  87.730  1.00  0.00            
ATOM   3713  O   ALA   235      63.870  74.010  87.470  1.00  0.00            
ATOM   3714  N   LEU   236      64.950  72.070  87.350  1.00  0.00            
ATOM   3715  H   LEU   236      65.040  71.170  87.800  1.00  0.00            
ATOM   3716  CA  LEU   236      66.070  72.480  86.520  1.00  0.00            
ATOM   3717  HA  LEU   236      65.730  73.260  85.830  1.00  0.00            
ATOM   3718  CB  LEU   236      67.150  73.110  87.390  1.00  0.00            
ATOM   3719  HB1 LEU   236      67.680  72.390  88.010  1.00  0.00            
ATOM   3720  HB2 LEU   236      66.760  73.690  88.230  1.00  0.00            
ATOM   3721  CG  LEU   236      68.200  73.890  86.600  1.00  0.00            
ATOM   3722  HG  LEU   236      68.690  73.310  85.810  1.00  0.00            
ATOM   3723  CD1 LEU   236      67.820  75.290  86.140  1.00  0.00            
ATOM   3724 1HD1 LEU   236      68.000  76.020  86.930  1.00  0.00            
ATOM   3725 2HD1 LEU   236      68.350  75.660  85.270  1.00  0.00            
ATOM   3726 3HD1 LEU   236      66.770  75.370  85.860  1.00  0.00            
ATOM   3727  CD2 LEU   236      69.430  74.130  87.470  1.00  0.00            
ATOM   3728 1HD2 LEU   236      70.200  74.610  86.870  1.00  0.00            
ATOM   3729 2HD2 LEU   236      69.230  74.850  88.260  1.00  0.00            
ATOM   3730 3HD2 LEU   236      69.940  73.250  87.860  1.00  0.00            
ATOM   3731  C   LEU   236      66.490  71.370  85.570  1.00  0.00            
ATOM   3732  O   LEU   236      66.850  70.270  86.000  1.00  0.00            
ATOM   3733  N   GLN   237      66.620  71.640  84.270  1.00  0.00            
ATOM   3734  H   GLN   237      66.500  72.610  84.010  1.00  0.00            
ATOM   3735  CA  GLN   237      67.000  70.740  83.200  1.00  0.00            
ATOM   3736  HA  GLN   237      66.620  69.780  83.530  1.00  0.00            
ATOM   3737  CB  GLN   237      66.200  71.010  81.930  1.00  0.00            
ATOM   3738  HB1 GLN   237      66.500  71.910  81.380  1.00  0.00            
ATOM   3739  HB2 GLN   237      65.170  71.180  82.240  1.00  0.00            
ATOM   3740  CG  GLN   237      66.300  69.870  80.930  1.00  0.00            
ATOM   3741  HG1 GLN   237      67.350  69.590  81.060  1.00  0.00            
ATOM   3742  HG2 GLN   237      66.100  70.240  79.920  1.00  0.00            
ATOM   3743  CD  GLN   237      65.410  68.680  81.250  1.00  0.00            
ATOM   3744  OE1 GLN   237      64.250  68.870  81.620  1.00  0.00            
ATOM   3745  NE2 GLN   237      65.880  67.450  81.050  1.00  0.00            
ATOM   3746 1HE2 GLN   237      66.810  67.350  80.680  1.00  0.00            
ATOM   3747 2HE2 GLN   237      65.270  66.680  81.290  1.00  0.00            
ATOM   3748  C   GLN   237      68.520  70.780  83.050  1.00  0.00            
ATOM   3749  O   GLN   237      69.100  71.290  82.090  1.00  0.00            
ATOM   3750  N   VAL   238      69.200  70.120  83.980  1.00  0.00            
ATOM   3751  H   VAL   238      68.670  69.700  84.730  1.00  0.00            
ATOM   3752  CA  VAL   238      70.630  69.880  84.050  1.00  0.00            
ATOM   3753  HA  VAL   238      71.100  70.850  83.860  1.00  0.00            
ATOM   3754  CB  VAL   238      71.080  69.570  85.480  1.00  0.00            
ATOM   3755  HB  VAL   238      72.150  69.370  85.460  1.00  0.00            
ATOM   3756  CG1 VAL   238      70.830  70.780  86.380  1.00  0.00            
ATOM   3757 1HG1 VAL   238      71.160  70.420  87.350  1.00  0.00            
ATOM   3758 2HG1 VAL   238      71.480  71.620  86.130  1.00  0.00            
ATOM   3759 3HG1 VAL   238      69.770  71.020  86.390  1.00  0.00            
ATOM   3760  CG2 VAL   238      70.410  68.340  86.070  1.00  0.00            
ATOM   3761 1HG2 VAL   238      70.780  68.200  87.080  1.00  0.00            
ATOM   3762 2HG2 VAL   238      69.320  68.390  86.010  1.00  0.00            
ATOM   3763 3HG2 VAL   238      70.780  67.550  85.400  1.00  0.00            
ATOM   3764  C   VAL   238      71.210  68.920  83.030  1.00  0.00            
ATOM   3765  O   VAL   238      72.140  68.180  83.330  1.00  0.00            
ATOM   3766  N   THR   239      70.520  68.650  81.910  1.00  0.00            
ATOM   3767  H   THR   239      69.660  69.140  81.710  1.00  0.00            
ATOM   3768  CA  THR   239      71.090  67.980  80.760  1.00  0.00            
ATOM   3769  HA  THR   239      71.490  67.010  81.070  1.00  0.00            
ATOM   3770  CB  THR   239      70.140  67.650  79.610  1.00  0.00            
ATOM   3771  HB  THR   239      69.680  68.570  79.270  1.00  0.00            
ATOM   3772  CG2 THR   239      70.720  66.900  78.410  1.00  0.00            
ATOM   3773 1HG2 THR   239      71.330  66.080  78.790  1.00  0.00            
ATOM   3774 2HG2 THR   239      70.060  66.580  77.610  1.00  0.00            
ATOM   3775 3HG2 THR   239      71.440  67.570  77.940  1.00  0.00            
ATOM   3776  OG1 THR   239      69.100  66.830  80.080  1.00  0.00            
ATOM   3777  HG1 THR   239      68.370  66.930  79.470  1.00  0.00            
ATOM   3778  C   THR   239      72.230  68.810  80.180  1.00  0.00            
ATOM   3779  O   THR   239      71.930  69.970  79.920  1.00  0.00            
ATOM   3780  N   HIE   240      73.420  68.240  79.990  1.00  0.00            
ATOM   3781  H   HIE   240      73.500  67.300  80.350  1.00  0.00            
ATOM   3782  CA  HIE   240      74.580  69.030  79.620  1.00  0.00            
ATOM   3783  HA  HIE   240      74.360  70.000  80.050  1.00  0.00            
ATOM   3784  CB  HIE   240      75.780  68.410  80.320  1.00  0.00            
ATOM   3785  HB1 HIE   240      75.980  67.410  79.930  1.00  0.00            
ATOM   3786  HB2 HIE   240      75.540  68.420  81.390  1.00  0.00            
ATOM   3787  CG  HIE   240      76.990  69.290  80.220  1.00  0.00            
ATOM   3788  ND1 HIE   240      76.960  70.680  80.330  1.00  0.00            
ATOM   3789  CE1 HIE   240      78.220  71.120  80.400  1.00  0.00            
ATOM   3790  HE1 HIE   240      78.520  72.150  80.550  1.00  0.00            
ATOM   3791  NE2 HIE   240      79.070  70.090  80.250  1.00  0.00            
ATOM   3792  HE2 HIE   240      80.070  70.110  80.340  1.00  0.00            
ATOM   3793  CD2 HIE   240      78.310  68.960  80.030  1.00  0.00            
ATOM   3794  HD2 HIE   240      78.620  68.010  79.610  1.00  0.00            
ATOM   3795  C   HIE   240      74.700  68.990  78.100  1.00  0.00            
ATOM   3796  O   HIE   240      75.100  67.960  77.550  1.00  0.00            
ATOM   3797  N   GLN   241      74.190  70.010  77.410  1.00  0.00            
ATOM   3798  H   GLN   241      74.070  70.830  77.980  1.00  0.00            
ATOM   3799  CA  GLN   241      73.930  70.030  75.980  1.00  0.00            
ATOM   3800  HA  GLN   241      74.610  69.270  75.600  1.00  0.00            
ATOM   3801  CB  GLN   241      72.540  69.500  75.600  1.00  0.00            
ATOM   3802  HB1 GLN   241      72.490  68.490  75.990  1.00  0.00            
ATOM   3803  HB2 GLN   241      72.510  69.450  74.510  1.00  0.00            
ATOM   3804  CG  GLN   241      71.350  70.280  76.160  1.00  0.00            
ATOM   3805  HG1 GLN   241      71.400  71.230  75.640  1.00  0.00            
ATOM   3806  HG2 GLN   241      71.520  70.400  77.230  1.00  0.00            
ATOM   3807  CD  GLN   241      70.010  69.620  75.870  1.00  0.00            
ATOM   3808  OE1 GLN   241      69.790  68.610  75.200  1.00  0.00            
ATOM   3809  NE2 GLN   241      68.980  70.300  76.370  1.00  0.00            
ATOM   3810 1HE2 GLN   241      69.200  71.170  76.830  1.00  0.00            
ATOM   3811 2HE2 GLN   241      68.030  70.050  76.140  1.00  0.00            
ATOM   3812  C   GLN   241      74.250  71.360  75.320  1.00  0.00            
ATOM   3813  O   GLN   241      74.060  72.430  75.910  1.00  0.00            
ATOM   3814  N   ASN   242      74.850  71.310  74.140  1.00  0.00            
ATOM   3815  H   ASN   242      75.100  70.390  73.810  1.00  0.00            
ATOM   3816  CA  ASN   242      75.090  72.400  73.210  1.00  0.00            
ATOM   3817  HA  ASN   242      75.430  73.230  73.830  1.00  0.00            
ATOM   3818  CB  ASN   242      76.220  71.950  72.280  1.00  0.00            
ATOM   3819  HB1 ASN   242      76.040  71.070  71.660  1.00  0.00            
ATOM   3820  HB2 ASN   242      77.050  71.690  72.940  1.00  0.00            
ATOM   3821  CG  ASN   242      76.720  73.070  71.380  1.00  0.00            
ATOM   3822  OD1 ASN   242      75.870  73.810  70.900  1.00  0.00            
ATOM   3823  ND2 ASN   242      78.040  73.150  71.160  1.00  0.00            
ATOM   3824 1HD2 ASN   242      78.660  72.480  71.590  1.00  0.00            
ATOM   3825 2HD2 ASN   242      78.380  73.910  70.600  1.00  0.00            
ATOM   3826  C   ASN   242      73.770  72.740  72.530  1.00  0.00            
ATOM   3827  O   ASN   242      73.170  71.870  71.910  1.00  0.00            
ATOM   3828  N   ASP   243      73.350  74.000  72.480  1.00  0.00            
ATOM   3829  H   ASP   243      73.900  74.680  72.980  1.00  0.00            
ATOM   3830  CA  ASP   243      72.060  74.410  71.960  1.00  0.00            
ATOM   3831  HA  ASP   243      71.320  73.790  72.480  1.00  0.00            
ATOM   3832  CB  ASP   243      71.990  75.870  72.390  1.00  0.00            
ATOM   3833  HB1 ASP   243      72.710  76.440  71.810  1.00  0.00            
ATOM   3834  HB2 ASP   243      72.200  75.900  73.460  1.00  0.00            
ATOM   3835  CG  ASP   243      70.610  76.480  72.180  1.00  0.00            
ATOM   3836  OD1 ASP   243      70.590  77.470  71.410  1.00  0.00            
ATOM   3837  OD2 ASP   243      69.580  76.030  72.710  1.00  0.00            
ATOM   3838  C   ASP   243      71.800  74.330  70.460  1.00  0.00            
ATOM   3839  O   ASP   243      70.640  74.240  70.060  1.00  0.00            
ATOM   3840  N   LYS   244      72.800  74.450  69.590  1.00  0.00            
ATOM   3841  H   LYS   244      73.740  74.370  69.950  1.00  0.00            
ATOM   3842  CA  LYS   244      72.610  74.390  68.150  1.00  0.00            
ATOM   3843  HA  LYS   244      71.710  74.930  67.860  1.00  0.00            
ATOM   3844  CB  LYS   244      73.810  75.110  67.550  1.00  0.00            
ATOM   3845  HB1 LYS   244      73.660  75.150  66.470  1.00  0.00            
ATOM   3846  HB2 LYS   244      74.770  74.630  67.740  1.00  0.00            
ATOM   3847  CG  LYS   244      73.990  76.570  67.950  1.00  0.00            
ATOM   3848  HG1 LYS   244      74.040  76.640  69.030  1.00  0.00            
ATOM   3849  HG2 LYS   244      73.170  77.170  67.570  1.00  0.00            
ATOM   3850  CD  LYS   244      75.290  77.070  67.300  1.00  0.00            
ATOM   3851  HD1 LYS   244      75.290  76.930  66.220  1.00  0.00            
ATOM   3852  HD2 LYS   244      76.120  76.460  67.660  1.00  0.00            
ATOM   3853  CE  LYS   244      75.620  78.530  67.580  1.00  0.00            
ATOM   3854  HE1 LYS   244      74.940  79.190  67.040  1.00  0.00            
ATOM   3855  HE2 LYS   244      76.610  78.730  67.160  1.00  0.00            
ATOM   3856  NZ  LYS   244      75.580  78.800  69.020  1.00  0.00            
ATOM   3857  HZ1 LYS   244      75.970  79.700  69.240  1.00  0.00            
ATOM   3858  HZ2 LYS   244      74.660  78.890  69.440  1.00  0.00            
ATOM   3859  HZ3 LYS   244      76.190  78.180  69.540  1.00  0.00            
ATOM   3860  C   LYS   244      72.450  73.020  67.490  1.00  0.00            
ATOM   3861  O   LYS   244      71.660  72.920  66.560  1.00  0.00            
ATOM   3862  N   PRO   245      73.280  72.030  67.850  1.00  0.00            
ATOM   3863  CD  PRO   245      74.370  72.000  68.800  1.00  0.00            
ATOM   3864  HD1 PRO   245      73.970  71.850  69.800  1.00  0.00            
ATOM   3865  HD2 PRO   245      75.100  72.810  68.690  1.00  0.00            
ATOM   3866  CG  PRO   245      75.240  70.770  68.550  1.00  0.00            
ATOM   3867  HG1 PRO   245      75.760  70.480  69.470  1.00  0.00            
ATOM   3868  HG2 PRO   245      75.990  70.980  67.790  1.00  0.00            
ATOM   3869  CB  PRO   245      74.220  69.820  67.920  1.00  0.00            
ATOM   3870  HB1 PRO   245      73.840  69.200  68.740  1.00  0.00            
ATOM   3871  HB2 PRO   245      74.640  69.230  67.110  1.00  0.00            
ATOM   3872  CA  PRO   245      73.080  70.680  67.370  1.00  0.00            
ATOM   3873  HA  PRO   245      73.080  70.700  66.280  1.00  0.00            
ATOM   3874  C   PRO   245      71.830  69.910  67.770  1.00  0.00            
ATOM   3875  O   PRO   245      71.170  70.250  68.750  1.00  0.00            
ATOM   3876  N   PHE   246      71.370  68.920  67.020  1.00  0.00            
ATOM   3877  H   PHE   246      71.810  68.740  66.130  1.00  0.00            
ATOM   3878  CA  PHE   246      70.110  68.210  67.150  1.00  0.00            
ATOM   3879  HA  PHE   246      69.250  68.890  67.170  1.00  0.00            
ATOM   3880  CB  PHE   246      69.940  67.440  65.840  1.00  0.00            
ATOM   3881  HB1 PHE   246      70.740  66.690  65.800  1.00  0.00            
ATOM   3882  HB2 PHE   246      70.200  68.060  64.980  1.00  0.00            
ATOM   3883  CG  PHE   246      68.600  66.760  65.720  1.00  0.00            
ATOM   3884  CD1 PHE   246      68.610  65.370  65.800  1.00  0.00            
ATOM   3885  HD1 PHE   246      69.540  64.860  66.050  1.00  0.00            
ATOM   3886  CE1 PHE   246      67.420  64.630  65.720  1.00  0.00            
ATOM   3887  HE1 PHE   246      67.460  63.580  65.950  1.00  0.00            
ATOM   3888  CZ  PHE   246      66.270  65.260  65.240  1.00  0.00            
ATOM   3889  HZ  PHE   246      65.370  64.670  65.090  1.00  0.00            
ATOM   3890  CE2 PHE   246      66.340  66.640  64.990  1.00  0.00            
ATOM   3891  HE2 PHE   246      65.480  67.060  64.490  1.00  0.00            
ATOM   3892  CD2 PHE   246      67.440  67.440  65.330  1.00  0.00            
ATOM   3893  HD2 PHE   246      67.400  68.500  65.130  1.00  0.00            
ATOM   3894  C   PHE   246      70.020  67.220  68.300  1.00  0.00            
ATOM   3895  O   PHE   246      68.920  67.030  68.830  1.00  0.00            
ATOM   3896  N   ARG   247      71.090  66.520  68.680  1.00  0.00            
ATOM   3897  H   ARG   247      71.870  66.820  68.110  1.00  0.00            
ATOM   3898  CA  ARG   247      71.210  65.620  69.810  1.00  0.00            
ATOM   3899  HA  ARG   247      70.520  65.960  70.570  1.00  0.00            
ATOM   3900  CB  ARG   247      70.690  64.250  69.380  1.00  0.00            
ATOM   3901  HB1 ARG   247      69.670  64.400  69.010  1.00  0.00            
ATOM   3902  HB2 ARG   247      70.670  63.600  70.260  1.00  0.00            
ATOM   3903  CG  ARG   247      71.480  63.450  68.360  1.00  0.00            
ATOM   3904  HG1 ARG   247      72.560  63.540  68.440  1.00  0.00            
ATOM   3905  HG2 ARG   247      71.300  63.780  67.340  1.00  0.00            
ATOM   3906  CD  ARG   247      71.200  61.960  68.520  1.00  0.00            
ATOM   3907  HD1 ARG   247      71.440  61.390  67.620  1.00  0.00            
ATOM   3908  HD2 ARG   247      70.130  61.870  68.700  1.00  0.00            
ATOM   3909  NE  ARG   247      71.920  61.430  69.680  1.00  0.00            
ATOM   3910  HE  ARG   247      72.550  62.060  70.170  1.00  0.00            
ATOM   3911  CZ  ARG   247      71.550  60.330  70.340  1.00  0.00            
ATOM   3912  NH1 ARG   247      70.640  59.460  69.900  1.00  0.00            
ATOM   3913 1HH1 ARG   247      70.120  59.720  69.070  1.00  0.00            
ATOM   3914 2HH1 ARG   247      70.390  58.710  70.530  1.00  0.00            
ATOM   3915  NH2 ARG   247      71.940  60.050  71.600  1.00  0.00            
ATOM   3916 1HH2 ARG   247      72.570  60.700  72.050  1.00  0.00            
ATOM   3917 2HH2 ARG   247      71.680  59.130  71.940  1.00  0.00            
ATOM   3918  C   ARG   247      72.630  65.510  70.360  1.00  0.00            
ATOM   3919  O   ARG   247      73.550  65.710  69.560  1.00  0.00            
ATOM   3920  N   PRO   248      72.870  65.160  71.620  1.00  0.00            
ATOM   3921  CD  PRO   248      71.880  65.150  72.670  1.00  0.00            
ATOM   3922  HD1 PRO   248      71.540  64.110  72.690  1.00  0.00            
ATOM   3923  HD2 PRO   248      71.060  65.870  72.580  1.00  0.00            
ATOM   3924  CG  PRO   248      72.650  65.530  73.930  1.00  0.00            
ATOM   3925  HG1 PRO   248      72.100  65.190  74.810  1.00  0.00            
ATOM   3926  HG2 PRO   248      72.790  66.610  73.900  1.00  0.00            
ATOM   3927  CB  PRO   248      73.990  64.870  73.650  1.00  0.00            
ATOM   3928  HB1 PRO   248      73.910  63.880  74.100  1.00  0.00            
ATOM   3929  HB2 PRO   248      74.860  65.310  74.140  1.00  0.00            
ATOM   3930  CA  PRO   248      74.140  64.690  72.140  1.00  0.00            
ATOM   3931  HA  PRO   248      74.930  65.310  71.730  1.00  0.00            
ATOM   3932  C   PRO   248      74.470  63.270  71.720  1.00  0.00            
ATOM   3933  O   PRO   248      73.600  62.450  71.400  1.00  0.00            
ATOM   3934  N   VAL   249      75.750  62.900  71.790  1.00  0.00            
ATOM   3935  H   VAL   249      76.370  63.630  72.110  1.00  0.00            
ATOM   3936  CA  VAL   249      76.370  61.670  71.330  1.00  0.00            
ATOM   3937  HA  VAL   249      75.540  61.000  71.080  1.00  0.00            
ATOM   3938  CB  VAL   249      77.300  61.820  70.140  1.00  0.00            
ATOM   3939  HB  VAL   249      77.820  60.870  70.010  1.00  0.00            
ATOM   3940  CG1 VAL   249      76.430  62.000  68.900  1.00  0.00            
ATOM   3941 1HG1 VAL   249      77.100  62.060  68.040  1.00  0.00            
ATOM   3942 2HG1 VAL   249      75.590  61.310  68.850  1.00  0.00            
ATOM   3943 3HG1 VAL   249      75.900  62.950  69.010  1.00  0.00            
ATOM   3944  CG2 VAL   249      78.420  62.830  70.390  1.00  0.00            
ATOM   3945 1HG2 VAL   249      77.950  63.780  70.660  1.00  0.00            
ATOM   3946 2HG2 VAL   249      79.070  62.570  71.230  1.00  0.00            
ATOM   3947 3HG2 VAL   249      78.980  62.990  69.480  1.00  0.00            
ATOM   3948  C   VAL   249      77.000  60.810  72.420  1.00  0.00            
ATOM   3949  O   VAL   249      77.140  59.600  72.240  1.00  0.00            
ATOM   3950  N   ASN   250      77.430  61.370  73.560  1.00  0.00            
ATOM   3951  H   ASN   250      77.350  62.360  73.710  1.00  0.00            
ATOM   3952  CA  ASN   250      78.150  60.730  74.640  1.00  0.00            
ATOM   3953  HA  ASN   250      78.230  59.670  74.410  1.00  0.00            
ATOM   3954  CB  ASN   250      79.560  61.310  74.720  1.00  0.00            
ATOM   3955  HB1 ASN   250      79.590  62.350  75.040  1.00  0.00            
ATOM   3956  HB2 ASN   250      80.080  61.140  73.780  1.00  0.00            
ATOM   3957  CG  ASN   250      80.230  60.490  75.810  1.00  0.00            
ATOM   3958  OD1 ASN   250      79.900  60.540  77.000  1.00  0.00            
ATOM   3959  ND2 ASN   250      81.160  59.630  75.390  1.00  0.00            
ATOM   3960 1HD2 ASN   250      81.440  59.700  74.430  1.00  0.00            
ATOM   3961 2HD2 ASN   250      81.540  59.120  76.170  1.00  0.00            
ATOM   3962  C   ASN   250      77.300  60.770  75.900  1.00  0.00            
ATOM   3963  O   ASN   250      77.110  61.830  76.500  1.00  0.00            
ATOM   3964  N   LYS   251      76.750  59.610  76.280  1.00  0.00            
ATOM   3965  H   LYS   251      76.890  58.810  75.680  1.00  0.00            
ATOM   3966  CA  LYS   251      75.920  59.410  77.450  1.00  0.00            
ATOM   3967  HA  LYS   251      74.950  59.900  77.330  1.00  0.00            
ATOM   3968  CB  LYS   251      75.590  57.930  77.580  1.00  0.00            
ATOM   3969  HB1 LYS   251      76.490  57.330  77.710  1.00  0.00            
ATOM   3970  HB2 LYS   251      75.150  57.640  76.620  1.00  0.00            
ATOM   3971  CG  LYS   251      74.670  57.610  78.750  1.00  0.00            
ATOM   3972  HG1 LYS   251      73.740  58.170  78.650  1.00  0.00            
ATOM   3973  HG2 LYS   251      75.160  57.760  79.710  1.00  0.00            
ATOM   3974  CD  LYS   251      74.320  56.150  78.480  1.00  0.00            
ATOM   3975  HD1 LYS   251      75.230  55.560  78.440  1.00  0.00            
ATOM   3976  HD2 LYS   251      73.800  56.100  77.530  1.00  0.00            
ATOM   3977  CE  LYS   251      73.470  55.690  79.670  1.00  0.00            
ATOM   3978  HE1 LYS   251      72.770  56.510  79.840  1.00  0.00            
ATOM   3979  HE2 LYS   251      74.170  55.710  80.510  1.00  0.00            
ATOM   3980  NZ  LYS   251      72.750  54.430  79.470  1.00  0.00            
ATOM   3981  HZ1 LYS   251      72.450  54.030  80.350  1.00  0.00            
ATOM   3982  HZ2 LYS   251      72.040  54.380  78.750  1.00  0.00            
ATOM   3983  HZ3 LYS   251      73.500  53.780  79.270  1.00  0.00            
ATOM   3984  C   LYS   251      76.520  59.970  78.730  1.00  0.00            
ATOM   3985  O   LYS   251      75.780  60.430  79.600  1.00  0.00            
ATOM   3986  N   GLU   252      77.820  59.870  79.000  1.00  0.00            
ATOM   3987  H   GLU   252      78.320  59.220  78.410  1.00  0.00            
ATOM   3988  CA  GLU   252      78.440  60.230  80.260  1.00  0.00            
ATOM   3989  HA  GLU   252      77.780  59.950  81.090  1.00  0.00            
ATOM   3990  CB  GLU   252      79.810  59.560  80.390  1.00  0.00            
ATOM   3991  HB1 GLU   252      80.300  59.820  81.330  1.00  0.00            
ATOM   3992  HB2 GLU   252      80.460  59.850  79.570  1.00  0.00            
ATOM   3993  CG  GLU   252      79.730  58.040  80.520  1.00  0.00            
ATOM   3994  HG1 GLU   252      79.330  57.620  79.610  1.00  0.00            
ATOM   3995  HG2 GLU   252      78.970  57.900  81.290  1.00  0.00            
ATOM   3996  CD  GLU   252      81.040  57.380  80.930  1.00  0.00            
ATOM   3997  OE1 GLU   252      81.430  57.430  82.120  1.00  0.00            
ATOM   3998  OE2 GLU   252      81.690  56.780  80.040  1.00  0.00            
ATOM   3999  C   GLU   252      78.670  61.720  80.430  1.00  0.00            
ATOM   4000  O   GLU   252      78.540  62.310  81.500  1.00  0.00            
ATOM   4001  N   GLN   253      78.880  62.370  79.280  1.00  0.00            
ATOM   4002  H   GLN   253      78.760  61.770  78.470  1.00  0.00            
ATOM   4003  CA  GLN   253      79.070  63.790  79.120  1.00  0.00            
ATOM   4004  HA  GLN   253      79.640  64.100  80.000  1.00  0.00            
ATOM   4005  CB  GLN   253      79.870  63.970  77.840  1.00  0.00            
ATOM   4006  HB1 GLN   253      79.870  65.010  77.500  1.00  0.00            
ATOM   4007  HB2 GLN   253      79.520  63.380  76.990  1.00  0.00            
ATOM   4008  CG  GLN   253      81.310  63.520  78.060  1.00  0.00            
ATOM   4009  HG1 GLN   253      81.810  63.470  77.090  1.00  0.00            
ATOM   4010  HG2 GLN   253      81.420  62.490  78.410  1.00  0.00            
ATOM   4011  CD  GLN   253      82.070  64.390  79.040  1.00  0.00            
ATOM   4012  OE1 GLN   253      81.860  65.580  79.280  1.00  0.00            
ATOM   4013  NE2 GLN   253      83.020  63.800  79.770  1.00  0.00            
ATOM   4014 1HE2 GLN   253      83.320  62.860  79.570  1.00  0.00            
ATOM   4015 2HE2 GLN   253      83.430  64.300  80.550  1.00  0.00            
ATOM   4016  C   GLN   253      77.740  64.540  79.090  1.00  0.00            
ATOM   4017  O   GLN   253      77.570  65.630  79.640  1.00  0.00            
ATOM   4018  N   THR   254      76.720  63.840  78.590  1.00  0.00            
ATOM   4019  H   THR   254      76.900  62.990  78.090  1.00  0.00            
ATOM   4020  CA  THR   254      75.380  64.400  78.630  1.00  0.00            
ATOM   4021  HA  THR   254      75.150  65.400  78.260  1.00  0.00            
ATOM   4022  CB  THR   254      74.510  63.540  77.720  1.00  0.00            
ATOM   4023  HB  THR   254      74.430  62.490  78.000  1.00  0.00            
ATOM   4024  CG2 THR   254      73.150  64.200  77.520  1.00  0.00            
ATOM   4025 1HG2 THR   254      72.680  63.870  76.600  1.00  0.00            
ATOM   4026 2HG2 THR   254      72.420  63.870  78.260  1.00  0.00            
ATOM   4027 3HG2 THR   254      73.320  65.270  77.420  1.00  0.00            
ATOM   4028  OG1 THR   254      75.080  63.420  76.430  1.00  0.00            
ATOM   4029  HG1 THR   254      75.820  62.800  76.460  1.00  0.00            
ATOM   4030  C   THR   254      74.830  64.280  80.050  1.00  0.00            
ATOM   4031  O   THR   254      74.090  65.150  80.490  1.00  0.00            
ATOM   4032  N   GLN   255      75.240  63.280  80.830  1.00  0.00            
ATOM   4033  H   GLN   255      75.980  62.710  80.450  1.00  0.00            
ATOM   4034  CA  GLN   255      74.770  63.180  82.200  1.00  0.00            
ATOM   4035  HA  GLN   255      73.910  63.830  82.340  1.00  0.00            
ATOM   4036  CB  GLN   255      74.240  61.780  82.480  1.00  0.00            
ATOM   4037  HB1 GLN   255      73.830  61.600  83.470  1.00  0.00            
ATOM   4038  HB2 GLN   255      75.100  61.130  82.320  1.00  0.00            
ATOM   4039  CG  GLN   255      73.200  61.350  81.450  1.00  0.00            
ATOM   4040  HG1 GLN   255      73.580  61.240  80.430  1.00  0.00            
ATOM   4041  HG2 GLN   255      72.390  62.090  81.390  1.00  0.00            
ATOM   4042  CD  GLN   255      72.630  59.970  81.740  1.00  0.00            
ATOM   4043  OE1 GLN   255      73.400  59.020  81.890  1.00  0.00            
ATOM   4044  NE2 GLN   255      71.320  59.770  81.800  1.00  0.00            
ATOM   4045 1HE2 GLN   255      70.660  60.540  81.810  1.00  0.00            
ATOM   4046 2HE2 GLN   255      70.860  58.890  82.000  1.00  0.00            
ATOM   4047  C   GLN   255      75.840  63.530  83.220  1.00  0.00            
ATOM   4048  O   GLN   255      75.960  62.940  84.300  1.00  0.00            
ATOM   4049  N   ALA   256      76.800  64.350  82.770  1.00  0.00            
ATOM   4050  H   ALA   256      76.790  64.780  81.860  1.00  0.00            
ATOM   4051  CA  ALA   256      77.880  64.780  83.620  1.00  0.00            
ATOM   4052  HA  ALA   256      78.590  63.970  83.800  1.00  0.00            
ATOM   4053  CB  ALA   256      78.660  65.940  83.000  1.00  0.00            
ATOM   4054  HB1 ALA   256      78.020  66.660  82.500  1.00  0.00            
ATOM   4055  HB2 ALA   256      79.290  66.460  83.730  1.00  0.00            
ATOM   4056  HB3 ALA   256      79.350  65.510  82.270  1.00  0.00            
ATOM   4057  C   ALA   256      77.510  65.160  85.050  1.00  0.00            
ATOM   4058  O   ALA   256      78.180  64.800  86.010  1.00  0.00            
ATOM   4059  N   ALA   257      76.360  65.820  85.200  1.00  0.00            
ATOM   4060  H   ALA   257      75.730  65.980  84.430  1.00  0.00            
ATOM   4061  CA  ALA   257      75.860  66.220  86.500  1.00  0.00            
ATOM   4062  HA  ALA   257      76.590  66.930  86.880  1.00  0.00            
ATOM   4063  CB  ALA   257      74.550  66.990  86.310  1.00  0.00            
ATOM   4064  HB1 ALA   257      74.310  67.470  87.260  1.00  0.00            
ATOM   4065  HB2 ALA   257      74.690  67.870  85.680  1.00  0.00            
ATOM   4066  HB3 ALA   257      73.760  66.310  86.020  1.00  0.00            
ATOM   4067  C   ALA   257      75.720  65.110  87.530  1.00  0.00            
ATOM   4068  O   ALA   257      75.900  65.330  88.730  1.00  0.00            
ATOM   4069  N   VAL   258      75.390  63.900  87.080  1.00  0.00            
ATOM   4070  H   VAL   258      75.360  63.710  86.090  1.00  0.00            
ATOM   4071  CA  VAL   258      75.170  62.770  87.960  1.00  0.00            
ATOM   4072  HA  VAL   258      74.460  63.070  88.730  1.00  0.00            
ATOM   4073  CB  VAL   258      74.490  61.690  87.110  1.00  0.00            
ATOM   4074  HB  VAL   258      75.170  61.310  86.350  1.00  0.00            
ATOM   4075  CG1 VAL   258      74.190  60.500  88.010  1.00  0.00            
ATOM   4076 1HG1 VAL   258      75.080  60.060  88.450  1.00  0.00            
ATOM   4077 2HG1 VAL   258      73.360  60.730  88.690  1.00  0.00            
ATOM   4078 3HG1 VAL   258      73.800  59.700  87.380  1.00  0.00            
ATOM   4079  CG2 VAL   258      73.240  62.080  86.340  1.00  0.00            
ATOM   4080 1HG2 VAL   258      73.430  62.940  85.700  1.00  0.00            
ATOM   4081 2HG2 VAL   258      72.810  61.210  85.840  1.00  0.00            
ATOM   4082 3HG2 VAL   258      72.620  62.410  87.170  1.00  0.00            
ATOM   4083  C   VAL   258      76.400  62.220  88.660  1.00  0.00            
ATOM   4084  O   VAL   258      76.450  62.290  89.890  1.00  0.00            
ATOM   4085  N   SER   259      77.420  61.750  87.940  1.00  0.00            
ATOM   4086  H   SER   259      77.310  61.690  86.940  1.00  0.00            
ATOM   4087  CA  SER   259      78.650  61.310  88.570  1.00  0.00            
ATOM   4088  HA  SER   259      78.480  60.550  89.330  1.00  0.00            
ATOM   4089  CB  SER   259      79.520  60.750  87.450  1.00  0.00            
ATOM   4090  HB1 SER   259      80.450  60.290  87.800  1.00  0.00            
ATOM   4091  HB2 SER   259      79.750  61.470  86.670  1.00  0.00            
ATOM   4092  OG  SER   259      78.770  59.730  86.820  1.00  0.00            
ATOM   4093  HG  SER   259      79.190  59.390  86.040  1.00  0.00            
ATOM   4094  C   SER   259      79.460  62.410  89.230  1.00  0.00            
ATOM   4095  O   SER   259      80.440  62.040  89.880  1.00  0.00            
ATOM   4096  N   LEU   260      79.050  63.680  89.200  1.00  0.00            
ATOM   4097  H   LEU   260      78.300  63.940  88.580  1.00  0.00            
ATOM   4098  CA  LEU   260      79.490  64.760  90.060  1.00  0.00            
ATOM   4099  HA  LEU   260      80.510  64.500  90.310  1.00  0.00            
ATOM   4100  CB  LEU   260      79.470  66.130  89.390  1.00  0.00            
ATOM   4101  HB1 LEU   260      79.570  66.910  90.140  1.00  0.00            
ATOM   4102  HB2 LEU   260      78.460  66.270  88.990  1.00  0.00            
ATOM   4103  CG  LEU   260      80.460  66.250  88.230  1.00  0.00            
ATOM   4104  HG  LEU   260      80.350  65.440  87.500  1.00  0.00            
ATOM   4105  CD1 LEU   260      80.280  67.620  87.590  1.00  0.00            
ATOM   4106 1HD1 LEU   260      80.630  68.350  88.320  1.00  0.00            
ATOM   4107 2HD1 LEU   260      80.900  67.650  86.700  1.00  0.00            
ATOM   4108 3HD1 LEU   260      79.240  67.880  87.400  1.00  0.00            
ATOM   4109  CD2 LEU   260      81.890  66.090  88.740  1.00  0.00            
ATOM   4110 1HD2 LEU   260      82.080  66.570  89.690  1.00  0.00            
ATOM   4111 2HD2 LEU   260      81.970  65.000  88.800  1.00  0.00            
ATOM   4112 3HD2 LEU   260      82.600  66.550  88.060  1.00  0.00            
ATOM   4113  C   LEU   260      78.780  64.900  91.400  1.00  0.00            
ATOM   4114  O   LEU   260      79.460  65.360  92.310  1.00  0.00            
ATOM   4115  N   LEU   261      77.530  64.490  91.630  1.00  0.00            
ATOM   4116  H   LEU   261      76.960  64.250  90.830  1.00  0.00            
ATOM   4117  CA  LEU   261      76.870  64.650  92.910  1.00  0.00            
ATOM   4118  HA  LEU   261      77.320  65.600  93.210  1.00  0.00            
ATOM   4119  CB  LEU   261      75.350  64.730  92.780  1.00  0.00            
ATOM   4120  HB1 LEU   261      74.940  63.730  92.650  1.00  0.00            
ATOM   4121  HB2 LEU   261      75.110  65.320  91.900  1.00  0.00            
ATOM   4122  CG  LEU   261      74.740  65.360  94.030  1.00  0.00            
ATOM   4123  HG  LEU   261      75.020  64.800  94.920  1.00  0.00            
ATOM   4124  CD1 LEU   261      75.030  66.850  94.140  1.00  0.00            
ATOM   4125 1HD1 LEU   261      74.560  67.150  95.080  1.00  0.00            
ATOM   4126 2HD1 LEU   261      76.080  67.130  94.200  1.00  0.00            
ATOM   4127 3HD1 LEU   261      74.490  67.330  93.320  1.00  0.00            
ATOM   4128  CD2 LEU   261      73.240  65.100  93.870  1.00  0.00            
ATOM   4129 1HD2 LEU   261      72.970  65.530  92.900  1.00  0.00            
ATOM   4130 2HD2 LEU   261      73.080  64.020  93.830  1.00  0.00            
ATOM   4131 3HD2 LEU   261      72.560  65.520  94.610  1.00  0.00            
ATOM   4132  C   LEU   261      77.380  63.670  93.960  1.00  0.00            
ATOM   4133  O   LEU   261      77.230  63.900  95.150  1.00  0.00            
ATOM   4134  N   GLU   262      78.040  62.610  93.480  1.00  0.00            
ATOM   4135  H   GLU   262      78.210  62.530  92.480  1.00  0.00            
ATOM   4136  CA  GLU   262      78.680  61.670  94.380  1.00  0.00            
ATOM   4137  HA  GLU   262      78.090  61.620  95.290  1.00  0.00            
ATOM   4138  CB  GLU   262      78.740  60.330  93.650  1.00  0.00            
ATOM   4139  HB1 GLU   262      77.700  60.000  93.650  1.00  0.00            
ATOM   4140  HB2 GLU   262      79.300  59.500  94.060  1.00  0.00            
ATOM   4141  CG  GLU   262      79.220  60.410  92.200  1.00  0.00            
ATOM   4142  HG1 GLU   262      80.190  60.910  92.200  1.00  0.00            
ATOM   4143  HG2 GLU   262      78.470  60.790  91.510  1.00  0.00            
ATOM   4144  CD  GLU   262      79.540  58.990  91.750  1.00  0.00            
ATOM   4145  OE1 GLU   262      78.730  58.390  91.010  1.00  0.00            
ATOM   4146  OE2 GLU   262      80.620  58.450  92.040  1.00  0.00            
ATOM   4147  C   GLU   262      80.110  61.970  94.810  1.00  0.00            
ATOM   4148  O   GLU   262      80.750  61.120  95.420  1.00  0.00            
ATOM   4149  N   LYS   263      80.610  63.180  94.550  1.00  0.00            
ATOM   4150  H   LYS   263      80.070  63.760  93.940  1.00  0.00            
ATOM   4151  CA  LYS   263      81.920  63.640  94.990  1.00  0.00            
ATOM   4152  HA  LYS   263      82.130  63.210  95.970  1.00  0.00            
ATOM   4153  CB  LYS   263      83.010  63.130  94.060  1.00  0.00            
ATOM   4154  HB1 LYS   263      83.230  62.060  94.140  1.00  0.00            
ATOM   4155  HB2 LYS   263      84.000  63.460  94.350  1.00  0.00            
ATOM   4156  CG  LYS   263      82.730  63.530  92.610  1.00  0.00            
ATOM   4157  HG1 LYS   263      82.710  64.610  92.570  1.00  0.00            
ATOM   4158  HG2 LYS   263      81.790  63.100  92.280  1.00  0.00            
ATOM   4159  CD  LYS   263      83.860  63.090  91.670  1.00  0.00            
ATOM   4160  HD1 LYS   263      83.750  62.000  91.630  1.00  0.00            
ATOM   4161  HD2 LYS   263      84.850  63.340  92.030  1.00  0.00            
ATOM   4162  CE  LYS   263      83.670  63.550  90.230  1.00  0.00            
ATOM   4163  HE1 LYS   263      83.670  64.640  90.170  1.00  0.00            
ATOM   4164  HE2 LYS   263      82.700  63.200  89.890  1.00  0.00            
ATOM   4165  NZ  LYS   263      84.790  63.060  89.400  1.00  0.00            
ATOM   4166  HZ1 LYS   263      84.690  63.370  88.440  1.00  0.00            
ATOM   4167  HZ2 LYS   263      85.680  63.410  89.720  1.00  0.00            
ATOM   4168  HZ3 LYS   263      84.800  62.050  89.450  1.00  0.00            
ATOM   4169  C   LYS   263      82.080  65.150  95.170  1.00  0.00            
ATOM   4170  O   LYS   263      82.890  65.590  95.990  1.00  0.00            
ATOM   4171  N   ALA   264      81.350  65.970  94.420  1.00  0.00            
ATOM   4172  H   ALA   264      80.790  65.600  93.670  1.00  0.00            
ATOM   4173  CA  ALA   264      81.400  67.420  94.440  1.00  0.00            
ATOM   4174  HA  ALA   264      82.110  67.710  95.210  1.00  0.00            
ATOM   4175  CB  ALA   264      81.730  67.870  93.020  1.00  0.00            
ATOM   4176  HB1 ALA   264      82.480  68.660  92.970  1.00  0.00            
ATOM   4177  HB2 ALA   264      82.200  66.990  92.590  1.00  0.00            
ATOM   4178  HB3 ALA   264      80.830  68.200  92.500  1.00  0.00            
ATOM   4179  C   ALA   264      80.130  68.060  94.990  1.00  0.00            
ATOM   4180  O   ALA   264      79.190  67.350  95.350  1.00  0.00            
ATOM   4181  N   ARG   265      80.190  69.380  95.160  1.00  0.00            
ATOM   4182  H   ARG   265      81.120  69.750  95.040  1.00  0.00            
ATOM   4183  CA  ARG   265      79.200  70.240  95.760  1.00  0.00            
ATOM   4184  HA  ARG   265      78.210  69.790  95.810  1.00  0.00            
ATOM   4185  CB  ARG   265      79.640  70.560  97.180  1.00  0.00            
ATOM   4186  HB1 ARG   265      80.460  71.280  97.100  1.00  0.00            
ATOM   4187  HB2 ARG   265      80.010  69.700  97.750  1.00  0.00            
ATOM   4188  CG  ARG   265      78.490  71.050  98.050  1.00  0.00            
ATOM   4189  HG1 ARG   265      77.880  70.160  98.160  1.00  0.00            
ATOM   4190  HG2 ARG   265      78.050  71.940  97.600  1.00  0.00            
ATOM   4191  CD  ARG   265      78.960  71.440  99.450  1.00  0.00            
ATOM   4192  HD1 ARG   265      79.540  72.360  99.400  1.00  0.00            
ATOM   4193  HD2 ARG   265      79.580  70.650  99.870  1.00  0.00            
ATOM   4194  NE  ARG   265      77.880  71.730 100.390  1.00  0.00            
ATOM   4195  HE  ARG   265      77.050  71.150 100.380  1.00  0.00            
ATOM   4196  CZ  ARG   265      77.810  72.830 101.150  1.00  0.00            
ATOM   4197  NH1 ARG   265      78.820  73.710 101.110  1.00  0.00            
ATOM   4198 1HH1 ARG   265      79.720  73.350 100.840  1.00  0.00            
ATOM   4199 2HH1 ARG   265      78.810  74.600 101.590  1.00  0.00            
ATOM   4200  NH2 ARG   265      76.670  73.160 101.770  1.00  0.00            
ATOM   4201 1HH2 ARG   265      75.870  72.540 101.780  1.00  0.00            
ATOM   4202 2HH2 ARG   265      76.580  74.150 101.950  1.00  0.00            
ATOM   4203  C   ARG   265      78.990  71.480  94.900  1.00  0.00            
ATOM   4204  O   ARG   265      79.970  71.910  94.290  1.00  0.00            
ATOM   4205  N   TYR   266      77.730  71.800  94.590  1.00  0.00            
ATOM   4206  H   TYR   266      77.000  71.300  95.070  1.00  0.00            
ATOM   4207  CA  TYR   266      77.320  72.730  93.560  1.00  0.00            
ATOM   4208  HA  TYR   266      78.070  72.590  92.780  1.00  0.00            
ATOM   4209  CB  TYR   266      75.990  72.220  93.010  1.00  0.00            
ATOM   4210  HB1 TYR   266      75.580  73.110  92.520  1.00  0.00            
ATOM   4211  HB2 TYR   266      75.330  71.940  93.830  1.00  0.00            
ATOM   4212  CG  TYR   266      76.100  71.150  91.950  1.00  0.00            
ATOM   4213  CD1 TYR   266      76.100  71.580  90.610  1.00  0.00            
ATOM   4214  HD1 TYR   266      76.100  72.630  90.380  1.00  0.00            
ATOM   4215  CE1 TYR   266      76.170  70.710  89.510  1.00  0.00            
ATOM   4216  HE1 TYR   266      76.140  70.960  88.460  1.00  0.00            
ATOM   4217  CZ  TYR   266      76.280  69.340  89.790  1.00  0.00            
ATOM   4218  OH  TYR   266      76.380  68.380  88.830  1.00  0.00            
ATOM   4219  HH  TYR   266      76.480  67.460  89.090  1.00  0.00            
ATOM   4220  CE2 TYR   266      76.390  68.940  91.140  1.00  0.00            
ATOM   4221  HE2 TYR   266      76.450  67.870  91.290  1.00  0.00            
ATOM   4222  CD2 TYR   266      76.280  69.790  92.240  1.00  0.00            
ATOM   4223  HD2 TYR   266      76.530  69.420  93.220  1.00  0.00            
ATOM   4224  C   TYR   266      77.180  74.140  94.100  1.00  0.00            
ATOM   4225  O   TYR   266      76.920  74.430  95.270  1.00  0.00            
ATOM   4226  N   SER   267      77.240  75.100  93.170  1.00  0.00            
ATOM   4227  H   SER   267      77.480  74.840  92.230  1.00  0.00            
ATOM   4228  CA  SER   267      76.860  76.480  93.400  1.00  0.00            
ATOM   4229  HA  SER   267      76.120  76.540  94.200  1.00  0.00            
ATOM   4230  CB  SER   267      78.140  77.190  93.840  1.00  0.00            
ATOM   4231  HB1 SER   267      78.390  76.780  94.820  1.00  0.00            
ATOM   4232  HB2 SER   267      78.080  78.280  93.940  1.00  0.00            
ATOM   4233  OG  SER   267      79.250  77.160  92.980  1.00  0.00            
ATOM   4234  HG  SER   267      79.950  77.650  93.420  1.00  0.00            
ATOM   4235  C   SER   267      76.300  77.170  92.170  1.00  0.00            
ATOM   4236  O   SER   267      76.500  76.730  91.030  1.00  0.00            
ATOM   4237  N   VAL   268      75.600  78.280  92.380  1.00  0.00            
ATOM   4238  H   VAL   268      75.530  78.640  93.330  1.00  0.00            
ATOM   4239  CA  VAL   268      75.150  79.180  91.340  1.00  0.00            
ATOM   4240  HA  VAL   268      74.870  78.690  90.410  1.00  0.00            
ATOM   4241  CB  VAL   268      74.050  80.080  91.890  1.00  0.00            
ATOM   4242  HB  VAL   268      74.320  80.570  92.830  1.00  0.00            
ATOM   4243  CG1 VAL   268      73.680  81.130  90.850  1.00  0.00            
ATOM   4244 1HG1 VAL   268      74.410  81.940  90.850  1.00  0.00            
ATOM   4245 2HG1 VAL   268      73.750  80.740  89.840  1.00  0.00            
ATOM   4246 3HG1 VAL   268      72.720  81.610  91.080  1.00  0.00            
ATOM   4247  CG2 VAL   268      72.760  79.310  92.160  1.00  0.00            
ATOM   4248 1HG2 VAL   268      72.980  78.520  92.880  1.00  0.00            
ATOM   4249 2HG2 VAL   268      71.930  79.830  92.640  1.00  0.00            
ATOM   4250 3HG2 VAL   268      72.420  78.860  91.230  1.00  0.00            
ATOM   4251  C   VAL   268      76.330  80.080  91.000  1.00  0.00            
ATOM   4252  O   VAL   268      76.900  80.690  91.900  1.00  0.00            
ATOM   4253  N   LEU   269      76.690  80.180  89.720  1.00  0.00            
ATOM   4254  H   LEU   269      76.180  79.600  89.060  1.00  0.00            
ATOM   4255  CA  LEU   269      77.720  81.060  89.190  1.00  0.00            
ATOM   4256  HA  LEU   269      78.360  81.250  90.050  1.00  0.00            
ATOM   4257  CB  LEU   269      78.410  80.300  88.060  1.00  0.00            
ATOM   4258  HB1 LEU   269      78.960  80.990  87.430  1.00  0.00            
ATOM   4259  HB2 LEU   269      77.600  79.840  87.500  1.00  0.00            
ATOM   4260  CG  LEU   269      79.430  79.220  88.440  1.00  0.00            
ATOM   4261  HG  LEU   269      78.800  78.480  88.920  1.00  0.00            
ATOM   4262  CD1 LEU   269      80.000  78.740  87.120  1.00  0.00            
ATOM   4263 1HD1 LEU   269      80.730  77.940  87.290  1.00  0.00            
ATOM   4264 2HD1 LEU   269      79.260  78.380  86.400  1.00  0.00            
ATOM   4265 3HD1 LEU   269      80.540  79.580  86.680  1.00  0.00            
ATOM   4266  CD2 LEU   269      80.500  79.590  89.470  1.00  0.00            
ATOM   4267 1HD2 LEU   269      81.180  78.750  89.620  1.00  0.00            
ATOM   4268 2HD2 LEU   269      81.070  80.410  89.030  1.00  0.00            
ATOM   4269 3HD2 LEU   269      80.070  79.870  90.430  1.00  0.00            
ATOM   4270  C   LEU   269      77.110  82.340  88.640  1.00  0.00            
ATOM   4271  O   LEU   269      77.550  83.460  88.860  1.00  0.00            
ATOM   4272  N   GLU   270      76.040  82.290  87.850  1.00  0.00            
ATOM   4273  H   GLU   270      75.620  81.410  87.610  1.00  0.00            
ATOM   4274  CA  GLU   270      75.400  83.460  87.290  1.00  0.00            
ATOM   4275  HA  GLU   270      75.530  84.240  88.040  1.00  0.00            
ATOM   4276  CB  GLU   270      75.970  83.800  85.920  1.00  0.00            
ATOM   4277  HB1 GLU   270      75.670  83.030  85.200  1.00  0.00            
ATOM   4278  HB2 GLU   270      77.060  83.720  85.940  1.00  0.00            
ATOM   4279  CG  GLU   270      75.700  85.140  85.230  1.00  0.00            
ATOM   4280  HG1 GLU   270      76.220  85.830  85.890  1.00  0.00            
ATOM   4281  HG2 GLU   270      74.640  85.380  85.170  1.00  0.00            
ATOM   4282  CD  GLU   270      76.450  85.110  83.910  1.00  0.00            
ATOM   4283  OE1 GLU   270      77.700  85.200  83.900  1.00  0.00            
ATOM   4284  OE2 GLU   270      75.840  84.610  82.940  1.00  0.00            
ATOM   4285  C   GLU   270      73.950  83.070  87.030  1.00  0.00            
ATOM   4286  O   GLU   270      73.650  81.910  86.760  1.00  0.00            
ATOM   4287  N   ARG   271      73.000  84.010  86.940  1.00  0.00            
ATOM   4288  H   ARG   271      73.330  84.960  86.900  1.00  0.00            
ATOM   4289  CA  ARG   271      71.580  83.900  86.640  1.00  0.00            
ATOM   4290  HA  ARG   271      71.480  82.910  86.190  1.00  0.00            
ATOM   4291  CB  ARG   271      70.740  83.890  87.910  1.00  0.00            
ATOM   4292  HB1 ARG   271      70.820  84.900  88.290  1.00  0.00            
ATOM   4293  HB2 ARG   271      71.130  83.320  88.760  1.00  0.00            
ATOM   4294  CG  ARG   271      69.260  83.610  87.630  1.00  0.00            
ATOM   4295  HG1 ARG   271      69.120  82.800  86.910  1.00  0.00            
ATOM   4296  HG2 ARG   271      68.890  84.510  87.150  1.00  0.00            
ATOM   4297  CD  ARG   271      68.420  83.360  88.880  1.00  0.00            
ATOM   4298  HD1 ARG   271      68.380  84.290  89.450  1.00  0.00            
ATOM   4299  HD2 ARG   271      68.960  82.550  89.360  1.00  0.00            
ATOM   4300  NE  ARG   271      67.030  82.960  88.650  1.00  0.00            
ATOM   4301  HE  ARG   271      66.780  81.990  88.770  1.00  0.00            
ATOM   4302  CZ  ARG   271      65.990  83.800  88.630  1.00  0.00            
ATOM   4303  NH1 ARG   271      66.100  85.130  88.540  1.00  0.00            
ATOM   4304 1HH1 ARG   271      66.950  85.590  88.240  1.00  0.00            
ATOM   4305 2HH1 ARG   271      65.260  85.610  88.280  1.00  0.00            
ATOM   4306  NH2 ARG   271      64.740  83.320  88.710  1.00  0.00            
ATOM   4307 1HH2 ARG   271      64.620  82.380  89.060  1.00  0.00            
ATOM   4308 2HH2 ARG   271      63.950  83.930  88.880  1.00  0.00            
ATOM   4309  C   ARG   271      71.200  84.980  85.650  1.00  0.00            
ATOM   4310  O   ARG   271      71.690  86.110  85.620  1.00  0.00            
ATOM   4311  N   GLU   272      70.180  84.710  84.820  1.00  0.00            
ATOM   4312  H   GLU   272      69.660  83.870  85.020  1.00  0.00            
ATOM   4313  CA  GLU   272      69.430  85.760  84.170  1.00  0.00            
ATOM   4314  HA  GLU   272      69.540  86.630  84.830  1.00  0.00            
ATOM   4315  CB  GLU   272      70.140  86.100  82.860  1.00  0.00            
ATOM   4316  HB1 GLU   272      71.060  86.630  83.120  1.00  0.00            
ATOM   4317  HB2 GLU   272      69.540  86.800  82.270  1.00  0.00            
ATOM   4318  CG  GLU   272      70.470  84.910  81.960  1.00  0.00            
ATOM   4319  HG1 GLU   272      69.440  84.620  81.720  1.00  0.00            
ATOM   4320  HG2 GLU   272      71.000  84.130  82.500  1.00  0.00            
ATOM   4321  CD  GLU   272      71.310  85.420  80.800  1.00  0.00            
ATOM   4322  OE1 GLU   272      70.770  85.730  79.720  1.00  0.00            
ATOM   4323  OE2 GLU   272      72.550  85.530  80.910  1.00  0.00            
ATOM   4324  C   GLU   272      67.930  85.540  84.070  1.00  0.00            
ATOM   4325  O   GLU   272      67.480  84.410  84.240  1.00  0.00            
ATOM   4326  N   ASP   273      67.190  86.640  83.930  1.00  0.00            
ATOM   4327  H   ASP   273      67.690  87.510  83.850  1.00  0.00            
ATOM   4328  CA  ASP   273      65.780  86.540  83.590  1.00  0.00            
ATOM   4329  HA  ASP   273      65.780  85.680  82.910  1.00  0.00            
ATOM   4330  CB  ASP   273      64.890  86.260  84.800  1.00  0.00            
ATOM   4331  HB1 ASP   273      65.460  85.640  85.480  1.00  0.00            
ATOM   4332  HB2 ASP   273      64.010  85.750  84.420  1.00  0.00            
ATOM   4333  CG  ASP   273      64.450  87.510  85.550  1.00  0.00            
ATOM   4334  OD1 ASP   273      63.370  88.080  85.280  1.00  0.00            
ATOM   4335  OD2 ASP   273      65.270  87.990  86.360  1.00  0.00            
ATOM   4336  C   ASP   273      65.270  87.650  82.690  1.00  0.00            
ATOM   4337  O   ASP   273      65.730  88.780  82.840  1.00  0.00            
ATOM   4338  N   LYS   274      64.310  87.310  81.830  1.00  0.00            
ATOM   4339  H   LYS   274      64.020  86.340  81.840  1.00  0.00            
ATOM   4340  CA  LYS   274      63.680  88.180  80.860  1.00  0.00            
ATOM   4341  HA  LYS   274      63.810  89.200  81.220  1.00  0.00            
ATOM   4342  CB  LYS   274      64.510  88.160  79.580  1.00  0.00            
ATOM   4343  HB1 LYS   274      65.560  88.190  79.850  1.00  0.00            
ATOM   4344  HB2 LYS   274      64.440  89.060  78.970  1.00  0.00            
ATOM   4345  CG  LYS   274      64.420  86.850  78.800  1.00  0.00            
ATOM   4346  HG1 LYS   274      63.370  86.580  78.680  1.00  0.00            
ATOM   4347  HG2 LYS   274      64.970  86.000  79.210  1.00  0.00            
ATOM   4348  CD  LYS   274      64.850  87.000  77.340  1.00  0.00            
ATOM   4349  HD1 LYS   274      64.390  87.940  77.020  1.00  0.00            
ATOM   4350  HD2 LYS   274      64.490  86.150  76.760  1.00  0.00            
ATOM   4351  CE  LYS   274      66.370  87.020  77.250  1.00  0.00            
ATOM   4352  HE1 LYS   274      66.830  86.180  77.780  1.00  0.00            
ATOM   4353  HE2 LYS   274      66.660  87.870  77.860  1.00  0.00            
ATOM   4354  NZ  LYS   274      66.880  87.150  75.880  1.00  0.00            
ATOM   4355  HZ1 LYS   274      67.810  87.550  75.830  1.00  0.00            
ATOM   4356  HZ2 LYS   274      66.740  86.350  75.280  1.00  0.00            
ATOM   4357  HZ3 LYS   274      66.340  87.900  75.450  1.00  0.00            
ATOM   4358  C   LYS   274      62.190  88.020  80.620  1.00  0.00            
ATOM   4359  O   LYS   274      61.760  86.870  80.520  1.00  0.00            
ATOM   4360  N   PRO   275      61.370  89.050  80.380  1.00  0.00            
ATOM   4361  CD  PRO   275      61.600  90.480  80.490  1.00  0.00            
ATOM   4362  HD1 PRO   275      62.310  90.830  79.740  1.00  0.00            
ATOM   4363  HD2 PRO   275      61.920  90.770  81.490  1.00  0.00            
ATOM   4364  CG  PRO   275      60.270  91.190  80.260  1.00  0.00            
ATOM   4365  HG1 PRO   275      60.060  91.450  79.230  1.00  0.00            
ATOM   4366  HG2 PRO   275      60.190  92.110  80.840  1.00  0.00            
ATOM   4367  CB  PRO   275      59.260  90.170  80.770  1.00  0.00            
ATOM   4368  HB1 PRO   275      58.240  90.330  80.430  1.00  0.00            
ATOM   4369  HB2 PRO   275      59.300  90.220  81.860  1.00  0.00            
ATOM   4370  CA  PRO   275      59.940  88.870  80.320  1.00  0.00            
ATOM   4371  HA  PRO   275      59.530  88.110  80.990  1.00  0.00            
ATOM   4372  C   PRO   275      59.530  88.460  78.920  1.00  0.00            
ATOM   4373  O   PRO   275      60.070  88.920  77.910  1.00  0.00            
ATOM   4374  N   THR   276      58.660  87.460  78.800  1.00  0.00            
ATOM   4375  H   THR   276      58.330  87.060  79.670  1.00  0.00            
ATOM   4376  CA  THR   276      58.220  86.870  77.550  1.00  0.00            
ATOM   4377  HA  THR   276      58.520  87.480  76.710  1.00  0.00            
ATOM   4378  CB  THR   276      58.910  85.550  77.230  1.00  0.00            
ATOM   4379  HB  THR   276      58.580  85.210  76.240  1.00  0.00            
ATOM   4380  CG2 THR   276      60.410  85.820  77.100  1.00  0.00            
ATOM   4381 1HG2 THR   276      60.710  86.720  76.560  1.00  0.00            
ATOM   4382 2HG2 THR   276      60.750  85.990  78.130  1.00  0.00            
ATOM   4383 3HG2 THR   276      60.940  84.930  76.780  1.00  0.00            
ATOM   4384  OG1 THR   276      58.870  84.490  78.160  1.00  0.00            
ATOM   4385  HG1 THR   276      59.780  84.190  78.160  1.00  0.00            
ATOM   4386  C   THR   276      56.710  86.690  77.440  1.00  0.00            
ATOM   4387  O   THR   276      56.060  86.590  78.490  1.00  0.00            
ATOM   4388  N   THR   277      56.070  86.720  76.270  1.00  0.00            
ATOM   4389  H   THR   277      56.510  86.920  75.380  1.00  0.00            
ATOM   4390  CA  THR   277      54.630  86.630  76.290  1.00  0.00            
ATOM   4391  HA  THR   277      54.250  86.270  77.250  1.00  0.00            
ATOM   4392  CB  THR   277      54.060  88.010  75.990  1.00  0.00            
ATOM   4393  HB  THR   277      52.990  87.960  75.770  1.00  0.00            
ATOM   4394  CG2 THR   277      54.210  88.860  77.250  1.00  0.00            
ATOM   4395 1HG2 THR   277      53.950  88.260  78.130  1.00  0.00            
ATOM   4396 2HG2 THR   277      55.220  89.250  77.360  1.00  0.00            
ATOM   4397 3HG2 THR   277      53.550  89.710  77.080  1.00  0.00            
ATOM   4398  OG1 THR   277      54.720  88.730  74.980  1.00  0.00            
ATOM   4399  HG1 THR   277      54.090  89.340  74.600  1.00  0.00            
ATOM   4400  C   THR   277      54.230  85.630  75.210  1.00  0.00            
ATOM   4401  O   THR   277      54.960  85.330  74.280  1.00  0.00            
ATOM   4402  N   SER   278      53.010  85.090  75.230  1.00  0.00            
ATOM   4403  H   SER   278      52.350  85.520  75.860  1.00  0.00            
ATOM   4404  CA  SER   278      52.660  84.070  74.270  1.00  0.00            
ATOM   4405  HA  SER   278      53.050  84.290  73.280  1.00  0.00            
ATOM   4406  CB  SER   278      53.000  82.630  74.650  1.00  0.00            
ATOM   4407  HB1 SER   278      52.290  81.890  74.260  1.00  0.00            
ATOM   4408  HB2 SER   278      52.900  82.520  75.730  1.00  0.00            
ATOM   4409  OG  SER   278      54.330  82.300  74.330  1.00  0.00            
ATOM   4410  HG  SER   278      54.440  81.390  74.610  1.00  0.00            
ATOM   4411  C   SER   278      51.160  84.050  74.030  1.00  0.00            
ATOM   4412  O   SER   278      50.420  83.780  74.970  1.00  0.00            
ATOM   4413  N   LYS   279      50.680  84.230  72.790  1.00  0.00            
ATOM   4414  H   LYS   279      51.380  84.380  72.080  1.00  0.00            
ATOM   4415  CA  LYS   279      49.280  84.060  72.440  1.00  0.00            
ATOM   4416  HA  LYS   279      48.730  84.610  73.200  1.00  0.00            
ATOM   4417  CB  LYS   279      49.160  84.660  71.050  1.00  0.00            
ATOM   4418  HB1 LYS   279      48.290  84.190  70.580  1.00  0.00            
ATOM   4419  HB2 LYS   279      50.010  84.280  70.490  1.00  0.00            
ATOM   4420  CG  LYS   279      48.970  86.170  70.940  1.00  0.00            
ATOM   4421  HG1 LYS   279      49.850  86.570  71.440  1.00  0.00            
ATOM   4422  HG2 LYS   279      48.060  86.480  71.470  1.00  0.00            
ATOM   4423  CD  LYS   279      48.860  86.630  69.490  1.00  0.00            
ATOM   4424  HD1 LYS   279      48.810  87.720  69.460  1.00  0.00            
ATOM   4425  HD2 LYS   279      47.930  86.300  69.030  1.00  0.00            
ATOM   4426  CE  LYS   279      50.040  86.220  68.610  1.00  0.00            
ATOM   4427  HE1 LYS   279      49.780  85.230  68.250  1.00  0.00            
ATOM   4428  HE2 LYS   279      50.930  86.130  69.220  1.00  0.00            
ATOM   4429  NZ  LYS   279      50.240  87.180  67.510  1.00  0.00            
ATOM   4430  HZ1 LYS   279      50.960  86.980  66.830  1.00  0.00            
ATOM   4431  HZ2 LYS   279      49.400  87.220  66.940  1.00  0.00            
ATOM   4432  HZ3 LYS   279      50.270  88.130  67.850  1.00  0.00            
ATOM   4433  C   LYS   279      48.790  82.620  72.600  1.00  0.00            
ATOM   4434  O   LYS   279      49.580  81.690  72.660  1.00  0.00            
ATOM   4435  N   PRO   280      47.470  82.410  72.510  1.00  0.00            
ATOM   4436  CD  PRO   280      46.460  83.450  72.490  1.00  0.00            
ATOM   4437  HD1 PRO   280      46.610  84.380  71.940  1.00  0.00            
ATOM   4438  HD2 PRO   280      46.260  83.630  73.550  1.00  0.00            
ATOM   4439  CG  PRO   280      45.270  82.720  71.900  1.00  0.00            
ATOM   4440  HG1 PRO   280      45.210  82.710  70.810  1.00  0.00            
ATOM   4441  HG2 PRO   280      44.350  83.200  72.240  1.00  0.00            
ATOM   4442  CB  PRO   280      45.410  81.300  72.450  1.00  0.00            
ATOM   4443  HB1 PRO   280      44.840  80.540  71.900  1.00  0.00            
ATOM   4444  HB2 PRO   280      45.210  81.360  73.520  1.00  0.00            
ATOM   4445  CA  PRO   280      46.900  81.110  72.230  1.00  0.00            
ATOM   4446  HA  PRO   280      47.340  80.360  72.880  1.00  0.00            
ATOM   4447  C   PRO   280      47.220  80.580  70.840  1.00  0.00            
ATOM   4448  O   PRO   280      47.820  81.180  69.950  1.00  0.00            
ATOM   4449  N   GLY   281      46.640  79.410  70.570  1.00  0.00            
ATOM   4450  H   GLY   281      46.100  79.040  71.340  1.00  0.00            
ATOM   4451  CA  GLY   281      46.400  78.770  69.300  1.00  0.00            
ATOM   4452  HA1 GLY   281      46.070  77.760  69.530  1.00  0.00            
ATOM   4453  HA2 GLY   281      47.400  78.630  68.900  1.00  0.00            
ATOM   4454  C   GLY   281      45.520  79.480  68.270  1.00  0.00            
ATOM   4455  O   GLY   281      45.020  80.570  68.520  1.00  0.00            
ATOM   4456  N   ALA   282      45.280  78.770  67.160  1.00  0.00            
ATOM   4457  H   ALA   282      45.590  77.810  67.130  1.00  0.00            
ATOM   4458  CA  ALA   282      44.590  79.360  66.030  1.00  0.00            
ATOM   4459  HA  ALA   282      44.450  80.420  66.220  1.00  0.00            
ATOM   4460  CB  ALA   282      45.510  79.280  64.820  1.00  0.00            
ATOM   4461  HB1 ALA   282      46.190  80.130  64.900  1.00  0.00            
ATOM   4462  HB2 ALA   282      45.990  78.300  64.810  1.00  0.00            
ATOM   4463  HB3 ALA   282      44.970  79.410  63.880  1.00  0.00            
ATOM   4464  C   ALA   282      43.280  78.660  65.690  1.00  0.00            
ATOM   4465  O   ALA   282      43.040  77.500  66.040  1.00  0.00            
ATOM   4466  N   PRO   283      42.290  79.330  65.110  1.00  0.00            
ATOM   4467  CD  PRO   283      42.490  80.690  64.670  1.00  0.00            
ATOM   4468  HD1 PRO   283      43.350  80.830  64.010  1.00  0.00            
ATOM   4469  HD2 PRO   283      42.510  81.210  65.630  1.00  0.00            
ATOM   4470  CG  PRO   283      41.170  81.010  63.970  1.00  0.00            
ATOM   4471  HG1 PRO   283      41.240  80.780  62.900  1.00  0.00            
ATOM   4472  HG2 PRO   283      40.830  82.030  64.120  1.00  0.00            
ATOM   4473  CB  PRO   283      40.150  80.010  64.500  1.00  0.00            
ATOM   4474  HB1 PRO   283      39.340  79.710  63.830  1.00  0.00            
ATOM   4475  HB2 PRO   283      39.660  80.430  65.380  1.00  0.00            
ATOM   4476  CA  PRO   283      40.970  78.770  64.850  1.00  0.00            
ATOM   4477  HA  PRO   283      40.480  78.380  65.740  1.00  0.00            
ATOM   4478  C   PRO   283      40.980  77.680  63.790  1.00  0.00            
ATOM   4479  O   PRO   283      41.920  77.500  63.020  1.00  0.00            
ATOM   4480  N   PHE   284      39.860  76.950  63.710  1.00  0.00            
ATOM   4481  H   PHE   284      39.100  77.120  64.350  1.00  0.00            
ATOM   4482  CA  PHE   284      39.810  75.760  62.890  1.00  0.00            
ATOM   4483  HA  PHE   284      40.670  75.160  63.170  1.00  0.00            
ATOM   4484  CB  PHE   284      38.590  74.890  63.190  1.00  0.00            
ATOM   4485  HB1 PHE   284      38.500  74.230  62.330  1.00  0.00            
ATOM   4486  HB2 PHE   284      37.700  75.530  63.120  1.00  0.00            
ATOM   4487  CG  PHE   284      38.680  74.120  64.480  1.00  0.00            
ATOM   4488  CD1 PHE   284      39.780  73.270  64.630  1.00  0.00            
ATOM   4489  HD1 PHE   284      40.440  73.040  63.800  1.00  0.00            
ATOM   4490  CE1 PHE   284      39.820  72.440  65.750  1.00  0.00            
ATOM   4491  HE1 PHE   284      40.580  71.680  65.850  1.00  0.00            
ATOM   4492  CZ  PHE   284      38.930  72.620  66.820  1.00  0.00            
ATOM   4493  HZ  PHE   284      39.020  72.140  67.780  1.00  0.00            
ATOM   4494  CE2 PHE   284      37.900  73.560  66.700  1.00  0.00            
ATOM   4495  HE2 PHE   284      37.140  73.660  67.450  1.00  0.00            
ATOM   4496  CD2 PHE   284      37.730  74.270  65.500  1.00  0.00            
ATOM   4497  HD2 PHE   284      36.880  74.910  65.320  1.00  0.00            
ATOM   4498  C   PHE   284      39.910  75.990  61.390  1.00  0.00            
ATOM   4499  O   PHE   284      39.270  76.820  60.750  1.00  0.00            
ATOM   4500  N   ILE   285      40.760  75.130  60.800  1.00  0.00            
ATOM   4501  H   ILE   285      41.310  74.580  61.440  1.00  0.00            
ATOM   4502  CA  ILE   285      40.820  74.700  59.420  1.00  0.00            
ATOM   4503  HA  ILE   285      40.050  75.270  58.900  1.00  0.00            
ATOM   4504  CB  ILE   285      42.130  75.020  58.710  1.00  0.00            
ATOM   4505  HB  ILE   285      41.920  74.850  57.650  1.00  0.00            
ATOM   4506  CG2 ILE   285      42.290  76.520  58.970  1.00  0.00            
ATOM   4507 1HG2 ILE   285      42.780  76.960  58.100  1.00  0.00            
ATOM   4508 2HG2 ILE   285      41.340  77.040  58.950  1.00  0.00            
ATOM   4509 3HG2 ILE   285      42.910  76.840  59.810  1.00  0.00            
ATOM   4510  CG1 ILE   285      43.390  74.270  59.110  1.00  0.00            
ATOM   4511 1HG1 ILE   285      43.130  73.210  59.150  1.00  0.00            
ATOM   4512 2HG1 ILE   285      43.800  74.620  60.050  1.00  0.00            
ATOM   4513  CD  ILE   285      44.490  74.460  58.070  1.00  0.00            
ATOM   4514  HD1 ILE   285      45.490  74.250  58.450  1.00  0.00            
ATOM   4515  HD2 ILE   285      44.330  73.750  57.260  1.00  0.00            
ATOM   4516  HD3 ILE   285      44.460  75.500  57.750  1.00  0.00            
ATOM   4517  C   ILE   285      40.260  73.280  59.330  1.00  0.00            
ATOM   4518  O   ILE   285      40.190  72.580  60.330  1.00  0.00            
ATOM   4519  N   THR   286      39.860  72.800  58.150  1.00  0.00            
ATOM   4520  H   THR   286      39.860  73.390  57.320  1.00  0.00            
ATOM   4521  CA  THR   286      39.120  71.560  58.110  1.00  0.00            
ATOM   4522  HA  THR   286      38.220  71.630  58.730  1.00  0.00            
ATOM   4523  CB  THR   286      38.720  71.370  56.650  1.00  0.00            
ATOM   4524  HB  THR   286      39.640  71.380  56.050  1.00  0.00            
ATOM   4525  CG2 THR   286      37.830  70.150  56.440  1.00  0.00            
ATOM   4526 1HG2 THR   286      37.030  70.220  57.180  1.00  0.00            
ATOM   4527 2HG2 THR   286      37.380  70.100  55.450  1.00  0.00            
ATOM   4528 3HG2 THR   286      38.450  69.260  56.550  1.00  0.00            
ATOM   4529  OG1 THR   286      37.930  72.470  56.270  1.00  0.00            
ATOM   4530  HG1 THR   286      37.040  72.120  56.300  1.00  0.00            
ATOM   4531  C   THR   286      39.980  70.410  58.600  1.00  0.00            
ATOM   4532  O   THR   286      39.470  69.500  59.250  1.00  0.00            
ATOM   4533  N   SER   287      41.260  70.350  58.230  1.00  0.00            
ATOM   4534  H   SER   287      41.580  71.140  57.680  1.00  0.00            
ATOM   4535  CA  SER   287      42.260  69.380  58.630  1.00  0.00            
ATOM   4536  HA  SER   287      41.900  68.380  58.370  1.00  0.00            
ATOM   4537  CB  SER   287      43.520  69.500  57.780  1.00  0.00            
ATOM   4538  HB1 SER   287      43.410  69.390  56.710  1.00  0.00            
ATOM   4539  HB2 SER   287      44.070  68.590  58.040  1.00  0.00            
ATOM   4540  OG  SER   287      44.220  70.680  58.080  1.00  0.00            
ATOM   4541  HG  SER   287      44.440  71.110  57.240  1.00  0.00            
ATOM   4542  C   SER   287      42.580  69.410  60.110  1.00  0.00            
ATOM   4543  O   SER   287      42.930  68.340  60.610  1.00  0.00            
ATOM   4544  N   THR   288      42.410  70.520  60.830  1.00  0.00            
ATOM   4545  H   THR   288      42.320  71.390  60.310  1.00  0.00            
ATOM   4546  CA  THR   288      42.670  70.610  62.250  1.00  0.00            
ATOM   4547  HA  THR   288      43.330  69.820  62.610  1.00  0.00            
ATOM   4548  CB  THR   288      43.380  71.900  62.640  1.00  0.00            
ATOM   4549  HB  THR   288      43.410  71.780  63.720  1.00  0.00            
ATOM   4550  CG2 THR   288      44.760  71.930  61.980  1.00  0.00            
ATOM   4551 1HG2 THR   288      45.150  72.950  61.970  1.00  0.00            
ATOM   4552 2HG2 THR   288      45.500  71.370  62.550  1.00  0.00            
ATOM   4553 3HG2 THR   288      44.710  71.700  60.920  1.00  0.00            
ATOM   4554  OG1 THR   288      42.680  73.020  62.140  1.00  0.00            
ATOM   4555  HG1 THR   288      43.360  73.690  62.230  1.00  0.00            
ATOM   4556  C   THR   288      41.410  70.420  63.070  1.00  0.00            
ATOM   4557  O   THR   288      41.440  69.820  64.150  1.00  0.00            
ATOM   4558  N   LEU   289      40.250  70.650  62.450  1.00  0.00            
ATOM   4559  H   LEU   289      40.440  71.290  61.690  1.00  0.00            
ATOM   4560  CA  LEU   289      38.940  70.230  62.890  1.00  0.00            
ATOM   4561  HA  LEU   289      38.780  70.550  63.920  1.00  0.00            
ATOM   4562  CB  LEU   289      37.880  70.860  61.980  1.00  0.00            
ATOM   4563  HB1 LEU   289      37.950  70.530  60.950  1.00  0.00            
ATOM   4564  HB2 LEU   289      38.030  71.940  61.970  1.00  0.00            
ATOM   4565  CG  LEU   289      36.490  70.500  62.490  1.00  0.00            
ATOM   4566  HG  LEU   289      36.410  69.460  62.800  1.00  0.00            
ATOM   4567  CD1 LEU   289      36.120  71.280  63.750  1.00  0.00            
ATOM   4568 1HD1 LEU   289      36.350  72.340  63.610  1.00  0.00            
ATOM   4569 2HD1 LEU   289      35.050  71.070  63.840  1.00  0.00            
ATOM   4570 3HD1 LEU   289      36.660  70.860  64.600  1.00  0.00            
ATOM   4571  CD2 LEU   289      35.470  70.870  61.420  1.00  0.00            
ATOM   4572 1HD2 LEU   289      35.720  70.400  60.470  1.00  0.00            
ATOM   4573 2HD2 LEU   289      34.440  70.650  61.730  1.00  0.00            
ATOM   4574 3HD2 LEU   289      35.460  71.930  61.190  1.00  0.00            
ATOM   4575  C   LEU   289      38.770  68.720  62.910  1.00  0.00            
ATOM   4576  O   LEU   289      38.310  68.180  63.920  1.00  0.00            
ATOM   4577  N   GLN   290      39.230  68.030  61.870  1.00  0.00            
ATOM   4578  H   GLN   290      39.510  68.590  61.080  1.00  0.00            
ATOM   4579  CA  GLN   290      39.370  66.590  61.770  1.00  0.00            
ATOM   4580  HA  GLN   290      38.370  66.260  62.060  1.00  0.00            
ATOM   4581  CB  GLN   290      39.750  66.180  60.350  1.00  0.00            
ATOM   4582  HB1 GLN   290      40.030  65.140  60.480  1.00  0.00            
ATOM   4583  HB2 GLN   290      40.550  66.770  59.920  1.00  0.00            
ATOM   4584  CG  GLN   290      38.630  66.230  59.320  1.00  0.00            
ATOM   4585  HG1 GLN   290      38.370  67.270  59.100  1.00  0.00            
ATOM   4586  HG2 GLN   290      37.750  65.670  59.620  1.00  0.00            
ATOM   4587  CD  GLN   290      39.030  65.620  57.990  1.00  0.00            
ATOM   4588  OE1 GLN   290      40.010  64.880  57.850  1.00  0.00            
ATOM   4589  NE2 GLN   290      38.380  66.080  56.920  1.00  0.00            
ATOM   4590 1HE2 GLN   290      37.600  66.720  57.010  1.00  0.00            
ATOM   4591 2HE2 GLN   290      38.570  65.540  56.080  1.00  0.00            
ATOM   4592  C   GLN   290      40.360  66.030  62.780  1.00  0.00            
ATOM   4593  O   GLN   290      40.090  65.040  63.450  1.00  0.00            
ATOM   4594  N   GLN   291      41.590  66.530  62.940  1.00  0.00            
ATOM   4595  H   GLN   291      41.770  67.380  62.440  1.00  0.00            
ATOM   4596  CA  GLN   291      42.620  66.120  63.870  1.00  0.00            
ATOM   4597  HA  GLN   291      42.710  65.040  63.800  1.00  0.00            
ATOM   4598  CB  GLN   291      43.970  66.730  63.510  1.00  0.00            
ATOM   4599  HB1 GLN   291      43.810  67.810  63.540  1.00  0.00            
ATOM   4600  HB2 GLN   291      44.300  66.330  62.540  1.00  0.00            
ATOM   4601  CG  GLN   291      45.140  66.580  64.480  1.00  0.00            
ATOM   4602  HG1 GLN   291      44.730  67.040  65.370  1.00  0.00            
ATOM   4603  HG2 GLN   291      46.060  67.050  64.140  1.00  0.00            
ATOM   4604  CD  GLN   291      45.510  65.110  64.690  1.00  0.00            
ATOM   4605  OE1 GLN   291      45.390  64.150  63.930  1.00  0.00            
ATOM   4606  NE2 GLN   291      46.420  65.050  65.660  1.00  0.00            
ATOM   4607 1HE2 GLN   291      46.660  65.840  66.240  1.00  0.00            
ATOM   4608 2HE2 GLN   291      46.790  64.130  65.870  1.00  0.00            
ATOM   4609  C   GLN   291      42.190  66.440  65.300  1.00  0.00            
ATOM   4610  O   GLN   291      42.660  65.780  66.220  1.00  0.00            
ATOM   4611  N   ALA   292      41.300  67.420  65.480  1.00  0.00            
ATOM   4612  H   ALA   292      41.030  68.060  64.750  1.00  0.00            
ATOM   4613  CA  ALA   292      40.790  67.620  66.820  1.00  0.00            
ATOM   4614  HA  ALA   292      41.580  67.360  67.530  1.00  0.00            
ATOM   4615  CB  ALA   292      40.410  69.080  67.110  1.00  0.00            
ATOM   4616  HB1 ALA   292      39.550  69.460  66.550  1.00  0.00            
ATOM   4617  HB2 ALA   292      40.220  69.230  68.170  1.00  0.00            
ATOM   4618  HB3 ALA   292      41.280  69.670  66.850  1.00  0.00            
ATOM   4619  C   ALA   292      39.660  66.650  67.090  1.00  0.00            
ATOM   4620  O   ALA   292      39.610  66.100  68.190  1.00  0.00            
ATOM   4621  N   ALA   293      38.820  66.270  66.120  1.00  0.00            
ATOM   4622  H   ALA   293      38.980  66.690  65.210  1.00  0.00            
ATOM   4623  CA  ALA   293      37.680  65.410  66.320  1.00  0.00            
ATOM   4624  HA  ALA   293      37.290  65.670  67.310  1.00  0.00            
ATOM   4625  CB  ALA   293      36.560  65.600  65.300  1.00  0.00            
ATOM   4626  HB1 ALA   293      35.730  64.910  65.510  1.00  0.00            
ATOM   4627  HB2 ALA   293      36.250  66.640  65.280  1.00  0.00            
ATOM   4628  HB3 ALA   293      36.850  65.390  64.280  1.00  0.00            
ATOM   4629  C   ALA   293      38.080  63.950  66.430  1.00  0.00            
ATOM   4630  O   ALA   293      37.380  63.270  67.190  1.00  0.00            
ATOM   4631  N   SER   294      39.200  63.470  65.890  1.00  0.00            
ATOM   4632  H   SER   294      39.710  64.090  65.270  1.00  0.00            
ATOM   4633  CA  SER   294      39.750  62.220  66.370  1.00  0.00            
ATOM   4634  HA  SER   294      38.970  61.470  66.360  1.00  0.00            
ATOM   4635  CB  SER   294      40.890  61.750  65.470  1.00  0.00            
ATOM   4636  HB1 SER   294      40.560  61.390  64.500  1.00  0.00            
ATOM   4637  HB2 SER   294      41.410  60.980  66.040  1.00  0.00            
ATOM   4638  OG  SER   294      41.730  62.830  65.110  1.00  0.00            
ATOM   4639  HG  SER   294      42.580  62.450  64.860  1.00  0.00            
ATOM   4640  C   SER   294      40.410  62.230  67.740  1.00  0.00            
ATOM   4641  O   SER   294      40.140  61.350  68.550  1.00  0.00            
ATOM   4642  N   THR   295      41.230  63.250  68.000  1.00  0.00            
ATOM   4643  H   THR   295      41.510  63.930  67.300  1.00  0.00            
ATOM   4644  CA  THR   295      42.070  63.270  69.180  1.00  0.00            
ATOM   4645  HA  THR   295      42.310  62.230  69.410  1.00  0.00            
ATOM   4646  CB  THR   295      43.410  63.950  68.960  1.00  0.00            
ATOM   4647  HB  THR   295      44.030  63.930  69.860  1.00  0.00            
ATOM   4648  CG2 THR   295      44.190  63.340  67.800  1.00  0.00            
ATOM   4649 1HG2 THR   295      43.860  63.640  66.800  1.00  0.00            
ATOM   4650 2HG2 THR   295      45.250  63.600  67.860  1.00  0.00            
ATOM   4651 3HG2 THR   295      44.130  62.260  67.950  1.00  0.00            
ATOM   4652  OG1 THR   295      43.310  65.340  68.700  1.00  0.00            
ATOM   4653  HG1 THR   295      43.110  65.470  67.770  1.00  0.00            
ATOM   4654  C   THR   295      41.370  63.680  70.480  1.00  0.00            
ATOM   4655  O   THR   295      41.860  63.330  71.550  1.00  0.00            
ATOM   4656  N   ARG   296      40.300  64.460  70.390  1.00  0.00            
ATOM   4657  H   ARG   296      40.020  64.870  69.500  1.00  0.00            
ATOM   4658  CA  ARG   296      39.480  64.920  71.490  1.00  0.00            
ATOM   4659  HA  ARG   296      40.010  64.740  72.430  1.00  0.00            
ATOM   4660  CB  ARG   296      39.290  66.430  71.400  1.00  0.00            
ATOM   4661  HB1 ARG   296      38.660  66.700  72.240  1.00  0.00            
ATOM   4662  HB2 ARG   296      38.740  66.820  70.540  1.00  0.00            
ATOM   4663  CG  ARG   296      40.550  67.290  71.310  1.00  0.00            
ATOM   4664  HG1 ARG   296      40.300  68.340  71.170  1.00  0.00            
ATOM   4665  HG2 ARG   296      41.170  67.020  70.450  1.00  0.00            
ATOM   4666  CD  ARG   296      41.380  67.220  72.590  1.00  0.00            
ATOM   4667  HD1 ARG   296      41.230  66.240  73.060  1.00  0.00            
ATOM   4668  HD2 ARG   296      40.970  67.960  73.270  1.00  0.00            
ATOM   4669  NE  ARG   296      42.780  67.420  72.230  1.00  0.00            
ATOM   4670  HE  ARG   296      43.030  67.680  71.290  1.00  0.00            
ATOM   4671  CZ  ARG   296      43.830  67.510  73.060  1.00  0.00            
ATOM   4672  NH1 ARG   296      43.660  67.340  74.370  1.00  0.00            
ATOM   4673 1HH1 ARG   296      42.710  67.460  74.670  1.00  0.00            
ATOM   4674 2HH1 ARG   296      44.500  67.460  74.920  1.00  0.00            
ATOM   4675  NH2 ARG   296      45.090  67.720  72.660  1.00  0.00            
ATOM   4676 1HH2 ARG   296      45.270  67.970  71.690  1.00  0.00            
ATOM   4677 2HH2 ARG   296      45.870  67.770  73.300  1.00  0.00            
ATOM   4678  C   ARG   296      38.110  64.270  71.580  1.00  0.00            
ATOM   4679  O   ARG   296      37.560  64.180  72.670  1.00  0.00            
ATOM   4680  N   LEU   297      37.510  63.780  70.490  1.00  0.00            
ATOM   4681  H   LEU   297      37.930  63.880  69.580  1.00  0.00            
ATOM   4682  CA  LEU   297      36.110  63.420  70.450  1.00  0.00            
ATOM   4683  HA  LEU   297      35.650  63.440  71.440  1.00  0.00            
ATOM   4684  CB  LEU   297      35.240  64.280  69.540  1.00  0.00            
ATOM   4685  HB1 LEU   297      34.200  64.090  69.830  1.00  0.00            
ATOM   4686  HB2 LEU   297      35.390  63.960  68.510  1.00  0.00            
ATOM   4687  CG  LEU   297      35.430  65.790  69.640  1.00  0.00            
ATOM   4688  HG  LEU   297      36.390  66.090  69.240  1.00  0.00            
ATOM   4689  CD1 LEU   297      34.390  66.440  68.730  1.00  0.00            
ATOM   4690 1HD1 LEU   297      34.580  66.030  67.740  1.00  0.00            
ATOM   4691 2HD1 LEU   297      33.420  66.140  69.120  1.00  0.00            
ATOM   4692 3HD1 LEU   297      34.420  67.530  68.790  1.00  0.00            
ATOM   4693  CD2 LEU   297      35.330  66.320  71.070  1.00  0.00            
ATOM   4694 1HD2 LEU   297      34.960  67.350  71.070  1.00  0.00            
ATOM   4695 2HD2 LEU   297      34.710  65.770  71.770  1.00  0.00            
ATOM   4696 3HD2 LEU   297      36.320  66.410  71.520  1.00  0.00            
ATOM   4697  C   LEU   297      36.000  61.980  69.970  1.00  0.00            
ATOM   4698  O   LEU   297      34.900  61.430  70.020  1.00  0.00            
ATOM   4699  N   GLY   298      37.000  61.300  69.410  1.00  0.00            
ATOM   4700  H   GLY   298      37.870  61.810  69.360  1.00  0.00            
ATOM   4701  CA  GLY   298      36.910  59.890  69.070  1.00  0.00            
ATOM   4702  HA1 GLY   298      36.400  59.340  69.860  1.00  0.00            
ATOM   4703  HA2 GLY   298      37.870  59.430  68.890  1.00  0.00            
ATOM   4704  C   GLY   298      36.040  59.620  67.850  1.00  0.00            
ATOM   4705  O   GLY   298      35.460  58.540  67.730  1.00  0.00            
ATOM   4706  N   PHE   299      35.910  60.660  67.020  1.00  0.00            
ATOM   4707  H   PHE   299      36.460  61.460  67.310  1.00  0.00            
ATOM   4708  CA  PHE   299      35.120  60.690  65.810  1.00  0.00            
ATOM   4709  HA  PHE   299      34.280  60.000  65.900  1.00  0.00            
ATOM   4710  CB  PHE   299      34.520  62.080  65.610  1.00  0.00            
ATOM   4711  HB1 PHE   299      34.260  62.100  64.560  1.00  0.00            
ATOM   4712  HB2 PHE   299      35.240  62.860  65.840  1.00  0.00            
ATOM   4713  CG  PHE   299      33.220  62.410  66.300  1.00  0.00            
ATOM   4714  CD1 PHE   299      32.580  63.600  65.920  1.00  0.00            
ATOM   4715  HD1 PHE   299      32.960  64.170  65.080  1.00  0.00            
ATOM   4716  CE1 PHE   299      31.420  63.960  66.620  1.00  0.00            
ATOM   4717  HE1 PHE   299      30.890  64.860  66.340  1.00  0.00            
ATOM   4718  CZ  PHE   299      31.060  63.250  67.770  1.00  0.00            
ATOM   4719  HZ  PHE   299      30.170  63.620  68.270  1.00  0.00            
ATOM   4720  CE2 PHE   299      31.790  62.140  68.210  1.00  0.00            
ATOM   4721  HE2 PHE   299      31.430  61.570  69.060  1.00  0.00            
ATOM   4722  CD2 PHE   299      32.900  61.720  67.470  1.00  0.00            
ATOM   4723  HD2 PHE   299      33.490  60.880  67.810  1.00  0.00            
ATOM   4724  C   PHE   299      35.970  60.230  64.630  1.00  0.00            
ATOM   4725  O   PHE   299      37.080  60.730  64.510  1.00  0.00            
ATOM   4726  N   GLY   300      35.450  59.390  63.720  1.00  0.00            
ATOM   4727  H   GLY   300      34.540  59.020  63.930  1.00  0.00            
ATOM   4728  CA  GLY   300      36.060  59.170  62.430  1.00  0.00            
ATOM   4729  HA1 GLY   300      35.640  58.280  61.950  1.00  0.00            
ATOM   4730  HA2 GLY   300      37.130  58.970  62.520  1.00  0.00            
ATOM   4731  C   GLY   300      35.790  60.320  61.480  1.00  0.00            
ATOM   4732  O   GLY   300      34.820  61.040  61.720  1.00  0.00            
ATOM   4733  N   VAL   301      36.570  60.430  60.400  1.00  0.00            
ATOM   4734  H   VAL   301      37.290  59.720  60.320  1.00  0.00            
ATOM   4735  CA  VAL   301      36.520  61.530  59.460  1.00  0.00            
ATOM   4736  HA  VAL   301      36.650  62.430  60.070  1.00  0.00            
ATOM   4737  CB  VAL   301      37.610  61.420  58.410  1.00  0.00            
ATOM   4738  HB  VAL   301      37.500  60.430  57.970  1.00  0.00            
ATOM   4739  CG1 VAL   301      37.510  62.450  57.290  1.00  0.00            
ATOM   4740 1HG1 VAL   301      36.760  62.120  56.570  1.00  0.00            
ATOM   4741 2HG1 VAL   301      37.290  63.440  57.700  1.00  0.00            
ATOM   4742 3HG1 VAL   301      38.430  62.340  56.720  1.00  0.00            
ATOM   4743  CG2 VAL   301      38.980  61.470  59.070  1.00  0.00            
ATOM   4744 1HG2 VAL   301      39.020  60.680  59.820  1.00  0.00            
ATOM   4745 2HG2 VAL   301      39.830  61.310  58.410  1.00  0.00            
ATOM   4746 3HG2 VAL   301      39.130  62.430  59.580  1.00  0.00            
ATOM   4747  C   VAL   301      35.180  61.660  58.740  1.00  0.00            
ATOM   4748  O   VAL   301      34.790  62.810  58.550  1.00  0.00            
ATOM   4749  N   LYS   302      34.470  60.580  58.430  1.00  0.00            
ATOM   4750  H   LYS   302      34.850  59.690  58.730  1.00  0.00            
ATOM   4751  CA  LYS   302      33.130  60.690  57.900  1.00  0.00            
ATOM   4752  HA  LYS   302      32.970  61.340  57.040  1.00  0.00            
ATOM   4753  CB  LYS   302      32.610  59.280  57.630  1.00  0.00            
ATOM   4754  HB1 LYS   302      31.650  59.330  57.110  1.00  0.00            
ATOM   4755  HB2 LYS   302      32.660  58.730  58.570  1.00  0.00            
ATOM   4756  CG  LYS   302      33.540  58.610  56.620  1.00  0.00            
ATOM   4757  HG1 LYS   302      33.250  57.570  56.490  1.00  0.00            
ATOM   4758  HG2 LYS   302      34.560  58.500  56.990  1.00  0.00            
ATOM   4759  CD  LYS   302      33.800  59.300  55.280  1.00  0.00            
ATOM   4760  HD1 LYS   302      34.710  58.900  54.850  1.00  0.00            
ATOM   4761  HD2 LYS   302      34.010  60.350  55.480  1.00  0.00            
ATOM   4762  CE  LYS   302      32.580  59.190  54.360  1.00  0.00            
ATOM   4763  HE1 LYS   302      31.770  59.750  54.820  1.00  0.00            
ATOM   4764  HE2 LYS   302      32.140  58.200  54.340  1.00  0.00            
ATOM   4765  NZ  LYS   302      32.870  59.670  53.000  1.00  0.00            
ATOM   4766  HZ1 LYS   302      32.040  59.640  52.420  1.00  0.00            
ATOM   4767  HZ2 LYS   302      33.260  60.600  52.950  1.00  0.00            
ATOM   4768  HZ3 LYS   302      33.540  59.080  52.520  1.00  0.00            
ATOM   4769  C   LYS   302      32.230  61.320  58.960  1.00  0.00            
ATOM   4770  O   LYS   302      31.470  62.190  58.530  1.00  0.00            
ATOM   4771  N   LYS   303      32.290  60.990  60.250  1.00  0.00            
ATOM   4772  H   LYS   303      32.890  60.270  60.620  1.00  0.00            
ATOM   4773  CA  LYS   303      31.370  61.530  61.230  1.00  0.00            
ATOM   4774  HA  LYS   303      30.340  61.530  60.890  1.00  0.00            
ATOM   4775  CB  LYS   303      31.490  60.640  62.460  1.00  0.00            
ATOM   4776  HB1 LYS   303      32.540  60.820  62.680  1.00  0.00            
ATOM   4777  HB2 LYS   303      31.350  59.580  62.240  1.00  0.00            
ATOM   4778  CG  LYS   303      30.570  61.030  63.610  1.00  0.00            
ATOM   4779  HG1 LYS   303      29.540  61.160  63.260  1.00  0.00            
ATOM   4780  HG2 LYS   303      30.950  61.950  64.040  1.00  0.00            
ATOM   4781  CD  LYS   303      30.640  59.920  64.660  1.00  0.00            
ATOM   4782  HD1 LYS   303      31.690  59.860  64.950  1.00  0.00            
ATOM   4783  HD2 LYS   303      30.260  59.030  64.170  1.00  0.00            
ATOM   4784  CE  LYS   303      29.820  60.160  65.930  1.00  0.00            
ATOM   4785  HE1 LYS   303      28.760  60.150  65.680  1.00  0.00            
ATOM   4786  HE2 LYS   303      30.020  61.130  66.390  1.00  0.00            
ATOM   4787  NZ  LYS   303      30.000  59.130  66.960  1.00  0.00            
ATOM   4788  HZ1 LYS   303      29.460  58.300  66.750  1.00  0.00            
ATOM   4789  HZ2 LYS   303      30.940  58.760  67.050  1.00  0.00            
ATOM   4790  HZ3 LYS   303      29.610  59.520  67.810  1.00  0.00            
ATOM   4791  C   LYS   303      31.640  62.980  61.630  1.00  0.00            
ATOM   4792  O   LYS   303      30.690  63.740  61.800  1.00  0.00            
ATOM   4793  N   THR   304      32.940  63.240  61.700  1.00  0.00            
ATOM   4794  H   THR   304      33.580  62.460  61.700  1.00  0.00            
ATOM   4795  CA  THR   304      33.350  64.640  61.660  1.00  0.00            
ATOM   4796  HA  THR   304      33.050  65.030  62.630  1.00  0.00            
ATOM   4797  CB  THR   304      34.860  64.830  61.780  1.00  0.00            
ATOM   4798  HB  THR   304      35.350  64.590  60.840  1.00  0.00            
ATOM   4799  CG2 THR   304      35.260  66.220  62.260  1.00  0.00            
ATOM   4800 1HG2 THR   304      36.320  66.310  62.520  1.00  0.00            
ATOM   4801 2HG2 THR   304      34.980  66.940  61.500  1.00  0.00            
ATOM   4802 3HG2 THR   304      34.660  66.420  63.150  1.00  0.00            
ATOM   4803  OG1 THR   304      35.280  63.970  62.810  1.00  0.00            
ATOM   4804  HG1 THR   304      36.210  63.850  62.620  1.00  0.00            
ATOM   4805  C   THR   304      32.750  65.500  60.560  1.00  0.00            
ATOM   4806  O   THR   304      32.150  66.550  60.800  1.00  0.00            
ATOM   4807  N   MET   305      32.950  65.020  59.330  1.00  0.00            
ATOM   4808  H   MET   305      33.160  64.050  59.180  1.00  0.00            
ATOM   4809  CA  MET   305      32.650  65.840  58.170  1.00  0.00            
ATOM   4810  HA  MET   305      32.870  66.900  58.340  1.00  0.00            
ATOM   4811  CB  MET   305      33.550  65.290  57.070  1.00  0.00            
ATOM   4812  HB1 MET   305      33.320  65.650  56.070  1.00  0.00            
ATOM   4813  HB2 MET   305      33.370  64.210  57.050  1.00  0.00            
ATOM   4814  CG  MET   305      35.040  65.550  57.280  1.00  0.00            
ATOM   4815  HG1 MET   305      35.550  65.220  56.370  1.00  0.00            
ATOM   4816  HG2 MET   305      35.450  65.030  58.150  1.00  0.00            
ATOM   4817  SD  MET   305      35.560  67.250  57.610  1.00  0.00            
ATOM   4818  CE  MET   305      35.050  68.100  56.100  1.00  0.00            
ATOM   4819  HE1 MET   305      34.030  67.750  55.910  1.00  0.00            
ATOM   4820  HE2 MET   305      35.130  69.180  56.210  1.00  0.00            
ATOM   4821  HE3 MET   305      35.700  67.780  55.280  1.00  0.00            
ATOM   4822  C   MET   305      31.170  65.890  57.820  1.00  0.00            
ATOM   4823  O   MET   305      30.660  66.920  57.380  1.00  0.00            
ATOM   4824  N   MET   306      30.370  64.870  58.120  1.00  0.00            
ATOM   4825  H   MET   306      30.670  63.980  58.500  1.00  0.00            
ATOM   4826  CA  MET   306      28.920  64.930  58.040  1.00  0.00            
ATOM   4827  HA  MET   306      28.710  65.260  57.030  1.00  0.00            
ATOM   4828  CB  MET   306      28.370  63.530  58.300  1.00  0.00            
ATOM   4829  HB1 MET   306      28.600  62.980  59.210  1.00  0.00            
ATOM   4830  HB2 MET   306      28.910  62.880  57.610  1.00  0.00            
ATOM   4831  CG  MET   306      26.900  63.460  57.910  1.00  0.00            
ATOM   4832  HG1 MET   306      26.750  64.090  57.030  1.00  0.00            
ATOM   4833  HG2 MET   306      26.310  63.980  58.660  1.00  0.00            
ATOM   4834  SD  MET   306      26.410  61.770  57.450  1.00  0.00            
ATOM   4835  CE  MET   306      27.130  60.760  58.780  1.00  0.00            
ATOM   4836  HE1 MET   306      26.980  59.710  58.550  1.00  0.00            
ATOM   4837  HE2 MET   306      28.190  60.860  59.020  1.00  0.00            
ATOM   4838  HE3 MET   306      26.760  61.060  59.750  1.00  0.00            
ATOM   4839  C   MET   306      28.310  65.710  59.190  1.00  0.00            
ATOM   4840  O   MET   306      27.340  66.410  58.910  1.00  0.00            
ATOM   4841  N   MET   307      28.860  65.680  60.410  1.00  0.00            
ATOM   4842  H   MET   307      29.500  64.940  60.660  1.00  0.00            
ATOM   4843  CA  MET   307      28.360  66.460  61.520  1.00  0.00            
ATOM   4844  HA  MET   307      27.310  66.140  61.510  1.00  0.00            
ATOM   4845  CB  MET   307      29.000  65.900  62.790  1.00  0.00            
ATOM   4846  HB1 MET   307      30.070  66.090  62.780  1.00  0.00            
ATOM   4847  HB2 MET   307      28.810  64.830  62.880  1.00  0.00            
ATOM   4848  CG  MET   307      28.350  66.680  63.930  1.00  0.00            
ATOM   4849  HG1 MET   307      27.270  66.730  63.820  1.00  0.00            
ATOM   4850  HG2 MET   307      28.820  67.660  63.870  1.00  0.00            
ATOM   4851  SD  MET   307      28.510  65.970  65.590  1.00  0.00            
ATOM   4852  CE  MET   307      27.700  64.360  65.380  1.00  0.00            
ATOM   4853  HE1 MET   307      28.430  63.640  65.030  1.00  0.00            
ATOM   4854  HE2 MET   307      27.540  64.070  66.410  1.00  0.00            
ATOM   4855  HE3 MET   307      26.730  64.280  64.890  1.00  0.00            
ATOM   4856  C   MET   307      28.560  67.930  61.220  1.00  0.00            
ATOM   4857  O   MET   307      27.630  68.720  61.380  1.00  0.00            
ATOM   4858  N   ALA   308      29.760  68.300  60.760  1.00  0.00            
ATOM   4859  H   ALA   308      30.560  67.680  60.690  1.00  0.00            
ATOM   4860  CA  ALA   308      30.030  69.680  60.420  1.00  0.00            
ATOM   4861  HA  ALA   308      29.970  70.280  61.330  1.00  0.00            
ATOM   4862  CB  ALA   308      31.510  69.740  60.060  1.00  0.00            
ATOM   4863  HB1 ALA   308      32.110  69.350  60.880  1.00  0.00            
ATOM   4864  HB2 ALA   308      31.710  69.090  59.210  1.00  0.00            
ATOM   4865  HB3 ALA   308      31.790  70.780  59.880  1.00  0.00            
ATOM   4866  C   ALA   308      29.080  70.240  59.370  1.00  0.00            
ATOM   4867  O   ALA   308      28.450  71.290  59.450  1.00  0.00            
ATOM   4868  N   GLN   309      28.760  69.420  58.360  1.00  0.00            
ATOM   4869  H   GLN   309      29.260  68.540  58.280  1.00  0.00            
ATOM   4870  CA  GLN   309      27.850  69.830  57.310  1.00  0.00            
ATOM   4871  HA  GLN   309      28.150  70.850  57.090  1.00  0.00            
ATOM   4872  CB  GLN   309      28.170  69.040  56.040  1.00  0.00            
ATOM   4873  HB1 GLN   309      28.120  67.970  56.190  1.00  0.00            
ATOM   4874  HB2 GLN   309      29.170  69.320  55.710  1.00  0.00            
ATOM   4875  CG  GLN   309      27.140  69.300  54.940  1.00  0.00            
ATOM   4876  HG1 GLN   309      27.230  70.360  54.690  1.00  0.00            
ATOM   4877  HG2 GLN   309      26.150  69.020  55.280  1.00  0.00            
ATOM   4878  CD  GLN   309      27.520  68.510  53.700  1.00  0.00            
ATOM   4879  OE1 GLN   309      28.600  68.010  53.410  1.00  0.00            
ATOM   4880  NE2 GLN   309      26.550  68.240  52.830  1.00  0.00            
ATOM   4881 1HE2 GLN   309      25.710  68.750  53.050  1.00  0.00            
ATOM   4882 2HE2 GLN   309      26.830  67.810  51.950  1.00  0.00            
ATOM   4883  C   GLN   309      26.380  69.810  57.710  1.00  0.00            
ATOM   4884  O   GLN   309      25.570  70.650  57.320  1.00  0.00            
ATOM   4885  N   ARG   310      26.000  68.980  58.680  1.00  0.00            
ATOM   4886  H   ARG   310      26.570  68.180  58.930  1.00  0.00            
ATOM   4887  CA  ARG   310      24.750  69.130  59.390  1.00  0.00            
ATOM   4888  HA  ARG   310      23.980  69.210  58.620  1.00  0.00            
ATOM   4889  CB  ARG   310      24.560  67.910  60.280  1.00  0.00            
ATOM   4890  HB1 ARG   310      25.340  67.850  61.040  1.00  0.00            
ATOM   4891  HB2 ARG   310      24.720  66.970  59.760  1.00  0.00            
ATOM   4892  CG  ARG   310      23.290  67.890  61.130  1.00  0.00            
ATOM   4893  HG1 ARG   310      23.320  68.530  62.010  1.00  0.00            
ATOM   4894  HG2 ARG   310      23.230  66.890  61.540  1.00  0.00            
ATOM   4895  CD  ARG   310      22.030  68.270  60.350  1.00  0.00            
ATOM   4896  HD1 ARG   310      21.870  67.530  59.570  1.00  0.00            
ATOM   4897  HD2 ARG   310      22.100  69.220  59.820  1.00  0.00            
ATOM   4898  NE  ARG   310      20.790  68.300  61.130  1.00  0.00            
ATOM   4899  HE  ARG   310      20.980  68.390  62.120  1.00  0.00            
ATOM   4900  CZ  ARG   310      19.500  68.120  60.820  1.00  0.00            
ATOM   4901  NH1 ARG   310      19.020  67.930  59.580  1.00  0.00            
ATOM   4902 1HH1 ARG   310      19.670  68.070  58.820  1.00  0.00            
ATOM   4903 2HH1 ARG   310      18.070  67.620  59.440  1.00  0.00            
ATOM   4904  NH2 ARG   310      18.610  68.210  61.810  1.00  0.00            
ATOM   4905 1HH2 ARG   310      18.970  68.250  62.750  1.00  0.00            
ATOM   4906 2HH2 ARG   310      17.650  67.900  61.740  1.00  0.00            
ATOM   4907  C   ARG   310      24.640  70.460  60.130  1.00  0.00            
ATOM   4908  O   ARG   310      23.560  71.040  60.100  1.00  0.00            
ATOM   4909  N   LEU   311      25.750  70.960  60.680  1.00  0.00            
ATOM   4910  H   LEU   311      26.590  70.410  60.590  1.00  0.00            
ATOM   4911  CA  LEU   311      25.670  72.270  61.290  1.00  0.00            
ATOM   4912  HA  LEU   311      24.770  72.350  61.890  1.00  0.00            
ATOM   4913  CB  LEU   311      26.770  72.400  62.340  1.00  0.00            
ATOM   4914  HB1 LEU   311      27.010  73.450  62.530  1.00  0.00            
ATOM   4915  HB2 LEU   311      27.680  71.950  61.930  1.00  0.00            
ATOM   4916  CG  LEU   311      26.630  71.620  63.640  1.00  0.00            
ATOM   4917  HG  LEU   311      26.240  70.630  63.410  1.00  0.00            
ATOM   4918  CD1 LEU   311      27.990  71.590  64.340  1.00  0.00            
ATOM   4919 1HD1 LEU   311      27.870  70.840  65.110  1.00  0.00            
ATOM   4920 2HD1 LEU   311      28.680  71.260  63.560  1.00  0.00            
ATOM   4921 3HD1 LEU   311      28.340  72.560  64.690  1.00  0.00            
ATOM   4922  CD2 LEU   311      25.760  72.400  64.620  1.00  0.00            
ATOM   4923 1HD2 LEU   311      24.740  72.590  64.290  1.00  0.00            
ATOM   4924 2HD2 LEU   311      25.750  71.820  65.540  1.00  0.00            
ATOM   4925 3HD2 LEU   311      26.190  73.380  64.830  1.00  0.00            
ATOM   4926  C   LEU   311      25.700  73.430  60.290  1.00  0.00            
ATOM   4927  O   LEU   311      25.130  74.500  60.500  1.00  0.00            
ATOM   4928  N   TYR   312      26.330  73.270  59.130  1.00  0.00            
ATOM   4929  H   TYR   312      26.870  72.420  59.090  1.00  0.00            
ATOM   4930  CA  TYR   312      26.520  74.270  58.100  1.00  0.00            
ATOM   4931  HA  TYR   312      26.800  75.230  58.530  1.00  0.00            
ATOM   4932  CB  TYR   312      27.600  73.860  57.100  1.00  0.00            
ATOM   4933  HB1 TYR   312      27.540  72.870  56.650  1.00  0.00            
ATOM   4934  HB2 TYR   312      28.540  73.820  57.660  1.00  0.00            
ATOM   4935  CG  TYR   312      27.830  74.780  55.920  1.00  0.00            
ATOM   4936  CD1 TYR   312      28.140  76.130  56.080  1.00  0.00            
ATOM   4937  HD1 TYR   312      28.300  76.540  57.070  1.00  0.00            
ATOM   4938  CE1 TYR   312      28.410  76.970  54.990  1.00  0.00            
ATOM   4939  HE1 TYR   312      28.800  77.960  55.220  1.00  0.00            
ATOM   4940  CZ  TYR   312      28.280  76.470  53.680  1.00  0.00            
ATOM   4941  OH  TYR   312      28.460  77.240  52.570  1.00  0.00            
ATOM   4942  HH  TYR   312      28.240  76.790  51.750  1.00  0.00            
ATOM   4943  CE2 TYR   312      27.820  75.150  53.530  1.00  0.00            
ATOM   4944  HE2 TYR   312      27.680  74.780  52.520  1.00  0.00            
ATOM   4945  CD2 TYR   312      27.640  74.290  54.620  1.00  0.00            
ATOM   4946  HD2 TYR   312      27.500  73.230  54.540  1.00  0.00            
ATOM   4947  C   TYR   312      25.160  74.490  57.450  1.00  0.00            
ATOM   4948  O   TYR   312      24.730  75.640  57.420  1.00  0.00            
ATOM   4949  N   GLU   313      24.420  73.470  57.020  1.00  0.00            
ATOM   4950  H   GLU   313      24.940  72.600  57.070  1.00  0.00            
ATOM   4951  CA  GLU   313      23.240  73.520  56.180  1.00  0.00            
ATOM   4952  HA  GLU   313      23.400  74.340  55.470  1.00  0.00            
ATOM   4953  CB  GLU   313      23.070  72.290  55.300  1.00  0.00            
ATOM   4954  HB1 GLU   313      22.180  72.360  54.680  1.00  0.00            
ATOM   4955  HB2 GLU   313      22.960  71.430  55.960  1.00  0.00            
ATOM   4956  CG  GLU   313      24.240  71.950  54.380  1.00  0.00            
ATOM   4957  HG1 GLU   313      25.180  71.780  54.920  1.00  0.00            
ATOM   4958  HG2 GLU   313      24.420  72.900  53.860  1.00  0.00            
ATOM   4959  CD  GLU   313      24.040  70.890  53.310  1.00  0.00            
ATOM   4960  OE1 GLU   313      23.660  71.100  52.140  1.00  0.00            
ATOM   4961  OE2 GLU   313      24.220  69.690  53.630  1.00  0.00            
ATOM   4962  C   GLU   313      22.000  73.880  57.000  1.00  0.00            
ATOM   4963  O   GLU   313      21.030  74.490  56.560  1.00  0.00            
ATOM   4964  N   ALA   314      22.140  73.620  58.300  1.00  0.00            
ATOM   4965  H   ALA   314      22.900  72.990  58.520  1.00  0.00            
ATOM   4966  CA  ALA   314      21.250  74.110  59.330  1.00  0.00            
ATOM   4967  HA  ALA   314      20.230  74.240  58.960  1.00  0.00            
ATOM   4968  CB  ALA   314      21.070  73.110  60.470  1.00  0.00            
ATOM   4969  HB1 ALA   314      20.170  73.390  61.020  1.00  0.00            
ATOM   4970  HB2 ALA   314      21.070  72.120  60.010  1.00  0.00            
ATOM   4971  HB3 ALA   314      21.890  73.070  61.190  1.00  0.00            
ATOM   4972  C   ALA   314      21.580  75.520  59.790  1.00  0.00            
ATOM   4973  O   ALA   314      20.810  76.030  60.600  1.00  0.00            
ATOM   4974  N   GLY   315      22.690  76.100  59.340  1.00  0.00            
ATOM   4975  H   GLY   315      23.120  75.540  58.620  1.00  0.00            
ATOM   4976  CA  GLY   315      23.060  77.490  59.520  1.00  0.00            
ATOM   4977  HA1 GLY   315      22.140  78.070  59.540  1.00  0.00            
ATOM   4978  HA2 GLY   315      23.630  77.790  58.640  1.00  0.00            
ATOM   4979  C   GLY   315      23.830  77.940  60.750  1.00  0.00            
ATOM   4980  O   GLY   315      23.870  79.120  61.070  1.00  0.00            
ATOM   4981  N   TYR   316      24.300  76.910  61.460  1.00  0.00            
ATOM   4982  H   TYR   316      24.300  75.990  61.040  1.00  0.00            
ATOM   4983  CA  TYR   316      24.950  77.110  62.750  1.00  0.00            
ATOM   4984  HA  TYR   316      24.340  77.880  63.240  1.00  0.00            
ATOM   4985  CB  TYR   316      24.810  75.810  63.530  1.00  0.00            
ATOM   4986  HB1 TYR   316      25.510  75.980  64.350  1.00  0.00            
ATOM   4987  HB2 TYR   316      25.160  74.880  63.070  1.00  0.00            
ATOM   4988  CG  TYR   316      23.470  75.430  64.110  1.00  0.00            
ATOM   4989  CD1 TYR   316      22.690  74.500  63.400  1.00  0.00            
ATOM   4990  HD1 TYR   316      23.060  73.970  62.540  1.00  0.00            
ATOM   4991  CE1 TYR   316      21.420  74.170  63.880  1.00  0.00            
ATOM   4992  HE1 TYR   316      20.860  73.390  63.380  1.00  0.00            
ATOM   4993  CZ  TYR   316      20.860  74.870  64.970  1.00  0.00            
ATOM   4994  OH  TYR   316      19.670  74.440  65.460  1.00  0.00            
ATOM   4995  HH  TYR   316      19.330  74.870  66.250  1.00  0.00            
ATOM   4996  CE2 TYR   316      21.570  75.900  65.630  1.00  0.00            
ATOM   4997  HE2 TYR   316      21.120  76.470  66.430  1.00  0.00            
ATOM   4998  CD2 TYR   316      22.890  76.080  65.210  1.00  0.00            
ATOM   4999  HD2 TYR   316      23.530  76.720  65.790  1.00  0.00            
ATOM   5000  C   TYR   316      26.380  77.630  62.700  1.00  0.00            
ATOM   5001  O   TYR   316      26.780  78.360  63.600  1.00  0.00            
ATOM   5002  N   ILE   317      27.200  77.280  61.710  1.00  0.00            
ATOM   5003  H   ILE   317      26.870  76.520  61.140  1.00  0.00            
ATOM   5004  CA  ILE   317      28.620  77.560  61.570  1.00  0.00            
ATOM   5005  HA  ILE   317      28.950  78.220  62.360  1.00  0.00            
ATOM   5006  CB  ILE   317      29.350  76.260  61.880  1.00  0.00            
ATOM   5007  HB  ILE   317      30.430  76.420  61.790  1.00  0.00            
ATOM   5008  CG2 ILE   317      29.270  75.910  63.370  1.00  0.00            
ATOM   5009 1HG2 ILE   317      29.240  76.800  64.000  1.00  0.00            
ATOM   5010 2HG2 ILE   317      28.330  75.380  63.490  1.00  0.00            
ATOM   5011 3HG2 ILE   317      30.110  75.270  63.620  1.00  0.00            
ATOM   5012  CG1 ILE   317      29.090  75.050  61.000  1.00  0.00            
ATOM   5013 1HG1 ILE   317      28.960  75.460  60.000  1.00  0.00            
ATOM   5014 2HG1 ILE   317      28.130  74.610  61.290  1.00  0.00            
ATOM   5015  CD  ILE   317      30.150  73.960  60.980  1.00  0.00            
ATOM   5016  HD1 ILE   317      30.940  74.420  60.390  1.00  0.00            
ATOM   5017  HD2 ILE   317      30.320  73.730  62.030  1.00  0.00            
ATOM   5018  HD3 ILE   317      29.720  73.120  60.430  1.00  0.00            
ATOM   5019  C   ILE   317      28.950  78.000  60.150  1.00  0.00            
ATOM   5020  O   ILE   317      28.190  77.680  59.240  1.00  0.00            
ATOM   5021  N   THR   318      30.030  78.760  59.950  1.00  0.00            
ATOM   5022  H   THR   318      30.480  79.130  60.780  1.00  0.00            
ATOM   5023  CA  THR   318      30.520  79.070  58.620  1.00  0.00            
ATOM   5024  HA  THR   318      29.650  79.320  58.030  1.00  0.00            
ATOM   5025  CB  THR   318      31.460  80.270  58.690  1.00  0.00            
ATOM   5026  HB  THR   318      31.600  80.500  57.630  1.00  0.00            
ATOM   5027  CG2 THR   318      31.070  81.560  59.410  1.00  0.00            
ATOM   5028 1HG2 THR   318      31.920  82.230  59.290  1.00  0.00            
ATOM   5029 2HG2 THR   318      30.260  81.980  58.800  1.00  0.00            
ATOM   5030 3HG2 THR   318      30.840  81.300  60.440  1.00  0.00            
ATOM   5031  OG1 THR   318      32.680  79.920  59.290  1.00  0.00            
ATOM   5032  HG1 THR   318      33.340  80.560  59.010  1.00  0.00            
ATOM   5033  C   THR   318      31.180  77.840  58.000  1.00  0.00            
ATOM   5034  O   THR   318      31.150  76.730  58.530  1.00  0.00            
ATOM   5035  N   TYR   319      31.730  78.050  56.810  1.00  0.00            
ATOM   5036  H   TYR   319      31.570  78.940  56.370  1.00  0.00            
ATOM   5037  CA  TYR   319      32.010  76.990  55.860  1.00  0.00            
ATOM   5038  HA  TYR   319      31.040  76.480  55.890  1.00  0.00            
ATOM   5039  CB  TYR   319      32.020  77.630  54.470  1.00  0.00            
ATOM   5040  HB1 TYR   319      32.750  78.430  54.580  1.00  0.00            
ATOM   5041  HB2 TYR   319      31.030  78.010  54.200  1.00  0.00            
ATOM   5042  CG  TYR   319      32.170  76.590  53.390  1.00  0.00            
ATOM   5043  CD1 TYR   319      31.230  75.550  53.430  1.00  0.00            
ATOM   5044  HD1 TYR   319      30.500  75.540  54.230  1.00  0.00            
ATOM   5045  CE1 TYR   319      31.160  74.580  52.420  1.00  0.00            
ATOM   5046  HE1 TYR   319      30.380  73.840  52.470  1.00  0.00            
ATOM   5047  CZ  TYR   319      32.000  74.680  51.290  1.00  0.00            
ATOM   5048  OH  TYR   319      31.790  73.860  50.220  1.00  0.00            
ATOM   5049  HH  TYR   319      32.300  74.160  49.460  1.00  0.00            
ATOM   5050  CE2 TYR   319      32.960  75.700  51.240  1.00  0.00            
ATOM   5051  HE2 TYR   319      33.580  75.800  50.360  1.00  0.00            
ATOM   5052  CD2 TYR   319      32.990  76.660  52.260  1.00  0.00            
ATOM   5053  HD2 TYR   319      33.760  77.410  52.360  1.00  0.00            
ATOM   5054  C   TYR   319      33.110  76.030  56.280  1.00  0.00            
ATOM   5055  O   TYR   319      34.290  76.360  56.380  1.00  0.00            
ATOM   5056  N   MET   320      32.730  74.750  56.300  1.00  0.00            
ATOM   5057  H   MET   320      31.830  74.460  55.930  1.00  0.00            
ATOM   5058  CA  MET   320      33.530  73.620  56.730  1.00  0.00            
ATOM   5059  HA  MET   320      34.030  74.140  57.550  1.00  0.00            
ATOM   5060  CB  MET   320      32.580  72.560  57.270  1.00  0.00            
ATOM   5061  HB1 MET   320      31.720  73.080  57.710  1.00  0.00
[truncated: 379,991 more chars]
