# Supplementary material for: Unraveling topoisomerase IA gate dynamics in presence of PPEF and its preclinical evaluation against multidrug-resistant pathogens
Source: Commun Biol. 2023 Feb 18;6:195. doi: 10.1038/s42003-023-04412-1 (PMC9938908; doi:10.1038/s42003-023-04412-1)
Supplement: Supplementary file 9 — Supplementary Data 7 [file 42003_2023_4412_MOESM9_ESM.zip › Equilibration-conformation/TopoIA-ssDNA-PPEF/TopoIA-ssDNA-PPEF.pdb]

TITLE     Protein in water
REMARK    THIS IS A SIMULATION BOX
CRYST1  119.297  119.297  119.297  90.00  90.00  90.00 P 1           1
MODEL        1
ATOM      1  N   MET     1      17.350  43.460  47.700  1.00  0.00            
ATOM      2  H1  MET     1      16.800  44.200  48.110  1.00  0.00            
ATOM      3  H2  MET     1      17.310  43.430  46.690  1.00  0.00            
ATOM      4  H3  MET     1      16.910  42.560  47.840  1.00  0.00            
ATOM      5  CA  MET     1      18.710  43.470  48.260  1.00  0.00            
ATOM      6  HA  MET     1      19.250  42.590  47.920  1.00  0.00            
ATOM      7  CB  MET     1      19.500  44.700  47.830  1.00  0.00            
ATOM      8  HB1 MET     1      20.440  44.630  48.370  1.00  0.00            
ATOM      9  HB2 MET     1      18.950  45.610  48.070  1.00  0.00            
ATOM     10  CG  MET     1      19.900  44.760  46.360  1.00  0.00            
ATOM     11  HG1 MET     1      18.950  44.950  45.860  1.00  0.00            
ATOM     12  HG2 MET     1      20.150  43.750  46.040  1.00  0.00            
ATOM     13  SD  MET     1      21.200  45.920  45.850  1.00  0.00            
ATOM     14  CE  MET     1      20.130  47.300  45.330  1.00  0.00            
ATOM     15  HE1 MET     1      19.280  46.980  44.730  1.00  0.00            
ATOM     16  HE2 MET     1      19.810  47.910  46.180  1.00  0.00            
ATOM     17  HE3 MET     1      20.660  48.020  44.710  1.00  0.00            
ATOM     18  C   MET     1      18.850  43.310  49.770  1.00  0.00            
ATOM     19  O   MET     1      18.190  44.090  50.460  1.00  0.00            
ATOM     20  N   GLY     2      19.690  42.400  50.260  1.00  0.00            
ATOM     21  H   GLY     2      20.020  41.730  49.590  1.00  0.00            
ATOM     22  CA  GLY     2      20.260  42.430  51.600  1.00  0.00            
ATOM     23  HA1 GLY     2      20.720  41.470  51.840  1.00  0.00            
ATOM     24  HA2 GLY     2      19.430  42.550  52.300  1.00  0.00            
ATOM     25  C   GLY     2      21.280  43.520  51.910  1.00  0.00            
ATOM     26  O   GLY     2      21.670  44.230  50.990  1.00  0.00            
ATOM     27  N   LYS     3      21.770  43.690  53.140  1.00  0.00            
ATOM     28  H   LYS     3      21.430  43.100  53.880  1.00  0.00            
ATOM     29  CA  LYS     3      22.770  44.690  53.420  1.00  0.00            
ATOM     30  HA  LYS     3      22.510  45.610  52.900  1.00  0.00            
ATOM     31  CB  LYS     3      22.830  45.090  54.890  1.00  0.00            
ATOM     32  HB1 LYS     3      23.680  45.750  55.080  1.00  0.00            
ATOM     33  HB2 LYS     3      22.890  44.210  55.540  1.00  0.00            
ATOM     34  CG  LYS     3      21.610  45.960  55.150  1.00  0.00            
ATOM     35  HG1 LYS     3      20.800  45.270  54.900  1.00  0.00            
ATOM     36  HG2 LYS     3      21.600  46.870  54.550  1.00  0.00            
ATOM     37  CD  LYS     3      21.580  46.250  56.650  1.00  0.00            
ATOM     38  HD1 LYS     3      22.490  46.760  56.960  1.00  0.00            
ATOM     39  HD2 LYS     3      21.540  45.280  57.160  1.00  0.00            
ATOM     40  CE  LYS     3      20.320  46.960  57.150  1.00  0.00            
ATOM     41  HE1 LYS     3      19.490  46.280  56.930  1.00  0.00            
ATOM     42  HE2 LYS     3      20.180  47.920  56.660  1.00  0.00            
ATOM     43  NZ  LYS     3      20.430  47.260  58.580  1.00  0.00            
ATOM     44  HZ1 LYS     3      20.870  46.520  59.100  1.00  0.00            
ATOM     45  HZ2 LYS     3      20.960  48.090  58.820  1.00  0.00            
ATOM     46  HZ3 LYS     3      19.490  47.410  58.930  1.00  0.00            
ATOM     47  C   LYS     3      24.150  44.200  53.000  1.00  0.00            
ATOM     48  O   LYS     3      24.540  43.040  53.120  1.00  0.00            
ATOM     49  N   ALA     4      25.050  45.140  52.710  1.00  0.00            
ATOM     50  H   ALA     4      24.730  46.090  52.890  1.00  0.00            
ATOM     51  CA  ALA     4      26.430  44.880  52.350  1.00  0.00            
ATOM     52  HA  ALA     4      26.570  43.950  51.810  1.00  0.00            
ATOM     53  CB  ALA     4      26.890  45.960  51.370  1.00  0.00            
ATOM     54  HB1 ALA     4      26.710  46.930  51.840  1.00  0.00            
ATOM     55  HB2 ALA     4      27.940  45.920  51.110  1.00  0.00            
ATOM     56  HB3 ALA     4      26.310  45.980  50.450  1.00  0.00            
ATOM     57  C   ALA     4      27.280  44.900  53.610  1.00  0.00            
ATOM     58  O   ALA     4      27.120  45.680  54.540  1.00  0.00            
ATOM     59  N   LEU     5      28.300  44.040  53.660  1.00  0.00            
ATOM     60  H   LEU     5      28.410  43.420  52.870  1.00  0.00            
ATOM     61  CA  LEU     5      29.130  43.850  54.830  1.00  0.00            
ATOM     62  HA  LEU     5      28.540  44.080  55.720  1.00  0.00            
ATOM     63  CB  LEU     5      29.530  42.380  55.000  1.00  0.00            
ATOM     64  HB1 LEU     5      29.820  42.040  54.010  1.00  0.00            
ATOM     65  HB2 LEU     5      28.730  41.700  55.300  1.00  0.00            
ATOM     66  CG  LEU     5      30.690  42.120  55.950  1.00  0.00            
ATOM     67  HG  LEU     5      31.560  42.740  55.730  1.00  0.00            
ATOM     68  CD1 LEU     5      30.310  42.360  57.410  1.00  0.00            
ATOM     69 1HD1 LEU     5      31.120  42.050  58.070  1.00  0.00            
ATOM     70 2HD1 LEU     5      30.080  43.400  57.660  1.00  0.00            
ATOM     71 3HD1 LEU     5      29.480  41.710  57.670  1.00  0.00            
ATOM     72  CD2 LEU     5      31.240  40.700  56.110  1.00  0.00            
ATOM     73 1HD2 LEU     5      31.500  40.330  55.120  1.00  0.00            
ATOM     74 2HD2 LEU     5      32.090  40.700  56.790  1.00  0.00            
ATOM     75 3HD2 LEU     5      30.480  40.070  56.560  1.00  0.00            
ATOM     76  C   LEU     5      30.290  44.820  54.710  1.00  0.00            
ATOM     77  O   LEU     5      31.120  44.700  53.810  1.00  0.00            
ATOM     78  N   VAL     6      30.480  45.670  55.720  1.00  0.00            
ATOM     79  H   VAL     6      29.800  45.620  56.460  1.00  0.00            
ATOM     80  CA  VAL     6      31.690  46.450  55.850  1.00  0.00            
ATOM     81  HA  VAL     6      32.420  46.430  55.030  1.00  0.00            
ATOM     82  CB  VAL     6      31.280  47.920  55.970  1.00  0.00            
ATOM     83  HB  VAL     6      30.690  47.950  56.880  1.00  0.00            
ATOM     84  CG1 VAL     6      32.520  48.780  56.160  1.00  0.00            
ATOM     85 1HG1 VAL     6      32.260  49.840  56.160  1.00  0.00            
ATOM     86 2HG1 VAL     6      32.860  48.590  57.180  1.00  0.00            
ATOM     87 3HG1 VAL     6      33.270  48.700  55.370  1.00  0.00            
ATOM     88  CG2 VAL     6      30.490  48.450  54.770  1.00  0.00            
ATOM     89 1HG2 VAL     6      30.280  49.480  55.040  1.00  0.00            
ATOM     90 2HG2 VAL     6      31.110  48.460  53.870  1.00  0.00            
ATOM     91 3HG2 VAL     6      29.590  47.900  54.490  1.00  0.00            
ATOM     92  C   VAL     6      32.470  46.000  57.080  1.00  0.00            
ATOM     93  O   VAL     6      31.810  45.900  58.110  1.00  0.00            
ATOM     94  N   ILE     7      33.750  45.650  56.950  1.00  0.00            
ATOM     95  H   ILE     7      34.150  45.570  56.020  1.00  0.00            
ATOM     96  CA  ILE     7      34.590  45.090  57.980  1.00  0.00            
ATOM     97  HA  ILE     7      33.960  45.030  58.870  1.00  0.00            
ATOM     98  CB  ILE     7      35.060  43.660  57.740  1.00  0.00            
ATOM     99  HB  ILE     7      34.140  43.180  57.390  1.00  0.00            
ATOM    100  CG2 ILE     7      36.150  43.430  56.700  1.00  0.00            
ATOM    101 1HG2 ILE     7      37.110  43.610  57.180  1.00  0.00            
ATOM    102 2HG2 ILE     7      36.040  42.430  56.280  1.00  0.00            
ATOM    103 3HG2 ILE     7      35.970  44.030  55.810  1.00  0.00            
ATOM    104  CG1 ILE     7      35.300  42.990  59.090  1.00  0.00            
ATOM    105 1HG1 ILE     7      34.450  43.000  59.770  1.00  0.00            
ATOM    106 2HG1 ILE     7      35.980  43.650  59.620  1.00  0.00            
ATOM    107  CD  ILE     7      35.950  41.610  58.970  1.00  0.00            
ATOM    108  HD1 ILE     7      35.460  40.950  58.250  1.00  0.00            
ATOM    109  HD2 ILE     7      37.010  41.790  58.830  1.00  0.00            
ATOM    110  HD3 ILE     7      35.860  41.000  59.870  1.00  0.00            
ATOM    111  C   ILE     7      35.760  46.010  58.300  1.00  0.00            
ATOM    112  O   ILE     7      36.440  46.610  57.470  1.00  0.00            
ATOM    113  N   VAL     8      35.880  46.250  59.610  1.00  0.00            
ATOM    114  H   VAL     8      35.330  45.640  60.190  1.00  0.00            
ATOM    115  CA  VAL     8      36.510  47.360  60.290  1.00  0.00            
ATOM    116  HA  VAL     8      37.210  47.810  59.590  1.00  0.00            
ATOM    117  CB  VAL     8      35.470  48.400  60.710  1.00  0.00            
ATOM    118  HB  VAL     8      34.990  48.070  61.630  1.00  0.00            
ATOM    119  CG1 VAL     8      36.080  49.680  61.270  1.00  0.00            
ATOM    120 1HG1 VAL     8      36.780  50.200  60.610  1.00  0.00            
ATOM    121 2HG1 VAL     8      35.320  50.390  61.610  1.00  0.00            
ATOM    122 3HG1 VAL     8      36.560  49.480  62.230  1.00  0.00            
ATOM    123  CG2 VAL     8      34.390  48.720  59.690  1.00  0.00            
ATOM    124 1HG2 VAL     8      34.800  49.220  58.810  1.00  0.00            
ATOM    125 2HG2 VAL     8      33.860  47.820  59.360  1.00  0.00            
ATOM    126 3HG2 VAL     8      33.580  49.310  60.130  1.00  0.00            
ATOM    127  C   VAL     8      37.400  46.830  61.410  1.00  0.00            
ATOM    128  O   VAL     8      37.130  45.760  61.950  1.00  0.00            
ATOM    129  N   GLU     9      38.590  47.410  61.560  1.00  0.00            
ATOM    130  H   GLU     9      38.770  48.270  61.050  1.00  0.00            
ATOM    131  CA  GLU     9      39.670  46.920  62.390  1.00  0.00            
ATOM    132  HA  GLU     9      39.560  45.840  62.480  1.00  0.00            
ATOM    133  CB  GLU     9      40.990  47.140  61.660  1.00  0.00            
ATOM    134  HB1 GLU     9      41.790  46.920  62.370  1.00  0.00            
ATOM    135  HB2 GLU     9      41.010  48.120  61.180  1.00  0.00            
ATOM    136  CG  GLU     9      41.220  46.190  60.490  1.00  0.00            
ATOM    137  HG1 GLU     9      40.500  46.360  59.690  1.00  0.00            
ATOM    138  HG2 GLU     9      41.040  45.190  60.870  1.00  0.00            
ATOM    139  CD  GLU     9      42.690  46.180  60.080  1.00  0.00            
ATOM    140  OE1 GLU     9      43.340  45.120  60.100  1.00  0.00            
ATOM    141  OE2 GLU     9      43.180  47.240  59.630  1.00  0.00            
ATOM    142  C   GLU     9      39.710  47.490  63.800  1.00  0.00            
ATOM    143  O   GLU     9      40.710  47.440  64.520  1.00  0.00            
ATOM    144  N   SER    10      38.620  48.120  64.240  1.00  0.00            
ATOM    145  H   SER    10      38.050  48.430  63.470  1.00  0.00            
ATOM    146  CA  SER    10      38.380  48.560  65.600  1.00  0.00            
ATOM    147  HA  SER    10      38.790  47.880  66.350  1.00  0.00            
ATOM    148  CB  SER    10      39.040  49.920  65.760  1.00  0.00            
ATOM    149  HB1 SER    10      38.590  50.710  65.160  1.00  0.00            
ATOM    150  HB2 SER    10      40.100  49.830  65.490  1.00  0.00            
ATOM    151  OG  SER    10      38.970  50.400  67.090  1.00  0.00            
ATOM    152  HG  SER    10      39.560  51.160  67.160  1.00  0.00            
ATOM    153  C   SER    10      36.890  48.770  65.810  1.00  0.00            
ATOM    154  O   SER    10      36.260  49.430  64.990  1.00  0.00            
ATOM    155  N   PRO    11      36.290  48.450  66.960  1.00  0.00            
ATOM    156  CD  PRO    11      36.830  47.550  67.960  1.00  0.00            
ATOM    157  HD1 PRO    11      37.480  48.180  68.560  1.00  0.00            
ATOM    158  HD2 PRO    11      37.430  46.750  67.540  1.00  0.00            
ATOM    159  CG  PRO    11      35.630  46.870  68.620  1.00  0.00            
ATOM    160  HG1 PRO    11      35.740  46.520  69.650  1.00  0.00            
ATOM    161  HG2 PRO    11      35.340  46.040  67.970  1.00  0.00            
ATOM    162  CB  PRO    11      34.640  48.030  68.680  1.00  0.00            
ATOM    163  HB1 PRO    11      34.920  48.680  69.510  1.00  0.00            
ATOM    164  HB2 PRO    11      33.640  47.620  68.820  1.00  0.00            
ATOM    165  CA  PRO    11      34.890  48.620  67.290  1.00  0.00            
ATOM    166  HA  PRO    11      34.270  48.080  66.570  1.00  0.00            
ATOM    167  C   PRO    11      34.540  50.100  67.380  1.00  0.00            
ATOM    168  O   PRO    11      33.460  50.480  66.950  1.00  0.00            
ATOM    169  N   ALA    12      35.350  51.020  67.910  1.00  0.00            
ATOM    170  H   ALA    12      36.210  50.720  68.350  1.00  0.00            
ATOM    171  CA  ALA    12      35.010  52.420  68.020  1.00  0.00            
ATOM    172  HA  ALA    12      34.060  52.530  68.530  1.00  0.00            
ATOM    173  CB  ALA    12      36.050  53.130  68.890  1.00  0.00            
ATOM    174  HB1 ALA    12      36.900  53.130  68.210  1.00  0.00            
ATOM    175  HB2 ALA    12      35.710  54.120  69.200  1.00  0.00            
ATOM    176  HB3 ALA    12      36.230  52.470  69.740  1.00  0.00            
ATOM    177  C   ALA    12      34.720  53.140  66.710  1.00  0.00            
ATOM    178  O   ALA    12      33.630  53.670  66.570  1.00  0.00            
ATOM    179  N   LYS    13      35.610  52.830  65.760  1.00  0.00            
ATOM    180  H   LYS    13      36.410  52.320  66.120  1.00  0.00            
ATOM    181  CA  LYS    13      35.550  53.140  64.350  1.00  0.00            
ATOM    182  HA  LYS    13      35.500  54.230  64.340  1.00  0.00            
ATOM    183  CB  LYS    13      36.780  52.650  63.600  1.00  0.00            
ATOM    184  HB1 LYS    13      36.680  51.650  63.180  1.00  0.00            
ATOM    185  HB2 LYS    13      37.640  52.780  64.260  1.00  0.00            
ATOM    186  CG  LYS    13      36.940  53.530  62.370  1.00  0.00            
ATOM    187  HG1 LYS    13      37.150  54.560  62.680  1.00  0.00            
ATOM    188  HG2 LYS    13      36.010  53.480  61.810  1.00  0.00            
ATOM    189  CD  LYS    13      38.030  52.970  61.450  1.00  0.00            
ATOM    190  HD1 LYS    13      37.800  53.280  60.430  1.00  0.00            
ATOM    191  HD2 LYS    13      38.040  51.880  61.510  1.00  0.00            
ATOM    192  CE  LYS    13      39.350  53.580  61.910  1.00  0.00            
ATOM    193  HE1 LYS    13      39.570  53.430  62.970  1.00  0.00            
ATOM    194  HE2 LYS    13      39.240  54.660  61.770  1.00  0.00            
ATOM    195  NZ  LYS    13      40.410  52.980  61.090  1.00  0.00            
ATOM    196  HZ1 LYS    13      40.220  53.130  60.110  1.00  0.00            
ATOM    197  HZ2 LYS    13      41.270  53.480  61.260  1.00  0.00            
ATOM    198  HZ3 LYS    13      40.600  52.020  61.330  1.00  0.00            
ATOM    199  C   LYS    13      34.190  52.670  63.830  1.00  0.00            
ATOM    200  O   LYS    13      33.410  53.440  63.270  1.00  0.00            
ATOM    201  N   ALA    14      33.860  51.390  63.940  1.00  0.00            
ATOM    202  H   ALA    14      34.630  50.800  64.240  1.00  0.00            
ATOM    203  CA  ALA    14      32.650  50.770  63.430  1.00  0.00            
ATOM    204  HA  ALA    14      32.590  50.950  62.360  1.00  0.00            
ATOM    205  CB  ALA    14      32.640  49.310  63.860  1.00  0.00            
ATOM    206  HB1 ALA    14      32.460  49.160  64.930  1.00  0.00            
ATOM    207  HB2 ALA    14      31.770  48.890  63.360  1.00  0.00            
ATOM    208  HB3 ALA    14      33.520  48.850  63.410  1.00  0.00            
ATOM    209  C   ALA    14      31.340  51.390  63.910  1.00  0.00            
ATOM    210  O   ALA    14      30.410  51.540  63.120  1.00  0.00            
ATOM    211  N   LYS    15      31.270  51.730  65.200  1.00  0.00            
ATOM    212  H   LYS    15      32.140  51.550  65.690  1.00  0.00            
ATOM    213  CA  LYS    15      30.120  52.290  65.870  1.00  0.00            
ATOM    214  HA  LYS    15      29.230  51.730  65.590  1.00  0.00            
ATOM    215  CB  LYS    15      30.300  52.230  67.390  1.00  0.00            
ATOM    216  HB1 LYS    15      29.480  52.670  67.960  1.00  0.00            
ATOM    217  HB2 LYS    15      31.160  52.830  67.670  1.00  0.00            
ATOM    218  CG  LYS    15      30.380  50.820  67.980  1.00  0.00            
ATOM    219  HG1 LYS    15      31.240  50.350  67.510  1.00  0.00            
ATOM    220  HG2 LYS    15      29.510  50.270  67.620  1.00  0.00            
ATOM    221  CD  LYS    15      30.490  50.610  69.490  1.00  0.00            
ATOM    222  HD1 LYS    15      30.420  49.530  69.610  1.00  0.00            
ATOM    223  HD2 LYS    15      29.600  51.060  69.910  1.00  0.00            
ATOM    224  CE  LYS    15      31.750  51.250  70.050  1.00  0.00            
ATOM    225  HE1 LYS    15      31.700  52.330  69.890  1.00  0.00            
ATOM    226  HE2 LYS    15      32.630  50.900  69.520  1.00  0.00            
ATOM    227  NZ  LYS    15      31.800  51.060  71.510  1.00  0.00            
ATOM    228  HZ1 LYS    15      32.480  51.660  71.950  1.00  0.00            
ATOM    229  HZ2 LYS    15      30.910  51.160  71.990  1.00  0.00            
ATOM    230  HZ3 LYS    15      32.170  50.140  71.700  1.00  0.00            
ATOM    231  C   LYS    15      30.030  53.730  65.400  1.00  0.00            
ATOM    232  O   LYS    15      28.920  54.200  65.150  1.00  0.00            
ATOM    233  N   THR    16      31.150  54.370  65.070  1.00  0.00            
ATOM    234  H   THR    16      32.010  54.070  65.520  1.00  0.00            
ATOM    235  CA  THR    16      31.110  55.730  64.570  1.00  0.00            
ATOM    236  HA  THR    16      30.370  56.270  65.160  1.00  0.00            
ATOM    237  CB  THR    16      32.440  56.400  64.890  1.00  0.00            
ATOM    238  HB  THR    16      33.300  56.010  64.340  1.00  0.00            
ATOM    239  CG2 THR    16      32.320  57.880  64.520  1.00  0.00            
ATOM    240 1HG2 THR    16      33.120  58.510  64.920  1.00  0.00            
ATOM    241 2HG2 THR    16      32.240  58.010  63.440  1.00  0.00            
ATOM    242 3HG2 THR    16      31.390  58.310  64.880  1.00  0.00            
ATOM    243  OG1 THR    16      32.700  56.200  66.260  1.00  0.00            
ATOM    244  HG1 THR    16      33.650  56.120  66.380  1.00  0.00            
ATOM    245  C   THR    16      30.780  55.800  63.090  1.00  0.00            
ATOM    246  O   THR    16      30.040  56.690  62.680  1.00  0.00            
ATOM    247  N   ILE    17      31.170  54.770  62.330  1.00  0.00            
ATOM    248  H   ILE    17      31.990  54.250  62.620  1.00  0.00            
ATOM    249  CA  ILE    17      30.810  54.660  60.930  1.00  0.00            
ATOM    250  HA  ILE    17      31.030  55.550  60.350  1.00  0.00            
ATOM    251  CB  ILE    17      31.470  53.470  60.240  1.00  0.00            
ATOM    252  HB  ILE    17      31.500  52.630  60.940  1.00  0.00            
ATOM    253  CG2 ILE    17      30.740  53.180  58.940  1.00  0.00            
ATOM    254 1HG2 ILE    17      31.170  52.310  58.450  1.00  0.00            
ATOM    255 2HG2 ILE    17      29.660  53.050  59.030  1.00  0.00            
ATOM    256 3HG2 ILE    17      30.900  54.020  58.270  1.00  0.00            
ATOM    257  CG1 ILE    17      32.920  53.910  60.050  1.00  0.00            
ATOM    258 1HG1 ILE    17      33.370  54.330  60.950  1.00  0.00            
ATOM    259 2HG1 ILE    17      32.930  54.750  59.350  1.00  0.00            
ATOM    260  CD  ILE    17      33.820  52.790  59.550  1.00  0.00            
ATOM    261  HD1 ILE    17      34.770  52.880  60.080  1.00  0.00            
ATOM    262  HD2 ILE    17      33.440  51.820  59.840  1.00  0.00            
ATOM    263  HD3 ILE    17      34.000  52.790  58.470  1.00  0.00            
ATOM    264  C   ILE    17      29.290  54.610  60.860  1.00  0.00            
ATOM    265  O   ILE    17      28.710  55.450  60.170  1.00  0.00            
ATOM    266  N   ASN    18      28.650  53.690  61.580  1.00  0.00            
ATOM    267  H   ASN    18      29.250  53.090  62.120  1.00  0.00            
ATOM    268  CA  ASN    18      27.210  53.550  61.560  1.00  0.00            
ATOM    269  HA  ASN    18      27.090  53.130  60.560  1.00  0.00            
ATOM    270  CB  ASN    18      26.870  52.440  62.550  1.00  0.00            
ATOM    271  HB1 ASN    18      27.430  52.490  63.480  1.00  0.00            
ATOM    272  HB2 ASN    18      27.050  51.430  62.180  1.00  0.00            
ATOM    273  CG  ASN    18      25.410  52.470  63.000  1.00  0.00            
ATOM    274  OD1 ASN    18      25.030  53.290  63.830  1.00  0.00            
ATOM    275  ND2 ASN    18      24.470  51.880  62.250  1.00  0.00            
ATOM    276 1HD2 ASN    18      24.720  51.250  61.500  1.00  0.00            
ATOM    277 2HD2 ASN    18      23.520  51.950  62.570  1.00  0.00            
ATOM    278  C   ASN    18      26.410  54.820  61.830  1.00  0.00            
ATOM    279  O   ASN    18      25.280  54.980  61.350  1.00  0.00            
ATOM    280  N   LYS    19      26.960  55.800  62.550  1.00  0.00            
ATOM    281  H   LYS    19      27.860  55.630  62.970  1.00  0.00            
ATOM    282  CA  LYS    19      26.350  57.060  62.900  1.00  0.00            
ATOM    283  HA  LYS    19      25.510  56.880  63.570  1.00  0.00            
ATOM    284  CB  LYS    19      27.370  57.860  63.700  1.00  0.00            
ATOM    285  HB1 LYS    19      28.160  58.200  63.020  1.00  0.00            
ATOM    286  HB2 LYS    19      27.820  57.200  64.440  1.00  0.00            
ATOM    287  CG  LYS    19      26.860  59.140  64.360  1.00  0.00            
ATOM    288  HG1 LYS    19      25.800  59.070  64.620  1.00  0.00            
ATOM    289  HG2 LYS    19      26.810  60.020  63.720  1.00  0.00            
ATOM    290  CD  LYS    19      27.690  59.540  65.570  1.00  0.00            
ATOM    291  HD1 LYS    19      28.650  59.820  65.140  1.00  0.00            
ATOM    292  HD2 LYS    19      27.690  58.680  66.250  1.00  0.00            
ATOM    293  CE  LYS    19      27.150  60.750  66.330  1.00  0.00            
ATOM    294  HE1 LYS    19      26.940  61.590  65.660  1.00  0.00            
ATOM    295  HE2 LYS    19      27.960  61.080  66.970  1.00  0.00            
ATOM    296  NZ  LYS    19      25.910  60.410  67.050  1.00  0.00            
ATOM    297  HZ1 LYS    19      25.280  60.080  66.330  1.00  0.00            
ATOM    298  HZ2 LYS    19      26.020  59.710  67.760  1.00  0.00            
ATOM    299  HZ3 LYS    19      25.430  61.230  67.390  1.00  0.00            
ATOM    300  C   LYS    19      25.820  57.890  61.730  1.00  0.00            
ATOM    301  O   LYS    19      24.830  58.590  61.860  1.00  0.00            
ATOM    302  N   TYR    20      26.500  57.650  60.600  1.00  0.00            
ATOM    303  H   TYR    20      27.250  56.970  60.720  1.00  0.00            
ATOM    304  CA  TYR    20      26.280  58.330  59.350  1.00  0.00            
ATOM    305  HA  TYR    20      25.390  58.950  59.470  1.00  0.00            
ATOM    306  CB  TYR    20      27.460  59.250  59.030  1.00  0.00            
ATOM    307  HB1 TYR    20      27.110  59.730  58.110  1.00  0.00            
ATOM    308  HB2 TYR    20      28.310  58.620  58.780  1.00  0.00            
ATOM    309  CG  TYR    20      27.900  60.140  60.170  1.00  0.00            
ATOM    310  CD1 TYR    20      27.130  61.280  60.460  1.00  0.00            
ATOM    311  HD1 TYR    20      26.240  61.530  59.900  1.00  0.00            
ATOM    312  CE1 TYR    20      27.510  62.140  61.490  1.00  0.00            
ATOM    313  HE1 TYR    20      26.900  63.020  61.660  1.00  0.00            
ATOM    314  CZ  TYR    20      28.680  61.850  62.220  1.00  0.00            
ATOM    315  OH  TYR    20      29.190  62.640  63.210  1.00  0.00            
ATOM    316  HH  TYR    20      29.990  62.290  63.610  1.00  0.00            
ATOM    317  CE2 TYR    20      29.460  60.730  61.880  1.00  0.00            
ATOM    318  HE2 TYR    20      30.390  60.460  62.380  1.00  0.00            
ATOM    319  CD2 TYR    20      29.100  59.880  60.830  1.00  0.00            
ATOM    320  HD2 TYR    20      29.730  59.050  60.550  1.00  0.00            
ATOM    321  C   TYR    20      26.070  57.400  58.170  1.00  0.00            
ATOM    322  O   TYR    20      25.330  57.760  57.250  1.00  0.00            
ATOM    323  N   LEU    21      26.620  56.180  58.190  1.00  0.00            
ATOM    324  H   LEU    21      27.230  55.960  58.960  1.00  0.00            
ATOM    325  CA  LEU    21      26.380  55.210  57.140  1.00  0.00            
ATOM    326  HA  LEU    21      26.640  55.740  56.220  1.00  0.00            
ATOM    327  CB  LEU    21      27.330  54.040  57.340  1.00  0.00            
ATOM    328  HB1 LEU    21      27.080  53.570  58.290  1.00  0.00            
ATOM    329  HB2 LEU    21      28.330  54.430  57.540  1.00  0.00            
ATOM    330  CG  LEU    21      27.420  53.020  56.210  1.00  0.00            
ATOM    331  HG  LEU    21      26.400  52.650  56.050  1.00  0.00            
ATOM    332  CD1 LEU    21      27.840  53.770  54.950  1.00  0.00            
ATOM    333 1HD1 LEU    21      27.050  54.490  54.700  1.00  0.00            
ATOM    334 2HD1 LEU    21      28.830  54.230  55.030  1.00  0.00            
ATOM    335 3HD1 LEU    21      28.030  53.090  54.130  1.00  0.00            
ATOM    336  CD2 LEU    21      28.360  51.870  56.540  1.00  0.00            
ATOM    337 1HD2 LEU    21      29.360  52.300  56.510  1.00  0.00            
ATOM    338 2HD2 LEU    21      28.070  51.400  57.480  1.00  0.00            
ATOM    339 3HD2 LEU    21      28.370  51.120  55.750  1.00  0.00            
ATOM    340  C   LEU    21      24.940  54.740  56.970  1.00  0.00            
ATOM    341  O   LEU    21      24.190  54.460  57.900  1.00  0.00            
ATOM    342  N   GLY    22      24.530  54.660  55.700  1.00  0.00            
ATOM    343  H   GLY    22      25.150  55.040  55.000  1.00  0.00            
ATOM    344  CA  GLY    22      23.170  54.310  55.360  1.00  0.00            
ATOM    345  HA1 GLY    22      23.070  54.180  54.280  1.00  0.00            
ATOM    346  HA2 GLY    22      22.550  55.150  55.670  1.00  0.00            
ATOM    347  C   GLY    22      22.720  52.960  55.900  1.00  0.00            
ATOM    348  O   GLY    22      23.550  52.090  56.140  1.00  0.00            
ATOM    349  N   SER    23      21.400  52.730  55.920  1.00  0.00            
ATOM    350  H   SER    23      20.800  53.530  55.820  1.00  0.00            
ATOM    351  CA  SER    23      20.740  51.450  56.090  1.00  0.00            
ATOM    352  HA  SER    23      21.330  51.030  56.910  1.00  0.00            
ATOM    353  CB  SER    23      19.280  51.670  56.460  1.00  0.00            
ATOM    354  HB1 SER    23      18.860  50.710  56.740  1.00  0.00            
ATOM    355  HB2 SER    23      18.680  52.020  55.620  1.00  0.00            
ATOM    356  OG  SER    23      19.180  52.490  57.600  1.00  0.00            
ATOM    357  HG  SER    23      18.350  52.160  57.950  1.00  0.00            
ATOM    358  C   SER    23      20.880  50.420  54.980  1.00  0.00            
ATOM    359  O   SER    23      20.140  49.450  54.880  1.00  0.00            
ATOM    360  N   ASP    24      21.770  50.620  54.000  1.00  0.00            
ATOM    361  H   ASP    24      22.250  51.510  54.010  1.00  0.00            
ATOM    362  CA  ASP    24      22.200  49.600  53.070  1.00  0.00            
ATOM    363  HA  ASP    24      21.430  48.820  53.000  1.00  0.00            
ATOM    364  CB  ASP    24      22.330  50.130  51.640  1.00  0.00            
ATOM    365  HB1 ASP    24      22.670  49.310  51.020  1.00  0.00            
ATOM    366  HB2 ASP    24      23.060  50.940  51.580  1.00  0.00            
ATOM    367  CG  ASP    24      21.070  50.640  50.970  1.00  0.00            
ATOM    368  OD1 ASP    24      20.110  49.890  50.670  1.00  0.00            
ATOM    369  OD2 ASP    24      21.050  51.820  50.560  1.00  0.00            
ATOM    370  C   ASP    24      23.410  48.840  53.570  1.00  0.00            
ATOM    371  O   ASP    24      23.820  47.960  52.820  1.00  0.00            
ATOM    372  N   TYR    25      24.080  49.140  54.690  1.00  0.00            
ATOM    373  H   TYR    25      23.770  49.910  55.260  1.00  0.00            
ATOM    374  CA  TYR    25      25.350  48.570  55.090  1.00  0.00            
ATOM    375  HA  TYR    25      25.520  47.700  54.450  1.00  0.00            
ATOM    376  CB  TYR    25      26.430  49.630  54.880  1.00  0.00            
ATOM    377  HB1 TYR    25      27.370  49.120  55.060  1.00  0.00            
ATOM    378  HB2 TYR    25      26.330  50.400  55.650  1.00  0.00            
ATOM    379  CG  TYR    25      26.440  50.390  53.570  1.00  0.00            
ATOM    380  CD1 TYR    25      27.140  49.760  52.540  1.00  0.00            
ATOM    381  HD1 TYR    25      27.790  48.910  52.720  1.00  0.00            
ATOM    382  CE1 TYR    25      27.060  50.310  51.250  1.00  0.00            
ATOM    383  HE1 TYR    25      27.440  49.720  50.430  1.00  0.00            
ATOM    384  CZ  TYR    25      26.360  51.510  51.010  1.00  0.00            
ATOM    385  OH  TYR    25      26.400  51.970  49.730  1.00  0.00            
ATOM    386  HH  TYR    25      26.930  51.380  49.180  1.00  0.00            
ATOM    387  CE2 TYR    25      25.700  52.170  52.070  1.00  0.00            
ATOM    388  HE2 TYR    25      25.180  53.080  51.810  1.00  0.00            
ATOM    389  CD2 TYR    25      25.780  51.600  53.340  1.00  0.00            
ATOM    390  HD2 TYR    25      25.250  52.170  54.090  1.00  0.00            
ATOM    391  C   TYR    25      25.340  48.140  56.550  1.00  0.00            
ATOM    392  O   TYR    25      24.780  48.810  57.410  1.00  0.00            
ATOM    393  N   VAL    26      26.040  47.060  56.870  1.00  0.00            
ATOM    394  H   VAL    26      26.290  46.420  56.130  1.00  0.00            
ATOM    395  CA  VAL    26      26.210  46.530  58.210  1.00  0.00            
ATOM    396  HA  VAL    26      25.800  47.260  58.920  1.00  0.00            
ATOM    397  CB  VAL    26      25.300  45.350  58.510  1.00  0.00            
ATOM    398  HB  VAL    26      24.290  45.560  58.160  1.00  0.00            
ATOM    399  CG1 VAL    26      25.560  44.030  57.790  1.00  0.00            
ATOM    400 1HG1 VAL    26      25.590  44.190  56.710  1.00  0.00            
ATOM    401 2HG1 VAL    26      26.560  43.680  58.060  1.00  0.00            
ATOM    402 3HG1 VAL    26      24.920  43.240  58.170  1.00  0.00            
ATOM    403  CG2 VAL    26      25.310  45.060  60.010  1.00  0.00            
ATOM    404 1HG2 VAL    26      26.160  44.480  60.360  1.00  0.00            
ATOM    405 2HG2 VAL    26      25.400  45.950  60.640  1.00  0.00            
ATOM    406 3HG2 VAL    26      24.420  44.460  60.200  1.00  0.00            
ATOM    407  C   VAL    26      27.690  46.360  58.520  1.00  0.00            
ATOM    408  O   VAL    26      28.400  45.520  57.970  1.00  0.00            
ATOM    409  N   VAL    27      28.140  47.040  59.580  1.00  0.00            
ATOM    410  H   VAL    27      27.420  47.610  60.010  1.00  0.00            
ATOM    411  CA  VAL    27      29.500  47.040  60.060  1.00  0.00            
ATOM    412  HA  VAL    27      30.170  47.080  59.200  1.00  0.00            
ATOM    413  CB  VAL    27      29.810  48.290  60.880  1.00  0.00            
ATOM    414  HB  VAL    27      30.880  48.220  61.090  1.00  0.00            
ATOM    415  CG1 VAL    27      29.630  49.560  60.050  1.00  0.00            
ATOM    416 1HG1 VAL    27      28.610  49.750  59.710  1.00  0.00            
ATOM    417 2HG1 VAL    27      29.770  50.400  60.720  1.00  0.00            
ATOM    418 3HG1 VAL    27      30.330  49.600  59.220  1.00  0.00            
ATOM    419  CG2 VAL    27      29.140  48.430  62.240  1.00  0.00            
ATOM    420 1HG2 VAL    27      28.280  47.770  62.230  1.00  0.00            
ATOM    421 2HG2 VAL    27      29.830  48.180  63.050  1.00  0.00            
ATOM    422 3HG2 VAL    27      28.790  49.430  62.500  1.00  0.00            
ATOM    423  C   VAL    27      29.790  45.730  60.790  1.00  0.00            
ATOM    424  O   VAL    27      28.960  45.170  61.500  1.00  0.00            
ATOM    425  N   LYS    28      31.050  45.300  60.740  1.00  0.00            
ATOM    426  H   LYS    28      31.720  45.710  60.110  1.00  0.00            
ATOM    427  CA  LYS    28      31.570  44.230  61.570  1.00  0.00            
ATOM    428  HA  LYS    28      30.910  44.160  62.430  1.00  0.00            
ATOM    429  CB  LYS    28      31.560  42.980  60.680  1.00  0.00            
ATOM    430  HB1 LYS    28      32.250  43.220  59.870  1.00  0.00            
ATOM    431  HB2 LYS    28      30.560  42.850  60.270  1.00  0.00            
ATOM    432  CG  LYS    28      31.770  41.630  61.360  1.00  0.00            
ATOM    433  HG1 LYS    28      30.990  41.530  62.110  1.00  0.00            
ATOM    434  HG2 LYS    28      32.730  41.650  61.890  1.00  0.00            
ATOM    435  CD  LYS    28      31.730  40.460  60.380  1.00  0.00            
ATOM    436  HD1 LYS    28      32.560  40.640  59.700  1.00  0.00            
ATOM    437  HD2 LYS    28      30.760  40.370  59.880  1.00  0.00            
ATOM    438  CE  LYS    28      32.030  39.170  61.140  1.00  0.00            
ATOM    439  HE1 LYS    28      31.380  39.150  62.020  1.00  0.00            
ATOM    440  HE2 LYS    28      33.080  39.130  61.400  1.00  0.00            
ATOM    441  NZ  LYS    28      31.790  37.980  60.310  1.00  0.00            
ATOM    442  HZ1 LYS    28      32.110  38.090  59.350  1.00  0.00            
ATOM    443  HZ2 LYS    28      32.230  37.150  60.680  1.00  0.00            
ATOM    444  HZ3 LYS    28      30.800  37.790  60.310  1.00  0.00            
ATOM    445  C   LYS    28      32.970  44.600  62.020  1.00  0.00            
ATOM    446  O   LYS    28      33.680  45.270  61.270  1.00  0.00            
ATOM    447  N   SER    29      33.390  44.100  63.180  1.00  0.00            
ATOM    448  H   SER    29      32.680  43.570  63.680  1.00  0.00            
ATOM    449  CA  SER    29      34.710  44.120  63.780  1.00  0.00            
ATOM    450  HA  SER    29      35.290  44.910  63.290  1.00  0.00            
ATOM    451  CB  SER    29      34.540  44.320  65.290  1.00  0.00            
ATOM    452  HB1 SER    29      35.490  44.270  65.810  1.00  0.00            
ATOM    453  HB2 SER    29      33.930  43.520  65.710  1.00  0.00            
ATOM    454  OG  SER    29      33.910  45.530  65.610  1.00  0.00            
ATOM    455  HG  SER    29      33.410  45.310  66.400  1.00  0.00            
ATOM    456  C   SER    29      35.600  42.930  63.490  1.00  0.00            
ATOM    457  O   SER    29      35.250  41.810  63.870  1.00  0.00            
ATOM    458  N   SER    30      36.870  43.170  63.140  1.00  0.00            
ATOM    459  H   SER    30      37.070  44.150  62.980  1.00  0.00            
ATOM    460  CA  SER    30      37.840  42.130  62.880  1.00  0.00            
ATOM    461  HA  SER    30      37.400  41.440  62.160  1.00  0.00            
ATOM    462  CB  SER    30      38.980  42.840  62.140  1.00  0.00            
ATOM    463  HB1 SER    30      39.520  43.520  62.790  1.00  0.00            
ATOM    464  HB2 SER    30      38.520  43.420  61.340  1.00  0.00            
ATOM    465  OG  SER    30      39.890  41.900  61.610  1.00  0.00            
ATOM    466  HG  SER    30      40.740  42.340  61.500  1.00  0.00            
ATOM    467  C   SER    30      38.340  41.450  64.140  1.00  0.00            
ATOM    468  O   SER    30      38.570  42.140  65.140  1.00  0.00            
ATOM    469  N   VAL    31      38.600  40.150  64.070  1.00  0.00            
ATOM    470  H   VAL    31      38.260  39.610  63.290  1.00  0.00            
ATOM    471  CA  VAL    31      39.310  39.350  65.060  1.00  0.00            
ATOM    472  HA  VAL    31      39.350  39.880  66.010  1.00  0.00            
ATOM    473  CB  VAL    31      38.600  38.030  65.330  1.00  0.00            
ATOM    474  HB  VAL    31      39.300  37.490  65.980  1.00  0.00            
ATOM    475  CG1 VAL    31      37.250  38.020  66.040  1.00  0.00            
ATOM    476 1HG1 VAL    31      37.290  38.650  66.930  1.00  0.00            
ATOM    477 2HG1 VAL    31      36.480  38.480  65.420  1.00  0.00            
ATOM    478 3HG1 VAL    31      36.980  37.010  66.330  1.00  0.00            
ATOM    479  CG2 VAL    31      38.560  37.000  64.210  1.00  0.00            
ATOM    480 1HG2 VAL    31      37.700  37.060  63.540  1.00  0.00            
ATOM    481 2HG2 VAL    31      39.440  37.170  63.590  1.00  0.00            
ATOM    482 3HG2 VAL    31      38.660  35.980  64.590  1.00  0.00            
ATOM    483  C   VAL    31      40.740  39.120  64.590  1.00  0.00            
ATOM    484  O   VAL    31      41.500  38.450  65.290  1.00  0.00            
ATOM    485  N   GLY    32      41.180  39.770  63.520  1.00  0.00            
ATOM    486  H   GLY    32      40.510  40.370  63.060  1.00  0.00            
ATOM    487  CA  GLY    32      42.550  39.630  63.050  1.00  0.00            
ATOM    488  HA1 GLY    32      43.170  39.530  63.940  1.00  0.00            
ATOM    489  HA2 GLY    32      42.810  40.560  62.550  1.00  0.00            
ATOM    490  C   GLY    32      42.820  38.360  62.250  1.00  0.00            
ATOM    491  O   GLY    32      42.200  37.320  62.470  1.00  0.00            
ATOM    492  N   HIE    33      43.820  38.440  61.370  1.00  0.00            
ATOM    493  H   HIE    33      44.210  39.360  61.180  1.00  0.00            
ATOM    494  CA  HIE    33      44.030  37.440  60.350  1.00  0.00            
ATOM    495  HA  HIE    33      43.120  37.420  59.760  1.00  0.00            
ATOM    496  CB  HIE    33      45.180  37.830  59.420  1.00  0.00            
ATOM    497  HB1 HIE    33      46.120  37.660  59.950  1.00  0.00            
ATOM    498  HB2 HIE    33      45.120  38.910  59.260  1.00  0.00            
ATOM    499  CG  HIE    33      45.180  37.090  58.120  1.00  0.00            
ATOM    500  ND1 HIE    33      44.310  36.140  57.580  1.00  0.00            
ATOM    501  CE1 HIE    33      44.750  35.940  56.340  1.00  0.00            
ATOM    502  HE1 HIE    33      44.350  35.180  55.680  1.00  0.00            
ATOM    503  NE2 HIE    33      45.810  36.700  56.030  1.00  0.00            
ATOM    504  HE2 HIE    33      46.330  36.740  55.160  1.00  0.00            
ATOM    505  CD2 HIE    33      46.150  37.370  57.190  1.00  0.00            
ATOM    506  HD2 HIE    33      46.920  38.120  57.280  1.00  0.00            
ATOM    507  C   HIE    33      44.310  36.020  60.850  1.00  0.00            
ATOM    508  O   HIE    33      45.040  35.850  61.820  1.00  0.00            
ATOM    509  N   ILE    34      43.750  35.010  60.190  1.00  0.00            
ATOM    510  H   ILE    34      43.140  35.210  59.400  1.00  0.00            
ATOM    511  CA  ILE    34      43.950  33.640  60.600  1.00  0.00            
ATOM    512  HA  ILE    34      43.990  33.660  61.690  1.00  0.00            
ATOM    513  CB  ILE    34      42.690  32.860  60.240  1.00  0.00            
ATOM    514  HB  ILE    34      42.860  32.000  60.890  1.00  0.00            
ATOM    515  CG2 ILE    34      41.460  33.550  60.830  1.00  0.00            
ATOM    516 1HG2 ILE    34      41.750  33.810  61.850  1.00  0.00            
ATOM    517 2HG2 ILE    34      41.150  34.470  60.340  1.00  0.00            
ATOM    518 3HG2 ILE    34      40.650  32.850  60.600  1.00  0.00            
ATOM    519  CG1 ILE    34      42.590  32.520  58.750  1.00  0.00            
ATOM    520 1HG1 ILE    34      43.460  32.960  58.280  1.00  0.00            
ATOM    521 2HG1 ILE    34      41.680  33.030  58.430  1.00  0.00            
ATOM    522  CD  ILE    34      42.480  31.040  58.390  1.00  0.00            
ATOM    523  HD1 ILE    34      43.350  30.470  58.700  1.00  0.00            
ATOM    524  HD2 ILE    34      41.620  30.600  58.920  1.00  0.00            
ATOM    525  HD3 ILE    34      42.300  30.940  57.320  1.00  0.00            
ATOM    526  C   ILE    34      45.250  32.990  60.160  1.00  0.00            
ATOM    527  O   ILE    34      45.570  31.940  60.710  1.00  0.00            
ATOM    528  N   ARG    35      46.000  33.640  59.270  1.00  0.00            
ATOM    529  H   ARG    35      45.800  34.610  59.070  1.00  0.00            
ATOM    530  CA  ARG    35      47.130  33.070  58.550  1.00  0.00            
ATOM    531  HA  ARG    35      47.280  32.120  59.060  1.00  0.00            
ATOM    532  CB  ARG    35      46.870  32.800  57.070  1.00  0.00            
ATOM    533  HB1 ARG    35      47.800  32.420  56.660  1.00  0.00            
ATOM    534  HB2 ARG    35      46.680  33.780  56.620  1.00  0.00            
ATOM    535  CG  ARG    35      45.770  31.790  56.780  1.00  0.00            
ATOM    536  HG1 ARG    35      44.760  32.170  56.930  1.00  0.00            
ATOM    537  HG2 ARG    35      45.870  30.970  57.490  1.00  0.00            
ATOM    538  CD  ARG    35      45.860  31.260  55.350  1.00  0.00            
ATOM    539  HD1 ARG    35      46.790  30.680  55.350  1.00  0.00            
ATOM    540  HD2 ARG    35      46.000  32.190  54.790  1.00  0.00            
ATOM    541  NE  ARG    35      44.700  30.470  54.950  1.00  0.00            
ATOM    542  HE  ARG    35      44.450  29.620  55.430  1.00  0.00            
ATOM    543  CZ  ARG    35      44.030  30.680  53.800  1.00  0.00            
ATOM    544  NH1 ARG    35      44.310  31.720  53.020  1.00  0.00            
ATOM    545 1HH1 ARG    35      45.010  32.420  53.260  1.00  0.00            
ATOM    546 2HH1 ARG    35      43.790  31.800  52.150  1.00  0.00            
ATOM    547  NH2 ARG    35      42.920  30.020  53.430  1.00  0.00            
ATOM    548 1HH2 ARG    35      42.600  29.270  54.020  1.00  0.00            
ATOM    549 2HH2 ARG    35      42.510  30.090  52.510  1.00  0.00            
ATOM    550  C   ARG    35      48.330  33.970  58.770  1.00  0.00            
ATOM    551  O   ARG    35      48.220  35.200  58.720  1.00  0.00            
ATOM    552  N   ASP    36      49.520  33.440  59.060  1.00  0.00            
ATOM    553  H   ASP    36      49.430  32.440  58.980  1.00  0.00            
ATOM    554  CA  ASP    36      50.800  34.100  58.930  1.00  0.00            
ATOM    555  HA  ASP    36      50.630  35.120  59.270  1.00  0.00            
ATOM    556  CB  ASP    36      51.760  33.560  59.990  1.00  0.00            
ATOM    557  HB1 ASP    36      52.310  32.770  59.470  1.00  0.00            
ATOM    558  HB2 ASP    36      51.170  33.250  60.850  1.00  0.00            
ATOM    559  CG  ASP    36      52.730  34.580  60.580  1.00  0.00            
ATOM    560  OD1 ASP    36      53.040  34.570  61.790  1.00  0.00            
ATOM    561  OD2 ASP    36      53.120  35.500  59.830  1.00  0.00            
ATOM    562  C   ASP    36      51.310  34.110  57.500  1.00  0.00            
ATOM    563  O   ASP    36      50.860  33.350  56.650  1.00  0.00            
ATOM    564  N   LEU    37      52.300  34.990  57.300  1.00  0.00            
ATOM    565  H   LEU    37      52.630  35.590  58.050  1.00  0.00            
ATOM    566  CA  LEU    37      53.010  35.120  56.050  1.00  0.00            
ATOM    567  HA  LEU    37      52.230  34.850  55.340  1.00  0.00            
ATOM    568  CB  LEU    37      53.410  36.570  55.800  1.00  0.00            
ATOM    569  HB1 LEU    37      54.120  36.780  56.610  1.00  0.00            
ATOM    570  HB2 LEU    37      52.570  37.240  55.980  1.00  0.00            
ATOM    571  CG  LEU    37      53.980  36.840  54.410  1.00  0.00            
ATOM    572  HG  LEU    37      54.710  36.070  54.180  1.00  0.00            
ATOM    573  CD1 LEU    37      52.900  36.770  53.330  1.00  0.00            
ATOM    574 1HD1 LEU    37      52.050  37.390  53.590  1.00  0.00            
ATOM    575 2HD1 LEU    37      53.280  37.090  52.360  1.00  0.00            
ATOM    576 3HD1 LEU    37      52.590  35.720  53.330  1.00  0.00            
ATOM    577  CD2 LEU    37      54.650  38.210  54.400  1.00  0.00            
ATOM    578 1HD2 LEU    37      55.190  38.310  53.450  1.00  0.00            
ATOM    579 2HD2 LEU    37      53.950  39.040  54.460  1.00  0.00            
ATOM    580 3HD2 LEU    37      55.350  38.350  55.220  1.00  0.00            
ATOM    581  C   LEU    37      54.130  34.140  55.730  1.00  0.00            
ATOM    582  O   LEU    37      54.110  33.840  54.540  1.00  0.00            
ATOM    583  N   PRO    38      55.140  33.820  56.550  1.00  0.00            
ATOM    584  CD  PRO    38      55.050  33.930  57.990  1.00  0.00            
ATOM    585  HD1 PRO    38      54.130  33.480  58.370  1.00  0.00            
ATOM    586  HD2 PRO    38      55.130  34.980  58.270  1.00  0.00            
ATOM    587  CG  PRO    38      56.230  33.160  58.600  1.00  0.00            
ATOM    588  HG1 PRO    38      56.040  32.130  58.880  1.00  0.00            
ATOM    589  HG2 PRO    38      56.630  33.780  59.400  1.00  0.00            
ATOM    590  CB  PRO    38      57.230  33.260  57.450  1.00  0.00            
ATOM    591  HB1 PRO    38      57.870  32.370  57.490  1.00  0.00            
ATOM    592  HB2 PRO    38      57.860  34.140  57.550  1.00  0.00            
ATOM    593  CA  PRO    38      56.430  33.300  56.150  1.00  0.00            
ATOM    594  HA  PRO    38      56.840  34.030  55.460  1.00  0.00            
ATOM    595  C   PRO    38      56.380  31.960  55.420  1.00  0.00            
ATOM    596  O   PRO    38      55.410  31.210  55.490  1.00  0.00            
ATOM    597  N   THR    39      57.430  31.600  54.690  1.00  0.00            
ATOM    598  H   THR    39      58.160  32.300  54.600  1.00  0.00            
ATOM    599  CA  THR    39      57.610  30.420  53.870  1.00  0.00            
ATOM    600  HA  THR    39      56.670  30.070  53.430  1.00  0.00            
ATOM    601  CB  THR    39      58.510  30.730  52.680  1.00  0.00            
ATOM    602  HB  THR    39      58.950  29.850  52.210  1.00  0.00            
ATOM    603  CG2 THR    39      57.790  31.410  51.520  1.00  0.00            
ATOM    604 1HG2 THR    39      58.450  31.940  50.830  1.00  0.00            
ATOM    605 2HG2 THR    39      57.300  30.620  50.950  1.00  0.00            
ATOM    606 3HG2 THR    39      57.070  32.090  51.970  1.00  0.00            
ATOM    607  OG1 THR    39      59.480  31.640  53.150  1.00  0.00            
ATOM    608  HG1 THR    39      60.350  31.240  53.130  1.00  0.00            
ATOM    609  C   THR    39      58.050  29.150  54.580  1.00  0.00            
ATOM    610  O   THR    39      58.350  29.220  55.760  1.00  0.00            
ATOM    611  N   SER    40      58.140  28.020  53.870  1.00  0.00            
ATOM    612  H   SER    40      57.820  28.070  52.920  1.00  0.00            
ATOM    613  CA  SER    40      58.310  26.670  54.390  1.00  0.00            
ATOM    614  HA  SER    40      57.560  26.460  55.150  1.00  0.00            
ATOM    615  CB  SER    40      58.240  25.620  53.290  1.00  0.00            
ATOM    616  HB1 SER    40      57.210  25.400  53.040  1.00  0.00            
ATOM    617  HB2 SER    40      58.600  24.690  53.730  1.00  0.00            
ATOM    618  OG  SER    40      58.990  26.040  52.170  1.00  0.00            
ATOM    619  HG  SER    40      58.710  25.550  51.390  1.00  0.00            
ATOM    620  C   SER    40      59.550  26.500  55.260  1.00  0.00            
ATOM    621  O   SER    40      59.500  25.590  56.080  1.00  0.00            
ATOM    622  N   GLY    41      60.670  27.210  55.110  1.00  0.00            
ATOM    623  H   GLY    41      60.730  27.840  54.320  1.00  0.00            
ATOM    624  CA  GLY    41      61.840  27.030  55.940  1.00  0.00            
ATOM    625  HA1 GLY    41      61.610  26.400  56.800  1.00  0.00            
ATOM    626  HA2 GLY    41      62.300  27.940  56.340  1.00  0.00            
ATOM    627  C   GLY    41      62.890  26.270  55.150  1.00  0.00            
ATOM    628  O   GLY    41      62.810  26.320  53.930  1.00  0.00            
ATOM    629  N   SER    42      63.900  25.730  55.850  1.00  0.00            
ATOM    630  H   SER    42      63.760  25.640  56.840  1.00  0.00            
ATOM    631  CA  SER    42      65.050  25.140  55.200  1.00  0.00            
ATOM    632  HA  SER    42      64.780  24.810  54.190  1.00  0.00            
ATOM    633  CB  SER    42      66.160  26.160  55.030  1.00  0.00            
ATOM    634  HB1 SER    42      66.960  25.800  54.370  1.00  0.00            
ATOM    635  HB2 SER    42      66.750  26.310  55.930  1.00  0.00            
ATOM    636  OG  SER    42      65.710  27.390  54.490  1.00  0.00            
ATOM    637  HG  SER    42      65.530  27.970  55.230  1.00  0.00            
ATOM    638  C   SER    42      65.580  23.940  55.980  1.00  0.00            
ATOM    639  O   SER    42      66.660  23.930  56.570  1.00  0.00            
ATOM    640  N   ALA    43      64.750  22.910  56.140  1.00  0.00            
ATOM    641  H   ALA    43      63.940  22.940  55.540  1.00  0.00            
ATOM    642  CA  ALA    43      64.810  21.790  57.060  1.00  0.00            
ATOM    643  HA  ALA    43      65.640  22.030  57.720  1.00  0.00            
ATOM    644  CB  ALA    43      63.570  21.680  57.940  1.00  0.00            
ATOM    645  HB1 ALA    43      63.660  20.710  58.440  1.00  0.00            
ATOM    646  HB2 ALA    43      63.580  22.500  58.650  1.00  0.00            
ATOM    647  HB3 ALA    43      62.630  21.710  57.380  1.00  0.00            
ATOM    648  C   ALA    43      65.180  20.490  56.370  1.00  0.00            
ATOM    649  O   ALA    43      65.720  19.580  57.000  1.00  0.00            
ATOM    650  N   ALA    44      64.830  20.360  55.080  1.00  0.00            
ATOM    651  H   ALA    44      64.350  21.160  54.700  1.00  0.00            
ATOM    652  CA  ALA    44      64.910  19.100  54.370  1.00  0.00            
ATOM    653  HA  ALA    44      65.530  18.400  54.910  1.00  0.00            
ATOM    654  CB  ALA    44      63.500  18.510  54.340  1.00  0.00            
ATOM    655  HB1 ALA    44      63.420  17.550  53.830  1.00  0.00            
ATOM    656  HB2 ALA    44      63.000  18.450  55.310  1.00  0.00            
ATOM    657  HB3 ALA    44      62.840  19.140  53.750  1.00  0.00            
ATOM    658  C   ALA    44      65.500  19.130  52.970  1.00  0.00            
ATOM    659  O   ALA    44      65.700  20.220  52.430  1.00  0.00            
ATOM    660  N   LYS    45      65.760  18.010  52.300  1.00  0.00            
ATOM    661  H   LYS    45      65.410  17.160  52.730  1.00  0.00            
ATOM    662  CA  LYS    45      66.270  17.910  50.950  1.00  0.00            
ATOM    663  HA  LYS    45      67.090  18.610  50.770  1.00  0.00            
ATOM    664  CB  LYS    45      66.780  16.490  50.720  1.00  0.00            
ATOM    665  HB1 LYS    45      67.140  16.470  49.700  1.00  0.00            
ATOM    666  HB2 LYS    45      65.950  15.780  50.760  1.00  0.00            
ATOM    667  CG  LYS    45      67.940  15.960  51.560  1.00  0.00            
ATOM    668  HG1 LYS    45      67.630  15.890  52.610  1.00  0.00            
ATOM    669  HG2 LYS    45      68.790  16.640  51.470  1.00  0.00            
ATOM    670  CD  LYS    45      68.490  14.590  51.210  1.00  0.00            
ATOM    671  HD1 LYS    45      69.400  14.330  51.760  1.00  0.00            
ATOM    672  HD2 LYS    45      68.710  14.600  50.140  1.00  0.00            
ATOM    673  CE  LYS    45      67.520  13.420  51.390  1.00  0.00            
ATOM    674  HE1 LYS    45      67.950  12.560  50.880  1.00  0.00            
ATOM    675  HE2 LYS    45      66.560  13.600  50.920  1.00  0.00            
ATOM    676  NZ  LYS    45      67.170  13.090  52.780  1.00  0.00            
ATOM    677  HZ1 LYS    45      67.950  12.920  53.400  1.00  0.00            
ATOM    678  HZ2 LYS    45      66.570  13.830  53.110  1.00  0.00            
ATOM    679  HZ3 LYS    45      66.550  12.290  52.830  1.00  0.00            
ATOM    680  C   LYS    45      65.210  18.210  49.890  1.00  0.00            
ATOM    681  O   LYS    45      64.070  17.770  50.050  1.00  0.00            
ATOM    682  N   LYS    46      65.560  18.870  48.780  1.00  0.00            
ATOM    683  H   LYS    46      66.530  19.100  48.660  1.00  0.00            
ATOM    684  CA  LYS    46      64.790  18.880  47.550  1.00  0.00            
ATOM    685  HA  LYS    46      65.290  19.600  46.900  1.00  0.00            
ATOM    686  CB  LYS    46      64.810  17.540  46.830  1.00  0.00            
ATOM    687  HB1 LYS    46      64.190  17.560  45.930  1.00  0.00            
ATOM    688  HB2 LYS    46      64.500  16.760  47.540  1.00  0.00            
ATOM    689  CG  LYS    46      66.190  17.190  46.290  1.00  0.00            
ATOM    690  HG1 LYS    46      66.850  16.820  47.070  1.00  0.00            
ATOM    691  HG2 LYS    46      66.600  18.090  45.840  1.00  0.00            
ATOM    692  CD  LYS    46      66.140  16.090  45.230  1.00  0.00            
ATOM    693  HD1 LYS    46      67.110  16.120  44.730  1.00  0.00            
ATOM    694  HD2 LYS    46      65.450  16.320  44.410  1.00  0.00            
ATOM    695  CE  LYS    46      66.060  14.740  45.910  1.00  0.00            
ATOM    696  HE1 LYS    46      65.070  14.620  46.350  1.00  0.00            
ATOM    697  HE2 LYS    46      66.580  14.710  46.870  1.00  0.00            
ATOM    698  NZ  LYS    46      66.440  13.660  44.980  1.00  0.00            
ATOM    699  HZ1 LYS    46      65.890  13.580  44.140  1.00  0.00            
ATOM    700  HZ2 LYS    46      67.420  13.660  44.740  1.00  0.00            
ATOM    701  HZ3 LYS    46      66.140  12.750  45.300  1.00  0.00            
ATOM    702  C   LYS    46      63.360  19.380  47.690  1.00  0.00            
ATOM    703  O   LYS    46      62.420  18.910  47.050  1.00  0.00            
ATOM    704  N   SER    47      63.270  20.360  48.590  1.00  0.00            
ATOM    705  H   SER    47      64.140  20.720  48.970  1.00  0.00            
ATOM    706  CA  SER    47      62.050  20.940  49.100  1.00  0.00            
ATOM    707  HA  SER    47      61.330  20.150  49.290  1.00  0.00            
ATOM    708  CB  SER    47      62.310  21.650  50.430  1.00  0.00            
ATOM    709  HB1 SER    47      61.360  21.910  50.910  1.00  0.00            
ATOM    710  HB2 SER    47      62.980  22.480  50.220  1.00  0.00            
ATOM    711  OG  SER    47      62.890  20.850  51.440  1.00  0.00            
ATOM    712  HG  SER    47      62.270  20.120  51.560  1.00  0.00            
ATOM    713  C   SER    47      61.400  21.920  48.130  1.00  0.00            
ATOM    714  O   SER    47      62.040  22.830  47.610  1.00  0.00            
ATOM    715  N   ALA    48      60.120  21.760  47.780  1.00  0.00            
ATOM    716  H   ALA    48      59.530  21.120  48.280  1.00  0.00            
ATOM    717  CA  ALA    48      59.430  22.560  46.790  1.00  0.00            
ATOM    718  HA  ALA    48      59.750  23.590  46.950  1.00  0.00            
ATOM    719  CB  ALA    48      59.800  22.070  45.390  1.00  0.00            
ATOM    720  HB1 ALA    48      60.880  21.950  45.340  1.00  0.00            
ATOM    721  HB2 ALA    48      59.310  21.150  45.090  1.00  0.00            
ATOM    722  HB3 ALA    48      59.550  22.900  44.720  1.00  0.00            
ATOM    723  C   ALA    48      57.910  22.520  46.850  1.00  0.00            
ATOM    724  O   ALA    48      57.290  21.830  47.660  1.00  0.00            
ATOM    725  N   ASP    49      57.300  23.190  45.860  1.00  0.00            
ATOM    726  H   ASP    49      57.790  23.750  45.180  1.00  0.00            
ATOM    727  CA  ASP    49      55.880  23.370  45.690  1.00  0.00            
ATOM    728  HA  ASP    49      55.450  23.310  46.690  1.00  0.00            
ATOM    729  CB  ASP    49      55.540  24.690  45.010  1.00  0.00            
ATOM    730  HB1 ASP    49      56.380  25.360  45.190  1.00  0.00            
ATOM    731  HB2 ASP    49      54.650  25.120  45.480  1.00  0.00            
ATOM    732  CG  ASP    49      55.160  24.630  43.540  1.00  0.00            
ATOM    733  OD1 ASP    49      56.010  24.580  42.620  1.00  0.00            
ATOM    734  OD2 ASP    49      53.960  24.690  43.160  1.00  0.00            
ATOM    735  C   ASP    49      55.280  22.230  44.890  1.00  0.00            
ATOM    736  O   ASP    49      55.970  21.540  44.140  1.00  0.00            
ATOM    737  N   SER    50      53.980  21.940  45.050  1.00  0.00            
ATOM    738  H   SER    50      53.640  22.210  45.960  1.00  0.00            
ATOM    739  CA  SER    50      53.300  20.820  44.440  1.00  0.00            
ATOM    740  HA  SER    50      53.930  19.950  44.620  1.00  0.00            
ATOM    741  CB  SER    50      51.950  20.550  45.090  1.00  0.00            
ATOM    742  HB1 SER    50      51.450  19.680  44.670  1.00  0.00            
ATOM    743  HB2 SER    50      51.350  21.460  45.110  1.00  0.00            
ATOM    744  OG  SER    50      52.190  20.240  46.450  1.00  0.00            
ATOM    745  HG  SER    50      51.390  19.790  46.750  1.00  0.00            
ATOM    746  C   SER    50      53.350  20.770  42.920  1.00  0.00            
ATOM    747  O   SER    50      53.350  19.710  42.290  1.00  0.00            
ATOM    748  N   THR    51      53.370  21.960  42.310  1.00  0.00            
ATOM    749  H   THR    51      53.370  22.760  42.930  1.00  0.00            
ATOM    750  CA  THR    51      53.520  22.080  40.880  1.00  0.00            
ATOM    751  HA  THR    51      53.210  21.140  40.420  1.00  0.00            
ATOM    752  CB  THR    51      52.660  23.190  40.300  1.00  0.00            
ATOM    753  HB  THR    51      52.700  23.020  39.220  1.00  0.00            
ATOM    754  CG2 THR    51      51.230  23.110  40.820  1.00  0.00            
ATOM    755 1HG2 THR    51      50.630  23.640  40.080  1.00  0.00            
ATOM    756 2HG2 THR    51      50.850  22.090  40.800  1.00  0.00            
ATOM    757 3HG2 THR    51      51.150  23.520  41.830  1.00  0.00            
ATOM    758  OG1 THR    51      53.190  24.460  40.610  1.00  0.00            
ATOM    759  HG1 THR    51      53.400  24.410  41.550  1.00  0.00            
ATOM    760  C   THR    51      54.950  22.140  40.360  1.00  0.00            
ATOM    761  O   THR    51      55.160  22.030  39.160  1.00  0.00            
ATOM    762  N   SER    52      55.940  22.100  41.270  1.00  0.00            
ATOM    763  H   SER    52      55.730  22.170  42.250  1.00  0.00            
ATOM    764  CA  SER    52      57.280  21.590  41.030  1.00  0.00            
ATOM    765  HA  SER    52      57.550  21.970  40.040  1.00  0.00            
ATOM    766  CB  SER    52      58.410  22.160  41.870  1.00  0.00            
ATOM    767  HB1 SER    52      59.400  21.830  41.560  1.00  0.00            
ATOM    768  HB2 SER    52      58.250  21.880  42.910  1.00  0.00            
ATOM    769  OG  SER    52      58.240  23.550  41.660  1.00  0.00            
ATOM    770  HG  SER    52      57.370  23.830  41.950  1.00  0.00            
ATOM    771  C   SER    52      57.390  20.080  40.960  1.00  0.00            
ATOM    772  O   SER    52      58.440  19.680  40.460  1.00  0.00            
ATOM    773  N   THR    53      56.330  19.320  41.260  1.00  0.00            
ATOM    774  H   THR    53      55.460  19.820  41.400  1.00  0.00            
ATOM    775  CA  THR    53      56.260  17.880  41.140  1.00  0.00            
ATOM    776  HA  THR    53      57.260  17.550  41.420  1.00  0.00            
ATOM    777  CB  THR    53      55.390  17.150  42.150  1.00  0.00            
ATOM    778  HB  THR    53      55.580  16.070  42.110  1.00  0.00            
ATOM    779  CG2 THR    53      55.520  17.710  43.570  1.00  0.00            
ATOM    780 1HG2 THR    53      56.510  17.540  44.000  1.00  0.00            
ATOM    781 2HG2 THR    53      55.410  18.790  43.580  1.00  0.00            
ATOM    782 3HG2 THR    53      54.730  17.330  44.220  1.00  0.00            
ATOM    783  OG1 THR    53      54.040  17.150  41.770  1.00  0.00            
ATOM    784  HG1 THR    53      53.800  18.070  41.920  1.00  0.00            
ATOM    785  C   THR    53      56.010  17.280  39.760  1.00  0.00            
ATOM    786  O   THR    53      55.450  17.950  38.900  1.00  0.00            
ATOM    787  N   LYS    54      56.460  16.040  39.580  1.00  0.00            
ATOM    788  H   LYS    54      57.100  15.630  40.240  1.00  0.00            
ATOM    789  CA  LYS    54      56.090  15.240  38.430  1.00  0.00            
ATOM    790  HA  LYS    54      56.210  15.930  37.590  1.00  0.00            
ATOM    791  CB  LYS    54      57.120  14.120  38.350  1.00  0.00            
ATOM    792  HB1 LYS    54      56.980  13.540  39.260  1.00  0.00            
ATOM    793  HB2 LYS    54      58.120  14.540  38.350  1.00  0.00            
ATOM    794  CG  LYS    54      56.980  13.220  37.130  1.00  0.00            
ATOM    795  HG1 LYS    54      56.720  13.680  36.180  1.00  0.00            
ATOM    796  HG2 LYS    54      56.200  12.480  37.310  1.00  0.00            
ATOM    797  CD  LYS    54      58.260  12.430  36.870  1.00  0.00            
ATOM    798  HD1 LYS    54      58.440  11.950  37.830  1.00  0.00            
ATOM    799  HD2 LYS    54      59.090  13.090  36.600  1.00  0.00            
ATOM    800  CE  LYS    54      58.140  11.320  35.830  1.00  0.00            
ATOM    801  HE1 LYS    54      57.420  10.640  36.290  1.00  0.00            
ATOM    802  HE2 LYS    54      59.120  10.840  35.790  1.00  0.00            
ATOM    803  NZ  LYS    54      57.760  11.880  34.530  1.00  0.00            
ATOM    804  HZ1 LYS    54      56.820  12.240  34.450  1.00  0.00            
ATOM    805  HZ2 LYS    54      58.410  12.610  34.280  1.00  0.00            
ATOM    806  HZ3 LYS    54      57.690  11.140  33.850  1.00  0.00            
ATOM    807  C   LYS    54      54.630  14.830  38.360  1.00  0.00            
ATOM    808  O   LYS    54      54.000  15.080  37.330  1.00  0.00            
ATOM    809  N   THR    55      54.030  14.230  39.390  1.00  0.00            
ATOM    810  H   THR    55      54.460  14.090  40.290  1.00  0.00            
ATOM    811  CA  THR    55      52.790  13.500  39.210  1.00  0.00            
ATOM    812  HA  THR    55      52.780  13.120  38.190  1.00  0.00            
ATOM    813  CB  THR    55      52.890  12.320  40.170  1.00  0.00            
ATOM    814  HB  THR    55      51.920  11.810  40.120  1.00  0.00            
ATOM    815  CG2 THR    55      53.910  11.290  39.710  1.00  0.00            
ATOM    816 1HG2 THR    55      53.830  10.360  40.280  1.00  0.00            
ATOM    817 2HG2 THR    55      53.680  11.040  38.670  1.00  0.00            
ATOM    818 3HG2 THR    55      54.920  11.660  39.880  1.00  0.00            
ATOM    819  OG1 THR    55      53.150  12.650  41.510  1.00  0.00            
ATOM    820  HG1 THR    55      54.010  13.070  41.610  1.00  0.00            
ATOM    821  C   THR    55      51.540  14.320  39.520  1.00  0.00            
ATOM    822  O   THR    55      50.460  13.750  39.630  1.00  0.00            
ATOM    823  N   ALA    56      51.650  15.640  39.610  1.00  0.00            
ATOM    824  H   ALA    56      52.550  16.050  39.390  1.00  0.00            
ATOM    825  CA  ALA    56      50.660  16.640  39.950  1.00  0.00            
ATOM    826  HA  ALA    56      50.550  16.510  41.020  1.00  0.00            
ATOM    827  CB  ALA    56      51.220  18.050  39.760  1.00  0.00            
ATOM    828  HB1 ALA    56      52.080  18.260  40.390  1.00  0.00            
ATOM    829  HB2 ALA    56      51.430  18.250  38.710  1.00  0.00            
ATOM    830  HB3 ALA    56      50.390  18.670  40.110  1.00  0.00            
ATOM    831  C   ALA    56      49.370  16.510  39.150  1.00  0.00            
ATOM    832  O   ALA    56      49.310  16.200  37.960  1.00  0.00            
ATOM    833  N   LYS    57      48.350  16.910  39.910  1.00  0.00            
ATOM    834  H   LYS    57      48.500  17.040  40.900  1.00  0.00            
ATOM    835  CA  LYS    57      46.980  16.980  39.430  1.00  0.00            
ATOM    836  HA  LYS    57      46.850  16.230  38.650  1.00  0.00            
ATOM    837  CB  LYS    57      46.090  16.600  40.610  1.00  0.00            
ATOM    838  HB1 LYS    57      45.050  16.850  40.400  1.00  0.00            
ATOM    839  HB2 LYS    57      46.330  17.220  41.470  1.00  0.00            
ATOM    840  CG  LYS    57      46.120  15.120  40.960  1.00  0.00            
ATOM    841  HG1 LYS    57      46.030  14.980  42.040  1.00  0.00            
ATOM    842  HG2 LYS    57      47.120  14.740  40.760  1.00  0.00            
ATOM    843  CD  LYS    57      45.110  14.360  40.100  1.00  0.00            
ATOM    844  HD1 LYS    57      45.380  14.260  39.050  1.00  0.00            
ATOM    845  HD2 LYS    57      44.160  14.880  40.180  1.00  0.00            
ATOM    846  CE  LYS    57      44.810  12.930  40.560  1.00  0.00            
ATOM    847  HE1 LYS    57      43.800  12.610  40.320  1.00  0.00            
ATOM    848  HE2 LYS    57      45.020  12.840  41.620  1.00  0.00            
ATOM    849  NZ  LYS    57      45.570  11.900  39.830  1.00  0.00            
ATOM    850  HZ1 LYS    57      45.500  11.050  40.360  1.00  0.00            
ATOM    851  HZ2 LYS    57      45.260  11.790  38.870  1.00  0.00            
ATOM    852  HZ3 LYS    57      46.550  12.170  39.800  1.00  0.00            
ATOM    853  C   LYS    57      46.660  18.350  38.860  1.00  0.00            
ATOM    854  O   LYS    57      46.020  18.480  37.820  1.00  0.00            
ATOM    855  N   LYS    58      47.170  19.340  39.600  1.00  0.00            
ATOM    856  H   LYS    58      47.650  19.050  40.440  1.00  0.00            
ATOM    857  CA  LYS    58      47.310  20.720  39.190  1.00  0.00            
ATOM    858  HA  LYS    58      46.300  20.990  38.870  1.00  0.00            
ATOM    859  CB  LYS    58      47.780  21.600  40.340  1.00  0.00            
ATOM    860  HB1 LYS    58      48.010  22.610  39.990  1.00  0.00            
ATOM    861  HB2 LYS    58      48.730  21.230  40.740  1.00  0.00            
ATOM    862  CG  LYS    58      46.700  21.590  41.420  1.00  0.00            
ATOM    863  HG1 LYS    58      46.970  20.770  42.090  1.00  0.00            
ATOM    864  HG2 LYS    58      45.690  21.590  41.030  1.00  0.00            
ATOM    865  CD  LYS    58      46.830  22.830  42.290  1.00  0.00            
ATOM    866  HD1 LYS    58      46.420  23.760  41.890  1.00  0.00            
ATOM    867  HD2 LYS    58      47.890  23.030  42.410  1.00  0.00            
ATOM    868  CE  LYS    58      46.230  22.510  43.660  1.00  0.00            
ATOM    869  HE1 LYS    58      46.590  23.250  44.370  1.00  0.00            
ATOM    870  HE2 LYS    58      46.660  21.540  43.920  1.00  0.00            
ATOM    871  NZ  LYS    58      44.780  22.280  43.710  1.00  0.00            
ATOM    872  HZ1 LYS    58      44.500  21.450  43.200  1.00  0.00            
ATOM    873  HZ2 LYS    58      44.420  22.200  44.650  1.00  0.00            
ATOM    874  HZ3 LYS    58      44.330  23.040  43.210  1.00  0.00            
ATOM    875  C   LYS    58      48.260  20.730  38.010  1.00  0.00            
ATOM    876  O   LYS    58      49.230  19.980  38.090  1.00  0.00            
ATOM    877  N   PRO    59      48.050  21.700  37.110  1.00  0.00            
ATOM    878  CD  PRO    59      46.820  22.420  36.900  1.00  0.00            
ATOM    879  HD1 PRO    59      46.710  23.150  37.700  1.00  0.00            
ATOM    880  HD2 PRO    59      45.970  21.750  36.760  1.00  0.00            
ATOM    881  CG  PRO    59      47.060  23.100  35.560  1.00  0.00            
ATOM    882  HG1 PRO    59      46.580  24.080  35.440  1.00  0.00            
ATOM    883  HG2 PRO    59      46.480  22.510  34.860  1.00  0.00            
ATOM    884  CB  PRO    59      48.540  23.170  35.210  1.00  0.00            
ATOM    885  HB1 PRO    59      48.890  24.080  35.710  1.00  0.00            
ATOM    886  HB2 PRO    59      48.730  23.120  34.130  1.00  0.00            
ATOM    887  CA  PRO    59      48.930  21.920  35.980  1.00  0.00            
ATOM    888  HA  PRO    59      49.050  21.030  35.360  1.00  0.00            
ATOM    889  C   PRO    59      50.350  22.190  36.470  1.00  0.00            
ATOM    890  O   PRO    59      50.440  23.050  37.350  1.00  0.00            
ATOM    891  N   LYS    60      51.370  21.460  36.020  1.00  0.00            
ATOM    892  H   LYS    60      51.070  20.860  35.270  1.00  0.00            
ATOM    893  CA  LYS    60      52.730  21.350  36.490  1.00  0.00            
ATOM    894  HA  LYS    60      52.850  21.700  37.510  1.00  0.00            
ATOM    895  CB  LYS    60      53.240  19.930  36.700  1.00  0.00            
ATOM    896  HB1 LYS    60      52.430  19.330  37.130  1.00  0.00            
ATOM    897  HB2 LYS    60      53.990  20.000  37.490  1.00  0.00            
ATOM    898  CG  LYS    60      53.860  19.270  35.470  1.00  0.00            
ATOM    899  HG1 LYS    60      54.700  19.850  35.090  1.00  0.00            
ATOM    900  HG2 LYS    60      53.160  19.420  34.660  1.00  0.00            
ATOM    901  CD  LYS    60      54.120  17.770  35.530  1.00  0.00            
ATOM    902  HD1 LYS    60      54.650  17.470  36.440  1.00  0.00            
ATOM    903  HD2 LYS    60      54.630  17.500  34.610  1.00  0.00            
ATOM    904  CE  LYS    60      52.770  17.080  35.340  1.00  0.00            
ATOM    905  HE1 LYS    60      52.180  17.680  34.640  1.00  0.00            
ATOM    906  HE2 LYS    60      52.280  17.190  36.310  1.00  0.00            
ATOM    907  NZ  LYS    60      52.970  15.710  34.860  1.00  0.00            
ATOM    908  HZ1 LYS    60      53.540  15.800  34.030  1.00  0.00            
ATOM    909  HZ2 LYS    60      53.420  15.100  35.530  1.00  0.00            
ATOM    910  HZ3 LYS    60      52.070  15.300  34.670  1.00  0.00            
ATOM    911  C   LYS    60      53.780  22.210  35.780  1.00  0.00            
ATOM    912  O   LYS    60      53.420  22.880  34.820  1.00  0.00            
ATOM    913  N   LYS    61      55.060  22.160  36.170  1.00  0.00            
ATOM    914  H   LYS    61      55.250  21.640  37.010  1.00  0.00            
ATOM    915  CA  LYS    61      56.100  22.960  35.570  1.00  0.00            
ATOM    916  HA  LYS    61      55.610  23.660  34.890  1.00  0.00            
ATOM    917  CB  LYS    61      56.840  23.710  36.680  1.00  0.00            
ATOM    918  HB1 LYS    61      57.610  24.290  36.180  1.00  0.00            
ATOM    919  HB2 LYS    61      57.230  22.910  37.320  1.00  0.00            
ATOM    920  CG  LYS    61      56.000  24.650  37.540  1.00  0.00            
ATOM    921  HG1 LYS    61      55.060  24.160  37.760  1.00  0.00            
ATOM    922  HG2 LYS    61      55.760  25.510  36.910  1.00  0.00            
ATOM    923  CD  LYS    61      56.720  25.100  38.810  1.00  0.00            
ATOM    924  HD1 LYS    61      57.660  25.560  38.530  1.00  0.00            
ATOM    925  HD2 LYS    61      56.860  24.180  39.370  1.00  0.00            
ATOM    926  CE  LYS    61      55.800  26.080  39.540  1.00  0.00            
ATOM    927  HE1 LYS    61      54.830  25.650  39.780  1.00  0.00            
ATOM    928  HE2 LYS    61      55.560  26.930  38.920  1.00  0.00            
ATOM    929  NZ  LYS    61      56.370  26.640  40.780  1.00  0.00            
ATOM    930  HZ1 LYS    61      56.510  25.870  41.420  1.00  0.00            
ATOM    931  HZ2 LYS    61      57.240  27.130  40.600  1.00  0.00            
ATOM    932  HZ3 LYS    61      55.700  27.290  41.150  1.00  0.00            
ATOM    933  C   LYS    61      57.140  22.290  34.690  1.00  0.00            
ATOM    934  O   LYS    61      57.770  22.890  33.820  1.00  0.00            
ATOM    935  N   ASP    62      57.370  20.990  34.920  1.00  0.00            
ATOM    936  H   ASP    62      56.750  20.650  35.640  1.00  0.00            
ATOM    937  CA  ASP    62      58.250  20.090  34.200  1.00  0.00            
ATOM    938  HA  ASP    62      58.270  20.480  33.180  1.00  0.00            
ATOM    939  CB  ASP    62      59.680  20.320  34.690  1.00  0.00            
ATOM    940  HB1 ASP    62      59.980  19.640  35.490  1.00  0.00            
ATOM    941  HB2 ASP    62      59.920  21.360  34.900  1.00  0.00            
ATOM    942  CG  ASP    62      60.640  20.020  33.540  1.00  0.00            
ATOM    943  OD1 ASP    62      60.660  18.840  33.130  1.00  0.00            
ATOM    944  OD2 ASP    62      61.200  21.050  33.100  1.00  0.00            
ATOM    945  C   ASP    62      57.860  18.630  34.310  1.00  0.00            
ATOM    946  O   ASP    62      57.610  18.100  35.390  1.00  0.00            
ATOM    947  N   GLU    63      57.810  17.910  33.180  1.00  0.00            
ATOM    948  H   GLU    63      58.090  18.330  32.310  1.00  0.00            
ATOM    949  CA  GLU    63      57.670  16.460  33.170  1.00  0.00            
ATOM    950  HA  GLU    63      56.790  16.150  33.720  1.00  0.00            
ATOM    951  CB  GLU    63      57.490  15.980  31.730  1.00  0.00            
ATOM    952  HB1 GLU    63      57.640  14.910  31.620  1.00  0.00            
ATOM    953  HB2 GLU    63      58.290  16.370  31.110  1.00  0.00            
ATOM    954  CG  GLU    63      56.200  16.360  31.010  1.00  0.00            
ATOM    955  HG1 GLU    63      56.450  16.210  29.960  1.00  0.00            
ATOM    956  HG2 GLU    63      55.940  17.420  31.050  1.00  0.00            
ATOM    957  CD  GLU    63      55.060  15.510  31.560  1.00  0.00            
ATOM    958  OE1 GLU    63      54.470  15.940  32.570  1.00  0.00            
ATOM    959  OE2 GLU    63      54.650  14.530  30.890  1.00  0.00            
ATOM    960  C   GLU    63      58.750  15.650  33.860  1.00  0.00            
ATOM    961  O   GLU    63      58.570  14.500  34.260  1.00  0.00            
ATOM    962  N   ARG    64      59.830  16.320  34.290  1.00  0.00            
ATOM    963  H   ARG    64      59.900  17.310  34.100  1.00  0.00            
ATOM    964  CA  ARG    64      60.880  15.800  35.130  1.00  0.00            
ATOM    965  HA  ARG    64      61.010  14.730  35.010  1.00  0.00            
ATOM    966  CB  ARG    64      62.230  16.430  34.790  1.00  0.00            
ATOM    967  HB1 ARG    64      62.980  15.870  35.340  1.00  0.00            
ATOM    968  HB2 ARG    64      62.220  17.470  35.130  1.00  0.00            
ATOM    969  CG  ARG    64      62.540  16.100  33.330  1.00  0.00            
ATOM    970  HG1 ARG    64      61.620  16.240  32.760  1.00  0.00            
ATOM    971  HG2 ARG    64      62.670  15.030  33.230  1.00  0.00            
ATOM    972  CD  ARG    64      63.640  16.860  32.590  1.00  0.00            
ATOM    973  HD1 ARG    64      63.800  16.390  31.620  1.00  0.00            
ATOM    974  HD2 ARG    64      64.620  16.710  33.060  1.00  0.00            
ATOM    975  NE  ARG    64      63.320  18.280  32.470  1.00  0.00            
ATOM    976  HE  ARG    64      62.420  18.620  32.780  1.00  0.00            
ATOM    977  CZ  ARG    64      64.180  19.280  32.240  1.00  0.00            
ATOM    978  NH1 ARG    64      65.480  18.990  32.110  1.00  0.00            
ATOM    979 1HH1 ARG    64      65.790  18.040  32.280  1.00  0.00            
ATOM    980 2HH1 ARG    64      66.140  19.720  31.880  1.00  0.00            
ATOM    981  NH2 ARG    64      63.860  20.580  32.300  1.00  0.00            
ATOM    982 1HH2 ARG    64      62.910  20.760  32.600  1.00  0.00            
ATOM    983 2HH2 ARG    64      64.520  21.250  31.940  1.00  0.00            
ATOM    984  C   ARG    64      60.630  16.080  36.610  1.00  0.00            
ATOM    985  O   ARG    64      61.360  15.550  37.440  1.00  0.00            
ATOM    986  N   GLY    65      59.620  16.860  37.010  1.00  0.00            
ATOM    987  H   GLY    65      58.930  17.140  36.330  1.00  0.00            
ATOM    988  CA  GLY    65      59.630  17.730  38.170  1.00  0.00            
ATOM    989  HA1 GLY    65      59.890  17.130  39.050  1.00  0.00            
ATOM    990  HA2 GLY    65      58.640  18.160  38.370  1.00  0.00            
ATOM    991  C   GLY    65      60.680  18.810  38.020  1.00  0.00            
ATOM    992  O   GLY    65      61.720  18.600  37.400  1.00  0.00            
ATOM    993  N   ALA    66      60.380  20.060  38.390  1.00  0.00            
ATOM    994  H   ALA    66      59.520  20.200  38.900  1.00  0.00            
ATOM    995  CA  ALA    66      61.150  21.270  38.160  1.00  0.00            
ATOM    996  HA  ALA    66      61.550  21.070  37.170  1.00  0.00            
ATOM    997  CB  ALA    66      60.330  22.550  38.040  1.00  0.00            
ATOM    998  HB1 ALA    66      60.990  23.410  37.940  1.00  0.00            
ATOM    999  HB2 ALA    66      59.790  22.490  37.090  1.00  0.00            
ATOM   1000  HB3 ALA    66      59.690  22.610  38.920  1.00  0.00            
ATOM   1001  C   ALA    66      62.340  21.350  39.120  1.00  0.00            
ATOM   1002  O   ALA    66      62.220  20.700  40.150  1.00  0.00            
ATOM   1003  N   LEU    67      63.460  21.990  38.790  1.00  0.00            
ATOM   1004  H   LEU    67      63.440  22.710  38.080  1.00  0.00            
ATOM   1005  CA  LEU    67      64.750  21.740  39.400  1.00  0.00            
ATOM   1006  HA  LEU    67      65.050  20.760  39.020  1.00  0.00            
ATOM   1007  CB  LEU    67      65.780  22.740  38.870  1.00  0.00            
ATOM   1008  HB1 LEU    67      65.580  23.730  39.280  1.00  0.00            
ATOM   1009  HB2 LEU    67      65.550  22.760  37.810  1.00  0.00            
ATOM   1010  CG  LEU    67      67.230  22.490  39.270  1.00  0.00            
ATOM   1011  HG  LEU    67      67.320  22.200  40.320  1.00  0.00            
ATOM   1012  CD1 LEU    67      67.910  21.480  38.350  1.00  0.00            
ATOM   1013 1HD1 LEU    67      67.650  21.780  37.340  1.00  0.00            
ATOM   1014 2HD1 LEU    67      68.960  21.400  38.630  1.00  0.00            
ATOM   1015 3HD1 LEU    67      67.440  20.510  38.500  1.00  0.00            
ATOM   1016  CD2 LEU    67      68.020  23.770  39.050  1.00  0.00            
ATOM   1017 1HD2 LEU    67      69.100  23.650  39.130  1.00  0.00            
ATOM   1018 2HD2 LEU    67      67.870  24.180  38.050  1.00  0.00            
ATOM   1019 3HD2 LEU    67      67.610  24.470  39.790  1.00  0.00            
ATOM   1020  C   LEU    67      64.770  21.690  40.920  1.00  0.00            
ATOM   1021  O   LEU    67      65.480  20.860  41.490  1.00  0.00            
ATOM   1022  N   VAL    68      64.040  22.540  41.640  1.00  0.00            
ATOM   1023  H   VAL    68      63.380  23.140  41.160  1.00  0.00            
ATOM   1024  CA  VAL    68      63.940  22.620  43.080  1.00  0.00            
ATOM   1025  HA  VAL    68      64.970  22.660  43.460  1.00  0.00            
ATOM   1026  CB  VAL    68      63.120  23.830  43.520  1.00  0.00            
ATOM   1027  HB  VAL    68      62.900  23.680  44.580  1.00  0.00            
ATOM   1028  CG1 VAL    68      63.930  25.110  43.400  1.00  0.00            
ATOM   1029 1HG1 VAL    68      64.300  25.220  42.380  1.00  0.00            
ATOM   1030 2HG1 VAL    68      63.330  25.950  43.760  1.00  0.00            
ATOM   1031 3HG1 VAL    68      64.860  25.130  43.970  1.00  0.00            
ATOM   1032  CG2 VAL    68      61.800  23.990  42.780  1.00  0.00            
ATOM   1033 1HG2 VAL    68      61.970  24.210  41.730  1.00  0.00            
ATOM   1034 2HG2 VAL    68      61.190  23.090  42.870  1.00  0.00            
ATOM   1035 3HG2 VAL    68      61.210  24.790  43.230  1.00  0.00            
ATOM   1036  C   VAL    68      63.410  21.320  43.660  1.00  0.00            
ATOM   1037  O   VAL    68      63.800  21.090  44.810  1.00  0.00            
ATOM   1038  N   ASN    69      62.440  20.690  43.000  1.00  0.00            
ATOM   1039  H   ASN    69      62.200  21.030  42.090  1.00  0.00            
ATOM   1040  CA  ASN    69      62.070  19.350  43.420  1.00  0.00            
ATOM   1041  HA  ASN    69      62.070  19.190  44.500  1.00  0.00            
ATOM   1042  CB  ASN    69      60.670  19.110  42.870  1.00  0.00            
ATOM   1043  HB1 ASN    69      60.730  19.430  41.830  1.00  0.00            
ATOM   1044  HB2 ASN    69      59.960  19.730  43.430  1.00  0.00            
ATOM   1045  CG  ASN    69      60.130  17.690  42.940  1.00  0.00            
ATOM   1046  OD1 ASN    69      60.550  16.840  42.150  1.00  0.00            
ATOM   1047  ND2 ASN    69      59.250  17.400  43.900  1.00  0.00            
ATOM   1048 1HD2 ASN    69      58.840  18.150  44.440  1.00  0.00            
ATOM   1049 2HD2 ASN    69      59.190  16.440  44.210  1.00  0.00            
ATOM   1050  C   ASN    69      62.980  18.260  42.870  1.00  0.00            
ATOM   1051  O   ASN    69      63.140  17.260  43.560  1.00  0.00            
ATOM   1052  N   ARG    70      63.660  18.490  41.740  1.00  0.00            
ATOM   1053  H   ARG    70      63.500  19.340  41.220  1.00  0.00            
ATOM   1054  CA  ARG    70      64.370  17.490  40.960  1.00  0.00            
ATOM   1055  HA  ARG    70      63.880  16.520  41.000  1.00  0.00            
ATOM   1056  CB  ARG    70      64.420  17.910  39.500  1.00  0.00            
ATOM   1057  HB1 ARG    70      65.170  18.690  39.500  1.00  0.00            
ATOM   1058  HB2 ARG    70      63.500  18.410  39.180  1.00  0.00            
ATOM   1059  CG  ARG    70      64.850  16.780  38.560  1.00  0.00            
ATOM   1060  HG1 ARG    70      64.230  15.940  38.850  1.00  0.00            
ATOM   1061  HG2 ARG    70      65.870  16.450  38.730  1.00  0.00            
ATOM   1062  CD  ARG    70      64.690  17.000  37.060  1.00  0.00            
ATOM   1063  HD1 ARG    70      63.630  17.220  36.940  1.00  0.00            
ATOM   1064  HD2 ARG    70      64.920  16.080  36.520  1.00  0.00            
ATOM   1065  NE  ARG    70      65.600  18.000  36.490  1.00  0.00            
ATOM   1066  HE  ARG    70      66.560  17.690  36.470  1.00  0.00            
ATOM   1067  CZ  ARG    70      65.250  19.200  36.000  1.00  0.00            
ATOM   1068  NH1 ARG    70      64.000  19.660  35.960  1.00  0.00            
ATOM   1069 1HH1 ARG    70      63.300  19.140  36.470  1.00  0.00            
ATOM   1070 2HH1 ARG    70      63.780  20.610  35.690  1.00  0.00            
ATOM   1071  NH2 ARG    70      66.160  20.040  35.480  1.00  0.00            
ATOM   1072 1HH2 ARG    70      67.110  19.720  35.500  1.00  0.00            
ATOM   1073 2HH2 ARG    70      65.890  20.950  35.150  1.00  0.00            
ATOM   1074  C   ARG    70      65.790  17.220  41.430  1.00  0.00            
ATOM   1075  O   ARG    70      66.150  16.040  41.490  1.00  0.00            
ATOM   1076  N   MET    71      66.560  18.280  41.690  1.00  0.00            
ATOM   1077  H   MET    71      66.080  19.160  41.570  1.00  0.00            
ATOM   1078  CA  MET    71      67.950  18.310  42.100  1.00  0.00            
ATOM   1079  HA  MET    71      68.190  17.310  42.460  1.00  0.00            
ATOM   1080  CB  MET    71      68.760  18.550  40.830  1.00  0.00            
ATOM   1081  HB1 MET    71      68.670  19.630  40.720  1.00  0.00            
ATOM   1082  HB2 MET    71      68.320  18.130  39.920  1.00  0.00            
ATOM   1083  CG  MET    71      70.190  18.130  41.160  1.00  0.00            
ATOM   1084  HG1 MET    71      70.610  18.880  41.840  1.00  0.00            
ATOM   1085  HG2 MET    71      70.730  18.240  40.220  1.00  0.00            
ATOM   1086  SD  MET    71      70.540  16.480  41.800  1.00  0.00            
ATOM   1087  CE  MET    71      69.630  15.440  40.630  1.00  0.00            
ATOM   1088  HE1 MET    71      70.130  15.610  39.670  1.00  0.00            
ATOM   1089  HE2 MET    71      69.620  14.380  40.880  1.00  0.00            
ATOM   1090  HE3 MET    71      68.600  15.810  40.570  1.00  0.00            
ATOM   1091  C   MET    71      68.260  19.250  43.250  1.00  0.00            
ATOM   1092  O   MET    71      69.180  19.090  44.050  1.00  0.00            
ATOM   1093  N   GLY    72      67.380  20.240  43.380  1.00  0.00            
ATOM   1094  H   GLY    72      66.770  20.420  42.590  1.00  0.00            
ATOM   1095  CA  GLY    72      67.420  21.340  44.330  1.00  0.00            
ATOM   1096  HA1 GLY    72      68.010  20.890  45.120  1.00  0.00            
ATOM   1097  HA2 GLY    72      66.410  21.510  44.700  1.00  0.00            
ATOM   1098  C   GLY    72      68.220  22.580  43.980  1.00  0.00            
ATOM   1099  O   GLY    72      68.560  22.850  42.820  1.00  0.00            
ATOM   1100  N   VAL    73      68.530  23.370  45.010  1.00  0.00            
ATOM   1101  H   VAL    73      68.310  22.950  45.900  1.00  0.00            
ATOM   1102  CA  VAL    73      69.280  24.610  44.970  1.00  0.00            
ATOM   1103  HA  VAL    73      69.900  24.520  44.080  1.00  0.00            
ATOM   1104  CB  VAL    73      68.370  25.830  44.770  1.00  0.00            
ATOM   1105  HB  VAL    73      69.000  26.710  44.860  1.00  0.00            
ATOM   1106  CG1 VAL    73      67.840  25.880  43.340  1.00  0.00            
ATOM   1107 1HG1 VAL    73      67.460  26.860  43.060  1.00  0.00            
ATOM   1108 2HG1 VAL    73      68.730  25.720  42.730  1.00  0.00            
ATOM   1109 3HG1 VAL    73      67.110  25.080  43.210  1.00  0.00            
ATOM   1110  CG2 VAL    73      67.180  25.960  45.710  1.00  0.00            
ATOM   1111 1HG2 VAL    73      67.620  25.980  46.710  1.00  0.00            
ATOM   1112 2HG2 VAL    73      66.620  26.880  45.550  1.00  0.00            
ATOM   1113 3HG2 VAL    73      66.500  25.110  45.600  1.00  0.00            
ATOM   1114  C   VAL    73      70.340  24.750  46.050  1.00  0.00            
ATOM   1115  O   VAL    73      70.080  24.400  47.200  1.00  0.00            
ATOM   1116  N   ASP    74      71.440  25.400  45.690  1.00  0.00            
ATOM   1117  H   ASP    74      71.400  25.720  44.730  1.00  0.00            
ATOM   1118  CA  ASP    74      72.520  26.010  46.450  1.00  0.00            
ATOM   1119  HA  ASP    74      72.990  25.200  47.000  1.00  0.00            
ATOM   1120  CB  ASP    74      73.460  26.550  45.380  1.00  0.00            
ATOM   1121  HB1 ASP    74      74.180  27.200  45.870  1.00  0.00            
ATOM   1122  HB2 ASP    74      72.910  27.240  44.750  1.00  0.00            
ATOM   1123  CG  ASP    74      74.170  25.470  44.570  1.00  0.00            
ATOM   1124  OD1 ASP    74      74.130  25.500  43.320  1.00  0.00            
ATOM   1125  OD2 ASP    74      74.640  24.480  45.180  1.00  0.00            
ATOM   1126  C   ASP    74      71.950  27.130  47.310  1.00  0.00            
ATOM   1127  O   ASP    74      70.940  27.780  47.030  1.00  0.00            
ATOM   1128  N   PRO    75      72.680  27.430  48.390  1.00  0.00            
ATOM   1129  CD  PRO    75      73.990  26.970  48.800  1.00  0.00            
ATOM   1130  HD1 PRO    75      74.710  26.870  47.990  1.00  0.00            
ATOM   1131  HD2 PRO    75      73.740  25.980  49.180  1.00  0.00            
ATOM   1132  CG  PRO    75      74.450  27.870  49.940  1.00  0.00            
ATOM   1133  HG1 PRO    75      74.730  28.830  49.500  1.00  0.00            
ATOM   1134  HG2 PRO    75      75.190  27.450  50.630  1.00  0.00            
ATOM   1135  CB  PRO    75      73.100  28.090  50.610  1.00  0.00            
ATOM   1136  HB1 PRO    75      73.120  28.930  51.300  1.00  0.00            
ATOM   1137  HB2 PRO    75      72.890  27.180  51.170  1.00  0.00            
ATOM   1138  CA  PRO    75      72.090  28.190  49.470  1.00  0.00            
ATOM   1139  HA  PRO    75      71.110  27.780  49.700  1.00  0.00            
ATOM   1140  C   PRO    75      71.920  29.670  49.130  1.00  0.00            
ATOM   1141  O   PRO    75      71.180  30.340  49.830  1.00  0.00            
ATOM   1142  N   TRP    76      72.450  30.200  48.030  1.00  0.00            
ATOM   1143  H   TRP    76      72.990  29.590  47.440  1.00  0.00            
ATOM   1144  CA  TRP    76      72.270  31.490  47.370  1.00  0.00            
ATOM   1145  HA  TRP    76      72.080  32.210  48.170  1.00  0.00            
ATOM   1146  CB  TRP    76      73.650  31.880  46.860  1.00  0.00            
ATOM   1147  HB1 TRP    76      74.290  31.970  47.740  1.00  0.00            
ATOM   1148  HB2 TRP    76      73.510  32.820  46.330  1.00  0.00            
ATOM   1149  CG  TRP    76      74.100  30.860  45.860  1.00  0.00            
ATOM   1150  CD1 TRP    76      73.670  30.770  44.580  1.00  0.00            
ATOM   1151  HD1 TRP    76      73.000  31.460  44.090  1.00  0.00            
ATOM   1152  NE1 TRP    76      74.270  29.710  43.930  1.00  0.00            
ATOM   1153  HE1 TRP    76      73.980  29.310  43.040  1.00  0.00            
ATOM   1154  CE2 TRP    76      75.300  29.190  44.680  1.00  0.00            
ATOM   1155  CZ2 TRP    76      76.230  28.150  44.540  1.00  0.00            
ATOM   1156  HZ2 TRP    76      76.280  27.660  43.590  1.00  0.00            
ATOM   1157  CH2 TRP    76      77.080  27.820  45.610  1.00  0.00            
ATOM   1158  HH2 TRP    76      77.780  27.010  45.490  1.00  0.00            
ATOM   1159  CZ3 TRP    76      77.010  28.580  46.780  1.00  0.00            
ATOM   1160  HZ3 TRP    76      77.710  28.300  47.550  1.00  0.00            
ATOM   1161  CE3 TRP    76      76.070  29.590  46.960  1.00  0.00            
ATOM   1162  HE3 TRP    76      76.030  30.120  47.910  1.00  0.00            
ATOM   1163  CD2 TRP    76      75.190  29.900  45.910  1.00  0.00            
ATOM   1164  C   TRP    76      71.150  31.550  46.340  1.00  0.00            
ATOM   1165  O   TRP    76      70.870  32.630  45.830  1.00  0.00            
ATOM   1166  N   HIE    77      70.480  30.420  46.090  1.00  0.00            
ATOM   1167  H   HIE    77      70.900  29.590  46.470  1.00  0.00            
ATOM   1168  CA  HIE    77      69.260  30.180  45.340  1.00  0.00            
ATOM   1169  HA  HIE    77      68.840  31.090  44.920  1.00  0.00            
ATOM   1170  CB  HIE    77      69.720  29.410  44.110  1.00  0.00            
ATOM   1171  HB1 HIE    77      68.880  29.050  43.510  1.00  0.00            
ATOM   1172  HB2 HIE    77      70.260  28.520  44.430  1.00  0.00            
ATOM   1173  CG  HIE    77      70.520  30.180  43.100  1.00  0.00            
ATOM   1174  ND1 HIE    77      71.470  29.560  42.290  1.00  0.00            
ATOM   1175  CE1 HIE    77      72.000  30.560  41.570  1.00  0.00            
ATOM   1176  HE1 HIE    77      72.820  30.550  40.870  1.00  0.00            
ATOM   1177  NE2 HIE    77      71.310  31.690  41.810  1.00  0.00            
ATOM   1178  HE2 HIE    77      71.470  32.470  41.190  1.00  0.00            
ATOM   1179  CD2 HIE    77      70.390  31.520  42.830  1.00  0.00            
ATOM   1180  HD2 HIE    77      69.700  32.200  43.300  1.00  0.00            
ATOM   1181  C   HIE    77      68.130  29.580  46.170  1.00  0.00            
ATOM   1182  O   HIE    77      67.020  29.500  45.640  1.00  0.00            
ATOM   1183  N   ASN    78      68.360  29.240  47.440  1.00  0.00            
ATOM   1184  H   ASN    78      69.300  29.420  47.760  1.00  0.00            
ATOM   1185  CA  ASN    78      67.430  28.720  48.420  1.00  0.00            
ATOM   1186  HA  ASN    78      67.130  27.750  48.020  1.00  0.00            
ATOM   1187  CB  ASN    78      68.110  28.590  49.780  1.00  0.00            
ATOM   1188  HB1 ASN    78      68.350  29.580  50.160  1.00  0.00            
ATOM   1189  HB2 ASN    78      69.050  28.060  49.620  1.00  0.00            
ATOM   1190  CG  ASN    78      67.430  27.930  50.980  1.00  0.00            
ATOM   1191  OD1 ASN    78      67.200  26.720  51.010  1.00  0.00            
ATOM   1192  ND2 ASN    78      66.980  28.640  52.020  1.00  0.00            
ATOM   1193 1HD2 ASN    78      67.110  29.640  51.990  1.00  0.00            
ATOM   1194 2HD2 ASN    78      66.460  28.060  52.670  1.00  0.00            
ATOM   1195  C   ASN    78      66.180  29.560  48.640  1.00  0.00            
ATOM   1196  O   ASN    78      65.180  28.910  48.950  1.00  0.00            
ATOM   1197  N   TRP    79      66.130  30.820  48.210  1.00  0.00            
ATOM   1198  H   TRP    79      67.010  31.310  48.080  1.00  0.00            
ATOM   1199  CA  TRP    79      64.900  31.580  48.080  1.00  0.00            
ATOM   1200  HA  TRP    79      64.540  31.760  49.100  1.00  0.00            
ATOM   1201  CB  TRP    79      65.200  32.980  47.560  1.00  0.00            
ATOM   1202  HB1 TRP    79      65.670  33.600  48.330  1.00  0.00            
ATOM   1203  HB2 TRP    79      64.310  33.590  47.410  1.00  0.00            
ATOM   1204  CG  TRP    79      66.060  32.980  46.340  1.00  0.00            
ATOM   1205  CD1 TRP    79      67.400  33.120  46.380  1.00  0.00            
ATOM   1206  HD1 TRP    79      68.010  33.360  47.240  1.00  0.00            
ATOM   1207  NE1 TRP    79      67.930  33.190  45.100  1.00  0.00            
ATOM   1208  HE1 TRP    79      68.860  33.520  44.880  1.00  0.00            
ATOM   1209  CE2 TRP    79      66.920  33.000  44.180  1.00  0.00            
ATOM   1210  CZ2 TRP    79      66.920  33.050  42.780  1.00  0.00            
ATOM   1211  HZ2 TRP    79      67.820  33.210  42.200  1.00  0.00            
ATOM   1212  CH2 TRP    79      65.710  33.050  42.090  1.00  0.00            
ATOM   1213  HH2 TRP    79      65.690  33.180  41.010  1.00  0.00            
ATOM   1214  CZ3 TRP    79      64.500  33.070  42.800  1.00  0.00            
ATOM   1215  HZ3 TRP    79      63.560  33.100  42.270  1.00  0.00            
ATOM   1216  CE3 TRP    79      64.530  33.120  44.200  1.00  0.00            
ATOM   1217  HE3 TRP    79      63.640  33.210  44.800  1.00  0.00            
ATOM   1218  CD2 TRP    79      65.720  32.930  44.920  1.00  0.00            
ATOM   1219  C   TRP    79      63.780  30.880  47.330  1.00  0.00            
ATOM   1220  O   TRP    79      62.630  31.260  47.500  1.00  0.00            
ATOM   1221  N   GLU    80      64.080  29.910  46.450  1.00  0.00            
ATOM   1222  H   GLU    80      65.060  29.650  46.400  1.00  0.00            
ATOM   1223  CA  GLU    80      63.090  29.200  45.680  1.00  0.00            
ATOM   1224  HA  GLU    80      62.110  29.650  45.850  1.00  0.00            
ATOM   1225  CB  GLU    80      63.480  29.240  44.200  1.00  0.00            
ATOM   1226  HB1 GLU    80      63.480  28.260  43.730  1.00  0.00            
ATOM   1227  HB2 GLU    80      64.530  29.510  44.140  1.00  0.00            
ATOM   1228  CG  GLU    80      62.600  30.150  43.350  1.00  0.00            
ATOM   1229  HG1 GLU    80      63.160  30.390  42.450  1.00  0.00            
ATOM   1230  HG2 GLU    80      62.360  31.120  43.800  1.00  0.00            
ATOM   1231  CD  GLU    80      61.310  29.410  43.000  1.00  0.00            
ATOM   1232  OE1 GLU    80      61.190  28.860  41.880  1.00  0.00            
ATOM   1233  OE2 GLU    80      60.420  29.380  43.870  1.00  0.00            
ATOM   1234  C   GLU    80      62.750  27.820  46.230  1.00  0.00            
ATOM   1235  O   GLU    80      61.700  27.260  45.920  1.00  0.00            
ATOM   1236  N   ALA    81      63.590  27.230  47.090  1.00  0.00            
ATOM   1237  H   ALA    81      64.470  27.590  47.430  1.00  0.00            
ATOM   1238  CA  ALA    81      63.210  26.070  47.870  1.00  0.00            
ATOM   1239  HA  ALA    81      62.760  25.250  47.310  1.00  0.00            
ATOM   1240  CB  ALA    81      64.450  25.430  48.480  1.00  0.00            
ATOM   1241  HB1 ALA    81      64.180  24.570  49.090  1.00  0.00            
ATOM   1242  HB2 ALA    81      65.150  25.080  47.720  1.00  0.00            
ATOM   1243  HB3 ALA    81      64.970  26.200  49.050  1.00  0.00            
ATOM   1244  C   ALA    81      62.280  26.450  49.020  1.00  0.00            
ATOM   1245  O   ALA    81      61.520  25.640  49.550  1.00  0.00            
ATOM   1246  N   HIE    82      62.230  27.740  49.340  1.00  0.00            
ATOM   1247  H   HIE    82      62.850  28.420  48.920  1.00  0.00            
ATOM   1248  CA  HIE    82      61.110  28.230  50.110  1.00  0.00            
ATOM   1249  HA  HIE    82      60.990  27.530  50.940  1.00  0.00            
ATOM   1250  CB  HIE    82      61.450  29.630  50.610  1.00  0.00            
ATOM   1251  HB1 HIE    82      60.590  30.300  50.600  1.00  0.00            
ATOM   1252  HB2 HIE    82      62.130  30.070  49.880  1.00  0.00            
ATOM   1253  CG  HIE    82      62.160  29.660  51.930  1.00  0.00            
ATOM   1254  ND1 HIE    82      61.610  29.820  53.200  1.00  0.00            
ATOM   1255  CE1 HIE    82      62.650  29.660  54.020  1.00  0.00            
ATOM   1256  HE1 HIE    82      62.570  29.640  55.100  1.00  0.00            
ATOM   1257  NE2 HIE    82      63.810  29.470  53.370  1.00  0.00            
ATOM   1258  HE2 HIE    82      64.700  29.330  53.830  1.00  0.00            
ATOM   1259  CD2 HIE    82      63.510  29.440  52.020  1.00  0.00            
ATOM   1260  HD2 HIE    82      64.170  29.380  51.170  1.00  0.00            
ATOM   1261  C   HIE    82      59.850  28.370  49.270  1.00  0.00            
ATOM   1262  O   HIE    82      59.900  28.750  48.110  1.00  0.00            
ATOM   1263  N   TYR    83      58.700  28.010  49.870  1.00  0.00            
ATOM   1264  H   TYR    83      58.820  27.580  50.770  1.00  0.00            
ATOM   1265  CA  TYR    83      57.410  28.060  49.210  1.00  0.00            
ATOM   1266  HA  TYR    83      57.330  28.890  48.510  1.00  0.00            
ATOM   1267  CB  TYR    83      57.240  26.760  48.430  1.00  0.00            
ATOM   1268  HB1 TYR    83      57.960  26.800  47.620  1.00  0.00            
ATOM   1269  HB2 TYR    83      56.270  26.820  47.940  1.00  0.00            
ATOM   1270  CG  TYR    83      57.270  25.490  49.250  1.00  0.00            
ATOM   1271  CD1 TYR    83      56.160  24.860  49.820  1.00  0.00            
ATOM   1272  HD1 TYR    83      55.240  25.410  49.690  1.00  0.00            
ATOM   1273  CE1 TYR    83      56.270  23.680  50.570  1.00  0.00            
ATOM   1274  HE1 TYR    83      55.410  23.280  51.100  1.00  0.00            
ATOM   1275  CZ  TYR    83      57.550  23.110  50.640  1.00  0.00            
ATOM   1276  OH  TYR    83      57.860  22.200  51.600  1.00  0.00            
ATOM   1277  HH  TYR    83      57.090  21.900  52.090  1.00  0.00            
ATOM   1278  CE2 TYR    83      58.670  23.680  50.000  1.00  0.00            
ATOM   1279  HE2 TYR    83      59.650  23.230  50.120  1.00  0.00            
ATOM   1280  CD2 TYR    83      58.510  24.830  49.230  1.00  0.00            
ATOM   1281  HD2 TYR    83      59.310  25.210  48.600  1.00  0.00            
ATOM   1282  C   TYR    83      56.290  28.280  50.220  1.00  0.00            
ATOM   1283  O   TYR    83      56.470  28.090  51.420  1.00  0.00            
ATOM   1284  N   GLU    84      55.090  28.550  49.700  1.00  0.00            
ATOM   1285  H   GLU    84      55.000  28.720  48.700  1.00  0.00            
ATOM   1286  CA  GLU    84      53.920  28.930  50.460  1.00  0.00            
ATOM   1287  HA  GLU    84      54.220  29.690  51.180  1.00  0.00            
ATOM   1288  CB  GLU    84      52.980  29.650  49.490  1.00  0.00            
ATOM   1289  HB1 GLU    84      52.670  28.980  48.700  1.00  0.00            
ATOM   1290  HB2 GLU    84      53.430  30.500  48.980  1.00  0.00            
ATOM   1291  CG  GLU    84      51.700  30.070  50.200  1.00  0.00            
ATOM   1292  HG1 GLU    84      51.910  30.490  51.190  1.00  0.00            
ATOM   1293  HG2 GLU    84      51.140  29.150  50.360  1.00  0.00            
ATOM   1294  CD  GLU    84      51.010  31.140  49.360  1.00  0.00            
ATOM   1295  OE1 GLU    84      50.680  30.860  48.190  1.00  0.00            
ATOM   1296  OE2 GLU    84      50.880  32.290  49.850  1.00  0.00            
ATOM   1297  C   GLU    84      53.240  27.700  51.040  1.00  0.00            
ATOM   1298  O   GLU    84      52.900  26.770  50.310  1.00  0.00            
ATOM   1299  N   VAL    85      53.040  27.750  52.360  1.00  0.00            
ATOM   1300  H   VAL    85      53.290  28.610  52.830  1.00  0.00            
ATOM   1301  CA  VAL    85      52.450  26.730  53.200  1.00  0.00            
ATOM   1302  HA  VAL    85      52.010  26.010  52.500  1.00  0.00            
ATOM   1303  CB  VAL    85      53.420  25.890  54.010  1.00  0.00            
ATOM   1304  HB  VAL    85      52.930  25.210  54.720  1.00  0.00            
ATOM   1305  CG1 VAL    85      54.120  25.010  52.980  1.00  0.00            
ATOM   1306 1HG1 VAL    85      53.430  24.540  52.290  1.00  0.00            
ATOM   1307 2HG1 VAL    85      54.810  25.620  52.390  1.00  0.00            
ATOM   1308 3HG1 VAL    85      54.650  24.240  53.540  1.00  0.00            
ATOM   1309  CG2 VAL    85      54.330  26.780  54.850  1.00  0.00            
ATOM   1310 1HG2 VAL    85      53.730  27.430  55.480  1.00  0.00            
ATOM   1311 2HG2 VAL    85      54.850  26.150  55.570  1.00  0.00            
ATOM   1312 3HG2 VAL    85      55.030  27.240  54.150  1.00  0.00            
ATOM   1313  C   VAL    85      51.230  27.120  54.020  1.00  0.00            
ATOM   1314  O   VAL    85      50.690  26.340  54.800  1.00  0.00            
ATOM   1315  N   LEU    86      50.730  28.360  53.950  1.00  0.00            
ATOM   1316  H   LEU    86      51.160  29.020  53.310  1.00  0.00            
ATOM   1317  CA  LEU    86      49.580  28.800  54.710  1.00  0.00            
ATOM   1318  HA  LEU    86      49.630  29.880  54.760  1.00  0.00            
ATOM   1319  CB  LEU    86      48.300  28.360  54.010  1.00  0.00            
ATOM   1320  HB1 LEU    86      47.470  28.770  54.590  1.00  0.00            
ATOM   1321  HB2 LEU    86      48.180  27.280  54.150  1.00  0.00            
ATOM   1322  CG  LEU    86      48.260  28.390  52.490  1.00  0.00            
ATOM   1323  HG  LEU    86      49.060  27.780  52.070  1.00  0.00            
ATOM   1324  CD1 LEU    86      46.920  27.870  51.980  1.00  0.00            
ATOM   1325 1HD1 LEU    86      46.130  28.600  52.160  1.00  0.00            
ATOM   1326 2HD1 LEU    86      47.010  27.460  50.970  1.00  0.00            
ATOM   1327 3HD1 LEU    86      46.690  26.950  52.510  1.00  0.00            
ATOM   1328  CD2 LEU    86      48.260  29.870  52.110  1.00  0.00            
ATOM   1329 1HD2 LEU    86      49.260  30.270  52.280  1.00  0.00            
ATOM   1330 2HD2 LEU    86      48.120  29.910  51.030  1.00  0.00            
ATOM   1331 3HD2 LEU    86      47.510  30.470  52.630  1.00  0.00            
ATOM   1332  C   LEU    86      49.580  28.420  56.190  1.00  0.00            
ATOM   1333  O   LEU    86      48.790  27.600  56.630  1.00  0.00            
ATOM   1334  N   PRO    87      50.410  29.030  57.030  1.00  0.00            
ATOM   1335  CD  PRO    87      51.520  29.850  56.580  1.00  0.00            
ATOM   1336  HD1 PRO    87      51.270  30.710  55.960  1.00  0.00            
ATOM   1337  HD2 PRO    87      52.180  29.290  55.920  1.00  0.00            
ATOM   1338  CG  PRO    87      52.300  30.170  57.860  1.00  0.00            
ATOM   1339  HG1 PRO    87      51.910  31.060  58.350  1.00  0.00            
ATOM   1340  HG2 PRO    87      53.380  30.220  57.700  1.00  0.00            
ATOM   1341  CB  PRO    87      51.960  29.000  58.790  1.00  0.00            
ATOM   1342  HB1 PRO    87      52.060  29.290  59.840  1.00  0.00            
ATOM   1343  HB2 PRO    87      52.630  28.170  58.580  1.00  0.00            
ATOM   1344  CA  PRO    87      50.510  28.700  58.440  1.00  0.00            
ATOM   1345  HA  PRO    87      50.370  27.630  58.630  1.00  0.00            
ATOM   1346  C   PRO    87      49.560  29.540  59.280  1.00  0.00            
ATOM   1347  O   PRO    87      49.270  30.660  58.870  1.00  0.00            
ATOM   1348  N   GLY    88      49.010  28.860  60.290  1.00  0.00            
ATOM   1349  H   GLY    88      49.320  27.900  60.380  1.00  0.00            
ATOM   1350  CA  GLY    88      48.180  29.320  61.390  1.00  0.00            
ATOM   1351  HA1 GLY    88      47.990  28.500  62.070  1.00  0.00            
ATOM   1352  HA2 GLY    88      47.190  29.520  60.970  1.00  0.00            
ATOM   1353  C   GLY    88      48.700  30.530  62.150  1.00  0.00            
ATOM   1354  O   GLY    88      49.910  30.680  62.310  1.00  0.00            
ATOM   1355  N   LYS    89      47.820  31.390  62.670  1.00  0.00            
ATOM   1356  H   LYS    89      46.880  31.140  62.400  1.00  0.00            
ATOM   1357  CA  LYS    89      48.030  32.590  63.440  1.00  0.00            
ATOM   1358  HA  LYS    89      48.980  32.490  63.960  1.00  0.00            
ATOM   1359  CB  LYS    89      48.020  33.800  62.500  1.00  0.00            
ATOM   1360  HB1 LYS    89      47.010  34.010  62.130  1.00  0.00            
ATOM   1361  HB2 LYS    89      48.620  33.550  61.630  1.00  0.00            
ATOM   1362  CG  LYS    89      48.540  35.130  63.020  1.00  0.00            
ATOM   1363  HG1 LYS    89      49.540  34.930  63.410  1.00  0.00            
ATOM   1364  HG2 LYS    89      47.920  35.360  63.890  1.00  0.00            
ATOM   1365  CD  LYS    89      48.750  36.320  62.080  1.00  0.00            
ATOM   1366  HD1 LYS    89      47.810  36.680  61.670  1.00  0.00            
ATOM   1367  HD2 LYS    89      49.160  35.980  61.130  1.00  0.00            
ATOM   1368  CE  LYS    89      49.580  37.470  62.650  1.00  0.00            
ATOM   1369  HE1 LYS    89      49.650  38.190  61.840  1.00  0.00            
ATOM   1370  HE2 LYS    89      50.580  37.090  62.820  1.00  0.00            
ATOM   1371  NZ  LYS    89      48.900  38.040  63.820  1.00  0.00            
ATOM   1372  HZ1 LYS    89      49.230  37.520  64.620  1.00  0.00            
ATOM   1373  HZ2 LYS    89      49.180  38.980  64.060  1.00  0.00            
ATOM   1374  HZ3 LYS    89      47.900  37.940  63.840  1.00  0.00            
ATOM   1375  C   LYS    89      46.980  32.920  64.490  1.00  0.00            
ATOM   1376  O   LYS    89      45.780  32.950  64.230  1.00  0.00            
ATOM   1377  N   GLU    90      47.370  33.140  65.750  1.00  0.00            
ATOM   1378  H   GLU    90      48.340  32.890  65.840  1.00  0.00            
ATOM   1379  CA  GLU    90      46.660  33.460  66.980  1.00  0.00            
ATOM   1380  HA  GLU    90      47.300  33.050  67.760  1.00  0.00            
ATOM   1381  CB  GLU    90      46.600  34.970  67.150  1.00  0.00            
ATOM   1382  HB1 GLU    90      46.080  35.240  68.060  1.00  0.00            
ATOM   1383  HB2 GLU    90      46.130  35.440  66.280  1.00  0.00            
ATOM   1384  CG  GLU    90      48.060  35.430  67.240  1.00  0.00            
ATOM   1385  HG1 GLU    90      48.570  35.260  66.290  1.00  0.00            
ATOM   1386  HG2 GLU    90      48.580  34.820  67.970  1.00  0.00            
ATOM   1387  CD  GLU    90      48.190  36.920  67.540  1.00  0.00            
ATOM   1388  OE1 GLU    90      48.080  37.710  66.580  1.00  0.00            
ATOM   1389  OE2 GLU    90      48.470  37.300  68.690  1.00  0.00            
ATOM   1390  C   GLU    90      45.360  32.700  67.230  1.00  0.00            
ATOM   1391  O   GLU    90      44.450  33.360  67.710  1.00  0.00            
ATOM   1392  N   LYS    91      45.210  31.430  66.840  1.00  0.00            
ATOM   1393  H   LYS    91      46.010  30.930  66.480  1.00  0.00            
ATOM   1394  CA  LYS    91      44.020  30.620  66.920  1.00  0.00            
ATOM   1395  HA  LYS    91      43.270  31.090  66.280  1.00  0.00            
ATOM   1396  CB  LYS    91      44.290  29.230  66.350  1.00  0.00            
ATOM   1397  HB1 LYS    91      45.020  28.660  66.930  1.00  0.00            
ATOM   1398  HB2 LYS    91      44.690  29.310  65.330  1.00  0.00            
ATOM   1399  CG  LYS    91      43.080  28.320  66.200  1.00  0.00            
ATOM   1400  HG1 LYS    91      42.650  28.050  67.160  1.00  0.00            
ATOM   1401  HG2 LYS    91      43.470  27.390  65.770  1.00  0.00            
ATOM   1402  CD  LYS    91      42.040  28.910  65.260  1.00  0.00            
ATOM   1403  HD1 LYS    91      42.320  29.420  64.330  1.00  0.00            
ATOM   1404  HD2 LYS    91      41.500  29.690  65.800  1.00  0.00            
ATOM   1405  CE  LYS    91      41.140  27.730  64.930  1.00  0.00            
ATOM   1406  HE1 LYS    91      40.940  27.130  65.820  1.00  0.00            
ATOM   1407  HE2 LYS    91      41.720  27.080  64.280  1.00  0.00            
ATOM   1408  NZ  LYS    91      39.900  28.050  64.210  1.00  0.00            
ATOM   1409  HZ1 LYS    91      39.980  28.560  63.340  1.00  0.00            
ATOM   1410  HZ2 LYS    91      39.290  27.260  64.050  1.00  0.00            
ATOM   1411  HZ3 LYS    91      39.310  28.630  64.790  1.00  0.00            
ATOM   1412  C   LYS    91      43.370  30.520  68.290  1.00  0.00            
ATOM   1413  O   LYS    91      42.160  30.330  68.440  1.00  0.00            
ATOM   1414  N   VAL    92      44.080  31.060  69.290  1.00  0.00            
ATOM   1415  H   VAL    92      45.080  31.090  69.140  1.00  0.00            
ATOM   1416  CA  VAL    92      43.650  31.270  70.650  1.00  0.00            
ATOM   1417  HA  VAL    92      43.080  30.420  71.020  1.00  0.00            
ATOM   1418  CB  VAL    92      44.860  31.600  71.510  1.00  0.00            
ATOM   1419  HB  VAL    92      45.620  30.830  71.340  1.00  0.00            
ATOM   1420  CG1 VAL    92      45.480  32.940  71.120  1.00  0.00            
ATOM   1421 1HG1 VAL    92      45.610  33.040  70.040  1.00  0.00            
ATOM   1422 2HG1 VAL    92      44.880  33.790  71.430  1.00  0.00            
ATOM   1423 3HG1 VAL    92      46.450  33.020  71.600  1.00  0.00            
ATOM   1424  CG2 VAL    92      44.550  31.590  73.010  1.00  0.00            
ATOM   1425 1HG2 VAL    92      45.510  31.600  73.520  1.00  0.00            
ATOM   1426 2HG2 VAL    92      43.960  32.480  73.210  1.00  0.00            
ATOM   1427 3HG2 VAL    92      44.010  30.680  73.280  1.00  0.00            
ATOM   1428  C   VAL    92      42.570  32.340  70.740  1.00  0.00            
ATOM   1429  O   VAL    92      41.930  32.310  71.790  1.00  0.00            
ATOM   1430  N   VAL    93      42.450  33.260  69.770  1.00  0.00            
ATOM   1431  H   VAL    93      43.190  33.330  69.090  1.00  0.00            
ATOM   1432  CA  VAL    93      41.410  34.260  69.700  1.00  0.00            
ATOM   1433  HA  VAL    93      40.490  33.830  70.100  1.00  0.00            
ATOM   1434  CB  VAL    93      41.660  35.430  70.650  1.00  0.00            
ATOM   1435  HB  VAL    93      41.920  35.060  71.640  1.00  0.00            
ATOM   1436  CG1 VAL    93      42.940  36.200  70.350  1.00  0.00            
ATOM   1437 1HG1 VAL    93      43.720  35.460  70.470  1.00  0.00            
ATOM   1438 2HG1 VAL    93      42.890  36.530  69.310  1.00  0.00            
ATOM   1439 3HG1 VAL    93      43.070  36.980  71.100  1.00  0.00            
ATOM   1440  CG2 VAL    93      40.450  36.360  70.700  1.00  0.00            
ATOM   1441 1HG2 VAL    93      39.630  35.780  71.130  1.00  0.00            
ATOM   1442 2HG2 VAL    93      40.760  37.140  71.410  1.00  0.00            
ATOM   1443 3HG2 VAL    93      40.230  36.920  69.790  1.00  0.00            
ATOM   1444  C   VAL    93      41.070  34.720  68.290  1.00  0.00            
ATOM   1445  O   VAL    93      39.930  35.060  67.980  1.00  0.00            
ATOM   1446  N   SER    94      42.020  34.730  67.350  1.00  0.00            
ATOM   1447  H   SER    94      42.960  34.410  67.510  1.00  0.00            
ATOM   1448  CA  SER    94      41.760  35.020  65.950  1.00  0.00            
ATOM   1449  HA  SER    94      41.070  35.850  65.760  1.00  0.00            
ATOM   1450  CB  SER    94      43.060  35.260  65.190  1.00  0.00            
ATOM   1451  HB1 SER    94      42.960  35.220  64.110  1.00  0.00            
ATOM   1452  HB2 SER    94      43.720  34.420  65.440  1.00  0.00            
ATOM   1453  OG  SER    94      43.590  36.500  65.600  1.00  0.00            
ATOM   1454  HG  SER    94      42.940  37.170  65.380  1.00  0.00            
ATOM   1455  C   SER    94      41.210  33.780  65.270  1.00  0.00            
ATOM   1456  O   SER    94      41.730  32.670  65.380  1.00  0.00            
ATOM   1457  N   GLU    95      40.130  33.950  64.510  1.00  0.00            
ATOM   1458  H   GLU    95      39.740  34.840  64.250  1.00  0.00            
ATOM   1459  CA  GLU    95      39.230  32.870  64.160  1.00  0.00            
ATOM   1460  HA  GLU    95      39.770  31.920  64.170  1.00  0.00            
ATOM   1461  CB  GLU    95      38.290  32.760  65.350  1.00  0.00            
ATOM   1462  HB1 GLU    95      37.820  33.730  65.460  1.00  0.00            
ATOM   1463  HB2 GLU    95      38.920  32.590  66.220  1.00  0.00            
ATOM   1464  CG  GLU    95      37.230  31.660  65.340  1.00  0.00            
ATOM   1465  HG1 GLU    95      36.470  31.830  64.570  1.00  0.00            
ATOM   1466  HG2 GLU    95      36.860  31.530  66.360  1.00  0.00            
ATOM   1467  CD  GLU    95      37.880  30.320  65.060  1.00  0.00            
ATOM   1468  OE1 GLU    95      38.570  29.830  65.970  1.00  0.00            
ATOM   1469  OE2 GLU    95      37.740  29.820  63.910  1.00  0.00            
ATOM   1470  C   GLU    95      38.420  33.110  62.890  1.00  0.00            
ATOM   1471  O   GLU    95      37.760  34.130  62.700  1.00  0.00            
ATOM   1472  N   LEU    96      38.480  32.110  62.000  1.00  0.00            
ATOM   1473  H   LEU    96      38.980  31.300  62.340  1.00  0.00            
ATOM   1474  CA  LEU    96      37.800  32.090  60.720  1.00  0.00            
ATOM   1475  HA  LEU    96      38.030  32.970  60.120  1.00  0.00            
ATOM   1476  CB  LEU    96      38.300  30.860  59.950  1.00  0.00            
ATOM   1477  HB1 LEU    96      37.810  29.970  60.340  1.00  0.00            
ATOM   1478  HB2 LEU    96      39.380  30.710  59.990  1.00  0.00            
ATOM   1479  CG  LEU    96      37.920  31.010  58.480  1.00  0.00            
ATOM   1480  HG  LEU    96      36.860  31.180  58.270  1.00  0.00            
ATOM   1481  CD1 LEU    96      38.730  32.090  57.780  1.00  0.00            
ATOM   1482 1HD1 LEU    96      38.480  32.070  56.720  1.00  0.00            
ATOM   1483 2HD1 LEU    96      38.540  33.100  58.130  1.00  0.00            
ATOM   1484 3HD1 LEU    96      39.790  31.850  57.830  1.00  0.00            
ATOM   1485  CD2 LEU    96      38.210  29.710  57.730  1.00  0.00            
ATOM   1486 1HD2 LEU    96      39.300  29.620  57.660  1.00  0.00            
ATOM   1487 2HD2 LEU    96      37.770  28.890  58.290  1.00  0.00            
ATOM   1488 3HD2 LEU    96      37.650  29.710  56.790  1.00  0.00            
ATOM   1489  C   LEU    96      36.290  32.130  60.810  1.00  0.00            
ATOM   1490  O   LEU    96      35.660  32.950  60.140  1.00  0.00            
ATOM   1491  N   LYS    97      35.630  31.310  61.640  1.00  0.00            
ATOM   1492  H   LYS    97      36.190  30.650  62.170  1.00  0.00            
ATOM   1493  CA  LYS    97      34.230  31.410  61.980  1.00  0.00            
ATOM   1494  HA  LYS    97      33.560  31.170  61.160  1.00  0.00            
ATOM   1495  CB  LYS    97      33.900  30.300  62.980  1.00  0.00            
ATOM   1496  HB1 LYS    97      32.860  30.410  63.280  1.00  0.00            
ATOM   1497  HB2 LYS    97      34.480  30.500  63.880  1.00  0.00            
ATOM   1498  CG  LYS    97      34.190  28.870  62.520  1.00  0.00            
ATOM   1499  HG1 LYS    97      35.260  28.720  62.410  1.00  0.00            
ATOM   1500  HG2 LYS    97      33.660  28.800  61.570  1.00  0.00            
ATOM   1501  CD  LYS    97      33.580  27.800  63.420  1.00  0.00            
ATOM   1502  HD1 LYS    97      33.550  26.820  62.940  1.00  0.00            
ATOM   1503  HD2 LYS    97      32.500  27.970  63.420  1.00  0.00            
ATOM   1504  CE  LYS    97      34.040  27.550  64.860  1.00  0.00            
ATOM   1505  HE1 LYS    97      34.160  28.540  65.290  1.00  0.00            
ATOM   1506  HE2 LYS    97      35.000  27.050  64.870  1.00  0.00            
ATOM   1507  NZ  LYS    97      33.030  26.840  65.660  1.00  0.00            
ATOM   1508  HZ1 LYS    97      32.910  25.930  65.240  1.00  0.00            
ATOM   1509  HZ2 LYS    97      33.300  26.720  66.620  1.00  0.00            
ATOM   1510  HZ3 LYS    97      32.180  27.390  65.750  1.00  0.00            
ATOM   1511  C   LYS    97      33.730  32.780  62.420  1.00  0.00            
ATOM   1512  O   LYS    97      32.530  33.020  62.360  1.00  0.00            
ATOM   1513  N   GLN    98      34.600  33.710  62.800  1.00  0.00            
ATOM   1514  H   GLN    98      35.570  33.430  62.860  1.00  0.00            
ATOM   1515  CA  GLN    98      34.340  35.110  63.100  1.00  0.00            
ATOM   1516  HA  GLN    98      33.260  35.210  63.170  1.00  0.00            
ATOM   1517  CB  GLN    98      34.760  35.590  64.490  1.00  0.00            
ATOM   1518  HB1 GLN    98      34.340  36.560  64.750  1.00  0.00            
ATOM   1519  HB2 GLN    98      35.840  35.550  64.680  1.00  0.00            
ATOM   1520  CG  GLN    98      34.070  34.630  65.450  1.00  0.00            
ATOM   1521  HG1 GLN    98      34.200  33.570  65.200  1.00  0.00            
ATOM   1522  HG2 GLN    98      33.010  34.850  65.460  1.00  0.00            
ATOM   1523  CD  GLN    98      34.680  34.820  66.830  1.00  0.00            
ATOM   1524  OE1 GLN    98      34.870  35.910  67.370  1.00  0.00            
ATOM   1525  NE2 GLN    98      35.090  33.740  67.500  1.00  0.00            
ATOM   1526 1HE2 GLN    98      34.970  32.830  67.070  1.00  0.00            
ATOM   1527 2HE2 GLN    98      35.370  33.830  68.460  1.00  0.00            
ATOM   1528  C   GLN    98      34.820  36.120  62.070  1.00  0.00            
ATOM   1529  O   GLN    98      34.190  37.150  61.860  1.00  0.00            
ATOM   1530  N   LEU    99      35.870  35.810  61.300  1.00  0.00            
ATOM   1531  H   LEU    99      36.470  35.050  61.570  1.00  0.00            
ATOM   1532  CA  LEU    99      36.450  36.710  60.320  1.00  0.00            
ATOM   1533  HA  LEU    99      36.360  37.700  60.740  1.00  0.00            
ATOM   1534  CB  LEU    99      37.900  36.290  60.120  1.00  0.00            
ATOM   1535  HB1 LEU    99      37.840  35.310  59.650  1.00  0.00            
ATOM   1536  HB2 LEU    99      38.440  36.100  61.050  1.00  0.00            
ATOM   1537  CG  LEU    99      38.720  37.260  59.270  1.00  0.00            
ATOM   1538  HG  LEU    99      38.360  37.310  58.250  1.00  0.00            
ATOM   1539  CD1 LEU    99      38.780  38.710  59.740  1.00  0.00            
ATOM   1540 1HD1 LEU    99      37.790  39.160  59.710  1.00  0.00            
ATOM   1541 2HD1 LEU    99      39.020  38.830  60.800  1.00  0.00            
ATOM   1542 3HD1 LEU    99      39.540  39.290  59.220  1.00  0.00            
ATOM   1543  CD2 LEU    99      40.170  36.770  59.200  1.00  0.00            
ATOM   1544 1HD2 LEU    99      40.590  36.920  60.200  1.00  0.00            
ATOM   1545 2HD2 LEU    99      40.250  35.750  58.840  1.00  0.00            
ATOM   1546 3HD2 LEU    99      40.750  37.440  58.570  1.00  0.00            
ATOM   1547  C   LEU    99      35.700  36.540  59.000  1.00  0.00            
ATOM   1548  O   LEU    99      35.760  37.460  58.190  1.00  0.00            
ATOM   1549  N   ALA   100      35.000  35.420  58.850  1.00  0.00            
ATOM   1550  H   ALA   100      35.090  34.670  59.530  1.00  0.00            
ATOM   1551  CA  ALA   100      34.160  35.150  57.700  1.00  0.00            
ATOM   1552  HA  ALA   100      34.260  36.050  57.090  1.00  0.00            
ATOM   1553  CB  ALA   100      34.780  33.980  56.950  1.00  0.00            
ATOM   1554  HB1 ALA   100      35.760  34.270  56.560  1.00  0.00            
ATOM   1555  HB2 ALA   100      34.850  33.110  57.610  1.00  0.00            
ATOM   1556  HB3 ALA   100      34.190  33.640  56.100  1.00  0.00            
ATOM   1557  C   ALA   100      32.700  34.830  57.990  1.00  0.00            
ATOM   1558  O   ALA   100      32.430  34.350  59.090  1.00  0.00            
ATOM   1559  N   GLU   101      31.840  35.010  56.980  1.00  0.00            
ATOM   1560  H   GLU   101      32.200  35.320  56.090  1.00  0.00            
ATOM   1561  CA  GLU   101      30.440  34.660  56.930  1.00  0.00            
ATOM   1562  HA  GLU   101      30.350  33.590  57.100  1.00  0.00            
ATOM   1563  CB  GLU   101      29.560  35.540  57.820  1.00  0.00            
ATOM   1564  HB1 GLU   101      30.080  35.360  58.770  1.00  0.00            
ATOM   1565  HB2 GLU   101      28.530  35.210  57.940  1.00  0.00            
ATOM   1566  CG  GLU   101      29.640  37.040  57.570  1.00  0.00            
ATOM   1567  HG1 GLU   101      29.430  37.270  56.530  1.00  0.00            
ATOM   1568  HG2 GLU   101      30.680  37.350  57.650  1.00  0.00            
ATOM   1569  CD  GLU   101      28.740  37.730  58.580  1.00  0.00            
ATOM   1570  OE1 GLU   101      29.030  37.710  59.800  1.00  0.00            
ATOM   1571  OE2 GLU   101      27.800  38.470  58.220  1.00  0.00            
ATOM   1572  C   GLU   101      29.930  34.810  55.500  1.00  0.00            
ATOM   1573  O   GLU   101      30.570  35.490  54.700  1.00  0.00            
ATOM   1574  N   LYS   102      28.820  34.130  55.220  1.00  0.00            
ATOM   1575  H   LYS   102      28.350  33.580  55.920  1.00  0.00            
ATOM   1576  CA  LYS   102      28.150  34.300  53.940  1.00  0.00            
ATOM   1577  HA  LYS   102      28.860  34.240  53.120  1.00  0.00            
ATOM   1578  CB  LYS   102      27.070  33.240  53.720  1.00  0.00            
ATOM   1579  HB1 LYS   102      26.630  33.320  52.730  1.00  0.00            
ATOM   1580  HB2 LYS   102      26.280  33.440  54.450  1.00  0.00            
ATOM   1581  CG  LYS   102      27.640  31.840  53.940  1.00  0.00            
ATOM   1582  HG1 LYS   102      27.730  31.650  55.010  1.00  0.00            
ATOM   1583  HG2 LYS   102      28.570  31.840  53.380  1.00  0.00            
ATOM   1584  CD  LYS   102      26.670  30.830  53.330  1.00  0.00            
ATOM   1585  HD1 LYS   102      26.570  31.100  52.280  1.00  0.00            
ATOM   1586  HD2 LYS   102      25.700  30.870  53.820  1.00  0.00            
ATOM   1587  CE  LYS   102      27.090  29.370  53.490  1.00  0.00            
ATOM   1588  HE1 LYS   102      26.230  28.720  53.300  1.00  0.00            
ATOM   1589  HE2 LYS   102      27.420  29.180  54.510  1.00  0.00            
ATOM   1590  NZ  LYS   102      28.070  28.980  52.470  1.00  0.00            
ATOM   1591  HZ1 LYS   102      27.690  28.750  51.560  1.00  0.00            
ATOM   1592  HZ2 LYS   102      28.680  29.770  52.360  1.00  0.00            
ATOM   1593  HZ3 LYS   102      28.620  28.170  52.730  1.00  0.00            
ATOM   1594  C   LYS   102      27.580  35.710  53.910  1.00  0.00            
ATOM   1595  O   LYS   102      26.540  35.930  54.520  1.00  0.00            
ATOM   1596  N   ALA   103      28.150  36.620  53.110  1.00  0.00            
ATOM   1597  H   ALA   103      28.940  36.350  52.550  1.00  0.00            
ATOM   1598  CA  ALA   103      27.610  37.920  52.770  1.00  0.00            
ATOM   1599  HA  ALA   103      26.570  38.040  53.070  1.00  0.00            
ATOM   1600  CB  ALA   103      28.320  39.020  53.570  1.00  0.00            
ATOM   1601  HB1 ALA   103      28.300  38.750  54.630  1.00  0.00            
ATOM   1602  HB2 ALA   103      29.370  39.080  53.310  1.00  0.00            
ATOM   1603  HB3 ALA   103      27.890  40.020  53.480  1.00  0.00            
ATOM   1604  C   ALA   103      27.700  38.120  51.270  1.00  0.00            
ATOM   1605  O   ALA   103      28.700  37.670  50.720  1.00  0.00            
ATOM   1606  N   ASP   104      26.800  38.820  50.560  1.00  0.00            
ATOM   1607  H   ASP   104      26.110  39.380  51.040  1.00  0.00            
ATOM   1608  CA  ASP   104      26.810  38.920  49.120  1.00  0.00            
ATOM   1609  HA  ASP   104      27.040  37.920  48.760  1.00  0.00            
ATOM   1610  CB  ASP   104      25.360  39.170  48.700  1.00  0.00            
ATOM   1611  HB1 ASP   104      25.140  40.150  49.140  1.00  0.00            
ATOM   1612  HB2 ASP   104      24.760  38.410  49.190  1.00  0.00            
ATOM   1613  CG  ASP   104      25.110  39.190  47.200  1.00  0.00            
ATOM   1614  OD1 ASP   104      24.980  40.270  46.580  1.00  0.00            
ATOM   1615  OD2 ASP   104      25.160  38.090  46.600  1.00  0.00            
ATOM   1616  C   ASP   104      27.710  39.980  48.510  1.00  0.00            
ATOM   1617  O   ASP   104      28.340  39.820  47.470  1.00  0.00            
ATOM   1618  N   HIE   105      27.820  41.090  49.250  1.00  0.00            
ATOM   1619  H   HIE   105      27.300  41.130  50.120  1.00  0.00            
ATOM   1620  CA  HIE   105      28.860  42.090  49.050  1.00  0.00            
ATOM   1621  HA  HIE   105      29.500  41.730  48.250  1.00  0.00            
ATOM   1622  CB  HIE   105      28.200  43.390  48.610  1.00  0.00            
ATOM   1623  HB1 HIE   105      28.360  44.150  49.370  1.00  0.00            
ATOM   1624  HB2 HIE   105      27.130  43.260  48.470  1.00  0.00            
ATOM   1625  CG  HIE   105      28.790  44.030  47.380  1.00  0.00            
ATOM   1626  ND1 HIE   105      28.400  43.820  46.060  1.00  0.00            
ATOM   1627  CE1 HIE   105      29.200  44.570  45.290  1.00  0.00            
ATOM   1628  HE1 HIE   105      29.000  44.700  44.240  1.00  0.00            
ATOM   1629  NE2 HIE   105      30.160  45.160  46.030  1.00  0.00            
ATOM   1630  HE2 HIE   105      30.820  45.810  45.640  1.00  0.00            
ATOM   1631  CD2 HIE   105      29.900  44.840  47.350  1.00  0.00            
ATOM   1632  HD2 HIE   105      30.510  45.100  48.190  1.00  0.00            
ATOM   1633  C   HIE   105      29.730  42.370  50.270  1.00  0.00            
ATOM   1634  O   HIE   105      29.200  42.450  51.380  1.00  0.00            
ATOM   1635  N   ILE   106      31.010  42.590  50.000  1.00  0.00            
ATOM   1636  H   ILE   106      31.360  42.390  49.080  1.00  0.00            
ATOM   1637  CA  ILE   106      31.960  42.930  51.050  1.00  0.00            
ATOM   1638  HA  ILE   106      31.450  43.220  51.970  1.00  0.00            
ATOM   1639  CB  ILE   106      32.710  41.640  51.370  1.00  0.00            
ATOM   1640  HB  ILE   106      33.030  41.270  50.400  1.00  0.00            
ATOM   1641  CG2 ILE   106      33.880  41.890  52.330  1.00  0.00            
ATOM   1642 1HG2 ILE   106      34.510  41.010  52.350  1.00  0.00            
ATOM   1643 2HG2 ILE   106      34.630  42.580  51.940  1.00  0.00            
ATOM   1644 3HG2 ILE   106      33.650  42.280  53.320  1.00  0.00            
ATOM   1645  CG1 ILE   106      31.790  40.610  52.020  1.00  0.00            
ATOM   1646 1HG1 ILE   106      30.830  40.500  51.520  1.00  0.00            
ATOM   1647 2HG1 ILE   106      31.530  40.900  53.040  1.00  0.00            
ATOM   1648  CD  ILE   106      32.410  39.220  52.010  1.00  0.00            
ATOM   1649  HD1 ILE   106      33.180  39.070  51.260  1.00  0.00            
ATOM   1650  HD2 ILE   106      32.850  38.960  52.970  1.00  0.00            
ATOM   1651  HD3 ILE   106      31.640  38.440  51.970  1.00  0.00            
ATOM   1652  C   ILE   106      32.810  44.150  50.700  1.00  0.00            
ATOM   1653  O   ILE   106      33.160  44.270  49.530  1.00  0.00            
ATOM   1654  N   TYR   107      33.140  44.920  51.740  1.00  0.00            
ATOM   1655  H   TYR   107      32.550  44.850  52.550  1.00  0.00            
ATOM   1656  CA  TYR   107      34.250  45.860  51.780  1.00  0.00            
ATOM   1657  HA  TYR   107      34.870  45.700  50.900  1.00  0.00            
ATOM   1658  CB  TYR   107      33.640  47.250  51.700  1.00  0.00            
ATOM   1659  HB1 TYR   107      34.410  48.010  51.580  1.00  0.00            
ATOM   1660  HB2 TYR   107      33.210  47.470  52.680  1.00  0.00            
ATOM   1661  CG  TYR   107      32.770  47.630  50.530  1.00  0.00            
ATOM   1662  CD1 TYR   107      33.270  48.330  49.430  1.00  0.00            
ATOM   1663  HD1 TYR   107      34.330  48.510  49.400  1.00  0.00            
ATOM   1664  CE1 TYR   107      32.390  48.750  48.410  1.00  0.00            
ATOM   1665  HE1 TYR   107      32.700  49.330  47.550  1.00  0.00            
ATOM   1666  CZ  TYR   107      31.020  48.470  48.550  1.00  0.00            
ATOM   1667  OH  TYR   107      30.150  48.830  47.560  1.00  0.00            
ATOM   1668  HH  TYR   107      30.760  49.230  46.940  1.00  0.00            
ATOM   1669  CE2 TYR   107      30.550  47.760  49.660  1.00  0.00            
ATOM   1670  HE2 TYR   107      29.490  47.590  49.790  1.00  0.00            
ATOM   1671  CD2 TYR   107      31.420  47.280  50.650  1.00  0.00            
ATOM   1672  HD2 TYR   107      31.070  46.690  51.480  1.00  0.00            
ATOM   1673  C   TYR   107      35.140  45.780  53.020  1.00  0.00            
ATOM   1674  O   TYR   107      34.690  45.460  54.120  1.00  0.00            
ATOM   1675  N   LEU   108      36.390  46.200  52.790  1.00  0.00            
ATOM   1676  H   LEU   108      36.690  46.400  51.850  1.00  0.00            
ATOM   1677  CA  LEU   108      37.260  46.480  53.910  1.00  0.00            
ATOM   1678  HA  LEU   108      36.740  46.150  54.810  1.00  0.00            
ATOM   1679  CB  LEU   108      38.650  45.850  53.780  1.00  0.00            
ATOM   1680  HB1 LEU   108      38.950  46.140  52.770  1.00  0.00            
ATOM   1681  HB2 LEU   108      38.480  44.780  53.850  1.00  0.00            
ATOM   1682  CG  LEU   108      39.760  46.120  54.790  1.00  0.00            
ATOM   1683  HG  LEU   108      40.030  47.180  54.850  1.00  0.00            
ATOM   1684  CD1 LEU   108      39.620  45.520  56.190  1.00  0.00            
ATOM   1685 1HD1 LEU   108      38.940  46.140  56.790  1.00  0.00            
ATOM   1686 2HD1 LEU   108      39.330  44.470  56.110  1.00  0.00            
ATOM   1687 3HD1 LEU   108      40.560  45.600  56.730  1.00  0.00            
ATOM   1688  CD2 LEU   108      40.990  45.490  54.150  1.00  0.00            
ATOM   1689 1HD2 LEU   108      41.170  45.970  53.190  1.00  0.00            
ATOM   1690 2HD2 LEU   108      41.800  45.710  54.850  1.00  0.00            
ATOM   1691 3HD2 LEU   108      40.860  44.420  53.960  1.00  0.00            
ATOM   1692  C   LEU   108      37.530  47.960  54.090  1.00  0.00            
ATOM   1693  O   LEU   108      37.630  48.730  53.130  1.00  0.00            
ATOM   1694  N   ALA   109      37.640  48.380  55.350  1.00  0.00            
ATOM   1695  H   ALA   109      37.440  47.690  56.060  1.00  0.00            
ATOM   1696  CA  ALA   109      37.830  49.760  55.740  1.00  0.00            
ATOM   1697  HA  ALA   109      37.670  50.350  54.830  1.00  0.00            
ATOM   1698  CB  ALA   109      36.750  50.060  56.770  1.00  0.00            
ATOM   1699  HB1 ALA   109      36.980  50.980  57.310  1.00  0.00            
ATOM   1700  HB2 ALA   109      35.830  50.080  56.180  1.00  0.00            
ATOM   1701  HB3 ALA   109      36.700  49.250  57.500  1.00  0.00            
ATOM   1702  C   ALA   109      39.210  50.000  56.320  1.00  0.00            
ATOM   1703  O   ALA   109      39.490  49.450  57.380  1.00  0.00            
ATOM   1704  N   THR   110      39.990  50.890  55.700  1.00  0.00            
ATOM   1705  H   THR   110      39.610  51.280  54.850  1.00  0.00            
ATOM   1706  CA  THR   110      41.370  51.190  56.040  1.00  0.00            
ATOM   1707  HA  THR   110      41.640  50.670  56.960  1.00  0.00            
ATOM   1708  CB  THR   110      42.420  50.760  55.020  1.00  0.00            
ATOM   1709  HB  THR   110      43.420  51.010  55.350  1.00  0.00            
ATOM   1710  CG2 THR   110      42.540  49.250  54.790  1.00  0.00            
ATOM   1711 1HG2 THR   110      41.740  49.000  54.090  1.00  0.00            
ATOM   1712 2HG2 THR   110      43.490  48.970  54.330  1.00  0.00            
ATOM   1713 3HG2 THR   110      42.470  48.680  55.710  1.00  0.00            
ATOM   1714  OG1 THR   110      42.140  51.350  53.770  1.00  0.00            
ATOM   1715  HG1 THR   110      41.200  51.560  53.700  1.00  0.00            
ATOM   1716  C   THR   110      41.530  52.680  56.300  1.00  0.00            
ATOM   1717  O   THR   110      40.730  53.450  55.780  1.00  0.00            
ATOM   1718  N   ASP   111      42.660  53.100  56.870  1.00  0.00            
ATOM   1719  H   ASP   111      43.430  52.450  56.960  1.00  0.00            
ATOM   1720  CA  ASP   111      43.100  54.480  56.990  1.00  0.00            
ATOM   1721  HA  ASP   111      42.250  55.150  57.050  1.00  0.00            
ATOM   1722  CB  ASP   111      43.850  54.540  58.330  1.00  0.00            
ATOM   1723  HB1 ASP   111      44.210  55.560  58.450  1.00  0.00            
ATOM   1724  HB2 ASP   111      44.680  53.840  58.430  1.00  0.00            
ATOM   1725  CG  ASP   111      42.860  54.210  59.440  1.00  0.00            
ATOM   1726  OD1 ASP   111      41.780  54.820  59.550  1.00  0.00            
ATOM   1727  OD2 ASP   111      43.230  53.480  60.380  1.00  0.00            
ATOM   1728  C   ASP   111      43.980  54.780  55.790  1.00  0.00            
ATOM   1729  O   ASP   111      44.530  53.890  55.140  1.00  0.00            
ATOM   1730  N   LEU   112      44.200  56.040  55.410  1.00  0.00            
ATOM   1731  H   LEU   112      43.670  56.820  55.760  1.00  0.00            
ATOM   1732  CA  LEU   112      45.320  56.580  54.650  1.00  0.00            
ATOM   1733  HA  LEU   112      45.390  55.920  53.790  1.00  0.00            
ATOM   1734  CB  LEU   112      45.080  57.970  54.080  1.00  0.00            
ATOM   1735  HB1 LEU   112      45.940  58.320  53.510  1.00  0.00            
ATOM   1736  HB2 LEU   112      44.820  58.670  54.880  1.00  0.00            
ATOM   1737  CG  LEU   112      43.920  57.980  53.090  1.00  0.00            
ATOM   1738  HG  LEU   112      43.120  57.310  53.400  1.00  0.00            
ATOM   1739  CD1 LEU   112      43.320  59.380  53.090  1.00  0.00            
ATOM   1740 1HD1 LEU   112      42.730  59.580  53.990  1.00  0.00            
ATOM   1741 2HD1 LEU   112      44.180  60.050  53.030  1.00  0.00            
ATOM   1742 3HD1 LEU   112      42.690  59.410  52.210  1.00  0.00            
ATOM   1743  CD2 LEU   112      44.310  57.560  51.670  1.00  0.00            
ATOM   1744 1HD2 LEU   112      43.550  57.950  50.990  1.00  0.00            
ATOM   1745 2HD2 LEU   112      45.150  58.210  51.410  1.00  0.00            
ATOM   1746 3HD2 LEU   112      44.520  56.500  51.540  1.00  0.00            
ATOM   1747  C   LEU   112      46.620  56.410  55.420  1.00  0.00            
ATOM   1748  O   LEU   112      47.420  57.330  55.600  1.00  0.00            
ATOM   1749  N   ASP   113      46.970  55.190  55.820  1.00  0.00            
ATOM   1750  H   ASP   113      46.250  54.500  55.630  1.00  0.00            
ATOM   1751  CA  ASP   113      48.240  54.800  56.410  1.00  0.00            
ATOM   1752  HA  ASP   113      48.430  55.640  57.090  1.00  0.00            
ATOM   1753  CB  ASP   113      47.850  53.600  57.270  1.00  0.00            
ATOM   1754  HB1 ASP   113      47.610  52.750  56.640  1.00  0.00            
ATOM   1755  HB2 ASP   113      47.050  54.000  57.900  1.00  0.00            
ATOM   1756  CG  ASP   113      49.020  53.300  58.200  1.00  0.00            
ATOM   1757  OD1 ASP   113      49.810  52.360  57.980  1.00  0.00            
ATOM   1758  OD2 ASP   113      49.280  54.230  59.000  1.00  0.00            
ATOM   1759  C   ASP   113      49.380  54.420  55.480  1.00  0.00            
ATOM   1760  O   ASP   113      49.160  54.330  54.270  1.00  0.00            
ATOM   1761  N   ARG   114      50.580  54.250  56.020  1.00  0.00            
ATOM   1762  H   ARG   114      50.620  54.450  57.010  1.00  0.00            
ATOM   1763  CA  ARG   114      51.810  54.000  55.280  1.00  0.00            
ATOM   1764  HA  ARG   114      51.770  54.330  54.240  1.00  0.00            
ATOM   1765  CB  ARG   114      52.940  54.750  55.990  1.00  0.00            
ATOM   1766  HB1 ARG   114      53.930  54.450  55.640  1.00  0.00            
ATOM   1767  HB2 ARG   114      52.880  54.690  57.070  1.00  0.00            
ATOM   1768  CG  ARG   114      52.800  56.180  55.470  1.00  0.00            
ATOM   1769  HG1 ARG   114      52.050  56.750  56.010  1.00  0.00            
ATOM   1770  HG2 ARG   114      52.660  56.210  54.390  1.00  0.00            
ATOM   1771  CD  ARG   114      54.050  56.960  55.870  1.00  0.00            
ATOM   1772  HD1 ARG   114      54.930  56.410  55.520  1.00  0.00            
ATOM   1773  HD2 ARG   114      53.940  57.090  56.940  1.00  0.00            
ATOM   1774  NE  ARG   114      54.100  58.240  55.160  1.00  0.00            
ATOM   1775  HE  ARG   114      53.540  58.380  54.330  1.00  0.00            
ATOM   1776  CZ  ARG   114      54.590  59.320  55.780  1.00  0.00            
ATOM   1777  NH1 ARG   114      55.340  59.370  56.890  1.00  0.00            
ATOM   1778 1HH1 ARG   114      55.450  58.570  57.490  1.00  0.00            
ATOM   1779 2HH1 ARG   114      55.570  60.240  57.360  1.00  0.00            
ATOM   1780  NH2 ARG   114      54.520  60.530  55.220  1.00  0.00            
ATOM   1781 1HH2 ARG   114      54.180  60.540  54.270  1.00  0.00            
ATOM   1782 2HH2 ARG   114      54.840  61.340  55.730  1.00  0.00            
ATOM   1783  C   ARG   114      52.230  52.550  55.080  1.00  0.00            
ATOM   1784  O   ARG   114      53.010  52.200  54.200  1.00  0.00            
ATOM   1785  N   GLU   115      51.820  51.700  56.030  1.00  0.00            
ATOM   1786  H   GLU   115      51.110  52.110  56.620  1.00  0.00            
ATOM   1787  CA  GLU   115      52.320  50.370  56.300  1.00  0.00            
ATOM   1788  HA  GLU   115      53.090  50.100  55.580  1.00  0.00            
ATOM   1789  CB  GLU   115      52.850  50.220  57.720  1.00  0.00            
ATOM   1790  HB1 GLU   115      53.200  49.200  57.880  1.00  0.00            
ATOM   1791  HB2 GLU   115      52.000  50.410  58.370  1.00  0.00            
ATOM   1792  CG  GLU   115      53.960  51.220  58.030  1.00  0.00            
ATOM   1793  HG1 GLU   115      53.530  52.210  58.070  1.00  0.00            
ATOM   1794  HG2 GLU   115      54.690  51.250  57.220  1.00  0.00            
ATOM   1795  CD  GLU   115      54.680  50.760  59.290  1.00  0.00            
ATOM   1796  OE1 GLU   115      53.980  50.850  60.330  1.00  0.00            
ATOM   1797  OE2 GLU   115      55.800  50.200  59.290  1.00  0.00            
ATOM   1798  C   GLU   115      51.300  49.270  56.030  1.00  0.00            
ATOM   1799  O   GLU   115      51.630  48.170  55.610  1.00  0.00            
ATOM   1800  N   GLY   116      50.030  49.630  56.240  1.00  0.00            
ATOM   1801  H   GLY   116      49.880  50.610  56.460  1.00  0.00            
ATOM   1802  CA  GLY   116      48.970  48.640  56.290  1.00  0.00            
ATOM   1803  HA1 GLY   116      48.070  49.190  56.560  1.00  0.00            
ATOM   1804  HA2 GLY   116      49.110  47.880  57.050  1.00  0.00            
ATOM   1805  C   GLY   116      48.630  47.930  54.990  1.00  0.00            
ATOM   1806  O   GLY   116      48.230  46.770  55.110  1.00  0.00            
ATOM   1807  N   GLU   117      48.710  48.490  53.780  1.00  0.00            
ATOM   1808  H   GLU   117      49.130  49.400  53.690  1.00  0.00            
ATOM   1809  CA  GLU   117      48.170  47.950  52.550  1.00  0.00            
ATOM   1810  HA  GLU   117      47.090  48.040  52.450  1.00  0.00            
ATOM   1811  CB  GLU   117      48.710  48.730  51.360  1.00  0.00            
ATOM   1812  HB1 GLU   117      48.640  48.040  50.510  1.00  0.00            
ATOM   1813  HB2 GLU   117      49.790  48.850  51.480  1.00  0.00            
ATOM   1814  CG  GLU   117      48.160  50.060  50.880  1.00  0.00            
ATOM   1815  HG1 GLU   117      48.850  50.540  50.180  1.00  0.00            
ATOM   1816  HG2 GLU   117      48.030  50.800  51.680  1.00  0.00            
ATOM   1817  CD  GLU   117      46.780  49.970  50.240  1.00  0.00            
ATOM   1818  OE1 GLU   117      46.450  51.000  49.600  1.00  0.00            
ATOM   1819  OE2 GLU   117      46.000  49.000  50.140  1.00  0.00            
ATOM   1820  C   GLU   117      48.450  46.460  52.390  1.00  0.00            
ATOM   1821  O   GLU   117      47.520  45.780  51.960  1.00  0.00            
ATOM   1822  N   ALA   118      49.660  45.930  52.530  1.00  0.00            
ATOM   1823  H   ALA   118      50.340  46.480  53.050  1.00  0.00            
ATOM   1824  CA  ALA   118      49.960  44.530  52.300  1.00  0.00            
ATOM   1825  HA  ALA   118      49.530  44.200  51.360  1.00  0.00            
ATOM   1826  CB  ALA   118      51.460  44.290  52.390  1.00  0.00            
ATOM   1827  HB1 ALA   118      51.870  44.390  53.390  1.00  0.00            
ATOM   1828  HB2 ALA   118      51.630  43.240  52.120  1.00  0.00            
ATOM   1829  HB3 ALA   118      51.940  44.980  51.690  1.00  0.00            
ATOM   1830  C   ALA   118      49.370  43.530  53.290  1.00  0.00            
ATOM   1831  O   ALA   118      48.950  42.460  52.840  1.00  0.00            
ATOM   1832  N   ILE   119      49.150  43.930  54.540  1.00  0.00            
ATOM   1833  H   ILE   119      49.500  44.820  54.850  1.00  0.00            
ATOM   1834  CA  ILE   119      48.370  43.170  55.500  1.00  0.00            
ATOM   1835  HA  ILE   119      48.660  42.120  55.450  1.00  0.00            
ATOM   1836  CB  ILE   119      48.500  43.620  56.950  1.00  0.00            
ATOM   1837  HB  ILE   119      47.830  44.470  57.090  1.00  0.00            
ATOM   1838  CG2 ILE   119      47.950  42.480  57.800  1.00  0.00            
ATOM   1839 1HG2 ILE   119      48.600  41.620  57.690  1.00  0.00            
ATOM   1840 2HG2 ILE   119      47.950  42.860  58.820  1.00  0.00            
ATOM   1841 3HG2 ILE   119      46.940  42.190  57.490  1.00  0.00            
ATOM   1842  CG1 ILE   119      49.910  44.090  57.260  1.00  0.00            
ATOM   1843 1HG1 ILE   119      50.210  44.980  56.720  1.00  0.00            
ATOM   1844 2HG1 ILE   119      50.660  43.300  57.160  1.00  0.00            
ATOM   1845  CD  ILE   119      50.060  44.480  58.730  1.00  0.00            
ATOM   1846  HD1 ILE   119      49.420  45.300  59.060  1.00  0.00            
ATOM   1847  HD2 ILE   119      50.010  43.600  59.360  1.00  0.00            
ATOM   1848  HD3 ILE   119      51.050  44.910  58.900  1.00  0.00            
ATOM   1849  C   ILE   119      46.940  43.280  54.980  1.00  0.00            
ATOM   1850  O   ILE   119      46.260  42.270  54.840  1.00  0.00            
ATOM   1851  N   ALA   120      46.400  44.470  54.690  1.00  0.00            
ATOM   1852  H   ALA   120      46.940  45.320  54.750  1.00  0.00            
ATOM   1853  CA  ALA   120      45.090  44.570  54.080  1.00  0.00            
ATOM   1854  HA  ALA   120      44.360  44.120  54.760  1.00  0.00            
ATOM   1855  CB  ALA   120      44.740  46.020  53.770  1.00  0.00            
ATOM   1856  HB1 ALA   120      43.760  46.040  53.280  1.00  0.00            
ATOM   1857  HB2 ALA   120      44.660  46.620  54.670  1.00  0.00            
ATOM   1858  HB3 ALA   120      45.520  46.430  53.130  1.00  0.00            
ATOM   1859  C   ALA   120      44.930  43.770  52.800  1.00  0.00            
ATOM   1860  O   ALA   120      43.810  43.380  52.500  1.00  0.00            
ATOM   1861  N   TRP   121      46.000  43.490  52.040  1.00  0.00            
ATOM   1862  H   TRP   121      46.930  43.780  52.310  1.00  0.00            
ATOM   1863  CA  TRP   121      45.950  42.590  50.910  1.00  0.00            
ATOM   1864  HA  TRP   121      45.030  42.740  50.360  1.00  0.00            
ATOM   1865  CB  TRP   121      47.040  43.100  49.980  1.00  0.00            
ATOM   1866  HB1 TRP   121      48.030  42.770  50.310  1.00  0.00            
ATOM   1867  HB2 TRP   121      47.000  44.190  49.980  1.00  0.00            
ATOM   1868  CG  TRP   121      46.910  42.680  48.550  1.00  0.00            
ATOM   1869  CD1 TRP   121      47.790  41.810  48.020  1.00  0.00            
ATOM   1870  HD1 TRP   121      48.600  41.290  48.520  1.00  0.00            
ATOM   1871  NE1 TRP   121      47.460  41.660  46.680  1.00  0.00            
ATOM   1872  HE1 TRP   121      48.010  41.030  46.100  1.00  0.00            
ATOM   1873  CE2 TRP   121      46.390  42.440  46.320  1.00  0.00            
ATOM   1874  CZ2 TRP   121      45.800  42.670  45.070  1.00  0.00            
ATOM   1875  HZ2 TRP   121      46.100  42.130  44.180  1.00  0.00            
ATOM   1876  CH2 TRP   121      44.800  43.640  45.010  1.00  0.00            
ATOM   1877  HH2 TRP   121      44.430  43.960  44.040  1.00  0.00            
ATOM   1878  CZ3 TRP   121      44.460  44.380  46.150  1.00  0.00            
ATOM   1879  HZ3 TRP   121      43.620  45.050  46.000  1.00  0.00            
ATOM   1880  CE3 TRP   121      45.000  44.110  47.410  1.00  0.00            
ATOM   1881  HE3 TRP   121      44.730  44.550  48.360  1.00  0.00            
ATOM   1882  CD2 TRP   121      46.000  43.130  47.500  1.00  0.00            
ATOM   1883  C   TRP   121      46.050  41.090  51.190  1.00  0.00            
ATOM   1884  O   TRP   121      45.520  40.320  50.390  1.00  0.00            
ATOM   1885  N   HIE   122      46.520  40.750  52.390  1.00  0.00            
ATOM   1886  H   HIE   122      46.890  41.480  52.990  1.00  0.00            
ATOM   1887  CA  HIE   122      46.630  39.370  52.820  1.00  0.00            
ATOM   1888  HA  HIE   122      46.710  38.860  51.860  1.00  0.00            
ATOM   1889  CB  HIE   122      47.940  39.300  53.600  1.00  0.00            
ATOM   1890  HB1 HIE   122      47.990  40.030  54.400  1.00  0.00            
ATOM   1891  HB2 HIE   122      48.720  39.510  52.870  1.00  0.00            
ATOM   1892  CG  HIE   122      48.330  37.950  54.140  1.00  0.00            
ATOM   1893  ND1 HIE   122      49.070  37.670  55.290  1.00  0.00            
ATOM   1894  CE1 HIE   122      49.350  36.360  55.250  1.00  0.00            
ATOM   1895  HE1 HIE   122      49.850  35.850  56.060  1.00  0.00            
ATOM   1896  NE2 HIE   122      48.930  35.780  54.110  1.00  0.00            
ATOM   1897  HE2 HIE   122      48.980  34.850  53.750  1.00  0.00            
ATOM   1898  CD2 HIE   122      48.380  36.820  53.380  1.00  0.00            
ATOM   1899  HD2 HIE   122      48.060  36.780  52.350  1.00  0.00            
ATOM   1900  C   HIE   122      45.430  38.900  53.630  1.00  0.00            
ATOM   1901  O   HIE   122      45.080  37.720  53.610  1.00  0.00            
ATOM   1902  N   LEU   123      44.710  39.850  54.240  1.00  0.00            
ATOM   1903  H   LEU   123      45.080  40.790  54.270  1.00  0.00            
ATOM   1904  CA  LEU   123      43.460  39.680  54.940  1.00  0.00            
ATOM   1905  HA  LEU   123      43.570  38.890  55.670  1.00  0.00            
ATOM   1906  CB  LEU   123      43.140  40.980  55.690  1.00  0.00            
ATOM   1907  HB1 LEU   123      42.870  41.620  54.850  1.00  0.00            
ATOM   1908  HB2 LEU   123      44.030  41.390  56.160  1.00  0.00            
ATOM   1909  CG  LEU   123      42.060  40.950  56.760  1.00  0.00            
ATOM   1910  HG  LEU   123      41.100  40.650  56.320  1.00  0.00            
ATOM   1911  CD1 LEU   123      42.250  40.080  57.990  1.00  0.00            
ATOM   1912 1HD1 LEU   123      42.680  39.170  57.580  1.00  0.00            
ATOM   1913 2HD1 LEU   123      42.940  40.590  58.660  1.00  0.00            
ATOM   1914 3HD1 LEU   123      41.280  39.870  58.450  1.00  0.00            
ATOM   1915  CD2 LEU   123      41.730  42.390  57.180  1.00  0.00            
ATOM   1916 1HD2 LEU   123      42.370  42.860  57.920  1.00  0.00            
ATOM   1917 2HD2 LEU   123      41.790  42.990  56.270  1.00  0.00            
ATOM   1918 3HD2 LEU   123      40.680  42.370  57.450  1.00  0.00            
ATOM   1919  C   LEU   123      42.380  39.230  53.970  1.00  0.00            
ATOM   1920  O   LEU   123      41.510  38.410  54.260  1.00  0.00            
ATOM   1921  N   ARG   124      42.430  39.710  52.720  1.00  0.00            
ATOM   1922  H   ARG   124      43.260  40.190  52.400  1.00  0.00            
ATOM   1923  CA  ARG   124      41.390  39.650  51.710  1.00  0.00            
ATOM   1924  HA  ARG   124      40.500  40.100  52.150  1.00  0.00            
ATOM   1925  CB  ARG   124      41.800  40.560  50.560  1.00  0.00            
ATOM   1926  HB1 ARG   124      42.370  41.460  50.800  1.00  0.00            
ATOM   1927  HB2 ARG   124      40.860  40.890  50.120  1.00  0.00            
ATOM   1928  CG  ARG   124      42.560  39.860  49.440  1.00  0.00            
ATOM   1929  HG1 ARG   124      42.050  39.070  48.890  1.00  0.00            
ATOM   1930  HG2 ARG   124      43.400  39.350  49.930  1.00  0.00            
ATOM   1931  CD  ARG   124      42.970  40.980  48.490  1.00  0.00            
ATOM   1932  HD1 ARG   124      43.700  41.670  48.900  1.00  0.00            
ATOM   1933  HD2 ARG   124      42.090  41.570  48.230  1.00  0.00            
ATOM   1934  NE  ARG   124      43.460  40.570  47.180  1.00  0.00            
ATOM   1935  HE  ARG   124      42.790  40.770  46.450  1.00  0.00            
ATOM   1936  CZ  ARG   124      44.510  39.800  46.870  1.00  0.00            
ATOM   1937  NH1 ARG   124      45.390  39.410  47.810  1.00  0.00            
ATOM   1938 1HH1 ARG   124      45.460  39.930  48.670  1.00  0.00            
ATOM   1939 2HH1 ARG   124      46.120  38.770  47.520  1.00  0.00            
ATOM   1940  NH2 ARG   124      44.520  39.330  45.620  1.00  0.00            
ATOM   1941 1HH2 ARG   124      43.910  39.660  44.890  1.00  0.00            
ATOM   1942 2HH2 ARG   124      45.420  38.960  45.330  1.00  0.00            
ATOM   1943  C   ARG   124      41.130  38.200  51.330  1.00  0.00            
ATOM   1944  O   ARG   124      39.980  37.810  51.170  1.00  0.00            
ATOM   1945  N   GLU   125      42.160  37.380  51.160  1.00  0.00            
ATOM   1946  H   GLU   125      43.090  37.750  51.280  1.00  0.00            
ATOM   1947  CA  GLU   125      42.130  35.950  50.920  1.00  0.00            
ATOM   1948  HA  GLU   125      41.460  35.770  50.080  1.00  0.00            
ATOM   1949  CB  GLU   125      43.520  35.450  50.540  1.00  0.00            
ATOM   1950  HB1 GLU   125      43.620  34.390  50.770  1.00  0.00            
ATOM   1951  HB2 GLU   125      44.220  35.930  51.230  1.00  0.00            
ATOM   1952  CG  GLU   125      44.130  35.750  49.170  1.00  0.00            
ATOM   1953  HG1 GLU   125      45.160  35.390  49.260  1.00  0.00            
ATOM   1954  HG2 GLU   125      44.040  36.760  48.780  1.00  0.00            
ATOM   1955  CD  GLU   125      43.410  34.860  48.170  1.00  0.00            
ATOM   1956  OE1 GLU   125      42.220  35.060  47.840  1.00  0.00            
ATOM   1957  OE2 GLU   125      44.120  33.940  47.730  1.00  0.00            
ATOM   1958  C   GLU   125      41.470  35.040  51.950  1.00  0.00            
ATOM   1959  O   GLU   125      41.180  33.880  51.670  1.00  0.00            
ATOM   1960  N   VAL   126      41.070  35.590  53.100  1.00  0.00            
ATOM   1961  H   VAL   126      41.370  36.550  53.240  1.00  0.00            
ATOM   1962  CA  VAL   126      40.240  34.920  54.070  1.00  0.00            
ATOM   1963  HA  VAL   126      40.010  33.950  53.620  1.00  0.00            
ATOM   1964  CB  VAL   126      40.980  34.660  55.380  1.00  0.00            
ATOM   1965  HB  VAL   126      40.210  34.310  56.070  1.00  0.00            
ATOM   1966  CG1 VAL   126      42.110  33.640  55.250  1.00  0.00            
ATOM   1967 1HG1 VAL   126      42.720  33.610  56.160  1.00  0.00            
ATOM   1968 2HG1 VAL   126      41.540  32.720  55.110  1.00  0.00            
ATOM   1969 3HG1 VAL   126      42.740  33.810  54.380  1.00  0.00            
ATOM   1970  CG2 VAL   126      41.500  35.930  56.040  1.00  0.00            
ATOM   1971 1HG2 VAL   126      42.200  36.510  55.420  1.00  0.00            
ATOM   1972 2HG2 VAL   126      40.740  36.680  56.250  1.00  0.00            
ATOM   1973 3HG2 VAL   126      41.910  35.710  57.020  1.00  0.00            
ATOM   1974  C   VAL   126      38.950  35.660  54.400  1.00  0.00            
ATOM   1975  O   VAL   126      38.080  35.020  54.980  1.00  0.00            
ATOM   1976  N   ILE   127      38.700  36.920  54.040  1.00  0.00            
ATOM   1977  H   ILE   127      39.440  37.430  53.580  1.00  0.00            
ATOM   1978  CA  ILE   127      37.460  37.650  54.250  1.00  0.00            
ATOM   1979  HA  ILE   127      37.090  37.370  55.240  1.00  0.00            
ATOM   1980  CB  ILE   127      37.610  39.160  54.370  1.00  0.00            
ATOM   1981  HB  ILE   127      36.690  39.570  54.780  1.00  0.00            
ATOM   1982  CG2 ILE   127      38.430  39.690  55.540  1.00  0.00            
ATOM   1983 1HG2 ILE   127      38.470  39.010  56.390  1.00  0.00            
ATOM   1984 2HG2 ILE   127      39.480  39.700  55.260  1.00  0.00            
ATOM   1985 3HG2 ILE   127      38.160  40.720  55.790  1.00  0.00            
ATOM   1986  CG1 ILE   127      37.880  39.900  53.060  1.00  0.00            
ATOM   1987 1HG1 ILE   127      37.070  39.770  52.350  1.00  0.00            
ATOM   1988 2HG1 ILE   127      38.750  39.460  52.570  1.00  0.00            
ATOM   1989  CD  ILE   127      38.150  41.400  53.190  1.00  0.00            
ATOM   1990  HD1 ILE   127      39.040  41.520  53.800  1.00  0.00            
ATOM   1991  HD2 ILE   127      38.270  41.870  52.210  1.00  0.00            
ATOM   1992  HD3 ILE   127      37.310  41.820  53.730  1.00  0.00            
ATOM   1993  C   ILE   127      36.380  37.280  53.240  1.00  0.00            
ATOM   1994  O   ILE   127      35.240  37.530  53.620  1.00  0.00            
ATOM   1995  N   GLY   128      36.640  36.610  52.110  1.00  0.00            
ATOM   1996  H   GLY   128      37.600  36.580  51.810  1.00  0.00            
ATOM   1997  CA  GLY   128      35.550  36.040  51.350  1.00  0.00            
ATOM   1998  HA1 GLY   128      34.680  36.700  51.400  1.00  0.00            
ATOM   1999  HA2 GLY   128      35.360  35.070  51.810  1.00  0.00            
ATOM   2000  C   GLY   128      35.920  35.800  49.900  1.00  0.00            
ATOM   2001  O   GLY   128      37.100  35.960  49.570  1.00  0.00            
ATOM   2002  N   GLY   129      34.940  35.310  49.150  1.00  0.00            
ATOM   2003  H   GLY   129      34.050  35.120  49.590  1.00  0.00            
ATOM   2004  CA  GLY   129      34.930  34.970  47.740  1.00  0.00            
ATOM   2005  HA1 GLY   129      33.890  34.750  47.500  1.00  0.00            
ATOM   2006  HA2 GLY   129      35.520  34.070  47.590  1.00  0.00            
ATOM   2007  C   GLY   129      35.440  36.090  46.840  1.00  0.00            
ATOM   2008  O   GLY   129      35.290  37.280  47.120  1.00  0.00            
ATOM   2009  N   ASP   130      35.970  35.600  45.720  1.00  0.00            
ATOM   2010  H   ASP   130      36.070  34.600  45.690  1.00  0.00            
ATOM   2011  CA  ASP   130      36.410  36.370  44.570  1.00  0.00            
ATOM   2012  HA  ASP   130      37.210  37.040  44.890  1.00  0.00            
ATOM   2013  CB  ASP   130      37.060  35.380  43.610  1.00  0.00            
ATOM   2014  HB1 ASP   130      36.350  34.570  43.440  1.00  0.00            
ATOM   2015  HB2 ASP   130      37.890  34.920  44.140  1.00  0.00            
ATOM   2016  CG  ASP   130      37.690  35.960  42.350  1.00  0.00            
ATOM   2017  OD1 ASP   130      37.040  35.900  41.290  1.00  0.00            
ATOM   2018  OD2 ASP   130      38.890  36.310  42.350  1.00  0.00            
ATOM   2019  C   ASP   130      35.360  37.230  43.880  1.00  0.00            
ATOM   2020  O   ASP   130      35.710  38.340  43.480  1.00  0.00            
ATOM   2021  N   ASP   131      34.090  36.840  43.860  1.00  0.00            
ATOM   2022  H   ASP   131      33.850  35.920  44.190  1.00  0.00            
ATOM   2023  CA  ASP   131      32.890  37.590  43.530  1.00  0.00            
ATOM   2024  HA  ASP   131      33.310  38.310  42.830  1.00  0.00            
ATOM   2025  CB  ASP   131      31.890  36.630  42.890  1.00  0.00            
ATOM   2026  HB1 ASP   131      31.450  35.910  43.590  1.00  0.00            
ATOM   2027  HB2 ASP   131      32.450  36.060  42.140  1.00  0.00            
ATOM   2028  CG  ASP   131      30.860  37.510  42.200  1.00  0.00            
ATOM   2029  OD1 ASP   131      31.250  38.390  41.400  1.00  0.00            
ATOM   2030  OD2 ASP   131      29.630  37.330  42.330  1.00  0.00            
ATOM   2031  C   ASP   131      32.330  38.480  44.630  1.00  0.00            
ATOM   2032  O   ASP   131      31.690  39.500  44.390  1.00  0.00            
ATOM   2033  N   ALA   132      32.670  38.160  45.880  1.00  0.00            
ATOM   2034  H   ALA   132      33.370  37.430  45.880  1.00  0.00            
ATOM   2035  CA  ALA   132      32.100  38.810  47.050  1.00  0.00            
ATOM   2036  HA  ALA   132      31.040  39.040  46.910  1.00  0.00            
ATOM   2037  CB  ALA   132      32.270  37.780  48.160  1.00  0.00            
ATOM   2038  HB1 ALA   132      33.330  37.680  48.380  1.00  0.00            
ATOM   2039  HB2 ALA   132      31.840  38.090  49.110  1.00  0.00            
ATOM   2040  HB3 ALA   132      31.850  36.810  47.890  1.00  0.00            
ATOM   2041  C   ALA   132      32.820  40.100  47.410  1.00  0.00            
ATOM   2042  O   ALA   132      32.170  41.110  47.670  1.00  0.00            
ATOM   2043  N   ARG   133      34.150  40.100  47.510  1.00  0.00            
ATOM   2044  H   ARG   133      34.580  39.200  47.350  1.00  0.00            
ATOM   2045  CA  ARG   133      34.980  41.250  47.800  1.00  0.00            
ATOM   2046  HA  ARG   133      34.670  41.580  48.800  1.00  0.00            
ATOM   2047  CB  ARG   133      36.390  40.730  48.100  1.00  0.00            
ATOM   2048  HB1 ARG   133      36.310  40.050  48.940  1.00  0.00            
ATOM   2049  HB2 ARG   133      37.050  41.530  48.430  1.00  0.00            
ATOM   2050  CG  ARG   133      37.130  40.010  46.970  1.00  0.00            
ATOM   2051  HG1 ARG   133      37.860  40.680  46.540  1.00  0.00            
ATOM   2052  HG2 ARG   133      36.460  39.670  46.180  1.00  0.00            
ATOM   2053  CD  ARG   133      37.850  38.840  47.640  1.00  0.00            
ATOM   2054  HD1 ARG   133      37.260  38.070  48.130  1.00  0.00            
ATOM   2055  HD2 ARG   133      38.420  39.090  48.530  1.00  0.00            
ATOM   2056  NE  ARG   133      38.790  38.200  46.720  1.00  0.00            
ATOM   2057  HE  ARG   133      38.860  38.570  45.780  1.00  0.00            
ATOM   2058  CZ  ARG   133      39.670  37.260  47.080  1.00  0.00            
ATOM   2059  NH1 ARG   133      39.700  36.550  48.210  1.00  0.00            
ATOM   2060 1HH1 ARG   133      38.890  36.450  48.800  1.00  0.00            
ATOM   2061 2HH1 ARG   133      40.350  35.780  48.210  1.00  0.00            
ATOM   2062  NH2 ARG   133      40.700  36.900  46.300  1.00  0.00            
ATOM   2063 1HH2 ARG   133      40.930  37.490  45.510  1.00  0.00            
ATOM   2064 2HH2 ARG   133      41.200  36.050  46.510  1.00  0.00            
ATOM   2065  C   ARG   133      34.940  42.400  46.810  1.00  0.00            
ATOM   2066  O   ARG   133      35.090  42.160  45.620  1.00  0.00            
ATOM   2067  N   TYR   134      34.980  43.660  47.250  1.00  0.00            
ATOM   2068  H   TYR   134      34.830  43.820  48.240  1.00  0.00            
ATOM   2069  CA  TYR   134      35.210  44.870  46.480  1.00  0.00            
ATOM   2070  HA  TYR   134      35.450  44.680  45.440  1.00  0.00            
ATOM   2071  CB  TYR   134      33.880  45.610  46.620  1.00  0.00            
ATOM   2072  HB1 TYR   134      33.760  45.920  47.660  1.00  0.00            
ATOM   2073  HB2 TYR   134      33.050  44.930  46.410  1.00  0.00            
ATOM   2074  CG  TYR   134      33.700  46.770  45.680  1.00  0.00            
ATOM   2075  CD1 TYR   134      33.250  46.510  44.380  1.00  0.00            
ATOM   2076  HD1 TYR   134      32.850  45.510  44.310  1.00  0.00            
ATOM   2077  CE1 TYR   134      33.110  47.450  43.350  1.00  0.00            
ATOM   2078  HE1 TYR   134      32.690  47.230  42.390  1.00  0.00            
ATOM   2079  CZ  TYR   134      33.510  48.760  43.680  1.00  0.00            
ATOM   2080  OH  TYR   134      33.340  49.830  42.840  1.00  0.00            
ATOM   2081  HH  TYR   134      32.990  49.530  42.000  1.00  0.00            
ATOM   2082  CE2 TYR   134      34.110  49.030  44.920  1.00  0.00            
ATOM   2083  HE2 TYR   134      34.420  50.040  45.170  1.00  0.00            
ATOM   2084  CD2 TYR   134      34.240  48.050  45.910  1.00  0.00            
ATOM   2085  HD2 TYR   134      34.620  48.460  46.830  1.00  0.00            
ATOM   2086  C   TYR   134      36.380  45.610  47.100  1.00  0.00            
ATOM   2087  O   TYR   134      36.730  45.400  48.260  1.00  0.00            
ATOM   2088  N   SER   135      36.910  46.570  46.350  1.00  0.00            
ATOM   2089  H   SER   135      36.570  46.800  45.430  1.00  0.00            
ATOM   2090  CA  SER   135      38.200  47.170  46.660  1.00  0.00            
ATOM   2091  HA  SER   135      38.930  46.360  46.760  1.00  0.00            
ATOM   2092  CB  SER   135      38.690  48.110  45.570  1.00  0.00            
ATOM   2093  HB1 SER   135      39.710  48.500  45.580  1.00  0.00            
ATOM   2094  HB2 SER   135      38.110  49.030  45.580  1.00  0.00            
ATOM   2095  OG  SER   135      38.630  47.500  44.300  1.00  0.00            
ATOM   2096  HG  SER   135      39.160  48.060  43.720  1.00  0.00            
ATOM   2097  C   SER   135      38.260  47.980  47.950  1.00  0.00            
ATOM   2098  O   SER   135      37.350  48.740  48.250  1.00  0.00            
ATOM   2099  N   ARG   136      39.270  47.780  48.800  1.00  0.00            
ATOM   2100  H   ARG   136      39.980  47.100  48.570  1.00  0.00            
ATOM   2101  CA  ARG   136      39.370  48.400  50.110  1.00  0.00            
ATOM   2102  HA  ARG   136      38.570  48.150  50.800  1.00  0.00            
ATOM   2103  CB  ARG   136      40.710  48.040  50.750  1.00  0.00            
ATOM   2104  HB1 ARG   136      40.840  46.960  50.760  1.00  0.00            
ATOM   2105  HB2 ARG   136      40.640  48.300  51.810  1.00  0.00            
ATOM   2106  CG  ARG   136      41.960  48.670  50.140  1.00  0.00            
ATOM   2107  HG1 ARG   136      41.620  48.830  49.120  1.00  0.00            
ATOM   2108  HG2 ARG   136      42.790  47.980  50.280  1.00  0.00            
ATOM   2109  CD  ARG   136      42.450  49.960  50.790  1.00  0.00            
ATOM   2110  HD1 ARG   136      42.790  49.620  51.770  1.00  0.00            
ATOM   2111  HD2 ARG   136      41.620  50.640  50.950  1.00  0.00            
ATOM   2112  NE  ARG   136      43.530  50.540  49.980  1.00  0.00            
ATOM   2113  HE  ARG   136      44.440  50.210  50.270  1.00  0.00            
ATOM   2114  CZ  ARG   136      43.390  51.330  48.920  1.00  0.00            
ATOM   2115  NH1 ARG   136      42.180  51.790  48.550  1.00  0.00            
ATOM   2116 1HH1 ARG   136      41.270  51.510  48.870  1.00  0.00            
ATOM   2117 2HH1 ARG   136      42.270  52.600  47.950  1.00  0.00            
ATOM   2118  NH2 ARG   136      44.360  51.910  48.190  1.00  0.00            
ATOM   2119 1HH2 ARG   136      45.290  51.710  48.520  1.00  0.00            
ATOM   2120 2HH2 ARG   136      44.220  52.230  47.240  1.00  0.00            
ATOM   2121  C   ARG   136      39.220  49.910  49.990  1.00  0.00            
ATOM   2122  O   ARG   136      39.770  50.530  49.080  1.00  0.00            
ATOM   2123  N   VAL   137      38.600  50.500  51.010  1.00  0.00            
ATOM   2124  H   VAL   137      38.220  49.850  51.690  1.00  0.00            
ATOM   2125  CA  VAL   137      38.290  51.920  51.050  1.00  0.00            
ATOM   2126  HA  VAL   137      38.540  52.370  50.090  1.00  0.00            
ATOM   2127  CB  VAL   137      36.830  52.260  51.320  1.00  0.00            
ATOM   2128  HB  VAL   137      36.610  53.310  51.160  1.00  0.00            
ATOM   2129  CG1 VAL   137      35.840  51.620  50.350  1.00  0.00            
ATOM   2130 1HG1 VAL   137      35.750  50.550  50.520  1.00  0.00            
ATOM   2131 2HG1 VAL   137      34.850  52.050  50.470  1.00  0.00            
ATOM   2132 3HG1 VAL   137      36.120  51.780  49.310  1.00  0.00            
ATOM   2133  CG2 VAL   137      36.320  51.910  52.720  1.00  0.00            
ATOM   2134 1HG2 VAL   137      36.840  52.500  53.480  1.00  0.00            
ATOM   2135 2HG2 VAL   137      35.250  52.060  52.760  1.00  0.00            
ATOM   2136 3HG2 VAL   137      36.490  50.830  52.770  1.00  0.00            
ATOM   2137  C   VAL   137      39.200  52.630  52.050  1.00  0.00            
ATOM   2138  O   VAL   137      39.700  51.990  52.970  1.00  0.00            
ATOM   2139  N   VAL   138      39.360  53.950  51.910  1.00  0.00            
ATOM   2140  H   VAL   138      38.820  54.470  51.240  1.00  0.00            
ATOM   2141  CA  VAL   138      40.410  54.680  52.600  1.00  0.00            
ATOM   2142  HA  VAL   138      40.890  54.020  53.310  1.00  0.00            
ATOM   2143  CB  VAL   138      41.500  55.180  51.650  1.00  0.00            
ATOM   2144  HB  VAL   138      42.300  55.600  52.260  1.00  0.00            
ATOM   2145  CG1 VAL   138      42.010  54.010  50.810  1.00  0.00            
ATOM   2146 1HG1 VAL   138      41.190  53.550  50.260  1.00  0.00            
ATOM   2147 2HG1 VAL   138      42.780  54.330  50.100  1.00  0.00            
ATOM   2148 3HG1 VAL   138      42.580  53.290  51.400  1.00  0.00            
ATOM   2149  CG2 VAL   138      41.060  56.270  50.690  1.00  0.00            
ATOM   2150 1HG2 VAL   138      40.700  57.110  51.290  1.00  0.00            
ATOM   2151 2HG2 VAL   138      41.880  56.530  50.020  1.00  0.00            
ATOM   2152 3HG2 VAL   138      40.160  55.970  50.150  1.00  0.00            
ATOM   2153  C   VAL   138      39.750  55.810  53.380  1.00  0.00            
ATOM   2154  O   VAL   138      38.910  56.530  52.860  1.00  0.00            
ATOM   2155  N   PHE   139      40.300  56.150  54.550  1.00  0.00            
ATOM   2156  H   PHE   139      41.190  55.700  54.750  1.00  0.00            
ATOM   2157  CA  PHE   139      39.840  57.230  55.400  1.00  0.00            
ATOM   2158  HA  PHE   139      39.220  57.910  54.810  1.00  0.00            
ATOM   2159  CB  PHE   139      38.840  56.640  56.390  1.00  0.00            
ATOM   2160  HB1 PHE   139      38.480  57.480  56.980  1.00  0.00            
ATOM   2161  HB2 PHE   139      39.340  55.940  57.060  1.00  0.00            
ATOM   2162  CG  PHE   139      37.580  55.980  55.890  1.00  0.00            
ATOM   2163  CD1 PHE   139      36.750  56.710  55.040  1.00  0.00            
ATOM   2164  HD1 PHE   139      36.940  57.740  54.770  1.00  0.00            
ATOM   2165  CE1 PHE   139      35.610  56.130  54.450  1.00  0.00            
ATOM   2166  HE1 PHE   139      34.980  56.720  53.810  1.00  0.00            
ATOM   2167  CZ  PHE   139      35.320  54.780  54.690  1.00  0.00            
ATOM   2168  HZ  PHE   139      34.470  54.360  54.180  1.00  0.00            
ATOM   2169  CE2 PHE   139      36.170  54.050  55.530  1.00  0.00            
ATOM   2170  HE2 PHE   139      35.760  53.090  55.800  1.00  0.00            
ATOM   2171  CD2 PHE   139      37.310  54.620  56.110  1.00  0.00            
ATOM   2172  HD2 PHE   139      37.880  54.020  56.800  1.00  0.00            
ATOM   2173  C   PHE   139      40.970  57.970  56.090  1.00  0.00            
ATOM   2174  O   PHE   139      42.070  57.430  56.220  1.00  0.00            
ATOM   2175  N   ASN   140      40.720  59.220  56.460  1.00  0.00            
ATOM   2176  H   ASN   140      39.890  59.650  56.080  1.00  0.00            
ATOM   2177  CA  ASN   140      41.430  60.000  57.460  1.00  0.00            
ATOM   2178  HA  ASN   140      41.980  59.330  58.120  1.00  0.00            
ATOM   2179  CB  ASN   140      42.450  60.930  56.810  1.00  0.00            
ATOM   2180  HB1 ASN   140      43.200  60.340  56.280  1.00  0.00            
ATOM   2181  HB2 ASN   140      43.020  61.590  57.470  1.00  0.00            
ATOM   2182  CG  ASN   140      41.800  61.900  55.840  1.00  0.00            
ATOM   2183  OD1 ASN   140      40.610  62.220  55.800  1.00  0.00            
ATOM   2184  ND2 ASN   140      42.620  62.480  54.960  1.00  0.00            
ATOM   2185 1HD2 ASN   140      43.620  62.360  55.060  1.00  0.00            
ATOM   2186 2HD2 ASN   140      42.310  63.320  54.490  1.00  0.00            
ATOM   2187  C   ASN   140      40.490  60.720  58.410  1.00  0.00            
ATOM   2188  O   ASN   140      40.980  61.450  59.270  1.00  0.00            
ATOM   2189  N   GLU   141      39.160  60.620  58.330  1.00  0.00            
ATOM   2190  H   GLU   141      38.740  60.050  57.610  1.00  0.00            
ATOM   2191  CA  GLU   141      38.200  61.140  59.280  1.00  0.00            
ATOM   2192  HA  GLU   141      38.630  61.110  60.280  1.00  0.00            
ATOM   2193  CB  GLU   141      37.890  62.580  58.880  1.00  0.00            
ATOM   2194  HB1 GLU   141      38.700  63.310  58.970  1.00  0.00            
ATOM   2195  HB2 GLU   141      37.130  62.890  59.600  1.00  0.00            
ATOM   2196  CG  GLU   141      37.250  62.810  57.520  1.00  0.00            
ATOM   2197  HG1 GLU   141      36.310  62.250  57.570  1.00  0.00            
ATOM   2198  HG2 GLU   141      37.850  62.430  56.700  1.00  0.00            
ATOM   2199  CD  GLU   141      36.790  64.250  57.330  1.00  0.00            
ATOM   2200  OE1 GLU   141      35.560  64.470  57.300  1.00  0.00            
ATOM   2201  OE2 GLU   141      37.590  65.180  57.120  1.00  0.00            
ATOM   2202  C   GLU   141      36.890  60.360  59.250  1.00  0.00            
ATOM   2203  O   GLU   141      36.520  59.850  58.200  1.00  0.00            
ATOM   2204  N   ILE   142      36.110  60.320  60.330  1.00  0.00            
ATOM   2205  H   ILE   142      36.490  60.690  61.190  1.00  0.00            
ATOM   2206  CA  ILE   142      34.900  59.530  60.430  1.00  0.00            
ATOM   2207  HA  ILE   142      34.710  59.070  59.460  1.00  0.00            
ATOM   2208  CB  ILE   142      35.000  58.360  61.410  1.00  0.00            
ATOM   2209  HB  ILE   142      35.020  58.760  62.430  1.00  0.00            
ATOM   2210  CG2 ILE   142      33.720  57.530  61.330  1.00  0.00            
ATOM   2211 1HG2 ILE   142      33.710  56.780  62.120  1.00  0.00            
ATOM   2212 2HG2 ILE   142      32.810  58.120  61.430  1.00  0.00            
ATOM   2213 3HG2 ILE   142      33.700  57.110  60.320  1.00  0.00            
ATOM   2214  CG1 ILE   142      36.220  57.460  61.250  1.00  0.00            
ATOM   2215 1HG1 ILE   142      36.110  56.620  61.930  1.00  0.00            
ATOM   2216 2HG1 ILE   142      37.160  57.980  61.390  1.00  0.00            
ATOM   2217  CD  ILE   142      36.400  56.720  59.920  1.00  0.00            
ATOM   2218  HD1 ILE   142      37.240  56.030  59.910  1.00  0.00            
ATOM   2219  HD2 ILE   142      35.500  56.220  59.550  1.00  0.00            
ATOM   2220  HD3 ILE   142      36.690  57.420  59.150  1.00  0.00            
ATOM   2221  C   ILE   142      33.810  60.550  60.740  1.00  0.00            
ATOM   2222  O   ILE   142      33.540  60.860  61.890  1.00  0.00            
ATOM   2223  N   THR   143      33.240  61.120  59.670  1.00  0.00            
ATOM   2224  H   THR   143      33.600  60.770  58.800  1.00  0.00            
ATOM   2225  CA  THR   143      32.230  62.160  59.610  1.00  0.00            
ATOM   2226  HA  THR   143      31.770  62.230  60.600  1.00  0.00            
ATOM   2227  CB  THR   143      32.790  63.450  59.020  1.00  0.00            
ATOM   2228  HB  THR   143      31.940  64.110  58.880  1.00  0.00            
ATOM   2229  CG2 THR   143      33.750  64.100  60.020  1.00  0.00            
ATOM   2230 1HG2 THR   143      34.160  65.040  59.650  1.00  0.00            
ATOM   2231 2HG2 THR   143      33.170  64.260  60.930  1.00  0.00            
ATOM   2232 3HG2 THR   143      34.580  63.440  60.240  1.00  0.00            
ATOM   2233  OG1 THR   143      33.440  63.220  57.790  1.00  0.00            
ATOM   2234  HG1 THR   143      34.270  63.700  57.710  1.00  0.00            
ATOM   2235  C   THR   143      31.080  61.700  58.720  1.00  0.00            
ATOM   2236  O   THR   143      31.140  60.690  58.030  1.00  0.00            
ATOM   2237  N   LYS   144      29.970  62.440  58.760  1.00  0.00            
ATOM   2238  H   LYS   144      29.940  63.250  59.370  1.00  0.00            
ATOM   2239  CA  LYS   144      29.060  62.390  57.640  1.00  0.00            
ATOM   2240  HA  LYS   144      28.600  61.410  57.480  1.00  0.00            
ATOM   2241  CB  LYS   144      27.910  63.360  57.900  1.00  0.00            
ATOM   2242  HB1 LYS   144      28.280  64.350  57.630  1.00  0.00            
ATOM   2243  HB2 LYS   144      27.610  63.410  58.950  1.00  0.00            
ATOM   2244  CG  LYS   144      26.620  63.150  57.120  1.00  0.00            
ATOM   2245  HG1 LYS   144      26.270  62.160  57.390  1.00  0.00            
ATOM   2246  HG2 LYS   144      26.900  63.150  56.070  1.00  0.00            
ATOM   2247  CD  LYS   144      25.640  64.250  57.530  1.00  0.00            
ATOM   2248  HD1 LYS   144      26.150  65.200  57.370  1.00  0.00            
ATOM   2249  HD2 LYS   144      25.290  64.220  58.570  1.00  0.00            
ATOM   2250  CE  LYS   144      24.360  64.180  56.710  1.00  0.00            
ATOM   2251  HE1 LYS   144      24.630  63.940  55.680  1.00  0.00            
ATOM   2252  HE2 LYS   144      23.860  65.140  56.810  1.00  0.00            
ATOM   2253  NZ  LYS   144      23.490  63.090  57.180  1.00  0.00            
ATOM   2254  HZ1 LYS   144      22.650  63.040  56.620  1.00  0.00            
ATOM   2255  HZ2 LYS   144      23.930  62.200  56.960  1.00  0.00            
ATOM   2256  HZ3 LYS   144      23.250  63.230  58.150  1.00  0.00            
ATOM   2257  C   LYS   144      29.660  62.690  56.280  1.00  0.00            
ATOM   2258  O   LYS   144      29.440  62.040  55.260  1.00  0.00            
ATOM   2259  N   ASN   145      30.460  63.760  56.280  1.00  0.00            
ATOM   2260  H   ASN   145      30.540  64.290  57.130  1.00  0.00            
ATOM   2261  CA  ASN   145      30.920  64.300  55.010  1.00  0.00            
ATOM   2262  HA  ASN   145      30.100  64.590  54.350  1.00  0.00            
ATOM   2263  CB  ASN   145      31.740  65.570  55.240  1.00  0.00            
ATOM   2264  HB1 ASN   145      32.730  65.350  55.650  1.00  0.00            
ATOM   2265  HB2 ASN   145      31.270  66.180  56.020  1.00  0.00            
ATOM   2266  CG  ASN   145      31.890  66.410  53.990  1.00  0.00            
ATOM   2267  OD1 ASN   145      31.080  67.240  53.570  1.00  0.00            
ATOM   2268  ND2 ASN   145      32.990  66.250  53.240  1.00  0.00            
ATOM   2269 1HD2 ASN   145      33.720  65.630  53.560  1.00  0.00            
ATOM   2270 2HD2 ASN   145      33.210  66.950  52.550  1.00  0.00            
ATOM   2271  C   ASN   145      31.690  63.250  54.230  1.00  0.00            
ATOM   2272  O   ASN   145      31.570  63.250  53.010  1.00  0.00            
ATOM   2273  N   ALA   146      32.370  62.320  54.910  1.00  0.00            
ATOM   2274  H   ALA   146      32.580  62.560  55.870  1.00  0.00            
ATOM   2275  CA  ALA   146      33.200  61.340  54.240  1.00  0.00            
ATOM   2276  HA  ALA   146      33.680  61.800  53.370  1.00  0.00            
ATOM   2277  CB  ALA   146      34.320  61.030  55.230  1.00  0.00            
ATOM   2278  HB1 ALA   146      35.070  61.810  55.330  1.00  0.00            
ATOM   2279  HB2 ALA   146      33.840  60.980  56.200  1.00  0.00            
ATOM   2280  HB3 ALA   146      34.770  60.080  54.960  1.00  0.00            
ATOM   2281  C   ALA   146      32.480  60.050  53.900  1.00  0.00            
ATOM   2282  O   ALA   146      32.630  59.390  52.870  1.00  0.00            
ATOM   2283  N   ILE   147      31.600  59.680  54.830  1.00  0.00            
ATOM   2284  H   ILE   147      31.470  60.320  55.600  1.00  0.00            
ATOM   2285  CA  ILE   147      30.880  58.420  54.820  1.00  0.00            
ATOM   2286  HA  ILE   147      31.510  57.690  54.330  1.00  0.00            
ATOM   2287  CB  ILE   147      30.580  57.960  56.250  1.00  0.00            
ATOM   2288  HB  ILE   147      30.020  58.770  56.730  1.00  0.00            
ATOM   2289  CG2 ILE   147      29.640  56.760  56.320  1.00  0.00            
ATOM   2290 1HG2 ILE   147      29.850  55.990  55.570  1.00  0.00            
ATOM   2291 2HG2 ILE   147      29.510  56.300  57.300  1.00  0.00            
ATOM   2292 3HG2 ILE   147      28.670  57.150  56.010  1.00  0.00            
ATOM   2293  CG1 ILE   147      31.800  57.650  57.120  1.00  0.00            
ATOM   2294 1HG1 ILE   147      31.540  57.390  58.140  1.00  0.00            
ATOM   2295 2HG1 ILE   147      32.480  58.490  57.160  1.00  0.00            
ATOM   2296  CD  ILE   147      32.650  56.540  56.500  1.00  0.00            
ATOM   2297  HD1 ILE   147      32.190  55.550  56.470  1.00  0.00            
ATOM   2298  HD2 ILE   147      32.860  56.860  55.480  1.00  0.00            
ATOM   2299  HD3 ILE   147      33.650  56.520  56.950  1.00  0.00            
ATOM   2300  C   ILE   147      29.650  58.440  53.920  1.00  0.00            
ATOM   2301  O   ILE   147      29.190  57.370  53.510  1.00  0.00            
ATOM   2302  N   ARG   148      29.260  59.620  53.430  1.00  0.00            
ATOM   2303  H   ARG   148      29.700  60.460  53.760  1.00  0.00            
ATOM   2304  CA  ARG   148      28.220  59.780  52.440  1.00  0.00            
ATOM   2305  HA  ARG   148      27.400  59.070  52.530  1.00  0.00            
ATOM   2306  CB  ARG   148      27.510  61.120  52.640  1.00  0.00            
ATOM   2307  HB1 ARG   148      27.290  61.290  53.690  1.00  0.00            
ATOM   2308  HB2 ARG   148      26.530  61.140  52.150  1.00  0.00            
ATOM   2309  CG  ARG   148      28.360  62.290  52.160  1.00  0.00            
ATOM   2310  HG1 ARG   148      28.660  62.340  51.120  1.00  0.00            
ATOM   2311  HG2 ARG   148      29.280  62.270  52.740  1.00  0.00            
ATOM   2312  CD  ARG   148      27.600  63.610  52.360  1.00  0.00            
ATOM   2313  HD1 ARG   148      27.290  63.570  53.400  1.00  0.00            
ATOM   2314  HD2 ARG   148      26.730  63.720  51.710  1.00  0.00            
ATOM   2315  NE  ARG   148      28.530  64.730  52.250  1.00  0.00            
ATOM   2316  HE  ARG   148      28.710  65.210  53.120  1.00  0.00            
ATOM   2317  CZ  ARG   148      28.980  65.260  51.100  1.00  0.00            
ATOM   2318  NH1 ARG   148      28.750  64.760  49.880  1.00  0.00            
ATOM   2319 1HH1 ARG   148      28.250  63.910  49.660  1.00  0.00            
ATOM   2320 2HH1 ARG   148      29.210  65.250  49.120  1.00  0.00            
ATOM   2321  NH2 ARG   148      29.850  66.280  51.190  1.00  0.00            
ATOM   2322 1HH2 ARG   148      30.080  66.770  52.040  1.00  0.00            
ATOM   2323 2HH2 ARG   148      30.220  66.650  50.330  1.00  0.00            
ATOM   2324  C   ARG   148      28.730  59.550  51.030  1.00  0.00            
ATOM   2325  O   ARG   148      27.960  59.360  50.090  1.00  0.00            
ATOM   2326  N   GLN   149      30.050  59.420  50.870  1.00  0.00            
ATOM   2327  H   GLN   149      30.680  59.360  51.650  1.00  0.00            
ATOM   2328  CA  GLN   149      30.730  59.420  49.580  1.00  0.00            
ATOM   2329  HA  GLN   149      30.040  59.050  48.820  1.00  0.00            
ATOM   2330  CB  GLN   149      31.030  60.840  49.110  1.00  0.00            
ATOM   2331  HB1 GLN   149      30.090  61.320  48.880  1.00  0.00            
ATOM   2332  HB2 GLN   149      31.520  60.870  48.140  1.00  0.00            
ATOM   2333  CG  GLN   149      31.800  61.700  50.110  1.00  0.00            
ATOM   2334  HG1 GLN   149      32.740  61.180  50.340  1.00  0.00            
ATOM   2335  HG2 GLN   149      31.280  61.790  51.060  1.00  0.00            
ATOM   2336  CD  GLN   149      32.130  63.110  49.650  1.00  0.00            
ATOM   2337  OE1 GLN   149      31.900  63.530  48.520  1.00  0.00            
ATOM   2338  NE2 GLN   149      32.680  63.980  50.500  1.00  0.00            
ATOM   2339 1HE2 GLN   149      33.000  63.650  51.400  1.00  0.00            
ATOM   2340 2HE2 GLN   149      32.700  64.960  50.290  1.00  0.00            
ATOM   2341  C   GLN   149      31.910  58.460  49.510  1.00  0.00            
ATOM   2342  O   GLN   149      32.940  58.910  49.040  1.00  0.00            
ATOM   2343  N   ALA   150      31.810  57.200  49.970  1.00  0.00            
ATOM   2344  H   ALA   150      30.940  56.950  50.420  1.00  0.00            
ATOM   2345  CA  ALA   150      32.920  56.320  50.240  1.00  0.00            
ATOM   2346  HA  ALA   150      33.860  56.680  49.820  1.00  0.00            
ATOM   2347  CB  ALA   150      33.140  56.250  51.750  1.00  0.00            
ATOM   2348  HB1 ALA   150      33.710  55.380  52.090  1.00  0.00            
ATOM   2349  HB2 ALA   150      33.700  57.150  51.970  1.00  0.00            
ATOM   2350  HB3 ALA   150      32.170  56.290  52.240  1.00  0.00            
ATOM   2351  C   ALA   150      32.700  54.900  49.720  1.00  0.00            
ATOM   2352  O   ALA   150      33.550  54.260  49.110  1.00  0.00            
ATOM   2353  N   PHE   151      31.490  54.360  49.940  1.00  0.00            
ATOM   2354  H   PHE   151      30.880  54.770  50.630  1.00  0.00            
ATOM   2355  CA  PHE   151      31.030  53.060  49.510  1.00  0.00            
ATOM   2356  HA  PHE   151      31.930  52.500  49.240  1.00  0.00            
ATOM   2357  CB  PHE   151      30.370  52.370  50.700  1.00  0.00            
ATOM   2358  HB1 PHE   151      30.020  51.370  50.430  1.00  0.00            
ATOM   2359  HB2 PHE   151      29.460  52.910  50.950  1.00  0.00            
ATOM   2360  CG  PHE   151      31.210  52.210  51.940  1.00  0.00            
ATOM   2361  CD1 PHE   151      32.200  51.220  52.000  1.00  0.00            
ATOM   2362  HD1 PHE   151      32.230  50.500  51.190  1.00  0.00            
ATOM   2363  CE1 PHE   151      32.920  50.950  53.160  1.00  0.00            
ATOM   2364  HE1 PHE   151      33.600  50.110  53.120  1.00  0.00            
ATOM   2365  CZ  PHE   151      32.730  51.760  54.290  1.00  0.00            
ATOM   2366  HZ  PHE   151      33.380  51.600  55.130  1.00  0.00            
ATOM   2367  CE2 PHE   151      31.850  52.850  54.160  1.00  0.00            
ATOM   2368  HE2 PHE   151      31.720  53.580  54.940  1.00  0.00            
ATOM   2369  CD2 PHE   151      31.120  53.130  53.000  1.00  0.00            
ATOM   2370  HD2 PHE   151      30.420  53.950  52.890  1.00  0.00            
ATOM   2371  C   PHE   151      30.300  53.190  48.180  1.00  0.00            
ATOM   2372  O   PHE   151      30.300  52.240  47.400  1.00  0.00            
ATOM   2373  N   ASN   152      29.660  54.320  47.860  1.00  0.00            
ATOM   2374  H   ASN   152      29.670  55.040  48.560  1.00  0.00            
ATOM   2375  CA  ASN   152      28.870  54.500  46.650  1.00  0.00            
ATOM   2376  HA  ASN   152      28.470  53.500  46.440  1.00  0.00            
ATOM   2377  CB  ASN   152      27.720  55.470  46.830  1.00  0.00            
ATOM   2378  HB1 ASN   152      27.020  54.990  47.520  1.00  0.00            
ATOM   2379  HB2 ASN   152      27.250  55.740  45.880  1.00  0.00            
ATOM   2380  CG  ASN   152      28.040  56.780  47.550  1.00  0.00            
ATOM   2381  OD1 ASN   152      29.210  57.150  47.620  1.00  0.00            
ATOM   2382  ND2 ASN   152      27.090  57.450  48.200  1.00  0.00            
ATOM   2383 1HD2 ASN   152      26.290  56.890  48.480  1.00  0.00            
ATOM   2384 2HD2 ASN   152      27.410  58.240  48.730  1.00  0.00            
ATOM   2385  C   ASN   152      29.760  54.870  45.470  1.00  0.00            
ATOM   2386  O   ASN   152      29.300  54.690  44.350  1.00  0.00            
ATOM   2387  N   LYS   153      30.940  55.460  45.660  1.00  0.00            
ATOM   2388  H   LYS   153      31.060  55.970  46.530  1.00  0.00            
ATOM   2389  CA  LYS   153      31.910  55.740  44.620  1.00  0.00            
ATOM   2390  HA  LYS   153      31.410  56.070  43.710  1.00  0.00            
ATOM   2391  CB  LYS   153      32.820  56.840  45.160  1.00  0.00            
ATOM   2392  HB1 LYS   153      32.280  57.650  45.660  1.00  0.00            
ATOM   2393  HB2 LYS   153      33.240  57.390  44.320  1.00  0.00            
ATOM   2394  CG  LYS   153      33.990  56.390  46.040  1.00  0.00            
ATOM   2395  HG1 LYS   153      34.460  55.500  45.630  1.00  0.00            
ATOM   2396  HG2 LYS   153      33.560  55.920  46.930  1.00  0.00            
ATOM   2397  CD  LYS   153      34.900  57.560  46.410  1.00  0.00            
ATOM   2398  HD1 LYS   153      34.270  58.350  46.800  1.00  0.00            
ATOM   2399  HD2 LYS   153      35.280  57.920  45.450  1.00  0.00            
ATOM   2400  CE  LYS   153      36.060  57.190  47.330  1.00  0.00            
ATOM   2401  HE1 LYS   153      36.610  56.540  46.650  1.00  0.00            
ATOM   2402  HE2 LYS   153      35.660  56.560  48.130  1.00  0.00            
ATOM   2403  NZ  LYS   153      36.920  58.280  47.790  1.00  0.00            
ATOM   2404  HZ1 LYS   153      37.390  58.190  48.680  1.00  0.00            
ATOM   2405  HZ2 LYS   153      37.640  58.440  47.110  1.00  0.00            
ATOM   2406  HZ3 LYS   153      36.360  59.120  47.890  1.00  0.00            
ATOM   2407  C   LYS   153      32.550  54.450  44.140  1.00  0.00            
ATOM   2408  O   LYS   153      32.660  53.500  44.930  1.00  0.00            
ATOM   2409  N   PRO   154      33.110  54.340  42.940  1.00  0.00            
ATOM   2410  CD  PRO   154      32.640  55.140  41.820  1.00  0.00            
ATOM   2411  HD1 PRO   154      32.940  56.170  42.020  1.00  0.00            
ATOM   2412  HD2 PRO   154      31.590  55.010  41.550  1.00  0.00            
ATOM   2413  CG  PRO   154      33.230  54.520  40.550  1.00  0.00            
ATOM   2414  HG1 PRO   154      33.410  55.170  39.690  1.00  0.00            
ATOM   2415  HG2 PRO   154      32.620  53.750  40.060  1.00  0.00            
ATOM   2416  CB  PRO   154      34.460  53.830  41.120  1.00  0.00            
ATOM   2417  HB1 PRO   154      35.250  54.570  41.270  1.00  0.00            
ATOM   2418  HB2 PRO   154      34.750  52.920  40.590  1.00  0.00            
ATOM   2419  CA  PRO   154      34.000  53.300  42.470  1.00  0.00            
ATOM   2420  HA  PRO   154      33.500  52.350  42.320  1.00  0.00            
ATOM   2421  C   PRO   154      35.210  53.010  43.350  1.00  0.00            
ATOM   2422  O   PRO   154      35.880  53.930  43.800  1.00  0.00            
ATOM   2423  N   GLY   155      35.570  51.730  43.490  1.00  0.00            
ATOM   2424  H   GLY   155      34.920  50.990  43.240  1.00  0.00            
ATOM   2425  CA  GLY   155      36.880  51.330  43.950  1.00  0.00            
ATOM   2426  HA1 GLY   155      37.010  50.280  44.240  1.00  0.00            
ATOM   2427  HA2 GLY   155      37.030  51.900  44.870  1.00  0.00            
ATOM   2428  C   GLY   155      38.070  51.660  43.070  1.00  0.00            
ATOM   2429  O   GLY   155      37.970  52.100  41.930  1.00  0.00            
ATOM   2430  N   GLU   156      39.220  51.350  43.690  1.00  0.00            
ATOM   2431  H   GLU   156      39.230  51.170  44.680  1.00  0.00            
ATOM   2432  CA  GLU   156      40.490  51.490  43.010  1.00  0.00            
ATOM   2433  HA  GLU   156      40.450  52.240  42.230  1.00  0.00            
ATOM   2434  CB  GLU   156      41.560  51.820  44.050  1.00  0.00            
ATOM   2435  HB1 GLU   156      42.550  51.790  43.590  1.00  0.00            
ATOM   2436  HB2 GLU   156      41.380  51.140  44.880  1.00  0.00            
ATOM   2437  CG  GLU   156      41.500  53.270  44.540  1.00  0.00            
ATOM   2438  HG1 GLU   156      40.500  53.620  44.810  1.00  0.00            
ATOM   2439  HG2 GLU   156      41.750  53.890  43.690  1.00  0.00            
ATOM   2440  CD  GLU   156      42.460  53.510  45.700  1.00  0.00            
ATOM   2441  OE1 GLU   156      42.050  54.040  46.750  1.00  0.00            
ATOM   2442  OE2 GLU   156      43.590  52.970  45.720  1.00  0.00            
ATOM   2443  C   GLU   156      40.820  50.210  42.250  1.00  0.00            
ATOM   2444  O   GLU   156      40.400  49.120  42.640  1.00  0.00            
ATOM   2445  N   LEU   157      41.550  50.310  41.140  1.00  0.00            
ATOM   2446  H   LEU   157      41.880  51.200  40.810  1.00  0.00            
ATOM   2447  CA  LEU   157      42.130  49.250  40.340  1.00  0.00            
ATOM   2448  HA  LEU   157      41.890  48.330  40.880  1.00  0.00            
ATOM   2449  CB  LEU   157      41.550  49.380  38.930  1.00  0.00            
ATOM   2450  HB1 LEU   157      42.080  48.760  38.210  1.00  0.00            
ATOM   2451  HB2 LEU   157      41.640  50.400  38.550  1.00  0.00            
ATOM   2452  CG  LEU   157      40.080  48.990  38.890  1.00  0.00            
ATOM   2453  HG  LEU   157      39.500  49.490  39.680  1.00  0.00            
ATOM   2454  CD1 LEU   157      39.390  49.360  37.580  1.00  0.00            
ATOM   2455 1HD1 LEU   157      39.480  50.430  37.360  1.00  0.00            
ATOM   2456 2HD1 LEU   157      39.860  48.710  36.840  1.00  0.00            
ATOM   2457 3HD1 LEU   157      38.340  49.080  37.680  1.00  0.00            
ATOM   2458  CD2 LEU   157      39.910  47.480  39.060  1.00  0.00            
ATOM   2459 1HD2 LEU   157      38.830  47.330  39.080  1.00  0.00            
ATOM   2460 2HD2 LEU   157      40.480  46.980  38.280  1.00  0.00            
ATOM   2461 3HD2 LEU   157      40.320  47.070  39.980  1.00  0.00            
ATOM   2462  C   LEU   157      43.650  49.280  40.220  1.00  0.00            
ATOM   2463  O   LEU   157      44.120  48.220  39.810  1.00  0.00            
ATOM   2464  N   ASN   158      44.400  50.250  40.750  1.00  0.00            
ATOM   2465  H   ASN   158      43.920  50.980  41.260  1.00  0.00            
ATOM   2466  CA  ASN   158      45.850  50.250  40.690  1.00  0.00            
ATOM   2467  HA  ASN   158      46.230  49.590  39.920  1.00  0.00            
ATOM   2468  CB  ASN   158      46.180  51.710  40.400  1.00  0.00            
ATOM   2469  HB1 ASN   158      45.610  52.370  41.050  1.00  0.00            
ATOM   2470  HB2 ASN   158      45.680  51.850  39.440  1.00  0.00            
ATOM   2471  CG  ASN   158      47.660  52.050  40.320  1.00  0.00            
ATOM   2472  OD1 ASN   158      48.500  51.160  40.430  1.00  0.00            
ATOM   2473  ND2 ASN   158      47.930  53.310  39.980  1.00  0.00            
ATOM   2474 1HD2 ASN   158      47.250  54.060  40.000  1.00  0.00            
ATOM   2475 2HD2 ASN   158      48.910  53.440  39.760  1.00  0.00            
ATOM   2476  C   ASN   158      46.470  49.720  41.970  1.00  0.00            
ATOM   2477  O   ASN   158      46.040  50.020  43.080  1.00  0.00            
ATOM   2478  N   ILE   159      47.530  48.910  41.840  1.00  0.00            
ATOM   2479  H   ILE   159      47.610  48.600  40.880  1.00  0.00            
ATOM   2480  CA  ILE   159      48.210  48.140  42.870  1.00  0.00            
ATOM   2481  HA  ILE   159      47.840  48.460  43.850  1.00  0.00            
ATOM   2482  CB  ILE   159      47.750  46.690  42.790  1.00  0.00            
ATOM   2483  HB  ILE   159      48.050  46.150  43.690  1.00  0.00            
ATOM   2484  CG2 ILE   159      46.230  46.560  42.690  1.00  0.00            
ATOM   2485 1HG2 ILE   159      46.040  45.510  42.890  1.00  0.00            
ATOM   2486 2HG2 ILE   159      45.760  47.220  43.420  1.00  0.00            
ATOM   2487 3HG2 ILE   159      45.890  46.860  41.700  1.00  0.00            
ATOM   2488  CG1 ILE   159      48.350  45.870  41.660  1.00  0.00            
ATOM   2489 1HG1 ILE   159      49.350  46.200  41.360  1.00  0.00            
ATOM   2490 2HG1 ILE   159      47.850  46.120  40.720  1.00  0.00            
ATOM   2491  CD  ILE   159      48.320  44.370  41.940  1.00  0.00            
ATOM   2492  HD1 ILE   159      47.310  43.970  41.870  1.00  0.00            
ATOM   2493  HD2 ILE   159      48.990  43.890  41.230  1.00  0.00            
ATOM   2494  HD3 ILE   159      48.510  44.140  42.990  1.00  0.00            
ATOM   2495  C   ILE   159      49.690  48.440  42.990  1.00  0.00            
ATOM   2496  O   ILE   159      50.400  47.730  43.690  1.00  0.00            
ATOM   2497  N   ASP   160      50.190  49.460  42.270  1.00  0.00            
ATOM   2498  H   ASP   160      49.570  49.870  41.580  1.00  0.00            
ATOM   2499  CA  ASP   160      51.500  50.040  42.480  1.00  0.00            
ATOM   2500  HA  ASP   160      52.150  49.290  42.040  1.00  0.00            
ATOM   2501  CB  ASP   160      51.690  51.260  41.580  1.00  0.00            
ATOM   2502  HB1 ASP   160      50.870  51.950  41.790  1.00  0.00            
ATOM   2503  HB2 ASP   160      51.630  50.960  40.530  1.00  0.00            
ATOM   2504  CG  ASP   160      53.040  51.900  41.850  1.00  0.00            
ATOM   2505  OD1 ASP   160      54.030  51.610  41.150  1.00  0.00            
ATOM   2506  OD2 ASP   160      53.030  52.720  42.800  1.00  0.00            
ATOM   2507  C   ASP   160      51.940  50.240  43.920  1.00  0.00            
ATOM   2508  O   ASP   160      52.940  49.670  44.330  1.00  0.00            
ATOM   2509  N   ARG   161      51.130  50.940  44.730  1.00  0.00            
ATOM   2510  H   ARG   161      50.340  51.390  44.300  1.00  0.00            
ATOM   2511  CA  ARG   161      51.390  51.070  46.150  1.00  0.00            
ATOM   2512  HA  ARG   161      52.470  51.150  46.230  1.00  0.00            
ATOM   2513  CB  ARG   161      50.780  52.380  46.640  1.00  0.00            
ATOM   2514  HB1 ARG   161      49.700  52.300  46.510  1.00  0.00            
ATOM   2515  HB2 ARG   161      51.200  53.130  45.960  1.00  0.00            
ATOM   2516  CG  ARG   161      51.110  52.860  48.040  1.00  0.00            
ATOM   2517  HG1 ARG   161      52.190  52.940  48.160  1.00  0.00            
ATOM   2518  HG2 ARG   161      50.720  52.080  48.700  1.00  0.00            
ATOM   2519  CD  ARG   161      50.560  54.260  48.270  1.00  0.00            
ATOM   2520  HD1 ARG   161      50.490  54.800  47.330  1.00  0.00            
ATOM   2521  HD2 ARG   161      51.250  54.790  48.920  1.00  0.00            
ATOM   2522  NE  ARG   161      49.250  54.350  48.930  1.00  0.00            
ATOM   2523  HE  ARG   161      49.250  54.240  49.940  1.00  0.00            
ATOM   2524  CZ  ARG   161      48.090  54.600  48.330  1.00  0.00            
ATOM   2525  NH1 ARG   161      47.820  54.630  47.010  1.00  0.00            
ATOM   2526 1HH1 ARG   161      48.550  54.490  46.330  1.00  0.00            
ATOM   2527 2HH1 ARG   161      46.870  54.780  46.700  1.00  0.00            
ATOM   2528  NH2 ARG   161      47.000  54.900  49.040  1.00  0.00            
ATOM   2529 1HH2 ARG   161      46.880  54.850  50.050  1.00  0.00            
ATOM   2530 2HH2 ARG   161      46.180  55.090  48.480  1.00  0.00            
ATOM   2531  C   ARG   161      51.160  49.840  47.030  1.00  0.00            
ATOM   2532  O   ARG   161      51.910  49.800  47.990  1.00  0.00            
ATOM   2533  N   VAL   162      50.350  48.930  46.490  1.00  0.00            
ATOM   2534  H   VAL   162      49.940  49.080  45.580  1.00  0.00            
ATOM   2535  CA  VAL   162      50.180  47.640  47.120  1.00  0.00            
ATOM   2536  HA  VAL   162      50.130  47.850  48.190  1.00  0.00            
ATOM   2537  CB  VAL   162      48.930  46.880  46.680  1.00  0.00            
ATOM   2538  HB  VAL   162      48.940  46.920  45.590  1.00  0.00            
ATOM   2539  CG1 VAL   162      48.750  45.510  47.310  1.00  0.00            
ATOM   2540 1HG1 VAL   162      48.610  45.640  48.380  1.00  0.00            
ATOM   2541 2HG1 VAL   162      47.830  45.100  46.870  1.00  0.00            
ATOM   2542 3HG1 VAL   162      49.580  44.850  47.040  1.00  0.00            
ATOM   2543  CG2 VAL   162      47.690  47.730  46.970  1.00  0.00            
ATOM   2544 1HG2 VAL   162      47.580  48.480  46.190  1.00  0.00            
ATOM   2545 2HG2 VAL   162      46.780  47.130  46.960  1.00  0.00            
ATOM   2546 3HG2 VAL   162      47.670  48.280  47.910  1.00  0.00            
ATOM   2547  C   VAL   162      51.420  46.790  46.920  1.00  0.00            
ATOM   2548  O   VAL   162      52.050  46.430  47.910  1.00  0.00            
ATOM   2549  N   ASN   163      51.930  46.670  45.690  1.00  0.00            
ATOM   2550  H   ASN   163      51.430  47.050  44.890  1.00  0.00            
ATOM   2551  CA  ASN   163      53.120  45.870  45.460  1.00  0.00            
ATOM   2552  HA  ASN   163      53.010  44.840  45.800  1.00  0.00            
ATOM   2553  CB  ASN   163      53.260  45.720  43.950  1.00  0.00            
ATOM   2554  HB1 ASN   163      53.170  46.670  43.430  1.00  0.00            
ATOM   2555  HB2 ASN   163      52.460  45.050  43.630  1.00  0.00            
ATOM   2556  CG  ASN   163      54.520  44.940  43.570  1.00  0.00            
ATOM   2557  OD1 ASN   163      54.680  43.790  43.950  1.00  0.00            
ATOM   2558  ND2 ASN   163      55.500  45.540  42.880  1.00  0.00            
ATOM   2559 1HD2 ASN   163      55.440  46.500  42.590  1.00  0.00            
ATOM   2560 2HD2 ASN   163      56.290  44.980  42.600  1.00  0.00            
ATOM   2561  C   ASN   163      54.410  46.450  46.040  1.00  0.00            
ATOM   2562  O   ASN   163      55.260  45.730  46.560  1.00  0.00            
ATOM   2563  N   ALA   164      54.490  47.770  46.160  1.00  0.00            
ATOM   2564  H   ALA   164      53.940  48.310  45.500  1.00  0.00            
ATOM   2565  CA  ALA   164      55.540  48.460  46.880  1.00  0.00            
ATOM   2566  HA  ALA   164      56.510  48.210  46.460  1.00  0.00            
ATOM   2567  CB  ALA   164      55.390  49.980  46.790  1.00  0.00            
ATOM   2568  HB1 ALA   164      54.460  50.310  47.250  1.00  0.00            
ATOM   2569  HB2 ALA   164      56.270  50.460  47.210  1.00  0.00            
ATOM   2570  HB3 ALA   164      55.380  50.250  45.730  1.00  0.00            
ATOM   2571  C   ALA   164      55.510  48.010  48.340  1.00  0.00            
ATOM   2572  O   ALA   164      56.550  47.830  48.960  1.00  0.00            
ATOM   2573  N   GLN   165      54.380  48.000  49.060  1.00  0.00            
ATOM   2574  H   GLN   165      53.560  48.360  48.590  1.00  0.00            
ATOM   2575  CA  GLN   165      54.210  47.480  50.400  1.00  0.00            
ATOM   2576  HA  GLN   165      55.010  47.970  50.960  1.00  0.00            
ATOM   2577  CB  GLN   165      52.890  47.970  50.980  1.00  0.00            
ATOM   2578  HB1 GLN   165      52.050  47.440  50.550  1.00  0.00            
ATOM   2579  HB2 GLN   165      52.810  49.050  50.810  1.00  0.00            
ATOM   2580  CG  GLN   165      52.800  47.790  52.490  1.00  0.00            
ATOM   2581  HG1 GLN   165      52.730  46.740  52.780  1.00  0.00            
ATOM   2582  HG2 GLN   165      51.820  48.120  52.840  1.00  0.00            
ATOM   2583  CD  GLN   165      53.910  48.540  53.220  1.00  0.00            
ATOM   2584  OE1 GLN   165      54.430  49.590  52.870  1.00  0.00            
ATOM   2585  NE2 GLN   165      54.420  47.950  54.310  1.00  0.00            
ATOM   2586 1HE2 GLN   165      53.940  47.140  54.650  1.00  0.00            
ATOM   2587 2HE2 GLN   165      55.190  48.370  54.800  1.00  0.00            
ATOM   2588  C   GLN   165      54.470  45.980  50.490  1.00  0.00            
ATOM   2589  O   GLN   165      55.080  45.520  51.440  1.00  0.00            
ATOM   2590  N   GLN   166      54.070  45.210  49.470  1.00  0.00            
ATOM   2591  H   GLN   166      53.550  45.630  48.720  1.00  0.00            
ATOM   2592  CA  GLN   166      54.320  43.780  49.490  1.00  0.00            
ATOM   2593  HA  GLN   166      53.810  43.420  50.390  1.00  0.00            
ATOM   2594  CB  GLN   166      53.750  43.090  48.260  1.00  0.00            
ATOM   2595  HB1 GLN   166      54.060  42.040  48.260  1.00  0.00            
ATOM   2596  HB2 GLN   166      53.990  43.610  47.330  1.00  0.00            
ATOM   2597  CG  GLN   166      52.230  43.020  48.370  1.00  0.00            
ATOM   2598  HG1 GLN   166      51.710  43.970  48.290  1.00  0.00            
ATOM   2599  HG2 GLN   166      51.970  42.640  49.360  1.00  0.00            
ATOM   2600  CD  GLN   166      51.660  42.090  47.300  1.00  0.00            
ATOM   2601  OE1 GLN   166      51.700  42.220  46.080  1.00  0.00            
ATOM   2602  NE2 GLN   166      51.060  41.030  47.860  1.00  0.00            
ATOM   2603 1HE2 GLN   166      50.910  40.950  48.850  1.00  0.00            
ATOM   2604 2HE2 GLN   166      50.770  40.310  47.220  1.00  0.00            
ATOM   2605  C   GLN   166      55.820  43.570  49.630  1.00  0.00            
ATOM   2606  O   GLN   166      56.280  42.740  50.410  1.00  0.00            
ATOM   2607  N   ALA   167      56.630  44.320  48.870  1.00  0.00            
ATOM   2608  H   ALA   167      56.220  44.930  48.180  1.00  0.00            
ATOM   2609  CA  ALA   167      58.070  44.250  48.880  1.00  0.00            
ATOM   2610  HA  ALA   167      58.400  43.230  48.690  1.00  0.00            
ATOM   2611  CB  ALA   167      58.660  44.980  47.670  1.00  0.00            
ATOM   2612  HB1 ALA   167      58.610  46.050  47.860  1.00  0.00            
ATOM   2613  HB2 ALA   167      59.700  44.690  47.500  1.00  0.00            
ATOM   2614  HB3 ALA   167      58.050  44.670  46.820  1.00  0.00            
ATOM   2615  C   ALA   167      58.670  44.720  50.190  1.00  0.00            
ATOM   2616  O   ALA   167      59.610  44.120  50.710  1.00  0.00            
ATOM   2617  N   ARG   168      58.010  45.650  50.880  1.00  0.00            
ATOM   2618  H   ARG   168      57.190  46.030  50.430  1.00  0.00            
ATOM   2619  CA  ARG   168      58.340  46.150  52.210  1.00  0.00            
ATOM   2620  HA  ARG   168      59.410  46.370  52.220  1.00  0.00            
ATOM   2621  CB  ARG   168      57.630  47.480  52.430  1.00  0.00            
ATOM   2622  HB1 ARG   168      56.600  47.360  52.750  1.00  0.00            
ATOM   2623  HB2 ARG   168      57.720  47.990  51.470  1.00  0.00            
ATOM   2624  CG  ARG   168      58.180  48.260  53.620  1.00  0.00            
ATOM   2625  HG1 ARG   168      58.090  47.680  54.540  1.00  0.00            
ATOM   2626  HG2 ARG   168      57.600  49.180  53.690  1.00  0.00            
ATOM   2627  CD  ARG   168      59.650  48.700  53.590  1.00  0.00            
ATOM   2628  HD1 ARG   168      60.200  47.800  53.870  1.00  0.00            
ATOM   2629  HD2 ARG   168      59.880  49.470  54.330  1.00  0.00            
ATOM   2630  NE  ARG   168      60.090  49.150  52.280  1.00  0.00            
ATOM   2631  HE  ARG   168      59.480  49.290  51.490  1.00  0.00            
ATOM   2632  CZ  ARG   168      61.360  49.470  51.980  1.00  0.00            
ATOM   2633  NH1 ARG   168      62.430  49.450  52.790  1.00  0.00            
ATOM   2634 1HH1 ARG   168      62.320  49.120  53.740  1.00  0.00            
ATOM   2635 2HH1 ARG   168      63.300  49.880  52.510  1.00  0.00            
ATOM   2636  NH2 ARG   168      61.620  49.830  50.720  1.00  0.00            
ATOM   2637 1HH2 ARG   168      60.870  49.960  50.050  1.00  0.00            
ATOM   2638 2HH2 ARG   168      62.580  49.970  50.460  1.00  0.00            
ATOM   2639  C   ARG   168      58.070  45.140  53.310  1.00  0.00            
ATOM   2640  O   ARG   168      58.890  44.830  54.170  1.00  0.00            
ATOM   2641  N   ARG   169      56.930  44.460  53.170  1.00  0.00            
ATOM   2642  H   ARG   169      56.240  44.770  52.490  1.00  0.00            
ATOM   2643  CA  ARG   169      56.550  43.380  54.050  1.00  0.00            
ATOM   2644  HA  ARG   169      56.760  43.630  55.090  1.00  0.00            
ATOM   2645  CB  ARG   169      55.050  43.100  53.990  1.00  0.00            
ATOM   2646  HB1 ARG   169      54.850  42.510  53.100  1.00  0.00            
ATOM   2647  HB2 ARG   169      54.520  44.050  54.090  1.00  0.00            
ATOM   2648  CG  ARG   169      54.760  42.150  55.150  1.00  0.00            
ATOM   2649  HG1 ARG   169      55.150  42.540  56.090  1.00  0.00            
ATOM   2650  HG2 ARG   169      55.350  41.260  54.960  1.00  0.00            
ATOM   2651  CD  ARG   169      53.270  41.840  55.210  1.00  0.00            
ATOM   2652  HD1 ARG   169      52.980  41.440  54.240  1.00  0.00            
ATOM   2653  HD2 ARG   169      52.720  42.780  55.270  1.00  0.00            
ATOM   2654  NE  ARG   169      52.900  41.040  56.380  1.00  0.00            
ATOM   2655  HE  ARG   169      53.450  41.170  57.220  1.00  0.00            
ATOM   2656  CZ  ARG   169      51.900  40.170  56.490  1.00  0.00            
ATOM   2657  NH1 ARG   169      51.030  39.870  55.510  1.00  0.00            
ATOM   2658 1HH1 ARG   169      51.160  40.280  54.590  1.00  0.00            
ATOM   2659 2HH1 ARG   169      50.370  39.120  55.590  1.00  0.00            
ATOM   2660  NH2 ARG   169      51.770  39.520  57.650  1.00  0.00            
ATOM   2661 1HH2 ARG   169      52.410  39.810  58.370  1.00  0.00            
ATOM   2662 2HH2 ARG   169      51.080  38.810  57.880  1.00  0.00            
ATOM   2663  C   ARG   169      57.440  42.160  53.880  1.00  0.00            
ATOM   2664  O   ARG   169      57.930  41.570  54.840  1.00  0.00            
ATOM   2665  N   PHE   170      57.600  41.730  52.630  1.00  0.00            
ATOM   2666  H   PHE   170      57.040  42.180  51.920  1.00  0.00            
ATOM   2667  CA  PHE   170      58.380  40.570  52.250  1.00  0.00            
ATOM   2668  HA  PHE   170      57.850  39.700  52.630  1.00  0.00            
ATOM   2669  CB  PHE   170      58.430  40.550  50.720  1.00  0.00            
ATOM   2670  HB1 PHE   170      58.800  41.530  50.410  1.00  0.00            
ATOM   2671  HB2 PHE   170      57.430  40.410  50.310  1.00  0.00            
ATOM   2672  CG  PHE   170      59.260  39.530  49.980  1.00  0.00            
ATOM   2673  CD1 PHE   170      60.590  39.770  49.650  1.00  0.00            
ATOM   2674  HD1 PHE   170      61.060  40.700  49.960  1.00  0.00            
ATOM   2675  CE1 PHE   170      61.290  38.740  49.010  1.00  0.00            
ATOM   2676  HE1 PHE   170      62.350  38.830  48.820  1.00  0.00            
ATOM   2677  CZ  PHE   170      60.650  37.550  48.620  1.00  0.00            
ATOM   2678  HZ  PHE   170      61.250  36.720  48.290  1.00  0.00            
ATOM   2679  CE2 PHE   170      59.290  37.330  48.830  1.00  0.00            
ATOM   2680  HE2 PHE   170      58.800  36.420  48.520  1.00  0.00            
ATOM   2681  CD2 PHE   170      58.640  38.340  49.560  1.00  0.00            
ATOM   2682  HD2 PHE   170      57.630  38.150  49.890  1.00  0.00            
ATOM   2683  C   PHE   170      59.820  40.550  52.760  1.00  0.00            
ATOM   2684  O   PHE   170      60.360  39.590  53.290  1.00  0.00            
ATOM   2685  N   MET   171      60.410  41.750  52.680  1.00  0.00            
ATOM   2686  H   MET   171      59.970  42.570  52.310  1.00  0.00            
ATOM   2687  CA  MET   171      61.740  42.030  53.200  1.00  0.00            
ATOM   2688  HA  MET   171      62.430  41.280  52.800  1.00  0.00            
ATOM   2689  CB  MET   171      62.200  43.400  52.710  1.00  0.00            
ATOM   2690  HB1 MET   171      61.390  44.030  53.080  1.00  0.00            
ATOM   2691  HB2 MET   171      62.190  43.600  51.640  1.00  0.00            
ATOM   2692  CG  MET   171      63.580  43.780  53.230  1.00  0.00            
ATOM   2693  HG1 MET   171      63.770  43.620  54.290  1.00  0.00            
ATOM   2694  HG2 MET   171      63.730  44.860  53.170  1.00  0.00            
ATOM   2695  SD  MET   171      64.990  43.230  52.230  1.00  0.00            
ATOM   2696  CE  MET   171      66.410  44.000  53.040  1.00  0.00            
ATOM   2697  HE1 MET   171      66.260  45.030  53.370  1.00  0.00            
ATOM   2698  HE2 MET   171      66.670  43.410  53.920  1.00  0.00            
ATOM   2699  HE3 MET   171      67.220  44.080  52.320  1.00  0.00            
ATOM   2700  C   MET   171      61.780  41.820  54.700  1.00  0.00            
ATOM   2701  O   MET   171      62.790  41.410  55.260  1.00  0.00            
ATOM   2702  N   ASP   172      60.760  42.230  55.470  1.00  0.00            
ATOM   2703  H   ASP   172      59.970  42.640  54.990  1.00  0.00            
ATOM   2704  CA  ASP   172      60.750  42.070  56.910  1.00  0.00            
ATOM   2705  HA  ASP   172      61.720  42.300  57.370  1.00  0.00            
ATOM   2706  CB  ASP   172      59.860  43.210  57.390  1.00  0.00            
ATOM   2707  HB1 ASP   172      58.890  43.160  56.900  1.00  0.00            
ATOM   2708  HB2 ASP   172      60.270  44.180  57.100  1.00  0.00            
ATOM   2709  CG  ASP   172      59.780  43.310  58.910  1.00  0.00            
ATOM   2710  OD1 ASP   172      60.770  43.660  59.600  1.00  0.00            
ATOM   2711  OD2 ASP   172      58.670  43.050  59.400  1.00  0.00            
ATOM   2712  C   ASP   172      60.200  40.750  57.420  1.00  0.00            
ATOM   2713  O   ASP   172      60.170  40.420  58.600  1.00  0.00            
ATOM   2714  N   ARG   173      59.830  39.810  56.540  1.00  0.00            
ATOM   2715  H   ARG   173      59.900  40.100  55.570  1.00  0.00            
ATOM   2716  CA  ARG   173      59.150  38.580  56.880  1.00  0.00            
ATOM   2717  HA  ARG   173      59.610  38.240  57.800  1.00  0.00            
ATOM   2718  CB  ARG   173      57.660  38.680  57.190  1.00  0.00            
ATOM   2719  HB1 ARG   173      57.130  38.360  56.290  1.00  0.00            
ATOM   2720  HB2 ARG   173      57.340  39.680  57.510  1.00  0.00            
ATOM   2721  CG  ARG   173      57.190  37.740  58.300  1.00  0.00            
ATOM   2722  HG1 ARG   173      57.920  37.910  59.090  1.00  0.00            
ATOM   2723  HG2 ARG   173      57.150  36.680  58.080  1.00  0.00            
ATOM   2724  CD  ARG   173      55.890  38.050  59.040  1.00  0.00            
ATOM   2725  HD1 ARG   173      55.120  38.150  58.280  1.00  0.00            
ATOM   2726  HD2 ARG   173      55.960  39.020  59.530  1.00  0.00            
ATOM   2727  NE  ARG   173      55.450  37.070  60.030  1.00  0.00            
ATOM   2728  HE  ARG   173      54.550  36.680  59.800  1.00  0.00            
ATOM   2729  CZ  ARG   173      55.920  36.790  61.250  1.00  0.00            
ATOM   2730  NH1 ARG   173      57.020  37.380  61.760  1.00  0.00            
ATOM   2731 1HH1 ARG   173      57.580  38.030  61.230  1.00  0.00            
ATOM   2732 2HH1 ARG   173      57.420  37.090  62.640  1.00  0.00            
ATOM   2733  NH2 ARG   173      55.350  35.880  62.050  1.00  0.00            
ATOM   2734 1HH2 ARG   173      54.430  35.610  61.750  1.00  0.00            
ATOM   2735 2HH2 ARG   173      55.830  35.410  62.810  1.00  0.00            
ATOM   2736  C   ARG   173      59.510  37.330  56.090  1.00  0.00            
ATOM   2737  O   ARG   173      59.020  36.280  56.500  1.00  0.00            
ATOM   2738  N   VAL   174      60.370  37.360  55.060  1.00  0.00            
ATOM   2739  H   VAL   174      60.920  38.190  54.930  1.00  0.00            
ATOM   2740  CA  VAL   174      60.570  36.270  54.130  1.00  0.00            
ATOM   2741  HA  VAL   174      60.320  35.340  54.650  1.00  0.00            
ATOM   2742  CB  VAL   174      59.640  36.400  52.930  1.00  0.00            
ATOM   2743  HB  VAL   174      59.890  37.320  52.410  1.00  0.00            
ATOM   2744  CG1 VAL   174      59.570  35.290  51.880  1.00  0.00            
ATOM   2745 1HG1 VAL   174      59.330  34.350  52.380  1.00  0.00            
ATOM   2746 2HG1 VAL   174      58.900  35.580  51.070  1.00  0.00            
ATOM   2747 3HG1 VAL   174      60.610  35.220  51.570  1.00  0.00            
ATOM   2748  CG2 VAL   174      58.180  36.530  53.380  1.00  0.00            
ATOM   2749 1HG2 VAL   174      58.040  37.540  53.770  1.00  0.00            
ATOM   2750 2HG2 VAL   174      57.550  36.490  52.490  1.00  0.00            
ATOM   2751 3HG2 VAL   174      57.900  35.680  54.000  1.00  0.00            
ATOM   2752  C   VAL   174      62.040  36.160  53.740  1.00  0.00            
ATOM   2753  O   VAL   174      62.510  35.030  53.690  1.00  0.00            
ATOM   2754  N   VAL   175      62.770  37.230  53.430  1.00  0.00            
ATOM   2755  H   VAL   175      62.290  38.120  53.410  1.00  0.00            
ATOM   2756  CA  VAL   175      64.090  37.130  52.840  1.00  0.00            
ATOM   2757  HA  VAL   175      63.960  36.440  52.010  1.00  0.00            
ATOM   2758  CB  VAL   175      64.530  38.460  52.230  1.00  0.00            
ATOM   2759  HB  VAL   175      65.520  38.320  51.790  1.00  0.00            
ATOM   2760  CG1 VAL   175      63.590  39.070  51.200  1.00  0.00            
ATOM   2761 1HG1 VAL   175      62.560  39.080  51.560  1.00  0.00            
ATOM   2762 2HG1 VAL   175      63.910  40.040  50.840  1.00  0.00            
ATOM   2763 3HG1 VAL   175      63.770  38.340  50.410  1.00  0.00            
ATOM   2764  CG2 VAL   175      64.800  39.450  53.350  1.00  0.00            
ATOM   2765 1HG2 VAL   175      65.660  39.130  53.950  1.00  0.00            
ATOM   2766 2HG2 VAL   175      65.110  40.410  52.940  1.00  0.00            
ATOM   2767 3HG2 VAL   175      63.880  39.690  53.880  1.00  0.00            
ATOM   2768  C   VAL   175      65.140  36.510  53.750  1.00  0.00            
ATOM   2769  O   VAL   175      66.000  35.810  53.220  1.00  0.00            
ATOM   2770  N   GLY   176      65.020  36.820  55.050  1.00  0.00            
ATOM   2771  H   GLY   176      64.190  37.370  55.230  1.00  0.00            
ATOM   2772  CA  GLY   176      65.850  36.400  56.150  1.00  0.00            
ATOM   2773  HA1 GLY   176      65.550  36.720  57.150  1.00  0.00            
ATOM   2774  HA2 GLY   176      66.880  36.710  56.010  1.00  0.00            
ATOM   2775  C   GLY   176      65.860  34.880  56.250  1.00  0.00            
ATOM   2776  O   GLY   176      66.940  34.310  56.140  1.00  0.00            
ATOM   2777  N   TYR   177      64.670  34.260  56.230  1.00  0.00            
ATOM   2778  H   TYR   177      63.870  34.850  56.400  1.00  0.00            
ATOM   2779  CA  TYR   177      64.590  32.820  56.270  1.00  0.00            
ATOM   2780  HA  TYR   177      65.180  32.460  57.110  1.00  0.00            
ATOM   2781  CB  TYR   177      63.150  32.350  56.440  1.00  0.00            
ATOM   2782  HB1 TYR   177      63.130  31.260  56.460  1.00  0.00            
ATOM   2783  HB2 TYR   177      62.570  32.680  55.580  1.00  0.00            
ATOM   2784  CG  TYR   177      62.450  32.880  57.670  1.00  0.00            
ATOM   2785  CD1 TYR   177      61.400  33.800  57.530  1.00  0.00            
ATOM   2786  HD1 TYR   177      61.100  34.080  56.530  1.00  0.00            
ATOM   2787  CE1 TYR   177      60.870  34.340  58.710  1.00  0.00            
ATOM   2788  HE1 TYR   177      60.140  35.140  58.660  1.00  0.00            
ATOM   2789  CZ  TYR   177      61.230  33.880  59.990  1.00  0.00            
ATOM   2790  OH  TYR   177      60.710  34.460  61.100  1.00  0.00            
ATOM   2791  HH  TYR   177      61.070  34.060  61.890  1.00  0.00            
ATOM   2792  CE2 TYR   177      62.150  32.820  60.090  1.00  0.00            
ATOM   2793  HE2 TYR   177      62.370  32.370  61.050  1.00  0.00            
ATOM   2794  CD2 TYR   177      62.810  32.380  58.930  1.00  0.00            
ATOM   2795  HD2 TYR   177      63.530  31.580  58.990  1.00  0.00            
ATOM   2796  C   TYR   177      65.210  32.290  54.980  1.00  0.00            
ATOM   2797  O   TYR   177      65.790  31.210  54.890  1.00  0.00            
ATOM   2798  N   MET   178      65.190  33.030  53.870  1.00  0.00            
ATOM   2799  H   MET   178      64.750  33.930  53.890  1.00  0.00            
ATOM   2800  CA  MET   178      65.660  32.510  52.600  1.00  0.00            
ATOM   2801  HA  MET   178      65.300  31.490  52.400  1.00  0.00            
ATOM   2802  CB  MET   178      65.080  33.290  51.420  1.00  0.00            
ATOM   2803  HB1 MET   178      65.550  33.020  50.480  1.00  0.00            
ATOM   2804  HB2 MET   178      65.220  34.370  51.530  1.00  0.00            
ATOM   2805  CG  MET   178      63.600  32.990  51.190  1.00  0.00            
ATOM   2806  HG1 MET   178      63.000  33.080  52.100  1.00  0.00            
ATOM   2807  HG2 MET   178      63.600  31.950  50.870  1.00  0.00            
ATOM   2808  SD  MET   178      62.750  33.980  49.940  1.00  0.00            
ATOM   2809  CE  MET   178      61.130  33.180  49.990  1.00  0.00            
ATOM   2810  HE1 MET   178      60.390  33.870  49.580  1.00  0.00            
ATOM   2811  HE2 MET   178      61.120  32.240  49.450  1.00  0.00            
ATOM   2812  HE3 MET   178      60.770  33.030  51.010  1.00  0.00            
ATOM   2813  C   MET   178      67.170  32.430  52.470  1.00  0.00            
ATOM   2814  O   MET   178      67.670  31.540  51.790  1.00  0.00            
ATOM   2815  N   VAL   179      67.860  33.370  53.120  1.00  0.00            
ATOM   2816  H   VAL   179      67.370  34.100  53.620  1.00  0.00            
ATOM   2817  CA  VAL   179      69.300  33.320  53.330  1.00  0.00            
ATOM   2818  HA  VAL   179      69.730  32.800  52.470  1.00  0.00            
ATOM   2819  CB  VAL   179      70.010  34.660  53.390  1.00  0.00            
ATOM   2820  HB  VAL   179      71.020  34.510  53.770  1.00  0.00            
ATOM   2821  CG1 VAL   179      70.200  35.140  51.960  1.00  0.00            
ATOM   2822 1HG1 VAL   179      69.350  34.940  51.310  1.00  0.00            
ATOM   2823 2HG1 VAL   179      70.360  36.220  52.020  1.00  0.00            
ATOM   2824 3HG1 VAL   179      71.170  34.800  51.590  1.00  0.00            
ATOM   2825  CG2 VAL   179      69.370  35.700  54.310  1.00  0.00            
ATOM   2826 1HG2 VAL   179      69.520  35.350  55.330  1.00  0.00            
ATOM   2827 2HG2 VAL   179      69.940  36.620  54.170  1.00  0.00            
ATOM   2828 3HG2 VAL   179      68.340  35.750  53.960  1.00  0.00            
ATOM   2829  C   VAL   179      69.700  32.450  54.510  1.00  0.00            
ATOM   2830  O   VAL   179      70.900  32.320  54.730  1.00  0.00            
ATOM   2831  N   SER   180      68.770  31.880  55.280  1.00  0.00            
ATOM   2832  H   SER   180      67.830  32.090  54.980  1.00  0.00            
ATOM   2833  CA  SER   180      69.050  30.970  56.380  1.00  0.00            
ATOM   2834  HA  SER   180      69.140  31.680  57.190  1.00  0.00            
ATOM   2835  CB  SER   180      67.980  29.910  56.640  1.00  0.00            
ATOM   2836  HB1 SER   180      68.350  29.000  57.110  1.00  0.00            
ATOM   2837  HB2 SER   180      67.380  29.670  55.760  1.00  0.00            
ATOM   2838  OG  SER   180      67.070  30.490  57.560  1.00  0.00            
ATOM   2839  HG  SER   180      67.550  30.600  58.390  1.00  0.00            
ATOM   2840  C   SER   180      70.330  30.160  56.220  1.00  0.00            
ATOM   2841  O   SER   180      71.200  30.290  57.080  1.00  0.00            
ATOM   2842  N   PRO   181      70.590  29.420  55.150  1.00  0.00            
ATOM   2843  CD  PRO   181      69.690  28.930  54.120  1.00  0.00            
ATOM   2844  HD1 PRO   181      69.000  29.700  53.780  1.00  0.00            
ATOM   2845  HD2 PRO   181      69.110  28.120  54.560  1.00  0.00            
ATOM   2846  CG  PRO   181      70.610  28.420  53.020  1.00  0.00            
ATOM   2847  HG1 PRO   181      71.100  29.230  52.480  1.00  0.00            
ATOM   2848  HG2 PRO   181      70.100  27.710  52.370  1.00  0.00            
ATOM   2849  CB  PRO   181      71.680  27.730  53.870  1.00  0.00            
ATOM   2850  HB1 PRO   181      72.610  27.620  53.320  1.00  0.00            
ATOM   2851  HB2 PRO   181      71.310  26.780  54.270  1.00  0.00            
ATOM   2852  CA  PRO   181      71.850  28.690  55.040  1.00  0.00            
ATOM   2853  HA  PRO   181      71.950  28.010  55.880  1.00  0.00            
ATOM   2854  C   PRO   181      73.150  29.470  55.010  1.00  0.00            
ATOM   2855  O   PRO   181      74.240  28.930  55.170  1.00  0.00            
ATOM   2856  N   LEU   182      73.090  30.780  54.760  1.00  0.00            
ATOM   2857  H   LEU   182      72.180  31.160  54.540  1.00  0.00            
ATOM   2858  CA  LEU   182      74.210  31.690  54.860  1.00  0.00            
ATOM   2859  HA  LEU   182      75.150  31.140  54.820  1.00  0.00            
ATOM   2860  CB  LEU   182      74.050  32.610  53.650  1.00  0.00            
ATOM   2861  HB1 LEU   182      74.810  33.370  53.850  1.00  0.00            
ATOM   2862  HB2 LEU   182      73.050  33.040  53.740  1.00  0.00            
ATOM   2863  CG  LEU   182      74.120  31.810  52.350  1.00  0.00            
ATOM   2864  HG  LEU   182      73.300  31.090  52.360  1.00  0.00            
ATOM   2865  CD1 LEU   182      73.570  32.710  51.250  1.00  0.00            
ATOM   2866 1HD1 LEU   182      73.950  33.710  51.430  1.00  0.00            
ATOM   2867 2HD1 LEU   182      73.810  32.400  50.230  1.00  0.00            
ATOM   2868 3HD1 LEU   182      72.500  32.740  51.460  1.00  0.00            
ATOM   2869  CD2 LEU   182      75.440  31.120  52.010  1.00  0.00            
ATOM   2870 1HD2 LEU   182      76.290  31.780  52.130  1.00  0.00            
ATOM   2871 2HD2 LEU   182      75.430  30.240  52.650  1.00  0.00            
ATOM   2872 3HD2 LEU   182      75.530  30.830  50.970  1.00  0.00            
ATOM   2873  C   LEU   182      74.130  32.460  56.170  1.00  0.00            
ATOM   2874  O   LEU   182      75.230  32.850  56.570  1.00  0.00            
ATOM   2875  N   LEU   183      72.950  32.630  56.770  1.00  0.00            
ATOM   2876  H   LEU   183      72.090  32.300  56.370  1.00  0.00            
ATOM   2877  CA  LEU   183      72.830  33.260  58.070  1.00  0.00            
ATOM   2878  HA  LEU   183      73.430  34.170  58.080  1.00  0.00            
ATOM   2879  CB  LEU   183      71.390  33.770  58.150  1.00  0.00            
ATOM   2880  HB1 LEU   183      70.750  32.940  58.410  1.00  0.00            
ATOM   2881  HB2 LEU   183      71.080  34.120  57.160  1.00  0.00            
ATOM   2882  CG  LEU   183      71.310  34.900  59.170  1.00  0.00            
ATOM   2883  HG  LEU   183      71.490  34.380  60.120  1.00  0.00            
ATOM   2884  CD1 LEU   183      72.080  36.210  59.050  1.00  0.00            
ATOM   2885 1HD1 LEU   183      71.730  36.980  59.740  1.00  0.00            
ATOM   2886 2HD1 LEU   183      73.150  36.160  59.220  1.00  0.00            
ATOM   2887 3HD1 LEU   183      71.950  36.600  58.040  1.00  0.00            
ATOM   2888  CD2 LEU   183      69.840  35.300  59.100  1.00  0.00            
ATOM   2889 1HD2 LEU   183      69.670  36.170  59.740  1.00  0.00            
ATOM   2890 2HD2 LEU   183      69.500  35.570  58.110  1.00  0.00            
ATOM   2891 3HD2 LEU   183      69.240  34.490  59.520  1.00  0.00            
ATOM   2892  C   LEU   183      73.340  32.320  59.150  1.00  0.00            
ATOM   2893  O   LEU   183      74.020  32.750  60.070  1.00  0.00            
ATOM   2894  N   TRP   184      73.140  31.000  59.080  1.00  0.00            
ATOM   2895  H   TRP   184      72.570  30.600  58.350  1.00  0.00            
ATOM   2896  CA  TRP   184      73.400  30.140  60.220  1.00  0.00            
ATOM   2897  HA  TRP   184      73.020  30.650  61.110  1.00  0.00            
ATOM   2898  CB  TRP   184      72.640  28.820  60.170  1.00  0.00            
ATOM   2899  HB1 TRP   184      71.560  28.950  60.200  1.00  0.00            
ATOM   2900  HB2 TRP   184      72.840  28.280  61.100  1.00  0.00            
ATOM   2901  CG  TRP   184      72.850  27.720  59.170  1.00  0.00            
ATOM   2902  CD1 TRP   184      74.050  27.240  58.780  1.00  0.00            
ATOM   2903  HD1 TRP   184      75.030  27.560  59.080  1.00  0.00            
ATOM   2904  NE1 TRP   184      73.880  26.400  57.690  1.00  0.00            
ATOM   2905  HE1 TRP   184      74.640  25.940  57.220  1.00  0.00            
ATOM   2906  CE2 TRP   184      72.540  26.240  57.390  1.00  0.00            
ATOM   2907  CZ2 TRP   184      71.760  25.440  56.540  1.00  0.00            
ATOM   2908  HZ2 TRP   184      72.330  24.720  55.970  1.00  0.00            
ATOM   2909  CH2 TRP   184      70.360  25.520  56.510  1.00  0.00            
ATOM   2910  HH2 TRP   184      69.860  24.910  55.770  1.00  0.00            
ATOM   2911  CZ3 TRP   184      69.700  26.350  57.420  1.00  0.00            
ATOM   2912  HZ3 TRP   184      68.620  26.370  57.450  1.00  0.00            
ATOM   2913  CE3 TRP   184      70.460  27.070  58.340  1.00  0.00            
ATOM   2914  HE3 TRP   184      69.860  27.690  59.000  1.00  0.00            
ATOM   2915  CD2 TRP   184      71.860  27.050  58.330  1.00  0.00            
ATOM   2916  C   TRP   184      74.900  29.870  60.310  1.00  0.00            
ATOM   2917  O   TRP   184      75.340  29.340  61.320  1.00  0.00            
ATOM   2918  N   LYS   185      75.650  30.250  59.270  1.00  0.00            
ATOM   2919  H   LYS   185      75.200  30.810  58.560  1.00  0.00            
ATOM   2920  CA  LYS   185      77.090  30.310  59.190  1.00  0.00            
ATOM   2921  HA  LYS   185      77.500  29.310  59.330  1.00  0.00            
ATOM   2922  CB  LYS   185      77.560  30.840  57.840  1.00  0.00            
ATOM   2923  HB1 LYS   185      78.630  30.960  57.710  1.00  0.00            
ATOM   2924  HB2 LYS   185      76.990  31.750  57.640  1.00  0.00            
ATOM   2925  CG  LYS   185      77.260  29.910  56.660  1.00  0.00            
ATOM   2926  HG1 LYS   185      76.170  29.870  56.670  1.00  0.00            
ATOM   2927  HG2 LYS   185      77.620  28.960  57.050  1.00  0.00            
ATOM   2928  CD  LYS   185      77.900  30.280  55.330  1.00  0.00            
ATOM   2929  HD1 LYS   185      78.960  30.460  55.530  1.00  0.00            
ATOM   2930  HD2 LYS   185      77.330  31.140  54.960  1.00  0.00            
ATOM   2931  CE  LYS   185      77.770  29.100  54.360  1.00  0.00            
ATOM   2932  HE1 LYS   185      76.720  29.090  54.060  1.00  0.00            
ATOM   2933  HE2 LYS   185      77.920  28.210  54.980  1.00  0.00            
ATOM   2934  NZ  LYS   185      78.780  29.190  53.300  1.00  0.00            
ATOM   2935  HZ1 LYS   185      78.780  28.340  52.750  1.00  0.00            
ATOM   2936  HZ2 LYS   185      78.640  29.960  52.660  1.00  0.00            
ATOM   2937  HZ3 LYS   185      79.700  29.420  53.630  1.00  0.00            
ATOM   2938  C   LYS   185      77.690  31.150  60.310  1.00  0.00            
ATOM   2939  O   LYS   185      78.900  31.030  60.500  1.00  0.00            
ATOM   2940  N   LYS   186      76.950  32.000  61.030  1.00  0.00            
ATOM   2941  H   LYS   186      76.090  32.290  60.590  1.00  0.00            
ATOM   2942  CA  LYS   186      77.420  32.840  62.110  1.00  0.00            
ATOM   2943  HA  LYS   186      78.390  32.590  62.530  1.00  0.00            
ATOM   2944  CB  LYS   186      77.500  34.260  61.560  1.00  0.00            
ATOM   2945  HB1 LYS   186      76.490  34.660  61.580  1.00  0.00            
ATOM   2946  HB2 LYS   186      77.850  34.180  60.530  1.00  0.00            
ATOM   2947  CG  LYS   186      78.380  35.160  62.430  1.00  0.00            
ATOM   2948  HG1 LYS   186      79.310  34.690  62.750  1.00  0.00            
ATOM   2949  HG2 LYS   186      77.890  35.350  63.390  1.00  0.00            
ATOM   2950  CD  LYS   186      78.910  36.410  61.740  1.00  0.00            
ATOM   2951  HD1 LYS   186      78.160  37.030  61.250  1.00  0.00            
ATOM   2952  HD2 LYS   186      79.530  36.110  60.900  1.00  0.00            
ATOM   2953  CE  LYS   186      79.780  37.250  62.670  1.00  0.00            
ATOM   2954  HE1 LYS   186      80.550  36.680  63.200  1.00  0.00            
ATOM   2955  HE2 LYS   186      79.150  37.710  63.430  1.00  0.00            
ATOM   2956  NZ  LYS   186      80.540  38.270  61.930  1.00  0.00            
ATOM   2957  HZ1 LYS   186      81.030  37.810  61.170  1.00  0.00            
ATOM   2958  HZ2 LYS   186      80.010  38.990  61.460  1.00  0.00            
ATOM   2959  HZ3 LYS   186      81.350  38.640  62.390  1.00  0.00            
ATOM   2960  C   LYS   186      76.560  32.820  63.370  1.00  0.00            
ATOM   2961  O   LYS   186      77.100  33.080  64.440  1.00  0.00            
ATOM   2962  N   ILE   187      75.240  32.640  63.230  1.00  0.00            
ATOM   2963  H   ILE   187      74.970  32.450  62.270  1.00  0.00            
ATOM   2964  CA  ILE   187      74.230  32.980  64.210  1.00  0.00            
ATOM   2965  HA  ILE   187      74.680  32.890  65.190  1.00  0.00            
ATOM   2966  CB  ILE   187      73.850  34.460  64.170  1.00  0.00            
ATOM   2967  HB  ILE   187      73.110  34.610  64.950  1.00  0.00            
ATOM   2968  CG2 ILE   187      74.980  35.380  64.620  1.00  0.00            
ATOM   2969 1HG2 ILE   187      74.650  36.340  65.000  1.00  0.00            
ATOM   2970 2HG2 ILE   187      75.500  34.910  65.460  1.00  0.00            
ATOM   2971 3HG2 ILE   187      75.740  35.540  63.860  1.00  0.00            
ATOM   2972  CG1 ILE   187      73.230  34.880  62.840  1.00  0.00            
ATOM   2973 1HG1 ILE   187      72.330  34.310  62.660  1.00  0.00            
ATOM   2974 2HG1 ILE   187      73.920  34.700  62.020  1.00  0.00            
ATOM   2975  CD  ILE   187      72.870  36.370  62.890  1.00  0.00            
ATOM   2976  HD1 ILE   187      72.320  36.570  63.810  1.00  0.00            
ATOM   2977  HD2 ILE   187      73.730  37.030  62.920  1.00  0.00            
ATOM   2978  HD3 ILE   187      72.220  36.710  62.090  1.00  0.00            
ATOM   2979  C   ILE   187      73.020  32.070  64.100  1.00  0.00            
ATOM   2980  O   ILE   187      72.550  31.730  63.020  1.00  0.00            
ATOM   2981  N   ALA   188      72.590  31.630  65.290  1.00  0.00            
ATOM   2982  H   ALA   188      72.880  32.110  66.130  1.00  0.00            
ATOM   2983  CA  ALA   188      71.360  30.880  65.510  1.00  0.00            
ATOM   2984  HA  ALA   188      71.250  30.250  64.630  1.00  0.00            
ATOM   2985  CB  ALA   188      71.610  29.950  66.690  1.00  0.00            
ATOM   2986  HB1 ALA   188      72.650  29.630  66.720  1.00  0.00            
ATOM   2987  HB2 ALA   188      71.490  30.450  67.650  1.00  0.00            
ATOM   2988  HB3 ALA   188      70.920  29.110  66.700  1.00  0.00            
ATOM   2989  C   ALA   188      70.060  31.650  65.640  1.00  0.00            
ATOM   2990  O   ALA   188      68.990  31.060  65.560  1.00  0.00            
ATOM   2991  N   ARG   189      70.020  32.980  65.750  1.00  0.00            
ATOM   2992  H   ARG   189      70.920  33.430  65.810  1.00  0.00            
ATOM   2993  CA  ARG   189      68.820  33.760  65.490  1.00  0.00            
ATOM   2994  HA  ARG   189      67.890  33.250  65.730  1.00  0.00            
ATOM   2995  CB  ARG   189      68.820  34.970  66.420  1.00  0.00            
ATOM   2996  HB1 ARG   189      68.900  34.770  67.490  1.00  0.00            
ATOM   2997  HB2 ARG   189      67.880  35.520  66.370  1.00  0.00            
ATOM   2998  CG  ARG   189      69.920  35.980  66.080  1.00  0.00            
ATOM   2999  HG1 ARG   189      70.060  36.040  65.000  1.00  0.00            
ATOM   3000  HG2 ARG   189      70.880  35.570  66.370  1.00  0.00            
ATOM   3001  CD  ARG   189      69.960  37.330  66.780  1.00  0.00            
ATOM   3002  HD1 ARG   189      69.930  37.290  67.870  1.00  0.00            
ATOM   3003  HD2 ARG   189      69.050  37.850  66.480  1.00  0.00            
ATOM   3004  NE  ARG   189      71.110  38.150  66.390  1.00  0.00            
ATOM   3005  HE  ARG   189      70.970  38.950  65.780  1.00  0.00            
ATOM   3006  CZ  ARG   189      72.400  37.920  66.670  1.00  0.00            
ATOM   3007  NH1 ARG   189      72.790  37.030  67.590  1.00  0.00            
ATOM   3008 1HH1 ARG   189      72.090  36.530  68.120  1.00  0.00            
ATOM   3009 2HH1 ARG   189      73.770  36.910  67.780  1.00  0.00            
ATOM   3010  NH2 ARG   189      73.360  38.600  66.020  1.00  0.00            
ATOM   3011 1HH2 ARG   189      73.240  39.400  65.420  1.00  0.00            
ATOM   3012 2HH2 ARG   189      74.270  38.500  66.450  1.00  0.00            
ATOM   3013  C   ARG   189      68.550  34.210  64.060  1.00  0.00            
ATOM   3014  O   ARG   189      69.470  34.100  63.260  1.00  0.00            
ATOM   3015  N   GLY   190      67.330  34.590  63.690  1.00  0.00            
ATOM   3016  H   GLY   190      66.680  34.720  64.460  1.00  0.00            
ATOM   3017  CA  GLY   190      66.940  35.130  62.400  1.00  0.00            
ATOM   3018  HA1 GLY   190      65.870  35.220  62.270  1.00  0.00            
ATOM   3019  HA2 GLY   190      67.390  34.530  61.610  1.00  0.00            
ATOM   3020  C   GLY   190      67.550  36.500  62.140  1.00  0.00            
ATOM   3021  O   GLY   190      68.180  37.150  62.960  1.00  0.00            
ATOM   3022  N   LEU   191      67.340  36.970  60.910  1.00  0.00            
ATOM   3023  H   LEU   191      67.040  36.280  60.240  1.00  0.00            
ATOM   3024  CA  LEU   191      67.750  38.300  60.480  1.00  0.00            
ATOM   3025  HA  LEU   191      68.810  38.480  60.670  1.00  0.00            
ATOM   3026  CB  LEU   191      67.500  38.330  58.970  1.00  0.00            
ATOM   3027  HB1 LEU   191      66.420  38.460  58.890  1.00  0.00            
ATOM   3028  HB2 LEU   191      67.770  37.390  58.490  1.00  0.00            
ATOM   3029  CG  LEU   191      68.140  39.500  58.230  1.00  0.00            
ATOM   3030  HG  LEU   191      68.240  40.260  59.000  1.00  0.00            
ATOM   3031  CD1 LEU   191      69.420  38.940  57.600  1.00  0.00            
ATOM   3032 1HD1 LEU   191      70.150  38.650  58.350  1.00  0.00            
ATOM   3033 2HD1 LEU   191      69.210  38.060  57.000  1.00  0.00            
ATOM   3034 3HD1 LEU   191      69.840  39.720  56.970  1.00  0.00            
ATOM   3035  CD2 LEU   191      67.220  40.030  57.140  1.00  0.00            
ATOM   3036 1HD2 LEU   191      66.810  39.230  56.510  1.00  0.00            
ATOM   3037 2HD2 LEU   191      66.360  40.560  57.550  1.00  0.00            
ATOM   3038 3HD2 LEU   191      67.730  40.740  56.480  1.00  0.00            
ATOM   3039  C   LEU   191      67.040  39.430  61.210  1.00  0.00            
ATOM   3040  O   LEU   191      65.840  39.680  61.070  1.00  0.00            
ATOM   3041  N   SER   192      67.790  40.130  62.060  1.00  0.00            
ATOM   3042  H   SER   192      68.750  39.820  62.150  1.00  0.00            
ATOM   3043  CA  SER   192      67.340  41.320  62.760  1.00  0.00            
ATOM   3044  HA  SER   192      66.550  40.930  63.390  1.00  0.00            
ATOM   3045  CB  SER   192      68.350  41.850  63.770  1.00  0.00            
ATOM   3046  HB1 SER   192      68.460  40.940  64.360  1.00  0.00            
ATOM   3047  HB2 SER   192      67.830  42.680  64.240  1.00  0.00            
ATOM   3048  OG  SER   192      69.590  42.130  63.170  1.00  0.00            
ATOM   3049  HG  SER   192      70.160  41.630  63.750  1.00  0.00            
ATOM   3050  C   SER   192      66.830  42.460  61.890  1.00  0.00            
ATOM   3051  O   SER   192      67.430  42.700  60.840  1.00  0.00            
ATOM   3052  N   ALA   193      65.710  42.990  62.360  1.00  0.00            
ATOM   3053  H   ALA   193      65.350  42.580  63.210  1.00  0.00            
ATOM   3054  CA  ALA   193      65.130  44.180  61.760  1.00  0.00            
ATOM   3055  HA  ALA   193      65.150  44.110  60.680  1.00  0.00            
ATOM   3056  CB  ALA   193      63.690  44.320  62.240  1.00  0.00            
ATOM   3057  HB1 ALA   193      63.090  44.700  61.410  1.00  0.00            
ATOM   3058  HB2 ALA   193      63.280  43.330  62.460  1.00  0.00            
ATOM   3059  HB3 ALA   193      63.620  44.910  63.160  1.00  0.00            
ATOM   3060  C   ALA   193      65.970  45.410  62.080  1.00  0.00            
ATOM   3061  O   ALA   193      66.870  45.430  62.920  1.00  0.00            
ATOM   3062  N   GLY   194      65.710  46.550  61.450  1.00  0.00            
ATOM   3063  H   GLY   194      65.020  46.510  60.710  1.00  0.00            
ATOM   3064  CA  GLY   194      66.300  47.830  61.790  1.00  0.00            
ATOM   3065  HA1 GLY   194      66.350  47.850  62.880  1.00  0.00            
ATOM   3066  HA2 GLY   194      65.690  48.650  61.400  1.00  0.00            
ATOM   3067  C   GLY   194      67.690  48.200  61.290  1.00  0.00            
ATOM   3068  O   GLY   194      68.490  48.810  61.990  1.00  0.00            
ATOM   3069  N   ARG   195      68.020  47.770  60.080  1.00  0.00            
ATOM   3070  H   ARG   195      67.230  47.500  59.510  1.00  0.00            
ATOM   3071  CA  ARG   195      69.340  47.490  59.540  1.00  0.00            
ATOM   3072  HA  ARG   195      69.980  47.200  60.370  1.00  0.00            
ATOM   3073  CB  ARG   195      69.280  46.340  58.540  1.00  0.00            
ATOM   3074  HB1 ARG   195      70.340  46.230  58.300  1.00  0.00            
ATOM   3075  HB2 ARG   195      68.820  46.780  57.660  1.00  0.00            
ATOM   3076  CG  ARG   195      68.610  45.040  58.990  1.00  0.00            
ATOM   3077  HG1 ARG   195      67.530  45.140  59.090  1.00  0.00            
ATOM   3078  HG2 ARG   195      68.990  44.750  59.970  1.00  0.00            
ATOM   3079  CD  ARG   195      68.970  43.910  58.040  1.00  0.00            
ATOM   3080  HD1 ARG   195      68.900  44.420  57.080  1.00  0.00            
ATOM   3081  HD2 ARG   195      68.300  43.040  58.050  1.00  0.00            
ATOM   3082  NE  ARG   195      70.370  43.550  58.230  1.00  0.00            
ATOM   3083  HE  ARG   195      71.010  43.720  57.470  1.00  0.00            
ATOM   3084  CZ  ARG   195      70.790  42.610  59.100  1.00  0.00            
ATOM   3085  NH1 ARG   195      70.110  42.120  60.150  1.00  0.00            
ATOM   3086 1HH1 ARG   195      69.240  42.530  60.450  1.00  0.00            
ATOM   3087 2HH1 ARG   195      70.540  41.430  60.750  1.00  0.00            
ATOM   3088  NH2 ARG   195      72.040  42.170  58.920  1.00  0.00            
ATOM   3089 1HH2 ARG   195      72.560  42.630  58.180  1.00  0.00            
ATOM   3090 2HH2 ARG   195      72.250  41.320  59.420  1.00  0.00            
ATOM   3091  C   ARG   195      70.100  48.730  59.100  1.00  0.00            
ATOM   3092  O   ARG   195      70.770  48.650  58.070  1.00  0.00            
ATOM   3093  N   VAL   196      69.960  49.810  59.860  1.00  0.00            
ATOM   3094  H   VAL   196      69.580  49.660  60.790  1.00  0.00            
ATOM   3095  CA  VAL   196      70.330  51.170  59.510  1.00  0.00            
ATOM   3096  HA  VAL   196      70.980  51.180  58.630  1.00  0.00            
ATOM   3097  CB  VAL   196      69.110  51.950  59.040  1.00  0.00            
ATOM   3098  HB  VAL   196      69.370  53.010  59.020  1.00  0.00            
ATOM   3099  CG1 VAL   196      68.580  51.390  57.720  1.00  0.00            
ATOM   3100 1HG1 VAL   196      68.180  50.390  57.930  1.00  0.00            
ATOM   3101 2HG1 VAL   196      67.760  51.980  57.330  1.00  0.00            
ATOM   3102 3HG1 VAL   196      69.410  51.200  57.040  1.00  0.00            
ATOM   3103  CG2 VAL   196      68.040  51.820  60.120  1.00  0.00            
ATOM   3104 1HG2 VAL   196      67.310  52.620  60.030  1.00  0.00            
ATOM   3105 2HG2 VAL   196      67.570  50.840  60.220  1.00  0.00            
ATOM   3106 3HG2 VAL   196      68.440  52.030  61.110  1.00  0.00            
ATOM   3107  C   VAL   196      71.100  51.890  60.610  1.00  0.00            
ATOM   3108  O   VAL   196      71.070  53.120  60.720  1.00  0.00            
ATOM   3109  N   GLN   197      71.780  51.090  61.420  1.00  0.00            
ATOM   3110  H   GLN   197      71.860  50.090  61.270  1.00  0.00            
ATOM   3111  CA  GLN   197      72.600  51.650  62.480  1.00  0.00            
ATOM   3112  HA  GLN   197      71.970  52.150  63.220  1.00  0.00            
ATOM   3113  CB  GLN   197      73.220  50.500  63.270  1.00  0.00            
ATOM   3114  HB1 GLN   197      73.820  51.000  64.040  1.00  0.00            
ATOM   3115  HB2 GLN   197      73.900  49.920  62.650  1.00  0.00            
ATOM   3116  CG  GLN   197      72.350  49.560  64.090  1.00  0.00            
ATOM   3117  HG1 GLN   197      71.590  50.230  64.510  1.00  0.00            
ATOM   3118  HG2 GLN   197      73.040  49.140  64.820  1.00  0.00            
ATOM   3119  CD  GLN   197      71.660  48.460  63.290  1.00  0.00            
ATOM   3120  OE1 GLN   197      71.670  48.350  62.070  1.00  0.00            
ATOM   3121  NE2 GLN   197      71.060  47.550  64.070  1.00  0.00            
ATOM   3122 1HE2 GLN   197      71.150  47.700  65.060  1.00  0.00            
ATOM   3123 2HE2 GLN   197      70.400  46.950  63.600  1.00  0.00            
ATOM   3124  C   GLN   197      73.550  52.730  61.960  1.00  0.00            
ATOM   3125  O   GLN   197      73.760  53.690  62.700  1.00  0.00            
ATOM   3126  N   SER   198      73.980  52.660  60.700  1.00  0.00            
ATOM   3127  H   SER   198      73.780  51.760  60.280  1.00  0.00            
ATOM   3128  CA  SER   198      74.840  53.520  59.920  1.00  0.00            
ATOM   3129  HA  SER   198      75.890  53.540  60.230  1.00  0.00            
ATOM   3130  CB  SER   198      74.920  52.980  58.490  1.00  0.00            
ATOM   3131  HB1 SER   198      75.290  51.950  58.520  1.00  0.00            
ATOM   3132  HB2 SER   198      75.700  53.530  57.970  1.00  0.00            
ATOM   3133  OG  SER   198      73.630  52.990  57.920  1.00  0.00            
ATOM   3134  HG  SER   198      73.580  52.710  57.010  1.00  0.00            
ATOM   3135  C   SER   198      74.390  54.970  59.940  1.00  0.00            
ATOM   3136  O   SER   198      75.200  55.880  59.760  1.00  0.00            
ATOM   3137  N   VAL   199      73.090  55.180  60.200  1.00  0.00            
ATOM   3138  H   VAL   199      72.530  54.340  60.240  1.00  0.00            
ATOM   3139  CA  VAL   199      72.440  56.410  60.610  1.00  0.00            
ATOM   3140  HA  VAL   199      73.180  57.200  60.480  1.00  0.00            
ATOM   3141  CB  VAL   199      71.300  56.940  59.750  1.00  0.00            
ATOM   3142  HB  VAL   199      70.650  56.140  59.410  1.00  0.00            
ATOM   3143  CG1 VAL   199      70.520  58.010  60.520  1.00  0.00            
ATOM   3144 1HG1 VAL   199      69.850  57.520  61.230  1.00  0.00            
ATOM   3145 2HG1 VAL   199      71.120  58.820  60.920  1.00  0.00            
ATOM   3146 3HG1 VAL   199      69.940  58.600  59.810  1.00  0.00            
ATOM   3147  CG2 VAL   199      71.820  57.490  58.420  1.00  0.00            
ATOM   3148 1HG2 VAL   199      70.930  57.690  57.820  1.00  0.00            
ATOM   3149 2HG2 VAL   199      72.390  58.420  58.460  1.00  0.00            
ATOM   3150 3HG2 VAL   199      72.330  56.660  57.950  1.00  0.00            
ATOM   3151  C   VAL   199      72.090  56.300  62.080  1.00  0.00            
ATOM   3152  O   VAL   199      72.630  56.990  62.950  1.00  0.00            
ATOM   3153  N   ALA   200      71.210  55.360  62.410  1.00  0.00            
ATOM   3154  H   ALA   200      70.690  54.860  61.700  1.00  0.00            
ATOM   3155  CA  ALA   200      70.470  55.470  63.660  1.00  0.00            
ATOM   3156  HA  ALA   200      70.260  56.540  63.680  1.00  0.00            
ATOM   3157  CB  ALA   200      69.180  54.660  63.540  1.00  0.00            
ATOM   3158  HB1 ALA   200      68.710  54.860  62.570  1.00  0.00            
ATOM   3159  HB2 ALA   200      69.490  53.620  63.450  1.00  0.00            
ATOM   3160  HB3 ALA   200      68.430  54.860  64.310  1.00  0.00            
ATOM   3161  C   ALA   200      71.150  55.110  64.970  1.00  0.00            
ATOM   3162  O   ALA   200      70.510  55.100  66.020  1.00  0.00            
ATOM   3163  N   VAL   201      72.450  54.810  64.920  1.00  0.00            
ATOM   3164  H   VAL   201      72.820  54.680  63.990  1.00  0.00            
ATOM   3165  CA  VAL   201      73.370  54.580  66.010  1.00  0.00            
ATOM   3166  HA  VAL   201      72.890  54.910  66.930  1.00  0.00            
ATOM   3167  CB  VAL   201      73.720  53.100  66.200  1.00  0.00            
ATOM   3168  HB  VAL   201      74.370  52.680  65.440  1.00  0.00            
ATOM   3169  CG1 VAL   201      74.610  53.040  67.440  1.00  0.00            
ATOM   3170 1HG1 VAL   201      75.010  52.050  67.650  1.00  0.00            
ATOM   3171 2HG1 VAL   201      75.520  53.620  67.310  1.00  0.00            
ATOM   3172 3HG1 VAL   201      74.090  53.330  68.350  1.00  0.00            
ATOM   3173  CG2 VAL   201      72.510  52.210  66.460  1.00  0.00            
ATOM   3174 1HG2 VAL   201      71.850  52.220  65.600  1.00  0.00            
ATOM   3175 2HG2 VAL   201      72.910  51.230  66.740  1.00  0.00            
ATOM   3176 3HG2 VAL   201      71.910  52.760  67.180  1.00  0.00            
ATOM   3177  C   VAL   201      74.600  55.440  65.790  1.00  0.00            
ATOM   3178  O   VAL   201      75.010  56.120  66.730  1.00  0.00            
ATOM   3179  N   ARG   202      74.990  55.450  64.510  1.00  0.00            
ATOM   3180  H   ARG   202      74.440  55.020  63.780  1.00  0.00            
ATOM   3181  CA  ARG   202      76.260  56.060  64.190  1.00  0.00            
ATOM   3182  HA  ARG   202      77.000  55.660  64.890  1.00  0.00            
ATOM   3183  CB  ARG   202      76.720  55.770  62.760  1.00  0.00            
ATOM   3184  HB1 ARG   202      76.330  56.510  62.060  1.00  0.00            
ATOM   3185  HB2 ARG   202      76.340  54.810  62.400  1.00  0.00            
ATOM   3186  CG  ARG   202      78.240  55.760  62.630  1.00  0.00            
ATOM   3187  HG1 ARG   202      78.620  55.150  63.450  1.00  0.00            
ATOM   3188  HG2 ARG   202      78.660  56.750  62.810  1.00  0.00            
ATOM   3189  CD  ARG   202      78.870  55.380  61.300  1.00  0.00            
ATOM   3190  HD1 ARG   202      78.730  56.250  60.660  1.00  0.00            
ATOM   3191  HD2 ARG   202      78.460  54.470  60.850  1.00  0.00            
ATOM   3192  NE  ARG   202      80.290  55.110  61.520  1.00  0.00            
ATOM   3193  HE  ARG   202      80.660  55.570  62.340  1.00  0.00            
ATOM   3194  CZ  ARG   202      81.100  54.240  60.910  1.00  0.00            
ATOM   3195  NH1 ARG   202      80.830  53.460  59.850  1.00  0.00            
ATOM   3196 1HH1 ARG   202      79.860  53.370  59.610  1.00  0.00            
ATOM   3197 2HH1 ARG   202      81.420  52.680  59.570  1.00  0.00            
ATOM   3198  NH2 ARG   202      82.320  54.070  61.450  1.00  0.00            
ATOM   3199 1HH2 ARG   202      82.530  54.590  62.290  1.00  0.00            
ATOM   3200 2HH2 ARG   202      82.950  53.430  60.990  1.00  0.00            
ATOM   3201  C   ARG   202      76.240  57.560  64.440  1.00  0.00            
ATOM   3202  O   ARG   202      77.120  58.080  65.120  1.00  0.00            
ATOM   3203  N   LEU   203      75.250  58.270  63.880  1.00  0.00            
ATOM   3204  H   LEU   203      74.640  57.790  63.240  1.00  0.00            
ATOM   3205  CA  LEU   203      75.020  59.690  64.020  1.00  0.00            
ATOM   3206  HA  LEU   203      76.000  60.160  63.940  1.00  0.00            
ATOM   3207  CB  LEU   203      74.090  60.100  62.880  1.00  0.00            
ATOM   3208  HB1 LEU   203      73.060  59.850  63.130  1.00  0.00            
ATOM   3209  HB2 LEU   203      74.430  59.560  61.990  1.00  0.00            
ATOM   3210  CG  LEU   203      74.110  61.580  62.500  1.00  0.00            
ATOM   3211  HG  LEU   203      73.720  62.060  63.400  1.00  0.00            
ATOM   3212  CD1 LEU   203      75.490  62.200  62.320  1.00  0.00            
ATOM   3213 1HD1 LEU   203      75.390  63.270  62.110  1.00  0.00            
ATOM   3214 2HD1 LEU   203      76.050  62.060  63.240  1.00  0.00            
ATOM   3215 3HD1 LEU   203      76.070  61.740  61.520  1.00  0.00            
ATOM   3216  CD2 LEU   203      73.400  61.980  61.210  1.00  0.00            
ATOM   3217 1HD2 LEU   203      73.720  61.350  60.370  1.00  0.00            
ATOM   3218 2HD2 LEU   203      72.320  61.930  61.310  1.00  0.00            
ATOM   3219 3HD2 LEU   203      73.660  63.010  60.950  1.00  0.00            
ATOM   3220  C   LEU   203      74.570  60.080  65.420  1.00  0.00            
ATOM   3221  O   LEU   203      74.720  61.240  65.810  1.00  0.00            
ATOM   3222  N   VAL   204      74.020  59.210  66.270  1.00  0.00            
ATOM   3223  H   VAL   204      73.930  58.270  65.910  1.00  0.00            
ATOM   3224  CA  VAL   204      73.700  59.410  67.670  1.00  0.00            
ATOM   3225  HA  VAL   204      73.270  60.390  67.830  1.00  0.00            
ATOM   3226  CB  VAL   204      72.580  58.470  68.110  1.00  0.00            
ATOM   3227  HB  VAL   204      72.830  57.430  67.900  1.00  0.00            
ATOM   3228  CG1 VAL   204      72.220  58.590  69.590  1.00  0.00            
ATOM   3229 1HG1 VAL   204      71.490  57.800  69.760  1.00  0.00            
ATOM   3230 2HG1 VAL   204      73.080  58.400  70.230  1.00  0.00            
ATOM   3231 3HG1 VAL   204      71.680  59.480  69.890  1.00  0.00            
ATOM   3232  CG2 VAL   204      71.270  58.830  67.410  1.00  0.00            
ATOM   3233 1HG2 VAL   204      70.400  58.240  67.710  1.00  0.00            
ATOM   3234 2HG2 VAL   204      70.920  59.830  67.670  1.00  0.00            
ATOM   3235 3HG2 VAL   204      71.420  58.900  66.330  1.00  0.00            
ATOM   3236  C   VAL   204      74.890  59.180  68.590  1.00  0.00            
ATOM   3237  O   VAL   204      75.200  59.990  69.460  1.00  0.00            
ATOM   3238  N   VAL   205      75.810  58.270  68.260  1.00  0.00            
ATOM   3239  H   VAL   205      75.590  57.610  67.520  1.00  0.00            
ATOM   3240  CA  VAL   205      77.140  58.150  68.830  1.00  0.00            
ATOM   3241  HA  VAL   205      77.120  58.070  69.910  1.00  0.00            
ATOM   3242  CB  VAL   205      77.850  56.880  68.390  1.00  0.00            
ATOM   3243  HB  VAL   205      77.800  56.780  67.300  1.00  0.00            
ATOM   3244  CG1 VAL   205      79.320  56.900  68.800  1.00  0.00            
ATOM   3245 1HG1 VAL   205      79.640  55.890  68.560  1.00  0.00            
ATOM   3246 2HG1 VAL   205      79.940  57.530  68.160  1.00  0.00            
ATOM   3247 3HG1 VAL   205      79.350  57.160  69.860  1.00  0.00            
ATOM   3248  CG2 VAL   205      77.220  55.670  69.070  1.00  0.00            
ATOM   3249 1HG2 VAL   205      77.320  55.650  70.160  1.00  0.00            
ATOM   3250 2HG2 VAL   205      76.160  55.670  68.820  1.00  0.00            
ATOM   3251 3HG2 VAL   205      77.820  54.870  68.620  1.00  0.00            
ATOM   3252  C   VAL   205      77.990  59.370  68.480  1.00  0.00            
ATOM   3253  O   VAL   205      78.690  59.860  69.370  1.00  0.00            
ATOM   3254  N   GLU   206      77.890  59.900  67.260  1.00  0.00            
ATOM   3255  H   GLU   206      77.350  59.440  66.540  1.00  0.00            
ATOM   3256  CA  GLU   206      78.680  61.030  66.810  1.00  0.00            
ATOM   3257  HA  GLU   206      79.710  60.820  67.110  1.00  0.00            
ATOM   3258  CB  GLU   206      78.580  61.140  65.290  1.00  0.00            
ATOM   3259  HB1 GLU   206      77.530  61.250  65.030  1.00  0.00            
ATOM   3260  HB2 GLU   206      78.970  60.240  64.810  1.00  0.00            
ATOM   3261  CG  GLU   206      79.360  62.330  64.740  1.00  0.00            
ATOM   3262  HG1 GLU   206      79.200  63.190  65.380  1.00  0.00            
ATOM   3263  HG2 GLU   206      78.930  62.630  63.780  1.00  0.00            
ATOM   3264  CD  GLU   206      80.820  61.890  64.680  1.00  0.00            
ATOM   3265  OE1 GLU   206      81.220  61.290  63.660  1.00  0.00            
ATOM   3266  OE2 GLU   206      81.560  62.100  65.660  1.00  0.00            
ATOM   3267  C   GLU   206      78.200  62.350  67.380  1.00  0.00            
ATOM   3268  O   GLU   206      78.920  63.190  67.910  1.00  0.00            
ATOM   3269  N   ARG   207      76.880  62.520  67.540  1.00  0.00            
ATOM   3270  H   ARG   207      76.330  61.770  67.150  1.00  0.00            
ATOM   3271  CA  ARG   207      76.310  63.630  68.270  1.00  0.00            
ATOM   3272  HA  ARG   207      76.840  64.540  68.020  1.00  0.00            
ATOM   3273  CB  ARG   207      74.840  63.890  67.980  1.00  0.00            
ATOM   3274  HB1 ARG   207      74.280  62.970  68.170  1.00  0.00            
ATOM   3275  HB2 ARG   207      74.700  63.960  66.900  1.00  0.00            
ATOM   3276  CG  ARG   207      74.210  65.090  68.680  1.00  0.00            
ATOM   3277  HG1 ARG   207      74.490  65.090  69.730  1.00  0.00            
ATOM   3278  HG2 ARG   207      73.120  65.080  68.660  1.00  0.00            
ATOM   3279  CD  ARG   207      74.670  66.430  68.120  1.00  0.00            
ATOM   3280  HD1 ARG   207      74.410  66.530  67.070  1.00  0.00            
ATOM   3281  HD2 ARG   207      75.750  66.510  68.210  1.00  0.00            
ATOM   3282  NE  ARG   207      73.980  67.500  68.840  1.00  0.00            
ATOM   3283  HE  ARG   207      73.480  67.200  69.670  1.00  0.00            
ATOM   3284  CZ  ARG   207      73.970  68.820  68.570  1.00  0.00            
ATOM   3285  NH1 ARG   207      74.920  69.370  67.810  1.00  0.00            
ATOM   3286 1HH1 ARG   207      75.400  68.660  67.280  1.00  0.00            
ATOM   3287 2HH1 ARG   207      74.910  70.340  67.510  1.00  0.00            
ATOM   3288  NH2 ARG   207      73.050  69.630  69.100  1.00  0.00            
ATOM   3289 1HH2 ARG   207      72.240  69.250  69.570  1.00  0.00            
ATOM   3290 2HH2 ARG   207      72.970  70.590  68.780  1.00  0.00            
ATOM   3291  C   ARG   207      76.590  63.550  69.770  1.00  0.00            
ATOM   3292  O   ARG   207      76.780  64.550  70.460  1.00  0.00            
ATOM   3293  N   GLU   208      76.640  62.370  70.400  1.00  0.00            
ATOM   3294  H   GLU   208      76.620  61.580  69.770  1.00  0.00            
ATOM   3295  CA  GLU   208      77.010  62.190  71.790  1.00  0.00            
ATOM   3296  HA  GLU   208      76.340  62.890  72.290  1.00  0.00            
ATOM   3297  CB  GLU   208      76.760  60.780  72.320  1.00  0.00            
ATOM   3298  HB1 GLU   208      77.550  60.080  72.030  1.00  0.00            
ATOM   3299  HB2 GLU   208      75.800  60.420  71.950  1.00  0.00            
ATOM   3300  CG  GLU   208      76.570  60.630  73.820  1.00  0.00            
ATOM   3301  HG1 GLU   208      77.490  60.680  74.420  1.00  0.00            
ATOM   3302  HG2 GLU   208      76.240  59.620  74.060  1.00  0.00            
ATOM   3303  CD  GLU   208      75.570  61.580  74.460  1.00  0.00            
ATOM   3304  OE1 GLU   208      75.660  61.960  75.650  1.00  0.00            
ATOM   3305  OE2 GLU   208      74.500  61.830  73.850  1.00  0.00            
ATOM   3306  C   GLU   208      78.430  62.700  72.000  1.00  0.00            
ATOM   3307  O   GLU   208      78.820  63.230  73.030  1.00  0.00            
ATOM   3308  N   ARG   209      79.240  62.480  70.960  1.00  0.00            
ATOM   3309  H   ARG   209      78.840  61.970  70.180  1.00  0.00            
ATOM   3310  CA  ARG   209      80.640  62.830  70.920  1.00  0.00            
ATOM   3311  HA  ARG   209      81.090  62.700  71.900  1.00  0.00            
ATOM   3312  CB  ARG   209      81.370  62.030  69.830  1.00  0.00            
ATOM   3313  HB1 ARG   209      80.910  62.270  68.880  1.00  0.00            
ATOM   3314  HB2 ARG   209      81.400  60.950  69.930  1.00  0.00            
ATOM   3315  CG  ARG   209      82.820  62.450  69.630  1.00  0.00            
ATOM   3316  HG1 ARG   209      83.360  62.640  70.570  1.00  0.00            
ATOM   3317  HG2 ARG   209      82.840  63.330  68.980  1.00  0.00            
ATOM   3318  CD  ARG   209      83.670  61.350  69.010  1.00  0.00            
ATOM   3319  HD1 ARG   209      83.720  60.480  69.670  1.00  0.00            
ATOM   3320  HD2 ARG   209      84.720  61.640  68.940  1.00  0.00            
ATOM   3321  NE  ARG   209      83.170  60.930  67.700  1.00  0.00            
ATOM   3322  HE  ARG   209      82.630  61.590  67.170  1.00  0.00            
ATOM   3323  CZ  ARG   209      83.460  59.800  67.040  1.00  0.00            
ATOM   3324  NH1 ARG   209      84.100  58.740  67.560  1.00  0.00            
ATOM   3325 1HH1 ARG   209      84.160  58.630  68.570  1.00  0.00            
ATOM   3326 2HH1 ARG   209      84.480  58.040  66.940  1.00  0.00            
ATOM   3327  NH2 ARG   209      83.210  59.850  65.730  1.00  0.00            
ATOM   3328 1HH2 ARG   209      82.590  60.610  65.510  1.00  0.00            
ATOM   3329 2HH2 ARG   209      83.560  59.130  65.110  1.00  0.00            
ATOM   3330  C   ARG   209      80.740  64.340  70.820  1.00  0.00            
ATOM   3331  O   ARG   209      81.630  64.920  71.450  1.00  0.00            
ATOM   3332  N   GLU   210      79.900  65.030  70.050  1.00  0.00            
ATOM   3333  H   GLU   210      79.430  64.490  69.330  1.00  0.00            
ATOM   3334  CA  GLU   210      79.920  66.470  69.960  1.00  0.00            
ATOM   3335  HA  GLU   210      80.960  66.710  69.720  1.00  0.00            
ATOM   3336  CB  GLU   210      78.930  66.820  68.850  1.00  0.00            
ATOM   3337  HB1 GLU   210      77.900  66.710  69.200  1.00  0.00            
ATOM   3338  HB2 GLU   210      79.130  66.220  67.960  1.00  0.00            
ATOM   3339  CG  GLU   210      79.160  68.250  68.370  1.00  0.00            
ATOM   3340  HG1 GLU   210      80.230  68.240  68.140  1.00  0.00            
ATOM   3341  HG2 GLU   210      78.970  69.030  69.110  1.00  0.00            
ATOM   3342  CD  GLU   210      78.450  68.620  67.080  1.00  0.00            
ATOM   3343  OE1 GLU   210      79.030  69.370  66.250  1.00  0.00            
ATOM   3344  OE2 GLU   210      77.380  68.100  66.720  1.00  0.00            
ATOM   3345  C   GLU   210      79.470  67.100  71.270  1.00  0.00            
ATOM   3346  O   GLU   210      79.950  68.140  71.710  1.00  0.00            
ATOM   3347  N   ILE   211      78.590  66.480  72.060  1.00  0.00            
ATOM   3348  H   ILE   211      78.050  65.750  71.590  1.00  0.00            
ATOM   3349  CA  ILE   211      78.230  66.890  73.390  1.00  0.00            
ATOM   3350  HA  ILE   211      77.930  67.940  73.350  1.00  0.00            
ATOM   3351  CB  ILE   211      77.000  66.090  73.810  1.00  0.00            
ATOM   3352  HB  ILE   211      77.120  65.010  73.720  1.00  0.00            
ATOM   3353  CG2 ILE   211      76.610  66.370  75.260  1.00  0.00            
ATOM   3354 1HG2 ILE   211      76.310  67.420  75.320  1.00  0.00            
ATOM   3355 2HG2 ILE   211      75.770  65.740  75.570  1.00  0.00            
ATOM   3356 3HG2 ILE   211      77.430  66.140  75.930  1.00  0.00            
ATOM   3357  CG1 ILE   211      75.890  66.530  72.860  1.00  0.00            
ATOM   3358 1HG1 ILE   211      76.190  66.390  71.820  1.00  0.00            
ATOM   3359 2HG1 ILE   211      75.620  67.550  73.140  1.00  0.00            
ATOM   3360  CD  ILE   211      74.590  65.750  72.970  1.00  0.00            
ATOM   3361  HD1 ILE   211      74.190  65.940  73.970  1.00  0.00            
ATOM   3362  HD2 ILE   211      73.870  66.050  72.200  1.00  0.00            
ATOM   3363  HD3 ILE   211      74.720  64.680  72.810  1.00  0.00            
ATOM   3364  C   ILE   211      79.370  66.770  74.390  1.00  0.00            
ATOM   3365  O   ILE   211      79.430  67.510  75.370  1.00  0.00            
ATOM   3366  N   LYS   212      80.300  65.870  74.050  1.00  0.00            
ATOM   3367  H   LYS   212      80.130  65.370  73.190  1.00  0.00            
ATOM   3368  CA  LYS   212      81.530  65.640  74.780  1.00  0.00            
ATOM   3369  HA  LYS   212      81.320  65.900  75.820  1.00  0.00            
ATOM   3370  CB  LYS   212      82.040  64.200  74.900  1.00  0.00            
ATOM   3371  HB1 LYS   212      83.120  64.140  75.060  1.00  0.00            
ATOM   3372  HB2 LYS   212      81.900  63.700  73.940  1.00  0.00            
ATOM   3373  CG  LYS   212      81.380  63.430  76.040  1.00  0.00            
ATOM   3374  HG1 LYS   212      80.300  63.560  76.160  1.00  0.00            
ATOM   3375  HG2 LYS   212      81.820  63.890  76.920  1.00  0.00            
ATOM   3376  CD  LYS   212      81.710  61.940  76.030  1.00  0.00            
ATOM   3377  HD1 LYS   212      81.750  61.560  77.060  1.00  0.00            
ATOM   3378  HD2 LYS   212      82.710  61.750  75.630  1.00  0.00            
ATOM   3379  CE  LYS   212      80.700  61.170  75.190  1.00  0.00            
ATOM   3380  HE1 LYS   212      80.300  61.920  74.500  1.00  0.00            
ATOM   3381  HE2 LYS   212      79.810  60.880  75.740  1.00  0.00            
ATOM   3382  NZ  LYS   212      81.310  60.040  74.460  1.00  0.00            
ATOM   3383  HZ1 LYS   212      80.730  59.550  73.790  1.00  0.00            
ATOM   3384  HZ2 LYS   212      82.080  60.390  73.910  1.00  0.00            
ATOM   3385  HZ3 LYS   212      81.690  59.460  75.190  1.00  0.00            
ATOM   3386  C   LYS   212      82.530  66.720  74.390  1.00  0.00            
ATOM   3387  O   LYS   212      83.170  67.370  75.210  1.00  0.00            
ATOM   3388  N   ALA   213      82.630  67.020  73.090  1.00  0.00            
ATOM   3389  H   ALA   213      82.100  66.410  72.480  1.00  0.00            
ATOM   3390  CA  ALA   213      83.670  67.850  72.540  1.00  0.00            
ATOM   3391  HA  ALA   213      84.620  67.520  72.960  1.00  0.00            
ATOM   3392  CB  ALA   213      83.700  67.660  71.030  1.00  0.00            
ATOM   3393  HB1 ALA   213      84.290  68.450  70.570  1.00  0.00            
ATOM   3394  HB2 ALA   213      84.210  66.720  70.850  1.00  0.00            
ATOM   3395  HB3 ALA   213      82.730  67.700  70.540  1.00  0.00            
ATOM   3396  C   ALA   213      83.530  69.350  72.750  1.00  0.00            
ATOM   3397  O   ALA   213      84.490  70.120  72.710  1.00  0.00            
ATOM   3398  N   PHE   214      82.290  69.750  73.050  1.00  0.00            
ATOM   3399  H   PHE   214      81.520  69.100  73.070  1.00  0.00            
ATOM   3400  CA  PHE   214      81.920  71.100  73.420  1.00  0.00            
ATOM   3401  HA  PHE   214      82.250  71.750  72.600  1.00  0.00            
ATOM   3402  CB  PHE   214      80.400  71.100  73.500  1.00  0.00            
ATOM   3403  HB1 PHE   214      80.100  70.280  74.150  1.00  0.00            
ATOM   3404  HB2 PHE   214      80.010  71.090  72.480  1.00  0.00            
ATOM   3405  CG  PHE   214      79.710  72.220  74.240  1.00  0.00            
ATOM   3406  CD1 PHE   214      79.160  73.280  73.500  1.00  0.00            
ATOM   3407  HD1 PHE   214      79.190  73.150  72.420  1.00  0.00            
ATOM   3408  CE1 PHE   214      78.630  74.390  74.160  1.00  0.00            
ATOM   3409  HE1 PHE   214      78.160  75.210  73.640  1.00  0.00            
ATOM   3410  CZ  PHE   214      78.640  74.460  75.560  1.00  0.00            
ATOM   3411  HZ  PHE   214      78.140  75.260  76.080  1.00  0.00            
ATOM   3412  CE2 PHE   214      79.280  73.440  76.290  1.00  0.00            
ATOM   3413  HE2 PHE   214      79.260  73.300  77.360  1.00  0.00            
ATOM   3414  CD2 PHE   214      79.860  72.360  75.620  1.00  0.00            
ATOM   3415  HD2 PHE   214      80.400  71.570  76.130  1.00  0.00            
ATOM   3416  C   PHE   214      82.740  71.590  74.610  1.00  0.00            
ATOM   3417  O   PHE   214      82.940  70.800  75.530  1.00  0.00            
ATOM   3418  N   VAL   215      83.170  72.850  74.690  1.00  0.00            
ATOM   3419  H   VAL   215      83.050  73.420  73.860  1.00  0.00            
ATOM   3420  CA  VAL   215      83.810  73.470  75.830  1.00  0.00            
ATOM   3421  HA  VAL   215      83.750  72.790  76.680  1.00  0.00            
ATOM   3422  CB  VAL   215      85.310  73.690  75.670  1.00  0.00            
ATOM   3423  HB  VAL   215      85.790  72.770  75.340  1.00  0.00            
ATOM   3424  CG1 VAL   215      85.640  74.730  74.600  1.00  0.00            
ATOM   3425 1HG1 VAL   215      86.710  74.800  74.380  1.00  0.00            
ATOM   3426 2HG1 VAL   215      85.130  74.370  73.710  1.00  0.00            
ATOM   3427 3HG1 VAL   215      85.290  75.740  74.850  1.00  0.00            
ATOM   3428  CG2 VAL   215      85.930  74.080  77.010  1.00  0.00            
ATOM   3429 1HG2 VAL   215      87.010  74.230  77.020  1.00  0.00            
ATOM   3430 2HG2 VAL   215      85.580  75.030  77.410  1.00  0.00            
ATOM   3431 3HG2 VAL   215      85.710  73.270  77.710  1.00  0.00            
ATOM   3432  C   VAL   215      83.080  74.770  76.140  1.00  0.00            
ATOM   3433  O   VAL   215      82.940  75.640  75.280  1.00  0.00            
ATOM   3434  N   PRO   216      82.460  74.960  77.310  1.00  0.00            
ATOM   3435  CD  PRO   216      82.690  74.190  78.520  1.00  0.00            
ATOM   3436  HD1 PRO   216      83.740  74.040  78.750  1.00  0.00            
ATOM   3437  HD2 PRO   216      82.170  73.250  78.370  1.00  0.00            
ATOM   3438  CG  PRO   216      82.000  74.930  79.660  1.00  0.00            
ATOM   3439  HG1 PRO   216      82.660  75.630  80.170  1.00  0.00            
ATOM   3440  HG2 PRO   216      81.510  74.230  80.350  1.00  0.00            
ATOM   3441  CB  PRO   216      80.930  75.760  78.950  1.00  0.00            
ATOM   3442  HB1 PRO   216      80.490  76.630  79.440  1.00  0.00            
ATOM   3443  HB2 PRO   216      80.060  75.120  78.770  1.00  0.00            
ATOM   3444  CA  PRO   216      81.560  76.060  77.600  1.00  0.00            
ATOM   3445  HA  PRO   216      80.740  76.150  76.880  1.00  0.00            
ATOM   3446  C   PRO   216      82.230  77.420  77.700  1.00  0.00            
ATOM   3447  O   PRO   216      83.450  77.520  77.790  1.00  0.00            
ATOM   3448  N   GLU   217      81.360  78.440  77.720  1.00  0.00            
ATOM   3449  H   GLU   217      80.380  78.250  77.820  1.00  0.00            
ATOM   3450  CA  GLU   217      81.770  79.830  77.810  1.00  0.00            
ATOM   3451  HA  GLU   217      82.850  79.920  77.940  1.00  0.00            
ATOM   3452  CB  GLU   217      81.410  80.500  76.490  1.00  0.00            
ATOM   3453  HB1 GLU   217      81.650  81.560  76.550  1.00  0.00            
ATOM   3454  HB2 GLU   217      80.360  80.340  76.250  1.00  0.00            
ATOM   3455  CG  GLU   217      82.230  79.930  75.330  1.00  0.00            
ATOM   3456  HG1 GLU   217      81.940  78.890  75.140  1.00  0.00            
ATOM   3457  HG2 GLU   217      83.290  79.910  75.620  1.00  0.00            
ATOM   3458  CD  GLU   217      82.180  80.660  74.000  1.00  0.00            
ATOM   3459  OE1 GLU   217      83.080  81.500  73.780  1.00  0.00            
ATOM   3460  OE2 GLU   217      81.280  80.360  73.190  1.00  0.00            
ATOM   3461  C   GLU   217      81.000  80.410  78.990  1.00  0.00            
ATOM   3462  O   GLU   217      79.860  79.980  79.140  1.00  0.00            
ATOM   3463  N   GLU   218      81.680  81.140  79.870  1.00  0.00            
ATOM   3464  H   GLU   218      82.640  81.360  79.620  1.00  0.00            
ATOM   3465  CA  GLU   218      80.990  81.800  80.960  1.00  0.00            
ATOM   3466  HA  GLU   218      80.000  81.410  81.170  1.00  0.00            
ATOM   3467  CB  GLU   218      81.890  81.590  82.170  1.00  0.00            
ATOM   3468  HB1 GLU   218      81.360  82.030  83.020  1.00  0.00            
ATOM   3469  HB2 GLU   218      82.770  82.190  81.930  1.00  0.00            
ATOM   3470  CG  GLU   218      82.310  80.190  82.600  1.00  0.00            
ATOM   3471  HG1 GLU   218      82.790  79.650  81.780  1.00  0.00            
ATOM   3472  HG2 GLU   218      81.400  79.690  82.920  1.00  0.00            
ATOM   3473  CD  GLU   218      83.290  80.290  83.770  1.00  0.00            
ATOM   3474  OE1 GLU   218      82.910  80.030  84.930  1.00  0.00            
ATOM   3475  OE2 GLU   218      84.510  80.410  83.500  1.00  0.00            
ATOM   3476  C   GLU   218      80.980  83.300  80.700  1.00  0.00            
ATOM   3477  O   GLU   218      81.880  83.780  80.020  1.00  0.00            
ATOM   3478  N   PHE   219      79.900  83.970  81.100  1.00  0.00            
ATOM   3479  H   PHE   219      79.140  83.440  81.510  1.00  0.00            
ATOM   3480  CA  PHE   219      79.660  85.380  80.830  1.00  0.00            
ATOM   3481  HA  PHE   219      80.550  85.750  80.310  1.00  0.00            
ATOM   3482  CB  PHE   219      78.430  85.540  79.940  1.00  0.00            
ATOM   3483  HB1 PHE   219      78.130  86.590  79.870  1.00  0.00            
ATOM   3484  HB2 PHE   219      77.600  84.990  80.390  1.00  0.00            
ATOM   3485  CG  PHE   219      78.720  85.140  78.520  1.00  0.00            
ATOM   3486  CD1 PHE   219      78.390  83.830  78.150  1.00  0.00            
ATOM   3487  HD1 PHE   219      77.840  83.220  78.840  1.00  0.00            
ATOM   3488  CE1 PHE   219      78.800  83.380  76.890  1.00  0.00            
ATOM   3489  HE1 PHE   219      78.460  82.430  76.500  1.00  0.00            
ATOM   3490  CZ  PHE   219      79.380  84.200  75.910  1.00  0.00            
ATOM   3491  HZ  PHE   219      79.510  83.870  74.900  1.00  0.00            
ATOM   3492  CE2 PHE   219      79.840  85.440  76.380  1.00  0.00            
ATOM   3493  HE2 PHE   219      80.420  86.030  75.690  1.00  0.00            
ATOM   3494  CD2 PHE   219      79.510  85.920  77.650  1.00  0.00            
ATOM   3495  HD2 PHE   219      79.820  86.870  78.040  1.00  0.00            
ATOM   3496  C   PHE   219      79.430  86.160  82.110  1.00  0.00            
ATOM   3497  O   PHE   219      78.700  85.700  82.980  1.00  0.00            
ATOM   3498  N   TRP   220      80.020  87.350  82.210  1.00  0.00            
ATOM   3499  H   TRP   220      80.660  87.640  81.480  1.00  0.00            
ATOM   3500  CA  TRP   220      79.770  88.350  83.230  1.00  0.00            
ATOM   3501  HA  TRP   220      79.140  87.850  83.970  1.00  0.00            
ATOM   3502  CB  TRP   220      81.070  88.710  83.950  1.00  0.00            
ATOM   3503  HB1 TRP   220      80.940  89.550  84.640  1.00  0.00            
ATOM   3504  HB2 TRP   220      81.930  88.890  83.310  1.00  0.00            
ATOM   3505  CG  TRP   220      81.710  87.680  84.820  1.00  0.00            
ATOM   3506  CD1 TRP   220      81.450  87.520  86.140  1.00  0.00            
ATOM   3507  HD1 TRP   220      80.890  88.200  86.760  1.00  0.00            
ATOM   3508  NE1 TRP   220      82.060  86.370  86.610  1.00  0.00            
ATOM   3509  HE1 TRP   220      82.030  86.080  87.570  1.00  0.00            
ATOM   3510  CE2 TRP   220      82.690  85.710  85.570  1.00  0.00            
ATOM   3511  CZ2 TRP   220      83.220  84.430  85.390  1.00  0.00            
ATOM   3512  HZ2 TRP   220      83.400  83.820  86.260  1.00  0.00            
ATOM   3513  CH2 TRP   220      83.770  84.040  84.150  1.00  0.00            
ATOM   3514  HH2 TRP   220      84.150  83.040  84.010  1.00  0.00            
ATOM   3515  CZ3 TRP   220      83.680  84.900  83.050  1.00  0.00            
ATOM   3516  HZ3 TRP   220      84.030  84.610  82.080  1.00  0.00            
ATOM   3517  CE3 TRP   220      83.080  86.160  83.200  1.00  0.00            
ATOM   3518  HE3 TRP   220      82.970  86.850  82.370  1.00  0.00            
ATOM   3519  CD2 TRP   220      82.490  86.510  84.420  1.00  0.00            
ATOM   3520  C   TRP   220      79.050  89.580  82.700  1.00  0.00            
ATOM   3521  O   TRP   220      79.440  90.160  81.690  1.00  0.00            
ATOM   3522  N   GLU   221      77.900  89.840  83.310  1.00  0.00            
ATOM   3523  H   GLU   221      77.610  89.290  84.100  1.00  0.00            
ATOM   3524  CA  GLU   221      77.040  90.900  82.810  1.00  0.00            
ATOM   3525  HA  GLU   221      77.580  91.620  82.200  1.00  0.00            
ATOM   3526  CB  GLU   221      75.940  90.210  82.010  1.00  0.00            
ATOM   3527  HB1 GLU   221      75.290  90.980  81.580  1.00  0.00            
ATOM   3528  HB2 GLU   221      75.390  89.590  82.720  1.00  0.00            
ATOM   3529  CG  GLU   221      76.400  89.270  80.900  1.00  0.00            
ATOM   3530  HG1 GLU   221      76.730  88.340  81.370  1.00  0.00            
ATOM   3531  HG2 GLU   221      77.250  89.680  80.370  1.00  0.00            
ATOM   3532  CD  GLU   221      75.240  89.020  79.940  1.00  0.00            
ATOM   3533  OE1 GLU   221      74.130  88.710  80.410  1.00  0.00            
ATOM   3534  OE2 GLU   221      75.450  88.980  78.710  1.00  0.00            
ATOM   3535  C   GLU   221      76.520  91.750  83.960  1.00  0.00            
ATOM   3536  O   GLU   221      76.660  91.280  85.090  1.00  0.00            
ATOM   3537  N   VAL   222      75.930  92.910  83.660  1.00  0.00            
ATOM   3538  H   VAL   222      75.950  93.190  82.690  1.00  0.00            
ATOM   3539  CA  VAL   222      75.260  93.790  84.590  1.00  0.00            
ATOM   3540  HA  VAL   222      75.070  93.320  85.560  1.00  0.00            
ATOM   3541  CB  VAL   222      76.120  94.990  84.990  1.00  0.00            
ATOM   3542  HB  VAL   222      76.330  95.630  84.130  1.00  0.00            
ATOM   3543  CG1 VAL   222      75.460  95.810  86.100  1.00  0.00            
ATOM   3544 1HG1 VAL   222      75.320  95.110  86.910  1.00  0.00            
ATOM   3545 2HG1 VAL   222      76.150  96.610  86.350  1.00  0.00            
ATOM   3546 3HG1 VAL   222      74.500  96.220  85.780  1.00  0.00            
ATOM   3547  CG2 VAL   222      77.470  94.600  85.590  1.00  0.00            
ATOM   3548 1HG2 VAL   222      78.070  95.400  85.990  1.00  0.00            
ATOM   3549 2HG2 VAL   222      77.280  93.900  86.410  1.00  0.00            
ATOM   3550 3HG2 VAL   222      78.010  94.050  84.820  1.00  0.00            
ATOM   3551  C   VAL   222      73.890  94.260  84.160  1.00  0.00            
ATOM   3552  O   VAL   222      73.630  94.730  83.050  1.00  0.00            
ATOM   3553  N   ASP   223      72.920  94.050  85.060  1.00  0.00            
ATOM   3554  H   ASP   223      73.140  93.640  85.960  1.00  0.00            
ATOM   3555  CA  ASP   223      71.510  94.230  84.810  1.00  0.00            
ATOM   3556  HA  ASP   223      71.340  94.340  83.740  1.00  0.00            
ATOM   3557  CB  ASP   223      70.810  92.950  85.260  1.00  0.00            
ATOM   3558  HB1 ASP   223      71.140  92.630  86.250  1.00  0.00            
ATOM   3559  HB2 ASP   223      71.190  92.230  84.540  1.00  0.00            
ATOM   3560  CG  ASP   223      69.290  92.960  85.150  1.00  0.00            
ATOM   3561  OD1 ASP   223      68.790  92.820  84.010  1.00  0.00            
ATOM   3562  OD2 ASP   223      68.610  92.980  86.200  1.00  0.00            
ATOM   3563  C   ASP   223      70.980  95.430  85.590  1.00  0.00            
ATOM   3564  O   ASP   223      71.260  95.650  86.770  1.00  0.00            
ATOM   3565  N   ALA   224      70.260  96.340  84.930  1.00  0.00            
ATOM   3566  H   ALA   224      70.090  96.110  83.970  1.00  0.00            
ATOM   3567  CA  ALA   224      69.610  97.470  85.560  1.00  0.00            
ATOM   3568  HA  ALA   224      69.940  97.370  86.590  1.00  0.00            
ATOM   3569  CB  ALA   224      70.120  98.750  84.900  1.00  0.00            
ATOM   3570  HB1 ALA   224      69.600  98.880  83.950  1.00  0.00            
ATOM   3571  HB2 ALA   224      69.740  99.590  85.490  1.00  0.00            
ATOM   3572  HB3 ALA   224      71.200  98.860  84.970  1.00  0.00            
ATOM   3573  C   ALA   224      68.100  97.400  85.400  1.00  0.00            
ATOM   3574  O   ALA   224      67.570  96.570  84.660  1.00  0.00            
ATOM   3575  N   SER   225      67.380  98.280  86.110  1.00  0.00            
ATOM   3576  H   SER   225      67.850  98.780  86.850  1.00  0.00            
ATOM   3577  CA  SER   225      65.960  98.480  85.970  1.00  0.00            
ATOM   3578  HA  SER   225      65.740  97.980  85.020  1.00  0.00            
ATOM   3579  CB  SER   225      65.170  97.750  87.060  1.00  0.00            
ATOM   3580  HB1 SER   225      65.450  98.250  87.980  1.00  0.00            
ATOM   3581  HB2 SER   225      65.370  96.680  86.990  1.00  0.00            
ATOM   3582  OG  SER   225      63.800  97.950  86.760  1.00  0.00            
ATOM   3583  HG  SER   225      63.330  97.750  87.570  1.00  0.00            
ATOM   3584  C   SER   225      65.700  99.980  85.930  1.00  0.00            
ATOM   3585  O   SER   225      66.450 100.700  86.590  1.00  0.00            
ATOM   3586  N   THR   226      64.680 100.470  85.230  1.00  0.00            
ATOM   3587  H   THR   226      64.040  99.830  84.780  1.00  0.00            
ATOM   3588  CA  THR   226      64.340 101.880  85.120  1.00  0.00            
ATOM   3589  HA  THR   226      64.710 102.350  86.030  1.00  0.00            
ATOM   3590  CB  THR   226      65.060 102.660  84.020  1.00  0.00            
ATOM   3591  HB  THR   226      66.130 102.520  84.130  1.00  0.00            
ATOM   3592  CG2 THR   226      64.610 102.150  82.650  1.00  0.00            
ATOM   3593 1HG2 THR   226      64.910 101.120  82.490  1.00  0.00            
ATOM   3594 2HG2 THR   226      63.540 102.210  82.460  1.00  0.00            
ATOM   3595 3HG2 THR   226      65.070 102.800  81.910  1.00  0.00            
ATOM   3596  OG1 THR   226      64.680 104.020  84.100  1.00  0.00            
ATOM   3597  HG1 THR   226      65.340 104.400  84.690  1.00  0.00            
ATOM   3598  C   THR   226      62.820 102.000  85.050  1.00  0.00            
ATOM   3599  O   THR   226      62.200 101.030  84.620  1.00  0.00            
ATOM   3600  N   THR   227      62.210 103.120  85.420  1.00  0.00            
ATOM   3601  H   THR   227      62.760 103.890  85.780  1.00  0.00            
ATOM   3602  CA  THR   227      60.810 103.470  85.230  1.00  0.00            
ATOM   3603  HA  THR   227      60.230 102.560  85.120  1.00  0.00            
ATOM   3604  CB  THR   227      60.320 104.240  86.450  1.00  0.00            
ATOM   3605  HB  THR   227      60.660 105.270  86.370  1.00  0.00            
ATOM   3606  CG2 THR   227      58.800 104.290  86.490  1.00  0.00            
ATOM   3607 1HG2 THR   227      58.450 104.730  85.560  1.00  0.00            
ATOM   3608 2HG2 THR   227      58.320 103.320  86.690  1.00  0.00            
ATOM   3609 3HG2 THR   227      58.410 105.010  87.210  1.00  0.00            
ATOM   3610  OG1 THR   227      60.700 103.470  87.570  1.00  0.00            
ATOM   3611  HG1 THR   227      60.810 104.090  88.290  1.00  0.00            
ATOM   3612  C   THR   227      60.550 104.210  83.930  1.00  0.00            
ATOM   3613  O   THR   227      61.260 105.140  83.540  1.00  0.00            
ATOM   3614  N   THR   228      59.560 103.770  83.150  1.00  0.00            
ATOM   3615  H   THR   228      58.960 103.050  83.540  1.00  0.00            
ATOM   3616  CA  THR   228      59.200 104.320  81.860  1.00  0.00            
ATOM   3617  HA  THR   228      60.060 104.820  81.430  1.00  0.00            
ATOM   3618  CB  THR   228      58.710 103.310  80.830  1.00  0.00            
ATOM   3619  HB  THR   228      58.500 103.790  79.880  1.00  0.00            
ATOM   3620  CG2 THR   228      59.860 102.360  80.510  1.00  0.00            
ATOM   3621 1HG2 THR   228      60.420 102.000  81.380  1.00  0.00            
ATOM   3622 2HG2 THR   228      59.510 101.530  79.900  1.00  0.00            
ATOM   3623 3HG2 THR   228      60.560 102.970  79.930  1.00  0.00            
ATOM   3624  OG1 THR   228      57.570 102.570  81.230  1.00  0.00            
ATOM   3625  HG1 THR   228      57.910 101.970  81.900  1.00  0.00            
ATOM   3626  C   THR   228      58.110 105.370  82.100  1.00  0.00            
ATOM   3627  O   THR   228      57.540 105.460  83.180  1.00  0.00            
ATOM   3628  N   PRO   229      57.800 106.290  81.180  1.00  0.00            
ATOM   3629  CD  PRO   229      58.660 106.650  80.070  1.00  0.00            
ATOM   3630  HD1 PRO   229      58.680 105.750  79.450  1.00  0.00            
ATOM   3631  HD2 PRO   229      59.640 106.770  80.540  1.00  0.00            
ATOM   3632  CG  PRO   229      58.060 107.760  79.210  1.00  0.00            
ATOM   3633  HG1 PRO   229      58.130 107.540  78.140  1.00  0.00            
ATOM   3634  HG2 PRO   229      58.500 108.720  79.490  1.00  0.00            
ATOM   3635  CB  PRO   229      56.630 107.730  79.720  1.00  0.00            
ATOM   3636  HB1 PRO   229      56.050 107.060  79.090  1.00  0.00            
ATOM   3637  HB2 PRO   229      56.240 108.750  79.660  1.00  0.00            
ATOM   3638  CA  PRO   229      56.770 107.300  81.180  1.00  0.00            
ATOM   3639  HA  PRO   229      57.060 108.100  81.860  1.00  0.00            
ATOM   3640  C   PRO   229      55.420 106.840  81.690  1.00  0.00            
ATOM   3641  O   PRO   229      54.670 107.700  82.150  1.00  0.00            
ATOM   3642  N   SER   230      55.020 105.560  81.680  1.00  0.00            
ATOM   3643  H   SER   230      55.690 104.870  81.360  1.00  0.00            
ATOM   3644  CA  SER   230      53.750 105.110  82.210  1.00  0.00            
ATOM   3645  HA  SER   230      53.060 105.950  82.180  1.00  0.00            
ATOM   3646  CB  SER   230      53.300 103.950  81.320  1.00  0.00            
ATOM   3647  HB1 SER   230      53.510 104.210  80.290  1.00  0.00            
ATOM   3648  HB2 SER   230      52.250 103.730  81.470  1.00  0.00            
ATOM   3649  OG  SER   230      54.170 102.880  81.620  1.00  0.00            
ATOM   3650  HG  SER   230      53.570 102.230  81.990  1.00  0.00            
ATOM   3651  C   SER   230      53.860 104.850  83.710  1.00  0.00            
ATOM   3652  O   SER   230      52.850 104.650  84.390  1.00  0.00            
ATOM   3653  N   GLY   231      55.040 105.050  84.300  1.00  0.00            
ATOM   3654  H   GLY   231      55.700 105.450  83.660  1.00  0.00            
ATOM   3655  CA  GLY   231      55.360 104.980  85.710  1.00  0.00            
ATOM   3656  HA1 GLY   231      54.550 105.320  86.350  1.00  0.00            
ATOM   3657  HA2 GLY   231      56.240 105.600  85.880  1.00  0.00            
ATOM   3658  C   GLY   231      55.630 103.540  86.150  1.00  0.00            
ATOM   3659  O   GLY   231      55.530 103.170  87.320  1.00  0.00            
ATOM   3660  N   GLU   232      56.020 102.670  85.220  1.00  0.00            
ATOM   3661  H   GLU   232      56.230 103.130  84.350  1.00  0.00            
ATOM   3662  CA  GLU   232      56.200 101.240  85.400  1.00  0.00            
ATOM   3663  HA  GLU   232      56.150 100.970  86.460  1.00  0.00            
ATOM   3664  CB  GLU   232      55.020 100.480  84.800  1.00  0.00            
ATOM   3665  HB1 GLU   232      55.010  99.420  85.060  1.00  0.00            
ATOM   3666  HB2 GLU   232      55.190 100.390  83.720  1.00  0.00            
ATOM   3667  CG  GLU   232      53.610 101.050  84.940  1.00  0.00            
ATOM   3668  HG1 GLU   232      53.370 101.700  84.110  1.00  0.00            
ATOM   3669  HG2 GLU   232      53.520 101.700  85.810  1.00  0.00            
ATOM   3670  CD  GLU   232      52.620  99.890  84.980  1.00  0.00            
ATOM   3671  OE1 GLU   232      51.940  99.600  83.980  1.00  0.00            
ATOM   3672  OE2 GLU   232      52.470  99.220  86.020  1.00  0.00            
ATOM   3673  C   GLU   232      57.540 100.750  84.880  1.00  0.00            
ATOM   3674  O   GLU   232      58.230 101.380  84.080  1.00  0.00            
ATOM   3675  N   ALA   233      57.970  99.600  85.420  1.00  0.00            
ATOM   3676  H   ALA   233      57.460  99.080  86.110  1.00  0.00            
ATOM   3677  CA  ALA   233      59.360  99.200  85.270  1.00  0.00            
ATOM   3678  HA  ALA   233      59.980 100.090  85.340  1.00  0.00            
ATOM   3679  CB  ALA   233      59.600  98.310  86.490  1.00  0.00            
ATOM   3680  HB1 ALA   233      60.670  98.220  86.630  1.00  0.00            
ATOM   3681  HB2 ALA   233      59.240  98.830  87.380  1.00  0.00            
ATOM   3682  HB3 ALA   233      59.150  97.310  86.450  1.00  0.00            
ATOM   3683  C   ALA   233      59.750  98.520  83.970  1.00  0.00            
ATOM   3684  O   ALA   233      58.940  97.790  83.400  1.00  0.00            
ATOM   3685  N   LEU   234      61.020  98.620  83.580  1.00  0.00            
ATOM   3686  H   LEU   234      61.570  99.280  84.120  1.00  0.00            
ATOM   3687  CA  LEU   234      61.650  98.100  82.380  1.00  0.00            
ATOM   3688  HA  LEU   234      61.140  97.210  82.010  1.00  0.00            
ATOM   3689  CB  LEU   234      61.630  99.230  81.350  1.00  0.00            
ATOM   3690  HB1 LEU   234      62.210 100.060  81.760  1.00  0.00            
ATOM   3691  HB2 LEU   234      60.600  99.510  81.120  1.00  0.00            
ATOM   3692  CG  LEU   234      62.450  98.940  80.100  1.00  0.00            
ATOM   3693  HG  LEU   234      63.410  98.500  80.370  1.00  0.00            
ATOM   3694  CD1 LEU   234      61.810  97.800  79.300  1.00  0.00            
ATOM   3695 1HD1 LEU   234      62.010  96.800  79.690  1.00  0.00            
ATOM   3696 2HD1 LEU   234      60.720  97.840  79.270  1.00  0.00            
ATOM   3697 3HD1 LEU   234      62.310  97.770  78.340  1.00  0.00            
ATOM   3698  CD2 LEU   234      62.710 100.090  79.130  1.00  0.00            
ATOM   3699 1HD2 LEU   234      61.730 100.510  78.920  1.00  0.00            
ATOM   3700 2HD2 LEU   234      63.280 100.850  79.660  1.00  0.00            
ATOM   3701 3HD2 LEU   234      63.150  99.680  78.220  1.00  0.00            
ATOM   3702  C   LEU   234      63.040  97.670  82.830  1.00  0.00            
ATOM   3703  O   LEU   234      63.890  98.380  83.370  1.00  0.00            
ATOM   3704  N   ALA   235      63.390  96.430  82.500  1.00  0.00            
ATOM   3705  H   ALA   235      62.680  95.880  82.040  1.00  0.00            
ATOM   3706  CA  ALA   235      64.670  95.740  82.580  1.00  0.00            
ATOM   3707  HA  ALA   235      65.240  95.990  83.470  1.00  0.00            
ATOM   3708  CB  ALA   235      64.350  94.250  82.680  1.00  0.00            
ATOM   3709  HB1 ALA   235      63.840  93.920  81.770  1.00  0.00            
ATOM   3710  HB2 ALA   235      65.280  93.690  82.730  1.00  0.00            
ATOM   3711  HB3 ALA   235      63.750  94.060  83.570  1.00  0.00            
ATOM   3712  C   ALA   235      65.520  96.020  81.350  1.00  0.00            
ATOM   3713  O   ALA   235      65.080  96.110  80.210  1.00  0.00            
ATOM   3714  N   LEU   236      66.810  96.290  81.590  1.00  0.00            
ATOM   3715  H   LEU   236      67.100  96.380  82.550  1.00  0.00            
ATOM   3716  CA  LEU   236      67.850  96.410  80.600  1.00  0.00            
ATOM   3717  HA  LEU   236      67.520  95.780  79.770  1.00  0.00            
ATOM   3718  CB  LEU   236      67.780  97.790  79.950  1.00  0.00            
ATOM   3719  HB1 LEU   236      66.720  98.010  79.770  1.00  0.00            
ATOM   3720  HB2 LEU   236      68.230  97.780  78.950  1.00  0.00            
ATOM   3721  CG  LEU   236      68.390  99.000  80.660  1.00  0.00            
ATOM   3722  HG  LEU   236      69.400  98.830  81.030  1.00  0.00            
ATOM   3723  CD1 LEU   236      68.570 100.140  79.660  1.00  0.00            
ATOM   3724 1HD1 LEU   236      67.620 100.290  79.160  1.00  0.00            
ATOM   3725 2HD1 LEU   236      68.960 101.060  80.100  1.00  0.00            
ATOM   3726 3HD1 LEU   236      69.320  99.890  78.910  1.00  0.00            
ATOM   3727  CD2 LEU   236      67.330  99.440  81.670  1.00  0.00            
ATOM   3728 1HD2 LEU   236      67.490  98.740  82.490  1.00  0.00            
ATOM   3729 2HD2 LEU   236      67.500 100.360  82.220  1.00  0.00            
ATOM   3730 3HD2 LEU   236      66.330  99.390  81.250  1.00  0.00            
ATOM   3731  C   LEU   236      69.250  95.950  81.000  1.00  0.00            
ATOM   3732  O   LEU   236      69.580  95.990  82.180  1.00  0.00            
ATOM   3733  N   GLN   237      70.110  95.690  80.010  1.00  0.00            
ATOM   3734  H   GLN   237      69.800  95.910  79.080  1.00  0.00            
ATOM   3735  CA  GLN   237      71.520  95.420  80.230  1.00  0.00            
ATOM   3736  HA  GLN   237      71.610  94.970  81.230  1.00  0.00            
ATOM   3737  CB  GLN   237      71.980  94.280  79.330  1.00  0.00            
ATOM   3738  HB1 GLN   237      71.780  94.510  78.280  1.00  0.00            
ATOM   3739  HB2 GLN   237      71.340  93.430  79.590  1.00  0.00            
ATOM   3740  CG  GLN   237      73.460  93.950  79.470  1.00  0.00            
ATOM   3741  HG1 GLN   237      73.920  93.860  80.450  1.00  0.00            
ATOM   3742  HG2 GLN   237      73.960  94.800  79.000  1.00  0.00            
ATOM   3743  CD  GLN   237      73.870  92.640  78.820  1.00  0.00            
ATOM   3744  OE1 GLN   237      73.240  92.070  77.930  1.00  0.00            
ATOM   3745  NE2 GLN   237      75.120  92.190  78.980  1.00  0.00            
ATOM   3746 1HE2 GLN   237      75.780  92.760  79.490  1.00  0.00            
ATOM   3747 2HE2 GLN   237      75.340  91.360  78.450  1.00  0.00            
ATOM   3748  C   GLN   237      72.270  96.740  80.160  1.00  0.00            
ATOM   3749  O   GLN   237      72.040  97.600  79.310  1.00  0.00            
ATOM   3750  N   VAL   238      73.330  96.800  80.960  1.00  0.00            
ATOM   3751  H   VAL   238      73.500  96.050  81.630  1.00  0.00            
ATOM   3752  CA  VAL   238      74.250  97.910  81.140  1.00  0.00            
ATOM   3753  HA  VAL   238      74.140  98.540  80.260  1.00  0.00            
ATOM   3754  CB  VAL   238      73.710  98.700  82.320  1.00  0.00            
ATOM   3755  HB  VAL   238      74.360  99.570  82.420  1.00  0.00            
ATOM   3756  CG1 VAL   238      72.300  99.290  82.240  1.00  0.00            
ATOM   3757 1HG1 VAL   238      72.180 100.060  83.000  1.00  0.00            
ATOM   3758 2HG1 VAL   238      72.030  99.680  81.260  1.00  0.00            
ATOM   3759 3HG1 VAL   238      71.590  98.500  82.460  1.00  0.00            
ATOM   3760  CG2 VAL   238      73.900  97.950  83.640  1.00  0.00            
ATOM   3761 1HG2 VAL   238      74.920  97.580  83.740  1.00  0.00            
ATOM   3762 2HG2 VAL   238      73.670  98.590  84.490  1.00  0.00            
ATOM   3763 3HG2 VAL   238      73.230  97.110  83.810  1.00  0.00            
ATOM   3764  C   VAL   238      75.740  97.580  81.170  1.00  0.00            
ATOM   3765  O   VAL   238      76.120  96.420  81.280  1.00  0.00            
ATOM   3766  N   THR   239      76.560  98.630  81.100  1.00  0.00            
ATOM   3767  H   THR   239      76.120  99.520  80.940  1.00  0.00            
ATOM   3768  CA  THR   239      78.010  98.550  80.970  1.00  0.00            
ATOM   3769  HA  THR   239      78.300  97.660  81.540  1.00  0.00            
ATOM   3770  CB  THR   239      78.440  98.130  79.570  1.00  0.00            
ATOM   3771  HB  THR   239      77.820  97.280  79.270  1.00  0.00            
ATOM   3772  CG2 THR   239      78.380  99.320  78.610  1.00  0.00            
ATOM   3773 1HG2 THR   239      79.150 100.040  78.900  1.00  0.00            
ATOM   3774 2HG2 THR   239      78.720  98.930  77.650  1.00  0.00            
ATOM   3775 3HG2 THR   239      77.380  99.750  78.550  1.00  0.00            
ATOM   3776  OG1 THR   239      79.750  97.600  79.580  1.00  0.00            
ATOM   3777  HG1 THR   239      79.840  97.080  78.780  1.00  0.00            
ATOM   3778  C   THR   239      78.810  99.750  81.430  1.00  0.00            
ATOM   3779  O   THR   239      78.330 100.880  81.310  1.00  0.00            
ATOM   3780  N   HIE   240      79.970  99.420  82.010  1.00  0.00            
ATOM   3781  H   HIE   240      80.020  98.420  82.120  1.00  0.00            
ATOM   3782  CA  HIE   240      81.030 100.330  82.410  1.00  0.00            
ATOM   3783  HA  HIE   240      80.690 101.250  81.930  1.00  0.00            
ATOM   3784  CB  HIE   240      81.050 100.680  83.890  1.00  0.00            
ATOM   3785  HB1 HIE   240      81.390  99.820  84.460  1.00  0.00            
ATOM   3786  HB2 HIE   240      80.020 100.750  84.240  1.00  0.00            
ATOM   3787  CG  HIE   240      81.820 101.920  84.270  1.00  0.00            
ATOM   3788  ND1 HIE   240      81.660 103.200  83.750  1.00  0.00            
ATOM   3789  CE1 HIE   240      82.690 103.870  84.280  1.00  0.00            
ATOM   3790  HE1 HIE   240      82.870 104.920  84.150  1.00  0.00            
ATOM   3791  NE2 HIE   240      83.350 103.170  85.230  1.00  0.00            
ATOM   3792  HE2 HIE   240      84.190 103.450  85.710  1.00  0.00            
ATOM   3793  CD2 HIE   240      82.840 101.890  85.190  1.00  0.00            
ATOM   3794  HD2 HIE   240      83.150 101.010  85.730  1.00  0.00            
ATOM   3795  C   HIE   240      82.420  99.950  81.930  1.00  0.00            
ATOM   3796  O   HIE   240      82.730  98.870  81.420  1.00  0.00            
ATOM   3797  N   GLN   241      83.310 100.930  82.030  1.00  0.00            
ATOM   3798  H   GLN   241      82.900 101.800  82.350  1.00  0.00            
ATOM   3799  CA  GLN   241      84.640 100.930  81.450  1.00  0.00            
ATOM   3800  HA  GLN   241      84.560 100.230  80.620  1.00  0.00            
ATOM   3801  CB  GLN   241      84.990 102.340  80.970  1.00  0.00            
ATOM   3802  HB1 GLN   241      84.700 103.070  81.730  1.00  0.00            
ATOM   3803  HB2 GLN   241      84.290 102.550  80.160  1.00  0.00            
ATOM   3804  CG  GLN   241      86.380 102.560  80.390  1.00  0.00            
ATOM   3805  HG1 GLN   241      86.640 101.850  79.610  1.00  0.00            
ATOM   3806  HG2 GLN   241      87.120 102.620  81.200  1.00  0.00            
ATOM   3807  CD  GLN   241      86.570 103.930  79.750  1.00  0.00            
ATOM   3808  OE1 GLN   241      85.700 104.800  79.750  1.00  0.00            
ATOM   3809  NE2 GLN   241      87.720 104.170  79.120  1.00  0.00            
ATOM   3810 1HE2 GLN   241      88.500 103.560  79.280  1.00  0.00            
ATOM   3811 2HE2 GLN   241      87.640 104.950  78.480  1.00  0.00            
ATOM   3812  C   GLN   241      85.630 100.300  82.420  1.00  0.00            
ATOM   3813  O   GLN   241      85.420 100.350  83.630  1.00  0.00            
ATOM   3814  N   ASN   242      86.800  99.900  81.910  1.00  0.00            
ATOM   3815  H   ASN   242      86.980  99.880  80.920  1.00  0.00            
ATOM   3816  CA  ASN   242      87.800  99.120  82.610  1.00  0.00            
ATOM   3817  HA  ASN   242      87.850  99.490  83.630  1.00  0.00            
ATOM   3818  CB  ASN   242      87.390  97.650  82.690  1.00  0.00            
ATOM   3819  HB1 ASN   242      87.550  97.110  81.760  1.00  0.00            
ATOM   3820  HB2 ASN   242      86.370  97.560  83.080  1.00  0.00            
ATOM   3821  CG  ASN   242      88.090  96.880  83.800  1.00  0.00            
ATOM   3822  OD1 ASN   242      89.280  96.560  83.770  1.00  0.00            
ATOM   3823  ND2 ASN   242      87.430  96.630  84.930  1.00  0.00            
ATOM   3824 1HD2 ASN   242      86.480  96.960  85.030  1.00  0.00            
ATOM   3825 2HD2 ASN   242      87.910  96.260  85.740  1.00  0.00            
ATOM   3826  C   ASN   242      89.140  99.370  81.920  1.00  0.00            
ATOM   3827  O   ASN   242      89.220  99.570  80.710  1.00  0.00            
ATOM   3828  N   ASP   243      90.240  99.330  82.670  1.00  0.00            
ATOM   3829  H   ASP   243      90.210  99.290  83.680  1.00  0.00            
ATOM   3830  CA  ASP   243      91.560  99.380  82.070  1.00  0.00            
ATOM   3831  HA  ASP   243      91.570 100.230  81.390  1.00  0.00            
ATOM   3832  CB  ASP   243      92.550  99.680  83.190  1.00  0.00            
ATOM   3833  HB1 ASP   243      92.590  98.970  84.010  1.00  0.00            
ATOM   3834  HB2 ASP   243      92.330 100.650  83.650  1.00  0.00            
ATOM   3835  CG  ASP   243      93.930  99.900  82.570  1.00  0.00            
ATOM   3836  OD1 ASP   243      94.770  98.980  82.670  1.00  0.00            
ATOM   3837  OD2 ASP   243      94.170 100.990  82.020  1.00  0.00            
ATOM   3838  C   ASP   243      91.900  98.150  81.250  1.00  0.00            
ATOM   3839  O   ASP   243      92.640  98.300  80.280  1.00  0.00            
ATOM   3840  N   LYS   244      91.240  97.010  81.470  1.00  0.00            
ATOM   3841  H   LYS   244      90.490  96.910  82.140  1.00  0.00            
ATOM   3842  CA  LYS   244      91.490  95.800  80.710  1.00  0.00            
ATOM   3843  HA  LYS   244      92.460  95.820  80.220  1.00  0.00            
ATOM   3844  CB  LYS   244      91.530  94.590  81.630  1.00  0.00            
ATOM   3845  HB1 LYS   244      91.630  93.670  81.050  1.00  0.00            
ATOM   3846  HB2 LYS   244      90.640  94.460  82.250  1.00  0.00            
ATOM   3847  CG  LYS   244      92.720  94.510  82.580  1.00  0.00            
ATOM   3848  HG1 LYS   244      92.570  93.540  83.050  1.00  0.00            
ATOM   3849  HG2 LYS   244      92.710  95.290  83.340  1.00  0.00            
ATOM   3850  CD  LYS   244      94.100  94.490  81.920  1.00  0.00            
ATOM   3851  HD1 LYS   244      94.250  95.480  81.500  1.00  0.00            
ATOM   3852  HD2 LYS   244      94.290  93.740  81.150  1.00  0.00            
ATOM   3853  CE  LYS   244      95.120  94.200  83.010  1.00  0.00            
ATOM   3854  HE1 LYS   244      95.080  93.120  83.140  1.00  0.00            
ATOM   3855  HE2 LYS   244      94.890  94.690  83.960  1.00  0.00            
ATOM   3856  NZ  LYS   244      96.480  94.580  82.590  1.00  0.00            
ATOM   3857  HZ1 LYS   244      96.490  95.480  82.130  1.00  0.00            
ATOM   3858  HZ2 LYS   244      97.080  94.730  83.390  1.00  0.00            
ATOM   3859  HZ3 LYS   244      96.970  93.880  82.050  1.00  0.00            
ATOM   3860  C   LYS   244      90.400  95.840  79.650  1.00  0.00            
ATOM   3861  O   LYS   244      89.230  95.820  80.020  1.00  0.00            
ATOM   3862  N   PRO   245      90.730  95.870  78.360  1.00  0.00            
ATOM   3863  CD  PRO   245      92.080  95.790  77.820  1.00  0.00            
ATOM   3864  HD1 PRO   245      92.620  94.970  78.270  1.00  0.00            
ATOM   3865  HD2 PRO   245      92.590  96.700  78.130  1.00  0.00            
ATOM   3866  CG  PRO   245      92.000  95.680  76.300  1.00  0.00            
ATOM   3867  HG1 PRO   245      91.960  94.620  76.060  1.00  0.00            
ATOM   3868  HG2 PRO   245      92.640  96.280  75.650  1.00  0.00            
ATOM   3869  CB  PRO   245      90.610  96.270  76.040  1.00  0.00            
ATOM   3870  HB1 PRO   245      90.160  95.790  75.170  1.00  0.00            
ATOM   3871  HB2 PRO   245      90.760  97.340  75.910  1.00  0.00            
ATOM   3872  CA  PRO   245      89.780  95.890  77.260  1.00  0.00            
ATOM   3873  HA  PRO   245      89.030  96.680  77.360  1.00  0.00            
ATOM   3874  C   PRO   245      89.010  94.590  77.090  1.00  0.00            
ATOM   3875  O   PRO   245      89.430  93.550  77.590  1.00  0.00            
ATOM   3876  N   PHE   246      87.920  94.630  76.320  1.00  0.00            
ATOM   3877  H   PHE   246      87.590  95.590  76.240  1.00  0.00            
ATOM   3878  CA  PHE   246      86.940  93.590  76.090  1.00  0.00            
ATOM   3879  HA  PHE   246      86.190  93.990  75.420  1.00  0.00            
ATOM   3880  CB  PHE   246      87.580  92.350  75.460  1.00  0.00            
ATOM   3881  HB1 PHE   246      88.060  91.700  76.190  1.00  0.00            
ATOM   3882  HB2 PHE   246      88.280  92.720  74.700  1.00  0.00            
ATOM   3883  CG  PHE   246      86.580  91.520  74.700  1.00  0.00            
ATOM   3884  CD1 PHE   246      85.730  92.100  73.760  1.00  0.00            
ATOM   3885  HD1 PHE   246      85.900  93.150  73.540  1.00  0.00            
ATOM   3886  CE1 PHE   246      84.750  91.320  73.150  1.00  0.00            
ATOM   3887  HE1 PHE   246      84.180  91.730  72.330  1.00  0.00            
ATOM   3888  CZ  PHE   246      84.550  89.970  73.460  1.00  0.00            
ATOM   3889  HZ  PHE   246      83.920  89.290  72.900  1.00  0.00            
ATOM   3890  CE2 PHE   246      85.410  89.390  74.400  1.00  0.00            
ATOM   3891  HE2 PHE   246      85.400  88.340  74.650  1.00  0.00            
ATOM   3892  CD2 PHE   246      86.470  90.140  74.930  1.00  0.00            
ATOM   3893  HD2 PHE   246      87.040  89.670  75.720  1.00  0.00            
ATOM   3894  C   PHE   246      86.120  93.300  77.340  1.00  0.00            
ATOM   3895  O   PHE   246      86.270  93.890  78.410  1.00  0.00            
ATOM   3896  N   ARG   247      85.170  92.370  77.260  1.00  0.00            
ATOM   3897  H   ARG   247      85.080  91.890  76.380  1.00  0.00            
ATOM   3898  CA  ARG   247      84.290  91.900  78.320  1.00  0.00            
ATOM   3899  HA  ARG   247      83.680  92.770  78.520  1.00  0.00            
ATOM   3900  CB  ARG   247      83.410  90.760  77.810  1.00  0.00            
ATOM   3901  HB1 ARG   247      82.690  90.450  78.570  1.00  0.00            
ATOM   3902  HB2 ARG   247      84.000  89.860  77.640  1.00  0.00            
ATOM   3903  CG  ARG   247      82.640  91.100  76.530  1.00  0.00            
ATOM   3904  HG1 ARG   247      83.200  91.560  75.720  1.00  0.00            
ATOM   3905  HG2 ARG   247      81.890  91.810  76.870  1.00  0.00            
ATOM   3906  CD  ARG   247      81.860  89.900  76.030  1.00  0.00            
ATOM   3907  HD1 ARG   247      81.460  89.400  76.920  1.00  0.00            
ATOM   3908  HD2 ARG   247      82.510  89.280  75.420  1.00  0.00            
ATOM   3909  NE  ARG   247      80.730  90.340  75.210  1.00  0.00            
ATOM   3910  HE  ARG   247      80.410  91.300  75.190  1.00  0.00            
ATOM   3911  CZ  ARG   247      80.340  89.680  74.110  1.00  0.00            
ATOM   3912  NH1 ARG   247      80.870  88.560  73.600  1.00  0.00            
ATOM   3913 1HH1 ARG   247      81.610  88.030  74.040  1.00  0.00            
ATOM   3914 2HH1 ARG   247      80.430  88.150  72.800  1.00  0.00            
ATOM   3915  NH2 ARG   247      79.430  90.290  73.340  1.00  0.00            
ATOM   3916 1HH2 ARG   247      79.120  91.210  73.600  1.00  0.00            
ATOM   3917 2HH2 ARG   247      79.220  89.830  72.460  1.00  0.00            
ATOM   3918  C   ARG   247      85.110  91.530  79.550  1.00  0.00            
ATOM   3919  O   ARG   247      86.170  90.910  79.440  1.00  0.00            
ATOM   3920  N   PRO   248      84.570  91.820  80.740  1.00  0.00            
ATOM   3921  CD  PRO   248      83.300  92.500  80.880  1.00  0.00            
ATOM   3922  HD1 PRO   248      82.530  92.040  80.250  1.00  0.00            
ATOM   3923  HD2 PRO   248      83.210  93.570  80.720  1.00  0.00            
ATOM   3924  CG  PRO   248      82.900  92.250  82.340  1.00  0.00            
ATOM   3925  HG1 PRO   248      82.260  91.370  82.420  1.00  0.00            
ATOM   3926  HG2 PRO   248      82.380  93.110  82.760  1.00  0.00            
ATOM   3927  CB  PRO   248      84.220  92.080  83.090  1.00  0.00            
ATOM   3928  HB1 PRO   248      84.060  91.400  83.920  1.00  0.00            
ATOM   3929  HB2 PRO   248      84.580  93.050  83.450  1.00  0.00            
ATOM   3930  CA  PRO   248      85.060  91.380  82.030  1.00  0.00            
ATOM   3931  HA  PRO   248      86.120  91.630  82.030  1.00  0.00            
ATOM   3932  C   PRO   248      84.980  89.870  82.190  1.00  0.00            
ATOM   3933  O   PRO   248      83.990  89.290  81.720  1.00  0.00            
ATOM   3934  N   VAL   249      85.980  89.300  82.860  1.00  0.00            
ATOM   3935  H   VAL   249      86.710  89.900  83.230  1.00  0.00            
ATOM   3936  CA  VAL   249      86.250  87.880  82.890  1.00  0.00            
ATOM   3937  HA  VAL   249      85.530  87.310  82.300  1.00  0.00            
ATOM   3938  CB  VAL   249      87.640  87.610  82.330  1.00  0.00            
ATOM   3939  HB  VAL   249      87.870  86.560  82.530  1.00  0.00            
ATOM   3940  CG1 VAL   249      87.820  87.940  80.850  1.00  0.00            
ATOM   3941 1HG1 VAL   249      87.800  89.000  80.620  1.00  0.00            
ATOM   3942 2HG1 VAL   249      88.760  87.560  80.450  1.00  0.00            
ATOM   3943 3HG1 VAL   249      86.920  87.510  80.410  1.00  0.00            
ATOM   3944  CG2 VAL   249      88.750  88.450  82.940  1.00  0.00            
ATOM   3945 1HG2 VAL   249      88.640  89.530  82.820  1.00  0.00            
ATOM   3946 2HG2 VAL   249      88.750  88.210  84.000  1.00  0.00            
ATOM   3947 3HG2 VAL   249      89.710  88.170  82.510  1.00  0.00            
ATOM   3948  C   VAL   249      86.040  87.460  84.340  1.00  0.00            
ATOM   3949  O   VAL   249      86.360  86.310  84.640  1.00  0.00            
ATOM   3950  N   ASN   250      85.600  88.380  85.200  1.00  0.00            
ATOM   3951  H   ASN   250      85.420  89.300  84.820  1.00  0.00            
ATOM   3952  CA  ASN   250      85.620  88.120  86.620  1.00  0.00            
ATOM   3953  HA  ASN   250      85.320  87.080  86.740  1.00  0.00            
ATOM   3954  CB  ASN   250      87.020  88.440  87.150  1.00  0.00            
ATOM   3955  HB1 ASN   250      87.090  89.520  87.030  1.00  0.00            
ATOM   3956  HB2 ASN   250      87.690  88.030  86.390  1.00  0.00            
ATOM   3957  CG  ASN   250      87.290  87.990  88.580  1.00  0.00            
ATOM   3958  OD1 ASN   250      86.960  88.650  89.560  1.00  0.00            
ATOM   3959  ND2 ASN   250      87.850  86.800  88.740  1.00  0.00            
ATOM   3960 1HD2 ASN   250      88.170  86.240  87.970  1.00  0.00            
ATOM   3961 2HD2 ASN   250      87.940  86.420  89.680  1.00  0.00            
ATOM   3962  C   ASN   250      84.580  88.940  87.370  1.00  0.00            
ATOM   3963  O   ASN   250      84.400  90.130  87.100  1.00  0.00            
ATOM   3964  N   LYS   251      83.970  88.400  88.430  1.00  0.00            
ATOM   3965  H   LYS   251      84.150  87.420  88.600  1.00  0.00            
ATOM   3966  CA  LYS   251      82.950  89.120  89.170  1.00  0.00            
ATOM   3967  HA  LYS   251      82.240  89.590  88.490  1.00  0.00            
ATOM   3968  CB  LYS   251      81.920  88.250  89.880  1.00  0.00            
ATOM   3969  HB1 LYS   251      81.520  87.500  89.200  1.00  0.00            
ATOM   3970  HB2 LYS   251      81.150  88.920  90.260  1.00  0.00            
ATOM   3971  CG  LYS   251      82.450  87.550  91.130  1.00  0.00            
ATOM   3972  HG1 LYS   251      82.800  88.310  91.820  1.00  0.00            
ATOM   3973  HG2 LYS   251      83.180  86.800  90.830  1.00  0.00            
ATOM   3974  CD  LYS   251      81.270  86.750  91.690  1.00  0.00            
ATOM   3975  HD1 LYS   251      81.050  85.950  90.990  1.00  0.00            
ATOM   3976  HD2 LYS   251      80.400  87.390  91.800  1.00  0.00            
ATOM   3977  CE  LYS   251      81.600  86.200  93.080  1.00  0.00            
ATOM   3978  HE1 LYS   251      80.690  86.050  93.670  1.00  0.00            
ATOM   3979  HE2 LYS   251      82.180  86.870  93.710  1.00  0.00            
ATOM   3980  NZ  LYS   251      82.200  84.860  93.000  1.00  0.00            
ATOM   3981  HZ1 LYS   251      83.030  84.770  92.420  1.00  0.00            
ATOM   3982  HZ2 LYS   251      82.370  84.530  93.930  1.00  0.00            
ATOM   3983  HZ3 LYS   251      81.600  84.150  92.600  1.00  0.00            
ATOM   3984  C   LYS   251      83.490  90.290  89.980  1.00  0.00            
ATOM   3985  O   LYS   251      82.790  91.290  90.170  1.00  0.00            
ATOM   3986  N   GLU   252      84.780  90.350  90.320  1.00  0.00            
ATOM   3987  H   GLU   252      85.390  89.560  90.150  1.00  0.00            
ATOM   3988  CA  GLU   252      85.320  91.560  90.890  1.00  0.00            
ATOM   3989  HA  GLU   252      84.640  91.760  91.720  1.00  0.00            
ATOM   3990  CB  GLU   252      86.750  91.410  91.410  1.00  0.00            
ATOM   3991  HB1 GLU   252      87.480  91.470  90.600  1.00  0.00            
ATOM   3992  HB2 GLU   252      86.820  90.420  91.870  1.00  0.00            
ATOM   3993  CG  GLU   252      87.220  92.360  92.500  1.00  0.00            
ATOM   3994  HG1 GLU   252      86.790  92.080  93.460  1.00  0.00            
ATOM   3995  HG2 GLU   252      86.890  93.400  92.390  1.00  0.00            
ATOM   3996  CD  GLU   252      88.740  92.340  92.460  1.00  0.00            
ATOM   3997  OE1 GLU   252      89.380  91.970  93.470  1.00  0.00            
ATOM   3998  OE2 GLU   252      89.410  92.750  91.490  1.00  0.00            
ATOM   3999  C   GLU   252      85.220  92.760  89.960  1.00  0.00            
ATOM   4000  O   GLU   252      84.910  93.840  90.470  1.00  0.00            
ATOM   4001  N   GLN   253      85.350  92.630  88.640  1.00  0.00            
ATOM   4002  H   GLN   253      85.410  91.700  88.240  1.00  0.00            
ATOM   4003  CA  GLN   253      85.270  93.680  87.640  1.00  0.00            
ATOM   4004  HA  GLN   253      85.920  94.510  87.920  1.00  0.00            
ATOM   4005  CB  GLN   253      85.710  93.200  86.260  1.00  0.00            
ATOM   4006  HB1 GLN   253      85.490  94.010  85.550  1.00  0.00            
ATOM   4007  HB2 GLN   253      85.170  92.290  86.000  1.00  0.00            
ATOM   4008  CG  GLN   253      87.180  92.830  86.240  1.00  0.00            
ATOM   4009  HG1 GLN   253      87.390  92.060  86.990  1.00  0.00            
ATOM   4010  HG2 GLN   253      87.800  93.690  86.520  1.00  0.00            
ATOM   4011  CD  GLN   253      87.480  92.350  84.830  1.00  0.00            
ATOM   4012  OE1 GLN   253      87.240  91.200  84.490  1.00  0.00            
ATOM   4013  NE2 GLN   253      87.960  93.250  83.960  1.00  0.00            
ATOM   4014 1HE2 GLN   253      88.420  94.100  84.270  1.00  0.00            
ATOM   4015 2HE2 GLN   253      88.230  92.960  83.030  1.00  0.00            
ATOM   4016  C   GLN   253      83.870  94.270  87.560  1.00  0.00            
ATOM   4017  O   GLN   253      83.730  95.490  87.550  1.00  0.00            
ATOM   4018  N   THR   254      82.840  93.410  87.540  1.00  0.00            
ATOM   4019  H   THR   254      83.030  92.460  87.280  1.00  0.00            
ATOM   4020  CA  THR   254      81.440  93.780  87.550  1.00  0.00            
ATOM   4021  HA  THR   254      81.340  94.680  86.940  1.00  0.00            
ATOM   4022  CB  THR   254      80.550  92.720  86.910  1.00  0.00            
ATOM   4023  HB  THR   254      79.520  93.080  86.980  1.00  0.00            
ATOM   4024  CG2 THR   254      80.940  92.550  85.450  1.00  0.00            
ATOM   4025 1HG2 THR   254      80.190  92.020  84.860  1.00  0.00            
ATOM   4026 2HG2 THR   254      81.070  93.470  84.880  1.00  0.00            
ATOM   4027 3HG2 THR   254      81.840  91.920  85.430  1.00  0.00            
ATOM   4028  OG1 THR   254      80.800  91.440  87.470  1.00  0.00            
ATOM   4029  HG1 THR   254      80.210  90.790  87.090  1.00  0.00            
ATOM   4030  C   THR   254      80.830  94.230  88.870  1.00  0.00            
ATOM   4031  O   THR   254      79.820  94.930  88.970  1.00  0.00            
ATOM   4032  N   GLN   255      81.480  93.970  90.000  1.00  0.00            
ATOM   4033  H   GLN   255      82.310  93.390  89.960  1.00  0.00            
ATOM   4034  CA  GLN   255      81.240  94.560  91.300  1.00  0.00            
ATOM   4035  HA  GLN   255      80.180  94.500  91.530  1.00  0.00            
ATOM   4036  CB  GLN   255      81.940  93.670  92.320  1.00  0.00            
ATOM   4037  HB1 GLN   255      83.020  93.740  92.140  1.00  0.00            
ATOM   4038  HB2 GLN   255      81.620  92.640  92.190  1.00  0.00            
ATOM   4039  CG  GLN   255      81.540  93.980  93.750  1.00  0.00            
ATOM   4040  HG1 GLN   255      80.460  93.830  93.810  1.00  0.00            
ATOM   4041  HG2 GLN   255      81.880  94.970  94.060  1.00  0.00            
ATOM   4042  CD  GLN   255      82.130  93.150  94.880  1.00  0.00            
ATOM   4043  OE1 GLN   255      83.160  92.490  94.770  1.00  0.00            
ATOM   4044  NE2 GLN   255      81.450  93.090  96.030  1.00  0.00            
ATOM   4045 1HE2 GLN   255      80.670  93.720  96.130  1.00  0.00            
ATOM   4046 2HE2 GLN   255      81.780  92.470  96.760  1.00  0.00            
ATOM   4047  C   GLN   255      81.780  95.980  91.310  1.00  0.00            
ATOM   4048  O   GLN   255      81.000  96.890  91.580  1.00  0.00            
ATOM   4049  N   ALA   256      83.000  96.260  90.840  1.00  0.00            
ATOM   4050  H   ALA   256      83.660  95.510  90.690  1.00  0.00            
ATOM   4051  CA  ALA   256      83.320  97.640  90.520  1.00  0.00            
ATOM   4052  HA  ALA   256      83.260  98.250  91.420  1.00  0.00            
ATOM   4053  CB  ALA   256      84.810  97.740  90.200  1.00  0.00            
ATOM   4054  HB1 ALA   256      85.160  98.770  90.130  1.00  0.00            
ATOM   4055  HB2 ALA   256      85.390  97.320  91.020  1.00  0.00            
ATOM   4056  HB3 ALA   256      84.950  97.160  89.280  1.00  0.00            
ATOM   4057  C   ALA   256      82.430  98.380  89.540  1.00  0.00            
ATOM   4058  O   ALA   256      81.980  99.480  89.860  1.00  0.00            
ATOM   4059  N   ALA   257      81.950  97.650  88.530  1.00  0.00            
ATOM   4060  H   ALA   257      82.360  96.760  88.300  1.00  0.00            
ATOM   4061  CA  ALA   257      80.930  98.120  87.610  1.00  0.00            
ATOM   4062  HA  ALA   257      81.290  99.110  87.320  1.00  0.00            
ATOM   4063  CB  ALA   257      80.920  97.190  86.400  1.00  0.00            
ATOM   4064  HB1 ALA   257      80.230  96.380  86.600  1.00  0.00            
ATOM   4065  HB2 ALA   257      80.480  97.740  85.570  1.00  0.00            
ATOM   4066  HB3 ALA   257      81.870  96.740  86.140  1.00  0.00            
ATOM   4067  C   ALA   257      79.530  98.440  88.130  1.00  0.00            
ATOM   4068  O   ALA   257      79.060  99.560  87.970  1.00  0.00            
ATOM   4069  N   VAL   258      78.930  97.560  88.920  1.00  0.00            
ATOM   4070  H   VAL   258      79.360  96.720  89.280  1.00  0.00            
ATOM   4071  CA  VAL   258      77.660  97.920  89.530  1.00  0.00            
ATOM   4072  HA  VAL   258      76.990  98.250  88.740  1.00  0.00            
ATOM   4073  CB  VAL   258      77.060  96.630  90.090  1.00  0.00            
ATOM   4074  HB  VAL   258      77.280  95.760  89.470  1.00  0.00            
ATOM   4075  CG1 VAL   258      77.630  96.290  91.460  1.00  0.00            
ATOM   4076 1HG1 VAL   258      77.360  95.280  91.790  1.00  0.00            
ATOM   4077 2HG1 VAL   258      78.710  96.190  91.340  1.00  0.00            
ATOM   4078 3HG1 VAL   258      77.340  97.000  92.230  1.00  0.00            
ATOM   4079  CG2 VAL   258      75.540  96.650  90.040  1.00  0.00            
ATOM   4080 1HG2 VAL   258      75.190  97.560  90.540  1.00  0.00            
ATOM   4081 2HG2 VAL   258      75.160  96.570  89.020  1.00  0.00            
ATOM   4082 3HG2 VAL   258      75.140  95.870  90.680  1.00  0.00            
ATOM   4083  C   VAL   258      77.740  99.040  90.560  1.00  0.00            
ATOM   4084  O   VAL   258      76.810  99.800  90.810  1.00  0.00            
ATOM   4085  N   SER   259      78.910  99.060  91.210  1.00  0.00            
ATOM   4086  H   SER   259      79.700  98.610  90.770  1.00  0.00            
ATOM   4087  CA  SER   259      79.140  99.930  92.340  1.00  0.00            
ATOM   4088  HA  SER   259      78.310  99.940  93.050  1.00  0.00            
ATOM   4089  CB  SER   259      80.390  99.540  93.120  1.00  0.00            
ATOM   4090  HB1 SER   259      80.490 100.200  93.980  1.00  0.00            
ATOM   4091  HB2 SER   259      81.260  99.530  92.460  1.00  0.00            
ATOM   4092  OG  SER   259      80.220  98.240  93.640  1.00  0.00            
ATOM   4093  HG  SER   259      80.380  97.570  92.970  1.00  0.00            
ATOM   4094  C   SER   259      79.380 101.350  91.850  1.00  0.00            
ATOM   4095  O   SER   259      78.740 102.290  92.300  1.00  0.00            
ATOM   4096  N   LEU   260      80.060 101.530  90.710  1.00  0.00            
ATOM   4097  H   LEU   260      80.500 100.720  90.310  1.00  0.00            
ATOM   4098  CA  LEU   260      80.160 102.830  90.070  1.00  0.00            
ATOM   4099  HA  LEU   260      80.370 103.580  90.820  1.00  0.00            
ATOM   4100  CB  LEU   260      81.250 102.880  89.000  1.00  0.00            
ATOM   4101  HB1 LEU   260      81.160 102.110  88.240  1.00  0.00            
ATOM   4102  HB2 LEU   260      82.120 102.580  89.590  1.00  0.00            
ATOM   4103  CG  LEU   260      81.570 104.180  88.270  1.00  0.00            
ATOM   4104  HG  LEU   260      82.570 104.020  87.860  1.00  0.00            
ATOM   4105  CD1 LEU   260      80.640 104.380  87.080  1.00  0.00            
ATOM   4106 1HD1 LEU   260      80.460 103.390  86.650  1.00  0.00            
ATOM   4107 2HD1 LEU   260      79.680 104.780  87.420  1.00  0.00            
ATOM   4108 3HD1 LEU   260      81.070 105.060  86.340  1.00  0.00            
ATOM   4109  CD2 LEU   260      81.790 105.410  89.150  1.00  0.00            
ATOM   4110 1HD2 LEU   260      80.790 105.550  89.570  1.00  0.00            
ATOM   4111 2HD2 LEU   260      82.580 105.200  89.870  1.00  0.00            
ATOM   4112 3HD2 LEU   260      82.100 106.190  88.470  1.00  0.00            
ATOM   4113  C   LEU   260      78.840 103.260  89.440  1.00  0.00            
ATOM   4114  O   LEU   260      78.420 104.400  89.640  1.00  0.00            
ATOM   4115  N   LEU   261      78.130 102.320  88.820  1.00  0.00            
ATOM   4116  H   LEU   261      78.600 101.430  88.800  1.00  0.00            
ATOM   4117  CA  LEU   261      76.890 102.590  88.120  1.00  0.00            
ATOM   4118  HA  LEU   261      77.120 103.530  87.600  1.00  0.00            
ATOM   4119  CB  LEU   261      76.520 101.420  87.220  1.00  0.00            
ATOM   4120  HB1 LEU   261      75.560 101.720  86.800  1.00  0.00            
ATOM   4121  HB2 LEU   261      76.350 100.460  87.710  1.00  0.00            
ATOM   4122  CG  LEU   261      77.430 101.210  86.010  1.00  0.00            
ATOM   4123  HG  LEU   261      78.490 101.170  86.240  1.00  0.00            
ATOM   4124  CD1 LEU   261      77.090  99.910  85.300  1.00  0.00            
ATOM   4125 1HD1 LEU   261      77.200  99.080  86.000  1.00  0.00            
ATOM   4126 2HD1 LEU   261      76.060  99.830  84.950  1.00  0.00            
ATOM   4127 3HD1 LEU   261      77.880  99.590  84.620  1.00  0.00            
ATOM   4128  CD2 LEU   261      77.380 102.310  84.960  1.00  0.00            
ATOM   4129 1HD2 LEU   261      78.100 102.060  84.190  1.00  0.00            
ATOM   4130 2HD2 LEU   261      76.370 102.360  84.550  1.00  0.00            
ATOM   4131 3HD2 LEU   261      77.580 103.260  85.460  1.00  0.00            
ATOM   4132  C   LEU   261      75.770 103.130  89.000  1.00  0.00            
ATOM   4133  O   LEU   261      74.810 103.760  88.560  1.00  0.00            
ATOM   4134  N   GLU   262      75.820 102.830  90.300  1.00  0.00            
ATOM   4135  H   GLU   262      76.580 102.260  90.630  1.00  0.00            
ATOM   4136  CA  GLU   262      74.980 103.410  91.330  1.00  0.00            
ATOM   4137  HA  GLU   262      73.940 103.420  91.010  1.00  0.00            
ATOM   4138  CB  GLU   262      74.940 102.390  92.460  1.00  0.00            
ATOM   4139  HB1 GLU   262      75.930 101.940  92.550  1.00  0.00            
ATOM   4140  HB2 GLU   262      74.360 101.540  92.100  1.00  0.00            
ATOM   4141  CG  GLU   262      74.540 102.770  93.890  1.00  0.00            
ATOM   4142  HG1 GLU   262      73.680 103.430  93.860  1.00  0.00            
ATOM   4143  HG2 GLU   262      75.350 103.420  94.230  1.00  0.00            
ATOM   4144  CD  GLU   262      74.440 101.550  94.790  1.00  0.00            
ATOM   4145  OE1 GLU   262      73.290 101.260  95.210  1.00  0.00            
ATOM   4146  OE2 GLU   262      75.470 100.920  95.110  1.00  0.00            
ATOM   4147  C   GLU   262      75.430 104.780  91.830  1.00  0.00            
ATOM   4148  O   GLU   262      74.610 105.540  92.330  1.00  0.00            
ATOM   4149  N   LYS   263      76.720 105.130  91.850  1.00  0.00            
ATOM   4150  H   LYS   263      77.350 104.370  91.640  1.00  0.00            
ATOM   4151  CA  LYS   263      77.340 106.400  92.160  1.00  0.00            
ATOM   4152  HA  LYS   263      76.760 106.860  92.960  1.00  0.00            
ATOM   4153  CB  LYS   263      78.810 106.230  92.540  1.00  0.00            
ATOM   4154  HB1 LYS   263      79.220 107.190  92.870  1.00  0.00            
ATOM   4155  HB2 LYS   263      79.400 105.940  91.670  1.00  0.00            
ATOM   4156  CG  LYS   263      79.150 105.350  93.740  1.00  0.00            
ATOM   4157  HG1 LYS   263      78.560 104.440  93.720  1.00  0.00            
ATOM   4158  HG2 LYS   263      78.890 105.870  94.660  1.00  0.00            
ATOM   4159  CD  LYS   263      80.610 104.940  93.640  1.00  0.00            
ATOM   4160  HD1 LYS   263      81.190 105.760  93.200  1.00  0.00            
ATOM   4161  HD2 LYS   263      80.740 104.200  92.850  1.00  0.00            
ATOM   4162  CE  LYS   263      81.300 104.580  94.960  1.00  0.00            
ATOM   4163  HE1 LYS   263      80.860 103.650  95.310  1.00  0.00            
ATOM   4164  HE2 LYS   263      81.090 105.360  95.690  1.00  0.00            
ATOM   4165  NZ  LYS   263      82.760 104.430  94.860  1.00  0.00            
ATOM   4166  HZ1 LYS   263      83.220 105.320  94.720  1.00  0.00            
ATOM   4167  HZ2 LYS   263      83.030 104.100  95.770  1.00  0.00            
ATOM   4168  HZ3 LYS   263      83.070 103.780  94.150  1.00  0.00            
ATOM   4169  C   LYS   263      77.320 107.560  91.180  1.00  0.00            
ATOM   4170  O   LYS   263      77.200 108.720  91.560  1.00  0.00            
ATOM   4171  N   ALA   264      77.270 107.120  89.920  1.00  0.00            
ATOM   4172  H   ALA   264      77.500 106.140  89.820  1.00  0.00            
ATOM   4173  CA  ALA   264      77.250 108.010  88.770  1.00  0.00            
ATOM   4174  HA  ALA   264      77.810 108.930  88.890  1.00  0.00            
ATOM   4175  CB  ALA   264      78.080 107.250  87.740  1.00  0.00            
ATOM   4176  HB1 ALA   264      77.550 106.360  87.410  1.00  0.00            
ATOM   4177  HB2 ALA   264      78.370 107.880  86.900  1.00  0.00            
ATOM   4178  HB3 ALA   264      78.940 106.820  88.250  1.00  0.00            
ATOM   4179  C   ALA   264      75.880 108.380  88.200  1.00  0.00            
ATOM   4180  O   ALA   264      74.860 107.990  88.760  1.00  0.00            
ATOM   4181  N   ARG   265      75.840 109.130  87.100  1.00  0.00            
ATOM   4182  H   ARG   265      76.720 109.490  86.770  1.00  0.00            
ATOM   4183  CA  ARG   265      74.710 109.320  86.210  1.00  0.00            
ATOM   4184  HA  ARG   265      73.890 108.780  86.700  1.00  0.00            
ATOM   4185  CB  ARG   265      74.370 110.800  86.030  1.00  0.00            
ATOM   4186  HB1 ARG   265      73.400 110.860  85.540  1.00  0.00            
ATOM   4187  HB2 ARG   265      75.160 111.230  85.420  1.00  0.00            
ATOM   4188  CG  ARG   265      74.150 111.600  87.300  1.00  0.00            
ATOM   4189  HG1 ARG   265      75.140 111.740  87.730  1.00  0.00            
ATOM   4190  HG2 ARG   265      73.410 111.060  87.900  1.00  0.00            
ATOM   4191  CD  ARG   265      73.730 113.050  87.050  1.00  0.00            
ATOM   4192  HD1 ARG   265      74.430 113.560  86.380  1.00  0.00            
ATOM   4193  HD2 ARG   265      73.720 113.560  88.010  1.00  0.00            
ATOM   4194  NE  ARG   265      72.340 113.050  86.590  1.00  0.00            
ATOM   4195  HE  ARG   265      71.690 112.810  87.320  1.00  0.00            
ATOM   4196  CZ  ARG   265      71.900 113.720  85.510  1.00  0.00            
ATOM   4197  NH1 ARG   265      72.740 114.210  84.590  1.00  0.00            
ATOM   4198 1HH1 ARG   265      73.700 113.910  84.560  1.00  0.00            
ATOM   4199 2HH1 ARG   265      72.430 114.740  83.790  1.00  0.00            
ATOM   4200  NH2 ARG   265      70.590 113.980  85.380  1.00  0.00            
ATOM   4201 1HH2 ARG   265      69.930 113.820  86.130  1.00  0.00            
ATOM   4202 2HH2 ARG   265      70.270 114.310  84.490  1.00  0.00            
ATOM   4203  C   ARG   265      74.830 108.580  84.890  1.00  0.00            
ATOM   4204  O   ARG   265      75.910 108.710  84.310  1.00  0.00            
ATOM   4205  N   TYR   266      73.860 107.760  84.480  1.00  0.00            
ATOM   4206  H   TYR   266      73.100 107.560  85.120  1.00  0.00            
ATOM   4207  CA  TYR   266      73.930 106.860  83.340  1.00  0.00            
ATOM   4208  HA  TYR   266      74.980 106.870  83.020  1.00  0.00            
ATOM   4209  CB  TYR   266      73.570 105.430  83.710  1.00  0.00            
ATOM   4210  HB1 TYR   266      72.490 105.280  83.800  1.00  0.00            
ATOM   4211  HB2 TYR   266      74.000 105.200  84.690  1.00  0.00            
ATOM   4212  CG  TYR   266      74.130 104.420  82.740  1.00  0.00            
ATOM   4213  CD1 TYR   266      73.250 103.630  81.990  1.00  0.00            
ATOM   4214  HD1 TYR   266      72.180 103.680  82.090  1.00  0.00            
ATOM   4215  CE1 TYR   266      73.780 102.710  81.070  1.00  0.00            
ATOM   4216  HE1 TYR   266      73.070 102.110  80.530  1.00  0.00            
ATOM   4217  CZ  TYR   266      75.170 102.470  80.940  1.00  0.00            
ATOM   4218  OH  TYR   266      75.700 101.670  79.970  1.00  0.00            
ATOM   4219  HH  TYR   266      76.640 101.800  79.850  1.00  0.00            
ATOM   4220  CE2 TYR   266      76.000 103.340  81.670  1.00  0.00            
ATOM   4221  HE2 TYR   266      77.060 103.200  81.530  1.00  0.00            
ATOM   4222  CD2 TYR   266      75.510 104.230  82.640  1.00  0.00            
ATOM   4223  HD2 TYR   266      76.250 104.770  83.200  1.00  0.00            
ATOM   4224  C   TYR   266      73.020 107.300  82.210  1.00  0.00            
ATOM   4225  O   TYR   266      72.240 108.250  82.290  1.00  0.00            
ATOM   4226  N   SER   267      73.290 106.690  81.050  1.00  0.00            
ATOM   4227  H   SER   267      73.780 105.810  81.140  1.00  0.00            
ATOM   4228  CA  SER   267      72.870 107.150  79.740  1.00  0.00            
ATOM   4229  HA  SER   267      72.120 107.920  79.900  1.00  0.00            
ATOM   4230  CB  SER   267      73.990 107.880  79.010  1.00  0.00            
ATOM   4231  HB1 SER   267      73.890 107.820  77.920  1.00  0.00            
ATOM   4232  HB2 SER   267      74.840 107.210  79.170  1.00  0.00            
ATOM   4233  OG  SER   267      74.260 109.190  79.460  1.00  0.00            
ATOM   4234  HG  SER   267      73.550 109.810  79.270  1.00  0.00            
ATOM   4235  C   SER   267      72.250 106.100  78.830  1.00  0.00            
ATOM   4236  O   SER   267      72.700 104.950  78.760  1.00  0.00            
ATOM   4237  N   VAL   268      71.250 106.570  78.090  1.00  0.00            
ATOM   4238  H   VAL   268      70.840 107.480  78.240  1.00  0.00            
ATOM   4239  CA  VAL   268      71.000 106.100  76.740  1.00  0.00            
ATOM   4240  HA  VAL   268      71.280 105.060  76.530  1.00  0.00            
ATOM   4241  CB  VAL   268      69.540 106.340  76.390  1.00  0.00            
ATOM   4242  HB  VAL   268      69.290 107.380  76.640  1.00  0.00            
ATOM   4243  CG1 VAL   268      69.140 105.980  74.960  1.00  0.00            
ATOM   4244 1HG1 VAL   268      69.420 106.750  74.250  1.00  0.00            
ATOM   4245 2HG1 VAL   268      69.510 105.030  74.570  1.00  0.00            
ATOM   4246 3HG1 VAL   268      68.060 105.920  74.850  1.00  0.00            
ATOM   4247  CG2 VAL   268      68.610 105.460  77.220  1.00  0.00            
ATOM   4248 1HG2 VAL   268      67.590 105.530  76.840  1.00  0.00            
ATOM   4249 2HG2 VAL   268      68.980 104.440  77.320  1.00  0.00            
ATOM   4250 3HG2 VAL   268      68.580 105.930  78.210  1.00  0.00            
ATOM   4251  C   VAL   268      71.930 106.800  75.760  1.00  0.00            
ATOM   4252  O   VAL   268      72.170 107.990  75.910  1.00  0.00            
ATOM   4253  N   LEU   269      72.520 106.050  74.820  1.00  0.00            
ATOM   4254  H   LEU   269      72.180 105.100  74.690  1.00  0.00            
ATOM   4255  CA  LEU   269      73.220 106.550  73.660  1.00  0.00            
ATOM   4256  HA  LEU   269      73.460 107.590  73.890  1.00  0.00            
ATOM   4257  CB  LEU   269      74.440 105.640  73.540  1.00  0.00            
ATOM   4258  HB1 LEU   269      74.390 105.270  72.510  1.00  0.00            
ATOM   4259  HB2 LEU   269      74.380 104.670  74.020  1.00  0.00            
ATOM   4260  CG  LEU   269      75.800 106.290  73.790  1.00  0.00            
ATOM   4261  HG  LEU   269      75.960 107.080  73.060  1.00  0.00            
ATOM   4262  CD1 LEU   269      75.940 106.840  75.210  1.00  0.00            
ATOM   4263 1HD1 LEU   269      76.970 106.750  75.550  1.00  0.00            
ATOM   4264 2HD1 LEU   269      75.530 107.850  75.240  1.00  0.00            
ATOM   4265 3HD1 LEU   269      75.410 106.250  75.970  1.00  0.00            
ATOM   4266  CD2 LEU   269      76.960 105.340  73.520  1.00  0.00            
ATOM   4267 1HD2 LEU   269      77.040 105.000  72.480  1.00  0.00            
ATOM   4268 2HD2 LEU   269      77.890 105.770  73.880  1.00  0.00            
ATOM   4269 3HD2 LEU   269      76.930 104.460  74.160  1.00  0.00            
ATOM   4270  C   LEU   269      72.380 106.550  72.390  1.00  0.00            
ATOM   4271  O   LEU   269      72.570 107.470  71.600  1.00  0.00            
ATOM   4272  N   GLU   270      71.520 105.560  72.150  1.00  0.00            
ATOM   4273  H   GLU   270      71.420 104.780  72.780  1.00  0.00            
ATOM   4274  CA  GLU   270      70.760 105.460  70.910  1.00  0.00            
ATOM   4275  HA  GLU   270      70.360 106.460  70.730  1.00  0.00            
ATOM   4276  CB  GLU   270      71.640 105.040  69.740  1.00  0.00            
ATOM   4277  HB1 GLU   270      71.920 103.990  69.840  1.00  0.00            
ATOM   4278  HB2 GLU   270      72.580 105.580  69.620  1.00  0.00            
ATOM   4279  CG  GLU   270      70.980 105.200  68.370  1.00  0.00            
ATOM   4280  HG1 GLU   270      70.880 106.270  68.200  1.00  0.00            
ATOM   4281  HG2 GLU   270      69.980 104.750  68.400  1.00  0.00            
ATOM   4282  CD  GLU   270      71.800 104.540  67.270  1.00  0.00            
ATOM   4283  OE1 GLU   270      71.670 103.320  67.060  1.00  0.00            
ATOM   4284  OE2 GLU   270      72.450 105.250  66.480  1.00  0.00            
ATOM   4285  C   GLU   270      69.570 104.540  71.090  1.00  0.00            
ATOM   4286  O   GLU   270      69.650 103.640  71.930  1.00  0.00            
ATOM   4287  N   ARG   271      68.440 104.870  70.450  1.00  0.00            
ATOM   4288  H   ARG   271      68.550 105.750  69.980  1.00  0.00            
ATOM   4289  CA  ARG   271      67.250 104.050  70.330  1.00  0.00            
ATOM   4290  HA  ARG   271      67.620 103.040  70.510  1.00  0.00            
ATOM   4291  CB  ARG   271      66.220 104.680  71.270  1.00  0.00            
ATOM   4292  HB1 ARG   271      65.610 105.460  70.830  1.00  0.00            
ATOM   4293  HB2 ARG   271      66.790 105.150  72.080  1.00  0.00            
ATOM   4294  CG  ARG   271      65.400 103.720  72.130  1.00  0.00            
ATOM   4295  HG1 ARG   271      64.530 104.290  72.460  1.00  0.00            
ATOM   4296  HG2 ARG   271      65.880 103.320  73.020  1.00  0.00            
ATOM   4297  CD  ARG   271      64.860 102.540  71.330  1.00  0.00            
ATOM   4298  HD1 ARG   271      65.690 101.850  71.160  1.00  0.00            
ATOM   4299  HD2 ARG   271      64.510 102.830  70.340  1.00  0.00            
ATOM   4300  NE  ARG   271      63.900 101.720  72.080  1.00  0.00            
ATOM   4301  HE  ARG   271      64.230 101.070  72.770  1.00  0.00            
ATOM   4302  CZ  ARG   271      62.580 101.760  71.860  1.00  0.00            
ATOM   4303  NH1 ARG   271      61.940 102.530  70.960  1.00  0.00            
ATOM   4304 1HH1 ARG   271      62.460 103.090  70.310  1.00  0.00            
ATOM   4305 2HH1 ARG   271      60.940 102.690  70.990  1.00  0.00            
ATOM   4306  NH2 ARG   271      61.720 101.160  72.690  1.00  0.00            
ATOM   4307 1HH2 ARG   271      62.030 100.720  73.540  1.00  0.00            
ATOM   4308 2HH2 ARG   271      60.710 101.120  72.580  1.00  0.00            
ATOM   4309  C   ARG   271      66.640 104.060  68.940  1.00  0.00            
ATOM   4310  O   ARG   271      66.500 105.100  68.310  1.00  0.00            
ATOM   4311  N   GLU   272      66.190 102.890  68.470  1.00  0.00            
ATOM   4312  H   GLU   272      66.250 102.070  69.050  1.00  0.00            
ATOM   4313  CA  GLU   272      65.550 102.610  67.200  1.00  0.00            
ATOM   4314  HA  GLU   272      65.130 103.510  66.750  1.00  0.00            
ATOM   4315  CB  GLU   272      66.600 102.140  66.190  1.00  0.00            
ATOM   4316  HB1 GLU   272      65.990 101.890  65.320  1.00  0.00            
ATOM   4317  HB2 GLU   272      66.990 101.170  66.480  1.00  0.00            
ATOM   4318  CG  GLU   272      67.800 103.010  65.820  1.00  0.00            
ATOM   4319  HG1 GLU   272      68.540 102.890  66.610  1.00  0.00            
ATOM   4320  HG2 GLU   272      67.590 104.060  65.630  1.00  0.00            
ATOM   4321  CD  GLU   272      68.490 102.500  64.560  1.00  0.00            
ATOM   4322  OE1 GLU   272      68.330 103.160  63.510  1.00  0.00            
ATOM   4323  OE2 GLU   272      69.160 101.440  64.520  1.00  0.00            
ATOM   4324  C   GLU   272      64.440 101.590  67.430  1.00  0.00            
ATOM   4325  O   GLU   272      64.420 100.730  68.310  1.00  0.00            
ATOM   4326  N   ASP   273      63.400 101.720  66.610  1.00  0.00            
ATOM   4327  H   ASP   273      63.410 102.450  65.910  1.00  0.00            
ATOM   4328  CA  ASP   273      62.250 100.840  66.620  1.00  0.00            
ATOM   4329  HA  ASP   273      62.630  99.820  66.710  1.00  0.00            
ATOM   4330  CB  ASP   273      61.290 101.120  67.770  1.00  0.00            
ATOM   4331  HB1 ASP   273      61.880 101.410  68.640  1.00  0.00            
ATOM   4332  HB2 ASP   273      60.670 100.260  68.030  1.00  0.00            
ATOM   4333  CG  ASP   273      60.310 102.260  67.550  1.00  0.00            
ATOM   4334  OD1 ASP   273      59.140 102.050  67.150  1.00  0.00            
ATOM   4335  OD2 ASP   273      60.750 103.410  67.770  1.00  0.00            
ATOM   4336  C   ASP   273      61.540 100.780  65.280  1.00  0.00            
ATOM   4337  O   ASP   273      61.720 101.650  64.430  1.00  0.00            
ATOM   4338  N   LYS   274      61.010  99.610  64.930  1.00  0.00            
ATOM   4339  H   LYS   274      60.950  98.910  65.660  1.00  0.00            
ATOM   4340  CA  LYS   274      60.210  99.440  63.730  1.00  0.00            
ATOM   4341  HA  LYS   274      59.840 100.440  63.500  1.00  0.00            
ATOM   4342  CB  LYS   274      61.050  98.920  62.580  1.00  0.00            
ATOM   4343  HB1 LYS   274      61.900  99.570  62.380  1.00  0.00            
ATOM   4344  HB2 LYS   274      60.450  99.000  61.670  1.00  0.00            
ATOM   4345  CG  LYS   274      61.680  97.530  62.700  1.00  0.00            
ATOM   4346  HG1 LYS   274      60.850  96.870  62.950  1.00  0.00            
ATOM   4347  HG2 LYS   274      62.340  97.520  63.560  1.00  0.00            
ATOM   4348  CD  LYS   274      62.450  97.200  61.420  1.00  0.00            
ATOM   4349  HD1 LYS   274      62.900  98.140  61.100  1.00  0.00            
ATOM   4350  HD2 LYS   274      61.650  96.850  60.780  1.00  0.00            
ATOM   4351  CE  LYS   274      63.570  96.160  61.530  1.00  0.00            
ATOM   4352  HE1 LYS   274      63.170  95.190  61.810  1.00  0.00            
ATOM   4353  HE2 LYS   274      64.270  96.510  62.290  1.00  0.00            
ATOM   4354  NZ  LYS   274      64.240  95.940  60.240  1.00  0.00            
ATOM   4355  HZ1 LYS   274      63.700  95.420  59.570  1.00  0.00            
ATOM   4356  HZ2 LYS   274      64.460  96.830  59.810  1.00  0.00            
ATOM   4357  HZ3 LYS   274      65.000  95.330  60.480  1.00  0.00            
ATOM   4358  C   LYS   274      58.970  98.600  63.980  1.00  0.00            
ATOM   4359  O   LYS   274      58.960  97.770  64.900  1.00  0.00            
ATOM   4360  N   PRO   275      57.920  98.650  63.160  1.00  0.00            
ATOM   4361  CD  PRO   275      57.720  99.540  62.030  1.00  0.00            
ATOM   4362  HD1 PRO   275      58.190  98.970  61.230  1.00  0.00            
ATOM   4363  HD2 PRO   275      57.980 100.590  62.150  1.00  0.00            
ATOM   4364  CG  PRO   275      56.240  99.320  61.720  1.00  0.00            
ATOM   4365  HG1 PRO   275      56.220  98.650  60.860  1.00  0.00            
ATOM   4366  HG2 PRO   275      55.680 100.230  61.510  1.00  0.00            
ATOM   4367  CB  PRO   275      55.570  98.630  62.900  1.00  0.00            
ATOM   4368  HB1 PRO   275      54.840  97.890  62.570  1.00  0.00            
ATOM   4369  HB2 PRO   275      55.240  99.380  63.620  1.00  0.00            
ATOM   4370  CA  PRO   275      56.760  97.830  63.430  1.00  0.00            
ATOM   4371  HA  PRO   275      56.580  97.710  64.500  1.00  0.00            
ATOM   4372  C   PRO   275      56.950  96.440  62.830  1.00  0.00            
ATOM   4373  O   PRO   275      57.400  96.290  61.700  1.00  0.00            
ATOM   4374  N   THR   276      56.480  95.380  63.490  1.00  0.00            
ATOM   4375  H   THR   276      56.040  95.580  64.380  1.00  0.00            
ATOM   4376  CA  THR   276      56.640  93.990  63.120  1.00  0.00            
ATOM   4377  HA  THR   276      56.880  93.850  62.060  1.00  0.00            
ATOM   4378  CB  THR   276      57.760  93.370  63.960  1.00  0.00            
ATOM   4379  HB  THR   276      57.500  93.490  65.010  1.00  0.00            
ATOM   4380  CG2 THR   276      58.160  91.930  63.640  1.00  0.00            
ATOM   4381 1HG2 THR   276      58.990  91.680  64.310  1.00  0.00            
ATOM   4382 2HG2 THR   276      57.300  91.270  63.760  1.00  0.00            
ATOM   4383 3HG2 THR   276      58.560  91.810  62.640  1.00  0.00            
ATOM   4384  OG1 THR   276      58.910  94.160  63.800  1.00  0.00            
ATOM   4385  HG1 THR   276      59.000  94.240  62.850  1.00  0.00            
ATOM   4386  C   THR   276      55.380  93.170  63.330  1.00  0.00            
ATOM   4387  O   THR   276      54.580  93.480  64.210  1.00  0.00            
ATOM   4388  N   THR   277      55.180  92.120  62.530  1.00  0.00            
ATOM   4389  H   THR   277      55.920  91.850  61.890  1.00  0.00            
ATOM   4390  CA  THR   277      53.970  91.330  62.620  1.00  0.00            
ATOM   4391  HA  THR   277      53.500  91.380  63.610  1.00  0.00            
ATOM   4392  CB  THR   277      52.930  91.820  61.630  1.00  0.00            
ATOM   4393  HB  THR   277      53.310  91.620  60.630  1.00  0.00            
ATOM   4394  CG2 THR   277      51.560  91.140  61.690  1.00  0.00            
ATOM   4395 1HG2 THR   277      50.890  91.690  61.030  1.00  0.00            
ATOM   4396 2HG2 THR   277      51.700  90.120  61.340  1.00  0.00            
ATOM   4397 3HG2 THR   277      51.350  91.280  62.750  1.00  0.00            
ATOM   4398  OG1 THR   277      52.660  93.200  61.740  1.00  0.00            
ATOM   4399  HG1 THR   277      52.750  93.640  60.890  1.00  0.00            
ATOM   4400  C   THR   277      54.300  89.860  62.410  1.00  0.00            
ATOM   4401  O   THR   277      55.010  89.620  61.430  1.00  0.00            
ATOM   4402  N   SER   278      53.800  88.880  63.170  1.00  0.00            
ATOM   4403  H   SER   278      53.100  89.180  63.840  1.00  0.00            
ATOM   4404  CA  SER   278      54.030  87.460  62.980  1.00  0.00            
ATOM   4405  HA  SER   278      54.520  87.180  62.050  1.00  0.00            
ATOM   4406  CB  SER   278      54.790  86.930  64.190  1.00  0.00            
ATOM   4407  HB1 SER   278      54.340  87.250  65.130  1.00  0.00            
ATOM   4408  HB2 SER   278      55.820  87.300  64.170  1.00  0.00            
ATOM   4409  OG  SER   278      54.760  85.520  64.230  1.00  0.00            
ATOM   4410  HG  SER   278      55.210  85.230  65.030  1.00  0.00            
ATOM   4411  C   SER   278      52.700  86.720  62.930  1.00  0.00            
ATOM   4412  O   SER   278      51.780  86.950  63.700  1.00  0.00            
ATOM   4413  N   LYS   279      52.700  85.680  62.090  1.00  0.00            
ATOM   4414  H   LYS   279      53.600  85.500  61.660  1.00  0.00            
ATOM   4415  CA  LYS   279      51.630  84.730  61.860  1.00  0.00            
ATOM   4416  HA  LYS   279      50.730  85.230  62.200  1.00  0.00            
ATOM   4417  CB  LYS   279      51.500  84.390  60.380  1.00  0.00            
ATOM   4418  HB1 LYS   279      50.880  83.500  60.270  1.00  0.00            
ATOM   4419  HB2 LYS   279      52.530  84.110  60.140  1.00  0.00            
ATOM   4420  CG  LYS   279      50.830  85.470  59.540  1.00  0.00            
ATOM   4421  HG1 LYS   279      51.220  86.410  59.920  1.00  0.00            
ATOM   4422  HG2 LYS   279      49.750  85.440  59.620  1.00  0.00            
ATOM   4423  CD  LYS   279      51.310  85.270  58.100  1.00  0.00            
ATOM   4424  HD1 LYS   279      51.420  84.250  57.740  1.00  0.00            
ATOM   4425  HD2 LYS   279      52.160  85.920  57.880  1.00  0.00            
ATOM   4426  CE  LYS   279      50.320  86.090  57.280  1.00  0.00            
ATOM   4427  HE1 LYS   279      50.220  87.100  57.660  1.00  0.00            
ATOM   4428  HE2 LYS   279      49.340  85.620  57.310  1.00  0.00            
ATOM   4429  NZ  LYS   279      50.760  86.280  55.890  1.00  0.00            
ATOM   4430  HZ1 LYS   279      50.140  86.870  55.350  1.00  0.00            
ATOM   4431  HZ2 LYS   279      51.680  86.690  55.860  1.00  0.00            
ATOM   4432  HZ3 LYS   279      50.770  85.450  55.310  1.00  0.00            
ATOM   4433  C   LYS   279      51.710  83.470  62.710  1.00  0.00            
ATOM   4434  O   LYS   279      52.790  83.150  63.200  1.00  0.00            
ATOM   4435  N   PRO   280      50.600  82.760  62.970  1.00  0.00            
ATOM   4436  CD  PRO   280      49.260  83.060  62.500  1.00  0.00            
ATOM   4437  HD1 PRO   280      49.210  83.110  61.410  1.00  0.00            
ATOM   4438  HD2 PRO   280      49.040  84.050  62.900  1.00  0.00            
ATOM   4439  CG  PRO   280      48.430  81.890  63.020  1.00  0.00            
ATOM   4440  HG1 PRO   280      48.250  81.110  62.280  1.00  0.00            
ATOM   4441  HG2 PRO   280      47.470  82.280  63.370  1.00  0.00            
ATOM   4442  CB  PRO   280      49.240  81.160  64.090  1.00  0.00            
ATOM   4443  HB1 PRO   280      49.070  80.090  64.200  1.00  0.00            
ATOM   4444  HB2 PRO   280      49.050  81.670  65.030  1.00  0.00            
ATOM   4445  CA  PRO   280      50.650  81.450  63.570  1.00  0.00            
ATOM   4446  HA  PRO   280      51.360  81.400  64.400  1.00  0.00            
ATOM   4447  C   PRO   280      51.170  80.360  62.640  1.00  0.00            
ATOM   4448  O   PRO   280      51.410  80.530  61.450  1.00  0.00            
ATOM   4449  N   GLY   281      51.400  79.190  63.240  1.00  0.00            
ATOM   4450  H   GLY   281      51.190  79.030  64.210  1.00  0.00            
ATOM   4451  CA  GLY   281      52.030  78.080  62.540  1.00  0.00            
ATOM   4452  HA1 GLY   281      52.470  77.440  63.300  1.00  0.00            
ATOM   4453  HA2 GLY   281      52.850  78.420  61.910  1.00  0.00            
ATOM   4454  C   GLY   281      50.950  77.480  61.660  1.00  0.00            
ATOM   4455  O   GLY   281      49.850  78.010  61.510  1.00  0.00            
ATOM   4456  N   ALA   282      51.320  76.310  61.130  1.00  0.00            
ATOM   4457  H   ALA   282      52.300  76.120  60.990  1.00  0.00            
ATOM   4458  CA  ALA   282      50.410  75.360  60.510  1.00  0.00            
ATOM   4459  HA  ALA   282      49.670  75.880  59.910  1.00  0.00            
ATOM   4460  CB  ALA   282      51.320  74.420  59.720  1.00  0.00            
ATOM   4461  HB1 ALA   282      51.700  74.930  58.840  1.00  0.00            
ATOM   4462  HB2 ALA   282      52.090  74.010  60.380  1.00  0.00            
ATOM   4463  HB3 ALA   282      50.770  73.510  59.480  1.00  0.00            
ATOM   4464  C   ALA   282      49.610  74.570  61.530  1.00  0.00            
ATOM   4465  O   ALA   282      49.990  74.370  62.690  1.00  0.00            
ATOM   4466  N   PRO   283      48.430  74.030  61.210  1.00  0.00            
ATOM   4467  CD  PRO   283      47.580  74.310  60.080  1.00  0.00            
ATOM   4468  HD1 PRO   283      48.170  74.190  59.160  1.00  0.00            
ATOM   4469  HD2 PRO   283      47.250  75.340  60.070  1.00  0.00            
ATOM   4470  CG  PRO   283      46.480  73.260  60.060  1.00  0.00            
ATOM   4471  HG1 PRO   283      46.780  72.340  59.560  1.00  0.00            
ATOM   4472  HG2 PRO   283      45.500  73.640  59.770  1.00  0.00            
ATOM   4473  CB  PRO   283      46.410  72.760  61.500  1.00  0.00            
ATOM   4474  HB1 PRO   283      46.060  71.730  61.620  1.00  0.00            
ATOM   4475  HB2 PRO   283      45.830  73.470  62.070  1.00  0.00            
ATOM   4476  CA  PRO   283      47.830  72.980  62.010  1.00  0.00            
ATOM   4477  HA  PRO   283      47.690  73.420  63.000  1.00  0.00            
ATOM   4478  C   PRO   283      48.710  71.740  62.090  1.00  0.00            
ATOM   4479  O   PRO   283      49.550  71.550  61.210  1.00  0.00            
ATOM   4480  N   PHE   284      48.510  70.900  63.100  1.00  0.00            
ATOM   4481  H   PHE   284      47.680  71.010  63.680  1.00  0.00            
ATOM   4482  CA  PHE   284      49.400  69.790  63.390  1.00  0.00            
ATOM   4483  HA  PHE   284      50.410  70.190  63.460  1.00  0.00            
ATOM   4484  CB  PHE   284      48.940  69.150  64.700  1.00  0.00            
ATOM   4485  HB1 PHE   284      49.450  68.200  64.790  1.00  0.00            
ATOM   4486  HB2 PHE   284      47.870  68.930  64.670  1.00  0.00            
ATOM   4487  CG  PHE   284      49.170  70.020  65.920  1.00  0.00            
ATOM   4488  CD1 PHE   284      50.180  70.970  66.110  1.00  0.00            
ATOM   4489  HD1 PHE   284      50.830  71.300  65.320  1.00  0.00            
ATOM   4490  CE1 PHE   284      50.500  71.390  67.400  1.00  0.00            
ATOM   4491  HE1 PHE   284      51.180  72.230  67.510  1.00  0.00            
ATOM   4492  CZ  PHE   284      49.740  70.940  68.480  1.00  0.00            
ATOM   4493  HZ  PHE   284      49.730  71.330  69.490  1.00  0.00            
ATOM   4494  CE2 PHE   284      48.670  70.050  68.320  1.00  0.00            
ATOM   4495  HE2 PHE   284      48.060  69.730  69.140  1.00  0.00            
ATOM   4496  CD2 PHE   284      48.400  69.610  67.010  1.00  0.00            
ATOM   4497  HD2 PHE   284      47.760  68.740  66.970  1.00  0.00            
ATOM   4498  C   PHE   284      49.550  68.690  62.350  1.00  0.00            
ATOM   4499  O   PHE   284      48.680  68.480  61.500  1.00  0.00            
ATOM   4500  N   ILE   285      50.710  68.040  62.410  1.00  0.00            
ATOM   4501  H   ILE   285      51.350  68.190  63.180  1.00  0.00            
ATOM   4502  CA  ILE   285      50.960  66.800  61.700  1.00  0.00            
ATOM   4503  HA  ILE   285      49.980  66.530  61.310  1.00  0.00            
ATOM   4504  CB  ILE   285      51.940  67.060  60.560  1.00  0.00            
ATOM   4505  HB  ILE   285      52.120  66.060  60.160  1.00  0.00            
ATOM   4506  CG2 ILE   285      51.310  67.950  59.490  1.00  0.00            
ATOM   4507 1HG2 ILE   285      51.470  69.010  59.710  1.00  0.00            
ATOM   4508 2HG2 ILE   285      51.720  67.730  58.510  1.00  0.00            
ATOM   4509 3HG2 ILE   285      50.260  67.690  59.370  1.00  0.00            
ATOM   4510  CG1 ILE   285      53.240  67.760  60.950  1.00  0.00            
ATOM   4511 1HG1 ILE   285      53.710  67.070  61.670  1.00  0.00            
ATOM   4512 2HG1 ILE   285      53.100  68.740  61.400  1.00  0.00            
ATOM   4513  CD  ILE   285      54.300  67.930  59.870  1.00  0.00            
ATOM   4514  HD1 ILE   285      54.010  68.750  59.210  1.00  0.00            
ATOM   4515  HD2 ILE   285      55.270  68.220  60.280  1.00  0.00            
ATOM   4516  HD3 ILE   285      54.380  67.040  59.240  1.00  0.00            
ATOM   4517  C   ILE   285      51.480  65.850  62.770  1.00  0.00            
ATOM   4518  O   ILE   285      51.680  66.260  63.910  1.00  0.00            
ATOM   4519  N   THR   286      51.840  64.600  62.480  1.00  0.00            
ATOM   4520  H   THR   286      51.530  64.210  61.610  1.00  0.00            
ATOM   4521  CA  THR   286      52.310  63.730  63.550  1.00  0.00            
ATOM   4522  HA  THR   286      51.520  63.680  64.290  1.00  0.00            
ATOM   4523  CB  THR   286      52.550  62.360  62.930  1.00  0.00            
ATOM   4524  HB  THR   286      53.320  62.440  62.170  1.00  0.00            
ATOM   4525  CG2 THR   286      52.990  61.190  63.820  1.00  0.00            
ATOM   4526 1HG2 THR   286      53.690  61.500  64.600  1.00  0.00            
ATOM   4527 2HG2 THR   286      52.070  60.780  64.230  1.00  0.00            
ATOM   4528 3HG2 THR   286      53.450  60.440  63.180  1.00  0.00            
ATOM   4529  OG1 THR   286      51.400  61.950  62.220  1.00  0.00            
ATOM   4530  HG1 THR   286      50.840  61.450  62.800  1.00  0.00            
ATOM   4531  C   THR   286      53.520  64.320  64.270  1.00  0.00            
ATOM   4532  O   THR   286      53.460  64.360  65.500  1.00  0.00            
ATOM   4533  N   SER   287      54.600  64.820  63.670  1.00  0.00            
ATOM   4534  H   SER   287      54.690  64.870  62.660  1.00  0.00            
ATOM   4535  CA  SER   287      55.790  65.250  64.360  1.00  0.00            
ATOM   4536  HA  SER   287      56.180  64.500  65.050  1.00  0.00            
ATOM   4537  CB  SER   287      56.840  65.400  63.260  1.00  0.00            
ATOM   4538  HB1 SER   287      57.770  65.810  63.660  1.00  0.00            
ATOM   4539  HB2 SER   287      56.500  66.100  62.500  1.00  0.00            
ATOM   4540  OG  SER   287      57.310  64.240  62.620  1.00  0.00            
ATOM   4541  HG  SER   287      57.810  64.580  61.880  1.00  0.00            
ATOM   4542  C   SER   287      55.660  66.600  65.060  1.00  0.00            
ATOM   4543  O   SER   287      56.570  66.920  65.820  1.00  0.00            
ATOM   4544  N   THR   288      54.550  67.310  64.860  1.00  0.00            
ATOM   4545  H   THR   288      53.970  66.980  64.100  1.00  0.00            
ATOM   4546  CA  THR   288      54.240  68.590  65.470  1.00  0.00            
ATOM   4547  HA  THR   288      55.130  69.000  65.950  1.00  0.00            
ATOM   4548  CB  THR   288      53.880  69.640  64.430  1.00  0.00            
ATOM   4549  HB  THR   288      53.850  70.650  64.830  1.00  0.00            
ATOM   4550  CG2 THR   288      54.940  69.700  63.320  1.00  0.00            
ATOM   4551 1HG2 THR   288      54.700  70.560  62.700  1.00  0.00            
ATOM   4552 2HG2 THR   288      55.900  69.930  63.780  1.00  0.00            
ATOM   4553 3HG2 THR   288      55.150  68.800  62.740  1.00  0.00            
ATOM   4554  OG1 THR   288      52.650  69.290  63.840  1.00  0.00            
ATOM   4555  HG1 THR   288      52.630  69.940  63.130  1.00  0.00            
ATOM   4556  C   THR   288      53.250  68.400  66.610  1.00  0.00            
ATOM   4557  O   THR   288      53.550  68.960  67.660  1.00  0.00            
ATOM   4558  N   LEU   289      52.350  67.420  66.560  1.00  0.00            
ATOM   4559  H   LEU   289      52.270  66.900  65.690  1.00  0.00            
ATOM   4560  CA  LEU   289      51.540  66.960  67.670  1.00  0.00            
ATOM   4561  HA  LEU   289      51.020  67.870  67.960  1.00  0.00            
ATOM   4562  CB  LEU   289      50.410  66.000  67.290  1.00  0.00            
ATOM   4563  HB1 LEU   289      50.890  65.270  66.640  1.00  0.00            
ATOM   4564  HB2 LEU   289      49.720  66.610  66.710  1.00  0.00            
ATOM   4565  CG  LEU   289      49.720  65.240  68.420  1.00  0.00            
ATOM   4566  HG  LEU   289      50.380  64.960  69.240  1.00  0.00            
ATOM   4567  CD1 LEU   289      48.800  66.280  69.060  1.00  0.00            
ATOM   4568 1HD1 LEU   289      48.320  65.810  69.910  1.00  0.00            
ATOM   4569 2HD1 LEU   289      49.290  67.180  69.430  1.00  0.00            
ATOM   4570 3HD1 LEU   289      48.050  66.600  68.340  1.00  0.00            
ATOM   4571  CD2 LEU   289      48.980  64.000  67.940  1.00  0.00            
ATOM   4572 1HD2 LEU   289      48.110  64.160  67.300  1.00  0.00            
ATOM   4573 2HD2 LEU   289      49.610  63.200  67.540  1.00  0.00            
ATOM   4574 3HD2 LEU   289      48.680  63.580  68.900  1.00  0.00            
ATOM   4575  C   LEU   289      52.420  66.450  68.800  1.00  0.00            
ATOM   4576  O   LEU   289      52.320  66.870  69.950  1.00  0.00            
ATOM   4577  N   GLN   290      53.390  65.580  68.510  1.00  0.00            
ATOM   4578  H   GLN   290      53.480  65.230  67.560  1.00  0.00            
ATOM   4579  CA  GLN   290      54.250  64.940  69.480  1.00  0.00            
ATOM   4580  HA  GLN   290      53.590  64.680  70.300  1.00  0.00            
ATOM   4581  CB  GLN   290      54.850  63.630  68.970  1.00  0.00            
ATOM   4582  HB1 GLN   290      54.000  63.090  68.560  1.00  0.00            
ATOM   4583  HB2 GLN   290      55.350  63.080  69.760  1.00  0.00            
ATOM   4584  CG  GLN   290      55.900  63.930  67.900  1.00  0.00            
ATOM   4585  HG1 GLN   290      56.720  64.440  68.400  1.00  0.00            
ATOM   4586  HG2 GLN   290      55.590  64.590  67.090  1.00  0.00            
ATOM   4587  CD  GLN   290      56.300  62.610  67.250  1.00  0.00            
ATOM   4588  OE1 GLN   290      55.800  62.180  66.220  1.00  0.00            
ATOM   4589  NE2 GLN   290      57.270  61.970  67.900  1.00  0.00            
ATOM   4590 1HE2 GLN   290      57.660  62.370  68.740  1.00  0.00            
ATOM   4591 2HE2 GLN   290      57.440  61.110  67.400  1.00  0.00            
ATOM   4592  C   GLN   290      55.220  65.930  70.110  1.00  0.00            
ATOM   4593  O   GLN   290      55.500  65.910  71.310  1.00  0.00            
ATOM   4594  N   GLN   291      55.640  66.950  69.350  1.00  0.00            
ATOM   4595  H   GLN   291      55.320  66.990  68.390  1.00  0.00            
ATOM   4596  CA  GLN   291      56.580  67.960  69.800  1.00  0.00            
ATOM   4597  HA  GLN   291      57.370  67.420  70.330  1.00  0.00            
ATOM   4598  CB  GLN   291      57.160  68.720  68.620  1.00  0.00            
ATOM   4599  HB1 GLN   291      56.360  69.110  67.990  1.00  0.00            
ATOM   4600  HB2 GLN   291      57.750  67.960  68.090  1.00  0.00            
ATOM   4601  CG  GLN   291      58.070  69.890  69.000  1.00  0.00            
ATOM   4602  HG1 GLN   291      57.490  70.630  69.540  1.00  0.00            
ATOM   4603  HG2 GLN   291      58.420  70.350  68.080  1.00  0.00            
ATOM   4604  CD  GLN   291      59.340  69.460  69.730  1.00  0.00            
ATOM   4605  OE1 GLN   291      59.740  68.300  69.710  1.00  0.00            
ATOM   4606  NE2 GLN   291      59.990  70.430  70.370  1.00  0.00            
ATOM   4607 1HE2 GLN   291      59.710  71.400  70.370  1.00  0.00            
ATOM   4608 2HE2 GLN   291      60.920  70.180  70.670  1.00  0.00            
ATOM   4609  C   GLN   291      55.960  68.970  70.750  1.00  0.00            
ATOM   4610  O   GLN   291      56.660  69.440  71.650  1.00  0.00            
ATOM   4611  N   ALA   292      54.670  69.300  70.670  1.00  0.00            
ATOM   4612  H   ALA   292      54.100  68.890  69.940  1.00  0.00            
ATOM   4613  CA  ALA   292      53.910  70.180  71.520  1.00  0.00            
ATOM   4614  HA  ALA   292      54.420  71.080  71.860  1.00  0.00            
ATOM   4615  CB  ALA   292      52.690  70.570  70.700  1.00  0.00            
ATOM   4616  HB1 ALA   292      52.980  71.410  70.070  1.00  0.00            
ATOM   4617  HB2 ALA   292      52.240  69.760  70.130  1.00  0.00            
ATOM   4618  HB3 ALA   292      51.940  71.010  71.360  1.00  0.00            
ATOM   4619  C   ALA   292      53.390  69.420  72.730  1.00  0.00            
ATOM   4620  O   ALA   292      53.350  69.960  73.830  1.00  0.00            
ATOM   4621  N   ALA   293      53.110  68.110  72.650  1.00  0.00            
ATOM   4622  H   ALA   293      52.850  67.680  71.780  1.00  0.00            
ATOM   4623  CA  ALA   293      52.900  67.220  73.770  1.00  0.00            
ATOM   4624  HA  ALA   293      52.280  67.880  74.380  1.00  0.00            
ATOM   4625  CB  ALA   293      51.980  66.120  73.250  1.00  0.00            
ATOM   4626  HB1 ALA   293      51.650  65.450  74.050  1.00  0.00            
ATOM   4627  HB2 ALA   293      51.080  66.530  72.780  1.00  0.00            
ATOM   4628  HB3 ALA   293      52.520  65.420  72.620  1.00  0.00            
ATOM   4629  C   ALA   293      54.010  66.780  74.720  1.00  0.00            
ATOM   4630  O   ALA   293      53.960  67.140  75.890  1.00  0.00            
ATOM   4631  N   SER   294      55.100  66.230  74.180  1.00  0.00            
ATOM   4632  H   SER   294      55.120  65.980  73.200  1.00  0.00            
ATOM   4633  CA  SER   294      56.230  65.960  75.040  1.00  0.00            
ATOM   4634  HA  SER   294      55.800  65.310  75.800  1.00  0.00            
ATOM   4635  CB  SER   294      57.230  65.130  74.230  1.00  0.00            
ATOM   4636  HB1 SER   294      56.930  64.080  74.200  1.00  0.00            
ATOM   4637  HB2 SER   294      58.160  65.010  74.780  1.00  0.00            
ATOM   4638  OG  SER   294      57.490  65.680  72.960  1.00  0.00            
ATOM   4639  HG  SER   294      56.720  65.540  72.400  1.00  0.00            
ATOM   4640  C   SER   294      56.900  67.150  75.720  1.00  0.00            
ATOM   4641  O   SER   294      57.850  66.910  76.450  1.00  0.00            
ATOM   4642  N   THR   295      56.430  68.390  75.560  1.00  0.00            
ATOM   4643  H   THR   295      55.640  68.430  74.940  1.00  0.00            
ATOM   4644  CA  THR   295      57.060  69.570  76.120  1.00  0.00            
ATOM   4645  HA  THR   295      57.800  69.310  76.870  1.00  0.00            
ATOM   4646  CB  THR   295      57.670  70.470  75.050  1.00  0.00            
ATOM   4647  HB  THR   295      57.980  71.440  75.440  1.00  0.00            
ATOM   4648  CG2 THR   295      58.850  69.820  74.330  1.00  0.00            
ATOM   4649 1HG2 THR   295      59.280  70.410  73.530  1.00  0.00            
ATOM   4650 2HG2 THR   295      59.580  69.600  75.110  1.00  0.00            
ATOM   4651 3HG2 THR   295      58.530  68.840  73.980  1.00  0.00            
ATOM   4652  OG1 THR   295      56.670  70.840  74.120  1.00  0.00            
ATOM   4653  HG1 THR   295      56.780  70.220  73.400  1.00  0.00            
ATOM   4654  C   THR   295      56.130  70.420  76.980  1.00  0.00            
ATOM   4655  O   THR   295      56.500  70.810  78.080  1.00  0.00            
ATOM   4656  N   ARG   296      54.860  70.490  76.580  1.00  0.00            
ATOM   4657  H   ARG   296      54.730  70.250  75.610  1.00  0.00            
ATOM   4658  CA  ARG   296      53.860  71.200  77.370  1.00  0.00            
ATOM   4659  HA  ARG   296      54.250  71.470  78.350  1.00  0.00            
ATOM   4660  CB  ARG   296      53.620  72.580  76.780  1.00  0.00            
ATOM   4661  HB1 ARG   296      54.590  73.080  76.790  1.00  0.00            
ATOM   4662  HB2 ARG   296      52.970  73.130  77.480  1.00  0.00            
ATOM   4663  CG  ARG   296      52.890  72.600  75.450  1.00  0.00            
ATOM   4664  HG1 ARG   296      52.020  71.950  75.470  1.00  0.00            
ATOM   4665  HG2 ARG   296      53.610  72.210  74.730  1.00  0.00            
ATOM   4666  CD  ARG   296      52.530  74.050  75.120  1.00  0.00            
ATOM   4667  HD1 ARG   296      53.400  74.690  74.970  1.00  0.00            
ATOM   4668  HD2 ARG   296      51.970  74.430  75.980  1.00  0.00            
ATOM   4669  NE  ARG   296      51.560  74.080  74.030  1.00  0.00            
ATOM   4670  HE  ARG   296      50.600  74.370  74.190  1.00  0.00            
ATOM   4671  CZ  ARG   296      51.860  74.050  72.720  1.00  0.00            
ATOM   4672  NH1 ARG   296      53.070  73.770  72.240  1.00  0.00            
ATOM   4673 1HH1 ARG   296      53.910  73.650  72.790  1.00  0.00            
ATOM   4674 2HH1 ARG   296      53.300  73.850  71.260  1.00  0.00            
ATOM   4675  NH2 ARG   296      50.920  74.290  71.790  1.00  0.00            
ATOM   4676 1HH2 ARG   296      49.990  74.620  72.010  1.00  0.00            
ATOM   4677 2HH2 ARG   296      51.170  74.430  70.830  1.00  0.00            
ATOM   4678  C   ARG   296      52.560  70.480  77.690  1.00  0.00            
ATOM   4679  O   ARG   296      51.730  71.000  78.420  1.00  0.00            
ATOM   4680  N   LEU   297      52.470  69.180  77.390  1.00  0.00            
ATOM   4681  H   LEU   297      53.200  68.830  76.790  1.00  0.00            
ATOM   4682  CA  LEU   297      51.510  68.240  77.920  1.00  0.00            
ATOM   4683  HA  LEU   297      50.820  68.800  78.550  1.00  0.00            
ATOM   4684  CB  LEU   297      50.680  67.690  76.760  1.00  0.00            
ATOM   4685  HB1 LEU   297      51.230  67.010  76.110  1.00  0.00            
ATOM   4686  HB2 LEU   297      50.460  68.490  76.060  1.00  0.00            
ATOM   4687  CG  LEU   297      49.320  67.130  77.160  1.00  0.00            
ATOM   4688  HG  LEU   297      49.470  66.340  77.890  1.00  0.00            
ATOM   4689  CD1 LEU   297      48.300  68.080  77.780  1.00  0.00            
ATOM   4690 1HD1 LEU   297      47.420  67.560  78.160  1.00  0.00            
ATOM   4691 2HD1 LEU   297      48.770  68.580  78.620  1.00  0.00            
ATOM   4692 3HD1 LEU   297      47.970  68.860  77.090  1.00  0.00            
ATOM   4693  CD2 LEU   297      48.690  66.480  75.920  1.00  0.00            
ATOM   4694 1HD2 LEU   297      49.380  65.770  75.460  1.00  0.00            
ATOM   4695 2HD2 LEU   297      47.770  66.020  76.260  1.00  0.00            
ATOM   4696 3HD2 LEU   297      48.480  67.220  75.150  1.00  0.00            
ATOM   4697  C   LEU   297      52.140  67.210  78.840  1.00  0.00            
ATOM   4698  O   LEU   297      51.500  66.640  79.720  1.00  0.00            
ATOM   4699  N   GLY   298      53.450  66.960  78.690  1.00  0.00            
ATOM   4700  H   GLY   298      53.920  67.460  77.940  1.00  0.00            
ATOM   4701  CA  GLY   298      54.140  65.860  79.330  1.00  0.00            
ATOM   4702  HA1 GLY   298      53.980  65.920  80.400  1.00  0.00            
ATOM   4703  HA2 GLY   298      55.190  66.130  79.190  1.00  0.00            
ATOM   4704  C   GLY   298      53.950  64.460  78.760  1.00  0.00            
ATOM   4705  O   GLY   298      54.490  63.570  79.410  1.00  0.00            
ATOM   4706  N   PHE   299      53.320  64.220  77.610  1.00  0.00            
ATOM   4707  H   PHE   299      52.910  64.950  77.050  1.00  0.00            
ATOM   4708  CA  PHE   299      53.020  62.890  77.100  1.00  0.00            
ATOM   4709  HA  PHE   299      52.930  62.180  77.920  1.00  0.00            
ATOM   4710  CB  PHE   299      51.690  62.910  76.350  1.00  0.00            
ATOM   4711  HB1 PHE   299      51.610  61.900  75.940  1.00  0.00            
ATOM   4712  HB2 PHE   299      51.690  63.560  75.470  1.00  0.00            
ATOM   4713  CG  PHE   299      50.370  63.100  77.050  1.00  0.00            
ATOM   4714  CD1 PHE   299      49.240  62.810  76.280  1.00  0.00            
ATOM   4715  HD1 PHE   299      49.390  62.500  75.250  1.00  0.00            
ATOM   4716  CE1 PHE   299      47.980  63.050  76.840  1.00  0.00            
ATOM   4717  HE1 PHE   299      47.130  62.920  76.190  1.00  0.00            
ATOM   4718  CZ  PHE   299      47.820  63.540  78.140  1.00  0.00            
ATOM   4719  HZ  PHE   299      46.850  63.850  78.510  1.00  0.00            
ATOM   4720  CE2 PHE   299      48.960  63.760  78.920  1.00  0.00            
ATOM   4721  HE2 PHE   299      48.950  64.180  79.910  1.00  0.00            
ATOM   4722  CD2 PHE   299      50.240  63.560  78.370  1.00  0.00            
ATOM   4723  HD2 PHE   299      51.130  63.740  78.950  1.00  0.00            
ATOM   4724  C   PHE   299      54.110  62.470  76.130  1.00  0.00            
ATOM   4725  O   PHE   299      54.370  63.190  75.170  1.00  0.00            
ATOM   4726  N   GLY   300      54.580  61.230  76.250  1.00  0.00            
ATOM   4727  H   GLY   300      54.170  60.640  76.950  1.00  0.00            
ATOM   4728  CA  GLY   300      55.320  60.590  75.180  1.00  0.00            
ATOM   4729  HA1 GLY   300      55.970  59.860  75.670  1.00  0.00            
ATOM   4730  HA2 GLY   300      56.110  61.250  74.830  1.00  0.00            
ATOM   4731  C   GLY   300      54.540  60.110  73.970  1.00  0.00            
ATOM   4732  O   GLY   300      53.310  60.030  73.900  1.00  0.00            
ATOM   4733  N   VAL   301      55.330  59.860  72.920  1.00  0.00            
ATOM   4734  H   VAL   301      56.310  60.060  73.060  1.00  0.00            
ATOM   4735  CA  VAL   301      54.890  59.530  71.580  1.00  0.00            
ATOM   4736  HA  VAL   301      54.430  60.440  71.200  1.00  0.00            
ATOM   4737  CB  VAL   301      56.050  59.270  70.630  1.00  0.00            
ATOM   4738  HB  VAL   301      56.740  60.100  70.790  1.00  0.00            
ATOM   4739  CG1 VAL   301      56.930  58.080  70.970  1.00  0.00            
ATOM   4740 1HG1 VAL   301      57.660  58.010  70.160  1.00  0.00            
ATOM   4741 2HG1 VAL   301      57.320  58.140  71.990  1.00  0.00            
ATOM   4742 3HG1 VAL   301      56.420  57.120  70.920  1.00  0.00            
ATOM   4743  CG2 VAL   301      55.720  59.260  69.140  1.00  0.00            
ATOM   4744 1HG2 VAL   301      56.510  58.930  68.460  1.00  0.00            
ATOM   4745 2HG2 VAL   301      54.850  58.630  68.990  1.00  0.00            
ATOM   4746 3HG2 VAL   301      55.440  60.280  68.880  1.00  0.00            
ATOM   4747  C   VAL   301      53.850  58.430  71.480  1.00  0.00            
ATOM   4748  O   VAL   301      52.860  58.530  70.760  1.00  0.00            
ATOM   4749  N   LYS   302      53.960  57.470  72.400  1.00  0.00            
ATOM   4750  H   LYS   302      54.640  57.730  73.100  1.00  0.00            
ATOM   4751  CA  LYS   302      53.150  56.270  72.490  1.00  0.00            
ATOM   4752  HA  LYS   302      52.740  56.020  71.510  1.00  0.00            
ATOM   4753  CB  LYS   302      53.990  55.110  73.000  1.00  0.00            
ATOM   4754  HB1 LYS   302      54.010  55.110  74.090  1.00  0.00            
ATOM   4755  HB2 LYS   302      55.030  55.040  72.690  1.00  0.00            
ATOM   4756  CG  LYS   302      53.390  53.770  72.590  1.00  0.00            
ATOM   4757  HG1 LYS   302      53.340  53.700  71.500  1.00  0.00            
ATOM   4758  HG2 LYS   302      52.340  53.710  72.880  1.00  0.00            
ATOM   4759  CD  LYS   302      54.170  52.540  73.040  1.00  0.00            
ATOM   4760  HD1 LYS   302      54.280  52.550  74.120  1.00  0.00            
ATOM   4761  HD2 LYS   302      55.130  52.710  72.540  1.00  0.00            
ATOM   4762  CE  LYS   302      53.580  51.180  72.730  1.00  0.00            
ATOM   4763  HE1 LYS   302      54.240  50.360  73.010  1.00  0.00            
ATOM   4764  HE2 LYS   302      53.500  51.020  71.650  1.00  0.00            
ATOM   4765  NZ  LYS   302      52.210  50.930  73.200  1.00  0.00            
ATOM   4766  HZ1 LYS   302      51.620  51.520  72.630  1.00  0.00            
ATOM   4767  HZ2 LYS   302      52.050  49.960  72.960  1.00  0.00            
ATOM   4768  HZ3 LYS   302      52.060  51.030  74.200  1.00  0.00            
ATOM   4769  C   LYS   302      51.840  56.600  73.200  1.00  0.00            
ATOM   4770  O   LYS   302      50.810  56.420  72.550  1.00  0.00            
ATOM   4771  N   LYS   303      51.840  57.300  74.340  1.00  0.00            
ATOM   4772  H   LYS   303      52.670  57.380  74.900  1.00  0.00            
ATOM   4773  CA  LYS   303      50.620  57.940  74.790  1.00  0.00            
ATOM   4774  HA  LYS   303      49.900  57.140  74.910  1.00  0.00            
ATOM   4775  CB  LYS   303      50.840  58.510  76.190  1.00  0.00            
ATOM   4776  HB1 LYS   303      51.460  59.400  76.090  1.00  0.00            
ATOM   4777  HB2 LYS   303      51.260  57.750  76.850  1.00  0.00            
ATOM   4778  CG  LYS   303      49.570  59.090  76.800  1.00  0.00            
ATOM   4779  HG1 LYS   303      48.840  58.300  76.660  1.00  0.00            
ATOM   4780  HG2 LYS   303      49.250  59.990  76.270  1.00  0.00            
ATOM   4781  CD  LYS   303      49.910  59.540  78.210  1.00  0.00            
ATOM   4782  HD1 LYS   303      50.540  60.430  78.160  1.00  0.00            
ATOM   4783  HD2 LYS   303      50.410  58.740  78.770  1.00  0.00            
ATOM   4784  CE  LYS   303      48.630  60.000  78.910  1.00  0.00            
ATOM   4785  HE1 LYS   303      47.970  59.140  79.070  1.00  0.00            
ATOM   4786  HE2 LYS   303      48.180  60.800  78.330  1.00  0.00            
ATOM   4787  NZ  LYS   303      48.990  60.410  80.280  1.00  0.00            
ATOM   4788  HZ1 LYS   303      49.300  59.630  80.840  1.00  0.00            
ATOM   4789  HZ2 LYS   303      49.650  61.170  80.230  1.00  0.00            
ATOM   4790  HZ3 LYS   303      48.140  60.710  80.730  1.00  0.00            
ATOM   4791  C   LYS   303      49.930  58.890  73.820  1.00  0.00            
ATOM   4792  O   LYS   303      48.780  58.590  73.510  1.00  0.00            
ATOM   4793  N   THR   304      50.600  59.940  73.340  1.00  0.00            
ATOM   4794  H   THR   304      51.550  60.000  73.670  1.00  0.00            
ATOM   4795  CA  THR   304      50.020  60.900  72.420  1.00  0.00            
ATOM   4796  HA  THR   304      49.300  61.530  72.930  1.00  0.00            
ATOM   4797  CB  THR   304      51.180  61.790  71.970  1.00  0.00            
ATOM   4798  HB  THR   304      51.900  61.260  71.350  1.00  0.00            
ATOM   4799  CG2 THR   304      50.680  63.000  71.200  1.00  0.00            
ATOM   4800 1HG2 THR   304      51.580  63.600  71.110  1.00  0.00            
ATOM   4801 2HG2 THR   304      50.430  62.760  70.170  1.00  0.00            
ATOM   4802 3HG2 THR   304      49.800  63.500  71.610  1.00  0.00            
ATOM   4803  OG1 THR   304      51.800  62.380  73.090  1.00  0.00            
ATOM   4804  HG1 THR   304      52.670  62.650  72.810  1.00  0.00            
ATOM   4805  C   THR   304      49.310  60.300  71.210  1.00  0.00            
ATOM   4806  O   THR   304      48.170  60.740  71.060  1.00  0.00            
ATOM   4807  N   MET   305      49.920  59.290  70.580  1.00  0.00            
ATOM   4808  H   MET   305      50.790  58.920  70.930  1.00  0.00            
ATOM   4809  CA  MET   305      49.420  58.730  69.340  1.00  0.00            
ATOM   4810  HA  MET   305      48.940  59.590  68.880  1.00  0.00            
ATOM   4811  CB  MET   305      50.580  58.250  68.470  1.00  0.00            
ATOM   4812  HB1 MET   305      50.140  57.800  67.580  1.00  0.00            
ATOM   4813  HB2 MET   305      51.150  57.500  69.010  1.00  0.00            
ATOM   4814  CG  MET   305      51.480  59.400  68.030  1.00  0.00            
ATOM   4815  HG1 MET   305      52.400  59.040  67.580  1.00  0.00            
ATOM   4816  HG2 MET   305      51.870  59.940  68.900  1.00  0.00            
ATOM   4817  SD  MET   305      50.770  60.480  66.760  1.00  0.00            
ATOM   4818  CE  MET   305      51.890  61.880  66.990  1.00  0.00            
ATOM   4819  HE1 MET   305      52.960  61.740  66.860  1.00  0.00            
ATOM   4820  HE2 MET   305      51.550  62.570  66.220  1.00  0.00            
ATOM   4821  HE3 MET   305      51.680  62.350  67.950  1.00  0.00            
ATOM   4822  C   MET   305      48.440  57.610  69.670  1.00  0.00            
ATOM   4823  O   MET   305      47.620  57.390  68.780  1.00  0.00            
ATOM   4824  N   MET   306      48.410  56.980  70.840  1.00  0.00            
ATOM   4825  H   MET   306      49.160  57.170  71.490  1.00  0.00            
ATOM   4826  CA  MET   306      47.420  56.030  71.290  1.00  0.00            
ATOM   4827  HA  MET   306      47.060  55.400  70.480  1.00  0.00            
ATOM   4828  CB  MET   306      47.940  55.160  72.430  1.00  0.00            
ATOM   4829  HB1 MET   306      48.230  55.800  73.270  1.00  0.00            
ATOM   4830  HB2 MET   306      48.850  54.680  72.060  1.00  0.00            
ATOM   4831  CG  MET   306      47.040  54.060  72.970  1.00  0.00            
ATOM   4832  HG1 MET   306      46.740  53.450  72.110  1.00  0.00            
ATOM   4833  HG2 MET   306      46.190  54.390  73.560  1.00  0.00            
ATOM   4834  SD  MET   306      47.920  52.900  74.050  1.00  0.00            
ATOM   4835  CE  MET   306      48.260  54.020  75.430  1.00  0.00            
ATOM   4836  HE1 MET   306      47.340  54.550  75.650  1.00  0.00            
ATOM   4837  HE2 MET   306      48.570  53.580  76.380  1.00  0.00            
ATOM   4838  HE3 MET   306      49.020  54.760  75.150  1.00  0.00            
ATOM   4839  C   MET   306      46.130  56.800  71.580  1.00  0.00            
ATOM   4840  O   MET   306      45.120  56.540  70.930  1.00  0.00            
ATOM   4841  N   MET   307      46.140  57.710  72.560  1.00  0.00            
ATOM   4842  H   MET   307      47.040  57.940  72.970  1.00  0.00            
ATOM   4843  CA  MET   307      45.080  58.650  72.860  1.00  0.00            
ATOM   4844  HA  MET   307      44.250  58.140  73.340  1.00  0.00            
ATOM   4845  CB  MET   307      45.680  59.590  73.900  1.00  0.00            
ATOM   4846  HB1 MET   307      44.970  60.400  74.070  1.00  0.00            
ATOM   4847  HB2 MET   307      46.630  60.060  73.620  1.00  0.00            
ATOM   4848  CG  MET   307      45.790  58.840  75.230  1.00  0.00            
ATOM   4849  HG1 MET   307      46.660  58.190  75.190  1.00  0.00            
ATOM   4850  HG2 MET   307      44.970  58.130  75.240  1.00  0.00            
ATOM   4851  SD  MET   307      45.780  59.720  76.810  1.00  0.00            
ATOM   4852  CE  MET   307      45.710  58.250  77.870  1.00  0.00            
ATOM   4853  HE1 MET   307      44.930  57.560  77.530  1.00  0.00            
ATOM   4854  HE2 MET   307      46.590  57.650  77.630  1.00  0.00            
ATOM   4855  HE3 MET   307      45.600  58.530  78.910  1.00  0.00            
ATOM   4856  C   MET   307      44.560  59.260  71.560  1.00  0.00            
ATOM   4857  O   MET   307      43.340  59.220  71.460  1.00  0.00            
ATOM   4858  N   ALA   308      45.390  59.740  70.630  1.00  0.00            
ATOM   4859  H   ALA   308      46.360  59.780  70.920  1.00  0.00            
ATOM   4860  CA  ALA   308      44.940  60.200  69.340  1.00  0.00            
ATOM   4861  HA  ALA   308      44.230  61.020  69.440  1.00  0.00            
ATOM   4862  CB  ALA   308      46.150  60.930  68.770  1.00  0.00            
ATOM   4863  HB1 ALA   308      46.860  60.170  68.430  1.00  0.00            
ATOM   4864  HB2 ALA   308      45.820  61.400  67.840  1.00  0.00            
ATOM   4865  HB3 ALA   308      46.610  61.690  69.400  1.00  0.00            
ATOM   4866  C   ALA   308      44.210  59.190  68.470  1.00  0.00            
ATOM   4867  O   ALA   308      43.130  59.490  67.960  1.00  0.00            
ATOM   4868  N   GLN   309      44.720  57.950  68.430  1.00  0.00            
ATOM   4869  H   GLN   309      45.710  57.830  68.580  1.00  0.00            
ATOM   4870  CA  GLN   309      43.990  56.920  67.730  1.00  0.00            
ATOM   4871  HA  GLN   309      43.880  57.150  66.670  1.00  0.00            
ATOM   4872  CB  GLN   309      44.690  55.570  67.830  1.00  0.00            
ATOM   4873  HB1 GLN   309      44.640  55.180  68.850  1.00  0.00            
ATOM   4874  HB2 GLN   309      45.770  55.640  67.640  1.00  0.00            
ATOM   4875  CG  GLN   309      44.140  54.540  66.860  1.00  0.00            
ATOM   4876  HG1 GLN   309      44.480  54.860  65.870  1.00  0.00            
ATOM   4877  HG2 GLN   309      43.060  54.570  66.930  1.00  0.00            
ATOM   4878  CD  GLN   309      44.530  53.080  67.080  1.00  0.00            
ATOM   4879  OE1 GLN   309      45.690  52.770  67.340  1.00  0.00            
ATOM   4880  NE2 GLN   309      43.610  52.120  66.980  1.00  0.00            
ATOM   4881 1HE2 GLN   309      42.640  52.360  66.820  1.00  0.00            
ATOM   4882 2HE2 GLN   309      43.960  51.180  66.970  1.00  0.00            
ATOM   4883  C   GLN   309      42.600  56.690  68.310  1.00  0.00            
ATOM   4884  O   GLN   309      41.650  56.420  67.580  1.00  0.00            
ATOM   4885  N   ARG   310      42.410  56.780  69.630  1.00  0.00            
ATOM   4886  H   ARG   310      43.240  56.910  70.200  1.00  0.00            
ATOM   4887  CA  ARG   310      41.180  56.600  70.370  1.00  0.00            
ATOM   4888  HA  ARG   310      40.660  55.710  70.020  1.00  0.00            
ATOM   4889  CB  ARG   310      41.550  56.460  71.840  1.00  0.00            
ATOM   4890  HB1 ARG   310      40.650  56.460  72.450  1.00  0.00            
ATOM   4891  HB2 ARG   310      42.190  57.280  72.170  1.00  0.00            
ATOM   4892  CG  ARG   310      42.350  55.170  72.050  1.00  0.00            
ATOM   4893  HG1 ARG   310      43.230  55.100  71.410  1.00  0.00            
ATOM   4894  HG2 ARG   310      41.680  54.350  71.800  1.00  0.00            
ATOM   4895  CD  ARG   310      42.790  54.910  73.490  1.00  0.00            
ATOM   4896  HD1 ARG   310      41.980  54.980  74.210  1.00  0.00            
ATOM   4897  HD2 ARG   310      43.580  55.600  73.800  1.00  0.00            
ATOM   4898  NE  ARG   310      43.360  53.570  73.610  1.00  0.00            
ATOM   4899  HE  ARG   310      43.090  52.870  72.930  1.00  0.00            
ATOM   4900  CZ  ARG   310      44.120  53.030  74.570  1.00  0.00            
ATOM   4901  NH1 ARG   310      44.420  53.650  75.720  1.00  0.00            
ATOM   4902 1HH1 ARG   310      43.930  54.520  75.830  1.00  0.00            
ATOM   4903 2HH1 ARG   310      44.930  53.210  76.480  1.00  0.00            
ATOM   4904  NH2 ARG   310      44.590  51.780  74.470  1.00  0.00            
ATOM   4905 1HH2 ARG   310      44.230  51.170  73.750  1.00  0.00            
ATOM   4906 2HH2 ARG   310      45.220  51.480  75.200  1.00  0.00            
ATOM   4907  C   ARG   310      40.260  57.780  70.100  1.00  0.00            
ATOM   4908  O   ARG   310      39.060  57.530  70.020  1.00  0.00            
ATOM   4909  N   LEU   311      40.770  59.010  70.080  1.00  0.00            
ATOM   4910  H   LEU   311      41.770  59.080  70.180  1.00  0.00            
ATOM   4911  CA  LEU   311      39.970  60.180  69.770  1.00  0.00            
ATOM   4912  HA  LEU   311      39.050  60.250  70.340  1.00  0.00            
ATOM   4913  CB  LEU   311      40.740  61.470  70.070  1.00  0.00            
ATOM   4914  HB1 LEU   311      40.150  62.240  69.570  1.00  0.00            
ATOM   4915  HB2 LEU   311      41.710  61.350  69.610  1.00  0.00            
ATOM   4916  CG  LEU   311      41.040  61.860  71.520  1.00  0.00            
ATOM   4917  HG  LEU   311      41.310  60.980  72.090  1.00  0.00            
ATOM   4918  CD1 LEU   311      42.160  62.890  71.640  1.00  0.00            
ATOM   4919 1HD1 LEU   311      42.070  63.700  70.910  1.00  0.00            
ATOM   4920 2HD1 LEU   311      42.290  63.260  72.660  1.00  0.00            
ATOM   4921 3HD1 LEU   311      43.080  62.330  71.520  1.00  0.00            
ATOM   4922  CD2 LEU   311      39.830  62.480  72.210  1.00  0.00            
ATOM   4923 1HD2 LEU   311      40.070  62.670  73.260  1.00  0.00            
ATOM   4924 2HD2 LEU   311      39.520  63.420  71.740  1.00  0.00            
ATOM   4925 3HD2 LEU   311      39.010  61.770  72.250  1.00  0.00            
ATOM   4926  C   LEU   311      39.640  60.120  68.290  1.00  0.00            
ATOM   4927  O   LEU   311      38.570  60.610  67.930  1.00  0.00            
ATOM   4928  N   TYR   312      40.420  59.540  67.370  1.00  0.00            
ATOM   4929  H   TYR   312      41.240  59.050  67.700  1.00  0.00            
ATOM   4930  CA  TYR   312      40.130  59.480  65.950  1.00  0.00            
ATOM   4931  HA  TYR   312      39.840  60.470  65.600  1.00  0.00            
ATOM   4932  CB  TYR   312      41.380  59.000  65.220  1.00  0.00            
ATOM   4933  HB1 TYR   312      41.820  58.170  65.780  1.00  0.00            
ATOM   4934  HB2 TYR   312      42.140  59.770  65.130  1.00  0.00            
ATOM   4935  CG  TYR   312      41.040  58.410  63.870  1.00  0.00            
ATOM   4936  CD1 TYR   312      40.620  59.300  62.870  1.00  0.00            
ATOM   4937  HD1 TYR   312      40.600  60.350  63.120  1.00  0.00            
ATOM   4938  CE1 TYR   312      40.510  58.880  61.540  1.00  0.00            
ATOM   4939  HE1 TYR   312      40.240  59.600  60.780  1.00  0.00            
ATOM   4940  CZ  TYR   312      40.810  57.550  61.190  1.00  0.00            
ATOM   4941  OH  TYR   312      40.800  57.140  59.880  1.00  0.00            
ATOM   4942  HH  TYR   312      41.130  56.270  59.680  1.00  0.00            
ATOM   4943  CE2 TYR   312      41.260  56.660  62.190  1.00  0.00            
ATOM   4944  HE2 TYR   312      41.570  55.650  61.980  1.00  0.00            
ATOM   4945  CD2 TYR   312      41.300  57.080  63.520  1.00  0.00            
ATOM   4946  HD2 TYR   312      41.670  56.470  64.330  1.00  0.00            
ATOM   4947  C   TYR   312      39.020  58.480  65.650  1.00  0.00            
ATOM   4948  O   TYR   312      37.990  58.770  65.040  1.00  0.00            
ATOM   4949  N   GLU   313      39.030  57.250  66.170  1.00  0.00            
ATOM   4950  H   GLU   313      39.760  56.930  66.780  1.00  0.00            
ATOM   4951  CA  GLU   313      38.080  56.190  65.920  1.00  0.00            
ATOM   4952  HA  GLU   313      37.910  56.080  64.850  1.00  0.00            
ATOM   4953  CB  GLU   313      38.660  54.900  66.500  1.00  0.00            
ATOM   4954  HB1 GLU   313      37.830  54.190  66.570  1.00  0.00            
ATOM   4955  HB2 GLU   313      39.060  55.150  67.480  1.00  0.00            
ATOM   4956  CG  GLU   313      39.790  54.340  65.630  1.00  0.00            
ATOM   4957  HG1 GLU   313      40.500  55.120  65.390  1.00  0.00            
ATOM   4958  HG2 GLU   313      39.300  54.110  64.680  1.00  0.00            
ATOM   4959  CD  GLU   313      40.320  53.030  66.190  1.00  0.00            
ATOM   4960  OE1 GLU   313      40.310  52.660  67.380  1.00  0.00            
ATOM   4961  OE2 GLU   313      40.960  52.250  65.450  1.00  0.00            
ATOM   4962  C   GLU   313      36.750  56.520  66.580  1.00  0.00            
ATOM   4963  O   GLU   313      35.700  56.190  66.030  1.00  0.00            
ATOM   4964  N   ALA   314      36.820  57.200  67.720  1.00  0.00            
ATOM   4965  H   ALA   314      37.690  57.500  68.130  1.00  0.00            
ATOM   4966  CA  ALA   314      35.630  57.810  68.280  1.00  0.00            
ATOM   4967  HA  ALA   314      34.830  57.080  68.360  1.00  0.00            
ATOM   4968  CB  ALA   314      35.960  58.120  69.740  1.00  0.00            
ATOM   4969  HB1 ALA   314      36.100  57.120  70.150  1.00  0.00            
ATOM   4970  HB2 ALA   314      36.880  58.680  69.850  1.00  0.00            
ATOM   4971  HB3 ALA   314      35.130  58.590  70.270  1.00  0.00            
ATOM   4972  C   ALA   314      34.970  58.970  67.550  1.00  0.00            
ATOM   4973  O   ALA   314      33.910  59.470  67.930  1.00  0.00            
ATOM   4974  N   GLY   315      35.530  59.400  66.420  1.00  0.00            
ATOM   4975  H   GLY   315      36.370  58.970  66.050  1.00  0.00            
ATOM   4976  CA  GLY   315      35.000  60.500  65.650  1.00  0.00            
ATOM   4977  HA1 GLY   315      33.920  60.460  65.700  1.00  0.00            
ATOM   4978  HA2 GLY   315      35.370  60.410  64.620  1.00  0.00            
ATOM   4979  C   GLY   315      35.400  61.890  66.120  1.00  0.00            
ATOM   4980  O   GLY   315      34.940  62.830  65.470  1.00  0.00            
ATOM   4981  N   TYR   316      36.200  62.060  67.170  1.00  0.00            
ATOM   4982  H   TYR   316      36.750  61.250  67.420  1.00  0.00            
ATOM   4983  CA  TYR   316      36.390  63.420  67.650  1.00  0.00            
ATOM   4984  HA  TYR   316      35.480  64.020  67.600  1.00  0.00            
ATOM   4985  CB  TYR   316      36.890  63.470  69.090  1.00  0.00            
ATOM   4986  HB1 TYR   316      36.970  64.510  69.390  1.00  0.00            
ATOM   4987  HB2 TYR   316      37.930  63.160  69.190  1.00  0.00            
ATOM   4988  CG  TYR   316      36.080  62.780  70.160  1.00  0.00            
ATOM   4989  CD1 TYR   316      36.370  61.490  70.630  1.00  0.00            
ATOM   4990  HD1 TYR   316      37.210  60.990  70.180  1.00  0.00            
ATOM   4991  CE1 TYR   316      35.690  60.940  71.730  1.00  0.00            
ATOM   4992  HE1 TYR   316      35.900  59.940  72.060  1.00  0.00            
ATOM   4993  CZ  TYR   316      34.710  61.700  72.400  1.00  0.00            
ATOM   4994  OH  TYR   316      33.980  61.170  73.430  1.00  0.00            
ATOM   4995  HH  TYR   316      33.250  61.670  73.800  1.00  0.00            
ATOM   4996  CE2 TYR   316      34.360  62.950  71.840  1.00  0.00            
ATOM   4997  HE2 TYR   316      33.580  63.540  72.280  1.00  0.00            
ATOM   4998  CD2 TYR   316      35.110  63.540  70.820  1.00  0.00            
ATOM   4999  HD2 TYR   316      34.900  64.570  70.580  1.00  0.00            
ATOM   5000  C   TYR   316      37.320  64.230  66.750  1.00  0.00            
ATOM   5001  O   TYR   316      37.220  65.440  66.580  1.00  0.00            
ATOM   5002  N   ILE   317      38.350  63.550  66.250  1.00  0.00            
ATOM   5003  H   ILE   317      38.280  62.550  66.320  1.00  0.00            
ATOM   5004  CA  ILE   317      39.480  64.110  65.530  1.00  0.00            
ATOM   5005  HA  ILE   317      39.240  65.140  65.270  1.00  0.00            
ATOM   5006  CB  ILE   317      40.800  64.200  66.290  1.00  0.00            
ATOM   5007  HB  ILE   317      41.530  64.830  65.770  1.00  0.00            
ATOM   5008  CG2 ILE   317      40.590  65.020  67.550  1.00  0.00            
ATOM   5009 1HG2 ILE   317      41.570  65.350  67.900  1.00  0.00            
ATOM   5010 2HG2 ILE   317      40.050  65.940  67.310  1.00  0.00            
ATOM   5011 3HG2 ILE   317      39.930  64.530  68.270  1.00  0.00            
ATOM   5012  CG1 ILE   317      41.370  62.810  66.550  1.00  0.00            
ATOM   5013 1HG1 ILE   317      41.450  62.190  65.650  1.00  0.00            
ATOM   5014 2HG1 ILE   317      40.770  62.180  67.210  1.00  0.00            
ATOM   5015  CD  ILE   317      42.750  63.000  67.190  1.00  0.00            
ATOM   5016  HD1 ILE   317      43.350  63.670  66.580  1.00  0.00            
ATOM   5017  HD2 ILE   317      42.610  63.550  68.120  1.00  0.00            
ATOM   5018  HD3 ILE   317      43.250  62.040  67.300  1.00  0.00            
ATOM   5019  C   ILE   317      39.700  63.440  64.180  1.00  0.00            
ATOM   5020  O   ILE   317      39.110  62.400  63.890  1.00  0.00            
ATOM   5021  N   THR   318      40.630  63.960  63.370  1.00  0.00            
ATOM   5022  H   THR   318      41.240  64.670  63.750  1.00  0.00            
ATOM   5023  CA  THR   318      41.150  63.320  62.190  1.00  0.00            
ATOM   5024  HA  THR   318      40.330  62.690  61.860  1.00  0.00            
ATOM   5025  CB  THR   318      41.470  64.360  61.120  1.00  0.00            
ATOM   5026  HB  THR   318      41.760  63.850  60.200  1.00  0.00            
ATOM   5027  CG2 THR   318      40.220  65.150  60.760  1.00  0.00            
ATOM   5028 1HG2 THR   318      40.310  65.760  59.860  1.00  0.00            
ATOM   5029 2HG2 THR   318      39.410  64.430  60.630  1.00  0.00            
ATOM   5030 3HG2 THR   318      39.920  65.800  61.590  1.00  0.00            
ATOM   5031  OG1 THR   318      42.340  65.390  61.520  1.00  0.00            
ATOM   5032  HG1 THR   318      42.800  65.780  60.770  1.00  0.00            
ATOM   5033  C   THR   318      42.350  62.420  62.460  1.00  0.00            
ATOM   5034  O   THR   318      42.850  62.390  63.590  1.00  0.00            
ATOM   5035  N   TYR   319      42.580  61.510  61.510  1.00  0.00            
ATOM   5036  H   TYR   319      42.120  61.600  60.610  1.00  0.00            
ATOM   5037  CA  TYR   319      43.640  60.540  61.650  1.00  0.00            
ATOM   5038  HA  TYR   319      43.410  59.950  62.540  1.00  0.00            
ATOM   5039  CB  TYR   319      43.820  59.710  60.380  1.00  0.00            
ATOM   5040  HB1 TYR   319      44.190  60.380  59.610  1.00  0.00            
ATOM   5041  HB2 TYR   319      42.820  59.470  60.020  1.00  0.00            
ATOM   5042  CG  TYR   319      44.700  58.480  60.440  1.00  0.00            
ATOM   5043  CD1 TYR   319      44.650  57.600  61.530  1.00  0.00            
ATOM   5044  HD1 TYR   319      43.860  57.770  62.250  1.00  0.00            
ATOM   5045  CE1 TYR   319      45.430  56.450  61.590  1.00  0.00            
ATOM   5046  HE1 TYR   319      45.360  55.740  62.410  1.00  0.00            
ATOM   5047  CZ  TYR   319      46.420  56.230  60.610  1.00  0.00            
ATOM   5048  OH  TYR   319      47.120  55.060  60.620  1.00  0.00            
ATOM   5049  HH  TYR   319      47.840  55.070  59.980  1.00  0.00            
ATOM   5050  CE2 TYR   319      46.380  57.080  59.480  1.00  0.00            
ATOM   5051  HE2 TYR   319      47.080  56.910  58.670  1.00  0.00            
ATOM   5052  CD2 TYR   319      45.480  58.140  59.340  1.00  0.00            
ATOM   5053  HD2 TYR   319      45.530  58.770  58.460  1.00  0.00            
ATOM   5054  C   TYR   319      44.980  61.190  61.960  1.00  0.00            
ATOM   5055  O   TYR   319      45.330  62.200  61.350  1.00  0.00            
ATOM   5056  N   MET   320      45.780  60.470  62.750  1.00  0.00            
ATOM   5057  H   MET   320      45.530  59.540  63.050  1.00  0.00            
ATOM   5058  CA  MET   320      46.970  61.000  63.380  1.00  0.00            
ATOM   5059  HA  MET   320      46.730  62.060  63.350  1.00  0.00            
ATOM   5060  CB  MET   320      47.050  60.600  64.850  1.00  0.00            
ATOM   5061  HB1 MET   320      46.050  60.790  65.250  1.00  0.00
[truncated: 385,363 more chars]
