# Supplementary material for: Unraveling topoisomerase IA gate dynamics in presence of PPEF and its preclinical evaluation against multidrug-resistant pathogens
Source: Commun Biol. 2023 Feb 18;6:195. doi: 10.1038/s42003-023-04412-1 (PMC9938908; doi:10.1038/s42003-023-04412-1)
Supplement: Supplementary file 9 — Supplementary Data 7 [file 42003_2023_4412_MOESM9_ESM.zip › Metadynamic-conformation/TopoIA/close.pdb]

CRYST1  144.302  144.302  144.302  90.00  90.00  90.00 P 1           1
ATOM      1  N   MET X   1      69.750  29.330  99.610  0.00  0.00            
ATOM      2  H1  MET X   1      69.230  28.820 100.310  0.00  0.00            
ATOM      3  H2  MET X   1      69.760  30.320  99.810  0.00  0.00            
ATOM      4  H3  MET X   1      69.210  29.260  98.760  0.00  0.00            
ATOM      5  CA  MET X   1      71.100  28.780  99.380  0.00  0.00            
ATOM      6  HA  MET X   1      71.730  29.040 100.230  0.00  0.00            
ATOM      7  CB  MET X   1      71.140  27.260  99.280  0.00  0.00            
ATOM      8  HB1 MET X   1      70.760  26.870 100.220  0.00  0.00            
ATOM      9  HB2 MET X   1      72.210  27.060  99.250  0.00  0.00            
ATOM     10  CG  MET X   1      70.500  26.620  98.060  0.00  0.00            
ATOM     11  HG1 MET X   1      71.140  27.040  97.280  0.00  0.00            
ATOM     12  HG2 MET X   1      69.440  26.890  98.010  0.00  0.00            
ATOM     13  SD  MET X   1      70.570  24.810  98.050  0.00  0.00            
ATOM     14  CE  MET X   1      69.320  24.450  99.310  0.00  0.00            
ATOM     15  HE1 MET X   1      69.170  23.370  99.230  0.00  0.00            
ATOM     16  HE2 MET X   1      69.680  24.660 100.310  0.00  0.00            
ATOM     17  HE3 MET X   1      68.390  24.940  99.010  0.00  0.00            
ATOM     18  C   MET X   1      71.770  29.460  98.190  0.00  0.00            
ATOM     19  O   MET X   1      71.080  29.910  97.270  0.00  0.00            
ATOM     20  N   GLY X   2      73.100  29.460  98.120  0.00  0.00            
ATOM     21  H   GLY X   2      73.690  28.990  98.800  0.00  0.00            
ATOM     22  CA  GLY X   2      73.760  29.790  96.880  0.00  0.00            
ATOM     23  HA1 GLY X   2      73.190  29.350  96.060  0.00  0.00            
ATOM     24  HA2 GLY X   2      74.710  29.260  96.900  0.00  0.00            
ATOM     25  C   GLY X   2      74.180  31.230  96.580  0.00  0.00            
ATOM     26  O   GLY X   2      74.210  32.100  97.440  0.00  0.00            
ATOM     27  N   LYS X   3      74.440  31.550  95.310  0.00  0.00            
ATOM     28  H   LYS X   3      74.230  30.910  94.550  0.00  0.00            
ATOM     29  CA  LYS X   3      74.860  32.870  94.900  0.00  0.00            
ATOM     30  HA  LYS X   3      75.520  33.250  95.680  0.00  0.00            
ATOM     31  CB  LYS X   3      75.550  32.800  93.550  0.00  0.00            
ATOM     32  HB1 LYS X   3      75.800  33.840  93.330  0.00  0.00            
ATOM     33  HB2 LYS X   3      74.840  32.450  92.790  0.00  0.00            
ATOM     34  CG  LYS X   3      76.790  31.920  93.500  0.00  0.00            
ATOM     35  HG1 LYS X   3      76.440  30.900  93.690  0.00  0.00            
ATOM     36  HG2 LYS X   3      77.350  32.320  94.340  0.00  0.00            
ATOM     37  CD  LYS X   3      77.690  32.170  92.300  0.00  0.00            
ATOM     38  HD1 LYS X   3      78.010  33.200  92.130  0.00  0.00            
ATOM     39  HD2 LYS X   3      77.110  31.810  91.440  0.00  0.00            
ATOM     40  CE  LYS X   3      78.830  31.190  92.590  0.00  0.00            
ATOM     41  HE1 LYS X   3      78.420  30.210  92.380  0.00  0.00            
ATOM     42  HE2 LYS X   3      79.070  31.190  93.650  0.00  0.00            
ATOM     43  NZ  LYS X   3      80.030  31.380  91.760  0.00  0.00            
ATOM     44  HZ1 LYS X   3      80.700  30.630  91.850  0.00  0.00            
ATOM     45  HZ2 LYS X   3      79.650  31.300  90.820  0.00  0.00            
ATOM     46  HZ3 LYS X   3      80.530  32.200  92.070  0.00  0.00            
ATOM     47  C   LYS X   3      73.750  33.910  94.730  0.00  0.00            
ATOM     48  O   LYS X   3      72.620  33.450  94.620  0.00  0.00            
ATOM     49  N   ALA X   4      73.920  35.210  94.980  0.00  0.00            
ATOM     50  H   ALA X   4      74.850  35.560  95.140  0.00  0.00            
ATOM     51  CA  ALA X   4      72.930  36.220  94.640  0.00  0.00            
ATOM     52  HA  ALA X   4      71.960  35.780  94.860  0.00  0.00            
ATOM     53  CB  ALA X   4      73.040  37.390  95.620  0.00  0.00            
ATOM     54  HB1 ALA X   4      72.310  38.150  95.340  0.00  0.00            
ATOM     55  HB2 ALA X   4      72.870  37.030  96.630  0.00  0.00            
ATOM     56  HB3 ALA X   4      73.940  38.000  95.530  0.00  0.00            
ATOM     57  C   ALA X   4      73.030  36.620  93.180  0.00  0.00            
ATOM     58  O   ALA X   4      73.960  36.280  92.450  0.00  0.00            
ATOM     59  N   LEU X   5      71.990  37.300  92.680  0.00  0.00            
ATOM     60  H   LEU X   5      71.280  37.550  93.350  0.00  0.00            
ATOM     61  CA  LEU X   5      71.710  37.510  91.270  0.00  0.00            
ATOM     62  HA  LEU X   5      72.570  37.300  90.630  0.00  0.00            
ATOM     63  CB  LEU X   5      70.570  36.620  90.790  0.00  0.00            
ATOM     64  HB1 LEU X   5      69.660  36.790  91.370  0.00  0.00            
ATOM     65  HB2 LEU X   5      70.880  35.580  90.910  0.00  0.00            
ATOM     66  CG  LEU X   5      70.080  36.780  89.350  0.00  0.00            
ATOM     67  HG  LEU X   5      69.730  37.800  89.170  0.00  0.00            
ATOM     68  CD1 LEU X   5      71.040  36.380  88.240  0.00  0.00            
ATOM     69 HD11 LEU X   5      71.270  35.320  88.350  0.00  0.00            
ATOM     70 HD12 LEU X   5      70.690  36.640  87.240  0.00  0.00            
ATOM     71 HD13 LEU X   5      71.890  37.060  88.360  0.00  0.00            
ATOM     72  CD2 LEU X   5      68.860  35.880  89.250  0.00  0.00            
ATOM     73 HD21 LEU X   5      69.090  34.840  89.490  0.00  0.00            
ATOM     74 HD22 LEU X   5      68.070  36.130  89.960  0.00  0.00            
ATOM     75 HD23 LEU X   5      68.390  35.900  88.260  0.00  0.00            
ATOM     76  C   LEU X   5      71.270  38.950  91.070  0.00  0.00            
ATOM     77  O   LEU X   5      70.660  39.590  91.930  0.00  0.00            
ATOM     78  N   VAL X   6      71.680  39.560  89.950  0.00  0.00            
ATOM     79  H   VAL X   6      72.310  39.040  89.350  0.00  0.00            
ATOM     80  CA  VAL X   6      71.290  40.880  89.510  0.00  0.00            
ATOM     81  HA  VAL X   6      70.530  41.300  90.170  0.00  0.00            
ATOM     82  CB  VAL X   6      72.480  41.840  89.610  0.00  0.00            
ATOM     83  HB  VAL X   6      73.220  41.570  88.860  0.00  0.00            
ATOM     84  CG1 VAL X   6      72.040  43.290  89.480  0.00  0.00            
ATOM     85 HG11 VAL X   6      71.420  43.410  88.590  0.00  0.00            
ATOM     86 HG12 VAL X   6      71.330  43.600  90.240  0.00  0.00            
ATOM     87 HG13 VAL X   6      72.930  43.920  89.460  0.00  0.00            
ATOM     88  CG2 VAL X   6      73.180  41.800  90.970  0.00  0.00            
ATOM     89 HG21 VAL X   6      74.040  42.470  90.880  0.00  0.00            
ATOM     90 HG22 VAL X   6      72.520  42.160  91.760  0.00  0.00            
ATOM     91 HG23 VAL X   6      73.600  40.820  91.150  0.00  0.00            
ATOM     92  C   VAL X   6      70.740  40.860  88.090  0.00  0.00            
ATOM     93  O   VAL X   6      71.420  40.370  87.200  0.00  0.00            
ATOM     94  N   ILE X   7      69.520  41.360  87.920  0.00  0.00            
ATOM     95  H   ILE X   7      69.150  41.780  88.760  0.00  0.00            
ATOM     96  CA  ILE X   7      68.980  41.570  86.590  0.00  0.00            
ATOM     97  HA  ILE X   7      69.680  41.140  85.880  0.00  0.00            
ATOM     98  CB  ILE X   7      67.610  40.910  86.500  0.00  0.00            
ATOM     99  HB  ILE X   7      66.860  41.390  87.150  0.00  0.00            
ATOM    100  CG2 ILE X   7      67.220  41.070  85.040  0.00  0.00            
ATOM    101 HG21 ILE X   7      66.790  42.070  84.950  0.00  0.00            
ATOM    102 HG22 ILE X   7      68.130  41.030  84.440  0.00  0.00            
ATOM    103 HG23 ILE X   7      66.450  40.340  84.780  0.00  0.00            
ATOM    104  CG1 ILE X   7      67.630  39.470  87.000  0.00  0.00            
ATOM    105 HG11 ILE X   7      66.600  39.130  87.180  0.00  0.00            
ATOM    106 HG12 ILE X   7      68.010  39.370  88.020  0.00  0.00            
ATOM    107  CD  ILE X   7      68.450  38.490  86.180  0.00  0.00            
ATOM    108  HD1 ILE X   7      67.930  38.260  85.250  0.00  0.00            
ATOM    109  HD2 ILE X   7      69.420  38.960  85.980  0.00  0.00            
ATOM    110  HD3 ILE X   7      68.700  37.600  86.750  0.00  0.00            
ATOM    111  C   ILE X   7      69.080  43.060  86.250  0.00  0.00            
ATOM    112  O   ILE X   7      68.420  43.910  86.840  0.00  0.00            
ATOM    113  N   VAL X   8      69.670  43.360  85.100  0.00  0.00            
ATOM    114  H   VAL X   8      70.250  42.670  84.630  0.00  0.00            
ATOM    115  CA  VAL X   8      69.920  44.720  84.660  0.00  0.00            
ATOM    116  HA  VAL X   8      69.590  45.420  85.420  0.00  0.00            
ATOM    117  CB  VAL X   8      71.410  44.810  84.330  0.00  0.00            
ATOM    118  HB  VAL X   8      71.600  44.280  83.400  0.00  0.00            
ATOM    119  CG1 VAL X   8      71.820  46.230  83.970  0.00  0.00            
ATOM    120 HG11 VAL X   8      72.890  46.170  83.730  0.00  0.00            
ATOM    121 HG12 VAL X   8      71.260  46.690  83.150  0.00  0.00            
ATOM    122 HG13 VAL X   8      71.700  46.670  84.960  0.00  0.00            
ATOM    123  CG2 VAL X   8      72.390  44.230  85.340  0.00  0.00            
ATOM    124 HG21 VAL X   8      72.270  44.790  86.270  0.00  0.00            
ATOM    125 HG22 VAL X   8      72.240  43.160  85.470  0.00  0.00            
ATOM    126 HG23 VAL X   8      73.420  44.350  84.990  0.00  0.00            
ATOM    127  C   VAL X   8      69.080  44.940  83.410  0.00  0.00            
ATOM    128  O   VAL X   8      68.700  43.910  82.840  0.00  0.00            
ATOM    129  N   GLU X   9      68.880  46.130  82.850  0.00  0.00            
ATOM    130  H   GLU X   9      68.970  46.990  83.390  0.00  0.00            
ATOM    131  CA  GLU X   9      68.120  46.190  81.620  0.00  0.00            
ATOM    132  HA  GLU X   9      67.240  45.670  81.980  0.00  0.00            
ATOM    133  CB  GLU X   9      67.800  47.670  81.390  0.00  0.00            
ATOM    134  HB1 GLU X   9      67.710  48.170  82.350  0.00  0.00            
ATOM    135  HB2 GLU X   9      66.850  47.680  80.860  0.00  0.00            
ATOM    136  CG  GLU X   9      68.770  48.450  80.520  0.00  0.00            
ATOM    137  HG1 GLU X   9      68.720  48.100  79.490  0.00  0.00            
ATOM    138  HG2 GLU X   9      69.800  48.290  80.840  0.00  0.00            
ATOM    139  CD  GLU X   9      68.530  49.950  80.420  0.00  0.00            
ATOM    140  OE1 GLU X   9      68.950  50.650  81.370  0.00  0.00            
ATOM    141  OE2 GLU X   9      67.960  50.400  79.410  0.00  0.00            
ATOM    142  C   GLU X   9      68.610  45.550  80.340  0.00  0.00            
ATOM    143  O   GLU X   9      67.820  45.400  79.410  0.00  0.00            
ATOM    144  N   SER X  10      69.930  45.400  80.150  0.00  0.00            
ATOM    145  H   SER X  10      70.530  45.490  80.950  0.00  0.00            
ATOM    146  CA  SER X  10      70.520  45.060  78.870  0.00  0.00            
ATOM    147  HA  SER X  10      69.800  44.410  78.390  0.00  0.00            
ATOM    148  CB  SER X  10      70.740  46.290  78.000  0.00  0.00            
ATOM    149  HB1 SER X  10      69.830  46.840  77.770  0.00  0.00            
ATOM    150  HB2 SER X  10      71.130  45.970  77.030  0.00  0.00            
ATOM    151  OG  SER X  10      71.610  47.300  78.470  0.00  0.00            
ATOM    152  HG  SER X  10      71.570  48.060  77.900  0.00  0.00            
ATOM    153  C   SER X  10      71.840  44.320  79.040  0.00  0.00            
ATOM    154  O   SER X  10      72.600  44.640  79.960  0.00  0.00            
ATOM    155  N   PRO X  11      72.220  43.370  78.180  0.00  0.00            
ATOM    156  CD  PRO X  11      71.280  42.820  77.220  0.00  0.00            
ATOM    157  HD1 PRO X  11      71.180  43.440  76.330  0.00  0.00            
ATOM    158  HD2 PRO X  11      70.300  42.710  77.690  0.00  0.00            
ATOM    159  CG  PRO X  11      71.940  41.460  77.030  0.00  0.00            
ATOM    160  HG1 PRO X  11      71.550  41.050  76.100  0.00  0.00            
ATOM    161  HG2 PRO X  11      71.680  40.800  77.860  0.00  0.00            
ATOM    162  CB  PRO X  11      73.430  41.760  76.980  0.00  0.00            
ATOM    163  HB1 PRO X  11      73.660  42.370  76.100  0.00  0.00            
ATOM    164  HB2 PRO X  11      74.040  40.870  77.140  0.00  0.00            
ATOM    165  CA  PRO X  11      73.500  42.700  78.180  0.00  0.00            
ATOM    166  HA  PRO X  11      73.590  42.070  79.070  0.00  0.00            
ATOM    167  C   PRO X  11      74.750  43.570  78.090  0.00  0.00            
ATOM    168  O   PRO X  11      75.830  43.110  78.430  0.00  0.00            
ATOM    169  N   ALA X  12      74.670  44.830  77.650  0.00  0.00            
ATOM    170  H   ALA X  12      73.830  45.190  77.220  0.00  0.00            
ATOM    171  CA  ALA X  12      75.820  45.700  77.640  0.00  0.00            
ATOM    172  HA  ALA X  12      76.740  45.120  77.540  0.00  0.00            
ATOM    173  CB  ALA X  12      75.640  46.740  76.540  0.00  0.00            
ATOM    174  HB1 ALA X  12      76.320  47.580  76.700  0.00  0.00            
ATOM    175  HB2 ALA X  12      75.760  46.250  75.580  0.00  0.00            
ATOM    176  HB3 ALA X  12      74.610  47.100  76.560  0.00  0.00            
ATOM    177  C   ALA X  12      76.030  46.400  78.980  0.00  0.00            
ATOM    178  O   ALA X  12      77.130  46.440  79.510  0.00  0.00            
ATOM    179  N   LYS X  13      74.960  46.900  79.600  0.00  0.00            
ATOM    180  H   LYS X  13      74.130  46.940  79.020  0.00  0.00            
ATOM    181  CA  LYS X  13      74.940  47.380  80.960  0.00  0.00            
ATOM    182  HA  LYS X  13      75.780  48.080  81.010  0.00  0.00            
ATOM    183  CB  LYS X  13      73.640  48.140  81.210  0.00  0.00            
ATOM    184  HB1 LYS X  13      73.480  48.330  82.270  0.00  0.00            
ATOM    185  HB2 LYS X  13      72.790  47.560  80.850  0.00  0.00            
ATOM    186  CG  LYS X  13      73.650  49.430  80.400  0.00  0.00            
ATOM    187  HG1 LYS X  13      73.620  49.140  79.350  0.00  0.00            
ATOM    188  HG2 LYS X  13      74.590  49.950  80.570  0.00  0.00            
ATOM    189  CD  LYS X  13      72.520  50.300  80.960  0.00  0.00            
ATOM    190  HD1 LYS X  13      72.820  50.720  81.920  0.00  0.00            
ATOM    191  HD2 LYS X  13      71.610  49.760  81.210  0.00  0.00            
ATOM    192  CE  LYS X  13      72.180  51.450  80.010  0.00  0.00            
ATOM    193  HE1 LYS X  13      71.840  51.060  79.050  0.00  0.00            
ATOM    194  HE2 LYS X  13      73.140  51.900  79.750  0.00  0.00            
ATOM    195  NZ  LYS X  13      71.000  52.180  80.500  0.00  0.00            
ATOM    196  HZ1 LYS X  13      70.830  52.920  79.820  0.00  0.00            
ATOM    197  HZ2 LYS X  13      70.160  51.620  80.540  0.00  0.00            
ATOM    198  HZ3 LYS X  13      71.130  52.670  81.380  0.00  0.00            
ATOM    199  C   LYS X  13      75.300  46.290  81.960  0.00  0.00            
ATOM    200  O   LYS X  13      76.180  46.540  82.780  0.00  0.00            
ATOM    201  N   ALA X  14      74.770  45.080  81.790  0.00  0.00            
ATOM    202  H   ALA X  14      73.990  44.940  81.160  0.00  0.00            
ATOM    203  CA  ALA X  14      75.300  43.950  82.520  0.00  0.00            
ATOM    204  HA  ALA X  14      75.200  44.210  83.580  0.00  0.00            
ATOM    205  CB  ALA X  14      74.420  42.720  82.390  0.00  0.00            
ATOM    206  HB1 ALA X  14      73.560  42.870  83.050  0.00  0.00            
ATOM    207  HB2 ALA X  14      74.120  42.630  81.340  0.00  0.00            
ATOM    208  HB3 ALA X  14      74.950  41.810  82.670  0.00  0.00            
ATOM    209  C   ALA X  14      76.770  43.650  82.270  0.00  0.00            
ATOM    210  O   ALA X  14      77.390  43.470  83.320  0.00  0.00            
ATOM    211  N   LYS X  15      77.310  43.450  81.070  0.00  0.00            
ATOM    212  H   LYS X  15      76.650  43.480  80.310  0.00  0.00            
ATOM    213  CA  LYS X  15      78.720  43.240  80.800  0.00  0.00            
ATOM    214  HA  LYS X  15      78.990  42.240  81.150  0.00  0.00            
ATOM    215  CB  LYS X  15      78.920  43.070  79.290  0.00  0.00            
ATOM    216  HB1 LYS X  15      78.780  44.060  78.860  0.00  0.00            
ATOM    217  HB2 LYS X  15      78.220  42.310  78.960  0.00  0.00            
ATOM    218  CG  LYS X  15      80.260  42.500  78.850  0.00  0.00            
ATOM    219  HG1 LYS X  15      80.320  41.420  79.030  0.00  0.00            
ATOM    220  HG2 LYS X  15      81.060  43.010  79.380  0.00  0.00            
ATOM    221  CD  LYS X  15      80.540  42.620  77.350  0.00  0.00            
ATOM    222  HD1 LYS X  15      80.370  43.640  77.000  0.00  0.00            
ATOM    223  HD2 LYS X  15      79.820  41.930  76.920  0.00  0.00            
ATOM    224  CE  LYS X  15      81.920  42.110  76.990  0.00  0.00            
ATOM    225  HE1 LYS X  15      82.140  41.110  77.370  0.00  0.00            
ATOM    226  HE2 LYS X  15      82.710  42.740  77.400  0.00  0.00            
ATOM    227  NZ  LYS X  15      82.080  42.000  75.530  0.00  0.00            
ATOM    228  HZ1 LYS X  15      82.920  41.500  75.280  0.00  0.00            
ATOM    229  HZ2 LYS X  15      81.380  41.370  75.160  0.00  0.00            
ATOM    230  HZ3 LYS X  15      82.090  42.910  75.100  0.00  0.00            
ATOM    231  C   LYS X  15      79.600  44.260  81.510  0.00  0.00            
ATOM    232  O   LYS X  15      80.570  43.810  82.110  0.00  0.00            
ATOM    233  N   THR X  16      79.210  45.540  81.500  0.00  0.00            
ATOM    234  H   THR X  16      78.330  45.730  81.040  0.00  0.00            
ATOM    235  CA  THR X  16      80.120  46.580  81.950  0.00  0.00            
ATOM    236  HA  THR X  16      81.160  46.310  81.780  0.00  0.00            
ATOM    237  CB  THR X  16      79.830  47.900  81.230  0.00  0.00            
ATOM    238  HB  THR X  16      78.950  48.400  81.640  0.00  0.00            
ATOM    239  CG2 THR X  16      80.980  48.880  81.350  0.00  0.00            
ATOM    240 HG21 THR X  16      81.860  48.450  80.860  0.00  0.00            
ATOM    241 HG22 THR X  16      80.680  49.790  80.830  0.00  0.00            
ATOM    242 HG23 THR X  16      81.110  49.210  82.380  0.00  0.00            
ATOM    243  OG1 THR X  16      79.550  47.750  79.860  0.00  0.00            
ATOM    244  HG1 THR X  16      78.590  47.690  79.780  0.00  0.00            
ATOM    245  C   THR X  16      80.090  46.710  83.460  0.00  0.00            
ATOM    246  O   THR X  16      81.140  47.000  84.050  0.00  0.00            
ATOM    247  N   ILE X  17      78.940  46.410  84.070  0.00  0.00            
ATOM    248  H   ILE X  17      78.100  46.160  83.560  0.00  0.00            
ATOM    249  CA  ILE X  17      78.740  46.280  85.490  0.00  0.00            
ATOM    250  HA  ILE X  17      79.240  47.120  85.970  0.00  0.00            
ATOM    251  CB  ILE X  17      77.290  46.330  85.990  0.00  0.00            
ATOM    252  HB  ILE X  17      76.730  45.610  85.390  0.00  0.00            
ATOM    253  CG2 ILE X  17      77.230  45.930  87.460  0.00  0.00            
ATOM    254 HG21 ILE X  17      76.200  46.030  87.800  0.00  0.00            
ATOM    255 HG22 ILE X  17      77.660  44.960  87.700  0.00  0.00            
ATOM    256 HG23 ILE X  17      77.720  46.700  88.060  0.00  0.00            
ATOM    257  CG1 ILE X  17      76.650  47.700  85.770  0.00  0.00            
ATOM    258 HG11 ILE X  17      76.830  48.030  84.750  0.00  0.00            
ATOM    259 HG12 ILE X  17      77.040  48.450  86.450  0.00  0.00            
ATOM    260  CD  ILE X  17      75.140  47.670  86.020  0.00  0.00            
ATOM    261  HD1 ILE X  17      75.010  47.430  87.070  0.00  0.00            
ATOM    262  HD2 ILE X  17      74.640  48.620  85.800  0.00  0.00            
ATOM    263  HD3 ILE X  17      74.690  46.810  85.520  0.00  0.00            
ATOM    264  C   ILE X  17      79.520  45.070  85.980  0.00  0.00            
ATOM    265  O   ILE X  17      80.270  45.180  86.950  0.00  0.00            
ATOM    266  N   ASN X  18      79.550  43.960  85.230  0.00  0.00            
ATOM    267  H   ASN X  18      79.020  43.860  84.370  0.00  0.00            
ATOM    268  CA  ASN X  18      80.290  42.790  85.640  0.00  0.00            
ATOM    269  HA  ASN X  18      80.140  42.530  86.690  0.00  0.00            
ATOM    270  CB  ASN X  18      79.700  41.660  84.800  0.00  0.00            
ATOM    271  HB1 ASN X  18      79.910  41.740  83.730  0.00  0.00            
ATOM    272  HB2 ASN X  18      78.620  41.590  84.900  0.00  0.00            
ATOM    273  CG  ASN X  18      80.290  40.290  85.110  0.00  0.00            
ATOM    274  OD1 ASN X  18      80.270  39.770  86.220  0.00  0.00            
ATOM    275  ND2 ASN X  18      80.980  39.670  84.150  0.00  0.00            
ATOM    276 HD21 ASN X  18      81.290  40.080  83.290  0.00  0.00            
ATOM    277 HD22 ASN X  18      81.180  38.700  84.370  0.00  0.00            
ATOM    278  C   ASN X  18      81.790  42.920  85.370  0.00  0.00            
ATOM    279  O   ASN X  18      82.490  41.980  85.740  0.00  0.00            
ATOM    280  N   LYS X  19      82.290  44.070  84.920  0.00  0.00            
ATOM    281  H   LYS X  19      81.590  44.800  84.910  0.00  0.00            
ATOM    282  CA  LYS X  19      83.700  44.390  85.050  0.00  0.00            
ATOM    283  HA  LYS X  19      84.270  43.460  85.120  0.00  0.00            
ATOM    284  CB  LYS X  19      84.100  45.100  83.760  0.00  0.00            
ATOM    285  HB1 LYS X  19      83.580  46.060  83.680  0.00  0.00            
ATOM    286  HB2 LYS X  19      83.850  44.430  82.940  0.00  0.00            
ATOM    287  CG  LYS X  19      85.570  45.500  83.850  0.00  0.00            
ATOM    288  HG1 LYS X  19      86.110  44.650  84.260  0.00  0.00            
ATOM    289  HG2 LYS X  19      85.680  46.290  84.590  0.00  0.00            
ATOM    290  CD  LYS X  19      86.000  45.950  82.460  0.00  0.00            
ATOM    291  HD1 LYS X  19      85.250  46.700  82.210  0.00  0.00            
ATOM    292  HD2 LYS X  19      85.900  45.150  81.740  0.00  0.00            
ATOM    293  CE  LYS X  19      87.460  46.390  82.350  0.00  0.00            
ATOM    294  HE1 LYS X  19      88.100  45.530  82.530  0.00  0.00            
ATOM    295  HE2 LYS X  19      87.680  47.150  83.100  0.00  0.00            
ATOM    296  NZ  LYS X  19      87.730  46.970  81.030  0.00  0.00            
ATOM    297  HZ1 LYS X  19      87.520  46.290  80.310  0.00  0.00            
ATOM    298  HZ2 LYS X  19      87.090  47.680  80.720  0.00  0.00            
ATOM    299  HZ3 LYS X  19      88.670  47.340  81.020  0.00  0.00            
ATOM    300  C   LYS X  19      84.100  45.040  86.370  0.00  0.00            
ATOM    301  O   LYS X  19      85.220  44.930  86.850  0.00  0.00            
ATOM    302  N   TYR X  20      83.110  45.610  87.060  0.00  0.00            
ATOM    303  H   TYR X  20      82.210  45.510  86.620  0.00  0.00            
ATOM    304  CA  TYR X  20      83.300  46.540  88.150  0.00  0.00            
ATOM    305  HA  TYR X  20      84.370  46.580  88.330  0.00  0.00            
ATOM    306  CB  TYR X  20      83.020  47.970  87.700  0.00  0.00            
ATOM    307  HB1 TYR X  20      83.360  48.530  88.570  0.00  0.00            
ATOM    308  HB2 TYR X  20      81.960  48.180  87.600  0.00  0.00            
ATOM    309  CG  TYR X  20      83.890  48.380  86.530  0.00  0.00            
ATOM    310  CD1 TYR X  20      85.280  48.340  86.610  0.00  0.00            
ATOM    311  HD1 TYR X  20      85.790  48.150  87.550  0.00  0.00            
ATOM    312  CE1 TYR X  20      86.020  48.880  85.550  0.00  0.00            
ATOM    313  HE1 TYR X  20      87.100  48.780  85.550  0.00  0.00            
ATOM    314  CZ  TYR X  20      85.410  49.270  84.350  0.00  0.00            
ATOM    315  OH  TYR X  20      86.160  49.750  83.320  0.00  0.00            
ATOM    316  HH  TYR X  20      85.700  50.050  82.530  0.00  0.00            
ATOM    317  CE2 TYR X  20      84.010  49.400  84.290  0.00  0.00            
ATOM    318  HE2 TYR X  20      83.460  49.890  83.510  0.00  0.00            
ATOM    319  CD2 TYR X  20      83.280  48.910  85.390  0.00  0.00            
ATOM    320  HD2 TYR X  20      82.200  48.920  85.360  0.00  0.00            
ATOM    321  C   TYR X  20      82.740  46.100  89.500  0.00  0.00            
ATOM    322  O   TYR X  20      83.250  46.540  90.530  0.00  0.00            
ATOM    323  N   LEU X  21      81.710  45.250  89.480  0.00  0.00            
ATOM    324  H   LEU X  21      81.280  45.010  88.600  0.00  0.00            
ATOM    325  CA  LEU X  21      81.190  44.380  90.520  0.00  0.00            
ATOM    326  HA  LEU X  21      80.890  45.030  91.340  0.00  0.00            
ATOM    327  CB  LEU X  21      80.060  43.730  89.730  0.00  0.00            
ATOM    328  HB1 LEU X  21      80.510  43.230  88.870  0.00  0.00            
ATOM    329  HB2 LEU X  21      79.340  44.480  89.390  0.00  0.00            
ATOM    330  CG  LEU X  21      79.280  42.690  90.530  0.00  0.00            
ATOM    331  HG  LEU X  21      80.080  42.050  90.890  0.00  0.00            
ATOM    332  CD1 LEU X  21      78.620  43.350  91.740  0.00  0.00            
ATOM    333 HD11 LEU X  21      79.350  43.870  92.370  0.00  0.00            
ATOM    334 HD12 LEU X  21      77.950  44.160  91.480  0.00  0.00            
ATOM    335 HD13 LEU X  21      78.160  42.640  92.440  0.00  0.00            
ATOM    336  CD2 LEU X  21      78.360  41.770  89.740  0.00  0.00            
ATOM    337 HD21 LEU X  21      78.860  41.420  88.840  0.00  0.00            
ATOM    338 HD22 LEU X  21      78.070  40.830  90.220  0.00  0.00            
ATOM    339 HD23 LEU X  21      77.500  42.330  89.350  0.00  0.00            
ATOM    340  C   LEU X  21      82.310  43.530  91.110  0.00  0.00            
ATOM    341  O   LEU X  21      82.600  42.490  90.530  0.00  0.00            
ATOM    342  N   GLY X  22      82.930  43.850  92.250  0.00  0.00            
ATOM    343  H   GLY X  22      82.570  44.610  92.810  0.00  0.00            
ATOM    344  CA  GLY X  22      83.860  43.010  92.970  0.00  0.00            
ATOM    345  HA1 GLY X  22      84.450  43.580  93.690  0.00  0.00            
ATOM    346  HA2 GLY X  22      84.640  42.650  92.310  0.00  0.00            
ATOM    347  C   GLY X  22      83.280  41.750  93.620  0.00  0.00            
ATOM    348  O   GLY X  22      83.920  40.740  93.890  0.00  0.00            
ATOM    349  N   SER X  23      81.950  41.660  93.670  0.00  0.00            
ATOM    350  H   SER X  23      81.380  42.360  93.220  0.00  0.00            
ATOM    351  CA  SER X  23      81.220  40.490  94.120  0.00  0.00            
ATOM    352  HA  SER X  23      81.810  39.880  94.800  0.00  0.00            
ATOM    353  CB  SER X  23      80.050  40.720  95.070  0.00  0.00            
ATOM    354  HB1 SER X  23      79.790  39.790  95.570  0.00  0.00            
ATOM    355  HB2 SER X  23      79.250  41.220  94.520  0.00  0.00            
ATOM    356  OG  SER X  23      80.350  41.580  96.150  0.00  0.00            
ATOM    357  HG  SER X  23      80.530  41.010  96.900  0.00  0.00            
ATOM    358  C   SER X  23      80.870  39.490  93.020  0.00  0.00            
ATOM    359  O   SER X  23      80.290  39.900  92.020  0.00  0.00            
ATOM    360  N   ASP X  24      81.060  38.200  93.270  0.00  0.00            
ATOM    361  H   ASP X  24      81.660  37.980  94.050  0.00  0.00            
ATOM    362  CA  ASP X  24      80.630  37.020  92.540  0.00  0.00            
ATOM    363  HA  ASP X  24      80.890  37.220  91.500  0.00  0.00            
ATOM    364  CB  ASP X  24      81.510  35.840  92.930  0.00  0.00            
ATOM    365  HB1 ASP X  24      81.240  35.660  93.970  0.00  0.00            
ATOM    366  HB2 ASP X  24      82.570  36.120  92.840  0.00  0.00            
ATOM    367  CG  ASP X  24      81.340  34.530  92.180  0.00  0.00            
ATOM    368  OD1 ASP X  24      81.030  34.480  90.970  0.00  0.00            
ATOM    369  OD2 ASP X  24      81.510  33.510  92.890  0.00  0.00            
ATOM    370  C   ASP X  24      79.120  36.800  92.600  0.00  0.00            
ATOM    371  O   ASP X  24      78.640  35.670  92.500  0.00  0.00            
ATOM    372  N   TYR X  25      78.350  37.880  92.530  0.00  0.00            
ATOM    373  H   TYR X  25      78.680  38.820  92.350  0.00  0.00            
ATOM    374  CA  TYR X  25      76.950  37.700  92.190  0.00  0.00            
ATOM    375  HA  TYR X  25      76.540  36.870  92.770  0.00  0.00            
ATOM    376  CB  TYR X  25      76.140  38.930  92.610  0.00  0.00            
ATOM    377  HB1 TYR X  25      75.090  38.650  92.550  0.00  0.00            
ATOM    378  HB2 TYR X  25      76.300  39.730  91.900  0.00  0.00            
ATOM    379  CG  TYR X  25      76.350  39.540  93.970  0.00  0.00            
ATOM    380  CD1 TYR X  25      75.840  40.840  94.120  0.00  0.00            
ATOM    381  HD1 TYR X  25      75.330  41.340  93.310  0.00  0.00            
ATOM    382  CE1 TYR X  25      76.010  41.550  95.310  0.00  0.00            
ATOM    383  HE1 TYR X  25      75.680  42.580  95.360  0.00  0.00            
ATOM    384  CZ  TYR X  25      76.410  40.800  96.430  0.00  0.00            
ATOM    385  OH  TYR X  25      76.600  41.280  97.690  0.00  0.00            
ATOM    386  HH  TYR X  25      76.740  40.600  98.360  0.00  0.00            
ATOM    387  CE2 TYR X  25      76.770  39.440  96.330  0.00  0.00            
ATOM    388  HE2 TYR X  25      77.190  38.830  97.110  0.00  0.00            
ATOM    389  CD2 TYR X  25      76.810  38.810  95.080  0.00  0.00            
ATOM    390  HD2 TYR X  25      77.090  37.770  95.020  0.00  0.00            
ATOM    391  C   TYR X  25      76.790  37.410  90.710  0.00  0.00            
ATOM    392  O   TYR X  25      77.570  37.700  89.800  0.00  0.00            
ATOM    393  N   VAL X  26      75.720  36.690  90.390  0.00  0.00            
ATOM    394  H   VAL X  26      75.010  36.460  91.070  0.00  0.00            
ATOM    395  CA  VAL X  26      75.290  36.350  89.050  0.00  0.00            
ATOM    396  HA  VAL X  26      76.160  36.040  88.460  0.00  0.00            
ATOM    397  CB  VAL X  26      74.320  35.180  89.170  0.00  0.00            
ATOM    398  HB  VAL X  26      73.550  35.490  89.880  0.00  0.00            
ATOM    399  CG1 VAL X  26      73.850  34.830  87.760  0.00  0.00            
ATOM    400 HG11 VAL X  26      74.710  34.650  87.120  0.00  0.00            
ATOM    401 HG12 VAL X  26      73.250  33.920  87.850  0.00  0.00            
ATOM    402 HG13 VAL X  26      73.330  35.660  87.290  0.00  0.00            
ATOM    403  CG2 VAL X  26      75.040  33.950  89.700  0.00  0.00            
ATOM    404 HG21 VAL X  26      75.830  33.680  89.010  0.00  0.00            
ATOM    405 HG22 VAL X  26      75.360  34.110  90.730  0.00  0.00            
ATOM    406 HG23 VAL X  26      74.370  33.100  89.840  0.00  0.00            
ATOM    407  C   VAL X  26      74.750  37.590  88.360  0.00  0.00            
ATOM    408  O   VAL X  26      74.010  38.380  88.940  0.00  0.00            
ATOM    409  N   VAL X  27      75.090  37.820  87.090  0.00  0.00            
ATOM    410  H   VAL X  27      75.840  37.320  86.620  0.00  0.00            
ATOM    411  CA  VAL X  27      74.590  38.990  86.400  0.00  0.00            
ATOM    412  HA  VAL X  27      73.730  39.450  86.880  0.00  0.00            
ATOM    413  CB  VAL X  27      75.590  40.140  86.280  0.00  0.00            
ATOM    414  HB  VAL X  27      76.430  39.840  85.650  0.00  0.00            
ATOM    415  CG1 VAL X  27      75.030  41.390  85.620  0.00  0.00            
ATOM    416 HG11 VAL X  27      75.710  42.230  85.750  0.00  0.00            
ATOM    417 HG12 VAL X  27      74.900  41.190  84.560  0.00  0.00            
ATOM    418 HG13 VAL X  27      74.090  41.810  85.980  0.00  0.00            
ATOM    419  CG2 VAL X  27      76.220  40.560  87.610  0.00  0.00            
ATOM    420 HG21 VAL X  27      76.800  41.480  87.530  0.00  0.00            
ATOM    421 HG22 VAL X  27      75.430  40.870  88.290  0.00  0.00            
ATOM    422 HG23 VAL X  27      76.870  39.790  88.030  0.00  0.00            
ATOM    423  C   VAL X  27      74.030  38.630  85.030  0.00  0.00            
ATOM    424  O   VAL X  27      74.840  38.340  84.150  0.00  0.00            
ATOM    425  N   LYS X  28      72.710  38.770  84.930  0.00  0.00            
ATOM    426  H   LYS X  28      72.240  39.220  85.700  0.00  0.00            
ATOM    427  CA  LYS X  28      71.900  38.630  83.730  0.00  0.00            
ATOM    428  HA  LYS X  28      72.520  38.570  82.830  0.00  0.00            
ATOM    429  CB  LYS X  28      71.140  37.330  83.960  0.00  0.00            
ATOM    430  HB1 LYS X  28      70.500  37.130  83.110  0.00  0.00            
ATOM    431  HB2 LYS X  28      70.530  37.400  84.860  0.00  0.00            
ATOM    432  CG  LYS X  28      72.010  36.080  84.040  0.00  0.00            
ATOM    433  HG1 LYS X  28      72.860  36.220  84.710  0.00  0.00            
ATOM    434  HG2 LYS X  28      72.410  35.840  83.060  0.00  0.00            
ATOM    435  CD  LYS X  28      71.140  34.910  84.500  0.00  0.00            
ATOM    436  HD1 LYS X  28      70.490  34.650  83.660  0.00  0.00            
ATOM    437  HD2 LYS X  28      70.610  35.160  85.410  0.00  0.00            
ATOM    438  CE  LYS X  28      71.980  33.690  84.870  0.00  0.00            
ATOM    439  HE1 LYS X  28      72.620  33.960  85.720  0.00  0.00            
ATOM    440  HE2 LYS X  28      72.670  33.560  84.040  0.00  0.00            
ATOM    441  NZ  LYS X  28      71.240  32.470  85.210  0.00  0.00            
ATOM    442  HZ1 LYS X  28      70.690  32.110  84.440  0.00  0.00            
ATOM    443  HZ2 LYS X  28      71.870  31.750  85.530  0.00  0.00            
ATOM    444  HZ3 LYS X  28      70.590  32.570  85.990  0.00  0.00            
ATOM    445  C   LYS X  28      71.010  39.830  83.500  0.00  0.00            
ATOM    446  O   LYS X  28      71.160  40.840  84.180  0.00  0.00            
ATOM    447  N   SER X  29      70.290  39.830  82.370  0.00  0.00            
ATOM    448  H   SER X  29      70.360  39.010  81.790  0.00  0.00            
ATOM    449  CA  SER X  29      69.590  41.000  81.880  0.00  0.00            
ATOM    450  HA  SER X  29      69.510  41.710  82.710  0.00  0.00            
ATOM    451  CB  SER X  29      70.360  41.620  80.730  0.00  0.00            
ATOM    452  HB1 SER X  29      69.890  42.550  80.390  0.00  0.00            
ATOM    453  HB2 SER X  29      70.350  40.950  79.870  0.00  0.00            
ATOM    454  OG  SER X  29      71.660  42.000  81.130  0.00  0.00            
ATOM    455  HG  SER X  29      72.330  41.310  81.070  0.00  0.00            
ATOM    456  C   SER X  29      68.170  40.790  81.380  0.00  0.00            
ATOM    457  O   SER X  29      67.710  39.680  81.120  0.00  0.00            
ATOM    458  N   SER X  30      67.430  41.910  81.390  0.00  0.00            
ATOM    459  H   SER X  30      67.870  42.750  81.730  0.00  0.00            
ATOM    460  CA  SER X  30      66.080  41.940  80.860  0.00  0.00            
ATOM    461  HA  SER X  30      65.620  40.990  81.140  0.00  0.00            
ATOM    462  CB  SER X  30      65.270  43.020  81.580  0.00  0.00            
ATOM    463  HB1 SER X  30      65.720  43.980  81.360  0.00  0.00            
ATOM    464  HB2 SER X  30      65.410  42.870  82.650  0.00  0.00            
ATOM    465  OG  SER X  30      63.900  42.920  81.250  0.00  0.00            
ATOM    466  HG  SER X  30      63.470  43.740  81.520  0.00  0.00            
ATOM    467  C   SER X  30      66.080  42.320  79.390  0.00  0.00            
ATOM    468  O   SER X  30      67.080  42.600  78.730  0.00  0.00            
ATOM    469  N   VAL X  31      64.890  42.320  78.780  0.00  0.00            
ATOM    470  H   VAL X  31      64.050  42.130  79.320  0.00  0.00            
ATOM    471  CA  VAL X  31      64.630  42.560  77.380  0.00  0.00            
ATOM    472  HA  VAL X  31      65.420  42.120  76.780  0.00  0.00            
ATOM    473  CB  VAL X  31      63.390  41.770  76.970  0.00  0.00            
ATOM    474  HB  VAL X  31      63.200  41.950  75.910  0.00  0.00            
ATOM    475  CG1 VAL X  31      63.660  40.300  77.290  0.00  0.00            
ATOM    476 HG11 VAL X  31      63.530  40.100  78.360  0.00  0.00            
ATOM    477 HG12 VAL X  31      63.040  39.650  76.680  0.00  0.00            
ATOM    478 HG13 VAL X  31      64.700  40.100  77.030  0.00  0.00            
ATOM    479  CG2 VAL X  31      62.150  42.080  77.800  0.00  0.00            
ATOM    480 HG21 VAL X  31      61.940  43.110  77.530  0.00  0.00            
ATOM    481 HG22 VAL X  31      61.380  41.420  77.390  0.00  0.00            
ATOM    482 HG23 VAL X  31      62.180  41.920  78.880  0.00  0.00            
ATOM    483  C   VAL X  31      64.490  44.020  76.970  0.00  0.00            
ATOM    484  O   VAL X  31      63.760  44.420  76.070  0.00  0.00            
ATOM    485  N   GLY X  32      65.030  44.940  77.780  0.00  0.00            
ATOM    486  H   GLY X  32      65.700  44.550  78.420  0.00  0.00            
ATOM    487  CA  GLY X  32      64.940  46.380  77.630  0.00  0.00            
ATOM    488  HA1 GLY X  32      64.970  46.760  76.610  0.00  0.00            
ATOM    489  HA2 GLY X  32      65.800  46.820  78.140  0.00  0.00            
ATOM    490  C   GLY X  32      63.760  46.880  78.440  0.00  0.00            
ATOM    491  O   GLY X  32      63.980  47.410  79.530  0.00  0.00            
ATOM    492  N   HIE X  33      62.510  46.730  77.980  0.00  0.00            
ATOM    493  H   HIE X  33      62.360  46.460  77.020  0.00  0.00            
ATOM    494  CA  HIE X  33      61.350  47.150  78.730  0.00  0.00            
ATOM    495  HA  HIE X  33      61.590  47.200  79.790  0.00  0.00            
ATOM    496  CB  HIE X  33      60.990  48.620  78.510  0.00  0.00            
ATOM    497  HB1 HIE X  33      60.530  48.670  77.530  0.00  0.00            
ATOM    498  HB2 HIE X  33      61.950  49.150  78.550  0.00  0.00            
ATOM    499  CG  HIE X  33      60.080  49.310  79.490  0.00  0.00            
ATOM    500  ND1 HIE X  33      59.830  48.930  80.810  0.00  0.00            
ATOM    501  CE1 HIE X  33      59.100  49.910  81.350  0.00  0.00            
ATOM    502  HE1 HIE X  33      58.650  49.770  82.320  0.00  0.00            
ATOM    503  NE2 HIE X  33      58.940  50.910  80.480  0.00  0.00            
ATOM    504  HE2 HIE X  33      58.330  51.700  80.620  0.00  0.00            
ATOM    505  CD2 HIE X  33      59.470  50.510  79.260  0.00  0.00            
ATOM    506  HD2 HIE X  33      59.650  51.130  78.400  0.00  0.00            
ATOM    507  C   HIE X  33      60.190  46.180  78.490  0.00  0.00            
ATOM    508  O   HIE X  33      59.950  45.620  77.430  0.00  0.00            
ATOM    509  N   ILE X  34      59.440  45.830  79.540  0.00  0.00            
ATOM    510  H   ILE X  34      59.740  46.290  80.390  0.00  0.00            
ATOM    511  CA  ILE X  34      58.450  44.790  79.610  0.00  0.00            
ATOM    512  HA  ILE X  34      58.460  44.220  78.680  0.00  0.00            
ATOM    513  CB  ILE X  34      58.820  43.890  80.790  0.00  0.00            
ATOM    514  HB  ILE X  34      59.890  43.710  80.680  0.00  0.00            
ATOM    515  CG2 ILE X  34      58.560  44.520  82.150  0.00  0.00            
ATOM    516 HG21 ILE X  34      59.040  43.910  82.910  0.00  0.00            
ATOM    517 HG22 ILE X  34      58.910  45.550  82.110  0.00  0.00            
ATOM    518 HG23 ILE X  34      57.500  44.360  82.380  0.00  0.00            
ATOM    519  CG1 ILE X  34      58.200  42.500  80.830  0.00  0.00            
ATOM    520 HG11 ILE X  34      57.120  42.570  81.000  0.00  0.00            
ATOM    521 HG12 ILE X  34      58.670  41.980  81.660  0.00  0.00            
ATOM    522  CD  ILE X  34      58.460  41.640  79.590  0.00  0.00            
ATOM    523  HD1 ILE X  34      57.960  42.110  78.740  0.00  0.00            
ATOM    524  HD2 ILE X  34      59.510  41.490  79.350  0.00  0.00            
ATOM    525  HD3 ILE X  34      57.980  40.670  79.690  0.00  0.00            
ATOM    526  C   ILE X  34      57.000  45.270  79.630  0.00  0.00            
ATOM    527  O   ILE X  34      56.070  44.460  79.570  0.00  0.00            
ATOM    528  N   ARG X  35      56.840  46.590  79.660  0.00  0.00            
ATOM    529  H   ARG X  35      57.690  47.140  79.640  0.00  0.00            
ATOM    530  CA  ARG X  35      55.540  47.220  79.790  0.00  0.00            
ATOM    531  HA  ARG X  35      54.740  46.520  79.580  0.00  0.00            
ATOM    532  CB  ARG X  35      55.460  47.710  81.230  0.00  0.00            
ATOM    533  HB1 ARG X  35      55.840  48.730  81.320  0.00  0.00            
ATOM    534  HB2 ARG X  35      56.040  47.080  81.900  0.00  0.00            
ATOM    535  CG  ARG X  35      54.040  47.790  81.780  0.00  0.00            
ATOM    536  HG1 ARG X  35      53.400  48.270  81.040  0.00  0.00            
ATOM    537  HG2 ARG X  35      54.050  48.330  82.730  0.00  0.00            
ATOM    538  CD  ARG X  35      53.540  46.390  82.130  0.00  0.00            
ATOM    539  HD1 ARG X  35      54.300  45.970  82.790  0.00  0.00            
ATOM    540  HD2 ARG X  35      53.530  45.700  81.280  0.00  0.00            
ATOM    541  NE  ARG X  35      52.200  46.450  82.720  0.00  0.00            
ATOM    542  HE  ARG X  35      51.470  46.700  82.070  0.00  0.00            
ATOM    543  CZ  ARG X  35      51.840  46.090  83.960  0.00  0.00            
ATOM    544  NH1 ARG X  35      52.740  45.650  84.850  0.00  0.00            
ATOM    545 HH11 ARG X  35      53.610  45.250  84.540  0.00  0.00            
ATOM    546 HH12 ARG X  35      52.430  45.380  85.780  0.00  0.00            
ATOM    547  NH2 ARG X  35      50.590  46.290  84.400  0.00  0.00            
ATOM    548 HH21 ARG X  35      49.750  46.600  83.940  0.00  0.00            
ATOM    549 HH22 ARG X  35      50.350  45.900  85.300  0.00  0.00            
ATOM    550  C   ARG X  35      55.420  48.410  78.840  0.00  0.00            
ATOM    551  O   ARG X  35      56.350  49.120  78.470  0.00  0.00            
ATOM    552  N   ASP X  36      54.210  48.630  78.310  0.00  0.00            
ATOM    553  H   ASP X  36      53.410  48.150  78.700  0.00  0.00            
ATOM    554  CA  ASP X  36      53.840  49.640  77.340  0.00  0.00            
ATOM    555  HA  ASP X  36      54.750  50.220  77.210  0.00  0.00            
ATOM    556  CB  ASP X  36      53.570  48.980  75.990  0.00  0.00            
ATOM    557  HB1 ASP X  36      52.590  48.510  75.920  0.00  0.00            
ATOM    558  HB2 ASP X  36      54.380  48.260  75.870  0.00  0.00            
ATOM    559  CG  ASP X  36      53.710  49.980  74.840  0.00  0.00            
ATOM    560  OD1 ASP X  36      54.430  51.000  74.940  0.00  0.00            
ATOM    561  OD2 ASP X  36      53.290  49.640  73.710  0.00  0.00            
ATOM    562  C   ASP X  36      52.680  50.500  77.830  0.00  0.00            
ATOM    563  O   ASP X  36      51.940  50.090  78.720  0.00  0.00            
ATOM    564  N   LEU X  37      52.470  51.660  77.210  0.00  0.00            
ATOM    565  H   LEU X  37      53.230  52.010  76.650  0.00  0.00            
ATOM    566  CA  LEU X  37      51.340  52.540  77.420  0.00  0.00            
ATOM    567  HA  LEU X  37      50.550  51.970  77.910  0.00  0.00            
ATOM    568  CB  LEU X  37      51.730  53.650  78.400  0.00  0.00            
ATOM    569  HB1 LEU X  37      52.440  54.310  77.910  0.00  0.00            
ATOM    570  HB2 LEU X  37      52.440  53.210  79.110  0.00  0.00            
ATOM    571  CG  LEU X  37      50.580  54.370  79.100  0.00  0.00            
ATOM    572  HG  LEU X  37      49.650  54.370  78.520  0.00  0.00            
ATOM    573  CD1 LEU X  37      50.290  53.820  80.490  0.00  0.00            
ATOM    574 HD11 LEU X  37      49.600  54.400  81.110  0.00  0.00            
ATOM    575 HD12 LEU X  37      49.830  52.840  80.340  0.00  0.00            
ATOM    576 HD13 LEU X  37      51.210  53.800  81.070  0.00  0.00            
ATOM    577  CD2 LEU X  37      50.980  55.820  79.340  0.00  0.00            
ATOM    578 HD21 LEU X  37      51.970  55.860  79.790  0.00  0.00            
ATOM    579 HD22 LEU X  37      50.980  56.280  78.350  0.00  0.00            
ATOM    580 HD23 LEU X  37      50.270  56.230  80.060  0.00  0.00            
ATOM    581  C   LEU X  37      50.750  53.110  76.140  0.00  0.00            
ATOM    582  O   LEU X  37      50.950  54.280  75.820  0.00  0.00            
ATOM    583  N   PRO X  38      50.110  52.230  75.370  0.00  0.00            
ATOM    584  CD  PRO X  38      50.180  50.780  75.350  0.00  0.00            
ATOM    585  HD1 PRO X  38      50.090  50.430  76.380  0.00  0.00            
ATOM    586  HD2 PRO X  38      51.160  50.560  74.930  0.00  0.00            
ATOM    587  CG  PRO X  38      49.160  50.210  74.370  0.00  0.00            
ATOM    588  HG1 PRO X  38      48.290  49.960  74.980  0.00  0.00            
ATOM    589  HG2 PRO X  38      49.590  49.400  73.780  0.00  0.00            
ATOM    590  CB  PRO X  38      48.840  51.410  73.480  0.00  0.00            
ATOM    591  HB1 PRO X  38      47.790  51.330  73.190  0.00  0.00            
ATOM    592  HB2 PRO X  38      49.500  51.460  72.620  0.00  0.00            
ATOM    593  CA  PRO X  38      49.160  52.630  74.350  0.00  0.00            
ATOM    594  HA  PRO X  38      49.550  53.480  73.800  0.00  0.00            
ATOM    595  C   PRO X  38      47.850  53.020  75.000  0.00  0.00            
ATOM    596  O   PRO X  38      47.500  52.510  76.060  0.00  0.00            
ATOM    597  N   THR X  39      47.050  53.850  74.320  0.00  0.00            
ATOM    598  H   THR X  39      47.410  54.120  73.420  0.00  0.00            
ATOM    599  CA  THR X  39      45.730  54.180  74.830  0.00  0.00            
ATOM    600  HA  THR X  39      45.550  53.690  75.790  0.00  0.00            
ATOM    601  CB  THR X  39      45.530  55.670  75.120  0.00  0.00            
ATOM    602  HB  THR X  39      44.540  55.770  75.550  0.00  0.00            
ATOM    603  CG2 THR X  39      46.560  56.420  75.970  0.00  0.00            
ATOM    604 HG21 THR X  39      46.470  55.910  76.930  0.00  0.00            
ATOM    605 HG22 THR X  39      47.570  56.240  75.620  0.00  0.00            
ATOM    606 HG23 THR X  39      46.360  57.490  75.990  0.00  0.00            
ATOM    607  OG1 THR X  39      45.520  56.330  73.870  0.00  0.00            
ATOM    608  HG1 THR X  39      46.420  56.260  73.550  0.00  0.00            
ATOM    609  C   THR X  39      44.550  53.750  73.970  0.00  0.00            
ATOM    610  O   THR X  39      44.690  53.350  72.820  0.00  0.00            
ATOM    611  N   SER X  40      43.370  53.690  74.590  0.00  0.00            
ATOM    612  H   SER X  40      43.340  54.220  75.450  0.00  0.00            
ATOM    613  CA  SER X  40      42.260  52.760  74.460  0.00  0.00            
ATOM    614  HA  SER X  40      42.460  52.250  73.520  0.00  0.00            
ATOM    615  CB  SER X  40      42.240  51.860  75.690  0.00  0.00            
ATOM    616  HB1 SER X  40      41.450  51.110  75.730  0.00  0.00            
ATOM    617  HB2 SER X  40      42.230  52.500  76.580  0.00  0.00            
ATOM    618  OG  SER X  40      43.420  51.100  75.750  0.00  0.00            
ATOM    619  HG  SER X  40      43.190  50.170  75.680  0.00  0.00            
ATOM    620  C   SER X  40      40.910  53.430  74.250  0.00  0.00            
ATOM    621  O   SER X  40      39.880  52.800  74.470  0.00  0.00            
ATOM    622  N   GLY X  41      40.930  54.690  73.810  0.00  0.00            
ATOM    623  H   GLY X  41      41.830  55.150  73.830  0.00  0.00            
ATOM    624  CA  GLY X  41      39.830  55.580  73.510  0.00  0.00            
ATOM    625  HA1 GLY X  41      40.180  56.590  73.320  0.00  0.00            
ATOM    626  HA2 GLY X  41      39.250  55.600  74.440  0.00  0.00            
ATOM    627  C   GLY X  41      38.970  55.120  72.340  0.00  0.00            
ATOM    628  O   GLY X  41      38.300  56.010  71.810  0.00  0.00            
ATOM    629  N   SER X  42      39.040  53.890  71.820  0.00  0.00            
ATOM    630  H   SER X  42      39.440  53.140  72.360  0.00  0.00            
ATOM    631  CA  SER X  42      38.400  53.410  70.620  0.00  0.00            
ATOM    632  HA  SER X  42      38.730  52.370  70.550  0.00  0.00            
ATOM    633  CB  SER X  42      36.880  53.450  70.770  0.00  0.00            
ATOM    634  HB1 SER X  42      36.400  52.960  69.920  0.00  0.00            
ATOM    635  HB2 SER X  42      36.550  54.490  70.770  0.00  0.00            
ATOM    636  OG  SER X  42      36.480  52.790  71.950  0.00  0.00            
ATOM    637  HG  SER X  42      37.070  52.070  72.200  0.00  0.00            
ATOM    638  C   SER X  42      38.770  54.140  69.330  0.00  0.00            
ATOM    639  O   SER X  42      37.990  54.290  68.390  0.00  0.00            
ATOM    640  N   ALA X  43      39.940  54.780  69.350  0.00  0.00            
ATOM    641  H   ALA X  43      40.430  54.720  70.230  0.00  0.00            
ATOM    642  CA  ALA X  43      40.400  55.790  68.420  0.00  0.00            
ATOM    643  HA  ALA X  43      39.620  56.250  67.800  0.00  0.00            
ATOM    644  CB  ALA X  43      40.950  56.920  69.280  0.00  0.00            
ATOM    645  HB1 ALA X  43      40.160  57.530  69.710  0.00  0.00            
ATOM    646  HB2 ALA X  43      41.510  56.490  70.110  0.00  0.00            
ATOM    647  HB3 ALA X  43      41.610  57.620  68.750  0.00  0.00            
ATOM    648  C   ALA X  43      41.450  55.180  67.500  0.00  0.00            
ATOM    649  O   ALA X  43      41.520  55.520  66.320  0.00  0.00            
ATOM    650  N   ALA X  44      42.170  54.150  67.960  0.00  0.00            
ATOM    651  H   ALA X  44      42.050  53.860  68.920  0.00  0.00            
ATOM    652  CA  ALA X  44      42.860  53.220  67.090  0.00  0.00            
ATOM    653  HA  ALA X  44      43.220  53.720  66.180  0.00  0.00            
ATOM    654  CB  ALA X  44      44.010  52.610  67.880  0.00  0.00            
ATOM    655  HB1 ALA X  44      43.590  51.970  68.660  0.00  0.00            
ATOM    656  HB2 ALA X  44      44.700  52.020  67.270  0.00  0.00            
ATOM    657  HB3 ALA X  44      44.520  53.400  68.430  0.00  0.00            
ATOM    658  C   ALA X  44      41.900  52.240  66.430  0.00  0.00            
ATOM    659  O   ALA X  44      40.680  52.380  66.490  0.00  0.00            
ATOM    660  N   LYS X  45      42.390  51.230  65.720  0.00  0.00            
ATOM    661  H   LYS X  45      43.390  51.150  65.650  0.00  0.00            
ATOM    662  CA  LYS X  45      41.630  50.210  65.020  0.00  0.00            
ATOM    663  HA  LYS X  45      40.700  50.640  64.650  0.00  0.00            
ATOM    664  CB  LYS X  45      42.470  49.710  63.850  0.00  0.00            
ATOM    665  HB1 LYS X  45      43.340  49.260  64.330  0.00  0.00            
ATOM    666  HB2 LYS X  45      42.780  50.540  63.220  0.00  0.00            
ATOM    667  CG  LYS X  45      41.710  48.750  62.940  0.00  0.00            
ATOM    668  HG1 LYS X  45      41.210  47.970  63.520  0.00  0.00            
ATOM    669  HG2 LYS X  45      42.390  48.200  62.290  0.00  0.00            
ATOM    670  CD  LYS X  45      40.670  49.380  62.020  0.00  0.00            
ATOM    671  HD1 LYS X  45      41.280  50.000  61.350  0.00  0.00            
ATOM    672  HD2 LYS X  45      39.900  49.950  62.530  0.00  0.00            
ATOM    673  CE  LYS X  45      39.900  48.320  61.240  0.00  0.00            
ATOM    674  HE1 LYS X  45      39.350  47.680  61.920  0.00  0.00            
ATOM    675  HE2 LYS X  45      40.590  47.630  60.750  0.00  0.00            
ATOM    676  NZ  LYS X  45      39.000  48.910  60.250  0.00  0.00            
ATOM    677  HZ1 LYS X  45      38.320  49.560  60.620  0.00  0.00            
ATOM    678  HZ2 LYS X  45      39.470  49.480  59.560  0.00  0.00            
ATOM    679  HZ3 LYS X  45      38.400  48.310  59.700  0.00  0.00            
ATOM    680  C   LYS X  45      41.090  49.140  65.950  0.00  0.00            
ATOM    681  O   LYS X  45      41.790  48.730  66.880  0.00  0.00            
ATOM    682  N   LYS X  46      39.880  48.670  65.630  0.00  0.00            
ATOM    683  H   LYS X  46      39.350  49.100  64.880  0.00  0.00            
ATOM    684  CA  LYS X  46      39.340  47.470  66.220  0.00  0.00            
ATOM    685  HA  LYS X  46      39.260  47.780  67.270  0.00  0.00            
ATOM    686  CB  LYS X  46      37.900  47.310  65.750  0.00  0.00            
ATOM    687  HB1 LYS X  46      38.060  47.040  64.710  0.00  0.00            
ATOM    688  HB2 LYS X  46      37.260  48.190  65.870  0.00  0.00            
ATOM    689  CG  LYS X  46      37.250  46.110  66.420  0.00  0.00            
ATOM    690  HG1 LYS X  46      37.130  46.240  67.490  0.00  0.00            
ATOM    691  HG2 LYS X  46      37.890  45.260  66.200  0.00  0.00            
ATOM    692  CD  LYS X  46      35.910  45.800  65.760  0.00  0.00            
ATOM    693  HD1 LYS X  46      35.970  45.900  64.670  0.00  0.00            
ATOM    694  HD2 LYS X  46      35.170  46.560  66.000  0.00  0.00            
ATOM    695  CE  LYS X  46      35.410  44.400  66.100  0.00  0.00            
ATOM    696  HE1 LYS X  46      36.000  43.660  65.570  0.00  0.00            
ATOM    697  HE2 LYS X  46      34.360  44.340  65.790  0.00  0.00            
ATOM    698  NZ  LYS X  46      35.440  44.150  67.550  0.00  0.00            
ATOM    699  HZ1 LYS X  46      36.350  44.380  67.920  0.00  0.00            
ATOM    700  HZ2 LYS X  46      34.740  44.740  67.990  0.00  0.00            
ATOM    701  HZ3 LYS X  46      35.210  43.210  67.820  0.00  0.00            
ATOM    702  C   LYS X  46      40.220  46.230  66.190  0.00  0.00            
ATOM    703  O   LYS X  46      40.810  45.900  65.160  0.00  0.00            
ATOM    704  N   SER X  47      40.350  45.570  67.340  0.00  0.00            
ATOM    705  H   SER X  47      39.990  45.950  68.210  0.00  0.00            
ATOM    706  CA  SER X  47      41.150  44.370  67.500  0.00  0.00            
ATOM    707  HA  SER X  47      42.160  44.550  67.150  0.00  0.00            
ATOM    708  CB  SER X  47      41.360  44.090  68.990  0.00  0.00            
ATOM    709  HB1 SER X  47      42.080  44.780  69.430  0.00  0.00            
ATOM    710  HB2 SER X  47      41.830  43.130  69.210  0.00  0.00            
ATOM    711  OG  SER X  47      40.170  44.210  69.720  0.00  0.00            
ATOM    712  HG  SER X  47      39.630  43.440  69.550  0.00  0.00            
ATOM    713  C   SER X  47      40.580  43.190  66.720  0.00  0.00            
ATOM    714  O   SER X  47      39.360  43.080  66.630  0.00  0.00            
ATOM    715  N   ALA X  48      41.510  42.310  66.350  0.00  0.00            
ATOM    716  H   ALA X  48      42.470  42.620  66.390  0.00  0.00            
ATOM    717  CA  ALA X  48      41.180  41.000  65.800  0.00  0.00            
ATOM    718  HA  ALA X  48      40.670  41.260  64.870  0.00  0.00            
ATOM    719  CB  ALA X  48      42.500  40.300  65.510  0.00  0.00            
ATOM    720  HB1 ALA X  48      42.390  39.550  64.720  0.00  0.00            
ATOM    721  HB2 ALA X  48      43.170  40.990  64.980  0.00  0.00            
ATOM    722  HB3 ALA X  48      42.860  39.840  66.430  0.00  0.00            
ATOM    723  C   ALA X  48      40.270  40.160  66.680  0.00  0.00            
ATOM    724  O   ALA X  48      40.020  40.380  67.860  0.00  0.00            
ATOM    725  N   ASP X  49      39.580  39.240  66.020  0.00  0.00            
ATOM    726  H   ASP X  49      39.950  39.090  65.090  0.00  0.00            
ATOM    727  CA  ASP X  49      38.490  38.410  66.510  0.00  0.00            
ATOM    728  HA  ASP X  49      37.770  39.040  67.040  0.00  0.00            
ATOM    729  CB  ASP X  49      37.680  38.040  65.270  0.00  0.00            
ATOM    730  HB1 ASP X  49      38.300  37.400  64.630  0.00  0.00            
ATOM    731  HB2 ASP X  49      37.470  38.930  64.680  0.00  0.00            
ATOM    732  CG  ASP X  49      36.300  37.460  65.510  0.00  0.00            
ATOM    733  OD1 ASP X  49      35.250  38.060  65.170  0.00  0.00            
ATOM    734  OD2 ASP X  49      36.290  36.240  65.790  0.00  0.00            
ATOM    735  C   ASP X  49      38.860  37.190  67.340  0.00  0.00            
ATOM    736  O   ASP X  49      39.680  36.400  66.880  0.00  0.00            
ATOM    737  N   SER X  50      38.240  37.040  68.510  0.00  0.00            
ATOM    738  H   SER X  50      37.500  37.700  68.680  0.00  0.00            
ATOM    739  CA  SER X  50      38.300  35.840  69.320  0.00  0.00            
ATOM    740  HA  SER X  50      39.320  35.840  69.710  0.00  0.00            
ATOM    741  CB  SER X  50      37.290  35.850  70.470  0.00  0.00            
ATOM    742  HB1 SER X  50      37.210  36.870  70.850  0.00  0.00            
ATOM    743  HB2 SER X  50      37.680  35.230  71.270  0.00  0.00            
ATOM    744  OG  SER X  50      35.960  35.490  70.160  0.00  0.00            
ATOM    745  HG  SER X  50      35.620  35.990  69.420  0.00  0.00            
ATOM    746  C   SER X  50      38.130  34.450  68.720  0.00  0.00            
ATOM    747  O   SER X  50      38.480  33.430  69.310  0.00  0.00            
ATOM    748  N   THR X  51      37.560  34.300  67.520  0.00  0.00            
ATOM    749  H   THR X  51      37.050  35.070  67.130  0.00  0.00            
ATOM    750  CA  THR X  51      37.450  33.050  66.790  0.00  0.00            
ATOM    751  HA  THR X  51      37.660  32.150  67.370  0.00  0.00            
ATOM    752  CB  THR X  51      36.020  32.790  66.330  0.00  0.00            
ATOM    753  HB  THR X  51      35.960  31.780  65.930  0.00  0.00            
ATOM    754  CG2 THR X  51      35.010  32.830  67.470  0.00  0.00            
ATOM    755 HG21 THR X  51      35.460  32.240  68.260  0.00  0.00            
ATOM    756 HG22 THR X  51      35.060  33.830  67.910  0.00  0.00            
ATOM    757 HG23 THR X  51      34.130  32.350  67.030  0.00  0.00            
ATOM    758  OG1 THR X  51      35.600  33.680  65.310  0.00  0.00            
ATOM    759  HG1 THR X  51      36.000  34.530  65.500  0.00  0.00            
ATOM    760  C   THR X  51      38.370  32.890  65.600  0.00  0.00            
ATOM    761  O   THR X  51      38.310  31.870  64.920  0.00  0.00            
ATOM    762  N   SER X  52      39.190  33.900  65.280  0.00  0.00            
ATOM    763  H   SER X  52      39.190  34.710  65.890  0.00  0.00            
ATOM    764  CA  SER X  52      40.230  33.740  64.290  0.00  0.00            
ATOM    765  HA  SER X  52      39.730  33.400  63.380  0.00  0.00            
ATOM    766  CB  SER X  52      41.070  35.010  64.110  0.00  0.00            
ATOM    767  HB1 SER X  52      40.440  35.890  64.000  0.00  0.00            
ATOM    768  HB2 SER X  52      41.750  34.900  63.270  0.00  0.00            
ATOM    769  OG  SER X  52      42.010  35.150  65.150  0.00  0.00            
ATOM    770  HG  SER X  52      41.550  35.430  65.950  0.00  0.00            
ATOM    771  C   SER X  52      41.230  32.620  64.490  0.00  0.00            
ATOM    772  O   SER X  52      41.370  32.060  65.580  0.00  0.00            
ATOM    773  N   THR X  53      42.080  32.370  63.490  0.00  0.00            
ATOM    774  H   THR X  53      41.950  32.730  62.560  0.00  0.00            
ATOM    775  CA  THR X  53      43.160  31.410  63.560  0.00  0.00            
ATOM    776  HA  THR X  53      42.700  30.490  63.920  0.00  0.00            
ATOM    777  CB  THR X  53      43.880  31.080  62.250  0.00  0.00            
ATOM    778  HB  THR X  53      44.760  30.470  62.470  0.00  0.00            
ATOM    779  CG2 THR X  53      43.150  30.160  61.270  0.00  0.00            
ATOM    780 HG21 THR X  53      42.380  30.690  60.710  0.00  0.00            
ATOM    781 HG22 THR X  53      43.860  29.810  60.520  0.00  0.00            
ATOM    782 HG23 THR X  53      42.530  29.420  61.780  0.00  0.00            
ATOM    783  OG1 THR X  53      44.240  32.270  61.590  0.00  0.00            
ATOM    784  HG1 THR X  53      43.580  32.370  60.900  0.00  0.00            
ATOM    785  C   THR X  53      44.210  31.840  64.570  0.00  0.00            
ATOM    786  O   THR X  53      44.810  30.960  65.200  0.00  0.00            
ATOM    787  N   LYS X  54      44.420  33.130  64.850  0.00  0.00            
ATOM    788  H   LYS X  54      43.770  33.830  64.530  0.00  0.00            
ATOM    789  CA  LYS X  54      45.380  33.600  65.830  0.00  0.00            
ATOM    790  HA  LYS X  54      46.270  32.980  65.870  0.00  0.00            
ATOM    791  CB  LYS X  54      46.020  34.870  65.270  0.00  0.00            
ATOM    792  HB1 LYS X  54      46.480  34.620  64.310  0.00  0.00            
ATOM    793  HB2 LYS X  54      46.890  35.070  65.900  0.00  0.00            
ATOM    794  CG  LYS X  54      45.160  36.120  65.140  0.00  0.00            
ATOM    795  HG1 LYS X  54      44.900  36.700  66.020  0.00  0.00            
ATOM    796  HG2 LYS X  54      44.200  35.890  64.670  0.00  0.00            
ATOM    797  CD  LYS X  54      45.810  37.120  64.190  0.00  0.00            
ATOM    798  HD1 LYS X  54      46.110  36.640  63.260  0.00  0.00            
ATOM    799  HD2 LYS X  54      46.680  37.500  64.720  0.00  0.00            
ATOM    800  CE  LYS X  54      44.720  38.100  63.780  0.00  0.00            
ATOM    801  HE1 LYS X  54      44.430  38.590  64.710  0.00  0.00            
ATOM    802  HE2 LYS X  54      43.810  37.590  63.450  0.00  0.00            
ATOM    803  NZ  LYS X  54      45.160  39.030  62.730  0.00  0.00            
ATOM    804  HZ1 LYS X  54      44.350  39.540  62.420  0.00  0.00            
ATOM    805  HZ2 LYS X  54      45.870  39.600  63.180  0.00  0.00            
ATOM    806  HZ3 LYS X  54      45.560  38.550  61.940  0.00  0.00            
ATOM    807  C   LYS X  54      44.900  33.650  67.270  0.00  0.00            
ATOM    808  O   LYS X  54      45.670  33.830  68.210  0.00  0.00            
ATOM    809  N   THR X  55      43.660  33.200  67.490  0.00  0.00            
ATOM    810  H   THR X  55      43.050  33.030  66.700  0.00  0.00            
ATOM    811  CA  THR X  55      42.950  33.270  68.750  0.00  0.00            
ATOM    812  HA  THR X  55      43.620  33.400  69.600  0.00  0.00            
ATOM    813  CB  THR X  55      42.010  34.470  68.790  0.00  0.00            
ATOM    814  HB  THR X  55      41.540  34.430  69.770  0.00  0.00            
ATOM    815  CG2 THR X  55      42.770  35.760  68.520  0.00  0.00            
ATOM    816 HG21 THR X  55      43.690  35.710  69.100  0.00  0.00            
ATOM    817 HG22 THR X  55      42.940  35.930  67.460  0.00  0.00            
ATOM    818 HG23 THR X  55      42.160  36.590  68.860  0.00  0.00            
ATOM    819  OG1 THR X  55      41.080  34.370  67.730  0.00  0.00            
ATOM    820  HG1 THR X  55      40.560  35.180  67.660  0.00  0.00            
ATOM    821  C   THR X  55      42.250  31.960  69.120  0.00  0.00            
ATOM    822  O   THR X  55      42.100  31.780  70.320  0.00  0.00            
ATOM    823  N   ALA X  56      41.870  31.110  68.160  0.00  0.00            
ATOM    824  H   ALA X  56      41.850  31.360  67.190  0.00  0.00            
ATOM    825  CA  ALA X  56      41.160  29.890  68.470  0.00  0.00            
ATOM    826  HA  ALA X  56      40.420  30.110  69.240  0.00  0.00            
ATOM    827  CB  ALA X  56      40.300  29.440  67.290  0.00  0.00            
ATOM    828  HB1 ALA X  56      39.850  30.340  66.880  0.00  0.00            
ATOM    829  HB2 ALA X  56      40.960  28.980  66.550  0.00  0.00            
ATOM    830  HB3 ALA X  56      39.490  28.820  67.680  0.00  0.00            
ATOM    831  C   ALA X  56      42.030  28.730  68.930  0.00  0.00            
ATOM    832  O   ALA X  56      41.490  27.660  69.220  0.00  0.00            
ATOM    833  N   LYS X  57      43.320  29.030  69.140  0.00  0.00            
ATOM    834  H   LYS X  57      43.490  30.010  69.290  0.00  0.00            
ATOM    835  CA  LYS X  57      44.360  28.030  69.240  0.00  0.00            
ATOM    836  HA  LYS X  57      43.910  27.060  69.000  0.00  0.00            
ATOM    837  CB  LYS X  57      45.420  28.270  68.170  0.00  0.00            
ATOM    838  HB1 LYS X  57      44.980  28.310  67.170  0.00  0.00            
ATOM    839  HB2 LYS X  57      46.070  27.390  68.130  0.00  0.00            
ATOM    840  CG  LYS X  57      46.160  29.580  68.380  0.00  0.00            
ATOM    841  HG1 LYS X  57      46.360  29.780  69.440  0.00  0.00            
ATOM    842  HG2 LYS X  57      45.600  30.450  68.050  0.00  0.00            
ATOM    843  CD  LYS X  57      47.520  29.520  67.690  0.00  0.00            
ATOM    844  HD1 LYS X  57      47.390  29.340  66.620  0.00  0.00            
ATOM    845  HD2 LYS X  57      48.070  28.650  68.050  0.00  0.00            
ATOM    846  CE  LYS X  57      48.400  30.730  67.980  0.00  0.00            
ATOM    847  HE1 LYS X  57      48.380  31.030  69.030  0.00  0.00            
ATOM    848  HE2 LYS X  57      48.030  31.560  67.380  0.00  0.00            
ATOM    849  NZ  LYS X  57      49.770  30.560  67.460  0.00  0.00            
ATOM    850  HZ1 LYS X  57      50.360  30.100  68.140  0.00  0.00            
ATOM    851  HZ2 LYS X  57      49.790  29.910  66.690  0.00  0.00            
ATOM    852  HZ3 LYS X  57      50.180  31.430  67.150  0.00  0.00            
ATOM    853  C   LYS X  57      44.880  27.830  70.650  0.00  0.00            
ATOM    854  O   LYS X  57      44.560  28.630  71.530  0.00  0.00            
ATOM    855  N   LYS X  58      45.750  26.820  70.750  0.00  0.00            
ATOM    856  H   LYS X  58      45.710  26.220  69.940  0.00  0.00            
ATOM    857  CA  LYS X  58      46.810  26.700  71.730  0.00  0.00            
ATOM    858  HA  LYS X  58      46.390  26.850  72.720  0.00  0.00            
ATOM    859  CB  LYS X  58      47.220  25.230  71.700  0.00  0.00            
ATOM    860  HB1 LYS X  58      47.750  25.090  70.750  0.00  0.00            
ATOM    861  HB2 LYS X  58      46.280  24.680  71.670  0.00  0.00            
ATOM    862  CG  LYS X  58      48.160  24.730  72.800  0.00  0.00            
ATOM    863  HG1 LYS X  58      47.640  24.900  73.740  0.00  0.00            
ATOM    864  HG2 LYS X  58      49.070  25.310  72.890  0.00  0.00            
ATOM    865  CD  LYS X  58      48.530  23.250  72.750  0.00  0.00            
ATOM    866  HD1 LYS X  58      49.140  23.000  71.890  0.00  0.00            
ATOM    867  HD2 LYS X  58      47.600  22.670  72.770  0.00  0.00            
ATOM    868  CE  LYS X  58      49.330  22.980  74.020  0.00  0.00            
ATOM    869  HE1 LYS X  58      50.070  23.760  74.180  0.00  0.00            
ATOM    870  HE2 LYS X  58      49.790  22.000  74.000  0.00  0.00            
ATOM    871  NZ  LYS X  58      48.460  22.900  75.210  0.00  0.00            
ATOM    872  HZ1 LYS X  58      47.490  22.950  74.930  0.00  0.00            
ATOM    873  HZ2 LYS X  58      48.600  22.150  75.880  0.00  0.00            
ATOM    874  HZ3 LYS X  58      48.490  23.750  75.750  0.00  0.00            
ATOM    875  C   LYS X  58      47.990  27.620  71.470  0.00  0.00            
ATOM    876  O   LYS X  58      48.690  27.340  70.500  0.00  0.00            
ATOM    877  N   PRO X  59      48.270  28.590  72.340  0.00  0.00            
ATOM    878  CD  PRO X  59      47.540  29.020  73.510  0.00  0.00            
ATOM    879  HD1 PRO X  59      47.520  28.220  74.250  0.00  0.00            
ATOM    880  HD2 PRO X  59      46.530  29.290  73.190  0.00  0.00            
ATOM    881  CG  PRO X  59      48.310  30.230  74.040  0.00  0.00            
ATOM    882  HG1 PRO X  59      49.000  29.820  74.790  0.00  0.00            
ATOM    883  HG2 PRO X  59      47.700  31.030  74.440  0.00  0.00            
ATOM    884  CB  PRO X  59      49.150  30.760  72.880  0.00  0.00            
ATOM    885  HB1 PRO X  59      50.060  31.270  73.210  0.00  0.00            
ATOM    886  HB2 PRO X  59      48.600  31.400  72.190  0.00  0.00            
ATOM    887  CA  PRO X  59      49.440  29.430  72.180  0.00  0.00            
ATOM    888  HA  PRO X  59      49.600  29.500  71.100  0.00  0.00            
ATOM    889  C   PRO X  59      50.680  28.690  72.660  0.00  0.00            
ATOM    890  O   PRO X  59      50.640  27.760  73.460  0.00  0.00            
ATOM    891  N   LYS X  60      51.810  29.230  72.220  0.00  0.00            
ATOM    892  H   LYS X  60      51.740  29.840  71.410  0.00  0.00            
ATOM    893  CA  LYS X  60      53.150  28.710  72.440  0.00  0.00            
ATOM    894  HA  LYS X  60      53.070  28.000  73.270  0.00  0.00            
ATOM    895  CB  LYS X  60      53.770  27.940  71.280  0.00  0.00            
ATOM    896  HB1 LYS X  60      53.090  27.130  71.020  0.00  0.00            
ATOM    897  HB2 LYS X  60      54.710  27.440  71.550  0.00  0.00            
ATOM    898  CG  LYS X  60      54.000  28.770  70.020  0.00  0.00            
ATOM    899  HG1 LYS X  60      54.710  29.590  70.090  0.00  0.00            
ATOM    900  HG2 LYS X  60      53.000  29.140  69.780  0.00  0.00            
ATOM    901  CD  LYS X  60      54.390  27.870  68.860  0.00  0.00            
ATOM    902  HD1 LYS X  60      53.970  28.260  67.930  0.00  0.00            
ATOM    903  HD2 LYS X  60      53.890  26.920  69.050  0.00  0.00            
ATOM    904  CE  LYS X  60      55.910  27.750  68.810  0.00  0.00            
ATOM    905  HE1 LYS X  60      56.280  27.500  69.800  0.00  0.00            
ATOM    906  HE2 LYS X  60      56.390  28.690  68.540  0.00  0.00            
ATOM    907  NZ  LYS X  60      56.350  26.690  67.890  0.00  0.00            
ATOM    908  HZ1 LYS X  60      57.300  26.470  68.160  0.00  0.00            
ATOM    909  HZ2 LYS X  60      55.730  25.900  68.020  0.00  0.00            
ATOM    910  HZ3 LYS X  60      56.260  26.990  66.930  0.00  0.00            
ATOM    911  C   LYS X  60      54.060  29.830  72.920  0.00  0.00            
ATOM    912  O   LYS X  60      55.220  29.580  73.240  0.00  0.00            
ATOM    913  N   LYS X  61      53.600  31.080  72.950  0.00  0.00            
ATOM    914  H   LYS X  61      52.660  31.180  72.590  0.00  0.00            
ATOM    915  CA  LYS X  61      54.180  32.210  73.640  0.00  0.00            
ATOM    916  HA  LYS X  61      54.720  31.810  74.500  0.00  0.00            
ATOM    917  CB  LYS X  61      55.140  32.950  72.720  0.00  0.00            
ATOM    918  HB1 LYS X  61      55.300  33.900  73.220  0.00  0.00            
ATOM    919  HB2 LYS X  61      54.550  33.180  71.840  0.00  0.00            
ATOM    920  CG  LYS X  61      56.450  32.280  72.310  0.00  0.00            
ATOM    921  HG1 LYS X  61      56.860  32.930  71.540  0.00  0.00            
ATOM    922  HG2 LYS X  61      56.170  31.290  71.940  0.00  0.00            
ATOM    923  CD  LYS X  61      57.480  32.290  73.440  0.00  0.00            
ATOM    924  HD1 LYS X  61      58.380  31.780  73.080  0.00  0.00            
ATOM    925  HD2 LYS X  61      57.170  31.700  74.300  0.00  0.00            
ATOM    926  CE  LYS X  61      57.940  33.720  73.670  0.00  0.00            
ATOM    927  HE1 LYS X  61      57.000  34.170  74.020  0.00  0.00            
ATOM    928  HE2 LYS X  61      58.070  34.190  72.700  0.00  0.00            
ATOM    929  NZ  LYS X  61      59.050  33.970  74.610  0.00  0.00            
ATOM    930  HZ1 LYS X  61      59.880  33.880  74.040  0.00  0.00            
ATOM    931  HZ2 LYS X  61      58.870  34.870  75.040  0.00  0.00            
ATOM    932  HZ3 LYS X  61      59.120  33.270  75.330  0.00  0.00            
ATOM    933  C   LYS X  61      53.080  33.020  74.320  0.00  0.00            
ATOM    934  O   LYS X  61      51.920  32.840  73.970  0.00  0.00            
ATOM    935  N   ASP X  62      53.430  33.800  75.350  0.00  0.00            
ATOM    936  H   ASP X  62      54.400  33.790  75.620  0.00  0.00            
ATOM    937  CA  ASP X  62      52.480  34.540  76.150  0.00  0.00            
ATOM    938  HA  ASP X  62      51.530  34.570  75.620  0.00  0.00            
ATOM    939  CB  ASP X  62      52.260  33.830  77.480  0.00  0.00            
ATOM    940  HB1 ASP X  62      53.200  33.920  78.030  0.00  0.00            
ATOM    941  HB2 ASP X  62      51.920  32.800  77.320  0.00  0.00            
ATOM    942  CG  ASP X  62      51.100  34.530  78.160  0.00  0.00            
ATOM    943  OD1 ASP X  62      49.980  34.430  77.620  0.00  0.00            
ATOM    944  OD2 ASP X  62      51.210  34.880  79.360  0.00  0.00            
ATOM    945  C   ASP X  62      52.960  35.980  76.330  0.00  0.00            
ATOM    946  O   ASP X  62      54.140  36.290  76.450  0.00  0.00            
ATOM    947  N   GLU X  63      51.970  36.880  76.350  0.00  0.00            
ATOM    948  H   GLU X  63      51.070  36.420  76.320  0.00  0.00            
ATOM    949  CA  GLU X  63      51.950  38.320  76.460  0.00  0.00            
ATOM    950  HA  GLU X  63      52.850  38.730  76.910  0.00  0.00            
ATOM    951  CB  GLU X  63      51.910  38.870  75.040  0.00  0.00            
ATOM    952  HB1 GLU X  63      51.650  39.930  75.100  0.00  0.00            
ATOM    953  HB2 GLU X  63      51.080  38.380  74.520  0.00  0.00            
ATOM    954  CG  GLU X  63      53.190  38.840  74.210  0.00  0.00            
ATOM    955  HG1 GLU X  63      53.630  37.860  74.040  0.00  0.00            
ATOM    956  HG2 GLU X  63      53.900  39.570  74.600  0.00  0.00            
ATOM    957  CD  GLU X  63      52.770  39.310  72.830  0.00  0.00            
ATOM    958  OE1 GLU X  63      53.230  40.420  72.480  0.00  0.00            
ATOM    959  OE2 GLU X  63      51.920  38.700  72.150  0.00  0.00            
ATOM    960  C   GLU X  63      50.780  38.860  77.280  0.00  0.00            
ATOM    961  O   GLU X  63      49.680  38.320  77.150  0.00  0.00            
ATOM    962  N   ARG X  64      50.890  40.020  77.920  0.00  0.00            
ATOM    963  H   ARG X  64      51.770  40.500  77.770  0.00  0.00            
ATOM    964  CA  ARG X  64      49.750  40.750  78.440  0.00  0.00            
ATOM    965  HA  ARG X  64      48.910  40.060  78.490  0.00  0.00            
ATOM    966  CB  ARG X  64      49.950  41.200  79.880  0.00  0.00            
ATOM    967  HB1 ARG X  64      49.120  41.800  80.260  0.00  0.00            
ATOM    968  HB2 ARG X  64      50.790  41.890  79.920  0.00  0.00            
ATOM    969  CG  ARG X  64      50.210  40.030  80.820  0.00  0.00            
ATOM    970  HG1 ARG X  64      50.910  39.270  80.440  0.00  0.00            
ATOM    971  HG2 ARG X  64      49.270  39.570  81.140  0.00  0.00            
ATOM    972  CD  ARG X  64      50.870  40.500  82.100  0.00  0.00            
ATOM    973  HD1 ARG X  64      51.850  40.940  81.910  0.00  0.00            
ATOM    974  HD2 ARG X  64      50.970  39.600  82.710  0.00  0.00            
ATOM    975  NE  ARG X  64      50.130  41.440  82.950  0.00  0.00            
ATOM    976  HE  ARG X  64      49.230  41.740  82.590  0.00  0.00            
ATOM    977  CZ  ARG X  64      50.570  42.080  84.030  0.00  0.00            
ATOM    978  NH1 ARG X  64      51.740  41.830  84.640  0.00  0.00            
ATOM    979 HH11 ARG X  64      52.070  40.880  84.540  0.00  0.00            
ATOM    980 HH12 ARG X  64      52.060  42.350  85.440  0.00  0.00            
ATOM    981  NH2 ARG X  64      49.760  42.990  84.590  0.00  0.00            
ATOM    982 HH21 ARG X  64      48.850  43.210  84.220  0.00  0.00            
ATOM    983 HH22 ARG X  64      50.060  43.470  85.430  0.00  0.00            
ATOM    984  C   ARG X  64      49.300  41.880  77.520  0.00  0.00            
ATOM    985  O   ARG X  64      49.770  43.010  77.700  0.00  0.00            
ATOM    986  N   GLY X  65      48.600  41.530  76.450  0.00  0.00            
ATOM    987  H   GLY X  65      48.420  40.560  76.210  0.00  0.00            
ATOM    988  CA  GLY X  65      48.250  42.470  75.410  0.00  0.00            
ATOM    989  HA1 GLY X  65      48.210  41.910  74.470  0.00  0.00            
ATOM    990  HA2 GLY X  65      49.150  43.060  75.250  0.00  0.00            
ATOM    991  C   GLY X  65      47.010  43.330  75.620  0.00  0.00            
ATOM    992  O   GLY X  65      46.500  43.280  76.740  0.00  0.00            
ATOM    993  N   ALA X  66      46.480  44.080  74.650  0.00  0.00            
ATOM    994  H   ALA X  66      46.920  43.920  73.760  0.00  0.00            
ATOM    995  CA  ALA X  66      45.310  44.930  74.760  0.00  0.00            
ATOM    996  HA  ALA X  66      44.760  44.740  75.680  0.00  0.00            
ATOM    997  CB  ALA X  66      45.670  46.420  74.700  0.00  0.00            
ATOM    998  HB1 ALA X  66      44.800  47.070  74.620  0.00  0.00            
ATOM    999  HB2 ALA X  66      46.170  46.670  75.630  0.00  0.00            
ATOM   1000  HB3 ALA X  66      46.330  46.490  73.840  0.00  0.00            
ATOM   1001  C   ALA X  66      44.340  44.570  73.640  0.00  0.00            
ATOM   1002  O   ALA X  66      44.810  44.070  72.620  0.00  0.00            
ATOM   1003  N   LEU X  67      43.060  44.900  73.780  0.00  0.00            
ATOM   1004  H   LEU X  67      42.750  45.140  74.710  0.00  0.00            
ATOM   1005  CA  LEU X  67      42.100  44.980  72.700  0.00  0.00            
ATOM   1006  HA  LEU X  67      42.560  44.640  71.770  0.00  0.00            
ATOM   1007  CB  LEU X  67      41.020  43.950  73.020  0.00  0.00            
ATOM   1008  HB1 LEU X  67      40.290  44.010  72.210  0.00  0.00            
ATOM   1009  HB2 LEU X  67      40.510  44.220  73.950  0.00  0.00            
ATOM   1010  CG  LEU X  67      41.340  42.470  73.190  0.00  0.00            
ATOM   1011  HG  LEU X  67      42.030  42.430  74.040  0.00  0.00            
ATOM   1012  CD1 LEU X  67      40.130  41.600  73.520  0.00  0.00            
ATOM   1013 HD11 LEU X  67      40.430  40.560  73.610  0.00  0.00            
ATOM   1014 HD12 LEU X  67      39.680  42.020  74.420  0.00  0.00            
ATOM   1015 HD13 LEU X  67      39.450  41.700  72.680  0.00  0.00            
ATOM   1016  CD2 LEU X  67      41.990  41.860  71.960  0.00  0.00            
ATOM   1017 HD21 LEU X  67      41.530  42.100  71.000  0.00  0.00            
ATOM   1018 HD22 LEU X  67      43.010  42.240  71.910  0.00  0.00            
ATOM   1019 HD23 LEU X  67      42.140  40.780  72.050  0.00  0.00            
ATOM   1020  C   LEU X  67      41.520  46.370  72.500  0.00  0.00            
ATOM   1021  O   LEU X  67      41.580  47.190  73.410  0.00  0.00            
ATOM   1022  N   VAL X  68      40.940  46.750  71.360  0.00  0.00            
ATOM   1023  H   VAL X  68      40.660  46.080  70.650  0.00  0.00            
ATOM   1024  CA  VAL X  68      40.390  48.070  71.110  0.00  0.00            
ATOM   1025  HA  VAL X  68      40.220  48.600  72.050  0.00  0.00            
ATOM   1026  CB  VAL X  68      41.430  48.880  70.340  0.00  0.00            
ATOM   1027  HB  VAL X  68      41.800  48.260  69.520  0.00  0.00            
ATOM   1028  CG1 VAL X  68      40.860  50.210  69.860  0.00  0.00            
ATOM   1029 HG11 VAL X  68      41.400  50.410  68.940  0.00  0.00            
ATOM   1030 HG12 VAL X  68      39.840  50.250  69.500  0.00  0.00            
ATOM   1031 HG13 VAL X  68      41.030  51.030  70.550  0.00  0.00            
ATOM   1032  CG2 VAL X  68      42.670  49.120  71.210  0.00  0.00            
ATOM   1033 HG21 VAL X  68      42.370  49.530  72.170  0.00  0.00            
ATOM   1034 HG22 VAL X  68      43.200  48.190  71.400  0.00  0.00            
ATOM   1035 HG23 VAL X  68      43.390  49.700  70.630  0.00  0.00            
ATOM   1036  C   VAL X  68      39.030  47.960  70.450  0.00  0.00            
ATOM   1037  O   VAL X  68      38.900  47.080  69.590  0.00  0.00            
ATOM   1038  N   ASN X  69      38.000  48.650  70.940  0.00  0.00            
ATOM   1039  H   ASN X  69      38.230  49.440  71.530  0.00  0.00            
ATOM   1040  CA  ASN X  69      36.690  48.670  70.320  0.00  0.00            
ATOM   1041  HA  ASN X  69      36.420  47.650  70.050  0.00  0.00            
ATOM   1042  CB  ASN X  69      35.790  49.210  71.430  0.00  0.00            
ATOM   1043  HB1 ASN X  69      35.830  50.290  71.550  0.00  0.00            
ATOM   1044  HB2 ASN X  69      36.000  48.740  72.390  0.00  0.00            
ATOM   1045  CG  ASN X  69      34.330  48.850  71.220  0.00  0.00            
ATOM   1046  OD1 ASN X  69      34.030  48.160  70.250  0.00  0.00            
ATOM   1047  ND2 ASN X  69      33.440  49.360  72.070  0.00  0.00            
ATOM   1048 HD21 ASN X  69      33.620  50.150  72.670  0.00  0.00            
ATOM   1049 HD22 ASN X  69      32.480  49.120  71.870  0.00  0.00            
ATOM   1050  C   ASN X  69      36.620  49.530  69.070  0.00  0.00            
ATOM   1051  O   ASN X  69      37.560  50.270  68.800  0.00  0.00            
ATOM   1052  N   ARG X  70      35.550  49.450  68.270  0.00  0.00            
ATOM   1053  H   ARG X  70      34.840  48.780  68.530  0.00  0.00            
ATOM   1054  CA  ARG X  70      35.220  50.340  67.170  0.00  0.00            
ATOM   1055  HA  ARG X  70      36.060  50.430  66.480  0.00  0.00            
ATOM   1056  CB  ARG X  70      34.070  49.670  66.430  0.00  0.00            
ATOM   1057  HB1 ARG X  70      34.400  48.670  66.140  0.00  0.00            
ATOM   1058  HB2 ARG X  70      33.850  50.270  65.550  0.00  0.00            
ATOM   1059  CG  ARG X  70      32.780  49.720  67.240  0.00  0.00            
ATOM   1060  HG1 ARG X  70      32.560  50.780  67.370  0.00  0.00            
ATOM   1061  HG2 ARG X  70      32.990  49.310  68.230  0.00  0.00            
ATOM   1062  CD  ARG X  70      31.620  48.890  66.690  0.00  0.00            
ATOM   1063  HD1 ARG X  70      30.730  49.010  67.300  0.00  0.00            
ATOM   1064  HD2 ARG X  70      31.820  47.810  66.660  0.00  0.00            
ATOM   1065  NE  ARG X  70      31.270  49.210  65.310  0.00  0.00            
ATOM   1066  HE  ARG X  70      31.690  48.750  64.510  0.00  0.00            
ATOM   1067  CZ  ARG X  70      30.550  50.270  64.900  0.00  0.00            
ATOM   1068  NH1 ARG X  70      29.790  51.000  65.730  0.00  0.00            
ATOM   1069 HH11 ARG X  70      29.700  50.770  66.710  0.00  0.00            
ATOM   1070 HH12 ARG X  70      29.180  51.730  65.380  0.00  0.00            
ATOM   1071  NH2 ARG X  70      30.420  50.610  63.610  0.00  0.00            
ATOM   1072 HH21 ARG X  70      30.650  49.920  62.910  0.00  0.00            
ATOM   1073 HH22 ARG X  70      29.710  51.300  63.430  0.00  0.00            
ATOM   1074  C   ARG X  70      34.890  51.770  67.560  0.00  0.00            
ATOM   1075  O   ARG X  70      34.310  51.970  68.630  0.00  0.00            
ATOM   1076  N   MET X  71      34.880  52.730  66.630  0.00  0.00            
ATOM   1077  H   MET X  71      35.390  52.470  65.800  0.00  0.00            
ATOM   1078  CA  MET X  71      34.600  54.120  66.910  0.00  0.00            
ATOM   1079  HA  MET X  71      34.740  54.300  67.970  0.00  0.00            
ATOM   1080  CB  MET X  71      35.470  55.060  66.080  0.00  0.00            
ATOM   1081  HB1 MET X  71      35.060  55.120  65.070  0.00  0.00            
ATOM   1082  HB2 MET X  71      36.450  54.570  66.050  0.00  0.00            
ATOM   1083  CG  MET X  71      35.460  56.400  66.790  0.00  0.00            
ATOM   1084  HG1 MET X  71      35.770  56.310  67.830  0.00  0.00            
ATOM   1085  HG2 MET X  71      34.440  56.770  66.690  0.00  0.00            
ATOM   1086  SD  MET X  71      36.310  57.740  65.910  0.00  0.00            
ATOM   1087  CE  MET X  71      36.470  59.000  67.200  0.00  0.00            
ATOM   1088  HE1 MET X  71      36.630  59.980  66.760  0.00  0.00            
ATOM   1089  HE2 MET X  71      35.530  59.000  67.760  0.00  0.00            
ATOM   1090  HE3 MET X  71      37.270  58.780  67.910  0.00  0.00            
ATOM   1091  C   MET X  71      33.120  54.430  66.690  0.00  0.00            
ATOM   1092  O   MET X  71      32.680  55.080  65.750  0.00  0.00            
ATOM   1093  N   GLY X  72      32.280  53.900  67.580  0.00  0.00            
ATOM   1094  H   GLY X  72      32.710  53.340  68.310  0.00  0.00            
ATOM   1095  CA  GLY X  72      30.850  54.090  67.580  0.00  0.00            
ATOM   1096  HA1 GLY X  72      30.420  53.490  68.380  0.00  0.00            
ATOM   1097  HA2 GLY X  72      30.230  53.740  66.750  0.00  0.00            
ATOM   1098  C   GLY X  72      30.460  55.540  67.840  0.00  0.00            
ATOM   1099  O   GLY X  72      29.500  55.880  67.150  0.00  0.00            
ATOM   1100  N   VAL X  73      31.230  56.320  68.590  0.00  0.00            
ATOM   1101  H   VAL X  73      32.010  55.910  69.100  0.00  0.00            
ATOM   1102  CA  VAL X  73      30.970  57.710  68.900  0.00  0.00            
ATOM   1103  HA  VAL X  73      29.910  57.910  68.800  0.00  0.00            
ATOM   1104  CB  VAL X  73      31.340  57.960  70.360  0.00  0.00            
ATOM   1105  HB  VAL X  73      32.400  57.790  70.540  0.00  0.00            
ATOM   1106  CG1 VAL X  73      30.970  59.320  70.950  0.00  0.00            
ATOM   1107 HG11 VAL X  73      29.930  59.580  70.720  0.00  0.00            
ATOM   1108 HG12 VAL X  73      31.200  59.390  72.010  0.00  0.00            
ATOM   1109 HG13 VAL X  73      31.590  60.000  70.370  0.00  0.00            
ATOM   1110  CG2 VAL X  73      30.530  56.970  71.200  0.00  0.00            
ATOM   1111 HG21 VAL X  73      30.580  57.210  72.260  0.00  0.00            
ATOM   1112 HG22 VAL X  73      29.490  57.000  70.900  0.00  0.00            
ATOM   1113 HG23 VAL X  73      30.870  55.930  71.140  0.00  0.00            
ATOM   1114  C   VAL X  73      31.720  58.640  67.950  0.00  0.00            
ATOM   1115  O   VAL X  73      32.680  58.250  67.280  0.00  0.00            
ATOM   1116  N   ASP X  74      31.150  59.840  67.840  0.00  0.00            
ATOM   1117  H   ASP X  74      30.410  60.110  68.470  0.00  0.00            
ATOM   1118  CA  ASP X  74      31.580  60.840  66.880  0.00  0.00            
ATOM   1119  HA  ASP X  74      31.560  60.350  65.910  0.00  0.00            
ATOM   1120  CB  ASP X  74      30.540  61.950  66.840  0.00  0.00            
ATOM   1121  HB1 ASP X  74      30.580  62.550  67.750  0.00  0.00            
ATOM   1122  HB2 ASP X  74      29.510  61.600  66.750  0.00  0.00            
ATOM   1123  CG  ASP X  74      30.670  62.930  65.690  0.00  0.00            
ATOM   1124  OD1 ASP X  74      30.120  62.620  64.610  0.00  0.00            
ATOM   1125  OD2 ASP X  74      31.290  64.010  65.800  0.00  0.00            
ATOM   1126  C   ASP X  74      32.980  61.400  67.120  0.00  0.00            
ATOM   1127  O   ASP X  74      33.320  61.740  68.240  0.00  0.00            
ATOM   1128  N   PRO X  75      33.780  61.620  66.070  0.00  0.00            
ATOM   1129  CD  PRO X  75      33.630  61.050  64.740  0.00  0.00            
ATOM   1130  HD1 PRO X  75      32.670  61.340  64.320  0.00  0.00            
ATOM   1131  HD2 PRO X  75      33.830  59.980  64.690  0.00  0.00            
ATOM   1132  CG  PRO X  75      34.670  61.740  63.870  0.00  0.00            
ATOM   1133  HG1 PRO X  75      34.240  61.800  62.860  0.00  0.00            
ATOM   1134  HG2 PRO X  75      35.570  61.140  63.740  0.00  0.00            
ATOM   1135  CB  PRO X  75      35.080  62.970  64.660  0.00  0.00            
ATOM   1136  HB1 PRO X  75      34.390  63.790  64.460  0.00  0.00            
ATOM   1137  HB2 PRO X  75      36.090  63.280  64.390  0.00  0.00            
ATOM   1138  CA  PRO X  75      34.970  62.440  66.090  0.00  0.00            
ATOM   1139  HA  PRO X  75      35.820  61.820  66.360  0.00  0.00            
ATOM   1140  C   PRO X  75      34.900  63.690  66.950  0.00  0.00            
ATOM   1141  O   PRO X  75      35.840  63.920  67.700  0.00  0.00            
ATOM   1142  N   TRP X  76      33.830  64.480  67.050  0.00  0.00            
ATOM   1143  H   TRP X  76      33.130  64.270  66.350  0.00  0.00            
ATOM   1144  CA  TRP X  76      33.640  65.730  67.760  0.00  0.00            
ATOM   1145  HA  TRP X  76      34.650  66.140  67.830  0.00  0.00            
ATOM   1146  CB  TRP X  76      32.810  66.650  66.860  0.00  0.00            
ATOM   1147  HB1 TRP X  76      31.740  66.610  67.050  0.00  0.00            
ATOM   1148  HB2 TRP X  76      33.040  66.420  65.820  0.00  0.00            
ATOM   1149  CG  TRP X  76      33.250  68.050  67.140  0.00  0.00            
ATOM   1150  CD1 TRP X  76      34.450  68.620  66.870  0.00  0.00            
ATOM   1151  HD1 TRP X  76      35.250  68.120  66.350  0.00  0.00            
ATOM   1152  NE1 TRP X  76      34.440  69.900  67.390  0.00  0.00            
ATOM   1153  HE1 TRP X  76      35.320  70.380  67.480  0.00  0.00            
ATOM   1154  CE2 TRP X  76      33.310  70.230  68.100  0.00  0.00            
ATOM   1155  CZ2 TRP X  76      32.840  71.390  68.720  0.00  0.00            
ATOM   1156  HZ2 TRP X  76      33.440  72.290  68.680  0.00  0.00            
ATOM   1157  CH2 TRP X  76      31.650  71.330  69.450  0.00  0.00            
ATOM   1158  HH2 TRP X  76      31.250  72.220  69.930  0.00  0.00            
ATOM   1159  CZ3 TRP X  76      30.930  70.130  69.440  0.00  0.00            
ATOM   1160  HZ3 TRP X  76      30.040  70.040  70.040  0.00  0.00            
ATOM   1161  CE3 TRP X  76      31.300  69.060  68.610  0.00  0.00            
ATOM   1162  HE3 TRP X  76      30.760  68.130  68.700  0.00  0.00            
ATOM   1163  CD2 TRP X  76      32.550  69.030  67.970  0.00  0.00            
ATOM   1164  C   TRP X  76      33.120  65.590  69.180  0.00  0.00            
ATOM   1165  O   TRP X  76      33.040  66.550  69.940  0.00  0.00            
ATOM   1166  N   HIE X  77      32.930  64.370  69.700  0.00  0.00            
ATOM   1167  H   HIE X  77      33.010  63.640  69.010  0.00  0.00            
ATOM   1168  CA  HIE X  77      32.530  63.970  71.040  0.00  0.00            
ATOM   1169  HA  HIE X  77      32.590  64.800  71.730  0.00  0.00            
ATOM   1170  CB  HIE X  77      31.150  63.330  70.970  0.00  0.00            
ATOM   1171  HB1 HIE X  77      30.790  63.190  71.990  0.00  0.00            
ATOM   1172  HB2 HIE X  77      31.150  62.390  70.430  0.00  0.00            
ATOM   1173  CG  HIE X  77      30.060  64.160  70.350  0.00  0.00            
ATOM   1174  ND1 HIE X  77      29.030  63.680  69.540  0.00  0.00            
ATOM   1175  CE1 HIE X  77      28.260  64.700  69.150  0.00  0.00            
ATOM   1176  HE1 HIE X  77      27.370  64.560  68.570  0.00  0.00            
ATOM   1177  NE2 HIE X  77      28.770  65.800  69.730  0.00  0.00            
ATOM   1178  HE2 HIE X  77      28.410  66.670  69.360  0.00  0.00            
ATOM   1179  CD2 HIE X  77      29.900  65.510  70.460  0.00  0.00            
ATOM   1180  HD2 HIE X  77      30.580  66.240  70.900  0.00  0.00            
ATOM   1181  C   HIE X  77      33.510  62.990  71.680  0.00  0.00            
ATOM   1182  O   HIE X  77      33.590  62.890  72.900  0.00  0.00            
ATOM   1183  N   ASN X  78      34.240  62.160  70.920  0.00  0.00            
ATOM   1184  H   ASN X  78      34.080  62.260  69.930  0.00  0.00            
ATOM   1185  CA  ASN X  78      34.900  60.990  71.460  0.00  0.00            
ATOM   1186  HA  ASN X  78      34.120  60.470  72.020  0.00  0.00            
ATOM   1187  CB  ASN X  78      35.280  60.100  70.280  0.00  0.00            
ATOM   1188  HB1 ASN X  78      36.000  60.560  69.610  0.00  0.00            
ATOM   1189  HB2 ASN X  78      34.380  59.930  69.700  0.00  0.00            
ATOM   1190  CG  ASN X  78      35.720  58.700  70.670  0.00  0.00            
ATOM   1191  OD1 ASN X  78      34.940  57.860  71.110  0.00  0.00            
ATOM   1192  ND2 ASN X  78      36.990  58.380  70.410  0.00  0.00            
ATOM   1193 HD21 ASN X  78      37.660  59.100  70.190  0.00  0.00            
ATOM   1194 HD22 ASN X  78      37.290  57.450  70.670  0.00  0.00            
ATOM   1195  C   ASN X  78      36.150  61.330  72.260  0.00  0.00            
ATOM   1196  O   ASN X  78      36.760  60.460  72.880  0.00  0.00            
ATOM   1197  N   TRP X  79      36.590  62.580  72.320  0.00  0.00            
ATOM   1198  H   TRP X  79      36.110  63.280  71.760  0.00  0.00            
ATOM   1199  CA  TRP X  79      37.830  63.030  72.910  0.00  0.00            
ATOM   1200  HA  TRP X  79      38.550  62.260  72.630  0.00  0.00            
ATOM   1201  CB  TRP X  79      38.280  64.270  72.140  0.00  0.00            
ATOM   1202  HB1 TRP X  79      38.430  64.040  71.090  0.00  0.00            
ATOM   1203  HB2 TRP X  79      39.200  64.660  72.560  0.00  0.00            
ATOM   1204  CG  TRP X  79      37.290  65.390  72.100  0.00  0.00            
ATOM   1205  CD1 TRP X  79      36.520  65.680  71.030  0.00  0.00            
ATOM   1206  HD1 TRP X  79      36.530  65.140  70.100  0.00  0.00            
ATOM   1207  NE1 TRP X  79      35.660  66.700  71.400  0.00  0.00            
ATOM   1208  HE1 TRP X  79      34.840  66.920  70.850  0.00  0.00            
ATOM   1209  CE2 TRP X  79      35.970  67.220  72.640  0.00  0.00            
ATOM   1210  CZ2 TRP X  79      35.420  68.270  73.380  0.00  0.00            
ATOM   1211  HZ2 TRP X  79      34.630  68.870  72.950  0.00  0.00            
ATOM   1212  CH2 TRP X  79      35.910  68.440  74.680  0.00  0.00            
ATOM   1213  HH2 TRP X  79      35.490  69.220  75.300  0.00  0.00            
ATOM   1214  CZ3 TRP X  79      37.050  67.720  75.080  0.00  0.00            
ATOM   1215  HZ3 TRP X  79      37.520  68.000  76.010  0.00  0.00            
ATOM   1216  CE3 TRP X  79      37.660  66.700  74.330  0.00  0.00            
ATOM   1217  HE3 TRP X  79      38.500  66.140  74.710  0.00  0.00            
ATOM   1218  CD2 TRP X  79      37.010  66.390  73.120  0.00  0.00            
ATOM   1219  C   TRP X  79      37.950  63.100  74.430  0.00  0.00            
ATOM   1220  O   TRP X  79      39.090  63.170  74.890  0.00  0.00            
ATOM   1221  N   GLU X  80      36.810  63.050  75.130  0.00  0.00            
ATOM   1222  H   GLU X  80      35.940  62.860  74.650  0.00  0.00            
ATOM   1223  CA  GLU X  80      36.800  63.100  76.570  0.00  0.00            
ATOM   1224  HA  GLU X  80      37.760  63.480  76.920  0.00  0.00            
ATOM   1225  CB  GLU X  80      35.880  64.210  77.080  0.00  0.00            
ATOM   1226  HB1 GLU X  80      36.180  65.180  76.700  0.00  0.00            
ATOM   1227  HB2 GLU X  80      36.110  64.340  78.140  0.00  0.00            
ATOM   1228  CG  GLU X  80      34.440  63.940  76.640  0.00  0.00            
ATOM   1229  HG1 GLU X  80      34.180  62.980  77.090  0.00  0.00            
ATOM   1230  HG2 GLU X  80      34.240  63.830  75.580  0.00  0.00            
ATOM   1231  CD  GLU X  80      33.470  65.020  77.110  0.00  0.00            
ATOM   1232  OE1 GLU X  80      32.420  64.730  77.720  0.00  0.00            
ATOM   1233  OE2 GLU X  80      33.750  66.240  77.060  0.00  0.00            
ATOM   1234  C   GLU X  80      36.660  61.740  77.240  0.00  0.00            
ATOM   1235  O   GLU X  80      36.350  61.650  78.420  0.00  0.00            
ATOM   1236  N   ALA X  81      36.880  60.590  76.600  0.00  0.00            
ATOM   1237  H   ALA X  81      37.220  60.580  75.650  0.00  0.00            
ATOM   1238  CA  ALA X  81      36.810  59.270  77.190  0.00  0.00            
ATOM   1239  HA  ALA X  81      36.600  59.370  78.260  0.00  0.00            
ATOM   1240  CB  ALA X  81      35.520  58.580  76.750  0.00  0.00            
ATOM   1241  HB1 ALA X  81      35.550  57.530  77.040  0.00  0.00            
ATOM   1242  HB2 ALA X  81      34.710  59.170  77.170  0.00  0.00            
ATOM   1243  HB3 ALA X  81      35.400  58.500  75.670  0.00  0.00            
ATOM   1244  C   ALA X  81      38.030  58.370  77.100  0.00  0.00            
ATOM   1245  O   ALA X  81      37.870  57.160  77.250  0.00  0.00            
ATOM   1246  N   HIE X  82      39.250  58.850  76.860  0.00  0.00            
ATOM   1247  H   HIE X  82      39.310  59.860  76.860  0.00  0.00            
ATOM   1248  CA  HIE X  82      40.400  58.000  76.670  0.00  0.00            
ATOM   1249  HA  HIE X  82      40.160  57.080  76.130  0.00  0.00            
ATOM   1250  CB  HIE X  82      41.460  58.730  75.840  0.00  0.00            
ATOM   1251  HB1 HIE X  82      42.340  58.090  75.790  0.00  0.00            
ATOM   1252  HB2 HIE X  82      41.660  59.700  76.290  0.00  0.00            
ATOM   1253  CG  HIE X  82      41.120  59.020  74.410  0.00  0.00            
ATOM   1254  ND1 HIE X  82      41.900  58.660  73.320  0.00  0.00            
ATOM   1255  CE1 HIE X  82      41.260  59.010  72.200  0.00  0.00            
ATOM   1256  HE1 HIE X  82      41.650  58.800  71.210  0.00  0.00            
ATOM   1257  NE2 HIE X  82      40.170  59.700  72.560  0.00  0.00            
ATOM   1258  HE2 HIE X  82      39.470  60.060  71.920  0.00  0.00            
ATOM   1259  CD2 HIE X  82      39.980  59.620  73.920  0.00  0.00            
ATOM   1260  HD2 HIE X  82      39.130  60.080  74.410  0.00  0.00            
ATOM   1261  C   HIE X  82      40.980  57.600  78.020  0.00  0.00            
ATOM   1262  O   HIE X  82      41.090  58.400  78.950  0.00  0.00            
ATOM   1263  N   TYR X  83      41.360  56.320  78.010  0.00  0.00            
ATOM   1264  H   TYR X  83      41.150  55.840  77.140  0.00  0.00            
ATOM   1265  CA  TYR X  83      41.960  55.480  79.030  0.00  0.00            
ATOM   1266  HA  TYR X  83      42.400  56.120  79.790  0.00  0.00            
ATOM   1267  CB  TYR X  83      40.920  54.600  79.710  0.00  0.00            
ATOM   1268  HB1 TYR X  83      40.090  55.130  80.160  0.00  0.00            
ATOM   1269  HB2 TYR X  83      41.530  54.110  80.460  0.00  0.00            
ATOM   1270  CG  TYR X  83      40.340  53.500  78.840  0.00  0.00            
ATOM   1271  CD1 TYR X  83      39.370  53.780  77.870  0.00  0.00            
ATOM   1272  HD1 TYR X  83      39.080  54.810  77.720  0.00  0.00            
ATOM   1273  CE1 TYR X  83      38.770  52.790  77.090  0.00  0.00            
ATOM   1274  HE1 TYR X  83      38.150  53.090  76.250  0.00  0.00            
ATOM   1275  CZ  TYR X  83      39.180  51.450  77.240  0.00  0.00            
ATOM   1276  OH  TYR X  83      38.490  50.550  76.480  0.00  0.00            
ATOM   1277  HH  TYR X  83      38.680  49.620  76.650  0.00  0.00            
ATOM   1278  CE2 TYR X  83      40.190  51.140  78.170  0.00  0.00            
ATOM   1279  HE2 TYR X  83      40.330  50.070  78.260  0.00  0.00            
ATOM   1280  CD2 TYR X  83      40.730  52.160  78.960  0.00  0.00            
ATOM   1281  HD2 TYR X  83      41.480  51.900  79.690  0.00  0.00            
ATOM   1282  C   TYR X  83      42.990  54.570  78.390  0.00  0.00            
ATOM   1283  O   TYR X  83      43.320  54.700  77.210  0.00  0.00            
ATOM   1284  N   GLU X  84      43.660  53.750  79.200  0.00  0.00            
ATOM   1285  H   GLU X  84      43.460  53.810  80.180  0.00  0.00            
ATOM   1286  CA  GLU X  84      44.640  52.710  78.920  0.00  0.00            
ATOM   1287  HA  GLU X  84      44.550  52.350  77.900  0.00  0.00            
ATOM   1288  CB  GLU X  84      46.010  53.390  78.940  0.00  0.00            
ATOM   1289  HB1 GLU X  84      46.040  53.900  77.980  0.00  0.00            
ATOM   1290  HB2 GLU X  84      46.840  52.680  78.910  0.00  0.00            
ATOM   1291  CG  GLU X  84      46.450  54.350  80.040  0.00  0.00            
ATOM   1292  HG1 GLU X  84      45.990  55.340  79.940  0.00  0.00            
ATOM   1293  HG2 GLU X  84      47.480  54.580  79.790  0.00  0.00            
ATOM   1294  CD  GLU X  84      46.400  53.750  81.430  0.00  0.00            
ATOM   1295  OE1 GLU X  84      45.820  54.400  82.340  0.00  0.00            
ATOM   1296  OE2 GLU X  84      46.980  52.660  81.610  0.00  0.00            
ATOM   1297  C   GLU X  84      44.610  51.590  79.950  0.00  0.00            
ATOM   1298  O   GLU X  84      43.890  51.700  80.940  0.00  0.00            
ATOM   1299  N   VAL X  85      45.270  50.480  79.610  0.00  0.00            
ATOM   1300  H   VAL X  85      45.780  50.470  78.740  0.00  0.00            
ATOM   1301  CA  VAL X  85      45.280  49.260  80.390  0.00  0.00            
ATOM   1302  HA  VAL X  85      44.780  49.320  81.360  0.00  0.00            
ATOM   1303  CB  VAL X  85      44.480  48.160  79.690  0.00  0.00            
ATOM   1304  HB  VAL X  85      44.420  47.380  80.440  0.00  0.00            
ATOM   1305  CG1 VAL X  85      43.060  48.610  79.360  0.00  0.00            
ATOM   1306 HG11 VAL X  85      42.650  47.790  78.770  0.00  0.00            
ATOM   1307 HG12 VAL X  85      42.420  48.680  80.250  0.00  0.00            
ATOM   1308 HG13 VAL X  85      43.010  49.500  78.740  0.00  0.00            
ATOM   1309  CG2 VAL X  85      45.150  47.600  78.440  0.00  0.00            
ATOM   1310 HG21 VAL X  85      46.190  47.370  78.690  0.00  0.00            
ATOM   1311 HG22 VAL X  85      44.620  46.690  78.150  0.00  0.00            
ATOM   1312 HG23 VAL X  85      45.050  48.370  77.680  0.00  0.00            
ATOM   1313  C   VAL X  85      46.660  48.790  80.820  0.00  0.00            
ATOM   1314  O   VAL X  85      46.670  47.750  81.480  0.00  0.00            
ATOM   1315  N   LEU X  86      47.730  49.530  80.540  0.00  0.00            
ATOM   1316  H   LEU X  86      47.440  50.440  80.210  0.00  0.00            
ATOM   1317  CA  LEU X  86      49.140  49.270  80.780  0.00  0.00            
ATOM   1318  HA  LEU X  86      49.760  49.900  80.160  0.00  0.00            
ATOM   1319  CB  LEU X  86      49.370  49.820  82.190  0.00  0.00            
ATOM   1320  HB1 LEU X  86      48.760  49.360  82.960  0.00  0.00            
ATOM   1321  HB2 LEU X  86      49.050  50.860  82.250  0.00  0.00            
ATOM   1322  CG  LEU X  86      50.810  49.760  82.710  0.00  0.00            
ATOM   1323  HG  LEU X  86      51.340  48.850  82.430  0.00  0.00            
ATOM   1324  CD1 LEU X  86      51.720  50.830  82.110  0.00  0.00            
ATOM   1325 HD11 LEU X  86      51.330  51.730  82.590  0.00  0.00            
ATOM   1326 HD12 LEU X  86      52.770  50.690  82.360  0.00  0.00            
ATOM   1327 HD13 LEU X  86      51.520  50.890  81.040  0.00  0.00            
ATOM   1328  CD2 LEU X  86      50.830  49.910  84.230  0.00  0.00            
ATOM   1329 HD21 LEU X  86      50.490  50.880  84.600  0.00  0.00            
ATOM   1330 HD22 LEU X  86      50.110  49.210  84.650  0.00  0.00            
ATOM   1331 HD23 LEU X  86      51.840  49.720  84.590  0.00  0.00            
ATOM   1332  C   LEU X  86      49.570  47.840  80.470  0.00  0.00            
ATOM   1333  O   LEU X  86      49.720  47.050  81.400  0.00  0.00            
ATOM   1334  N   PRO X  87      49.520  47.460  79.190  0.00  0.00            
ATOM   1335  CD  PRO X  87      49.190  48.200  77.990  0.00  0.00            
ATOM   1336  HD1 PRO X  87      49.530  49.230  77.980  0.00  0.00            
ATOM   1337  HD2 PRO X  87      48.130  48.480  77.970  0.00  0.00            
ATOM   1338  CG  PRO X  87      49.600  47.430  76.740  0.00  0.00            
ATOM   1339  HG1 PRO X  87      50.620  47.610  76.390  0.00  0.00            
ATOM   1340  HG2 PRO X  87      48.770  47.560  76.050  0.00  0.00            
ATOM   1341  CB  PRO X  87      49.500  46.040  77.350  0.00  0.00            
ATOM   1342  HB1 PRO X  87      50.160  45.290  76.920  0.00  0.00            
ATOM   1343  HB2 PRO X  87      48.500  45.640  77.130  0.00  0.00            
ATOM   1344  CA  PRO X  87      49.930  46.120  78.810  0.00  0.00            
ATOM   1345  HA  PRO X  87      49.400  45.350  79.370  0.00  0.00            
ATOM   1346  C   PRO X  87      51.410  45.820  78.970  0.00  0.00            
ATOM   1347  O   PRO X  87      52.290  46.680  79.080  0.00  0.00            
ATOM   1348  N   GLY X  88      51.770  44.540  78.860  0.00  0.00            
ATOM   1349  H   GLY X  88      51.070  43.930  78.440  0.00  0.00            
ATOM   1350  CA  GLY X  88      53.130  44.100  78.640  0.00  0.00            
ATOM   1351  HA1 GLY X  88      53.080  43.010  78.590  0.00  0.00            
ATOM   1352  HA2 GLY X  88      53.720  44.590  79.420  0.00  0.00            
ATOM   1353  C   GLY X  88      53.560  44.480  77.230  0.00  0.00            
ATOM   1354  O   GLY X  88      52.770  44.740  76.320  0.00  0.00            
ATOM   1355  N   LYS X  89      54.880  44.550  77.060  0.00  0.00            
ATOM   1356  H   LYS X  89      55.470  44.160  77.780  0.00  0.00            
ATOM   1357  CA  LYS X  89      55.520  44.910  75.810  0.00  0.00            
ATOM   1358  HA  LYS X  89      54.820  45.360  75.110  0.00  0.00            
ATOM   1359  CB  LYS X  89      56.560  45.990  76.070  0.00  0.00            
ATOM   1360  HB1 LYS X  89      57.420  45.590  76.620  0.00  0.00            
ATOM   1361  HB2 LYS X  89      56.050  46.840  76.530  0.00  0.00            
ATOM   1362  CG  LYS X  89      57.080  46.600  74.770  0.00  0.00            
ATOM   1363  HG1 LYS X  89      56.230  46.970  74.200  0.00  0.00            
ATOM   1364  HG2 LYS X  89      57.580  45.820  74.200  0.00  0.00            
ATOM   1365  CD  LYS X  89      58.110  47.710  75.020  0.00  0.00            
ATOM   1366  HD1 LYS X  89      58.710  47.470  75.890  0.00  0.00            
ATOM   1367  HD2 LYS X  89      57.540  48.590  75.290  0.00  0.00            
ATOM   1368  CE  LYS X  89      58.880  48.100  73.760  0.00  0.00            
ATOM   1369  HE1 LYS X  89      59.260  49.110  73.920  0.00  0.00            
ATOM   1370  HE2 LYS X  89      58.090  48.120  73.010  0.00  0.00            
ATOM   1371  NZ  LYS X  89      59.920  47.120  73.430  0.00  0.00            
ATOM   1372  HZ1 LYS X  89      60.530  46.900  74.210  0.00  0.00            
ATOM   1373  HZ2 LYS X  89      59.500  46.260  73.100  0.00  0.00            
ATOM   1374  HZ3 LYS X  89      60.540  47.430  72.710  0.00  0.00            
ATOM   1375  C   LYS X  89      56.030  43.740  74.980  0.00  0.00            
ATOM   1376  O   LYS X  89      55.900  43.620  73.760  0.00  0.00            
ATOM   1377  N   GLU X  90      56.660  42.830  75.720  0.00  0.00            
ATOM   1378  H   GLU X  90      56.620  42.930  76.730  0.00  0.00            
ATOM   1379  CA  GLU X  90      57.500  41.810  75.120  0.00  0.00            
ATOM   1380  HA  GLU X  90      57.540  41.920  74.040  0.00  0.00            
ATOM   1381  CB  GLU X  90      58.910  41.950  75.680  0.00  0.00            
ATOM   1382  HB1 GLU X  90      59.550  41.150  75.310  0.00  0.00            
ATOM   1383  HB2 GLU X  90      58.900  41.640  76.730  0.00  0.00            
ATOM   1384  CG  GLU X  90      59.620  43.300  75.550  0.00  0.00            
ATOM   1385  HG1 GLU X  90      60.530  43.230  76.130  0.00  0.00            
ATOM   1386  HG2 GLU X  90      58.980  44.160  75.740  0.00  0.00            
ATOM   1387  CD  GLU X  90      60.080  43.520  74.110  0.00  0.00            
ATOM   1388  OE1 GLU X  90      59.500  44.330  73.360  0.00  0.00            
ATOM   1389  OE2 GLU X  90      61.110  42.960  73.670  0.00  0.00            
ATOM   1390  C   GLU X  90      57.050  40.430  75.580  0.00  0.00            
ATOM   1391  O   GLU X  90      56.460  40.270  76.640  0.00  0.00            
ATOM   1392  N   LYS X  91      57.380  39.320  74.910  0.00  0.00            
ATOM   1393  H   LYS X  91      58.080  39.330  74.180  0.00  0.00            
ATOM   1394  CA  LYS X  91      56.900  37.980  75.160  0.00  0.00            
ATOM   1395  HA  LYS X  91      55.940  38.110  75.680  0.00  0.00            
ATOM   1396  CB  LYS X  91      56.560  37.300  73.840  0.00  0.00            
ATOM   1397  HB1 LYS X  91      55.750  36.580  73.950  0.00  0.00            
ATOM   1398  HB2 LYS X  91      57.440  36.690  73.630  0.00  0.00            
ATOM   1399  CG  LYS X  91      56.320  38.260  72.680  0.00  0.00            
ATOM   1400  HG1 LYS X  91      57.190  38.890  72.520  0.00  0.00            
ATOM   1401  HG2 LYS X  91      55.520  38.960  72.910  0.00  0.00            
ATOM   1402  CD  LYS X  91      56.000  37.390  71.470  0.00  0.00            
ATOM   1403  HD1 LYS X  91      55.050  36.920  71.720  0.00  0.00            
ATOM   1404  HD2 LYS X  91      56.710  36.570  71.370  0.00  0.00            
ATOM   1405  CE  LYS X  91      55.880  38.230  70.200  0.00  0.00            
ATOM   1406  HE1 LYS X  91      56.870  38.490  69.840  0.00  0.00            
ATOM   1407  HE2 LYS X  91      55.380  39.160  70.450  0.00  0.00            
ATOM   1408  NZ  LYS X  91      55.120  37.440  69.210  0.00  0.00            
ATOM   1409  HZ1 LYS X  91      54.940  37.940  68.360  0.00  0.00            
ATOM   1410  HZ2 LYS X  91      55.590  36.590  68.920  0.00  0.00            
ATOM   1411  HZ3 LYS X  91      54.200  37.180  69.540  0.00  0.00            
ATOM   1412  C   LYS X  91      57.720  37.200  76.180  0.00  0.00            
ATOM   1413  O   LYS X  91      57.920  36.000  76.060  0.00  0.00            
ATOM   1414  N   VAL X  92      58.110  37.800  77.310  0.00  0.00            
ATOM   1415  H   VAL X  92      57.870  38.780  77.400  0.00  0.00            
ATOM   1416  CA  VAL X  92      58.780  37.170  78.430  0.00  0.00            
ATOM   1417  HA  VAL X  92      58.810  36.090  78.240  0.00  0.00            
ATOM   1418  CB  VAL X  92      60.280  37.380  78.510  0.00  0.00            
ATOM   1419  HB  VAL X  92      60.730  36.830  79.340  0.00  0.00            
ATOM   1420  CG1 VAL X  92      61.010  36.750  77.320  0.00  0.00            
ATOM   1421 HG11 VAL X  92      60.950  37.320  76.390  0.00  0.00            
ATOM   1422 HG12 VAL X  92      62.050  36.610  77.600  0.00  0.00            
ATOM   1423 HG13 VAL X  92      60.650  35.730  77.210  0.00  0.00            
ATOM   1424  CG2 VAL X  92      60.800  38.800  78.730  0.00  0.00            
ATOM   1425 HG21 VAL X  92      60.200  39.480  78.120  0.00  0.00            
ATOM   1426 HG22 VAL X  92      60.590  39.070  79.760  0.00  0.00            
ATOM   1427 HG23 VAL X  92      61.860  38.910  78.500  0.00  0.00            
ATOM   1428  C   VAL X  92      58.180  37.450  79.800  0.00  0.00            
ATOM   1429  O   VAL X  92      58.720  36.980  80.800  0.00  0.00            
ATOM   1430  N   VAL X  93      57.120  38.250  79.930  0.00  0.00            
ATOM   1431  H   VAL X  93      56.700  38.530  79.050  0.00  0.00            
ATOM   1432  CA  VAL X  93      56.310  38.370  81.120  0.00  0.00            
ATOM   1433  HA  VAL X  93      56.810  39.090  81.760  0.00  0.00            
ATOM   1434  CB  VAL X  93      54.960  39.040  80.860  0.00  0.00            
ATOM   1435  HB  VAL X  93      54.180  38.760  81.580  0.00  0.00            
ATOM   1436  CG1 VAL X  93      55.140  40.550  80.870  0.00  0.00            
ATOM   1437 HG11 VAL X  93      54.180  40.990  80.620  0.00  0.00            
ATOM   1438 HG12 VAL X  93      55.480  40.930  81.840  0.00  0.00            
ATOM   1439 HG13 VAL X  93      55.810  40.960  80.120  0.00  0.00            
ATOM   1440  CG2 VAL X  93      54.270  38.530  79.590  0.00  0.00            
ATOM   1441 HG21 VAL X  93      54.870  38.950  78.790  0.00  0.00            
ATOM   1442 HG22 VAL X  93      54.150  37.450  79.640  0.00  0.00            
ATOM   1443 HG23 VAL X  93      53.280  38.990  79.630  0.00  0.00            
ATOM   1444  C   VAL X  93      56.100  37.150  82.000  0.00  0.00            
ATOM   1445  O   VAL X  93      56.290  37.210  83.210  0.00  0.00            
ATOM   1446  N   SER X  94      55.860  35.970  81.410  0.00  0.00            
ATOM   1447  H   SER X  94      55.720  36.080  80.420  0.00  0.00            
ATOM   1448  CA  SER X  94      55.500  34.680  81.960  0.00  0.00            
ATOM   1449  HA  SER X  94      55.400  34.720  83.050  0.00  0.00            
ATOM   1450  CB  SER X  94      54.190  34.240  81.310  0.00  0.00            
ATOM   1451  HB1 SER X  94      53.750  33.390  81.830  0.00  0.00            
ATOM   1452  HB2 SER X  94      54.300  33.920  80.280  0.00  0.00            
ATOM   1453  OG  SER X  94      53.160  35.200  81.230  0.00  0.00            
ATOM   1454  HG  SER X  94      52.530  34.830  80.610  0.00  0.00            
ATOM   1455  C   SER X  94      56.660  33.730  81.710  0.00  0.00            
ATOM   1456  O   SER X  94      56.470  32.520  81.650  0.00  0.00            
ATOM   1457  N   GLU X  95      57.900  34.160  81.450  0.00  0.00            
ATOM   1458  H   GLU X  95      57.980  35.170  81.480  0.00  0.00            
ATOM   1459  CA  GLU X  95      58.990  33.290  81.050  0.00  0.00            
ATOM   1460  HA  GLU X  95      58.810  32.250  81.310  0.00  0.00            
ATOM   1461  CB  GLU X  95      58.980  33.370  79.520  0.00  0.00            
ATOM   1462  HB1 GLU X  95      59.290  34.390  79.280  0.00  0.00            
ATOM   1463  HB2 GLU X  95      57.980  33.320  79.100  0.00  0.00            
ATOM   1464  CG  GLU X  95      59.960  32.430  78.830  0.00  0.00            
ATOM   1465  HG1 GLU X  95      59.630  31.410  79.030  0.00  0.00            
ATOM   1466  HG2 GLU X  95      60.960  32.630  79.210  0.00  0.00            
ATOM   1467  CD  GLU X  95      59.830  32.720  77.340  0.00  0.00            
ATOM   1468  OE1 GLU X  95      60.850  33.020  76.690  0.00  0.00            
ATOM   1469  OE2 GLU X  95      58.750  32.410  76.780  0.00  0.00            
ATOM   1470  C   GLU X  95      60.340  33.700  81.620  0.00  0.00            
ATOM   1471  O   GLU X  95      61.200  32.880  81.900  0.00  0.00            
ATOM   1472  N   LEU X  96      60.530  35.000  81.880  0.00  0.00            
ATOM   1473  H   LEU X  96      59.730  35.610  81.760  0.00  0.00            
ATOM   1474  CA  LEU X  96      61.790  35.590  82.270  0.00  0.00            
ATOM   1475  HA  LEU X  96      62.590  35.300  81.590  0.00  0.00            
ATOM   1476  CB  LEU X  96      61.690  37.110  82.320  0.00  0.00            
ATOM   1477  HB1 LEU X  96      61.010  37.430  83.100  0.00  0.00            
ATOM   1478  HB2 LEU X  96      61.260  37.490  81.390  0.00  0.00            
ATOM   1479  CG  LEU X  96      63.040  37.780  82.560  0.00  0.00            
ATOM   1480  HG  LEU X  96      63.350  37.390  83.530  0.00  0.00            
ATOM   1481  CD1 LEU X  96      64.060  37.350  81.500  0.00  0.00            
ATOM   1482 HD11 LEU X  96      63.620  37.360  80.510  0.00  0.00            
ATOM   1483 HD12 LEU X  96      64.890  38.060  81.530  0.00  0.00            
ATOM   1484 HD13 LEU X  96      64.520  36.370  81.660  0.00  0.00            
ATOM   1485  CD2 LEU X  96      63.020  39.290  82.730  0.00  0.00            
ATOM   1486 HD21 LEU X  96      62.130  39.550  83.300  0.00  0.00            
ATOM   1487 HD22 LEU X  96      63.900  39.680  83.260  0.00  0.00            
ATOM   1488 HD23 LEU X  96      62.820  39.790  81.790  0.00  0.00            
ATOM   1489  C   LEU X  96      62.200  34.990  83.610  0.00  0.00            
ATOM   1490  O   LEU X  96      63.350  34.610  83.810  0.00  0.00            
ATOM   1491  N   LYS X  97      61.230  34.780  84.510  0.00  0.00            
ATOM   1492  H   LYS X  97      60.280  35.040  84.310  0.00  0.00            
ATOM   1493  CA  LYS X  97      61.460  34.200  85.810  0.00  0.00            
ATOM   1494  HA  LYS X  97      62.200  34.840  86.290  0.00  0.00            
ATOM   1495  CB  LYS X  97      60.190  34.320  86.660  0.00  0.00            
ATOM   1496  HB1 LYS X  97      59.900  35.370  86.660  0.00  0.00            
ATOM   1497  HB2 LYS X  97      60.450  34.020  87.670  0.00  0.00            
ATOM   1498  CG  LYS X  97      58.980  33.470  86.320  0.00  0.00            
ATOM   1499  HG1 LYS X  97      59.180  32.410  86.480  0.00  0.00            
ATOM   1500  HG2 LYS X  97      58.790  33.470  85.240  0.00  0.00            
ATOM   1501  CD  LYS X  97      57.770  33.910  87.140  0.00  0.00            
ATOM   1502  HD1 LYS X  97      57.310  34.810  86.730  0.00  0.00            
ATOM   1503  HD2 LYS X  97      58.120  34.040  88.160  0.00  0.00            
ATOM   1504  CE  LYS X  97      56.880  32.670  87.100  0.00  0.00            
ATOM   1505  HE1 LYS X  97      57.460  31.790  87.400  0.00  0.00            
ATOM   1506  HE2 LYS X  97      56.420  32.520  86.130  0.00  0.00            
ATOM   1507  NZ  LYS X  97      55.780  32.740  88.080  0.00  0.00            
ATOM   1508  HZ1 LYS X  97      55.270  33.610  88.050  0.00  0.00            
ATOM   1509  HZ2 LYS X  97      55.120  31.980  88.000  0.00  0.00            
ATOM   1510  HZ3 LYS X  97      56.090  32.710  89.040  0.00  0.00            
ATOM   1511  C   LYS X  97      61.960  32.760  85.800  0.00  0.00            
ATOM   1512  O   LYS X  97      62.570  32.280  86.750  0.00  0.00            
ATOM   1513  N   GLN X  98      61.940  32.040  84.670  0.00  0.00            
ATOM   1514  H   GLN X  98      61.330  32.330  83.920  0.00  0.00            
ATOM   1515  CA  GLN X  98      62.640  30.790  84.480  0.00  0.00            
ATOM   1516  HA  GLN X  98      62.740  30.310  85.450  0.00  0.00            
ATOM   1517  CB  GLN X  98      61.820  29.860  83.580  0.00  0.00            
ATOM   1518  HB1 GLN X  98      62.330  28.910  83.720  0.00  0.00            
ATOM   1519  HB2 GLN X  98      62.000  30.160  82.550  0.00  0.00            
ATOM   1520  CG  GLN X  98      60.320  29.810  83.870  0.00  0.00            
ATOM   1521  HG1 GLN X  98      59.960  30.830  83.850  0.00  0.00            
ATOM   1522  HG2 GLN X  98      60.120  29.350  84.840  0.00  0.00            
ATOM   1523  CD  GLN X  98      59.530  28.960  82.880  0.00  0.00            
ATOM   1524  OE1 GLN X  98      60.100  28.380  81.970  0.00  0.00            
ATOM   1525  NE2 GLN X  98      58.190  28.920  82.910  0.00  0.00            
ATOM   1526 HE21 GLN X  98      57.670  29.420  83.620  0.00  0.00            
ATOM   1527 HE22 GLN X  98      57.720  28.320  82.250  0.00  0.00            
ATOM   1528  C   GLN X  98      64.100  30.870  84.070  0.00  0.00            
ATOM   1529  O   GLN X  98      64.760  29.840  84.150  0.00  0.00            
ATOM   1530  N   LEU X  99      64.600  32.050  83.690  0.00  0.00            
ATOM   1531  H   LEU X  99      63.930  32.810  83.680  0.00  0.00            
ATOM   1532  CA  LEU X  99      66.010  32.390  83.690  0.00  0.00            
ATOM   1533  HA  LEU X  99      66.630  31.570  83.350  0.00  0.00            
ATOM   1534  CB  LEU X  99      66.210  33.310  82.490  0.00  0.00            
ATOM   1535  HB1 LEU X  99      65.630  34.230  82.610  0.00  0.00            
ATOM   1536  HB2 LEU X  99      65.810  32.780  81.630  0.00  0.00            
ATOM   1537  CG  LEU X  99      67.610  33.720  82.050  0.00  0.00            
ATOM   1538  HG  LEU X  99      68.340  33.090  82.570  0.00  0.00            
ATOM   1539  CD1 LEU X  99      67.850  33.710  80.540  0.00  0.00            
ATOM   1540 HD11 LEU X  99      68.930  33.870  80.410  0.00  0.00            
ATOM   1541 HD12 LEU X  99      67.530  32.750  80.150  0.00  0.00            
ATOM   1542 HD13 LEU X  99      67.230  34.470  80.070  0.00  0.00            
ATOM   1543  CD2 LEU X  99      67.850  35.160  82.520  0.00  0.00            
ATOM   1544 HD21 LEU X  99      68.910  35.400  82.450  0.00  0.00            
ATOM   1545 HD22 LEU X  99      67.340  35.880  81.880  0.00  0.00            
ATOM   1546 HD23 LEU X  99      67.550  35.270  83.560  0.00  0.00            
ATOM   1547  C   LEU X  99      66.490  32.930  85.040  0.00  0.00            
ATOM   1548  O   LEU X  99      67.550  32.590  85.550  0.00  0.00            
ATOM   1549  N   ALA X 100      65.720  33.830  85.660  0.00  0.00            
ATOM   1550  H   ALA X 100      64.840  34.140  85.280  0.00  0.00            
ATOM   1551  CA  ALA X 100      66.100  34.400  86.940  0.00  0.00            
ATOM   1552  HA  ALA X 100      67.170  34.600  87.050  0.00  0.00            
ATOM   1553  CB  ALA X 100      65.370  35.730  87.000  0.00  0.00            
ATOM   1554  HB1 ALA X 100      64.320  35.550  86.780  0.00  0.00            
ATOM   1555  HB2 ALA X 100      65.350  36.270  87.940  0.00  0.00            
ATOM   1556  HB3 ALA X 100      65.800  36.400  86.250  0.00  0.00            
ATOM   1557  C   ALA X 100      65.820  33.520  88.150  0.00  0.00            
ATOM   1558  O   ALA X 100      65.090  33.870  89.080  0.00  0.00            
ATOM   1559  N   GLU X 101      66.350  32.300  88.090  0.00  0.00            
ATOM   1560  H   GLU X 101      66.870  32.100  87.250  0.00  0.00            
ATOM   1561  CA  GLU X 101      66.070  31.200  89.000  0.00  0.00            
ATOM   1562  HA  GLU X 101      65.370  31.550  89.760  0.00  0.00            
ATOM   1563  CB  GLU X 101      65.390  30.050  88.260  0.00  0.00            
ATOM   1564  HB1 GLU X 101      66.180  29.630  87.650  0.00  0.00            
ATOM   1565  HB2 GLU X 101      64.600  30.510  87.660  0.00  0.00            
ATOM   1566  CG  GLU X 101      64.790  28.870  89.020  0.00  0.00            
ATOM   1567  HG1 GLU X 101      65.670  28.310  89.300  0.00  0.00            
ATOM   1568  HG2 GLU X 101      64.210  28.290  88.300  0.00  0.00            
ATOM   1569  CD  GLU X 101      64.020  29.240  90.290  0.00  0.00            
ATOM   1570  OE1 GLU X 101      64.720  29.420  91.310  0.00  0.00            
ATOM   1571  OE2 GLU X 101      62.790  29.460  90.320  0.00  0.00            
ATOM   1572  C   GLU X 101      67.350  30.670  89.620  0.00  0.00            
ATOM   1573  O   GLU X 101      68.450  31.030  89.210  0.00  0.00            
ATOM   1574  N   LYS X 102      67.240  29.810  90.630  0.00  0.00            
ATOM   1575  H   LYS X 102      66.280  29.590  90.880  0.00  0.00            
ATOM   1576  CA  LYS X 102      68.300  29.330  91.500  0.00  0.00            
ATOM   1577  HA  LYS X 102      67.840  28.930  92.400  0.00  0.00            
ATOM   1578  CB  LYS X 102      69.060  28.140  90.920  0.00  0.00            
ATOM   1579  HB1 LYS X 102      69.690  27.840  91.750  0.00  0.00            
ATOM   1580  HB2 LYS X 102      69.620  28.500  90.060  0.00  0.00            
ATOM   1581  CG  LYS X 102      68.170  26.980  90.490  0.00  0.00            
ATOM   1582  HG1 LYS X 102      67.210  27.170  90.970  0.00  0.00            
ATOM   1583  HG2 LYS X 102      68.490  26.020  90.920  0.00  0.00            
ATOM   1584  CD  LYS X 102      67.990  26.710  89.000  0.00  0.00            
ATOM   1585  HD1 LYS X 102      68.890  26.350  88.510  0.00  0.00            
ATOM   1586  HD2 LYS X 102      67.630  27.560  88.420  0.00  0.00            
ATOM   1587  CE  LYS X 102      66.950  25.590  89.030  0.00  0.00            
ATOM   1588  HE1 LYS X 102      66.020  26.000  89.430  0.00  0.00            
ATOM   1589  HE2 LYS X 102      67.300  24.930  89.820  0.00  0.00            
ATOM   1590  NZ  LYS X 102      66.780  25.000  87.700  0.00  0.00            
ATOM   1591  HZ1 LYS X 102      66.700  25.750  87.030  0.00  0.00            
ATOM   1592  HZ2 LYS X 102      67.580  24.450  87.410  0.00  0.00            
ATOM   1593  HZ3 LYS X 102      65.880  24.530  87.600  0.00  0.00            
ATOM   1594  C   LYS X 102      69.250  30.430  91.950  0.00  0.00            
ATOM   1595  O   LYS X 102      70.430  30.420  91.610  0.00  0.00            
ATOM   1596  N   ALA X 103      68.700  31.440  92.640  0.00  0.00            
ATOM   1597  H   ALA X 103      67.730  31.360  92.910  0.00  0.00            
ATOM   1598  CA  ALA X 103      69.400  32.600  93.150  0.00  0.00            
ATOM   1599  HA  ALA X 103      70.480  32.430  93.180  0.00  0.00            
ATOM   1600  CB  ALA X 103      69.220  33.820  92.250  0.00  0.00            
ATOM   1601  HB1 ALA X 103      68.140  33.900  92.120  0.00  0.00            
ATOM   1602  HB2 ALA X 103      69.640  34.720  92.710  0.00  0.00            
ATOM   1603  HB3 ALA X 103      69.700  33.620  91.300  0.00  0.00            
ATOM   1604  C   ALA X 103      68.970  32.980  94.560  0.00  0.00            
ATOM   1605  O   ALA X 103      67.780  33.140  94.830  0.00  0.00            
ATOM   1606  N   ASP X 104      69.910  33.060  95.510  0.00  0.00            
ATOM   1607  H   ASP X 104      70.850  32.800  95.240  0.00  0.00            
ATOM   1608  CA  ASP X 104      69.680  33.410  96.900  0.00  0.00            
ATOM   1609  HA  ASP X 104      69.070  32.610  97.330  0.00  0.00            
ATOM   1610  CB  ASP X 104      71.020  33.450  97.610  0.00  0.00            
ATOM   1611  HB1 ASP X 104      71.620  34.100  96.970  0.00  0.00            
ATOM   1612  HB2 ASP X 104      71.630  32.540  97.640  0.00  0.00            
ATOM   1613  CG  ASP X 104      70.990  33.940  99.050  0.00  0.00            
ATOM   1614  OD1 ASP X 104      71.700  34.910  99.370  0.00  0.00            
ATOM   1615  OD2 ASP X 104      70.130  33.430  99.800  0.00  0.00            
ATOM   1616  C   ASP X 104      68.970  34.740  97.070  0.00  0.00            
ATOM   1617  O   ASP X 104      67.980  34.840  97.800  0.00  0.00            
ATOM   1618  N   HIE X 105      69.440  35.870  96.540  0.00  0.00            
ATOM   1619  H   HIE X 105      70.260  35.750  95.970  0.00  0.00            
ATOM   1620  CA  HIE X 105      68.800  37.170  96.540  0.00  0.00            
ATOM   1621  HA  HIE X 105      67.750  37.060  96.800  0.00  0.00            
ATOM   1622  CB  HIE X 105      69.510  38.050  97.570  0.00  0.00            
ATOM   1623  HB1 HIE X 105      70.560  38.090  97.300  0.00  0.00            
ATOM   1624  HB2 HIE X 105      69.360  37.500  98.500  0.00  0.00            
ATOM   1625  CG  HIE X 105      68.920  39.400  97.890  0.00  0.00            
ATOM   1626  ND1 HIE X 105      68.030  39.680  98.940  0.00  0.00            
ATOM   1627  CE1 HIE X 105      67.740  40.980  98.860  0.00  0.00            
ATOM   1628  HE1 HIE X 105      66.980  41.480  99.440  0.00  0.00            
ATOM   1629  NE2 HIE X 105      68.360  41.550  97.820  0.00  0.00            
ATOM   1630  HE2 HIE X 105      68.390  42.530  97.580  0.00  0.00            
ATOM   1631  CD2 HIE X 105      69.080  40.560  97.180  0.00  0.00            
ATOM   1632  HD2 HIE X 105      69.740  40.620  96.330  0.00  0.00            
ATOM   1633  C   HIE X 105      68.760  37.760  95.140  0.00  0.00            
ATOM   1634  O   HIE X 105      69.690  37.560  94.360  0.00  0.00            
ATOM   1635  N   ILE X 106      67.700  38.450  94.710  0.00  0.00            
ATOM   1636  H   ILE X 106      66.950  38.560  95.380  0.00  0.00            
ATOM   1637  CA  ILE X 106      67.560  39.200  93.490  0.00  0.00            
ATOM   1638  HA  ILE X 106      68.440  38.970  92.880  0.00  0.00            
ATOM   1639  CB  ILE X 106      66.340  38.730  92.710  0.00  0.00            
ATOM   1640  HB  ILE X 106      66.400  37.650  92.590  0.00  0.00            
ATOM   1641  CG2 ILE X 106      65.050  39.090  93.450  0.00  0.00            
ATOM   1642 HG21 ILE X 106      64.920  40.160  93.560  0.00  0.00            
ATOM   1643 HG22 ILE X 106      64.250  38.820  92.760  0.00  0.00            
ATOM   1644 HG23 ILE X 106      65.020  38.590  94.410  0.00  0.00            
ATOM   1645  CG1 ILE X 106      66.220  39.330  91.310  0.00  0.00            
ATOM   1646 HG11 ILE X 106      67.230  39.360  90.900  0.00  0.00            
ATOM   1647 HG12 ILE X 106      65.860  40.350  91.310  0.00  0.00            
ATOM   1648  CD  ILE X 106      65.440  38.420  90.360  0.00  0.00            
ATOM   1649  HD1 ILE X 106      66.070  37.550  90.200  0.00  0.00            
ATOM   1650  HD2 ILE X 106      64.460  38.140  90.770  0.00  0.00            
ATOM   1651  HD3 ILE X 106      65.400  39.000  89.440  0.00  0.00            
ATOM   1652  C   ILE X 106      67.590  40.690  93.810  0.00  0.00            
ATOM   1653  O   ILE X 106      66.860  41.210  94.650  0.00  0.00            
ATOM   1654  N   TYR X 107      68.470  41.380  93.080  0.00  0.00            
ATOM   1655  H   TYR X 107      69.110  40.870  92.500  0.00  0.00            
ATOM   1656  CA  TYR X 107      68.610  42.800  92.800  0.00  0.00            
ATOM   1657  HA  TYR X 107      67.980  43.320  93.510  0.00  0.00            
ATOM   1658  CB  TYR X 107      69.980  43.340  93.190  0.00  0.00            
ATOM   1659  HB1 TYR X 107      70.040  44.430  93.160  0.00  0.00            
ATOM   1660  HB2 TYR X 107      70.640  42.990  92.390  0.00  0.00            
ATOM   1661  CG  TYR X 107      70.600  42.970  94.520  0.00  0.00            
ATOM   1662  CD1 TYR X 107      70.270  43.680  95.670  0.00  0.00            
ATOM   1663  HD1 TYR X 107      69.680  44.580  95.580  0.00  0.00            
ATOM   1664  CE1 TYR X 107      70.880  43.310  96.880  0.00  0.00            
ATOM   1665  HE1 TYR X 107      70.770  43.940  97.750  0.00  0.00            
ATOM   1666  CZ  TYR X 107      71.790  42.240  96.890  0.00  0.00            
ATOM   1667  OH  TYR X 107      72.380  41.970  98.090  0.00  0.00            
ATOM   1668  HH  TYR X 107      72.830  41.130  98.060  0.00  0.00            
ATOM   1669  CE2 TYR X 107      72.190  41.600  95.690  0.00  0.00            
ATOM   1670  HE2 TYR X 107      72.830  40.750  95.840  0.00  0.00            
ATOM   1671  CD2 TYR X 107      71.430  41.840  94.540  0.00  0.00            
ATOM   1672  HD2 TYR X 107      71.610  41.190  93.690  0.00  0.00            
ATOM   1673  C   TYR X 107      68.170  43.060  91.360  0.00  0.00            
ATOM   1674  O   TYR X 107      68.560  42.350  90.440  0.00  0.00            
ATOM   1675  N   LEU X 108      67.550  44.220  91.170  0.00  0.00            
ATOM   1676  H   LEU X 108      67.450  44.850  91.960  0.00  0.00            
ATOM   1677  CA  LEU X 108      67.270  44.830  89.880  0.00  0.00            
ATOM   1678  HA  LEU X 108      67.400  44.090  89.090  0.00  0.00            
ATOM   1679  CB  LEU X 108      65.790  45.200  89.800  0.00  0.00            
ATOM   1680  HB1 LEU X 108      65.670  45.700  88.840  0.00  0.00            
ATOM   1681  HB2 LEU X 108      65.630  45.920  90.610  0.00  0.00            
ATOM   1682  CG  LEU X 108      64.790  44.100  90.120  0.00  0.00            
ATOM   1683  HG  LEU X 108      64.960  43.820  91.160  0.00  0.00            
ATOM   1684  CD1 LEU X 108      63.410  44.740  90.000  0.00  0.00            
ATOM   1685 HD11 LEU X 108      63.410  45.740  90.410  0.00  0.00            
ATOM   1686 HD12 LEU X 108      63.180  44.800  88.930  0.00  0.00            
ATOM   1687 HD13 LEU X 108      62.700  44.040  90.440  0.00  0.00            
ATOM   1688  CD2 LEU X 108      64.910  42.870  89.210  0.00  0.00            
ATOM   1689 HD21 LEU X 108      65.900  42.440  89.270  0.00  0.00            
ATOM   1690 HD22 LEU X 108      64.100  42.170  89.420  0.00  0.00            
ATOM   1691 HD23 LEU X 108      64.920  43.130  88.160  0.00  0.00            
ATOM   1692  C   LEU X 108      68.160  46.030  89.600  0.00  0.00            
ATOM   1693  O   LEU X 108      68.530  46.670  90.580  0.00  0.00            
ATOM   1694  N   ALA X 109      68.400  46.420  88.340  0.00  0.00            
ATOM   1695  H   ALA X 109      68.150  45.820  87.570  0.00  0.00            
ATOM   1696  CA  ALA X 109      69.190  47.610  88.110  0.00  0.00            
ATOM   1697  HA  ALA X 109      69.210  48.220  89.010  0.00  0.00            
ATOM   1698  CB  ALA X 109      70.630  47.110  87.980  0.00  0.00            
ATOM   1699  HB1 ALA X 109      71.340  47.900  87.710  0.00  0.00            
ATOM   1700  HB2 ALA X 109      70.940  46.760  88.960  0.00  0.00            
ATOM   1701  HB3 ALA X 109      70.810  46.330  87.240  0.00  0.00            
ATOM   1702  C   ALA X 109      68.880  48.500  86.920  0.00  0.00            
ATOM   1703  O   ALA X 109      68.850  47.980  85.810  0.00  0.00            
ATOM   1704  N   THR X 110      68.730  49.820  87.050  0.00  0.00            
ATOM   1705  H   THR X 110      69.030  50.200  87.930  0.00  0.00            
ATOM   1706  CA  THR X 110      68.160  50.770  86.110  0.00  0.00            
ATOM   1707  HA  THR X 110      68.480  50.390  85.140  0.00  0.00            
ATOM   1708  CB  THR X 110      66.630  50.790  86.170  0.00  0.00            
ATOM   1709  HB  THR X 110      66.420  51.400  85.300  0.00  0.00            
ATOM   1710  CG2 THR X 110      65.960  49.420  86.090  0.00  0.00            
ATOM   1711 HG21 THR X 110      64.880  49.550  86.010  0.00  0.00            
ATOM   1712 HG22 THR X 110      66.240  48.850  85.210  0.00  0.00            
ATOM   1713 HG23 THR X 110      66.080  48.810  86.990  0.00  0.00            
ATOM   1714  OG1 THR X 110      66.290  51.440  87.370  0.00  0.00            
ATOM   1715  HG1 THR X 110      65.350  51.560  87.250  0.00  0.00            
ATOM   1716  C   THR X 110      68.760  52.150  86.310  0.00  0.00            
ATOM   1717  O   THR X 110      69.390  52.420  87.330  0.00  0.00            
ATOM   1718  N   ASP X 111      68.710  52.930  85.220  0.00  0.00            
ATOM   1719  H   ASP X 111      68.220  52.700  84.370  0.00  0.00            
ATOM   1720  CA  ASP X 111      69.170  54.300  85.150  0.00  0.00            
ATOM   1721  HA  ASP X 111      70.250  54.170  85.140  0.00  0.00            
ATOM   1722  CB  ASP X 111      68.760  54.890  83.800  0.00  0.00            
ATOM   1723  HB1 ASP X 111      69.100  55.920  83.910  0.00  0.00            
ATOM   1724  HB2 ASP X 111      67.680  55.000  83.740  0.00  0.00            
ATOM   1725  CG  ASP X 111      69.320  54.180  82.580  0.00  0.00            
ATOM   1726  OD1 ASP X 111      70.530  53.850  82.610  0.00  0.00            
ATOM   1727  OD2 ASP X 111      68.650  54.200  81.530  0.00  0.00            
ATOM   1728  C   ASP X 111      68.620  55.260  86.200  0.00  0.00            
ATOM   1729  O   ASP X 111      67.550  55.040  86.760  0.00  0.00            
ATOM   1730  N   LEU X 112      69.350  56.350  86.460  0.00  0.00            
ATOM   1731  H   LEU X 112      70.210  56.330  85.920  0.00  0.00            
ATOM   1732  CA  LEU X 112      69.020  57.360  87.430  0.00  0.00            
ATOM   1733  HA  LEU X 112      68.680  56.860  88.340  0.00  0.00            
ATOM   1734  CB  LEU X 112      70.300  58.060  87.850  0.00  0.00            
ATOM   1735  HB1 LEU X 112      70.610  58.760  87.080  0.00  0.00            
ATOM   1736  HB2 LEU X 112      71.090  57.310  87.880  0.00  0.00            
ATOM   1737  CG  LEU X 112      70.310  58.670  89.250  0.00  0.00            
ATOM   1738  HG  LEU X 112      69.600  59.500  89.310  0.00  0.00            
ATOM   1739  CD1 LEU X 112      70.050  57.750  90.440  0.00  0.00            
ATOM   1740 HD11 LEU X 112      70.360  56.720  90.230  0.00  0.00            
ATOM   1741 HD12 LEU X 112      70.590  57.960  91.370  0.00  0.00            
ATOM   1742 HD13 LEU X 112      68.990  57.770  90.690  0.00  0.00            
ATOM   1743  CD2 LEU X 112      71.670  59.260  89.580  0.00  0.00            
ATOM   1744 HD21 LEU X 112      71.670  59.760  90.550  0.00  0.00            
ATOM   1745 HD22 LEU X 112      72.400  58.460  89.490  0.00  0.00            
ATOM   1746 HD23 LEU X 112      71.960  59.980  88.810  0.00  0.00            
ATOM   1747  C   LEU X 112      67.950  58.360  87.010  0.00  0.00            
ATOM   1748  O   LEU X 112      68.160  59.570  86.970  0.00  0.00            
ATOM   1749  N   ASP X 113      66.750  57.870  86.700  0.00  0.00            
ATOM   1750  H   ASP X 113      66.590  56.890  86.860  0.00  0.00            
ATOM   1751  CA  ASP X 113      65.730  58.530  85.890  0.00  0.00            
ATOM   1752  HA  ASP X 113      65.760  59.620  85.890  0.00  0.00            
ATOM   1753  CB  ASP X 113      66.040  58.170  84.440  0.00  0.00            
ATOM   1754  HB1 ASP X 113      65.750  57.130  84.260  0.00  0.00            
ATOM   1755  HB2 ASP X 113      67.120  58.150  84.260  0.00  0.00            
ATOM   1756  CG  ASP X 113      65.410  59.130  83.450  0.00  0.00            
ATOM   1757  OD1 ASP X 113      66.140  59.700  82.610  0.00  0.00            
ATOM   1758  OD2 ASP X 113      64.170  59.280  83.430  0.00  0.00            
ATOM   1759  C   ASP X 113      64.380  57.910  86.220  0.00  0.00            
ATOM   1760  O   ASP X 113      64.310  56.740  86.560  0.00  0.00            
ATOM   1761  N   ARG X 114      63.250  58.620  86.110  0.00  0.00            
ATOM   1762  H   ARG X 114      63.490  59.570  85.880  0.00  0.00            
ATOM   1763  CA  ARG X 114      61.890  58.110  86.100  0.00  0.00            
ATOM   1764  HA  ARG X 114      61.720  57.700  87.090  0.00  0.00            
ATOM   1765  CB  ARG X 114      60.860  59.230  85.950  0.00  0.00            
ATOM   1766  HB1 ARG X 114      59.930  58.680  86.110  0.00  0.00            
ATOM   1767  HB2 ARG X 114      60.870  59.570  84.910  0.00  0.00            
ATOM   1768  CG  ARG X 114      60.940  60.310  87.020  0.00  0.00            
ATOM   1769  HG1 ARG X 114      61.740  61.010  86.770  0.00  0.00            
ATOM   1770  HG2 ARG X 114      61.140  59.830  87.970  0.00  0.00            
ATOM   1771  CD  ARG X 114      59.670  61.150  87.210  0.00  0.00            
ATOM   1772  HD1 ARG X 114      58.970  60.580  87.810  0.00  0.00            
ATOM   1773  HD2 ARG X 114      59.190  61.340  86.250  0.00  0.00            
ATOM   1774  NE  ARG X 114      60.010  62.380  87.930  0.00  0.00            
ATOM   1775  HE  ARG X 114      60.500  62.310  88.810  0.00  0.00            
ATOM   1776  CZ  ARG X 114      59.910  63.630  87.460  0.00  0.00            
ATOM   1777  NH1 ARG X 114      59.330  63.890  86.270  0.00  0.00            
ATOM   1778 HH11 ARG X 114      59.010  63.070  85.770  0.00  0.00            
ATOM   1779 HH12 ARG X 114      59.170  64.820  85.940  0.00  0.00            
ATOM   1780  NH2 ARG X 114      60.430  64.640  88.160  0.00  0.00            
ATOM   1781 HH21 ARG X 114      60.660  64.520  89.130  0.00  0.00            
ATOM   1782 HH22 ARG X 114      60.350  65.580  87.780  0.00  0.00            
ATOM   1783  C   ARG X 114      61.750  57.040  85.030  0.00  0.00            
ATOM   1784  O   ARG X 114      60.960  56.130  85.280  0.00  0.00            
ATOM   1785  N   GLU X 115      62.480  57.140  83.910  0.00  0.00            
ATOM   1786  H   GLU X 115      63.190  57.860  83.950  0.00  0.00            
ATOM   1787  CA  GLU X 115      62.400  56.140  82.870  0.00  0.00            
ATOM   1788  HA  GLU X 115      61.340  56.000  82.640  0.00  0.00            
ATOM   1789  CB  GLU X 115      63.070  56.650  81.600  0.00  0.00            
ATOM   1790  HB1 GLU X 115      63.350  55.850  80.920  0.00  0.00            
ATOM   1791  HB2 GLU X 115      64.050  57.100  81.780  0.00  0.00            
ATOM   1792  CG  GLU X 115      62.180  57.580  80.770  0.00  0.00            
ATOM   1793  HG1 GLU X 115      62.790  57.880  79.930  0.00  0.00            
ATOM   1794  HG2 GLU X 115      61.970  58.450  81.390  0.00  0.00            
ATOM   1795  CD  GLU X 115      60.870  57.010  80.220  0.00  0.00            
ATOM   1796  OE1 GLU X 115      60.160  57.700  79.460  0.00  0.00            
ATOM   1797  OE2 GLU X 115      60.490  55.890  80.620  0.00  0.00            
ATOM   1798  C   GLU X 115      63.030  54.860  83.390  0.00  0.00            
ATOM   1799  O   GLU X 115      62.440  53.790  83.220  0.00  0.00            
ATOM   1800  N   GLY X 116      64.100  55.000  84.170  0.00  0.00            
ATOM   1801  H   GLY X 116      64.580  55.890  84.300  0.00  0.00            
ATOM   1802  CA  GLY X 116      64.710  53.920  84.920  0.00  0.00            
ATOM   1803  HA1 GLY X 116      65.540  54.340  85.480  0.00  0.00            
ATOM   1804  HA2 GLY X 116      65.100  53.160  84.240  0.00  0.00            
ATOM   1805  C   GLY X 116      63.810  53.340  86.000  0.00  0.00            
ATOM   1806  O   GLY X 116      63.770  52.120  86.170  0.00  0.00            
ATOM   1807  N   GLU X 117      62.990  54.140  86.680  0.00  0.00            
ATOM   1808  H   GLU X 117      63.130  55.110  86.430  0.00  0.00            
ATOM   1809  CA  GLU X 117      62.030  53.790  87.710  0.00  0.00            
ATOM   1810  HA  GLU X 117      62.510  53.170  88.460  0.00  0.00            
ATOM   1811  CB  GLU X 117      61.670  55.130  88.360  0.00  0.00            
ATOM   1812  HB1 GLU X 117      60.920  55.640  87.750  0.00  0.00            
ATOM   1813  HB2 GLU X 117      62.540  55.790  88.390  0.00  0.00            
ATOM   1814  CG  GLU X 117      61.150  54.860  89.770  0.00  0.00            
ATOM   1815  HG1 GLU X 117      60.740  53.860  89.920  0.00  0.00            
ATOM   1816  HG2 GLU X 117      60.300  55.540  89.850  0.00  0.00            
ATOM   1817  CD  GLU X 117      62.170  55.170  90.850  0.00  0.00            
ATOM   1818  OE1 GLU X 117      63.380  55.370  90.610  0.00  0.00            
ATOM   1819  OE2 GLU X 117      61.740  55.400  92.000  0.00  0.00            
ATOM   1820  C   GLU X 117      60.870  53.010  87.110  0.00  0.00            
ATOM   1821  O   GLU X 117      60.410  52.000  87.630  0.00  0.00            
ATOM   1822  N   ALA X 118      60.350  53.440  85.960  0.00  0.00            
ATOM   1823  H   ALA X 118      60.680  54.310  85.590  0.00  0.00            
ATOM   1824  CA  ALA X 118      59.360  52.690  85.200  0.00  0.00            
ATOM   1825  HA  ALA X 118      58.550  52.490  85.910  0.00  0.00            
ATOM   1826  CB  ALA X 118      59.060  53.550  83.970  0.00  0.00            
ATOM   1827  HB1 ALA X 118      60.010  53.540  83.440  0.00  0.00            
ATOM   1828  HB2 ALA X 118      58.330  53.030  83.350  0.00  0.00            
ATOM   1829  HB3 ALA X 118      58.740  54.540  84.290  0.00  0.00            
ATOM   1830  C   ALA X 118      59.910  51.340  84.780  0.00  0.00            
ATOM   1831  O   ALA X 118      59.160  50.370  84.690  0.00  0.00            
ATOM   1832  N   ILE X 119      61.210  51.200  84.510  0.00  0.00            
ATOM   1833  H   ILE X 119      61.820  51.990  84.380  0.00  0.00            
ATOM   1834  CA  ILE X 119      61.730  49.870  84.260  0.00  0.00            
ATOM   1835  HA  ILE X 119      61.090  49.340  83.560  0.00  0.00            
ATOM   1836  CB  ILE X 119      63.040  49.960  83.490  0.00  0.00            
ATOM   1837  HB  ILE X 119      63.650  50.710  84.000  0.00  0.00            
ATOM   1838  CG2 ILE X 119      63.760  48.640  83.200  0.00  0.00            
ATOM   1839 HG21 ILE X 119      64.680  48.720  82.620  0.00  0.00            
ATOM   1840 HG22 ILE X 119      64.050  48.180  84.140  0.00  0.00            
ATOM   1841 HG23 ILE X 119      63.090  47.960  82.690  0.00  0.00            
ATOM   1842  CG1 ILE X 119      62.870  50.530  82.090  0.00  0.00            
ATOM   1843 HG11 ILE X 119      62.140  51.340  82.100  0.00  0.00            
ATOM   1844 HG12 ILE X 119      62.470  49.750  81.440  0.00  0.00            
ATOM   1845  CD  ILE X 119      64.110  51.050  81.350  0.00  0.00            
ATOM   1846  HD1 ILE X 119      64.850  50.280  81.130  0.00  0.00            
ATOM   1847  HD2 ILE X 119      63.870  51.370  80.330  0.00  0.00            
ATOM   1848  HD3 ILE X 119      64.460  51.990  81.750  0.00  0.00            
ATOM   1849  C   ILE X 119      61.770  48.930  85.460  0.00  0.00            
ATOM   1850  O   ILE X 119      61.350  47.780  85.400  0.00  0.00            
ATOM   1851  N   ALA X 120      62.220  49.470  86.590  0.00  0.00            
ATOM   1852  H   ALA X 120      62.550  50.430  86.540  0.00  0.00            
ATOM   1853  CA  ALA X 120      62.280  48.830  87.880  0.00  0.00            
ATOM   1854  HA  ALA X 120      62.940  47.970  87.760  0.00  0.00            
ATOM   1855  CB  ALA X 120      62.810  49.870  88.860  0.00  0.00            
ATOM   1856  HB1 ALA X 120      63.880  49.980  88.660  0.00  0.00            
ATOM   1857  HB2 ALA X 120      62.370  50.850  88.710  0.00  0.00            
ATOM   1858  HB3 ALA X 120      62.720  49.510  89.890  0.00  0.00            
ATOM   1859  C   ALA X 120      60.940  48.340  88.420  0.00  0.00            
ATOM   1860  O   ALA X 120      60.850  47.220  88.900  0.00  0.00            
ATOM   1861  N   TRP X 121      59.890  49.160  88.260  0.00  0.00            
ATOM   1862  H   TRP X 121      60.000  50.060  87.820  0.00  0.00            
ATOM   1863  CA  TRP X 121      58.620  48.880  88.900  0.00  0.00            
ATOM   1864  HA  TRP X 121      58.990  48.640  89.890  0.00  0.00            
ATOM   1865  CB  TRP X 121      57.850  50.190  88.950  0.00  0.00            
ATOM   1866  HB1 TRP X 121      57.720  50.610  87.950  0.00  0.00            
ATOM   1867  HB2 TRP X 121      58.300  51.020  89.500  0.00  0.00            
ATOM   1868  CG  TRP X 121      56.540  49.980  89.640  0.00  0.00            
ATOM   1869  CD1 TRP X 121      55.480  49.280  89.180  0.00  0.00            
ATOM   1870  HD1 TRP X 121      55.450  48.750  88.240  0.00  0.00            
ATOM   1871  NE1 TRP X 121      54.610  49.070  90.220  0.00  0.00            
ATOM   1872  HE1 TRP X 121      53.790  48.480  90.210  0.00  0.00            
ATOM   1873  CE2 TRP X 121      54.950  49.800  91.340  0.00  0.00            
ATOM   1874  CZ2 TRP X 121      54.370  50.020  92.600  0.00  0.00            
ATOM   1875  HZ2 TRP X 121      53.400  49.620  92.830  0.00  0.00            
ATOM   1876  CH2 TRP X 121      55.010  50.860  93.520  0.00  0.00            
ATOM   1877  HH2 TRP X 121      54.730  50.890  94.560  0.00  0.00            
ATOM   1878  CZ3 TRP X 121      56.270  51.370  93.170  0.00  0.00            
ATOM   1879  HZ3 TRP X 121      56.880  51.910  93.880  0.00  0.00            
ATOM   1880  CE3 TRP X 121      56.840  51.260  91.890  0.00  0.00            
ATOM   1881  HE3 TRP X 121      57.720  51.820  91.620  0.00  0.00            
ATOM   1882  CD2 TRP X 121      56.180  50.410  90.990  0.00  0.00            
ATOM   1883  C   TRP X 121      58.000  47.730  88.120  0.00  0.00            
ATOM   1884  O   TRP X 121      57.600  46.770  88.770  0.00  0.00            
ATOM   1885  N   HIE X 122      57.790  47.860  86.800  0.00  0.00            
ATOM   1886  H   HIE X 122      58.040  48.700  86.310  0.00  0.00            
ATOM   1887  CA  HIE X 122      57.090  46.870  86.010  0.00  0.00            
ATOM   1888  HA  HIE X 122      56.210  46.550  86.560  0.00  0.00            
ATOM   1889  CB  HIE X 122      56.670  47.390  84.640  0.00  0.00            
ATOM   1890  HB1 HIE X 122      55.940  46.680  84.250  0.00  0.00            
ATOM   1891  HB2 HIE X 122      57.500  47.510  83.950  0.00  0.00            
ATOM   1892  CG  HIE X 122      55.860  48.660  84.720  0.00  0.00            
ATOM   1893  ND1 HIE X 122      54.890  48.950  85.680  0.00  0.00            
ATOM   1894  CE1 HIE X 122      54.480  50.200  85.480  0.00  0.00            
ATOM   1895  HE1 HIE X 122      53.620  50.600  86.010  0.00  0.00            
ATOM   1896  NE2 HIE X 122      55.140  50.750  84.450  0.00  0.00            
ATOM   1897  HE2 HIE X 122      54.860  51.600  83.980  0.00  0.00            
ATOM   1898  CD2 HIE X 122      56.020  49.800  83.970  0.00  0.00            
ATOM   1899  HD2 HIE X 122      56.670  49.930  83.110  0.00  0.00            
ATOM   1900  C   HIE X 122      57.870  45.560  85.880  0.00  0.00            
ATOM   1901  O   HIE X 122      57.190  44.570  85.670  0.00  0.00            
ATOM   1902  N   LEU X 123      59.190  45.550  86.070  0.00  0.00            
ATOM   1903  H   LEU X 123      59.720  46.390  86.220  0.00  0.00            
ATOM   1904  CA  LEU X 123      59.910  44.290  86.190  0.00  0.00            
ATOM   1905  HA  LEU X 123      59.490  43.640  85.430  0.00  0.00            
ATOM   1906  CB  LEU X 123      61.400  44.540  85.990  0.00  0.00            
ATOM   1907  HB1 LEU X 123      61.780  45.020  86.890  0.00  0.00            
ATOM   1908  HB2 LEU X 123      61.620  45.230  85.180  0.00  0.00            
ATOM   1909  CG  LEU X 123      62.180  43.270  85.660  0.00  0.00            
ATOM   1910  HG  LEU X 123      62.020  42.540  86.450  0.00  0.00            
ATOM   1911  CD1 LEU X 123      61.650  42.700  84.340  0.00  0.00            
ATOM   1912 HD11 LEU X 123      61.650  43.540  83.640  0.00  0.00            
ATOM   1913 HD12 LEU X 123      62.260  41.870  83.970  0.00  0.00            
ATOM   1914 HD13 LEU X 123      60.680  42.210  84.380  0.00  0.00            
ATOM   1915  CD2 LEU X 123      63.680  43.450  85.500  0.00  0.00            
ATOM   1916 HD21 LEU X 123      63.840  44.080  84.620  0.00  0.00            
ATOM   1917 HD22 LEU X 123      64.010  43.970  86.400  0.00  0.00            
ATOM   1918 HD23 LEU X 123      64.110  42.450  85.410  0.00  0.00            
ATOM   1919  C   LEU X 123      59.700  43.550  87.500  0.00  0.00            
ATOM   1920  O   LEU X 123      59.630  42.320  87.540  0.00  0.00            
ATOM   1921  N   ARG X 124      59.610  44.310  88.590  0.00  0.00            
ATOM   1922  H   ARG X 124      59.640  45.320  88.480  0.00  0.00            
ATOM   1923  CA  ARG X 124      59.500  43.790  89.940  0.00  0.00            
ATOM   1924  HA  ARG X 124      60.430  43.270  90.190  0.00  0.00            
ATOM   1925  CB  ARG X 124      59.410  45.000  90.870  0.00  0.00            
ATOM   1926  HB1 ARG X 124      58.560  45.620  90.570  0.00  0.00            
ATOM   1927  HB2 ARG X 124      60.210  45.730  90.770  0.00  0.00            
ATOM   1928  CG  ARG X 124      59.350  44.560  92.330  0.00  0.00            
ATOM   1929  HG1 ARG X 124      60.210  43.900  92.460  0.00  0.00            
ATOM   1930  HG2 ARG X 124      58.460  43.960  92.520  0.00  0.00            
ATOM   1931  CD  ARG X 124      59.370  45.750  93.280  0.00  0.00            
ATOM   1932  HD1 ARG X 124      60.090  46.500  92.970  0.00  0.00            
ATOM   1933  HD2 ARG X 124      59.470  45.430  94.320  0.00  0.00            
ATOM   1934  NE  ARG X 124      58.070  46.400  93.150  0.00  0.00            
ATOM   1935  HE  ARG X 124      57.530  46.190  92.320  0.00  0.00            
ATOM   1936  CZ  ARG X 124      57.520  47.340  93.930  0.00  0.00            
ATOM   1937  NH1 ARG X 124      58.150  47.770  95.040  0.00  0.00            
ATOM   1938 HH11 ARG X 124      58.970  47.380  95.470  0.00  0.00            
ATOM   1939 HH12 ARG X 124      57.680  48.470  95.600  0.00  0.00            
ATOM   1940  NH2 ARG X 124      56.360  47.900  93.580  0.00  0.00            
ATOM   1941 HH21 ARG X 124      55.930  47.580  92.720  0.00  0.00            
ATOM   1942 HH22 ARG X 124      55.940  48.550  94.230  0.00  0.00            
ATOM   1943  C   ARG X 124      58.440  42.720  90.160  0.00  0.00            
ATOM   1944  O   ARG X 124      58.610  41.730  90.870  0.00  0.00            
ATOM   1945  N   GLU X 125      57.250  42.960  89.600  0.00  0.00            
ATOM   1946  H   GLU X 125      57.100  43.880  89.200  0.00  0.00            
ATOM   1947  CA  GLU X 125      56.060  42.140  89.660  0.00  0.00            
ATOM   1948  HA  GLU X 125      56.060  41.760  90.680  0.00  0.00            
ATOM   1949  CB  GLU X 125      54.860  43.070  89.490  0.00  0.00            
ATOM   1950  HB1 GLU X 125      54.790  43.790  90.300  0.00  0.00            
ATOM   1951  HB2 GLU X 125      53.890  42.580  89.460  0.00  0.00            
ATOM   1952  CG  GLU X 125      54.950  43.790  88.150  0.00  0.00            
ATOM   1953  HG1 GLU X 125      55.560  43.230  87.430  0.00  0.00            
ATOM   1954  HG2 GLU X 125      55.550  44.690  88.210  0.00  0.00            
ATOM   1955  CD  GLU X 125      53.620  44.100  87.470  0.00  0.00            
ATOM   1956  OE1 GLU X 125      53.110  45.230  87.610  0.00  0.00            
ATOM   1957  OE2 GLU X 125      53.170  43.160  86.770  0.00  0.00            
ATOM   1958  C   GLU X 125      55.990  40.910  88.770  0.00  0.00            
ATOM   1959  O   GLU X 125      55.060  40.110  88.840  0.00  0.00            
ATOM   1960  N   VAL X 126      57.000  40.690  87.920  0.00  0.00            
ATOM   1961  H   VAL X 126      57.760  41.340  87.790  0.00  0.00            
ATOM   1962  CA  VAL X 126      57.060  39.590  86.980  0.00  0.00            
ATOM   1963  HA  VAL X 126      56.300  38.810  87.100  0.00  0.00            
ATOM   1964  CB  VAL X 126      56.760  40.110  85.580  0.00  0.00            
ATOM   1965  HB  VAL X 126      56.920  39.300  84.870  0.00  0.00            
ATOM   1966  CG1 VAL X 126      55.270  40.350  85.380  0.00  0.00            
ATOM   1967 HG11 VAL X 126      54.720  39.430  85.600  0.00  0.00            
ATOM   1968 HG12 VAL X 126      54.870  41.220  85.900  0.00  0.00            
ATOM   1969 HG13 VAL X 126      55.010  40.530  84.340  0.00  0.00            
ATOM   1970  CG2 VAL X 126      57.700  41.240  85.140  0.00  0.00            
ATOM   1971 HG21 VAL X 126      58.770  41.020  85.140  0.00  0.00            
ATOM   1972 HG22 VAL X 126      57.340  41.590  84.180  0.00  0.00            
ATOM   1973 HG23 VAL X 126      57.490  42.090  85.790  0.00  0.00            
ATOM   1974  C   VAL X 126      58.410  38.880  87.090  0.00  0.00            
ATOM   1975  O   VAL X 126      58.500  37.830  86.470  0.00  0.00            
ATOM   1976  N   ILE X 127      59.450  39.380  87.760  0.00  0.00            
ATOM   1977  H   ILE X 127      59.440  40.310  88.150  0.00  0.00            
ATOM   1978  CA  ILE X 127      60.710  38.670  87.780  0.00  0.00            
ATOM   1979  HA  ILE X 127      60.900  38.430  86.730  0.00  0.00            
ATOM   1980  CB  ILE X 127      61.880  39.600  88.110  0.00  0.00            
ATOM   1981  HB  ILE X 127      61.710  40.470  87.490  0.00  0.00            
ATOM   1982  CG2 ILE X 127      61.770  40.000  89.580  0.00  0.00            
ATOM   1983 HG21 ILE X 127      62.460  40.830  89.780  0.00  0.00            
ATOM   1984 HG22 ILE X 127      60.750  40.370  89.720  0.00  0.00            
ATOM   1985 HG23 ILE X 127      61.870  39.180  90.290  0.00  0.00            
ATOM   1986  CG1 ILE X 127      63.250  39.100  87.690  0.00  0.00            
ATOM   1987 HG11 ILE X 127      63.660  38.290  88.300  0.00  0.00            
ATOM   1988 HG12 ILE X 127      63.900  39.960  87.840  0.00  0.00            
ATOM   1989  CD  ILE X 127      63.510  38.880  86.200  0.00  0.00            
ATOM   1990  HD1 ILE X 127      63.010  37.990  85.810  0.00  0.00            
ATOM   1991  HD2 ILE X 127      63.240  39.750  85.610  0.00  0.00            
ATOM   1992  HD3 ILE X 127      64.590  38.710  86.150  0.00  0.00            
ATOM   1993  C   ILE X 127      60.700  37.390  88.600  0.00  0.00            
ATOM   1994  O   ILE X 127      61.650  36.610  88.610  0.00  0.00            
ATOM   1995  N   GLY X 128      59.680  37.240  89.450  0.00  0.00            
ATOM   1996  H   GLY X 128      58.910  37.890  89.390  0.00  0.00            
ATOM   1997  CA  GLY X 128      59.670  36.400  90.630  0.00  0.00            
ATOM   1998  HA1 GLY X 128      60.240  35.480  90.490  0.00  0.00            
ATOM   1999  HA2 GLY X 128      58.690  36.070  90.960  0.00  0.00            
ATOM   2000  C   GLY X 128      60.330  37.110  91.800  0.00  0.00            
ATOM   2001  O   GLY X 128      60.060  38.300  91.940  0.00  0.00            
ATOM   2002  N   GLY X 129      61.100  36.330  92.560  0.00  0.00            
ATOM   2003  H   GLY X 129      61.120  35.340  92.330  0.00  0.00            
ATOM   2004  CA  GLY X 129      61.880  36.780  93.700  0.00  0.00            
ATOM   2005  HA1 GLY X 129      62.730  37.390  93.380  0.00  0.00            
ATOM   2006  HA2 GLY X 129      62.290  35.920  94.240  0.00  0.00            
ATOM   2007  C   GLY X 129      60.980  37.540  94.650  0.00  0.00            
ATOM   2008  O   GLY X 129      61.410  38.600  95.100  0.00  0.00            
ATOM   2009  N   ASP X 130      59.700  37.160  94.780  0.00  0.00            
ATOM   2010  H   ASP X 130      59.470  36.250  94.420  0.00  0.00            
ATOM   2011  CA  ASP X 130      58.650  37.830  95.520  0.00  0.00            
ATOM   2012  HA  ASP X 130      58.540  38.800  95.020  0.00  0.00            
ATOM   2013  CB  ASP X 130      57.350  37.120  95.170  0.00  0.00            
ATOM   2014  HB1 ASP X 130      57.350  36.120  95.600  0.00  0.00            
ATOM   2015  HB2 ASP X 130      57.370  36.970  94.090  0.00  0.00            
ATOM   2016  CG  ASP X 130      56.070  37.840  95.570  0.00  0.00            
ATOM   2017  OD1 ASP X 130      55.530  37.570  96.670  0.00  0.00            
ATOM   2018  OD2 ASP X 130      55.540  38.600  94.740  0.00  0.00            
ATOM   2019  C   ASP X 130      58.730  38.140  97.010  0.00  0.00            
ATOM   2020  O   ASP X 130      58.000  39.000  97.500  0.00  0.00            
ATOM   2021  N   ASP X 131      59.620  37.450  97.720  0.00  0.00            
ATOM   2022  H   ASP X 131      60.290  37.020  97.110  0.00  0.00            
ATOM   2023  CA  ASP X 131      59.930  37.540  99.140  0.00  0.00            
ATOM   2024  HA  ASP X 131      59.020  37.800  99.690  0.00  0.00            
ATOM   2025  CB  ASP X 131      60.550  36.220  99.590  0.00  0.00            
ATOM   2026  HB1 ASP X 131      61.390  35.940  98.960  0.00  0.00            
ATOM   2027  HB2 ASP X 131      59.840  35.400  99.530  0.00  0.00            
ATOM   2028  CG  ASP X 131      60.890  36.270 101.070  0.00  0.00            
ATOM   2029  OD1 ASP X 131      62.090  36.210 101.440  0.00  0.00            
ATOM   2030  OD2 ASP X 131      59.950  36.470 101.860  0.00  0.00            
ATOM   2031  C   ASP X 131      60.850  38.740  99.340  0.00  0.00            
ATOM   2032  O   ASP X 131      61.850  38.770  98.620  0.00  0.00            
ATOM   2033  N   ALA X 132      60.660  39.680 100.260  0.00  0.00            
ATOM   2034  H   ALA X 132      59.780  39.690 100.760  0.00  0.00            
ATOM   2035  CA  ALA X 132      61.640  40.660 100.690  0.00  0.00            
ATOM   2036  HA  ALA X 132      61.070  41.410 101.240  0.00  0.00            
ATOM   2037  CB  ALA X 132      62.690  40.080 101.630  0.00  0.00            
ATOM   2038  HB1 ALA X 132      63.290  39.310 101.130  0.00  0.00            
ATOM   2039  HB2 ALA X 132      63.280  40.880 102.080  0.00  0.00            
ATOM   2040  HB3 ALA X 132      62.160  39.530 102.400  0.00  0.00            
ATOM   2041  C   ALA X 132      62.270  41.490  99.580  0.00  0.00            
ATOM   2042  O   ALA X 132      63.460  41.810  99.660  0.00  0.00            
ATOM   2043  N   ARG X 133      61.380  41.990  98.720  0.00  0.00            
ATOM   2044  H   ARG X 133      60.430  41.660  98.790  0.00  0.00            
ATOM   2045  CA  ARG X 133      61.740  42.780  97.560  0.00  0.00            
ATOM   2046  HA  ARG X 133      62.380  42.150  96.930  0.00  0.00            
ATOM   2047  CB  ARG X 133      60.590  43.280  96.700  0.00  0.00            
ATOM   2048  HB1 ARG X 133      60.970  43.810  95.830  0.00  0.00            
ATOM   2049  HB2 ARG X 133      60.020  44.080  97.180  0.00  0.00            
ATOM   2050  CG  ARG X 133      59.580  42.180  96.370  0.00  0.00            
ATOM   2051  HG1 ARG X 133      59.680  41.440  97.160  0.00  0.00            
ATOM   2052  HG2 ARG X 133      59.900  41.870  95.370  0.00  0.00            
ATOM   2053  CD  ARG X 133      58.150  42.730  96.320  0.00  0.00            
ATOM   2054  HD1 ARG X 133      58.130  43.700  95.830  0.00  0.00            
ATOM   2055  HD2 ARG X 133      57.780  42.850  97.340  0.00  0.00            
ATOM   2056  NE  ARG X 133      57.240  41.860  95.570  0.00  0.00            
ATOM   2057  HE  ARG X 133      57.690  41.200  94.950  0.00  0.00            
ATOM   2058  CZ  ARG X 133      55.920  42.050  95.460  0.00  0.00            
ATOM   2059  NH1 ARG X 133      55.320  43.050  96.100  0.00  0.00            
ATOM   2060 HH11 ARG X 133      55.890  43.750  96.570  0.00  0.00            
ATOM   2061 HH12 ARG X 133      54.330  43.230  95.950  0.00  0.00            
ATOM   2062  NH2 ARG X 133      55.220  41.260  94.640  0.00  0.00            
ATOM   2063 HH21 ARG X 133      55.610  40.350  94.440  0.00  0.00            
ATOM   2064 HH22 ARG X 133      54.210  41.280  94.600  0.00  0.00            
ATOM   2065  C   ARG X 133      62.510  44.040  97.940  0.00  0.00            
ATOM   2066  O   ARG X 133      62.080  44.950  98.650  0.00  0.00            
ATOM   2067  N   TYR X 134      63.700  44.190  97.360  0.00  0.00            
ATOM   2068  H   TYR X 134      64.000  43.410  96.790  0.00  0.00            
ATOM   2069  CA  TYR X 134      64.720  45.080  97.880  0.00  0.00            
ATOM   2070  HA  TYR X 134      64.800  45.070  98.960  0.00  0.00            
ATOM   2071  CB  TYR X 134      66.080  44.490  97.510  0.00  0.00            
ATOM   2072  HB1 TYR X 134      66.230  44.680  96.450  0.00  0.00            
ATOM   2073  HB2 TYR X 134      65.980  43.420  97.680  0.00  0.00            
ATOM   2074  CG  TYR X 134      67.290  45.040  98.230  0.00  0.00            
ATOM   2075  CD1 TYR X 134      67.680  44.730  99.540  0.00  0.00            
ATOM   2076  HD1 TYR X 134      67.070  44.080 100.140  0.00  0.00            
ATOM   2077  CE1 TYR X 134      68.820  45.340 100.080  0.00  0.00            
ATOM   2078  HE1 TYR X 134      69.150  45.120 101.090  0.00  0.00            
ATOM   2079  CZ  TYR X 134      69.600  46.250  99.340  0.00  0.00            
ATOM   2080  OH  TYR X 134      70.760  46.690  99.920  0.00  0.00            
ATOM   2081  HH  TYR X 134      71.290  47.270  99.370  0.00  0.00            
ATOM   2082  CE2 TYR X 134      69.190  46.530  98.020  0.00  0.00            
ATOM   2083  HE2 TYR X 134      69.740  47.250  97.440  0.00  0.00            
ATOM   2084  CD2 TYR X 134      68.040  45.950  97.480  0.00  0.00            
ATOM   2085  HD2 TYR X 134      67.740  46.340  96.520  0.00  0.00            
ATOM   2086  C   TYR X 134      64.380  46.530  97.530  0.00  0.00            
ATOM   2087  O   TYR X 134      63.610  46.850  96.630  0.00  0.00            
ATOM   2088  N   SER X 135      65.180  47.440  98.090  0.00  0.00            
ATOM   2089  H   SER X 135      65.680  47.060  98.880  0.00  0.00            
ATOM   2090  CA  SER X 135      65.490  48.800  97.700  0.00  0.00            
ATOM   2091  HA  SER X 135      64.600  49.410  97.790  0.00  0.00            
ATOM   2092  CB  SER X 135      66.450  49.340  98.750  0.00  0.00            
ATOM   2093  HB1 SER X 135      66.680  50.390  98.600  0.00  0.00            
ATOM   2094  HB2 SER X 135      67.400  48.800  98.670  0.00  0.00            
ATOM   2095  OG  SER X 135      66.000  49.290 100.080  0.00  0.00            
ATOM   2096  HG  SER X 135      65.570  50.120 100.290  0.00  0.00            
ATOM   2097  C   SER X 135      66.020  49.120  96.310  0.00  0.00            
ATOM   2098  O   SER X 135      66.210  48.240  95.470  0.00  0.00            
ATOM   2099  N   ARG X 136      66.150  50.400  95.930  0.00  0.00            
ATOM   2100  H   ARG X 136      66.040  51.070  96.680  0.00  0.00            
ATOM   2101  CA  ARG X 136      66.370  50.860  94.580  0.00  0.00            
ATOM   2102  HA  ARG X 136      66.060  50.050  93.910  0.00  0.00            
ATOM   2103  CB  ARG X 136      65.380  51.990  94.320  0.00  0.00            
ATOM   2104  HB1 ARG X 136      65.610  52.900  94.880  0.00  0.00            
ATOM   2105  HB2 ARG X 136      64.390  51.730  94.690  0.00  0.00            
ATOM   2106  CG  ARG X 136      65.120  52.300  92.850  0.00  0.00            
ATOM   2107  HG1 ARG X 136      64.150  52.790  92.820  0.00  0.00            
ATOM   2108  HG2 ARG X 136      65.020  51.450  92.170  0.00  0.00            
ATOM   2109  CD  ARG X 136      66.260  53.060  92.180  0.00  0.00            
ATOM   2110  HD1 ARG X 136      67.130  52.470  91.910  0.00  0.00            
ATOM   2111  HD2 ARG X 136      66.530  53.890  92.840  0.00  0.00            
ATOM   2112  NE  ARG X 136      65.740  53.840  91.050  0.00  0.00            
ATOM   2113  HE  ARG X 136      64.840  54.270  91.170  0.00  0.00            
ATOM   2114  CZ  ARG X 136      66.320  54.090  89.870  0.00  0.00            
ATOM   2115  NH1 ARG X 136      67.520  53.580  89.580  0.00  0.00            
ATOM   2116 HH11 ARG X 136      67.980  53.110  90.350  0.00  0.00            
ATOM   2117 HH12 ARG X 136      67.800  53.650  88.610  0.00  0.00            
ATOM   2118  NH2 ARG X 136      65.650  54.840  88.990  0.00  0.00            
ATOM   2119 HH21 ARG X 136      64.740  55.220  89.210  0.00  0.00            
ATOM   2120 HH22 ARG X 136      66.170  55.150  88.180  0.00  0.00            
ATOM   2121  C   ARG X 136      67.820  51.230  94.330  0.00  0.00            
ATOM   2122  O   ARG X 136      68.410  52.130  94.930  0.00  0.00            
ATOM   2123  N   VAL X 137      68.390  50.460  93.390  0.00  0.00            
ATOM   2124  H   VAL X 137      67.900  49.670  93.000  0.00  0.00            
ATOM   2125  CA  VAL X 137      69.800  50.550  93.070  0.00  0.00            
ATOM   2126  HA  VAL X 137      70.440  50.470  93.940  0.00  0.00            
ATOM   2127  CB  VAL X 137      70.250  49.380  92.190  0.00  0.00            
ATOM   2128  HB  VAL X 137      69.790  49.380  91.200  0.00  0.00            
ATOM   2129  CG1 VAL X 137      71.710  49.510  91.770  0.00  0.00            
ATOM   2130 HG11 VAL X 137      71.850  50.460  91.260  0.00  0.00            
ATOM   2131 HG12 VAL X 137      72.430  49.450  92.580  0.00  0.00            
ATOM   2132 HG13 VAL X 137      71.790  48.680  91.070  0.00  0.00            
ATOM   2133  CG2 VAL X 137      70.050  48.080  92.960  0.00  0.00            
ATOM   2134 HG21 VAL X 137      70.690  47.970  93.840  0.00  0.00            
ATOM   2135 HG22 VAL X 137      69.020  47.920  93.280  0.00  0.00            
ATOM   2136 HG23 VAL X 137      70.400  47.240  92.360  0.00  0.00            
ATOM   2137  C   VAL X 137      70.080  51.830  92.290  0.00  0.00            
ATOM   2138  O   VAL X 137      69.480  52.040  91.240  0.00  0.00            
ATOM   2139  N   VAL X 138      71.080  52.610  92.700  0.00  0.00            
ATOM   2140  H   VAL X 138      71.600  52.270  93.500  0.00  0.00            
ATOM   2141  CA  VAL X 138      71.360  53.910  92.140  0.00  0.00            
ATOM   2142  HA  VAL X 138      70.800  53.970  91.200  0.00  0.00            
ATOM   2143  CB  VAL X 138      70.750  55.010  93.010  0.00  0.00            
ATOM   2144  HB  VAL X 138      71.150  55.920  92.570  0.00  0.00            
ATOM   2145  CG1 VAL X 138      69.220  55.040  92.980  0.00  0.00            
ATOM   2146 HG11 VAL X 138      68.770  55.750  93.670  0.00  0.00            
ATOM   2147 HG12 VAL X 138      68.860  55.270  91.980  0.00  0.00            
ATOM   2148 HG13 VAL X 138      68.900  54.030  93.230  0.00  0.00            
ATOM   2149  CG2 VAL X 138      71.190  54.880  94.460  0.00  0.00            
ATOM   2150 HG21 VAL X 138      72.220  54.560  94.650  0.00  0.00            
ATOM   2151 HG22 VAL X 138      71.130  55.870  94.920  0.00  0.00            
ATOM   2152 HG23 VAL X 138      70.570  54.130  94.940  0.00  0.00            
ATOM   2153  C   VAL X 138      72.820  54.210  91.830  0.00  0.00            
ATOM   2154  O   VAL X 138      73.690  54.120  92.690  0.00  0.00            
ATOM   2155  N   PHE X 139      73.060  54.650  90.590  0.00  0.00            
ATOM   2156  H   PHE X 139      72.250  54.790  90.010  0.00  0.00            
ATOM   2157  CA  PHE X 139      74.370  54.930  90.020  0.00  0.00            
ATOM   2158  HA  PHE X 139      74.970  55.360  90.830  0.00  0.00            
ATOM   2159  CB  PHE X 139      75.020  53.660  89.490  0.00  0.00            
ATOM   2160  HB1 PHE X 139      75.410  53.060  90.310  0.00  0.00            
ATOM   2161  HB2 PHE X 139      75.960  53.930  89.000  0.00  0.00            
ATOM   2162  CG  PHE X 139      74.270  52.860  88.460  0.00  0.00            
ATOM   2163  CD1 PHE X 139      73.600  51.730  88.950  0.00  0.00            
ATOM   2164  HD1 PHE X 139      73.520  51.470  90.000  0.00  0.00            
ATOM   2165  CE1 PHE X 139      72.930  50.870  88.060  0.00  0.00            
ATOM   2166  HE1 PHE X 139      72.380  49.990  88.340  0.00  0.00            
ATOM   2167  CZ  PHE X 139      73.000  51.110  86.690  0.00  0.00            
ATOM   2168  HZ  PHE X 139      72.430  50.500  86.000  0.00  0.00            
ATOM   2169  CE2 PHE X 139      73.790  52.140  86.170  0.00  0.00            
ATOM   2170  HE2 PHE X 139      73.800  52.190  85.090  0.00  0.00            
ATOM   2171  CD2 PHE X 139      74.360  53.050  87.070  0.00  0.00            
ATOM   2172  HD2 PHE X 139      74.880  53.920  86.720  0.00  0.00            
ATOM   2173  C   PHE X 139      74.360  56.090  89.030  0.00  0.00            
ATOM   2174  O   PHE X 139      73.790  55.850  87.970  0.00  0.00            
ATOM   2175  N   ASN X 140      75.150  57.160  89.140  0.00  0.00            
ATOM   2176  H   ASN X 140      75.730  57.190  89.960  0.00  0.00            
ATOM   2177  CA  ASN X 140      75.330  58.200  88.140  0.00  0.00            
ATOM   2178  HA  ASN X 140      74.360  58.390  87.670  0.00  0.00            
ATOM   2179  CB  ASN X 140      75.960  59.480  88.680  0.00  0.00            
ATOM   2180  HB1 ASN X 140      75.850  60.250  87.920  0.00  0.00            
ATOM   2181  HB2 ASN X 140      77.040  59.340  88.810  0.00  0.00            
ATOM   2182  CG  ASN X 140      75.410  59.950  90.020  0.00  0.00            
ATOM   2183  OD1 ASN X 140      75.090  59.170  90.910  0.00  0.00            
ATOM   2184  ND2 ASN X 140      75.390  61.280  90.110  0.00  0.00            
ATOM   2185 HD21 ASN X 140      75.790  61.860  89.380  0.00  0.00            
ATOM   2186 HD22 ASN X 140      75.070  61.710  90.960  0.00  0.00            
ATOM   2187  C   ASN X 140      76.110  57.790  86.900  0.00  0.00            
ATOM   2188  O   ASN X 140      75.920  58.400  85.850  0.00  0.00            
ATOM   2189  N   GLU X 141      77.030  56.830  87.030  0.00  0.00            
ATOM   2190  H   GLU X 141      77.110  56.480  87.970  0.00  0.00            
ATOM   2191  CA  GLU X 141      78.190  56.380  86.280  0.00  0.00            
ATOM   2192  HA  GLU X 141      77.990  56.640  85.240  0.00  0.00            
ATOM   2193  CB  GLU X 141      79.410  57.220  86.650  0.00  0.00            
ATOM   2194  HB1 GLU X 141      79.330  58.250  86.300  0.00  0.00            
ATOM   2195  HB2 GLU X 141      80.230  56.760  86.110  0.00  0.00            
ATOM   2196  CG  GLU X 141      79.720  57.160  88.140  0.00  0.00            
ATOM   2197  HG1 GLU X 141      79.890  56.140  88.480  0.00  0.00            
ATOM   2198  HG2 GLU X 141      78.880  57.590  88.680  0.00  0.00            
ATOM   2199  CD  GLU X 141      80.990  57.950  88.430  0.00  0.00            
ATOM   2200  OE1 GLU X 141      80.950  59.200  88.520  0.00  0.00            
ATOM   2201  OE2 GLU X 141      82.050  57.310  88.600  0.00  0.00            
ATOM   2202  C   GLU X 141      78.420  54.900  86.540  0.00  0.00            
ATOM   2203  O   GLU X 141      78.080  54.440  87.630  0.00  0.00            
ATOM   2204  N   ILE X 142      78.740  54.140  85.490  0.00  0.00            
ATOM   2205  H   ILE X 142      78.760  54.550  84.570  0.00  0.00            
ATOM   2206  CA  ILE X 142      79.300  52.810  85.680  0.00  0.00            
ATOM   2207  HA  ILE X 142      78.890  52.400  86.600  0.00  0.00            
ATOM   2208  CB  ILE X 142      78.850  51.870  84.570  0.00  0.00            
ATOM   2209  HB  ILE X 142      79.310  52.160  83.620  0.00  0.00            
ATOM   2210  CG2 ILE X 142      79.300  50.420  84.750  0.00  0.00            
ATOM   2211 HG21 ILE X 142      80.350  50.280  84.970  0.00  0.00            
ATOM   2212 HG22 ILE X 142      78.760  49.870  85.520  0.00  0.00            
ATOM   2213 HG23 ILE X 142      79.260  49.860  83.810  0.00  0.00            
ATOM   2214  CG1 ILE X 142      77.330  51.810  84.380  0.00  0.00            
ATOM   2215 HG11 ILE X 142      76.860  52.710  84.770  0.00  0.00            
ATOM   2216 HG12 ILE X 142      76.980  50.980  85.000  0.00  0.00            
ATOM   2217  CD  ILE X 142      76.840  51.520  82.970  0.00  0.00            
ATOM   2218  HD1 ILE X 142      75.790  51.230  82.990  0.00  0.00            
ATOM   2219  HD2 ILE X 142      76.730  52.440  82.390  0.00  0.00            
ATOM   2220  HD3 ILE X 142      77.450  50.810  82.400  0.00  0.00            
ATOM   2221  C   ILE X 142      80.800  52.900  85.920  0.00  0.00            
ATOM   2222  O   ILE X 142      81.550  52.980  84.950  0.00  0.00            
ATOM   2223  N   THR X 143      81.220  52.840  87.180  0.00  0.00            
ATOM   2224  H   THR X 143      80.450  52.690  87.820  0.00  0.00            
ATOM   2225  CA  THR X 143      82.590  52.750  87.670  0.00  0.00            
ATOM   2226  HA  THR X 143      83.200  52.350  86.870  0.00  0.00            
ATOM   2227  CB  THR X 143      83.130  54.150  87.960  0.00  0.00            
ATOM   2228  HB  THR X 143      84.180  53.970  88.210  0.00  0.00            
ATOM   2229  CG2 THR X 143      83.080  55.060  86.740  0.00  0.00            
ATOM   2230 HG21 THR X 143      83.630  54.680  85.880  0.00  0.00            
ATOM   2231 HG22 THR X 143      82.040  55.260  86.450  0.00  0.00            
ATOM   2232 HG23 THR X 143      83.390  56.030  87.110  0.00  0.00            
ATOM   2233  OG1 THR X 143      82.540  54.690  89.120  0.00  0.00            
ATOM   2234  HG1 THR X 143      82.450  55.640  88.990  0.00  0.00            
ATOM   2235  C   THR X 143      82.740  51.910  88.930  0.00  0.00            
ATOM   2236  O   THR X 143      81.760  51.730  89.650  0.00  0.00            
ATOM   2237  N   LYS X 144      83.920  51.370  89.230  0.00  0.00            
ATOM   2238  H   LYS X 144      84.660  51.500  88.560  0.00  0.00            
ATOM   2239  CA  LYS X 144      84.270  50.480  90.320  0.00  0.00            
ATOM   2240  HA  LYS X 144      83.710  49.550  90.240  0.00  0.00            
ATOM   2241  CB  LYS X 144      85.750  50.100  90.250  0.00  0.00            
ATOM   2242  HB1 LYS X 144      86.340  51.020  90.220  0.00  0.00            
ATOM   2243  HB2 LYS X 144      85.910  49.560  89.320  0.00  0.00            
ATOM   2244  CG  LYS X 144      86.270  49.360  91.480  0.00  0.00            
ATOM   2245  HG1 LYS X 144      86.070  48.300  91.400  0.00  0.00            
ATOM   2246  HG2 LYS X 144      85.900  49.770  92.420  0.00  0.00            
ATOM   2247  CD  LYS X 144      87.800  49.310  91.520  0.00  0.00            
ATOM   2248  HD1 LYS X 144      88.180  50.300  91.260  0.00  0.00            
ATOM   2249  HD2 LYS X 144      88.120  48.590  90.760  0.00  0.00            
ATOM   2250  CE  LYS X 144      88.190  48.800  92.900  0.00  0.00            
ATOM   2251  HE1 LYS X 144      87.870  47.780  93.100  0.00  0.00            
ATOM   2252  HE2 LYS X 144      87.660  49.500  93.550  0.00  0.00            
ATOM   2253  NZ  LYS X 144      89.640  48.870  93.150  0.00  0.00            
ATOM   2254  HZ1 LYS X 144      89.960  49.830  93.170  0.00  0.00            
ATOM   2255  HZ2 LYS X 144      89.850  48.370  94.000  0.00  0.00            
ATOM   2256  HZ3 LYS X 144      90.170  48.320  92.490  0.00  0.00            
ATOM   2257  C   LYS X 144      83.830  51.070  91.650  0.00  0.00            
ATOM   2258  O   LYS X 144      83.200  50.400  92.460  0.00  0.00            
ATOM   2259  N   ASN X 145      83.940  52.400  91.740  0.00  0.00            
ATOM   2260  H   ASN X 145      84.550  52.820  91.050  0.00  0.00            
ATOM   2261  CA  ASN X 145      83.580  53.230  92.870  0.00  0.00            
ATOM   2262  HA  ASN X 145      83.900  52.690  93.760  0.00  0.00            
ATOM   2263  CB  ASN X 145      84.380  54.530  92.750  0.00  0.00            
ATOM   2264  HB1 ASN X 145      84.000  55.040  91.870  0.00  0.00            
ATOM   2265  HB2 ASN X 145      85.450  54.390  92.620  0.00  0.00            
ATOM   2266  CG  ASN X 145      84.060  55.360  93.990  0.00  0.00            
ATOM   2267  OD1 ASN X 145      84.170  54.900  95.120  0.00  0.00            
ATOM   2268  ND2 ASN X 145      83.530  56.550  93.710  0.00  0.00            
ATOM   2269 HD21 ASN X 145      83.300  56.760  92.750  0.00  0.00            
ATOM   2270 HD22 ASN X 145      83.160  57.140  94.450  0.00  0.00            
ATOM   2271  C   ASN X 145      82.070  53.430  92.970  0.00  0.00            
ATOM   2272  O   ASN X 145      81.580  53.490  94.100  0.00  0.00            
ATOM   2273  N   ALA X 146      81.360  53.590  91.860  0.00  0.00            
ATOM   2274  H   ALA X 146      81.890  53.700  91.010  0.00  0.00            
ATOM   2275  CA  ALA X 146      79.910  53.490  91.900  0.00  0.00            
ATOM   2276  HA  ALA X 146      79.570  54.010  92.800  0.00  0.00            
ATOM   2277  CB  ALA X 146      79.350  54.150  90.650  0.00  0.00            
ATOM   2278  HB1 ALA X 146      79.500  55.230  90.610  0.00  0.00            
ATOM   2279  HB2 ALA X 146      79.830  53.790  89.740  0.00  0.00            
ATOM   2280  HB3 ALA X 146      78.260  54.070  90.590  0.00  0.00            
ATOM   2281  C   ALA X 146      79.380  52.100  92.200  0.00  0.00            
ATOM   2282  O   ALA X 146      78.470  51.940  93.010  0.00  0.00            
ATOM   2283  N   ILE X 147      79.820  51.070  91.480  0.00  0.00            
ATOM   2284  H   ILE X 147      80.520  51.230  90.770  0.00  0.00            
ATOM   2285  CA  ILE X 147      79.170  49.780  91.450  0.00  0.00            
ATOM   2286  HA  ILE X 147      78.080  49.840  91.350  0.00  0.00            
ATOM   2287  CB  ILE X 147      79.590  49.020  90.190  0.00  0.00            
ATOM   2288  HB  ILE X 147      80.670  49.040  90.070  0.00  0.00            
ATOM   2289  CG2 ILE X 147      79.140  47.570  90.330  0.00  0.00            
ATOM   2290 HG21 ILE X 147      78.060  47.480  90.430  0.00  0.00            
ATOM   2291 HG22 ILE X 147      79.480  47.060  89.430  0.00  0.00            
ATOM   2292 HG23 ILE X 147      79.590  47.010  91.150  0.00  0.00            
ATOM   2293  CG1 ILE X 147      78.980  49.680  88.940  0.00  0.00            
ATOM   2294 HG11 ILE X 147      79.330  49.120  88.080  0.00  0.00            
ATOM   2295 HG12 ILE X 147      79.450  50.650  88.810  0.00  0.00            
ATOM   2296  CD  ILE X 147      77.480  49.920  88.850  0.00  0.00            
ATOM   2297  HD1 ILE X 147      77.140  50.660  89.580  0.00  0.00            
ATOM   2298  HD2 ILE X 147      77.130  50.340  87.910  0.00  0.00            
ATOM   2299  HD3 ILE X 147      76.900  49.010  88.990  0.00  0.00            
ATOM   2300  C   ILE X 147      79.340  49.090  92.800  0.00  0.00            
ATOM   2301  O   ILE X 147      78.410  48.400  93.200  0.00  0.00            
ATOM   2302  N   ARG X 148      80.450  49.270  93.520  0.00  0.00            
ATOM   2303  H   ARG X 148      81.220  49.740  93.070  0.00  0.00            
ATOM   2304  CA  ARG X 148      80.640  48.770  94.870  0.00  0.00            
ATOM   2305  HA  ARG X 148      80.500  47.690  94.880  0.00  0.00            
ATOM   2306  CB  ARG X 148      82.070  49.040  95.340  0.00  0.00            
ATOM   2307  HB1 ARG X 148      82.800  48.480  94.750  0.00  0.00            
ATOM   2308  HB2 ARG X 148      82.180  48.600  96.330  0.00  0.00            
ATOM   2309  CG  ARG X 148      82.500  50.490  95.500  0.00  0.00            
ATOM   2310  HG1 ARG X 148      81.960  51.030  94.720  0.00  0.00            
ATOM   2311  HG2 ARG X 148      83.530  50.580  95.150  0.00  0.00            
ATOM   2312  CD  ARG X 148      82.350  51.090  96.900  0.00  0.00            
ATOM   2313  HD1 ARG X 148      83.060  50.660  97.610  0.00  0.00            
ATOM   2314  HD2 ARG X 148      81.380  50.890  97.360  0.00  0.00            
ATOM   2315  NE  ARG X 148      82.360  52.530  96.680  0.00  0.00            
ATOM   2316  HE  ARG X 148      82.660  52.920  95.800  0.00  0.00            
ATOM   2317  CZ  ARG X 148      82.220  53.430  97.670  0.00  0.00            
ATOM   2318  NH1 ARG X 148      81.940  53.010  98.910  0.00  0.00            
ATOM   2319 HH11 ARG X 148      81.730  52.040  99.120  0.00  0.00            
ATOM   2320 HH12 ARG X 148      82.030  53.710  99.640  0.00  0.00            
ATOM   2321  NH2 ARG X 148      82.450  54.730  97.480  0.00  0.00            
ATOM   2322 HH21 ARG X 148      82.890  55.030  96.620  0.00  0.00            
ATOM   2323 HH22 ARG X 148      82.510  55.340  98.280  0.00  0.00            
ATOM   2324  C   ARG X 148      79.660  49.320  95.900  0.00  0.00            
ATOM   2325  O   ARG X 148      79.820  48.970  97.070  0.00  0.00            
ATOM   2326  N   GLN X 149      78.870  50.350  95.610  0.00  0.00            
ATOM   2327  H   GLN X 149      79.050  50.830  94.740  0.00  0.00            
ATOM   2328  CA  GLN X 149      77.910  50.980  96.490  0.00  0.00            
ATOM   2329  HA  GLN X 149      77.920  50.460  97.450  0.00  0.00            
ATOM   2330  CB  GLN X 149      78.350  52.410  96.780  0.00  0.00            
ATOM   2331  HB1 GLN X 149      79.280  52.390  97.340  0.00  0.00            
ATOM   2332  HB2 GLN X 149      77.630  52.820  97.480  0.00  0.00            
ATOM   2333  CG  GLN X 149      78.500  53.400  95.620  0.00  0.00            
ATOM   2334  HG1 GLN X 149      77.580  53.430  95.030  0.00  0.00            
ATOM   2335  HG2 GLN X 149      79.380  53.070  95.070  0.00  0.00            
ATOM   2336  CD  GLN X 149      78.880  54.780  96.120  0.00  0.00            
ATOM   2337  OE1 GLN X 149      78.240  55.390  96.990  0.00  0.00            
ATOM   2338  NE2 GLN X 149      79.890  55.430  95.550  0.00  0.00            
ATOM   2339 HE21 GLN X 149      80.560  54.750  95.210  0.00  0.00            
ATOM   2340 HE22 GLN X 149      80.180  56.320  95.950  0.00  0.00            
ATOM   2341  C   GLN X 149      76.450  51.120  96.090  0.00  0.00            
ATOM   2342  O   GLN X 149      75.600  51.390  96.940  0.00  0.00            
ATOM   2343  N   ALA X 150      76.090  50.830  94.840  0.00  0.00            
ATOM   2344  H   ALA X 150      76.830  50.590  94.200  0.00  0.00            
ATOM   2345  CA  ALA X 150      74.770  51.180  94.350  0.00  0.00            
ATOM   2346  HA  ALA X 150      74.470  52.180  94.680  0.00  0.00            
ATOM   2347  CB  ALA X 150      74.880  51.090  92.830  0.00  0.00            
ATOM   2348  HB1 ALA X 150      73.860  51.060  92.460  0.00  0.00            
ATOM   2349  HB2 ALA X 150      75.480  51.910  92.430  0.00  0.00            
ATOM   2350  HB3 ALA X 150      75.380  50.150  92.580  0.00  0.00            
ATOM   2351  C   ALA X 150      73.760  50.230  94.970  0.00  0.00            
ATOM   2352  O   ALA X 150      72.580  50.540  95.140  0.00  0.00            
ATOM   2353  N   PHE X 151      74.190  49.040  95.390  0.00  0.00            
ATOM   2354  H   PHE X 151      75.170  48.880  95.250  0.00  0.00            
ATOM   2355  CA  PHE X 151      73.370  48.140  96.180  0.00  0.00            
ATOM   2356  HA  PHE X 151      72.330  48.290  95.860  0.00  0.00            
ATOM   2357  CB  PHE X 151      73.700  46.710  95.780  0.00  0.00            
ATOM   2358  HB1 PHE X 151      72.990  46.010  96.220  0.00  0.00            
ATOM   2359  HB2 PHE X 151      74.690  46.380  96.110  0.00  0.00            
ATOM   2360  CG  PHE X 151      73.660  46.450  94.290  0.00  0.00            
ATOM   2361  CD1 PHE X 151      72.500  45.880  93.760  0.00  0.00            
ATOM   2362  HD1 PHE X 151      71.670  45.510  94.350  0.00  0.00            
ATOM   2363  CE1 PHE X 151      72.530  45.690  92.370  0.00  0.00            
ATOM   2364  HE1 PHE X 151      71.730  45.130  91.920  0.00  0.00            
ATOM   2365  CZ  PHE X 151      73.600  46.010  91.530  0.00  0.00            
ATOM   2366  HZ  PHE X 151      73.640  45.710  90.490  0.00  0.00            
ATOM   2367  CE2 PHE X 151      74.740  46.570  92.120  0.00  0.00            
ATOM   2368  HE2 PHE X 151      75.670  46.620  91.570  0.00  0.00            
ATOM   2369  CD2 PHE X 151      74.790  46.720  93.510  0.00  0.00            
ATOM   2370  HD2 PHE X 151      75.610  47.180  94.050  0.00  0.00            
ATOM   2371  C   PHE X 151      73.450  48.470  97.670  0.00  0.00            
ATOM   2372  O   PHE X 151      72.460  48.240  98.360  0.00  0.00            
ATOM   2373  N   ASN X 152      74.510  49.030  98.260  0.00  0.00            
ATOM   2374  H   ASN X 152      75.270  49.280  97.640  0.00  0.00            
ATOM   2375  CA  ASN X 152      74.670  49.120  99.690  0.00  0.00            
ATOM   2376  HA  ASN X 152      74.040  48.330 100.110  0.00  0.00            
ATOM   2377  CB  ASN X 152      76.080  48.800 100.180  0.00  0.00            
ATOM   2378  HB1 ASN X 152      76.740  49.500  99.670  0.00  0.00            
ATOM   2379  HB2 ASN X 152      76.380  47.810  99.860  0.00  0.00            
ATOM   2380  CG  ASN X 152      76.230  48.870 101.690  0.00  0.00            
ATOM   2381  OD1 ASN X 152      76.690  49.840 102.280  0.00  0.00            
ATOM   2382  ND2 ASN X 152      75.960  47.720 102.310  0.00  0.00            
ATOM   2383 HD21 ASN X 152      75.670  46.920 101.770  0.00  0.00            
ATOM   2384 HD22 ASN X 152      76.080  47.670 103.310  0.00  0.00            
ATOM   2385  C   ASN X 152      74.120  50.410 100.290  0.00  0.00            
ATOM   2386  O   ASN X 152      73.720  50.430 101.460  0.00  0.00            
ATOM   2387  N   LYS X 153      74.030  51.440  99.450  0.00  0.00            
ATOM   2388  H   LYS X 153      74.410  51.360  98.520  0.00  0.00            
ATOM   2389  CA  LYS X 153      73.470  52.730  99.790  0.00  0.00            
ATOM   2390  HA  LYS X 153      73.030  52.660 100.790  0.00  0.00            
ATOM   2391  CB  LYS X 153      74.530  53.830  99.910  0.00  0.00            
ATOM   2392  HB1 LYS X 153      73.960  54.750 100.000  0.00  0.00            
ATOM   2393  HB2 LYS X 153      75.130  53.850  99.000  0.00  0.00            
ATOM   2394  CG  LYS X 153      75.460  53.530 101.090  0.00  0.00            
ATOM   2395  HG1 LYS X 153      75.890  52.530 101.040  0.00  0.00            
ATOM   2396  HG2 LYS X 153      74.890  53.580 102.010  0.00  0.00            
ATOM   2397  CD  LYS X 153      76.560  54.580 101.220  0.00  0.00            
ATOM   2398  HD1 LYS X 153      77.200  54.260 102.050  0.00  0.00            
ATOM   2399  HD2 LYS X 153      76.110  55.540 101.470  0.00  0.00            
ATOM   2400  CE  LYS X 153      77.250  54.890  99.900  0.00  0.00            
ATOM   2401  HE1 LYS X 153      76.550  55.300  99.170  0.00  0.00            
ATOM   2402  HE2 LYS X 153      77.690  54.030  99.390  0.00  0.00            
ATOM   2403  NZ  LYS X 153      78.400  55.800 100.040  0.00  0.00            
ATOM   2404  HZ1 LYS X 153      78.810  55.800  99.120  0.00  0.00            
ATOM   2405  HZ2 LYS X 153      78.160  56.720 100.380  0.00  0.00            
ATOM   2406  HZ3 LYS X 153      79.100  55.440 100.670  0.00  0.00            
ATOM   2407  C   LYS X 153      72.280  53.140  98.940  0.00  0.00            
ATOM   2408  O   LYS X 153      72.440  54.100  98.200  0.00  0.00            
ATOM   2409  N   PRO X 154      71.230  52.310  98.900  0.00  0.00            
ATOM   2410  CD  PRO X 154      70.870  51.280  99.840  0.00  0.00            
ATOM   2411  HD1 PRO X 154      70.800  51.700 100.840  0.00  0.00            
ATOM   2412  HD2 PRO X 154      71.650  50.520  99.970  0.00  0.00            
ATOM   2413  CG  PRO X 154      69.550  50.640  99.420  0.00  0.00            
ATOM   2414  HG1 PRO X 154      68.730  51.150  99.930  0.00  0.00            
ATOM   2415  HG2 PRO X 154      69.570  49.560  99.600  0.00  0.00            
ATOM   2416  CB  PRO X 154      69.470  50.980  97.940  0.00  0.00            
ATOM   2417  HB1 PRO X 154      68.470  50.980  97.500  0.00  0.00            
ATOM   2418  HB2 PRO X 154      70.180  50.260  97.520  0.00  0.00            
ATOM   2419  CA  PRO X 154      70.180  52.330  97.900  0.00  0.00            
ATOM   2420  HA  PRO X 154      70.600  52.430  96.900  0.00  0.00            
ATOM   2421  C   PRO X 154      69.220  53.480  98.200  0.00  0.00            
ATOM   2422  O   PRO X 154      69.070  53.940  99.320  0.00  0.00            
ATOM   2423  N   GLY X 155      68.520  53.860  97.130  0.00  0.00            
ATOM   2424  H   GLY X 155      68.650  53.410  96.240  0.00  0.00            
ATOM   2425  CA  GLY X 155      67.420  54.800  97.190  0.00  0.00            
ATOM   2426  HA1 GLY X 155      67.340  55.330  96.240  0.00  0.00            
ATOM   2427  HA2 GLY X 155      67.580  55.510  98.000  0.00  0.00            
ATOM   2428  C   GLY X 155      66.130  54.000  97.370  0.00  0.00            
ATOM   2429  O   GLY X 155      66.200  52.900  97.920  0.00  0.00            
ATOM   2430  N   GLU X 156      65.000  54.620  97.060  0.00  0.00            
ATOM   2431  H   GLU X 156      65.060  55.600  96.790  0.00  0.00            
ATOM   2432  CA  GLU X 156      63.680  54.070  97.310  0.00  0.00            
ATOM   2433  HA  GLU X 156      63.690  52.990  97.450  0.00  0.00            
ATOM   2434  CB  GLU X 156      62.930  54.700  98.480  0.00  0.00            
ATOM   2435  HB1 GLU X 156      62.760  55.730  98.160  0.00  0.00            
ATOM   2436  HB2 GLU X 156      63.600  54.730  99.340  0.00  0.00            
ATOM   2437  CG  GLU X 156      61.640  54.020  98.920  0.00  0.00            
ATOM   2438  HG1 GLU X 156      61.910  53.120  99.470  0.00  0.00            
ATOM   2439  HG2 GLU X 156      61.090  53.810  98.000  0.00  0.00            
ATOM   2440  CD  GLU X 156      60.790  54.970  99.740  0.00  0.00            
ATOM   2441  OE1 GLU X 156      59.950  55.740  99.220  0.00  0.00            
ATOM   2442  OE2 GLU X 156      61.030  55.060 100.960  0.00  0.00            
ATOM   2443  C   GLU X 156      62.830  54.320  96.070  0.00  0.00            
ATOM   2444  O   GLU X 156      62.710  55.450  95.590  0.00  0.00            
ATOM   2445  N   LEU X 157      62.280  53.190  95.600  0.00  0.00            
ATOM   2446  H   LEU X 157      62.420  52.400  96.210  0.00  0.00            
ATOM   2447  CA  LEU X 157      61.410  53.040  94.450  0.00  0.00            
ATOM   2448  HA  LEU X 157      61.790  53.540  93.560  0.00  0.00            
ATOM   2449  CB  LEU X 157      61.300  51.540  94.180  0.00  0.00            
ATOM   2450  HB1 LEU X 157      60.750  51.120  95.020  0.00  0.00            
ATOM   2451  HB2 LEU X 157      62.280  51.080  94.300  0.00  0.00            
ATOM   2452  CG  LEU X 157      60.540  51.260  92.880  0.00  0.00            
ATOM   2453  HG  LEU X 157      59.620  51.830  92.800  0.00  0.00            
ATOM   2454  CD1 LEU X 157      61.440  51.450  91.660  0.00  0.00            
ATOM   2455 HD11 LEU X 157      62.310  50.830  91.830  0.00  0.00            
ATOM   2456 HD12 LEU X 157      60.880  51.210  90.750  0.00  0.00            
ATOM   2457 HD13 LEU X 157      61.730  52.500  91.670  0.00  0.00            
ATOM   2458  CD2 LEU X 157      60.130  49.790  92.820  0.00  0.00            
ATOM   2459 HD21 LEU X 157      61.030  49.170  92.790  0.00  0.00            
ATOM   2460 HD22 LEU X 157      59.620  49.660  93.770  0.00  0.00            
ATOM   2461 HD23 LEU X 157      59.510  49.550  91.960  0.00  0.00            
ATOM   2462  C   LEU X 157      60.050  53.660  94.720  0.00  0.00            
ATOM   2463  O   LEU X 157      59.350  53.210  95.630  0.00  0.00            
ATOM   2464  N   ASN X 158      59.630  54.640  93.920  0.00  0.00            
ATOM   2465  H   ASN X 158      60.200  55.130  93.240  0.00  0.00            
ATOM   2466  CA  ASN X 158      58.390  55.340  94.190  0.00  0.00            
ATOM   2467  HA  ASN X 158      57.880  54.720  94.940  0.00  0.00            
ATOM   2468  CB  ASN X 158      58.570  56.640  94.970  0.00  0.00            
ATOM   2469  HB1 ASN X 158      58.960  57.410  94.310  0.00  0.00            
ATOM   2470  HB2 ASN X 158      59.290  56.510  95.770  0.00  0.00            
ATOM   2471  CG  ASN X 158      57.260  57.250  95.460  0.00  0.00            
ATOM   2472  OD1 ASN X 158      56.190  56.670  95.280  0.00  0.00            
ATOM   2473  ND2 ASN X 158      57.280  58.290  96.300  0.00  0.00            
ATOM   2474 HD21 ASN X 158      58.170  58.720  96.530  0.00  0.00            
ATOM   2475 HD22 ASN X 158      56.410  58.630  96.680  0.00  0.00            
ATOM   2476  C   ASN X 158      57.520  55.360  92.940  0.00  0.00            
ATOM   2477  O   ASN X 158      57.930  55.820  91.880  0.00  0.00            
ATOM   2478  N   ILE X 159      56.310  54.820  93.100  0.00  0.00            
ATOM   2479  H   ILE X 159      56.150  54.270  93.930  0.00  0.00            
ATOM   2480  CA  ILE X 159      55.230  54.830  92.130  0.00  0.00            
ATOM   2481  HA  ILE X 159      55.600  54.130  91.380  0.00  0.00            
ATOM   2482  CB  ILE X 159      53.970  54.210  92.710  0.00  0.00            
ATOM   2483  HB  ILE X 159      54.250  53.200  93.010  0.00  0.00            
ATOM   2484  CG2 ILE X 159      53.480  54.910  93.980  0.00  0.00            
ATOM   2485 HG21 ILE X 159      52.930  54.080  94.410  0.00  0.00            
ATOM   2486 HG22 ILE X 159      54.240  55.210  94.700  0.00  0.00            
ATOM   2487 HG23 ILE X 159      52.840  55.770  93.750  0.00  0.00            
ATOM   2488  CG1 ILE X 159      52.780  53.990  91.780  0.00  0.00            
ATOM   2489 HG11 ILE X 159      52.470  54.920  91.300  0.00  0.00            
ATOM   2490 HG12 ILE X 159      52.010  53.590  92.430  0.00  0.00            
ATOM   2491  CD  ILE X 159      53.040  53.060  90.600  0.00  0.00            
ATOM   2492  HD1 ILE X 159      53.750  53.670  90.040  0.00  0.00            
ATOM   2493  HD2 ILE X 159      53.450  52.110  90.960  0.00  0.00            
ATOM   2494  HD3 ILE X 159      52.130  52.960  90.000  0.00  0.00            
ATOM   2495  C   ILE X 159      55.060  56.240  91.570  0.00  0.00            
ATOM   2496  O   ILE X 159      54.670  56.480  90.430  0.00  0.00            
ATOM   2497  N   ASP X 160      55.340  57.270  92.370  0.00  0.00            
ATOM   2498  H   ASP X 160      55.500  57.040  93.340  0.00  0.00            
ATOM   2499  CA  ASP X 160      55.180  58.670  92.030  0.00  0.00            
ATOM   2500  HA  ASP X 160      54.140  58.810  91.740  0.00  0.00            
ATOM   2501  CB  ASP X 160      55.550  59.590  93.190  0.00  0.00            
ATOM   2502  HB1 ASP X 160      56.640  59.590  93.330  0.00  0.00            
ATOM   2503  HB2 ASP X 160      55.170  59.000  94.030  0.00  0.00            
ATOM   2504  CG  ASP X 160      55.070  61.030  93.140  0.00  0.00            
ATOM   2505  OD1 ASP X 160      53.850  61.260  93.290  0.00  0.00            
ATOM   2506  OD2 ASP X 160      55.920  61.940  93.110  0.00  0.00            
ATOM   2507  C   ASP X 160      56.010  59.070  90.820  0.00  0.00            
ATOM   2508  O   ASP X 160      55.530  59.900  90.050  0.00  0.00            
ATOM   2509  N   ARG X 161      57.210  58.500  90.690  0.00  0.00            
ATOM   2510  H   ARG X 161      57.450  57.760  91.330  0.00  0.00            
ATOM   2511  CA  ARG X 161      58.150  58.770  89.620  0.00  0.00            
ATOM   2512  HA  ARG X 161      58.090  59.830  89.370  0.00  0.00            
ATOM   2513  CB  ARG X 161      59.550  58.400  90.120  0.00  0.00            
ATOM   2514  HB1 ARG X 161      60.320  58.450  89.340  0.00  0.00            
ATOM   2515  HB2 ARG X 161      59.500  57.410  90.590  0.00  0.00            
ATOM   2516  CG  ARG X 161      60.040  59.370  91.180  0.00  0.00            
ATOM   2517  HG1 ARG X 161      59.350  59.260  92.020  0.00  0.00            
ATOM   2518  HG2 ARG X 161      59.950  60.400  90.840  0.00  0.00            
ATOM   2519  CD  ARG X 161      61.460  59.010  91.600  0.00  0.00            
ATOM   2520  HD1 ARG X 161      62.180  59.520  90.960  0.00  0.00            
ATOM   2521  HD2 ARG X 161      61.520  57.920  91.580  0.00  0.00            
ATOM   2522  NE  ARG X 161      61.670  59.480  92.970  0.00  0.00            
ATOM   2523  HE  ARG X 161      61.690  60.490  93.020  0.00  0.00            
ATOM   2524  CZ  ARG X 161      61.760  58.770  94.110  0.00  0.00            
ATOM   2525  NH1 ARG X 161      61.760  57.430  94.070  0.00  0.00            
ATOM   2526 HH11 ARG X 161      61.770  56.880  93.220  0.00  0.00            
ATOM   2527 HH12 ARG X 161      61.880  56.920  94.930  0.00  0.00            
ATOM   2528  NH2 ARG X 161      61.750  59.310  95.330  0.00  0.00            
ATOM   2529 HH21 ARG X 161      61.720  60.310  95.420  0.00  0.00            
ATOM   2530 HH22 ARG X 161      61.680  58.720  96.160  0.00  0.00            
ATOM   2531  C   ARG X 161      57.690  58.130  88.320  0.00  0.00            
ATOM   2532  O   ARG X 161      57.780  58.650  87.200  0.00  0.00            
ATOM   2533  N   VAL X 162      57.200  56.910  88.500  0.00  0.00            
ATOM   2534  H   VAL X 162      57.290  56.500  89.420  0.00  0.00            
ATOM   2535  CA  VAL X 162      56.640  56.060  87.460  0.00  0.00            
ATOM   2536  HA  VAL X 162      57.350  55.960  86.640  0.00  0.00            
ATOM   2537  CB  VAL X 162      56.270  54.680  87.980  0.00  0.00            
ATOM   2538  HB  VAL X 162      55.370  54.780  88.580  0.00  0.00            
ATOM   2539  CG1 VAL X 162      55.960  53.680  86.870  0.00  0.00            
ATOM   2540 HG11 VAL X 162      55.790  52.690  87.300  0.00  0.00            
ATOM   2541 HG12 VAL X 162      55.030  54.030  86.430  0.00  0.00            
ATOM   2542 HG13 VAL X 162      56.690  53.520  86.070  0.00  0.00            
ATOM   2543  CG2 VAL X 162      57.250  53.940  88.890  0.00  0.00            
ATOM   2544 HG21 VAL X 162      57.580  54.640  89.660  0.00  0.00            
ATOM   2545 HG22 VAL X 162      56.820  53.130  89.480  0.00  0.00            
ATOM   2546 HG23 VAL X 162      58.140  53.610  88.360  0.00  0.00            
ATOM   2547  C   VAL X 162      55.300  56.630  87.010  0.00  0.00            
ATOM   2548  O   VAL X 162      55.140  56.560  85.790  0.00  0.00            
ATOM   2549  N   ASN X 163      54.360  57.160  87.790  0.00  0.00            
ATOM   2550  H   ASN X 163      54.490  57.130  88.790  0.00  0.00            
ATOM   2551  CA  ASN X 163      53.200  57.970  87.460  0.00  0.00            
ATOM   2552  HA  ASN X 163      52.520  57.340  86.900  0.00  0.00            
ATOM   2553  CB  ASN X 163      52.630  58.460  88.790  0.00  0.00            
ATOM   2554  HB1 ASN X 163      53.270  59.260  89.150  0.00  0.00            
ATOM   2555  HB2 ASN X 163      52.380  57.680  89.510  0.00  0.00            
ATOM   2556  CG  ASN X 163      51.260  59.090  88.600  0.00  0.00            
ATOM   2557  OD1 ASN X 163      50.570  58.950  87.590  0.00  0.00            
ATOM   2558  ND2 ASN X 163      50.810  59.850  89.600  0.00  0.00            
ATOM   2559 HD21 ASN X 163      51.480  60.210  90.260  0.00  0.00            
ATOM   2560 HD22 ASN X 163      49.900  60.290  89.470  0.00  0.00            
ATOM   2561  C   ASN X 163      53.530  59.210  86.640  0.00  0.00            
ATOM   2562  O   ASN X 163      52.910  59.470  85.610  0.00  0.00            
ATOM   2563  N   ALA X 164      54.540  59.970  87.080  0.00  0.00            
ATOM   2564  H   ALA X 164      55.010  59.810  87.960  0.00  0.00            
ATOM   2565  CA  ALA X 164      54.870  61.230  86.440  0.00  0.00            
ATOM   2566  HA  ALA X 164      53.930  61.730  86.220  0.00  0.00            
ATOM   2567  CB  ALA X 164      55.610  62.120  87.440  0.00  0.00            
ATOM   2568  HB1 ALA X 164      55.740  63.130  87.060  0.00  0.00            
ATOM   2569  HB2 ALA X 164      55.040  62.040  88.370  0.00  0.00            
ATOM   2570  HB3 ALA X 164      56.570  61.660  87.640  0.00  0.00            
ATOM   2571  C   ALA X 164      55.590  60.970  85.120  0.00  0.00            
ATOM   2572  O   ALA X 164      55.430  61.810  84.230  0.00  0.00            
ATOM   2573  N   GLN X 165      56.250  59.850  84.840  0.00  0.00            
ATOM   2574  H   GLN X 165      56.420  59.310  85.680  0.00  0.00            
ATOM   2575  CA  GLN X 165      56.630  59.350  83.530  0.00  0.00            
ATOM   2576  HA  GLN X 165      57.000  60.130  82.870  0.00  0.00            
ATOM   2577  CB  GLN X 165      57.760  58.350  83.770  0.00  0.00            
ATOM   2578  HB1 GLN X 165      57.420  57.750  84.620  0.00  0.00            
ATOM   2579  HB2 GLN X 165      58.630  58.950  84.030  0.00  0.00            
ATOM   2580  CG  GLN X 165      58.290  57.400  82.700  0.00  0.00            
ATOM   2581  HG1 GLN X 165      59.330  57.240  83.000  0.00  0.00            
ATOM   2582  HG2 GLN X 165      58.370  57.930  81.750  0.00  0.00            
ATOM   2583  CD  GLN X 165      57.490  56.130  82.460  0.00  0.00            
ATOM   2584  OE1 GLN X 165      56.540  55.840  83.170  0.00  0.00            
ATOM   2585  NE2 GLN X 165      57.960  55.330  81.500  0.00  0.00            
ATOM   2586 HE21 GLN X 165      58.840  55.600  81.090  0.00  0.00            
ATOM   2587 HE22 GLN X 165      57.580  54.410  81.340  0.00  0.00            
ATOM   2588  C   GLN X 165      55.440  58.820  82.730  0.00  0.00            
ATOM   2589  O   GLN X 165      55.260  59.100  81.550  0.00  0.00            
ATOM   2590  N   GLN X 166      54.490  58.190  83.420  0.00  0.00            
ATOM   2591  H   GLN X 166      54.740  57.910  84.350  0.00  0.00            
ATOM   2592  CA  GLN X 166      53.310  57.600  82.820  0.00  0.00            
ATOM   2593  HA  GLN X 166      53.540  57.050  81.910  0.00  0.00            
ATOM   2594  CB  GLN X 166      52.720  56.560  83.770  0.00  0.00            
ATOM   2595  HB1 GLN X 166      52.230  56.990  84.650  0.00  0.00            
ATOM   2596  HB2 GLN X 166      53.610  55.980  84.000  0.00  0.00            
ATOM   2597  CG  GLN X 166      51.720  55.680  83.020  0.00  0.00            
ATOM   2598  HG1 GLN X 166      52.250  55.270  82.170  0.00  0.00            
ATOM   2599  HG2 GLN X 166      50.830  56.200  82.660  0.00  0.00            
ATOM   2600  CD  GLN X 166      51.230  54.600  83.970  0.00  0.00            
ATOM   2601  OE1 GLN X 166      52.100  53.840  84.400  0.00  0.00            
ATOM   2602  NE2 GLN X 166      49.940  54.560  84.320  0.00  0.00            
ATOM   2603 HE21 GLN X 166      49.200  55.180  84.020  0.00  0.00            
ATOM   2604 HE22 GLN X 166      49.650  54.080  85.160  0.00  0.00            
ATOM   2605  C   GLN X 166      52.390  58.670  82.250  0.00  0.00            
ATOM   2606  O   GLN X 166      51.890  58.500  81.140  0.00  0.00            
ATOM   2607  N   ALA X 167      52.410  59.850  82.870  0.00  0.00            
ATOM   2608  H   ALA X 167      52.830  59.840  83.790  0.00  0.00            
ATOM   2609  CA  ALA X 167      51.840  61.090  82.390  0.00  0.00            
ATOM   2610  HA  ALA X 167      50.770  60.990  82.190  0.00  0.00            
ATOM   2611  CB  ALA X 167      51.910  62.050  83.580  0.00  0.00            
ATOM   2612  HB1 ALA X 167      51.240  62.860  83.310  0.00  0.00            
ATOM   2613  HB2 ALA X 167      51.490  61.530  84.440  0.00  0.00            
ATOM   2614  HB3 ALA X 167      52.910  62.380  83.830  0.00  0.00            
ATOM   2615  C   ALA X 167      52.460  61.690  81.130  0.00  0.00            
ATOM   2616  O   ALA X 167      51.760  62.110  80.220  0.00  0.00            
ATOM   2617  N   ARG X 168      53.790  61.570  81.020  0.00  0.00            
ATOM   2618  H   ARG X 168      54.250  61.100  81.780  0.00  0.00            
ATOM   2619  CA  ARG X 168      54.510  61.990  79.840  0.00  0.00            
ATOM   2620  HA  ARG X 168      54.190  62.980  79.500  0.00  0.00            
ATOM   2621  CB  ARG X 168      55.980  62.140  80.240  0.00  0.00            
ATOM   2622  HB1 ARG X 168      56.390  61.250  80.730  0.00  0.00            
ATOM   2623  HB2 ARG X 168      55.970  62.920  81.000  0.00  0.00            
ATOM   2624  CG  ARG X 168      56.850  62.630  79.090  0.00  0.00            
ATOM   2625  HG1 ARG X 168      56.900  61.940  78.250  0.00  0.00            
ATOM   2626  HG2 ARG X 168      57.790  62.650  79.640  0.00  0.00            
ATOM   2627  CD  ARG X 168      56.640  64.050  78.580  0.00  0.00            
ATOM   2628  HD1 ARG X 168      55.590  64.310  78.520  0.00  0.00            
ATOM   2629  HD2 ARG X 168      57.030  64.160  77.570  0.00  0.00            
ATOM   2630  NE  ARG X 168      57.450  64.970  79.390  0.00  0.00            
ATOM   2631  HE  ARG X 168      57.870  64.560  80.220  0.00  0.00            
ATOM   2632  CZ  ARG X 168      57.640  66.290  79.250  0.00  0.00            
ATOM   2633  NH1 ARG X 168      57.280  66.990  78.170  0.00  0.00            
ATOM   2634 HH11 ARG X 168      56.510  66.640  77.620  0.00  0.00            
ATOM   2635 HH12 ARG X 168      57.440  67.980  78.250  0.00  0.00            
ATOM   2636  NH2 ARG X 168      58.370  66.890  80.200  0.00  0.00            
ATOM   2637 HH21 ARG X 168      58.790  66.450  81.010  0.00  0.00            
ATOM   2638 HH22 ARG X 168      58.500  67.880  80.060  0.00  0.00            
ATOM   2639  C   ARG X 168      54.420  61.030  78.660  0.00  0.00            
ATOM   2640  O   ARG X 168      54.180  61.460  77.540  0.00  0.00            
ATOM   2641  N   ARG X 169      54.460  59.740  79.000  0.00  0.00            
ATOM   2642  H   ARG X 169      54.750  59.540  79.950  0.00  0.00            
ATOM   2643  CA  ARG X 169      54.230  58.650  78.080  0.00  0.00            
ATOM   2644  HA  ARG X 169      54.910  58.790  77.240  0.00  0.00            
ATOM   2645  CB  ARG X 169      54.440  57.330  78.810  0.00  0.00            
ATOM   2646  HB1 ARG X 169      53.900  56.540  78.280  0.00  0.00            
ATOM   2647  HB2 ARG X 169      53.860  57.440  79.720  0.00  0.00            
ATOM   2648  CG  ARG X 169      55.850  56.950  79.240  0.00  0.00            
ATOM   2649  HG1 ARG X 169      55.740  56.090  79.900  0.00  0.00            
ATOM   2650  HG2 ARG X 169      56.380  57.700  79.820  0.00  0.00            
ATOM   2651  CD  ARG X 169      56.650  56.500  78.020  0.00  0.00            
ATOM   2652  HD1 ARG X 169      56.950  57.370  77.440  0.00  0.00            
ATOM   2653  HD2 ARG X 169      56.050  55.820  77.410  0.00  0.00            
ATOM   2654  NE  ARG X 169      57.910  55.870  78.400  0.00  0.00            
ATOM   2655  HE  ARG X 169      58.590  56.460  78.870  0.00  0.00            
ATOM   2656  CZ  ARG X 169      58.370  54.620  78.240  0.00  0.00            
ATOM   2657  NH1 ARG X 169      57.630  53.680  77.660  0.00  0.00            
ATOM   2658 HH11 ARG X 169      56.620  53.790  77.590  0.00  0.00            
ATOM   2659 HH12 ARG X 169      58.030  52.800  77.350  0.00  0.00            
ATOM   2660  NH2 ARG X 169      59.640  54.300  78.530  0.00  0.00            
ATOM   2661 HH21 ARG X 169      60.230  54.990  78.990  0.00  0.00            
ATOM   2662 HH22 ARG X 169      59.920  53.330  78.470  0.00  0.00            
ATOM   2663  C   ARG X 169      52.850  58.680  77.430  0.00  0.00            
ATOM   2664  O   ARG X 169      52.590  58.390  76.270  0.00  0.00            
ATOM   2665  N   PHE X 170      51.950  59.130  78.310  0.00  0.00            
ATOM   2666  H   PHE X 170      52.120  59.170  79.310  0.00  0.00            
ATOM   2667  CA  PHE X 170      50.570  59.250  77.870  0.00  0.00            
ATOM   2668  HA  PHE X 170      50.400  58.360  77.260  0.00  0.00            
ATOM   2669  CB  PHE X 170      49.730  59.290  79.150  0.00  0.00            
ATOM   2670  HB1 PHE X 170      50.020  60.170  79.730  0.00  0.00            
ATOM   2671  HB2 PHE X 170      49.890  58.390  79.740  0.00  0.00            
ATOM   2672  CG  PHE X 170      48.240  59.380  78.940  0.00  0.00            
ATOM   2673  CD1 PHE X 170      47.470  58.200  78.970  0.00  0.00            
ATOM   2674  HD1 PHE X 170      47.870  57.200  79.020  0.00  0.00            
ATOM   2675  CE1 PHE X 170      46.080  58.280  78.830  0.00  0.00            
ATOM   2676  HE1 PHE X 170      45.440  57.410  78.810  0.00  0.00            
ATOM   2677  CZ  PHE X 170      45.430  59.510  78.750  0.00  0.00            
ATOM   2678  HZ  PHE X 170      44.370  59.490  78.570  0.00  0.00            
ATOM   2679  CE2 PHE X 170      46.200  60.680  78.760  0.00  0.00            
ATOM   2680  HE2 PHE X 170      45.700  61.630  78.620  0.00  0.00            
ATOM   2681  CD2 PHE X 170      47.600  60.620  78.880  0.00  0.00            
ATOM   2682  HD2 PHE X 170      48.160  61.520  78.700  0.00  0.00            
ATOM   2683  C   PHE X 170      50.440  60.460  76.960  0.00  0.00            
ATOM   2684  O   PHE X 170      49.980  60.320  75.830  0.00  0.00            
ATOM   2685  N   MET X 171      50.870  61.650  77.370  0.00  0.00            
ATOM   2686  H   MET X 171      51.290  61.750  78.290  0.00  0.00            
ATOM   2687  CA  MET X 171      50.660  62.820  76.550  0.00  0.00            
ATOM   2688  HA  MET X 171      49.630  62.740  76.200  0.00  0.00            
ATOM   2689  CB  MET X 171      50.750  64.070  77.410  0.00  0.00            
ATOM   2690  HB1 MET X 171      50.990  64.910  76.750  0.00  0.00            
ATOM   2691  HB2 MET X 171      51.550  64.090  78.140  0.00  0.00            
ATOM   2692  CG  MET X 171      49.410  64.380  78.060  0.00  0.00            
ATOM   2693  HG1 MET X 171      49.610  65.290  78.630  0.00  0.00            
ATOM   2694  HG2 MET X 171      49.260  63.540  78.740  0.00  0.00            
ATOM   2695  SD  MET X 171      48.040  64.530  76.890  0.00  0.00            
ATOM   2696  CE  MET X 171      46.900  65.300  78.060  0.00  0.00            
ATOM   2697  HE1 MET X 171      46.030  65.680  77.530  0.00  0.00            
ATOM   2698  HE2 MET X 171      46.640  64.620  78.870  0.00  0.00            
ATOM   2699  HE3 MET X 171      47.400  66.180  78.470  0.00  0.00            
ATOM   2700  C   MET X 171      51.550  62.880  75.310  0.00  0.00            
ATOM   2701  O   MET X 171      51.120  63.510  74.340  0.00  0.00            
ATOM   2702  N   ASP X 172      52.720  62.250  75.220  0.00  0.00            
ATOM   2703  H   ASP X 172      53.050  61.710  76.000  0.00  0.00            
ATOM   2704  CA  ASP X 172      53.440  62.090  73.970  0.00  0.00            
ATOM   2705  HA  ASP X 172      53.620  63.130  73.680  0.00  0.00            
ATOM   2706  CB  ASP X 172      54.840  61.540  74.220  0.00  0.00            
ATOM   2707  HB1 ASP X 172      54.770  60.520  74.600  0.00  0.00            
ATOM   2708  HB2 ASP X 172      55.290  62.200  74.960  0.00  0.00            
ATOM   2709  CG  ASP X 172      55.620  61.590  72.910  0.00  0.00            
ATOM   2710  OD1 ASP X 172      56.020  60.500  72.450  0.00  0.00            
ATOM   2711  OD2 ASP X 172      55.900  62.700  72.410  0.00  0.00            
ATOM   2712  C   ASP X 172      52.640  61.340  72.920  0.00  0.00            
ATOM   2713  O   ASP X 172      52.660  61.620  71.720  0.00  0.00            
ATOM   2714  N   ARG X 173      51.760  60.430  73.340  0.00  0.00            
ATOM   2715  H   ARG X 173      51.810  60.250  74.330  0.00  0.00            
ATOM   2716  CA  ARG X 173      51.190  59.350  72.550  0.00  0.00            
ATOM   2717  HA  ARG X 173      51.580  59.440  71.530  0.00  0.00            
ATOM   2718  CB  ARG X 173      51.690  58.040  73.150  0.00  0.00            
ATOM   2719  HB1 ARG X 173      51.130  57.870  74.070  0.00  0.00            
ATOM   2720  HB2 ARG X 173      52.730  58.150  73.460  0.00  0.00            
ATOM   2721  CG  ARG X 173      51.520  56.850  72.220  0.00  0.00            
ATOM   2722  HG1 ARG X 173      52.000  57.100  71.270  0.00  0.00            
ATOM   2723  HG2 ARG X 173      50.480  56.680  71.940  0.00  0.00            
ATOM   2724  CD  ARG X 173      52.120  55.660  72.970  0.00  0.00            
ATOM   2725  HD1 ARG X 173      51.720  55.570  73.980  0.00  0.00            
ATOM   2726  HD2 ARG X 173      53.180  55.920  73.030  0.00  0.00            
ATOM   2727  NE  ARG X 173      52.000  54.360  72.310  0.00  0.00            
ATOM   2728  HE  ARG X 173      51.330  54.250  71.560  0.00  0.00            
ATOM   2729  CZ  ARG X 173      52.420  53.200  72.830  0.00  0.00            
ATOM   2730  NH1 ARG X 173      53.010  53.140  74.030  0.00  0.00            
ATOM   2731 HH11 ARG X 173      53.190  53.990  74.540  0.00  0.00            
ATOM   2732 HH12 ARG X 173      53.440  52.250  74.250  0.00  0.00            
ATOM   2733  NH2 ARG X 173      52.270  52.060  72.130  0.00  0.00            
ATOM   2734 HH21 ARG X 173      52.110  52.220  71.140  0.00  0.00            
ATOM   2735 HH22 ARG X 173      52.750  51.230  72.450  0.00  0.00            
ATOM   2736  C   ARG X 173      49.680  59.380  72.400  0.00  0.00            
ATOM   2737  O   ARG X 173      49.290  58.860  71.350  0.00  0.00            
ATOM   2738  N   VAL X 174      48.850  59.990  73.250  0.00  0.00            
ATOM   2739  H   VAL X 174      49.320  60.450  74.010  0.00  0.00            
ATOM   2740  CA  VAL X 174      47.400  59.910  73.220  0.00  0.00            
ATOM   2741  HA  VAL X 174      47.050  58.940  72.850  0.00  0.00            
ATOM   2742  CB  VAL X 174      46.810  60.060  74.620  0.00  0.00            
ATOM   2743  HB  VAL X 174      47.330  59.340  75.250  0.00  0.00            
ATOM   2744  CG1 VAL X 174      47.060  61.460  75.180  0.00  0.00            
ATOM   2745 HG11 VAL X 174      46.270  62.160  74.920  0.00  0.00            
ATOM   2746 HG12 VAL X 174      47.060  61.320  76.260  0.00  0.00            
ATOM   2747 HG13 VAL X 174      48.040  61.850  74.920  0.00  0.00            
ATOM   2748  CG2 VAL X 174      45.330  59.700  74.670  0.00  0.00            
ATOM   2749 HG21 VAL X 174      45.010  59.540  75.700  0.00  0.00            
ATOM   2750 HG22 VAL X 174      44.750  60.580  74.390  0.00  0.00            
ATOM   2751 HG23 VAL X 174      45.090  58.840  74.040  0.00  0.00            
ATOM   2752  C   VAL X 174      46.800  61.000  72.350  0.00  0.00            
ATOM   2753  O   VAL X 174      45.720  60.920  71.760  0.00  0.00            
ATOM   2754  N   VAL X 175      47.500  62.130  72.220  0.00  0.00            
ATOM   2755  H   VAL X 175      48.410  62.140  72.640  0.00  0.00            
ATOM   2756  CA  VAL X 175      47.090  63.280  71.430  0.00  0.00            
ATOM   2757  HA  VAL X 175      46.110  63.610  71.760  0.00  0.00            
ATOM   2758  CB  VAL X 175      48.030  64.470  71.640  0.00  0.00            
ATOM   2759  HB  VAL X 175      48.970  64.210  71.170  0.00  0.00            
ATOM   2760  CG1 VAL X 175      47.600  65.700  70.850  0.00  0.00            
ATOM   2761 HG11 VAL X 175      47.680  65.520  69.770  0.00  0.00            
ATOM   2762 HG12 VAL X 175      46.610  66.020  71.200  0.00  0.00            
ATOM   2763 HG13 VAL X 175      48.350  66.440  71.130  0.00  0.00            
ATOM   2764  CG2 VAL X 175      48.260  64.750  73.120  0.00  0.00            
ATOM   2765 HG21 VAL X 175      48.490  63.890  73.750  0.00  0.00            
ATOM   2766 HG22 VAL X 175      48.960  65.560  73.330  0.00  0.00            
ATOM   2767 HG23 VAL X 175      47.290  64.960  73.570  0.00  0.00            
ATOM   2768  C   VAL X 175      46.870  63.000  69.950  0.00  0.00            
ATOM   2769  O   VAL X 175      45.850  63.390  69.380  0.00  0.00            
ATOM   2770  N   GLY X 176      47.690  62.140  69.330  0.00  0.00            
ATOM   2771  H   GLY X 176      48.430  61.800  69.930  0.00  0.00            
ATOM   2772  CA  GLY X 176      47.600  61.540  68.020  0.00  0.00            
ATOM   2773  HA1 GLY X 176      48.380  60.780  68.090  0.00  0.00            
ATOM   2774  HA2 GLY X 176      47.780  62.300  67.260  0.00  0.00            
ATOM   2775  C   GLY X 176      46.390  60.710  67.610  0.00  0.00            
ATOM   2776  O   GLY X 176      46.250  60.270  66.460  0.00  0.00            
ATOM   2777  N   TYR X 177      45.510  60.410  68.560  0.00  0.00            
ATOM   2778  H   TYR X 177      45.760  60.910  69.400  0.00  0.00            
ATOM   2779  CA  TYR X 177      44.360  59.520  68.490  0.00  0.00            
ATOM   2780  HA  TYR X 177      44.190  59.270  67.450  0.00  0.00            
ATOM   2781  CB  TYR X 177      44.720  58.310  69.340  0.00  0.00            
ATOM   2782  HB1 TYR X 177      43.840  57.670  69.460  0.00  0.00            
ATOM   2783  HB2 TYR X 177      44.920  58.820  70.280  0.00  0.00            
ATOM   2784  CG  TYR X 177      45.870  57.450  68.880  0.00  0.00            
ATOM   2785  CD1 TYR X 177      45.600  56.420  67.960  0.00  0.00            
ATOM   2786  HD1 TYR X 177      44.650  56.330  67.450  0.00  0.00            
ATOM   2787  CE1 TYR X 177      46.650  55.640  67.450  0.00  0.00            
ATOM   2788  HE1 TYR X 177      46.290  55.040  66.630  0.00  0.00            
ATOM   2789  CZ  TYR X 177      47.990  55.910  67.790  0.00  0.00            
ATOM   2790  OH  TYR X 177      49.020  55.390  67.070  0.00  0.00            
ATOM   2791  HH  TYR X 177      49.850  55.540  67.520  0.00  0.00            
ATOM   2792  CE2 TYR X 177      48.240  56.940  68.730  0.00  0.00            
ATOM   2793  HE2 TYR X 177      49.240  57.250  68.970  0.00  0.00            
ATOM   2794  CD2 TYR X 177      47.200  57.730  69.210  0.00  0.00            
ATOM   2795  HD2 TYR X 177      47.430  58.600  69.810  0.00  0.00            
ATOM   2796  C   TYR X 177      43.150  60.260  69.070  0.00  0.00            
ATOM   2797  O   TYR X 177      42.030  60.110  68.590  0.00  0.00            
ATOM   2798  N   MET X 178      43.400  61.060  70.100  0.00  0.00            
ATOM   2799  H   MET X 178      44.320  61.060  70.520  0.00  0.00            
ATOM   2800  CA  MET X 178      42.410  61.930  70.710  0.00  0.00            
ATOM   2801  HA  MET X 178      41.490  61.440  71.000  0.00  0.00            
ATOM   2802  CB  MET X 178      43.090  62.510  71.950  0.00  0.00            
ATOM   2803  HB1 MET X 178      43.970  63.130  71.750  0.00  0.00            
ATOM   2804  HB2 MET X 178      43.450  61.760  72.650  0.00  0.00            
ATOM   2805  CG  MET X 178      42.220  63.400  72.850  0.00  0.00            
ATOM   2806  HG1 MET X 178      41.470  62.720  73.250  0.00  0.00            
ATOM   2807  HG2 MET X 178      41.760  64.220  72.300  0.00  0.00            
ATOM   2808  SD  MET X 178      43.160  64.130  74.210  0.00  0.00            
ATOM   2809  CE  MET X 178      42.350  63.350  75.620  0.00  0.00            
ATOM   2810  HE1 MET X 178      43.120  62.660  75.960  0.00  0.00            
ATOM   2811  HE2 MET X 178      42.130  64.110  76.370  0.00  0.00            
ATOM   2812  HE3 MET X 178      41.450  62.780  75.380  0.00  0.00            
ATOM   2813  C   MET X 178      41.890  63.030  69.800  0.00  0.00            
ATOM   2814  O   MET X 178      40.680  63.110  69.580  0.00  0.00            
ATOM   2815  N   VAL X 179      42.790  63.740  69.110  0.00  0.00            
ATOM   2816  H   VAL X 179      43.750  63.610  69.390  0.00  0.00            
ATOM   2817  CA  VAL X 179      42.440  65.010  68.500  0.00  0.00            
ATOM   2818  HA  VAL X 179      41.400  65.280  68.690  0.00  0.00            
ATOM   2819  CB  VAL X 179      43.350  66.120  69.000  0.00  0.00            
ATOM   2820  HB  VAL X 179      44.290  66.100  68.450  0.00  0.00            
ATOM   2821  CG1 VAL X 179      42.500  67.370  68.860  0.00  0.00            
ATOM   2822 HG11 VAL X 179      42.500  67.500  67.770  0.00  0.00            
ATOM   2823 HG12 VAL X 179      41.480  67.140  69.150  0.00  0.00            
ATOM   2824 HG13 VAL X 179      42.910  68.200  69.430  0.00  0.00            
ATOM   2825  CG2 VAL X 179      43.670  66.110  70.490  0.00  0.00            
ATOM   2826 HG21 VAL X 179      44.370  66.940  70.600  0.00  0.00            
ATOM   2827 HG22 VAL X 179      42.800  66.280  71.120  0.00  0.00            
ATOM   2828 HG23 VAL X 179      44.220  65.220  70.800  0.00  0.00            
ATOM   2829  C   VAL X 179      42.600  64.920  66.990  0.00  0.00            
ATOM   2830  O   VAL X 179      41.910  65.650  66.280  0.00  0.00            
ATOM   2831  N   SER X 180      43.410  64.010  66.450  0.00  0.00            
ATOM   2832  H   SER X 180      44.110  63.660  67.100  0.00  0.00            
ATOM   2833  CA  SER X 180      43.480  63.540  65.080  0.00  0.00            
ATOM   2834  HA  SER X 180      44.090  64.250  64.530  0.00  0.00            
ATOM   2835  CB  SER X 180      44.320  62.280  64.870  0.00  0.00            
ATOM   2836  HB1 SER X 180      44.350  62.130  63.800  0.00  0.00            
ATOM   2837  HB2 SER X 180      43.950  61.420  65.450  0.00  0.00            
ATOM   2838  OG  SER X 180      45.600  62.700  65.300  0.00  0.00            
ATOM   2839  HG  SER X 180      46.120  61.890  65.290  0.00  0.00            
ATOM   2840  C   SER X 180      42.170  63.310  64.350  0.00  0.00            
ATOM   2841  O   SER X 180      42.160  63.750  63.200  0.00  0.00            
ATOM   2842  N   PRO X 181      41.160  62.680  64.950  0.00  0.00            
ATOM   2843  CD  PRO X 181      41.180  61.780  66.090  0.00  0.00            
ATOM   2844  HD1 PRO X 181      41.260  62.370  67.010  0.00  0.00            
ATOM   2845  HD2 PRO X 181      41.970  61.040  66.010  0.00  0.00            
ATOM   2846  CG  PRO X 181      39.820  61.090  66.050  0.00  0.00            
ATOM   2847  HG1 PRO X 181      39.520  60.960  67.080  0.00  0.00            
ATOM   2848  HG2 PRO X 181      39.920  60.120  65.550  0.00  0.00            
ATOM   2849  CB  PRO X 181      38.890  62.010  65.270  0.00  0.00            
ATOM   2850  HB1 PRO X 181      38.680  62.860  65.920  0.00  0.00            
ATOM   2851  HB2 PRO X 181      38.010  61.480  64.880  0.00  0.00            
ATOM   2852  CA  PRO X 181      39.890  62.570  64.260  0.00  0.00            
ATOM   2853  HA  PRO X 181      40.010  61.750  63.550  0.00  0.00            
ATOM   2854  C   PRO X 181      39.290  63.820  63.630  0.00  0.00            
ATOM   2855  O   PRO X 181      38.630  63.690  62.600  0.00  0.00            
ATOM   2856  N   LEU X 182      39.560  65.010  64.170  0.00  0.00            
ATOM   2857  H   LEU X 182      40.190  65.060  64.960  0.00  0.00            
ATOM   2858  CA  LEU X 182      38.980  66.270  63.760  0.00  0.00            
ATOM   2859  HA  LEU X 182      37.910  66.180  63.580  0.00  0.00            
ATOM   2860  CB  LEU X 182      39.100  67.300  64.880  0.00  0.00            
ATOM   2861  HB1 LEU X 182      38.990  68.230  64.310  0.00  0.00            
ATOM   2862  HB2 LEU X 182      40.140  67.260  65.210  0.00  0.00            
ATOM   2863  CG  LEU X 182      38.010  67.310  65.940  0.00  0.00            
ATOM   2864  HG  LEU X 182      37.000  67.500  65.580  0.00  0.00            
ATOM   2865  CD1 LEU X 182      37.950  65.990  66.710  0.00  0.00            
ATOM   2866 HD11 LEU X 182      37.310  66.170  67.580  0.00  0.00            
ATOM   2867 HD12 LEU X 182      37.630  65.200  66.030  0.00  0.00            
ATOM   2868 HD13 LEU X 182      38.940  65.830  67.130  0.00  0.00            
ATOM   2869  CD2 LEU X 182      38.280  68.430  66.940  0.00  0.00            
ATOM   2870 HD21 LEU X 182      37.430  68.490  67.620  0.00  0.00            
ATOM   2871 HD22 LEU X 182      39.180  68.170  67.500  0.00  0.00            
ATOM   2872 HD23 LEU X 182      38.460  69.420  66.530  0.00  0.00            
ATOM   2873  C   LEU X 182      39.640  66.700  62.450  0.00  0.00            
ATOM   2874  O   LEU X 182      39.100  67.590  61.810  0.00  0.00            
ATOM   2875  N   LEU X 183      40.760  66.120  62.020  0.00  0.00            
ATOM   2876  H   LEU X 183      41.130  65.370  62.580  0.00  0.00            
ATOM   2877  CA  LEU X 183      41.540  66.450  60.840  0.00  0.00            
ATOM   2878  HA  LEU X 183      41.080  67.310  60.360  0.00  0.00            
ATOM   2879  CB  LEU X 183      42.980  66.830  61.180  0.00  0.00            
ATOM   2880  HB1 LEU X 183      43.640  66.970  60.330  0.00  0.00            
ATOM   2881  HB2 LEU X 183      43.430  66.180  61.930  0.00  0.00            
ATOM   2882  CG  LEU X 183      42.920  68.230  61.790  0.00  0.00            
ATOM   2883  HG  LEU X 183      42.300  68.210  62.690  0.00  0.00            
ATOM   2884  CD1 LEU X 183      44.370  68.540  62.170  0.00  0.00            
ATOM   2885 HD11 LEU X 183      44.640  67.880  62.990  0.00  0.00            
ATOM   2886 HD12 LEU X 183      45.040  68.410  61.330  0.00  0.00            
ATOM   2887 HD13 LEU X 183      44.420  69.540  62.610  0.00  0.00            
ATOM   2888  CD2 LEU X 183      42.470  69.340  60.840  0.00  0.00            
ATOM   2889 HD21 LEU X 183      42.800  70.330  61.160  0.00  0.00            
ATOM   2890 HD22 LEU X 183      43.060  69.160  59.940  0.00  0.00            
ATOM   2891 HD23 LEU X 183      41.410  69.300  60.620  0.00  0.00            
ATOM   2892  C   LEU X 183      41.430  65.340  59.800  0.00  0.00            
ATOM   2893  O   LEU X 183      41.650  65.560  58.610  0.00  0.00            
ATOM   2894  N   TRP X 184      41.210  64.110  60.250  0.00  0.00            
ATOM   2895  H   TRP X 184      40.880  63.990  61.200  0.00  0.00            
ATOM   2896  CA  TRP X 184      41.090  62.930  59.410  0.00  0.00            
ATOM   2897  HA  TRP X 184      42.050  62.710  58.950  0.00  0.00            
ATOM   2898  CB  TRP X 184      40.830  61.690  60.260  0.00  0.00            
ATOM   2899  HB1 TRP X 184      40.480  60.860  59.650  0.00  0.00            
ATOM   2900  HB2 TRP X 184      40.100  61.870  61.050  0.00  0.00            
ATOM   2901  CG  TRP X 184      42.020  61.070  60.920  0.00  0.00            
ATOM   2902  CD1 TRP X 184      43.280  61.520  60.780  0.00  0.00            
ATOM   2903  HD1 TRP X 184      43.600  62.410  60.270  0.00  0.00            
ATOM   2904  NE1 TRP X 184      44.020  60.680  61.600  0.00  0.00            
ATOM   2905  HE1 TRP X 184      45.020  60.760  61.650  0.00  0.00            
ATOM   2906  CE2 TRP X 184      43.260  59.950  62.490  0.00  0.00            
ATOM   2907  CZ2 TRP X 184      43.470  59.190  63.650  0.00  0.00            
ATOM   2908  HZ2 TRP X 184      44.480  59.140  64.030  0.00  0.00            
ATOM   2909  CH2 TRP X 184      42.450  58.360  64.120  0.00  0.00            
ATOM   2910  HH2 TRP X 184      42.580  57.730  64.980  0.00  0.00            
ATOM   2911  CZ3 TRP X 184      41.150  58.400  63.590  0.00  0.00            
ATOM   2912  HZ3 TRP X 184      40.400  57.830  64.130  0.00  0.00            
ATOM   2913  CE3 TRP X 184      40.950  59.200  62.460  0.00  0.00            
ATOM   2914  HE3 TRP X 184      39.940  59.320  62.100  0.00  0.00            
ATOM   2915  CD2 TRP X 184      41.950  60.020  61.940  0.00  0.00            
ATOM   2916  C   TRP X 184      40.050  63.070  58.310  0.00  0.00            
ATOM   2917  O   TRP X 184      40.200  62.380  57.300  0.00  0.00            
ATOM   2918  N   LYS X 185      39.110  64.000  58.470  0.00  0.00            
ATOM   2919  H   LYS X 185      39.180  64.550  59.310  0.00  0.00            
ATOM   2920  CA  LYS X 185      38.070  64.370  57.530  0.00  0.00            
ATOM   2921  HA  LYS X 185      37.420  63.520  57.350  0.00  0.00            
ATOM   2922  CB  LYS X 185      37.230  65.450  58.190  0.00  0.00            
ATOM   2923  HB1 LYS X 185      36.830  64.970  59.090  0.00  0.00            
ATOM   2924  HB2 LYS X 185      36.380  65.610  57.520  0.00  0.00            
ATOM   2925  CG  LYS X 185      37.880  66.760  58.620  0.00  0.00            
ATOM   2926  HG1 LYS X 185      38.100  67.280  57.690  0.00  0.00            
ATOM   2927  HG2 LYS X 185      38.840  66.580  59.110  0.00  0.00            
ATOM   2928  CD  LYS X 185      36.990  67.580  59.540  0.00  0.00            
ATOM   2929  HD1 LYS X 185      37.330  68.610  59.450  0.00  0.00            
ATOM   2930  HD2 LYS X 185      36.870  67.160  60.540  0.00  0.00            
ATOM   2931  CE  LYS X 185      35.520  67.610  59.130  0.00  0.00            
ATOM   2932  HE1 LYS X 185      35.110  66.610  59.020  0.00  0.00            
ATOM   2933  HE2 LYS X 185      35.440  68.160  58.190  0.00  0.00            
ATOM   2934  NZ  LYS X 185      34.650  68.330  60.080  0.00  0.00            
ATOM   2935  HZ1 LYS X 185      35.040  69.240  60.300  0.00  0.00            
ATOM   2936  HZ2 LYS X 185      33.660  68.450  59.980  0.00  0.00            
ATOM   2937  HZ3 LYS X 185      34.670  67.860  60.970  0.00  0.00            
ATOM   2938  C   LYS X 185      38.610  64.850  56.190  0.00  0.00            
ATOM   2939  O   LYS X 185      37.860  64.880  55.220  0.00  0.00            
ATOM   2940  N   LYS X 186      39.870  65.290  56.140  0.00  0.00            
ATOM   2941  H   LYS X 186      40.440  65.110  56.960  0.00  0.00            
ATOM   2942  CA  LYS X 186      40.600  65.670  54.950  0.00  0.00            
ATOM   2943  HA  LYS X 186      40.130  65.150  54.110  0.00  0.00            
ATOM   2944  CB  LYS X 186      40.380  67.170  54.800  0.00  0.00            
ATOM   2945  HB1 LYS X 186      40.900  67.630  55.640  0.00  0.00            
ATOM   2946  HB2 LYS X 186      39.360  67.510  54.980  0.00  0.00            
ATOM   2947  CG  LYS X 186      40.680  67.820  53.450  0.00  0.00            
ATOM   2948  HG1 LYS X 186      40.410  67.170  52.620  0.00  0.00            
ATOM   2949  HG2 LYS X 186      41.760  67.890  53.320  0.00  0.00            
ATOM   2950  CD  LYS X 186      39.980  69.140  53.160  0.00  0.00            
ATOM   2951  HD1 LYS X 186      38.920  69.170  53.410  0.00  0.00            
ATOM   2952  HD2 LYS X 186      40.160  69.290  52.100  0.00  0.00            
ATOM   2953  CE  LYS X 186      40.640  70.250  53.970  0.00  0.00            
ATOM   2954  HE1 LYS X 186      41.700  70.360  53.720  0.00  0.00            
ATOM   2955  HE2 LYS X 186      40.430  70.020  55.020  0.00  0.00            
ATOM   2956  NZ  LYS X 186      40.020  71.540  53.650  0.00  0.00            
ATOM   2957  HZ1 LYS X 186      40.430  72.290  54.200  0.00  0.00            
ATOM   2958  HZ2 LYS X 186      40.230  71.760  52.690  0.00  0.00            
ATOM   2959  HZ3 LYS X 186      39.010  71.550  53.660  0.00  0.00            
ATOM   2960  C   LYS X 186      42.030  65.160  54.860  0.00  0.00            
ATOM   2961  O   LYS X 186      42.560  65.130  53.740  0.00  0.00            
ATOM   2962  N   ILE X 187      42.770  64.880  55.930  0.00  0.00            
ATOM   2963  H   ILE X 187      42.340  65.130  56.810  0.00  0.00            
ATOM   2964  CA  ILE X 187      44.080  64.260  56.020  0.00  0.00            
ATOM   2965  HA  ILE X 187      44.070  63.580  55.170  0.00  0.00            
ATOM   2966  CB  ILE X 187      45.100  65.370  55.780  0.00  0.00            
ATOM   2967  HB  ILE X 187      44.700  65.920  54.930  0.00  0.00            
ATOM   2968  CG2 ILE X 187      45.140  66.280  57.010  0.00  0.00            
ATOM   2969 HG21 ILE X 187      45.540  67.250  56.730  0.00  0.00            
ATOM   2970 HG22 ILE X 187      44.170  66.330  57.500  0.00  0.00            
ATOM   2971 HG23 ILE X 187      45.780  65.810  57.760  0.00  0.00            
ATOM   2972  CG1 ILE X 187      46.530  64.880  55.590  0.00  0.00            
ATOM   2973 HG11 ILE X 187      46.730  64.280  56.480  0.00  0.00            
ATOM   2974 HG12 ILE X 187      47.150  65.780  55.640  0.00  0.00            
ATOM   2975  CD  ILE X 187      46.700  64.210  54.230  0.00  0.00            
ATOM   2976  HD1 ILE X 187      46.140  64.720  53.450  0.00  0.00            
ATOM   2977  HD2 ILE X 187      47.740  64.160  53.910  0.00  0.00            
ATOM   2978  HD3 ILE X 187      46.350  63.170  54.260  0.00  0.00            
ATOM   2979  C   ILE X 187      44.230  63.430  57.290  0.00  0.00            
ATOM   2980  O   ILE X 187      43.980  63.950  58.370  0.00  0.00            
ATOM   2981  N   ALA X 188      44.840  62.270  57.060  0.00  0.00            
ATOM   2982  H   ALA X 188      45.000  62.170  56.070  0.00  0.00            
ATOM   2983  CA  ALA X 188      44.940  61.170  58.000  0.00  0.00            
ATOM   2984  HA  ALA X 188      44.780  61.600  58.990  0.00  0.00            
ATOM   2985  CB  ALA X 188      43.830  60.140  57.770  0.00  0.00            
ATOM   2986  HB1 ALA X 188      43.790  59.450  58.610  0.00  0.00            
ATOM   2987  HB2 ALA X 188      42.820  60.550  57.720  0.00  0.00            
ATOM   2988  HB3 ALA X 188      43.870  59.530  56.860  0.00  0.00            
ATOM   2989  C   ALA X 188      46.310  60.530  58.030  0.00  0.00            
ATOM   2990  O   ALA X 188      46.890  60.210  59.070  0.00  0.00            
ATOM   2991  N   ARG X 189      46.920  60.320  56.860  0.00  0.00            
ATOM   2992  H   ARG X 189      46.420  60.430  55.990  0.00  0.00            
ATOM   2993  CA  ARG X 189      48.310  59.940  56.690  0.00  0.00            
ATOM   2994  HA  ARG X 189      48.610  59.520  57.650  0.00  0.00            
ATOM   2995  CB  ARG X 189      48.570  58.910  55.590  0.00  0.00            
ATOM   2996  HB1 ARG X 189      49.640  58.740  55.480  0.00  0.00            
ATOM   2997  HB2 ARG X 189      48.250  59.330  54.640  0.00  0.00            
ATOM   2998  CG  ARG X 189      47.850  57.570  55.670  0.00  0.00            
ATOM   2999  HG1 ARG X 189      47.780  57.240  54.630  0.00  0.00            
ATOM   3000  HG2 ARG X 189      46.890  57.690  56.170  0.00  0.00            
ATOM   3001  CD  ARG X 189      48.700  56.550  56.430  0.00  0.00            
ATOM   3002  HD1 ARG X 189      49.730  56.700  56.120  0.00  0.00            
ATOM   3003  HD2 ARG X 189      48.430  55.570  56.050  0.00  0.00            
ATOM   3004  NE  ARG X 189      48.600  56.770  57.880  0.00  0.00            
ATOM   3005  HE  ARG X 189      49.420  57.150  58.330  0.00  0.00            
ATOM   3006  CZ  ARG X 189      47.590  56.360  58.660  0.00  0.00            
ATOM   3007  NH1 ARG X 189      46.430  55.880  58.200  0.00  0.00            
ATOM   3008 HH11 ARG X 189      46.320  55.490  57.280  0.00  0.00            
ATOM   3009 HH12 ARG X 189      45.720  55.640  58.870  0.00  0.00            
ATOM   3010  NH2 ARG X 189      47.680  56.390  60.000  0.00  0.00            
ATOM   3011 HH21 ARG X 189      48.590  56.400  60.420  0.00  0.00            
ATOM   3012 HH22 ARG X 189      46.850  56.210  60.550  0.00  0.00            
ATOM   3013  C   ARG X 189      49.220  61.160  56.610  0.00  0.00            
ATOM   3014  O   ARG X 189      48.990  62.060  55.810  0.00  0.00            
ATOM   3015  N   GLY X 190      50.330  61.100  57.340  0.00  0.00            
ATOM   3016  H   GLY X 190      50.320  60.330  57.990  0.00  0.00            
ATOM   3017  CA  GLY X 190      51.310  62.130  57.630  0.00  0.00            
ATOM   3018  HA1 GLY X 190      51.340  62.690  56.700  0.00  0.00            
ATOM   3019  HA2 GLY X 190      52.270  61.650  57.850  0.00  0.00            
ATOM   3020  C   GLY X 190      51.070  63.070  58.800  0.00  0.00            
ATOM   3021  O   GLY X 190      51.560  64.200  58.750  0.00  0.00            
ATOM   3022  N   LEU X 191      50.190  62.760  59.750  0.00  0.00            
ATOM   3023  H   LEU X 191      49.780  61.830  59.730  0.00  0.00            
ATOM   3024  CA  LEU X 191      49.780  63.710  60.770  0.00  0.00            
ATOM   3025  HA  LEU X 191      50.510  64.510  60.870  0.00  0.00            
ATOM   3026  CB  LEU X 191      48.360  64.150  60.460  0.00  0.00            
ATOM   3027  HB1 LEU X 191      47.730  63.260  60.460  0.00  0.00            
ATOM   3028  HB2 LEU X 191      48.330  64.610  59.470  0.00  0.00            
ATOM   3029  CG  LEU X 191      47.620  65.170  61.320  0.00  0.00            
ATOM   3030  HG  LEU X 191      48.350  65.940  61.580  0.00  0.00            
ATOM   3031  CD1 LEU X 191      46.470  65.710  60.480  0.00  0.00            
ATOM   3032 HD11 LEU X 191      46.840  66.380  59.700  0.00  0.00            
ATOM   3033 HD12 LEU X 191      46.040  64.870  59.940  0.00  0.00            
ATOM   3034 HD13 LEU X 191      45.700  66.230  61.050  0.00  0.00            
ATOM   3035  CD2 LEU X 191      46.980  64.590  62.570  0.00  0.00            
ATOM   3036 HD21 LEU X 191      46.130  65.180  62.920  0.00  0.00            
ATOM   3037 HD22 LEU X 191      46.420  63.750  62.160  0.00  0.00            
ATOM   3038 HD23 LEU X 191      47.740  64.380  63.320  0.00  0.00            
ATOM   3039  C   LEU X 191      49.910  63.080  62.150  0.00  0.00            
ATOM   3040  O   LEU X 191      49.550  61.920  62.370  0.00  0.00            
ATOM   3041  N   SER X 192      50.420  63.880  63.090  0.00  0.00            
ATOM   3042  H   SER X 192      50.580  64.810  62.730  0.00  0.00            
ATOM   3043  CA  SER X 192      50.630  63.460  64.460  0.00  0.00            
ATOM   3044  HA  SER X 192      50.300  62.440  64.620  0.00  0.00            
ATOM   3045  CB  SER X 192      52.110  63.580  64.810  0.00  0.00            
ATOM   3046  HB1 SER X 192      52.750  62.980  64.170  0.00  0.00            
ATOM   3047  HB2 SER X 192      52.260  63.160  65.800  0.00  0.00            
ATOM   3048  OG  SER X 192      52.440  64.950  64.790  0.00  0.00            
ATOM   3049  HG  SER X 192      52.360  65.250  63.880  0.00  0.00            
ATOM   3050  C   SER X 192      49.770  64.250  65.450  0.00  0.00            
ATOM   3051  O   SER X 192      49.580  63.780  66.570  0.00  0.00            
ATOM   3052  N   ALA X 193      49.390  65.500  65.190  0.00  0.00            
ATOM   3053  H   ALA X 193      49.670  65.900  64.300  0.00  0.00            
ATOM   3054  CA  ALA X 193      48.560  66.360  66.010  0.00  0.00            
ATOM   3055  HA  ALA X 193      48.400  67.320  65.530  0.00  0.00            
ATOM   3056  CB  ALA X 193      47.170  65.760  66.150  0.00  0.00            
ATOM   3057  HB1 ALA X 193      46.690  65.420  65.230  0.00  0.00            
ATOM   3058  HB2 ALA X 193      47.320  64.880  66.770  0.00  0.00            
ATOM   3059  HB3 ALA X 193      46.550  66.500  66.670  0.00  0.00            
ATOM   3060  C   ALA X 193      49.060  66.860  67.360  0.00  0.00            
ATOM   3061  O   ALA X 193      48.490  67.830  67.860  0.00  0.00            
ATOM   3062  N   GLY X 194      50.080  66.220  67.940  0.00  0.00            
ATOM   3063  H   GLY X 194      50.600  65.540  67.420  0.00  0.00            
ATOM   3064  CA  GLY X 194      50.890  66.770  69.020  0.00  0.00            
ATOM   3065  HA1 GLY X 194      51.710  66.070  69.190  0.00  0.00            
ATOM   3066  HA2 GLY X 194      50.360  66.640  69.960  0.00  0.00            
ATOM   3067  C   GLY X 194      51.350  68.190  68.730  0.00  0.00            
ATOM   3068  O   GLY X 194      51.490  68.600  67.580  0.00  0.00            
ATOM   3069  N   ARG X 195      51.380  68.930  69.830  0.00  0.00            
ATOM   3070  H   ARG X 195      51.390  68.350  70.660  0.00  0.00            
ATOM   3071  CA  ARG X 195      51.580  70.350  70.070  0.00  0.00            
ATOM   3072  HA  ARG X 195      51.090  70.940  69.300  0.00  0.00            
ATOM   3073  CB  ARG X 195      50.830  70.840  71.310  0.00  0.00            
ATOM   3074  HB1 ARG X 195      51.470  70.630  72.170  0.00  0.00            
ATOM   3075  HB2 ARG X 195      49.910  70.260  71.410  0.00  0.00            
ATOM   3076  CG  ARG X 195      50.480  72.310  71.170  0.00  0.00            
ATOM   3077  HG1 ARG X 195      49.650  72.300  70.470  0.00  0.00            
ATOM   3078  HG2 ARG X 195      51.320  72.930  70.860  0.00  0.00            
ATOM   3079  CD  ARG X 195      49.920  72.860  72.480  0.00  0.00            
ATOM   3080  HD1 ARG X 195      50.710  72.830  73.230  0.00  0.00            
ATOM   3081  HD2 ARG X 195      49.100  72.220  72.830  0.00  0.00            
ATOM   3082  NE  ARG X 195      49.540  74.250  72.220  0.00  0.00            
ATOM   3083  HE  ARG X 195      50.330  74.840  72.030  0.00  0.00            
ATOM   3084  CZ  ARG X 195      48.260  74.660  72.190  0.00  0.00            
ATOM   3085  NH1 ARG X 195      47.200  73.870  72.410  0.00  0.00            
ATOM   3086 HH11 ARG X 195      47.320  72.990  72.890  0.00  0.00            
ATOM   3087 HH12 ARG X 195      46.280  74.280  72.370  0.00  0.00            
ATOM   3088  NH2 ARG X 195      48.090  75.930  71.790  0.00  0.00            
ATOM   3089 HH21 ARG X 195      48.880  76.480  71.510  0.00  0.00            
ATOM   3090 HH22 ARG X 195      47.160  76.340  71.750  0.00  0.00            
ATOM   3091  C   ARG X 195      53.030  70.820  70.040  0.00  0.00            
ATOM   3092  O   ARG X 195      53.350  71.850  69.470  0.00  0.00            
ATOM   3093  N   VAL X 196      53.910  70.070  70.710  0.00  0.00            
ATOM   3094  H   VAL X 196      53.490  69.240  71.100  0.00  0.00            
ATOM   3095  CA  VAL X 196      55.210  70.510  71.170  0.00  0.00            
ATOM   3096  HA  VAL X 196      54.970  71.400  71.740  0.00  0.00            
ATOM   3097  CB  VAL X 196      55.930  69.440  71.990  0.00  0.00            
ATOM   3098  HB  VAL X 196      56.850  69.930  72.330  0.00  0.00            
ATOM   3099  CG1 VAL X 196      55.190  69.080  73.270  0.00  0.00            
ATOM   3100 HG11 VAL X 196      54.800  69.920  73.850  0.00  0.00            
ATOM   3101 HG12 VAL X 196      54.320  68.510  72.970  0.00  0.00            
ATOM   3102 HG13 VAL X 196      55.860  68.450  73.860  0.00  0.00            
ATOM   3103  CG2 VAL X 196      56.370  68.160  71.300  0.00  0.00            
ATOM   3104 HG21 VAL X 196      56.960  68.420  70.420  0.00  0.00            
ATOM   3105 HG22 VAL X 196      56.900  67.500  71.990  0.00  0.00            
ATOM   3106 HG23 VAL X 196      55.550  67.600  70.840  0.00  0.00            
ATOM   3107  C   VAL X 196      56.230  70.970  70.130  0.00  0.00            
ATOM   3108  O   VAL X 196      56.920  71.930  70.470  0.00  0.00            
ATOM   3109  N   GLN X 197      56.240  70.440  68.910  0.00  0.00            
ATOM   3110  H   GLN X 197      55.620  69.660  68.710  0.00  0.00            
ATOM   3111  CA  GLN X 197      57.130  70.870  67.850  0.00  0.00            
ATOM   3112  HA  GLN X 197      58.140  70.900  68.250  0.00  0.00            
ATOM   3113  CB  GLN X 197      57.210  69.730  66.830  0.00  0.00            
ATOM   3114  HB1 GLN X 197      57.350  68.820  67.400  0.00  0.00            
ATOM   3115  HB2 GLN X 197      58.070  69.890  66.170  0.00  0.00            
ATOM   3116  CG  GLN X 197      55.980  69.550  65.950  0.00  0.00            
ATOM   3117  HG1 GLN X 197      56.320  68.950  65.110  0.00  0.00            
ATOM   3118  HG2 GLN X 197      55.840  70.470  65.380  0.00  0.00            
ATOM   3119  CD  GLN X 197      54.660  69.010  66.480  0.00  0.00            
ATOM   3120  OE1 GLN X 197      54.670  68.410  67.560  0.00  0.00            
ATOM   3121  NE2 GLN X 197      53.570  69.130  65.720  0.00  0.00            
ATOM   3122 HE21 GLN X 197      53.510  69.690  64.880  0.00  0.00            
ATOM   3123 HE22 GLN X 197      52.700  68.810  66.090  0.00  0.00            
ATOM   3124  C   GLN X 197      56.920  72.250  67.230  0.00  0.00            
ATOM   3125  O   GLN X 197      57.760  72.800  66.520  0.00  0.00            
ATOM   3126  N   SER X 198      55.850  72.960  67.570  0.00  0.00            
ATOM   3127  H   SER X 198      55.310  72.630  68.360  0.00  0.00            
ATOM   3128  CA  SER X 198      55.440  74.200  66.940  0.00  0.00            
ATOM   3129  HA  SER X 198      55.580  74.100  65.860  0.00  0.00            
ATOM   3130  CB  SER X 198      53.950  74.340  67.220  0.00  0.00            
ATOM   3131  HB1 SER X 198      53.370  73.640  66.620  0.00  0.00            
ATOM   3132  HB2 SER X 198      53.680  75.320  66.830  0.00  0.00            
ATOM   3133  OG  SER X 198      53.590  74.250  68.580  0.00  0.00            
ATOM   3134  HG  SER X 198      53.300  73.350  68.750  0.00  0.00            
ATOM   3135  C   SER X 198      56.340  75.320  67.440  0.00  0.00            
ATOM   3136  O   SER X 198      56.500  76.300  66.720  0.00  0.00            
ATOM   3137  N   VAL X 199      57.110  75.210  68.520  0.00  0.00            
ATOM   3138  H   VAL X 199      56.950  74.370  69.060  0.00  0.00            
ATOM   3139  CA  VAL X 199      57.940  76.240  69.110  0.00  0.00            
ATOM   3140  HA  VAL X 199      57.460  77.220  69.080  0.00  0.00            
ATOM   3141  CB  VAL X 199      58.450  75.990  70.520  0.00  0.00            
ATOM   3142  HB  VAL X 199      59.220  76.740  70.760  0.00  0.00            
ATOM   3143  CG1 VAL X 199      57.290  76.220  71.480  0.00  0.00            
ATOM   3144 HG11 VAL X 199      57.000  77.270  71.510  0.00  0.00            
ATOM   3145 HG12 VAL X 199      56.520  75.450  71.340  0.00  0.00            
ATOM   3146 HG13 VAL X 199      57.670  75.910  72.460  0.00  0.00            
ATOM   3147  CG2 VAL X 199      59.120  74.640  70.760  0.00  0.00            
ATOM   3148 HG21 VAL X 199      59.260  74.430  71.820  0.00  0.00            
ATOM   3149 HG22 VAL X 199      58.650  73.800  70.270  0.00  0.00            
ATOM   3150 HG23 VAL X 199      60.100  74.730  70.290  0.00  0.00            
ATOM   3151  C   VAL X 199      59.120  76.550  68.190  0.00  0.00            
ATOM   3152  O   VAL X 199      59.340  77.730  67.930  0.00  0.00            
ATOM   3153  N   ALA X 200      59.780  75.530  67.650  0.00  0.00            
ATOM   3154  H   ALA X 200      59.450  74.590  67.830  0.00  0.00            
ATOM   3155  CA  ALA X 200      60.790  75.580  66.600  0.00  0.00            
ATOM   3156  HA  ALA X 200      61.700  75.990  67.030  0.00  0.00            
ATOM   3157  CB  ALA X 200      61.250  74.190  66.190  0.00  0.00            
ATOM   3158  HB1 ALA X 200      61.650  73.620  67.040  0.00  0.00            
ATOM   3159  HB2 ALA X 200      60.400  73.560  65.920  0.00  0.00            
ATOM   3160  HB3 ALA X 200      61.850  74.320  65.290  0.00  0.00            
ATOM   3161  C   ALA X 200      60.330  76.370  65.390  0.00  0.00            
ATOM   3162  O   ALA X 200      61.020  77.360  65.130  0.00  0.00            
ATOM   3163  N   VAL X 201      59.220  76.050  64.710  0.00  0.00            
ATOM   3164  H   VAL X 201      58.750  75.190  64.930  0.00  0.00            
ATOM   3165  CA  VAL X 201      58.910  76.720  63.460  0.00  0.00            
ATOM   3166  HA  VAL X 201      59.730  76.790  62.740  0.00  0.00            
ATOM   3167  CB  VAL X 201      57.860  75.930  62.680  0.00  0.00            
ATOM   3168  HB  VAL X 201      57.380  76.590  61.960  0.00  0.00            
ATOM   3169  CG1 VAL X 201      58.620  74.730  62.120  0.00  0.00            
ATOM   3170 HG11 VAL X 201      58.950  74.080  62.930  0.00  0.00            
ATOM   3171 HG12 VAL X 201      58.000  74.160  61.420  0.00  0.00            
ATOM   3172 HG13 VAL X 201      59.440  74.980  61.440  0.00  0.00            
ATOM   3173  CG2 VAL X 201      56.650  75.350  63.400  0.00  0.00            
ATOM   3174 HG21 VAL X 201      56.230  76.210  63.930  0.00  0.00            
ATOM   3175 HG22 VAL X 201      55.880  75.020  62.710  0.00  0.00            
ATOM   3176 HG23 VAL X 201      56.960  74.540  64.060  0.00  0.00            
ATOM   3177  C   VAL X 201      58.390  78.120  63.710  0.00  0.00            
ATOM   3178  O   VAL X 201      58.730  79.020  62.950  0.00  0.00            
ATOM   3179  N   ARG X 202      57.680  78.380  64.810  0.00  0.00            
ATOM   3180  H   ARG X 202      57.500  77.610  65.450  0.00  0.00            
ATOM   3181  CA  ARG X 202      57.330  79.750  65.130  0.00  0.00            
ATOM   3182  HA  ARG X 202      56.740  80.140  64.290  0.00  0.00            
ATOM   3183  CB  ARG X 202      56.450  79.850  66.370  0.00  0.00            
ATOM   3184  HB1 ARG X 202      56.990  79.430  67.230  0.00  0.00            
ATOM   3185  HB2 ARG X 202      55.580  79.210  66.250  0.00  0.00            
ATOM   3186  CG  ARG X 202      55.810  81.210  66.610  0.00  0.00            
ATOM   3187  HG1 ARG X 202      54.840  81.270  66.120  0.00  0.00            
ATOM   3188  HG2 ARG X 202      56.360  82.010  66.120  0.00  0.00            
ATOM   3189  CD  ARG X 202      55.500  81.420  68.090  0.00  0.00            
ATOM   3190  HD1 ARG X 202      55.060  80.540  68.560  0.00  0.00            
ATOM   3191  HD2 ARG X 202      54.690  82.140  68.180  0.00  0.00            
ATOM   3192  NE  ARG X 202      56.720  81.860  68.760  0.00  0.00            
ATOM   3193  HE  ARG X 202      56.980  82.790  68.480  0.00  0.00            
ATOM   3194  CZ  ARG X 202      57.520  81.300  69.680  0.00  0.00            
ATOM   3195  NH1 ARG X 202      57.180  80.110  70.190  0.00  0.00            
ATOM   3196 HH11 ARG X 202      56.330  79.680  69.850  0.00  0.00            
ATOM   3197 HH12 ARG X 202      57.860  79.550  70.690  0.00  0.00            
ATOM   3198  NH2 ARG X 202      58.650  81.860  70.140  0.00  0.00            
ATOM   3199 HH21 ARG X 202      58.910  82.750  69.740  0.00  0.00            
ATOM   3200 HH22 ARG X 202      59.300  81.260  70.630  0.00  0.00            
ATOM   3201  C   ARG X 202      58.580  80.580  65.370  0.00  0.00            
ATOM   3202  O   ARG X 202      58.440  81.740  64.980  0.00  0.00            
ATOM   3203  N   LEU X 203      59.670  80.110  65.990  0.00  0.00            
ATOM   3204  H   LEU X 203      59.650  79.170  66.360  0.00  0.00            
ATOM   3205  CA  LEU X 203      60.840  80.960  66.120  0.00  0.00            
ATOM   3206  HA  LEU X 203      60.450  81.930  66.440  0.00  0.00            
ATOM   3207  CB  LEU X 203      61.750  80.400  67.210  0.00  0.00            
ATOM   3208  HB1 LEU X 203      62.080  79.400  66.920  0.00  0.00            
ATOM   3209  HB2 LEU X 203      61.220  80.360  68.170  0.00  0.00            
ATOM   3210  CG  LEU X 203      62.940  81.280  67.570  0.00  0.00            
ATOM   3211  HG  LEU X 203      63.570  81.360  66.680  0.00  0.00            
ATOM   3212  CD1 LEU X 203      62.600  82.720  67.920  0.00  0.00            
ATOM   3213 HD11 LEU X 203      63.480  83.120  68.430  0.00  0.00            
ATOM   3214 HD12 LEU X 203      62.500  83.260  66.980  0.00  0.00            
ATOM   3215 HD13 LEU X 203      61.770  82.730  68.630  0.00  0.00            
ATOM   3216  CD2 LEU X 203      63.730  80.580  68.670  0.00  0.00            
ATOM   3217 HD21 LEU X 203      63.710  79.500  68.500  0.00  0.00            
ATOM   3218 HD22 LEU X 203      64.770  80.920  68.690  0.00  0.00            
ATOM   3219 HD23 LEU X 203      63.170  80.830  69.580  0.00  0.00            
ATOM   3220  C   LEU X 203      61.540  81.240  64.800  0.00  0.00            
ATOM   3221  O   LEU X 203      61.860  82.390  64.510  0.00  0.00            
ATOM   3222  N   VAL X 204      61.650  80.220  63.950  0.00  0.00            
ATOM   3223  H   VAL X 204      61.490  79.290  64.300  0.00  0.00            
ATOM   3224  CA  VAL X 204      62.290  80.370  62.650  0.00  0.00            
ATOM   3225  HA  VAL X 204      63.260  80.830  62.840  0.00  0.00            
ATOM   3226  CB  VAL X 204      62.670  79.070  61.950  0.00  0.00            
ATOM   3227  HB  VAL X 204      62.000  78.240  62.200  0.00  0.00            
ATOM   3228  CG1 VAL X 204      62.490  79.210  60.450  0.00  0.00            
ATOM   3229 HG11 VAL X 204      63.140  80.010  60.100  0.00  0.00            
ATOM   3230 HG12 VAL X 204      62.790  78.260  59.990  0.00  0.00            
ATOM   3231 HG13 VAL X 204      61.430  79.450  60.330  0.00  0.00            
ATOM   3232  CG2 VAL X 204      64.040  78.640  62.480  0.00  0.00            
ATOM   3233 HG21 VAL X 204      64.120  78.520  63.560  0.00  0.00            
ATOM   3234 HG22 VAL X 204      64.230  77.640  62.090  0.00  0.00            
ATOM   3235 HG23 VAL X 204      64.870  79.300  62.230  0.00  0.00            
ATOM   3236  C   VAL X 204      61.600  81.440  61.820  0.00  0.00            
ATOM   3237  O   VAL X 204      62.300  82.250  61.230  0.00  0.00            
ATOM   3238  N   VAL X 205      60.270  81.580  61.840  0.00  0.00            
ATOM   3239  H   VAL X 205      59.760  80.910  62.390  0.00  0.00            
ATOM   3240  CA  VAL X 205      59.550  82.460  60.940  0.00  0.00            
ATOM   3241  HA  VAL X 205      60.110  82.440  60.010  0.00  0.00            
ATOM   3242  CB  VAL X 205      58.090  82.110  60.680  0.00  0.00            
ATOM   3243  HB  VAL X 205      57.610  82.940  60.150  0.00  0.00            
ATOM   3244  CG1 VAL X 205      58.020  80.990  59.640  0.00  0.00            
ATOM   3245 HG11 VAL X 205      58.490  81.280  58.700  0.00  0.00            
ATOM   3246 HG12 VAL X 205      58.520  80.100  59.990  0.00  0.00            
ATOM   3247 HG13 VAL X 205      56.950  80.810  59.480  0.00  0.00            
ATOM   3248  CG2 VAL X 205      57.200  81.870  61.900  0.00  0.00            
ATOM   3249 HG21 VAL X 205      57.660  81.100  62.530  0.00  0.00            
ATOM   3250 HG22 VAL X 205      57.160  82.760  62.540  0.00  0.00            
ATOM   3251 HG23 VAL X 205      56.230  81.480  61.620  0.00  0.00            
ATOM   3252  C   VAL X 205      59.680  83.870  61.490  0.00  0.00            
ATOM   3253  O   VAL X 205      59.940  84.780  60.700  0.00  0.00            
ATOM   3254  N   GLU X 206      59.550  84.070  62.810  0.00  0.00            
ATOM   3255  H   GLU X 206      59.350  83.250  63.370  0.00  0.00            
ATOM   3256  CA  GLU X 206      59.770  85.310  63.520  0.00  0.00            
ATOM   3257  HA  GLU X 206      59.140  86.090  63.080  0.00  0.00            
ATOM   3258  CB  GLU X 206      59.380  85.200  64.990  0.00  0.00            
ATOM   3259  HB1 GLU X 206      59.570  86.160  65.470  0.00  0.00            
ATOM   3260  HB2 GLU X 206      60.020  84.400  65.370  0.00  0.00            
ATOM   3261  CG  GLU X 206      57.900  84.920  65.240  0.00  0.00            
ATOM   3262  HG1 GLU X 206      57.780  84.390  66.190  0.00  0.00            
ATOM   3263  HG2 GLU X 206      57.500  84.260  64.480  0.00  0.00            
ATOM   3264  CD  GLU X 206      57.080  86.210  65.320  0.00  0.00            
ATOM   3265  OE1 GLU X 206      57.180  87.020  64.380  0.00  0.00            
ATOM   3266  OE2 GLU X 206      56.510  86.510  66.390  0.00  0.00            
ATOM   3267  C   GLU X 206      61.210  85.800  63.520  0.00  0.00            
ATOM   3268  O   GLU X 206      61.440  87.000  63.500  0.00  0.00            
ATOM   3269  N   ARG X 207      62.220  84.940  63.360  0.00  0.00            
ATOM   3270  H   ARG X 207      62.020  83.960  63.460  0.00  0.00            
ATOM   3271  CA  ARG X 207      63.600  85.270  63.040  0.00  0.00            
ATOM   3272  HA  ARG X 207      63.870  86.140  63.630  0.00  0.00            
ATOM   3273  CB  ARG X 207      64.490  84.120  63.500  0.00  0.00            
ATOM   3274  HB1 ARG X 207      64.290  83.180  62.990  0.00  0.00            
ATOM   3275  HB2 ARG X 207      64.260  84.050  64.570  0.00  0.00            
ATOM   3276  CG  ARG X 207      65.960  84.450  63.290  0.00  0.00            
ATOM   3277  HG1 ARG X 207      66.250  84.510  62.240  0.00  0.00            
ATOM   3278  HG2 ARG X 207      66.580  83.650  63.700  0.00  0.00            
ATOM   3279  CD  ARG X 207      66.310  85.730  64.050  0.00  0.00            
ATOM   3280  HD1 ARG X 207      65.770  85.920  64.980  0.00  0.00            
ATOM   3281  HD2 ARG X 207      66.260  86.570  63.360  0.00  0.00            
ATOM   3282  NE  ARG X 207      67.680  85.640  64.540  0.00  0.00            
ATOM   3283  HE  ARG X 207      68.230  84.970  64.010  0.00  0.00            
ATOM   3284  CZ  ARG X 207      68.200  86.030  65.710  0.00  0.00            
ATOM   3285  NH1 ARG X 207      67.650  86.960  66.500  0.00  0.00            
ATOM   3286 HH11 ARG X 207      66.770  87.370  66.210  0.00  0.00            
ATOM   3287 HH12 ARG X 207      68.030  87.200  67.400  0.00  0.00            
ATOM   3288  NH2 ARG X 207      69.440  85.600  65.990  0.00  0.00            
ATOM   3289 HH21 ARG X 207      69.960  84.970  65.400  0.00  0.00            
ATOM   3290 HH22 ARG X 207      69.960  85.910  66.800  0.00  0.00            
ATOM   3291  C   ARG X 207      63.800  85.650  61.580  0.00  0.00            
ATOM   3292  O   ARG X 207      64.660  86.510  61.370  0.00  0.00            
ATOM   3293  N   GLU X 208      63.080  85.140  60.570  0.00  0.00            
ATOM   3294  H   GLU X 208      62.490  84.370  60.850  0.00  0.00            
ATOM   3295  CA  GLU X 208      63.030  85.780  59.270  0.00  0.00            
ATOM   3296  HA  GLU X 208      64.030  85.890  58.850  0.00  0.00            
ATOM   3297  CB  GLU X 208      62.220  84.910  58.310  0.00  0.00            
ATOM   3298  HB1 GLU X 208      61.150  84.940  58.480  0.00  0.00            
ATOM   3299  HB2 GLU X 208      62.600  83.900  58.460  0.00  0.00            
ATOM   3300  CG  GLU X 208      62.560  85.190  56.840  0.00  0.00            
ATOM   3301  HG1 GLU X 208      63.530  84.700  56.730  0.00  0.00            
ATOM   3302  HG2 GLU X 208      62.640  86.250  56.570  0.00  0.00            
ATOM   3303  CD  GLU X 208      61.690  84.560  55.770  0.00  0.00            
ATOM   3304  OE1 GLU X 208      60.890  83.650  56.080  0.00  0.00            
ATOM   3305  OE2 GLU X 208      61.810  85.090  54.640  0.00  0.00            
ATOM   3306  C   GLU X 208      62.390  87.160  59.270  0.00  0.00            
ATOM   3307  O   GLU X 208      62.910  88.080  58.640  0.00  0.00            
ATOM   3308  N   ARG X 209      61.290  87.330  60.010  0.00  0.00            
ATOM   3309  H   ARG X 209      60.860  86.460  60.290  0.00  0.00            
ATOM   3310  CA  ARG X 209      60.510  88.550  60.100  0.00  0.00            
ATOM   3311  HA  ARG X 209      60.160  88.920  59.130  0.00  0.00            
ATOM   3312  CB  ARG X 209      59.280  88.290  60.950  0.00  0.00            
ATOM   3313  HB1 ARG X 209      58.920  89.270  61.290  0.00  0.00            
ATOM   3314  HB2 ARG X 209      59.600  87.800  61.870  0.00  0.00            
ATOM   3315  CG  ARG X 209      58.190  87.480  60.250  0.00  0.00            
ATOM   3316  HG1 ARG X 209      58.630  86.610  59.770  0.00  0.00            
ATOM   3317  HG2 ARG X 209      57.630  88.100  59.550  0.00  0.00            
ATOM   3318  CD  ARG X 209      57.160  87.070  61.290  0.00  0.00            
ATOM   3319  HD1 ARG X 209      56.550  87.940  61.530  0.00  0.00            
ATOM   3320  HD2 ARG X 209      57.710  86.850  62.210  0.00  0.00            
ATOM   3321  NE  ARG X 209      56.350  85.930  60.860  0.00  0.00            
ATOM   3322  HE  ARG X 209      56.350  85.690  59.880  0.00  0.00            
ATOM   3323  CZ  ARG X 209      55.580  85.140  61.630  0.00  0.00            
ATOM   3324  NH1 ARG X 209      55.420  85.310  62.950  0.00  0.00            
ATOM   3325 HH11 ARG X 209      56.030  85.980  63.400  0.00  0.00            
ATOM   3326 HH12 ARG X 209      54.690  84.800  63.430  0.00  0.00            
ATOM   3327  NH2 ARG X 209      54.840  84.240  60.970  0.00  0.00            
ATOM   3328 HH21 ARG X 209      54.990  84.040  59.990  0.00  0.00            
ATOM   3329 HH22 ARG X 209      54.070  83.790  61.430  0.00  0.00            
ATOM   3330  C   ARG X 209      61.460  89.570  60.710  0.00  0.00            
ATOM   3331  O   ARG X 209      61.500  90.710  60.250  0.00  0.00            
ATOM   3332  N   GLU X 210      62.320  89.240  61.680  0.00  0.00            
ATOM   3333  H   GLU X 210      62.350  88.260  61.940  0.00  0.00            
ATOM   3334  CA  GLU X 210      63.340  90.110  62.230  0.00  0.00            
ATOM   3335  HA  GLU X 210      62.950  91.100  62.490  0.00  0.00            
ATOM   3336  CB  GLU X 210      63.770  89.380  63.500  0.00  0.00            
ATOM   3337  HB1 GLU X 210      64.200  88.400  63.290  0.00  0.00            
ATOM   3338  HB2 GLU X 210      62.860  89.050  64.010  0.00  0.00            
ATOM   3339  CG  GLU X 210      64.620  90.170  64.490  0.00  0.00            
ATOM   3340  HG1 GLU X 210      64.230  91.170  64.710  0.00  0.00            
ATOM   3341  HG2 GLU X 210      65.570  90.500  64.060  0.00  0.00            
ATOM   3342  CD  GLU X 210      64.910  89.410  65.770  0.00  0.00            
ATOM   3343  OE1 GLU X 210      64.950  90.030  66.860  0.00  0.00            
ATOM   3344  OE2 GLU X 210      65.280  88.220  65.710  0.00  0.00            
ATOM   3345  C   GLU X 210      64.510  90.390  61.310  0.00  0.00            
ATOM   3346  O   GLU X 210      64.960  91.530  61.220  0.00  0.00            
ATOM   3347  N   ILE X 211      64.930  89.410  60.500  0.00  0.00            
ATOM   3348  H   ILE X 211      64.340  88.610  60.300  0.00  0.00            
ATOM   3349  CA  ILE X 211      66.040  89.650  59.600  0.00  0.00            
ATOM   3350  HA  ILE X 211      66.820  90.240  60.080  0.00  0.00            
ATOM   3351  CB  ILE X 211      66.610  88.320  59.130  0.00  0.00            
ATOM   3352  HB  ILE X 211      65.850  87.550  58.980  0.00  0.00            
ATOM   3353  CG2 ILE X 211      67.380  88.250  57.810  0.00  0.00            
ATOM   3354 HG21 ILE X 211      68.140  89.020  57.800  0.00  0.00            
ATOM   3355 HG22 ILE X 211      67.820  87.250  57.750  0.00  0.00            
ATOM   3356 HG23 ILE X 211      66.660  88.410  57.010  0.00  0.00            
ATOM   3357  CG1 ILE X 211      67.390  87.740  60.310  0.00  0.00            
ATOM   3358 HG11 ILE X 211      66.820  87.880  61.230  0.00  0.00            
ATOM   3359 HG12 ILE X 211      68.290  88.320  60.520  0.00  0.00            
ATOM   3360  CD  ILE X 211      67.830  86.290  60.180  0.00  0.00            
ATOM   3361  HD1 ILE X 211      68.670  86.150  59.490  0.00  0.00            
ATOM   3362  HD2 ILE X 211      68.150  86.070  61.200  0.00  0.00            
ATOM   3363  HD3 ILE X 211      67.030  85.590  59.960  0.00  0.00            
ATOM   3364  C   ILE X 211      65.650  90.450  58.370  0.00  0.00            
ATOM   3365  O   ILE X 211      66.360  91.400  58.050  0.00  0.00            
ATOM   3366  N   LYS X 212      64.400  90.340  57.900  0.00  0.00            
ATOM   3367  H   LYS X 212      63.790  89.660  58.330  0.00  0.00            
ATOM   3368  CA  LYS X 212      63.860  91.240  56.900  0.00  0.00            
ATOM   3369  HA  LYS X 212      64.740  91.470  56.300  0.00  0.00            
ATOM   3370  CB  LYS X 212      62.910  90.540  55.930  0.00  0.00            
ATOM   3371  HB1 LYS X 212      63.360  89.570  55.680  0.00  0.00            
ATOM   3372  HB2 LYS X 212      62.910  91.090  54.990  0.00  0.00            
ATOM   3373  CG  LYS X 212      61.460  90.400  56.380  0.00  0.00            
ATOM   3374  HG1 LYS X 212      61.030  91.410  56.360  0.00  0.00            
ATOM   3375  HG2 LYS X 212      61.410  89.960  57.370  0.00  0.00            
ATOM   3376  CD  LYS X 212      60.630  89.550  55.420  0.00  0.00            
ATOM   3377  HD1 LYS X 212      60.650  89.930  54.390  0.00  0.00            
ATOM   3378  HD2 LYS X 212      59.600  89.630  55.770  0.00  0.00            
ATOM   3379  CE  LYS X 212      61.060  88.090  55.430  0.00  0.00            
ATOM   3380  HE1 LYS X 212      61.060  87.630  56.420  0.00  0.00            
ATOM   3381  HE2 LYS X 212      62.110  88.070  55.140  0.00  0.00            
ATOM   3382  NZ  LYS X 212      60.280  87.330  54.430  0.00  0.00            
ATOM   3383  HZ1 LYS X 212      60.500  86.360  54.590  0.00  0.00            
ATOM   3384  HZ2 LYS X 212      59.290  87.460  54.570  0.00  0.00            
ATOM   3385  HZ3 LYS X 212      60.440  87.330  53.440  0.00  0.00            
ATOM   3386  C   LYS X 212      63.380  92.630  57.270  0.00  0.00            
ATOM   3387  O   LYS X 212      63.470  93.570  56.480  0.00  0.00            
ATOM   3388  N   ALA X 213      63.210  92.780  58.580  0.00  0.00            
ATOM   3389  H   ALA X 213      63.190  91.960  59.180  0.00  0.00            
ATOM   3390  CA  ALA X 213      63.030  94.040  59.290  0.00  0.00            
ATOM   3391  HA  ALA X 213      62.430  94.710  58.680  0.00  0.00            
ATOM   3392  CB  ALA X 213      62.350  93.810  60.640  0.00  0.00            
ATOM   3393  HB1 ALA X 213      62.380  94.750  61.190  0.00  0.00            
ATOM   3394  HB2 ALA X 213      61.330  93.460  60.510  0.00  0.00            
ATOM   3395  HB3 ALA X 213      62.930  93.090  61.220  0.00  0.00            
ATOM   3396  C   ALA X 213      64.340  94.750  59.580  0.00  0.00            
ATOM   3397  O   ALA X 213      64.330  95.980  59.680  0.00  0.00            
ATOM   3398  N   PHE X 214      65.490  94.080  59.740  0.00  0.00            
ATOM   3399  H   PHE X 214      65.480  93.070  59.680  0.00  0.00            
ATOM   3400  CA  PHE X 214      66.730  94.690  60.160  0.00  0.00            
ATOM   3401  HA  PHE X 214      66.640  95.200  61.120  0.00  0.00            
ATOM   3402  CB  PHE X 214      67.810  93.620  60.280  0.00  0.00            
ATOM   3403  HB1 PHE X 214      67.730  92.930  59.440  0.00  0.00            
ATOM   3404  HB2 PHE X 214      67.620  92.900  61.070  0.00  0.00            
ATOM   3405  CG  PHE X 214      69.220  94.150  60.450  0.00  0.00            
ATOM   3406  CD1 PHE X 214      69.630  94.330  61.780  0.00  0.00            
ATOM   3407  HD1 PHE X 214      68.920  94.160  62.570  0.00  0.00            
ATOM   3408  CE1 PHE X 214      70.890  94.880  62.020  0.00  0.00            
ATOM   3409  HE1 PHE X 214      71.180  95.080  63.050  0.00  0.00            
ATOM   3410  CZ  PHE X 214      71.790  95.170  60.990  0.00  0.00            
ATOM   3411  HZ  PHE X 214      72.730  95.650  61.210  0.00  0.00            
ATOM   3412  CE2 PHE X 214      71.390  94.820  59.690  0.00  0.00            
ATOM   3413  HE2 PHE X 214      72.090  95.010  58.890  0.00  0.00            
ATOM   3414  CD2 PHE X 214      70.090  94.380  59.380  0.00  0.00            
ATOM   3415  HD2 PHE X 214      69.750  94.190  58.380  0.00  0.00            
ATOM   3416  C   PHE X 214      67.240  95.700  59.140  0.00  0.00            
ATOM   3417  O   PHE X 214      67.200  95.510  57.930  0.00  0.00            
ATOM   3418  N   VAL X 215      67.830  96.810  59.600  0.00  0.00            
ATOM   3419  H   VAL X 215      67.770  96.920  60.600  0.00  0.00            
ATOM   3420  CA  VAL X 215      68.590  97.790  58.850  0.00  0.00            
ATOM   3421  HA  VAL X 215      68.770  97.270  57.910  0.00  0.00            
ATOM   3422  CB  VAL X 215      67.700  98.990  58.560  0.00  0.00            
ATOM   3423  HB  VAL X 215      67.250  99.360  59.490  0.00  0.00            
ATOM   3424  CG1 VAL X 215      68.560 100.090  57.950  0.00  0.00            
ATOM   3425 HG11 VAL X 215      69.520 100.310  58.410  0.00  0.00            
ATOM   3426 HG12 VAL X 215      68.970  99.750  57.000  0.00  0.00            
ATOM   3427 HG13 VAL X 215      67.950 100.970  57.770  0.00  0.00            
ATOM   3428  CG2 VAL X 215      66.520  98.670  57.650  0.00  0.00            
ATOM   3429 HG21 VAL X 215      66.900  98.180  56.760  0.00  0.00            
ATOM   3430 HG22 VAL X 215      65.840  97.930  58.080  0.00  0.00            
ATOM   3431 HG23 VAL X 215      65.950  99.600  57.550  0.00  0.00            
ATOM   3432  C   VAL X 215      69.880  98.140  59.580  0.00  0.00            
ATOM   3433  O   VAL X 215      69.900  98.290  60.800  0.00  0.00            
ATOM   3434  N   PRO X 216      71.000  98.190  58.860  0.00  0.00            
ATOM   3435  CD  PRO X 216      71.190  97.850  57.460  0.00  0.00            
ATOM   3436  HD1 PRO X 216      70.340  98.220  56.890  0.00  0.00            
ATOM   3437  HD2 PRO X 216      71.200  96.760  57.360  0.00  0.00            
ATOM   3438  CG  PRO X 216      72.500  98.520  57.060  0.00  0.00            
ATOM   3439  HG1 PRO X 216      72.430  99.590  56.880  0.00  0.00            
ATOM   3440  HG2 PRO X 216      72.940  97.840  56.330  0.00  0.00            
ATOM   3441  CB  PRO X 216      73.340  98.340  58.320  0.00  0.00            
ATOM   3442  HB1 PRO X 216      74.200  99.010  58.420  0.00  0.00            
ATOM   3443  HB2 PRO X 216      73.680  97.310  58.360  0.00  0.00            
ATOM   3444  CA  PRO X 216      72.290  98.560  59.400  0.00  0.00            
ATOM   3445  HA  PRO X 216      72.430  97.950  60.290  0.00  0.00            
ATOM   3446  C   PRO X 216      72.490  99.980  59.920  0.00  0.00            
ATOM   3447  O   PRO X 216      72.060 100.960  59.330  0.00  0.00            
ATOM   3448  N   GLU X 217      73.110 100.130  61.090  0.00  0.00            
ATOM   3449  H   GLU X 217      73.540  99.270  61.390  0.00  0.00            
ATOM   3450  CA  GLU X 217      73.610 101.410  61.550  0.00  0.00            
ATOM   3451  HA  GLU X 217      73.310 102.210  60.870  0.00  0.00            
ATOM   3452  CB  GLU X 217      72.960 101.790  62.880  0.00  0.00            
ATOM   3453  HB1 GLU X 217      73.440 102.720  63.160  0.00  0.00            
ATOM   3454  HB2 GLU X 217      73.350 101.120  63.650  0.00  0.00            
ATOM   3455  CG  GLU X 217      71.440 101.990  62.890  0.00  0.00            
ATOM   3456  HG1 GLU X 217      70.910 101.170  62.430  0.00  0.00            
ATOM   3457  HG2 GLU X 217      71.260 102.900  62.310  0.00  0.00            
ATOM   3458  CD  GLU X 217      70.980 102.190  64.330  0.00  0.00            
ATOM   3459  OE1 GLU X 217      70.340 103.240  64.590  0.00  0.00            
ATOM   3460  OE2 GLU X 217      70.960 101.180  65.060  0.00  0.00            
ATOM   3461  C   GLU X 217      75.120 101.510  61.510  0.00  0.00            
ATOM   3462  O   GLU X 217      75.770 100.480  61.720  0.00  0.00            
ATOM   3463  N   GLU X 218      75.660 102.730  61.370  0.00  0.00            
ATOM   3464  H   GLU X 218      75.060 103.540  61.320  0.00  0.00            
ATOM   3465  CA  GLU X 218      77.090 102.940  61.290  0.00  0.00            
ATOM   3466  HA  GLU X 218      77.520 102.090  60.770  0.00  0.00            
ATOM   3467  CB  GLU X 218      77.420 104.230  60.530  0.00  0.00            
ATOM   3468  HB1 GLU X 218      78.500 104.340  60.530  0.00  0.00            
ATOM   3469  HB2 GLU X 218      76.940 105.020  61.120  0.00  0.00            
ATOM   3470  CG  GLU X 218      77.020 104.370  59.070  0.00  0.00            
ATOM   3471  HG1 GLU X 218      77.410 103.470  58.600  0.00  0.00            
ATOM   3472  HG2 GLU X 218      77.650 105.170  58.690  0.00  0.00            
ATOM   3473  CD  GLU X 218      75.520 104.620  58.930  0.00  0.00            
ATOM   3474  OE1 GLU X 218      74.920 105.630  59.360  0.00  0.00            
ATOM   3475  OE2 GLU X 218      74.840 103.650  58.540  0.00  0.00            
ATOM   3476  C   GLU X 218      77.580 103.120  62.720  0.00  0.00            
ATOM   3477  O   GLU X 218      76.810 103.500  63.600  0.00  0.00            
ATOM   3478  N   PHE X 219      78.890 102.900  62.830  0.00  0.00            
ATOM   3479  H   PHE X 219      79.300 102.500  61.990  0.00  0.00            
ATOM   3480  CA  PHE X 219      79.810 103.370  63.840  0.00  0.00            
ATOM   3481  HA  PHE X 219      79.490 104.350  64.190  0.00  0.00            
ATOM   3482  CB  PHE X 219      79.690 102.420  65.030  0.00  0.00            
ATOM   3483  HB1 PHE X 219      78.620 102.360  65.250  0.00  0.00            
ATOM   3484  HB2 PHE X 219      80.270 102.840  65.850  0.00  0.00            
ATOM   3485  CG  PHE X 219      80.240 101.020  64.990  0.00  0.00            
ATOM   3486  CD1 PHE X 219      79.370 100.050  64.490  0.00  0.00            
ATOM   3487  HD1 PHE X 219      78.380 100.310  64.150  0.00  0.00            
ATOM   3488  CE1 PHE X 219      79.790  98.730  64.280  0.00  0.00            
ATOM   3489  HE1 PHE X 219      79.130  98.040  63.760  0.00  0.00            
ATOM   3490  CZ  PHE X 219      81.080  98.350  64.650  0.00  0.00            
ATOM   3491  HZ  PHE X 219      81.460  97.350  64.510  0.00  0.00            
ATOM   3492  CE2 PHE X 219      81.880  99.290  65.300  0.00  0.00            
ATOM   3493  HE2 PHE X 219      82.860  98.950  65.590  0.00  0.00            
ATOM   3494  CD2 PHE X 219      81.520 100.640  65.420  0.00  0.00            
ATOM   3495  HD2 PHE X 219      82.250 101.400  65.660  0.00  0.00            
ATOM   3496  C   PHE X 219      81.230 103.550  63.330  0.00  0.00            
ATOM   3497  O   PHE X 219      81.500 103.370  62.150  0.00  0.00            
ATOM   3498  N   TRP X 220      82.100 104.080  64.200  0.00  0.00            
ATOM   3499  H   TRP X 220      81.750 104.350  65.110  0.00  0.00            
ATOM   3500  CA  TRP X 220      83.430 104.520  63.830  0.00  0.00            
ATOM   3501  HA  TRP X 220      83.670 104.170  62.830  0.00  0.00            
ATOM   3502  CB  TRP X 220      83.240 106.030  63.720  0.00  0.00            
ATOM   3503  HB1 TRP X 220      84.050 106.660  64.090  0.00  0.00            
ATOM   3504  HB2 TRP X 220      82.500 106.200  64.510  0.00  0.00            
ATOM   3505  CG  TRP X 220      82.700 106.570  62.440  0.00  0.00            
ATOM   3506  CD1 TRP X 220      83.410 106.850  61.320  0.00  0.00            
ATOM   3507  HD1 TRP X 220      84.470 106.740  61.150  0.00  0.00            
ATOM   3508  NE1 TRP X 220      82.630 107.450  60.350  0.00  0.00            
ATOM   3509  HE1 TRP X 220      83.040 107.850  59.520  0.00  0.00            
ATOM   3510  CE2 TRP X 220      81.320 107.540  60.800  0.00  0.00            
ATOM   3511  CZ2 TRP X 220      80.160 108.090  60.260  0.00  0.00            
ATOM   3512  HZ2 TRP X 220      80.270 108.590  59.310  0.00  0.00            
ATOM   3513  CH2 TRP X 220      79.020 108.080  61.060  0.00  0.00            
ATOM   3514  HH2 TRP X 220      78.100 108.450  60.630  0.00  0.00            
ATOM   3515  CZ3 TRP X 220      78.960 107.350  62.260  0.00  0.00            
ATOM   3516  HZ3 TRP X 220      77.980 107.210  62.690  0.00  0.00            
ATOM   3517  CE3 TRP X 220      80.130 106.790  62.790  0.00  0.00            
ATOM   3518  HE3 TRP X 220      80.090 106.320  63.760  0.00  0.00            
ATOM   3519  CD2 TRP X 220      81.330 106.940  62.090  0.00  0.00            
ATOM   3520  C   TRP X 220      84.540 104.020  64.750  0.00  0.00            
ATOM   3521  O   TRP X 220      84.310 103.510  65.840  0.00  0.00            
ATOM   3522  N   GLU X 221      85.790 104.010  64.270  0.00  0.00            
ATOM   3523  H   GLU X 221      85.840 104.410  63.350  0.00  0.00            
ATOM   3524  CA  GLU X 221      87.060 103.630  64.840  0.00  0.00            
ATOM   3525  HA  GLU X 221      87.050 103.510  65.920  0.00  0.00            
ATOM   3526  CB  GLU X 221      87.470 102.270  64.270  0.00  0.00            
ATOM   3527  HB1 GLU X 221      88.530 102.090  64.450  0.00  0.00            
ATOM   3528  HB2 GLU X 221      87.420 102.350  63.180  0.00  0.00            
ATOM   3529  CG  GLU X 221      86.850 101.030  64.900  0.00  0.00            
ATOM   3530  HG1 GLU X 221      87.260 100.180  64.360  0.00  0.00            
ATOM   3531  HG2 GLU X 221      85.830 100.900  64.550  0.00  0.00            
ATOM   3532  CD  GLU X 221      87.110 100.860  66.390  0.00  0.00            
ATOM   3533  OE1 GLU X 221      88.300 100.880  66.780  0.00  0.00            
ATOM   3534  OE2 GLU X 221      86.220 100.630  67.240  0.00  0.00            
ATOM   3535  C   GLU X 221      88.120 104.640  64.420  0.00  0.00            
ATOM   3536  O   GLU X 221      88.000 105.320  63.410  0.00  0.00            
ATOM   3537  N   VAL X 222      89.220 104.720  65.170  0.00  0.00            
ATOM   3538  H   VAL X 222      89.160 104.100  65.970  0.00  0.00            
ATOM   3539  CA  VAL X 222      90.470 105.290  64.710  0.00  0.00            
ATOM   3540  HA  VAL X 222      90.370 105.300  63.620  0.00  0.00            
ATOM   3541  CB  VAL X 222      90.760 106.710  65.190  0.00  0.00            
ATOM   3542  HB  VAL X 222      91.020 106.620  66.240  0.00  0.00            
ATOM   3543  CG1 VAL X 222      91.940 107.340  64.440  0.00  0.00            
ATOM   3544 HG11 VAL X 222      92.040 108.380  64.750  0.00  0.00            
ATOM   3545 HG12 VAL X 222      92.870 106.790  64.540  0.00  0.00            
ATOM   3546 HG13 VAL X 222      91.750 107.370  63.370  0.00  0.00            
ATOM   3547  CG2 VAL X 222      89.580 107.660  65.010  0.00  0.00            
ATOM   3548 HG21 VAL X 222      89.850 108.620  65.450  0.00  0.00            
ATOM   3549 HG22 VAL X 222      89.260 107.820  63.990  0.00  0.00            
ATOM   3550 HG23 VAL X 222      88.820 107.150  65.600  0.00  0.00            
ATOM   3551  C   VAL X 222      91.640 104.380  65.070  0.00  0.00            
ATOM   3552  O   VAL X 222      91.910 104.130  66.240  0.00  0.00            
ATOM   3553  N   ASP X 223      92.390 103.890  64.080  0.00  0.00            
ATOM   3554  H   ASP X 223      92.190 104.260  63.160  0.00  0.00            
ATOM   3555  CA  ASP X 223      93.630 103.160  64.210  0.00  0.00            
ATOM   3556  HA  ASP X 223      93.710 102.770  65.230  0.00  0.00            
ATOM   3557  CB  ASP X 223      93.510 101.970  63.260  0.00  0.00            
ATOM   3558  HB1 ASP X 223      93.430 102.490  62.300  0.00  0.00            
ATOM   3559  HB2 ASP X 223      92.570 101.420  63.320  0.00  0.00            
ATOM   3560  CG  ASP X 223      94.740 101.070  63.350  0.00  0.00            
ATOM   3561  OD1 ASP X 223      94.690 100.170  64.210  0.00  0.00            
ATOM   3562  OD2 ASP X 223      95.540 101.140  62.390  0.00  0.00            
ATOM   3563  C   ASP X 223      94.810 104.080  63.930  0.00  0.00            
ATOM   3564  O   ASP X 223      94.690 105.130  63.290  0.00  0.00            
ATOM   3565  N   ALA X 224      95.960 103.730  64.510  0.00  0.00            
ATOM   3566  H   ALA X 224      95.910 102.940  65.130  0.00  0.00            
ATOM   3567  CA  ALA X 224      97.180 104.470  64.290  0.00  0.00            
ATOM   3568  HA  ALA X 224      97.130 104.900  63.290  0.00  0.00            
ATOM   3569  CB  ALA X 224      97.440 105.490  65.400  0.00  0.00            
ATOM   3570  HB1 ALA X 224      97.250 105.000  66.350  0.00  0.00            
ATOM   3571  HB2 ALA X 224      98.460 105.880  65.340  0.00  0.00            
ATOM   3572  HB3 ALA X 224      96.920 106.440  65.290  0.00  0.00            
ATOM   3573  C   ALA X 224      98.320 103.470  64.360  0.00  0.00            
ATOM   3574  O   ALA X 224      98.210 102.320  64.790  0.00  0.00            
ATOM   3575  N   SER X 225      99.460 104.030  63.950  0.00  0.00            
ATOM   3576  H   SER X 225      99.400 104.980  63.610  0.00  0.00            
ATOM   3577  CA  SER X 225     100.770 103.450  64.160  0.00  0.00            
ATOM   3578  HA  SER X 225     100.750 102.610  64.860  0.00  0.00            
ATOM   3579  CB  SER X 225     101.300 102.820  62.870  0.00  0.00            
ATOM   3580  HB1 SER X 225     102.310 102.450  63.090  0.00  0.00            
ATOM   3581  HB2 SER X 225     101.360 103.560  62.080  0.00  0.00            
ATOM   3582  OG  SER X 225     100.360 101.830  62.510  0.00  0.00            
ATOM   3583  HG  SER X 225      99.670 102.270  62.010  0.00  0.00            
ATOM   3584  C   SER X 225     101.740 104.540  64.580  0.00  0.00            
ATOM   3585  O   SER X 225     101.660 105.640  64.040  0.00  0.00            
ATOM   3586  N   THR X 226     102.760 104.210  65.380  0.00  0.00            
ATOM   3587  H   THR X 226     102.610 103.300  65.790  0.00  0.00            
ATOM   3588  CA  THR X 226     103.700 105.110  66.010  0.00  0.00            
ATOM   3589  HA  THR X 226     103.560 106.120  65.610  0.00  0.00            
ATOM   3590  CB  THR X 226     103.490 105.200  67.510  0.00  0.00            
ATOM   3591  HB  THR X 226     104.250 105.830  67.970  0.00  0.00            
ATOM   3592  CG2 THR X 226     102.110 105.760  67.870  0.00  0.00            
ATOM   3593 HG21 THR X 226     102.080 105.760  68.960  0.00  0.00            
ATOM   3594 HG22 THR X 226     102.120 106.810  67.600  0.00  0.00            
ATOM   3595 HG23 THR X 226     101.290 105.290  67.330  0.00  0.00            
ATOM   3596  OG1 THR X 226     103.570 103.970  68.200  0.00  0.00            
ATOM   3597  HG1 THR X 226     104.300 103.500  67.790  0.00  0.00            
ATOM   3598  C   THR X 226     105.160 104.680  65.840  0.00  0.00            
ATOM   3599  O   THR X 226     105.400 103.480  65.820  0.00  0.00            
ATOM   3600  N   THR X 227     106.130 105.580  65.690  0.00  0.00            
ATOM   3601  H   THR X 227     105.810 106.540  65.730  0.00  0.00            
ATOM   3602  CA  THR X 227     107.560 105.300  65.670  0.00  0.00            
ATOM   3603  HA  THR X 227     107.710 104.220  65.650  0.00  0.00            
ATOM   3604  CB  THR X 227     108.100 105.780  64.320  0.00  0.00            
ATOM   3605  HB  THR X 227     109.180 105.830  64.430  0.00  0.00            
ATOM   3606  CG2 THR X 227     107.890 104.890  63.100  0.00  0.00            
ATOM   3607 HG21 THR X 227     108.300 105.480  62.270  0.00  0.00            
ATOM   3608 HG22 THR X 227     108.390 103.940  63.270  0.00  0.00            
ATOM   3609 HG23 THR X 227     106.850 104.660  62.860  0.00  0.00            
ATOM   3610  OG1 THR X 227     107.740 107.130  64.130  0.00  0.00            
ATOM   3611  HG1 THR X 227     108.250 107.690  64.730  0.00  0.00            
ATOM   3612  C   THR X 227     108.390 105.780  66.840  0.00  0.00            
ATOM   3613  O   THR X 227     107.970 106.670  67.580  0.00  0.00            
ATOM   3614  N   THR X 228     109.570 105.200  67.100  0.00  0.00            
ATOM   3615  H   THR X 228     109.780 104.380  66.550  0.00  0.00            
ATOM   3616  CA  THR X 228     110.460 105.630  68.160  0.00  0.00            
ATOM   3617  HA  THR X 228     109.840 106.140  68.900  0.00  0.00            
ATOM   3618  CB  THR X 228     110.980 104.390  68.880  0.00  0.00            
ATOM   3619  HB  THR X 228     111.570 104.720  69.740  0.00  0.00            
ATOM   3620  CG2 THR X 228     109.930 103.370  69.330  0.00  0.00            
ATOM   3621 HG21 THR X 228     109.040 103.940  69.560  0.00  0.00            
ATOM   3622 HG22 THR X 228     109.730 102.640  68.540  0.00  0.00            
ATOM   3623 HG23 THR X 228     110.390 102.820  70.150  0.00  0.00            
ATOM   3624  OG1 THR X 228     111.860 103.640  68.080  0.00  0.00            
ATOM   3625  HG1 THR X 228     112.110 102.920  68.670  0.00  0.00            
ATOM   3626  C   THR X 228     111.570 106.570  67.740  0.00  0.00            
ATOM   3627  O   THR X 228     111.970 106.550  66.580  0.00  0.00            
ATOM   3628  N   PRO X 229     112.290 107.250  68.650  0.00  0.00            
ATOM   3629  CD  PRO X 229     111.730 107.550  69.950  0.00  0.00            
ATOM   3630  HD1 PRO X 229     111.950 106.720  70.630  0.00  0.00            
ATOM   3631  HD2 PRO X 229     110.680 107.830  69.860  0.00  0.00            
ATOM   3632  CG  PRO X 229     112.490 108.780  70.450  0.00  0.00            
ATOM   3633  HG1 PRO X 229     112.530 108.790  71.540  0.00  0.00            
ATOM   3634  HG2 PRO X 229     112.010 109.710  70.150  0.00  0.00            
ATOM   3635  CB  PRO X 229     113.840 108.680  69.750  0.00  0.00            
ATOM   3636  HB1 PRO X 229     114.490 108.020  70.330  0.00  0.00            
ATOM   3637  HB2 PRO X 229     114.330 109.650  69.680  0.00  0.00            
ATOM   3638  CA  PRO X 229     113.560 107.920  68.460  0.00  0.00            
ATOM   3639  HA  PRO X 229     113.310 108.660  67.700  0.00  0.00            
ATOM   3640  C   PRO X 229     114.700 107.090  67.900  0.00  0.00            
ATOM   3641  O   PRO X 229     115.540 107.650  67.210  0.00  0.00            
ATOM   3642  N   SER X 230     114.640 105.760  68.030  0.00  0.00            
ATOM   3643  H   SER X 230     114.090 105.370  68.780  0.00  0.00            
ATOM   3644  CA  SER X 230     115.630 104.840  67.510  0.00  0.00            
ATOM   3645  HA  SER X 230     116.560 105.370  67.340  0.00  0.00            
ATOM   3646  CB  SER X 230     115.800 103.740  68.560  0.00  0.00            
ATOM   3647  HB1 SER X 230     116.710 103.180  68.330  0.00  0.00            
ATOM   3648  HB2 SER X 230     114.940 103.080  68.710  0.00  0.00            
ATOM   3649  OG  SER X 230     116.020 104.370  69.800  0.00  0.00            
ATOM   3650  HG  SER X 230     116.940 104.470  70.070  0.00  0.00            
ATOM   3651  C   SER X 230     115.230 104.220  66.170  0.00  0.00            
ATOM   3652  O   SER X 230     115.980 103.370  65.710  0.00  0.00            
ATOM   3653  N   GLY X 231     114.110 104.600  65.550  0.00  0.00            
ATOM   3654  H   GLY X 231     113.570 105.320  66.010  0.00  0.00            
ATOM   3655  CA  GLY X 231     113.610 104.200  64.260  0.00  0.00            
ATOM   3656  HA1 GLY X 231     114.450 104.250  63.570  0.00  0.00            
ATOM   3657  HA2 GLY X 231     112.900 104.940  63.870  0.00  0.00            
ATOM   3658  C   GLY X 231     112.940 102.830  64.160  0.00  0.00            
ATOM   3659  O   GLY X 231     112.960 102.150  63.140  0.00  0.00            
ATOM   3660  N   GLU X 232     112.260 102.410  65.230  0.00  0.00            
ATOM   3661  H   GLU X 232     112.370 103.080  65.980  0.00  0.00            
ATOM   3662  CA  GLU X 232     111.370 101.270  65.220  0.00  0.00            
ATOM   3663  HA  GLU X 232     111.510 100.640  64.350  0.00  0.00            
ATOM   3664  CB  GLU X 232     111.630 100.460  66.490  0.00  0.00            
ATOM   3665  HB1 GLU X 232     111.000  99.580  66.390  0.00  0.00            
ATOM   3666  HB2 GLU X 232     111.380 100.930  67.440  0.00  0.00            
ATOM   3667  CG  GLU X 232     113.060  99.930  66.520  0.00  0.00            
ATOM   3668  HG1 GLU X 232     113.740 100.740  66.770  0.00  0.00            
ATOM   3669  HG2 GLU X 232     113.330  99.670  65.490  0.00  0.00            
ATOM   3670  CD  GLU X 232     113.350  98.830  67.520  0.00  0.00            
ATOM   3671  OE1 GLU X 232     113.860  99.150  68.610  0.00  0.00            
ATOM   3672  OE2 GLU X 232     113.020  97.640  67.330  0.00  0.00            
ATOM   3673  C   GLU X 232     109.890 101.610  65.090  0.00  0.00            
ATOM   3674  O   GLU X 232     109.580 102.770  65.340  0.00  0.00            
ATOM   3675  N   ALA X 233     108.960 100.660  64.970  0.00  0.00            
ATOM   3676  H   ALA X 233     109.300  99.720  64.780  0.00  0.00            
ATOM   3677  CA  ALA X 233     107.550 100.960  64.880  0.00  0.00            
ATOM   3678  HA  ALA X 233     107.310 101.960  65.270  0.00  0.00            
ATOM   3679  CB  ALA X 233     107.090 101.000  63.430  0.00  0.00            
ATOM   3680  HB1 ALA X 233     106.020 101.190  63.480  0.00  0.00            
ATOM   3681  HB2 ALA X 233     107.710 101.730  62.920  0.00  0.00            
ATOM   3682  HB3 ALA X 233     107.290 100.020  62.990  0.00  0.00            
ATOM   3683  C   ALA X 233     106.680 100.020  65.700  0.00  0.00            
ATOM   3684  O   ALA X 233     107.010  98.880  66.020  0.00  0.00            
ATOM   3685  N   LEU X 234     105.530 100.580  66.080  0.00  0.00            
ATOM   3686  H   LEU X 234     105.490 101.560  65.820  0.00  0.00            
ATOM   3687  CA  LEU X 234     104.490 100.070  66.940  0.00  0.00            
ATOM   3688  HA  LEU X 234     104.530  98.980  66.950  0.00  0.00            
ATOM   3689  CB  LEU X 234     104.720 100.650  68.330  0.00  0.00            
ATOM   3690  HB1 LEU X 234     103.760 100.590  68.840  0.00  0.00            
ATOM   3691  HB2 LEU X 234     104.970 101.670  68.060  0.00  0.00            
ATOM   3692  CG  LEU X 234     105.840 100.110  69.220  0.00  0.00            
ATOM   3693  HG  LEU X 234     106.650  99.820  68.550  0.00  0.00            
ATOM   3694  CD1 LEU X 234     106.590 101.190  70.000  0.00  0.00            
ATOM   3695 HD11 LEU X 234     107.050 102.010  69.450  0.00  0.00            
ATOM   3696 HD12 LEU X 234     105.850 101.730  70.590  0.00  0.00            
ATOM   3697 HD13 LEU X 234     107.360 100.750  70.620  0.00  0.00            
ATOM   3698  CD2 LEU X 234     105.420  98.950  70.120  0.00  0.00            
ATOM   3699 HD21 LEU X 234     105.070  98.150  69.460  0.00  0.00            
ATOM   3700 HD22 LEU X 234     106.280  98.540  70.650  0.00  0.00            
ATOM   3701 HD23 LEU X 234     104.600  99.210  70.790  0.00  0.00            
ATOM   3702  C   LEU X 234     103.070 100.420  66.510  0.00  0.00            
ATOM   3703  O   LEU X 234     102.890 101.420  65.830  0.00  0.00            
ATOM   3704  N   ALA X 235     102.050  99.690  66.960  0.00  0.00            
ATOM   3705  H   ALA X 235     102.150  98.930  67.610  0.00  0.00            
ATOM   3706  CA  ALA X 235     100.680 100.100  66.700  0.00  0.00            
ATOM   3707  HA  ALA X 235     100.600 100.660  65.770  0.00  0.00            
ATOM   3708  CB  ALA X 235      99.860  98.860  66.380  0.00  0.00            
ATOM   3709  HB1 ALA X 235     100.120  98.410  65.420  0.00  0.00            
ATOM   3710  HB2 ALA X 235      99.960  98.110  67.170  0.00  0.00            
ATOM   3711  HB3 ALA X 235      98.810  99.150  66.310  0.00  0.00            
ATOM   3712  C   ALA X 235     100.200 100.950  67.870  0.00  0.00            
ATOM   3713  O   ALA X 235     100.780 100.970  68.950  0.00  0.00            
ATOM   3714  N   LEU X 236      99.040 101.600  67.720  0.00  0.00            
ATOM   3715  H   LEU X 236      98.560 101.540  66.830  0.00  0.00            
ATOM   3716  CA  LEU X 236      98.370 102.420  68.700  0.00  0.00            
ATOM   3717  HA  LEU X 236      98.530 102.060  69.720  0.00  0.00            
ATOM   3718  CB  LEU X 236      98.950 103.830  68.730  0.00  0.00            
ATOM   3719  HB1 LEU X 236      99.160 104.130  67.700  0.00  0.00            
ATOM   3720  HB2 LEU X 236      99.930 103.810  69.200  0.00  0.00            
ATOM   3721  CG  LEU X 236      98.100 104.890  69.420  0.00  0.00            
ATOM   3722  HG  LEU X 236      97.110 104.860  68.970  0.00  0.00            
ATOM   3723  CD1 LEU X 236      97.910 104.640  70.910  0.00  0.00            
ATOM   3724 HD11 LEU X 236      97.720 103.600  71.200  0.00  0.00            
ATOM   3725 HD12 LEU X 236      98.750 104.970  71.520  0.00  0.00            
ATOM   3726 HD13 LEU X 236      97.030 105.180  71.260  0.00  0.00            
ATOM   3727  CD2 LEU X 236      98.820 106.230  69.320  0.00  0.00            
ATOM   3728 HD21 LEU X 236      98.790 106.400  68.240  0.00  0.00            
ATOM   3729 HD22 LEU X 236      98.350 107.080  69.820  0.00  0.00            
ATOM   3730 HD23 LEU X 236      99.820 105.980  69.680  0.00  0.00            
ATOM   3731  C   LEU X 236      96.870 102.380  68.410  0.00  0.00            
ATOM   3732  O   LEU X 236      96.480 102.560  67.260  0.00  0.00            
ATOM   3733  N   GLN X 237      96.000 102.180  69.400  0.00  0.00            
ATOM   3734  H   GLN X 237      96.280 102.090  70.360  0.00  0.00            
ATOM   3735  CA  GLN X 237      94.570 102.340  69.250  0.00  0.00            
ATOM   3736  HA  GLN X 237      94.340 102.300  68.180  0.00  0.00            
ATOM   3737  CB  GLN X 237      93.870 101.260  70.070  0.00  0.00            
ATOM   3738  HB1 GLN X 237      92.820 101.310  69.810  0.00  0.00            
ATOM   3739  HB2 GLN X 237      94.000 101.470  71.140  0.00  0.00            
ATOM   3740  CG  GLN X 237      94.370  99.850  69.790  0.00  0.00            
ATOM   3741  HG1 GLN X 237      95.450  99.890  69.970  0.00  0.00            
ATOM   3742  HG2 GLN X 237      94.230  99.550  68.760  0.00  0.00            
ATOM   3743  CD  GLN X 237      93.820  98.800  70.750  0.00  0.00            
ATOM   3744  OE1 GLN X 237      92.900  98.950  71.560  0.00  0.00            
ATOM   3745  NE2 GLN X 237      94.510  97.660  70.810  0.00  0.00            
ATOM   3746 HE21 GLN X 237      95.240  97.530  70.120  0.00  0.00            
ATOM   3747 HE22 GLN X 237      94.180  96.850  71.300  0.00  0.00            
ATOM   3748  C   GLN X 237      94.070 103.730  69.610  0.00  0.00            
ATOM   3749  O   GLN X 237      94.450 104.220  70.670  0.00  0.00            
ATOM   3750  N   VAL X 238      93.330 104.450  68.760  0.00  0.00            
ATOM   3751  H   VAL X 238      93.320 104.180  67.780  0.00  0.00            
ATOM   3752  CA  VAL X 238      92.940 105.820  69.000  0.00  0.00            
ATOM   3753  HA  VAL X 238      93.560 106.290  69.760  0.00  0.00            
ATOM   3754  CB  VAL X 238      93.320 106.730  67.830  0.00  0.00            
ATOM   3755  HB  VAL X 238      93.030 106.320  66.870  0.00  0.00            
ATOM   3756  CG1 VAL X 238      92.760 108.150  67.880  0.00  0.00            
ATOM   3757 HG11 VAL X 238      93.180 108.690  67.040  0.00  0.00            
ATOM   3758 HG12 VAL X 238      91.670 108.120  67.830  0.00  0.00            
ATOM   3759 HG13 VAL X 238      93.110 108.460  68.860  0.00  0.00            
ATOM   3760  CG2 VAL X 238      94.840 106.870  67.830  0.00  0.00            
ATOM   3761 HG21 VAL X 238      95.160 107.570  67.050  0.00  0.00            
ATOM   3762 HG22 VAL X 238      95.130 107.180  68.830  0.00  0.00            
ATOM   3763 HG23 VAL X 238      95.270 105.910  67.550  0.00  0.00            
ATOM   3764  C   VAL X 238      91.490 105.980  69.440  0.00  0.00            
ATOM   3765  O   VAL X 238      91.030 107.000  69.950  0.00  0.00            
ATOM   3766  N   THR X 239      90.690 104.920  69.320  0.00  0.00            
ATOM   3767  H   THR X 239      91.140 104.120  68.910  0.00  0.00            
ATOM   3768  CA  THR X 239      89.280 104.890  69.660  0.00  0.00            
ATOM   3769  HA  THR X 239      88.790 105.740  69.180  0.00  0.00            
ATOM   3770  CB  THR X 239      88.680 103.600  69.090  0.00  0.00            
ATOM   3771  HB  THR X 239      89.070 102.780  69.690  0.00  0.00            
ATOM   3772  CG2 THR X 239      87.150 103.690  69.040  0.00  0.00            
ATOM   3773 HG21 THR X 239      86.780 102.690  68.820  0.00  0.00            
ATOM   3774 HG22 THR X 239      86.680 103.970  69.990  0.00  0.00            
ATOM   3775 HG23 THR X 239      86.890 104.370  68.230  0.00  0.00            
ATOM   3776  OG1 THR X 239      89.060 103.270  67.780  0.00  0.00            
ATOM   3777  HG1 THR X 239      88.900 102.340  67.570  0.00  0.00            
ATOM   3778  C   THR X 239      89.060 105.050  71.160  0.00  0.00            
ATOM   3779  O   THR X 239      89.520 104.270  71.990  0.00  0.00            
ATOM   3780  N   HIE X 240      88.180 106.020  71.400  0.00  0.00            
ATOM   3781  H   HIE X 240      87.760 106.410  70.560  0.00  0.00            
ATOM   3782  CA  HIE X 240      87.850 106.400  72.760  0.00  0.00            
ATOM   3783  HA  HIE X 240      88.100 105.640  73.510  0.00  0.00            
ATOM   3784  CB  HIE X 240      88.670 107.610  73.190  0.00  0.00            
ATOM   3785  HB1 HIE X 240      88.320 108.410  72.530  0.00  0.00            
ATOM   3786  HB2 HIE X 240      89.690 107.440  72.840  0.00  0.00            
ATOM   3787  CG  HIE X 240      88.700 108.000  74.640  0.00  0.00            
ATOM   3788  ND1 HIE X 240      88.490 107.200  75.760  0.00  0.00            
ATOM   3789  CE1 HIE X 240      88.540 108.030  76.800  0.00  0.00            
ATOM   3790  HE1 HIE X 240      88.400 107.690  77.820  0.00  0.00            
ATOM   3791  NE2 HIE X 240      88.760 109.290  76.410  0.00  0.00            
ATOM   3792  HE2 HIE X 240      88.850 110.120  76.980  0.00  0.00            
ATOM   3793  CD2 HIE X 240      89.010 109.270  75.050  0.00  0.00            
ATOM   3794  HD2 HIE X 240      89.350 110.060  74.390  0.00  0.00            
ATOM   3795  C   HIE X 240      86.370 106.710  72.920  0.00  0.00            
ATOM   3796  O   HIE X 240      85.720 107.040  71.930  0.00  0.00            
ATOM   3797  N   GLN X 241      85.850 106.680  74.140  0.00  0.00            
ATOM   3798  H   GLN X 241      86.460 106.670  74.950  0.00  0.00            
ATOM   3799  CA  GLN X 241      84.430 106.820  74.410  0.00  0.00            
ATOM   3800  HA  GLN X 241      83.860 106.430  73.560  0.00  0.00            
ATOM   3801  CB  GLN X 241      84.060 105.950  75.610  0.00  0.00            
ATOM   3802  HB1 GLN X 241      84.600 106.330  76.480  0.00  0.00            
ATOM   3803  HB2 GLN X 241      84.290 104.930  75.300  0.00  0.00            
ATOM   3804  CG  GLN X 241      82.580 106.150  75.940  0.00  0.00            
ATOM   3805  HG1 GLN X 241      82.020 105.950  75.030  0.00  0.00            
ATOM   3806  HG2 GLN X 241      82.290 107.140  76.300  0.00  0.00            
ATOM   3807  CD  GLN X 241      82.080 105.300  77.100  0.00  0.00            
ATOM   3808  OE1 GLN X 241      82.750 104.670  77.920  0.00  0.00            
ATOM   3809  NE2 GLN X 241      80.750 105.240  77.160  0.00  0.00            
ATOM   3810 HE21 GLN X 241      80.190 105.860  76.580  0.00  0.00            
ATOM   3811 HE22 GLN X 241      80.360 104.740  77.940  0.00  0.00            
ATOM   3812  C   GLN X 241      84.110 108.290  74.610  0.00  0.00            
ATOM   3813  O   GLN X 241      84.780 108.980  75.370  0.00  0.00            
ATOM   3814  N   ASN X 242      83.200 108.880  73.830  0.00  0.00            
ATOM   3815  H   ASN X 242      82.790 108.210  73.190  0.00  0.00            
ATOM   3816  CA  ASN X 242      82.610 110.210  73.870  0.00  0.00            
ATOM   3817  HA  ASN X 242      83.060 110.710  74.730  0.00  0.00            
ATOM   3818  CB  ASN X 242      82.900 110.980  72.590  0.00  0.00            
ATOM   3819  HB1 ASN X 242      83.960 111.000  72.320  0.00  0.00            
ATOM   3820  HB2 ASN X 242      82.730 112.040  72.780  0.00  0.00            
ATOM   3821  CG  ASN X 242      81.990 110.770  71.390  0.00  0.00            
ATOM   3822  OD1 ASN X 242      81.020 111.500  71.180  0.00  0.00            
ATOM   3823  ND2 ASN X 242      82.300 109.860  70.460  0.00  0.00            
ATOM   3824 HD21 ASN X 242      83.250 109.520  70.490  0.00  0.00            
ATOM   3825 HD22 ASN X 242      81.710 109.680  69.660  0.00  0.00            
ATOM   3826  C   ASN X 242      81.100 110.230  74.090  0.00  0.00            
ATOM   3827  O   ASN X 242      80.580 111.290  74.410  0.00  0.00            
ATOM   3828  N   ASP X 243      80.440 109.090  73.850  0.00  0.00            
ATOM   3829  H   ASP X 243      80.970 108.290  73.530  0.00  0.00            
ATOM   3830  CA  ASP X 243      79.010 108.940  73.960  0.00  0.00            
ATOM   3831  HA  ASP X 243      78.520 109.780  74.450  0.00  0.00            
ATOM   3832  CB  ASP X 243      78.520 108.860  72.520  0.00  0.00            
ATOM   3833  HB1 ASP X 243      78.770 107.870  72.120  0.00  0.00            
ATOM   3834  HB2 ASP X 243      79.030 109.590  71.900  0.00  0.00            
ATOM   3835  CG  ASP X 243      77.020 109.150  72.500  0.00  0.00            
ATOM   3836  OD1 ASP X 243      76.350 108.280  71.910  0.00  0.00            
ATOM   3837  OD2 ASP X 243      76.530 110.050  73.220  0.00  0.00            
ATOM   3838  C   ASP X 243      78.600 107.770  74.850  0.00  0.00            
ATOM   3839  O   ASP X 243      79.410 107.340  75.670  0.00  0.00            
ATOM   3840  N   LYS X 244      77.380 107.250  74.780  0.00  0.00            
ATOM   3841  H   LYS X 244      76.710 107.740  74.210  0.00  0.00            
ATOM   3842  CA  LYS X 244      76.910 106.130  75.580  0.00  0.00            
ATOM   3843  HA  LYS X 244      77.270 106.400  76.570  0.00  0.00            
ATOM   3844  CB  LYS X 244      75.390 106.040  75.520  0.00  0.00            
ATOM   3845  HB1 LYS X 244      75.110 105.020  75.790  0.00  0.00            
ATOM   3846  HB2 LYS X 244      75.010 106.170  74.510  0.00  0.00            
ATOM   3847  CG  LYS X 244      74.790 106.970  76.570  0.00  0.00            
ATOM   3848  HG1 LYS X 244      75.340 107.920  76.640  0.00  0.00            
ATOM   3849  HG2 LYS X 244      74.990 106.620  77.580  0.00  0.00            
ATOM   3850  CD  LYS X 244      73.340 107.170  76.170  0.00  0.00            
ATOM   3851  HD1 LYS X 244      72.820 106.230  76.340  0.00  0.00            
ATOM   3852  HD2 LYS X 244      73.290 107.460  75.120  0.00  0.00            
ATOM   3853  CE  LYS X 244      72.620 108.260  76.970  0.00  0.00            
ATOM   3854  HE1 LYS X 244      73.160 109.210  76.960  0.00  0.00            
ATOM   3855  HE2 LYS X 244      72.680 107.800  77.960  0.00  0.00            
ATOM   3856  NZ  LYS X 244      71.280 108.490  76.410  0.00  0.00            
ATOM   3857  HZ1 LYS X 244      70.960 107.640  75.970  0.00  0.00            
ATOM   3858  HZ2 LYS X 244      70.590 108.730  77.110  0.00  0.00            
ATOM   3859  HZ3 LYS X 244      71.330 109.190  75.690  0.00  0.00            
ATOM   3860  C   LYS X 244      77.520 104.790  75.170  0.00  0.00            
ATOM   3861  O   LYS X 244      77.750 103.980  76.060  0.00  0.00            
ATOM   3862  N   PRO X 245      77.820 104.490  73.910  0.00  0.00            
ATOM   3863  CD  PRO X 245      77.670 105.300  72.720  0.00  0.00            
ATOM   3864  HD1 PRO X 245      78.490 106.000  72.570  0.00  0.00            
ATOM   3865  HD2 PRO X 245      76.730 105.840  72.720  0.00  0.00            
ATOM   3866  CG  PRO X 245      77.690 104.360  71.510  0.00  0.00            
ATOM   3867  HG1 PRO X 245      78.560 104.510  70.870  0.00  0.00            
ATOM   3868  HG2 PRO X 245      76.730 104.410  70.990  0.00  0.00            
ATOM   3869  CB  PRO X 245      78.060 103.030  72.140  0.00  0.00            
ATOM   3870  HB1 PRO X 245      78.730 102.430  71.530  0.00  0.00            
ATOM   3871  HB2 PRO X 245      77.110 102.520  72.300  0.00  0.00            
ATOM   3872  CA  PRO X 245      78.640 103.360  73.510  0.00  0.00            
ATOM   3873  HA  PRO X 245      78.400 102.540  74.190  0.00  0.00            
ATOM   3874  C   PRO X 245      80.130 103.660  73.490  0.00  0.00            
ATOM   3875  O   PRO X 245      80.570 104.800  73.650  0.00  0.00            
ATOM   3876  N   PHE X 246      81.020 102.670  73.410  0.00  0.00            
ATOM   3877  H   PHE X 246      80.660 101.740  73.260  0.00  0.00            
ATOM   3878  CA  PHE X 246      82.390 102.760  73.880  0.00  0.00            
ATOM   3879  HA  PHE X 246      82.420 103.510  74.680  0.00  0.00            
ATOM   3880  CB  PHE X 246      82.680 101.400  74.500  0.00  0.00            
ATOM   3881  HB1 PHE X 246      83.700 101.330  74.890  0.00  0.00            
ATOM   3882  HB2 PHE X 246      82.680 100.820  73.580  0.00  0.00            
ATOM   3883  CG  PHE X 246      81.790 100.810  75.560  0.00  0.00            
ATOM   3884  CD1 PHE X 246      81.450  99.450  75.520  0.00  0.00            
ATOM   3885  HD1 PHE X 246      81.840  98.820  74.720  0.00  0.00            
ATOM   3886  CE1 PHE X 246      80.850  98.830  76.620  0.00  0.00            
ATOM   3887  HE1 PHE X 246      80.730  97.760  76.670  0.00  0.00            
ATOM   3888  CZ  PHE X 246      80.440  99.590  77.720  0.00  0.00            
ATOM   3889  HZ  PHE X 246      79.800  99.120  78.460  0.00  0.00            
ATOM   3890  CE2 PHE X 246      80.740 100.960  77.710  0.00  0.00            
ATOM   3891  HE2 PHE X 246      80.540 101.590  78.560  0.00  0.00            
ATOM   3892  CD2 PHE X 246      81.370 101.610  76.640  0.00  0.00            
ATOM   3893  HD2 PHE X 246      81.730 102.620  76.760  0.00  0.00            
ATOM   3894  C   PHE X 246      83.420 103.140  72.830  0.00  0.00            
ATOM   3895  O   PHE X 246      84.620 103.220  73.060  0.00  0.00            
ATOM   3896  N   ARG X 247      82.830 103.700  71.770  0.00  0.00            
ATOM   3897  H   ARG X 247      81.820 103.810  71.810  0.00  0.00            
ATOM   3898  CA  ARG X 247      83.400 104.050  70.490  0.00  0.00            
ATOM   3899  HA  ARG X 247      84.400 104.460  70.620  0.00  0.00            
ATOM   3900  CB  ARG X 247      83.500 102.790  69.630  0.00  0.00            
ATOM   3901  HB1 ARG X 247      84.170 102.100  70.140  0.00  0.00            
ATOM   3902  HB2 ARG X 247      84.090 102.960  68.720  0.00  0.00            
ATOM   3903  CG  ARG X 247      82.250 101.980  69.310  0.00  0.00            
ATOM   3904  HG1 ARG X 247      81.670 102.430  68.500  0.00  0.00            
ATOM   3905  HG2 ARG X 247      81.680 101.980  70.230  0.00  0.00            
ATOM   3906  CD  ARG X 247      82.530 100.510  68.970  0.00  0.00            
ATOM   3907  HD1 ARG X 247      82.990 100.030  69.830  0.00  0.00            
ATOM   3908  HD2 ARG X 247      83.100 100.320  68.060  0.00  0.00            
ATOM   3909  NE  ARG X 247      81.270  99.800  68.800  0.00  0.00            
ATOM   3910  HE  ARG X 247      80.460 100.410  68.860  0.00  0.00            
ATOM   3911  CZ  ARG X 247      81.110  98.490  68.580  0.00  0.00            
ATOM   3912  NH1 ARG X 247      82.220  97.760  68.410  0.00  0.00            
ATOM   3913 HH11 ARG X 247      83.150  98.150  68.330  0.00  0.00            
ATOM   3914 HH12 ARG X 247      82.120  96.830  68.040  0.00  0.00            
ATOM   3915  NH2 ARG X 247      79.950  97.830  68.440  0.00  0.00            
ATOM   3916 HH21 ARG X 247      79.090  98.350  68.560  0.00  0.00            
ATOM   3917 HH22 ARG X 247      79.960  96.830  68.360  0.00  0.00            
ATOM   3918  C   ARG X 247      82.520 105.130  69.870  0.00  0.00            
ATOM   3919  O   ARG X 247      81.330 105.190  70.140  0.00  0.00            
ATOM   3920  N   PRO X 248      83.050 105.980  69.000  0.00  0.00            
ATOM   3921  CD  PRO X 248      84.450 106.120  68.650  0.00  0.00            
ATOM   3922  HD1 PRO X 248      84.950 105.190  68.380  0.00  0.00            
ATOM   3923  HD2 PRO X 248      85.060 106.540  69.460  0.00  0.00            
ATOM   3924  CG  PRO X 248      84.430 107.020  67.420  0.00  0.00            
ATOM   3925  HG1 PRO X 248      84.180 106.470  66.520  0.00  0.00            
ATOM   3926  HG2 PRO X 248      85.390 107.520  67.250  0.00  0.00            
ATOM   3927  CB  PRO X 248      83.310 108.010  67.730  0.00  0.00            
ATOM   3928  HB1 PRO X 248      82.880 108.460  66.840  0.00  0.00            
ATOM   3929  HB2 PRO X 248      83.630 108.810  68.400  0.00  0.00            
ATOM   3930  CA  PRO X 248      82.300 107.060  68.380  0.00  0.00            
ATOM   3931  HA  PRO X 248      81.790 107.670  69.130  0.00  0.00            
ATOM   3932  C   PRO X 248      81.240 106.580  67.400  0.00  0.00            
ATOM   3933  O   PRO X 248      81.450 105.550  66.770  0.00  0.00            
ATOM   3934  N   VAL X 249      80.130 107.310  67.340  0.00  0.00            
ATOM   3935  H   VAL X 249      80.100 108.160  67.870  0.00  0.00            
ATOM   3936  CA  VAL X 249      78.940 106.860  66.630  0.00  0.00            
ATOM   3937  HA  VAL X 249      79.240 106.080  65.940  0.00  0.00            
ATOM   3938  CB  VAL X 249      77.910 106.210  67.560  0.00  0.00            
ATOM   3939  HB  VAL X 249      77.130 105.960  66.850  0.00  0.00            
ATOM   3940  CG1 VAL X 249      78.420 104.890  68.120  0.00  0.00            
ATOM   3941 HG11 VAL X 249      77.670 104.420  68.760  0.00  0.00            
ATOM   3942 HG12 VAL X 249      78.730 104.200  67.330  0.00  0.00            
ATOM   3943 HG13 VAL X 249      79.310 105.040  68.720  0.00  0.00            
ATOM   3944  CG2 VAL X 249      77.310 107.120  68.630  0.00  0.00            
ATOM   3945 HG21 VAL X 249      76.940 106.520  69.460  0.00  0.00            
ATOM   3946 HG22 VAL X 249      78.060 107.760  69.090  0.00  0.00            
ATOM   3947 HG23 VAL X 249      76.470 107.650  68.170  0.00  0.00            
ATOM   3948  C   VAL X 249      78.230 107.890  65.770  0.00  0.00            
ATOM   3949  O   VAL X 249      77.220 107.560  65.150  0.00  0.00            
ATOM   3950  N   ASN X 250      78.770 109.100  65.560  0.00  0.00            
ATOM   3951  H   ASN X 250      79.530 109.330  66.180  0.00  0.00            
ATOM   3952  CA  ASN X 250      78.410 110.130  64.610  0.00  0.00            
ATOM   3953  HA  ASN X 250      77.780 109.710  63.830  0.00  0.00            
ATOM   3954  CB  ASN X 250      77.680 111.250  65.360  0.00  0.00            
ATOM   3955  HB1 ASN X 250      78.190 111.520  66.280  0.00  0.00            
ATOM   3956  HB2 ASN X 250      76.710 110.870  65.670  0.00  0.00            
ATOM   3957  CG  ASN X 250      77.330 112.570  64.680  0.00  0.00            
ATOM   3958  OD1 ASN X 250      78.050 113.130  63.860  0.00  0.00            
ATOM   3959  ND2 ASN X 250      76.160 113.110  65.030  0.00  0.00            
ATOM   3960 HD21 ASN X 250      75.610 112.810  65.820  0.00  0.00            
ATOM   3961 HD22 ASN X 250      75.950 113.910  64.460  0.00  0.00            
ATOM   3962  C   ASN X 250      79.630 110.700  63.900  0.00  0.00            
ATOM   3963  O   ASN X 250      80.670 110.730  64.560  0.00  0.00            
ATOM   3964  N   LYS X 251      79.580 111.060  62.620  0.00  0.00            
ATOM   3965  H   LYS X 251      78.650 111.090  62.220  0.00  0.00            
ATOM   3966  CA  LYS X 251      80.610 111.530  61.720  0.00  0.00            
ATOM   3967  HA  LYS X 251      81.250 110.680  61.490  0.00  0.00            
ATOM   3968  CB  LYS X 251      79.910 111.670  60.370  0.00  0.00            
ATOM   3969  HB1 LYS X 251      79.120 110.930  60.250  0.00  0.00            
ATOM   3970  HB2 LYS X 251      80.670 111.550  59.590  0.00  0.00            
ATOM   3971  CG  LYS X 251      79.230 113.010  60.140  0.00  0.00            
ATOM   3972  HG1 LYS X 251      80.040 113.730  60.220  0.00  0.00            
ATOM   3973  HG2 LYS X 251      78.460 113.220  60.890  0.00  0.00            
ATOM   3974  CD  LYS X 251      78.640 113.150  58.740  0.00  0.00            
ATOM   3975  HD1 LYS X 251      77.690 112.610  58.670  0.00  0.00            
ATOM   3976  HD2 LYS X 251      79.310 112.700  58.010  0.00  0.00            
ATOM   3977  CE  LYS X 251      78.390 114.600  58.350  0.00  0.00            
ATOM   3978  HE1 LYS X 251      79.360 115.090  58.520  0.00  0.00            
ATOM   3979  HE2 LYS X 251      77.530 114.820  58.980  0.00  0.00            
ATOM   3980  NZ  LYS X 251      78.070 114.690  56.920  0.00  0.00            
ATOM   3981  HZ1 LYS X 251      78.830 114.370  56.340  0.00  0.00            
ATOM   3982  HZ2 LYS X 251      77.310 114.090  56.600  0.00  0.00            
ATOM   3983  HZ3 LYS X 251      77.860 115.630  56.620  0.00  0.00            
ATOM   3984  C   LYS X 251      81.470 112.640  62.300  0.00  0.00            
ATOM   3985  O   LYS X 251      82.650 112.710  61.960  0.00  0.00            
ATOM   3986  N   GLU X 252      80.940 113.580  63.080  0.00  0.00            
ATOM   3987  H   GLU X 252      79.940 113.490  63.230  0.00  0.00            
ATOM   3988  CA  GLU X 252      81.630 114.710  63.670  0.00  0.00            
ATOM   3989  HA  GLU X 252      82.280 115.250  62.980  0.00  0.00            
ATOM   3990  CB  GLU X 252      80.610 115.710  64.220  0.00  0.00            
ATOM   3991  HB1 GLU X 252      81.070 116.420  64.910  0.00  0.00            
ATOM   3992  HB2 GLU X 252      79.740 115.200  64.620  0.00  0.00            
ATOM   3993  CG  GLU X 252      80.210 116.670  63.100  0.00  0.00            
ATOM   3994  HG1 GLU X 252      79.870 116.100  62.240  0.00  0.00            
ATOM   3995  HG2 GLU X 252      81.060 117.210  62.670  0.00  0.00            
ATOM   3996  CD  GLU X 252      79.060 117.540  63.590  0.00  0.00            
ATOM   3997  OE1 GLU X 252      79.250 118.780  63.680  0.00  0.00            
ATOM   3998  OE2 GLU X 252      77.990 117.080  64.030  0.00  0.00            
ATOM   3999  C   GLU X 252      82.510 114.240  64.810  0.00  0.00            
ATOM   4000  O   GLU X 252      83.590 114.810  64.960  0.00  0.00            
ATOM   4001  N   GLN X 253      82.200 113.120  65.460  0.00  0.00            
ATOM   4002  H   GLN X 253      81.410 112.570  65.160  0.00  0.00            
ATOM   4003  CA  GLN X 253      82.950 112.590  66.580  0.00  0.00            
ATOM   4004  HA  GLN X 253      83.170 113.410  67.270  0.00  0.00            
ATOM   4005  CB  GLN X 253      82.090 111.580  67.340  0.00  0.00            
ATOM   4006  HB1 GLN X 253      82.620 111.330  68.260  0.00  0.00            
ATOM   4007  HB2 GLN X 253      81.950 110.780  66.610  0.00  0.00            
ATOM   4008  CG  GLN X 253      80.750 112.090  67.860  0.00  0.00            
ATOM   4009  HG1 GLN X 253      80.050 112.410  67.080  0.00  0.00            
ATOM   4010  HG2 GLN X 253      80.830 112.890  68.580  0.00  0.00            
ATOM   4011  CD  GLN X 253      79.920 110.980  68.500  0.00  0.00            
ATOM   4012  OE1 GLN X 253      80.190 109.780  68.600  0.00  0.00            
ATOM   4013  NE2 GLN X 253      78.740 111.310  69.010  0.00  0.00            
ATOM   4014 HE21 GLN X 253      78.280 112.200  68.840  0.00  0.00            
ATOM   4015 HE22 GLN X 253      78.100 110.580  69.290  0.00  0.00            
ATOM   4016  C   GLN X 253      84.240 111.970  66.050  0.00  0.00            
ATOM   4017  O   GLN X 253      85.280 111.910  66.700  0.00  0.00            
ATOM   4018  N   THR X 254      84.100 111.430  64.840  0.00  0.00            
ATOM   4019  H   THR X 254      83.150 111.240  64.530  0.00  0.00            
ATOM   4020  CA  THR X 254      85.230 110.850  64.140  0.00  0.00            
ATOM   4021  HA  THR X 254      85.720 110.200  64.860  0.00  0.00            
ATOM   4022  CB  THR X 254      84.760 109.950  63.010  0.00  0.00            
ATOM   4023  HB  THR X 254      84.320 110.570  62.230  0.00  0.00            
ATOM   4024  CG2 THR X 254      85.870 109.070  62.420  0.00  0.00            
ATOM   4025 HG21 THR X 254      86.760 109.690  62.410  0.00  0.00            
ATOM   4026 HG22 THR X 254      86.040 108.100  62.900  0.00  0.00            
ATOM   4027 HG23 THR X 254      85.600 108.750  61.410  0.00  0.00            
ATOM   4028  OG1 THR X 254      83.780 109.100  63.560  0.00  0.00            
ATOM   4029  HG1 THR X 254      83.530 108.450  62.900  0.00  0.00            
ATOM   4030  C   THR X 254      86.160 111.980  63.710  0.00  0.00            
ATOM   4031  O   THR X 254      87.380 111.790  63.750  0.00  0.00            
ATOM   4032  N   GLN X 255      85.720 113.190  63.380  0.00  0.00            
ATOM   4033  H   GLN X 255      84.740 113.430  63.350  0.00  0.00            
ATOM   4034  CA  GLN X 255      86.600 114.320  63.170  0.00  0.00            
ATOM   4035  HA  GLN X 255      87.290 113.970  62.400  0.00  0.00            
ATOM   4036  CB  GLN X 255      85.900 115.560  62.600  0.00  0.00            
ATOM   4037  HB1 GLN X 255      86.660 116.330  62.490  0.00  0.00            
ATOM   4038  HB2 GLN X 255      85.100 115.960  63.220  0.00  0.00            
ATOM   4039  CG  GLN X 255      85.420 115.140  61.210  0.00  0.00            
ATOM   4040  HG1 GLN X 255      84.700 114.320  61.230  0.00  0.00            
ATOM   4041  HG2 GLN X 255      86.330 114.940  60.660  0.00  0.00            
ATOM   4042  CD  GLN X 255      84.760 116.280  60.430  0.00  0.00            
ATOM   4043  OE1 GLN X 255      83.590 116.190  60.080  0.00  0.00            
ATOM   4044  NE2 GLN X 255      85.450 117.370  60.110  0.00  0.00            
ATOM   4045 HE21 GLN X 255      86.400 117.490  60.440  0.00  0.00            
ATOM   4046 HE22 GLN X 255      84.870 118.040  59.630  0.00  0.00            
ATOM   4047  C   GLN X 255      87.320 114.740  64.440  0.00  0.00            
ATOM   4048  O   GLN X 255      88.520 115.010  64.470  0.00  0.00            
ATOM   4049  N   ALA X 256      86.660 114.840  65.590  0.00  0.00            
ATOM   4050  H   ALA X 256      85.660 114.670  65.540  0.00  0.00            
ATOM   4051  CA  ALA X 256      87.180 115.200  66.890  0.00  0.00            
ATOM   4052  HA  ALA X 256      87.540 116.230  66.910  0.00  0.00            
ATOM   4053  CB  ALA X 256      85.980 115.260  67.840  0.00  0.00            
ATOM   4054  HB1 ALA X 256      85.240 115.870  67.300  0.00  0.00            
ATOM   4055  HB2 ALA X 256      85.510 114.300  68.010  0.00  0.00            
ATOM   4056  HB3 ALA X 256      86.230 115.670  68.810  0.00  0.00            
ATOM   4057  C   ALA X 256      88.290 114.280  67.350  0.00  0.00            
ATOM   4058  O   ALA X 256      89.190 114.700  68.070  0.00  0.00            
ATOM   4059  N   ALA X 257      88.340 113.010  66.930  0.00  0.00            
ATOM   4060  H   ALA X 257      87.500 112.650  66.500  0.00  0.00            
ATOM   4061  CA  ALA X 257      89.390 112.090  67.320  0.00  0.00            
ATOM   4062  HA  ALA X 257      89.490 112.200  68.400  0.00  0.00            
ATOM   4063  CB  ALA X 257      88.890 110.660  67.140  0.00  0.00            
ATOM   4064  HB1 ALA X 257      88.780 110.410  66.080  0.00  0.00            
ATOM   4065  HB2 ALA X 257      89.710 110.020  67.450  0.00  0.00            
ATOM   4066  HB3 ALA X 257      87.960 110.410  67.660  0.00  0.00            
ATOM   4067  C   ALA X 257      90.750 112.250  66.640  0.00  0.00            
ATOM   4068  O   ALA X 257      91.740 111.740  67.170  0.00  0.00            
ATOM   4069  N   VAL X 258      90.740 113.000  65.540  0.00  0.00            
ATOM   4070  H   VAL X 258      89.950 113.480  65.140  0.00  0.00            
ATOM   4071  CA  VAL X 258      91.950 113.170  64.770  0.00  0.00            
ATOM   4072  HA  VAL X 258      92.730 112.540  65.220  0.00  0.00            
ATOM   4073  CB  VAL X 258      91.680 112.580  63.390  0.00  0.00            
ATOM   4074  HB  VAL X 258      92.520 112.730  62.710  0.00  0.00            
ATOM   4075  CG1 VAL X 258      91.410 111.090  63.510  0.00  0.00            
ATOM   4076 HG11 VAL X 258      91.260 110.720  62.490  0.00  0.00            
ATOM   4077 HG12 VAL X 258      92.300 110.590  63.880  0.00  0.00            
ATOM   4078 HG13 VAL X 258      90.520 111.000  64.130  0.00  0.00            
ATOM   4079  CG2 VAL X 258      90.470 113.160  62.660  0.00  0.00            
ATOM   4080 HG21 VAL X 258      90.450 112.790  61.630  0.00  0.00            
ATOM   4081 HG22 VAL X 258      89.550 112.990  63.210  0.00  0.00            
ATOM   4082 HG23 VAL X 258      90.570 114.250  62.620  0.00  0.00            
ATOM   4083  C   VAL X 258      92.410 114.610  64.650  0.00  0.00            
ATOM   4084  O   VAL X 258      93.620 114.820  64.540  0.00  0.00            
ATOM   4085  N   SER X 259      91.540 115.610  64.830  0.00  0.00            
ATOM   4086  H   SER X 259      90.560 115.360  64.900  0.00  0.00            
ATOM   4087  CA  SER X 259      91.760 116.990  64.480  0.00  0.00            
ATOM   4088  HA  SER X 259      91.940 116.920  63.410  0.00  0.00            
ATOM   4089  CB  SER X 259      90.550 117.890  64.750  0.00  0.00            
ATOM   4090  HB1 SER X 259      90.760 118.940  64.550  0.00  0.00            
ATOM   4091  HB2 SER X 259      90.240 117.870  65.800  0.00  0.00            
ATOM   4092  OG  SER X 259      89.540 117.490  63.850  0.00  0.00            
ATOM   4093  HG  SER X 259      89.250 116.580  63.960  0.00  0.00            
ATOM   4094  C   SER X 259      93.020 117.660  65.000  0.00  0.00            
ATOM   4095  O   SER X 259      93.620 118.410  64.230  0.00  0.00            
ATOM   4096  N   LEU X 260      93.420 117.410  66.250  0.00  0.00            
ATOM   4097  H   LEU X 260      92.810 116.840  66.820  0.00  0.00            
ATOM   4098  CA  LEU X 260      94.710 117.840  66.750  0.00  0.00            
ATOM   4099  HA  LEU X 260      95.180 118.570  66.090  0.00  0.00            
ATOM   4100  CB  LEU X 260      94.460 118.590  68.050  0.00  0.00            
ATOM   4101  HB1 LEU X 260      93.800 117.920  68.600  0.00  0.00            
ATOM   4102  HB2 LEU X 260      93.940 119.520  67.820  0.00  0.00            
ATOM   4103  CG  LEU X 260      95.680 119.050  68.840  0.00  0.00            
ATOM   4104  HG  LEU X 260      96.450 119.240  68.090  0.00  0.00            
ATOM   4105  CD1 LEU X 260      95.260 120.300  69.590  0.00  0.00            
ATOM   4106 HD11 LEU X 260      96.170 120.820  69.860  0.00  0.00            
ATOM   4107 HD12 LEU X 260      94.830 121.060  68.940  0.00  0.00            
ATOM   4108 HD13 LEU X 260      94.550 120.050  70.390  0.00  0.00            
ATOM   4109  CD2 LEU X 260      96.160 118.070  69.910  0.00  0.00            
ATOM   4110 HD21 LEU X 260      97.110 118.370  70.350  0.00  0.00            
ATOM   4111 HD22 LEU X 260      95.320 118.030  70.600  0.00  0.00            
ATOM   4112 HD23 LEU X 260      96.330 117.110  69.420  0.00  0.00            
ATOM   4113  C   LEU X 260      95.750 116.720  66.800  0.00  0.00            
ATOM   4114  O   LEU X 260      96.940 117.010  66.690  0.00  0.00            
ATOM   4115  N   LEU X 261      95.350 115.450  66.860  0.00  0.00            
ATOM   4116  H   LEU X 261      94.380 115.170  66.880  0.00  0.00            
ATOM   4117  CA  LEU X 261      96.260 114.330  66.840  0.00  0.00            
ATOM   4118  HA  LEU X 261      97.060 114.650  67.500  0.00  0.00            
ATOM   4119  CB  LEU X 261      95.520 113.060  67.260  0.00  0.00            
ATOM   4120  HB1 LEU X 261      94.880 112.670  66.480  0.00  0.00            
ATOM   4121  HB2 LEU X 261      94.840 113.240  68.090  0.00  0.00            
ATOM   4122  CG  LEU X 261      96.350 111.870  67.720  0.00  0.00            
ATOM   4123  HG  LEU X 261      97.090 111.710  66.930  0.00  0.00            
ATOM   4124  CD1 LEU X 261      97.180 112.020  68.990  0.00  0.00            
ATOM   4125 HD11 LEU X 261      97.860 112.870  68.940  0.00  0.00            
ATOM   4126 HD12 LEU X 261      96.460 112.220  69.790  0.00  0.00            
ATOM   4127 HD13 LEU X 261      97.650 111.090  69.310  0.00  0.00            
ATOM   4128  CD2 LEU X 261      95.470 110.640  67.920  0.00  0.00            
ATOM   4129 HD21 LEU X 261      94.870 110.440  67.030  0.00  0.00            
ATOM   4130 HD22 LEU X 261      96.060 109.750  68.130  0.00  0.00            
ATOM   4131 HD23 LEU X 261      94.850 110.760  68.810  0.00  0.00            
ATOM   4132  C   LEU X 261      96.930 114.170  65.480  0.00  0.00            
ATOM   4133  O   LEU X 261      98.010 113.590  65.460  0.00  0.00            
ATOM   4134  N   GLU X 262      96.340 114.620  64.360  0.00  0.00            
ATOM   4135  H   GLU X 262      95.420 115.010  64.510  0.00  0.00            
ATOM   4136  CA  GLU X 262      96.950 114.630  63.050  0.00  0.00            
ATOM   4137  HA  GLU X 262      97.160 113.590  62.830  0.00  0.00            
ATOM   4138  CB  GLU X 262      95.930 115.110  62.020  0.00  0.00            
ATOM   4139  HB1 GLU X 262      95.060 114.460  61.960  0.00  0.00            
ATOM   4140  HB2 GLU X 262      96.380 115.120  61.030  0.00  0.00            
ATOM   4141  CG  GLU X 262      95.360 116.490  62.330  0.00  0.00            
ATOM   4142  HG1 GLU X 262      96.150 117.090  62.770  0.00  0.00            
ATOM   4143  HG2 GLU X 262      94.510 116.480  63.030  0.00  0.00            
ATOM   4144  CD  GLU X 262      94.830 117.240  61.110  0.00  0.00            
ATOM   4145  OE1 GLU X 262      93.810 116.740  60.600  0.00  0.00            
ATOM   4146  OE2 GLU X 262      95.380 118.250  60.620  0.00  0.00            
ATOM   4147  C   GLU X 262      98.250 115.400  62.920  0.00  0.00            
ATOM   4148  O   GLU X 262      98.920 115.200  61.900  0.00  0.00            
ATOM   4149  N   LYS X 263      98.550 116.260  63.890  0.00  0.00            
ATOM   4150  H   LYS X 263      97.930 116.370  64.680  0.00  0.00            
ATOM   4151  CA  LYS X 263      99.740 117.060  64.050  0.00  0.00            
ATOM   4152  HA  LYS X 263     100.370 116.740  63.220  0.00  0.00            
ATOM   4153  CB  LYS X 263      99.430 118.540  63.810  0.00  0.00            
ATOM   4154  HB1 LYS X 263     100.320 119.110  64.080  0.00  0.00            
ATOM   4155  HB2 LYS X 263      98.760 118.950  64.560  0.00  0.00            
ATOM   4156  CG  LYS X 263      99.140 118.730  62.330  0.00  0.00            
ATOM   4157  HG1 LYS X 263      98.230 118.170  62.120  0.00  0.00            
ATOM   4158  HG2 LYS X 263      99.970 118.280  61.790  0.00  0.00            
ATOM   4159  CD  LYS X 263      98.880 120.140  61.800  0.00  0.00            
ATOM   4160  HD1 LYS X 263      99.830 120.670  61.950  0.00  0.00            
ATOM   4161  HD2 LYS X 263      98.040 120.630  62.300  0.00  0.00            
ATOM   4162  CE  LYS X 263      98.630 120.240  60.300  0.00  0.00            
ATOM   4163  HE1 LYS X 263      97.990 119.460  59.900  0.00  0.00            
ATOM   4164  HE2 LYS X 263      99.550 120.130  59.710  0.00  0.00            
ATOM   4165  NZ  LYS X 263      98.160 121.600  59.980  0.00  0.00            
ATOM   4166  HZ1 LYS X 263      98.860 122.300  60.180  0.00  0.00            
ATOM   4167  HZ2 LYS X 263      97.930 121.690  59.000  0.00  0.00            
ATOM   4168  HZ3 LYS X 263      97.280 121.780  60.430  0.00  0.00            
ATOM   4169  C   LYS X 263     100.520 116.800  65.330  0.00  0.00            
ATOM   4170  O   LYS X 263     101.750 116.770  65.350  0.00  0.00            
ATOM   4171  N   ALA X 264      99.820 116.780  66.470  0.00  0.00            
ATOM   4172  H   ALA X 264      98.820 116.910  66.460  0.00  0.00            
ATOM   4173  CA  ALA X 264     100.390 116.640  67.800  0.00  0.00            
ATOM   4174  HA  ALA X 264     101.260 117.290  67.860  0.00  0.00            
ATOM   4175  CB  ALA X 264      99.430 117.160  68.860  0.00  0.00            
ATOM   4176  HB1 ALA X 264      99.770 117.020  69.890  0.00  0.00            
ATOM   4177  HB2 ALA X 264      99.100 118.160  68.600  0.00  0.00            
ATOM   4178  HB3 ALA X 264      98.560 116.500  68.880  0.00  0.00            
ATOM   4179  C   ALA X 264     101.050 115.310  68.140  0.00  0.00            
ATOM   4180  O   ALA X 264     100.560 114.250  67.740  0.00  0.00            
ATOM   4181  N   ARG X 265     102.090 115.420  68.970  0.00  0.00            
ATOM   4182  H   ARG X 265     102.320 116.310  69.370  0.00  0.00            
ATOM   4183  CA  ARG X 265     102.750 114.190  69.350  0.00  0.00            
ATOM   4184  HA  ARG X 265     102.710 113.410  68.580  0.00  0.00            
ATOM   4185  CB  ARG X 265     104.200 114.580  69.650  0.00  0.00            
ATOM   4186  HB1 ARG X 265     104.240 115.220  70.530  0.00  0.00            
ATOM   4187  HB2 ARG X 265     104.660 115.170  68.860  0.00  0.00            
ATOM   4188  CG  ARG X 265     105.170 113.420  69.790  0.00  0.00            
ATOM   4189  HG1 ARG X 265     105.130 112.820  68.880  0.00  0.00            
ATOM   4190  HG2 ARG X 265     104.960 112.810  70.670  0.00  0.00            
ATOM   4191  CD  ARG X 265     106.570 113.970  70.020  0.00  0.00            
ATOM   4192  HD1 ARG X 265     106.580 114.420  71.010  0.00  0.00            
ATOM   4193  HD2 ARG X 265     106.860 114.710  69.270  0.00  0.00            
ATOM   4194  NE  ARG X 265     107.540 112.880  69.910  0.00  0.00            
ATOM   4195  HE  ARG X 265     107.780 112.620  68.970  0.00  0.00            
ATOM   4196  CZ  ARG X 265     108.370 112.400  70.850  0.00  0.00            
ATOM   4197  NH1 ARG X 265     108.570 112.840  72.100  0.00  0.00            
ATOM   4198 HH11 ARG X 265     107.870 113.430  72.520  0.00  0.00            
ATOM   4199 HH12 ARG X 265     109.200 112.440  72.790  0.00  0.00            
ATOM   4200  NH2 ARG X 265     108.950 111.230  70.550  0.00  0.00            
ATOM   4201 HH21 ARG X 265     108.530 110.750  69.770  0.00  0.00            
ATOM   4202 HH22 ARG X 265     109.580 110.810  71.220  0.00  0.00            
ATOM   4203  C   ARG X 265     101.970 113.560  70.490  0.00  0.00            
ATOM   4204  O   ARG X 265     101.620 114.150  71.510  0.00  0.00            
ATOM   4205  N   TYR X 266     101.660 112.270  70.350  0.00  0.00            
ATOM   4206  H   TYR X 266     102.150 111.800  69.600  0.00  0.00            
ATOM   4207  CA  TYR X 266     100.930 111.480  71.320  0.00  0.00            
ATOM   4208  HA  TYR X 266     100.050 112.050  71.630  0.00  0.00            
ATOM   4209  CB  TYR X 266     100.640 110.080  70.780  0.00  0.00            
ATOM   4210  HB1 TYR X 266     101.560 109.740  70.330  0.00  0.00            
ATOM   4211  HB2 TYR X 266      99.920 110.150  69.960  0.00  0.00            
ATOM   4212  CG  TYR X 266     100.210 109.000  71.740  0.00  0.00            
ATOM   4213  CD1 TYR X 266     101.150 108.360  72.560  0.00  0.00            
ATOM   4214  HD1 TYR X 266     102.190 108.650  72.490  0.00  0.00            
ATOM   4215  CE1 TYR X 266     100.760 107.250  73.320  0.00  0.00            
ATOM   4216  HE1 TYR X 266     101.540 106.710  73.830  0.00  0.00            
ATOM   4217  CZ  TYR X 266      99.420 106.820  73.420  0.00  0.00            
ATOM   4218  OH  TYR X 266      99.070 105.740  74.170  0.00  0.00            
ATOM   4219  HH  TYR X 266      98.130 105.530  74.150  0.00  0.00            
ATOM   4220  CE2 TYR X 266      98.470 107.540  72.670  0.00  0.00            
ATOM   4221  HE2 TYR X 266      97.490 107.100  72.640  0.00  0.00            
ATOM   4222  CD2 TYR X 266      98.870 108.600  71.840  0.00  0.00            
ATOM   4223  HD2 TYR X 266      98.080 109.060  71.280  0.00  0.00            
ATOM   4224  C   TYR X 266     101.730 111.440  72.610  0.00  0.00            
ATOM   4225  O   TYR X 266     102.940 111.250  72.500  0.00  0.00            
ATOM   4226  N   SER X 267     101.070 111.380  73.770  0.00  0.00            
ATOM   4227  H   SER X 267     100.060 111.350  73.830  0.00  0.00            
ATOM   4228  CA  SER X 267     101.710 111.680  75.030  0.00  0.00            
ATOM   4229  HA  SER X 267     102.660 111.160  75.000  0.00  0.00            
ATOM   4230  CB  SER X 267     101.830 113.200  75.120  0.00  0.00            
ATOM   4231  HB1 SER X 267     100.940 113.620  74.630  0.00  0.00            
ATOM   4232  HB2 SER X 267     102.610 113.570  74.460  0.00  0.00            
ATOM   4233  OG  SER X 267     101.900 113.770  76.410  0.00  0.00            
ATOM   4234  HG  SER X 267     101.800 114.710  76.270  0.00  0.00            
ATOM   4235  C   SER X 267     100.960 110.990  76.170  0.00  0.00            
ATOM   4236  O   SER X 267      99.770 111.130  76.440  0.00  0.00            
ATOM   4237  N   VAL X 268     101.740 110.170  76.880  0.00  0.00            
ATOM   4238  H   VAL X 268     102.730 110.100  76.670  0.00  0.00            
ATOM   4239  CA  VAL X 268     101.390 109.440  78.080  0.00  0.00            
ATOM   4240  HA  VAL X 268     100.330 109.710  78.160  0.00  0.00            
ATOM   4241  CB  VAL X 268     101.580 107.930  77.920  0.00  0.00            
ATOM   4242  HB  VAL X 268     101.470 107.450  78.890  0.00  0.00            
ATOM   4243  CG1 VAL X 268     100.350 107.420  77.170  0.00  0.00            
ATOM   4244 HG11 VAL X 268     100.280 107.960  76.230  0.00  0.00            
ATOM   4245 HG12 VAL X 268     100.610 106.420  76.820  0.00  0.00            
ATOM   4246 HG13 VAL X 268      99.380 107.450  77.670  0.00  0.00            
ATOM   4247  CG2 VAL X 268     102.910 107.430  77.370  0.00  0.00            
ATOM   4248 HG21 VAL X 268     102.870 106.360  77.160  0.00  0.00            
ATOM   4249 HG22 VAL X 268     103.270 107.880  76.450  0.00  0.00            
ATOM   4250 HG23 VAL X 268     103.680 107.690  78.110  0.00  0.00            
ATOM   4251  C   VAL X 268     102.150 109.900  79.310  0.00  0.00            
ATOM   4252  O   VAL X 268     103.270 110.410  79.250  0.00  0.00            
ATOM   4253  N   LEU X 269     101.470 109.840  80.460  0.00  0.00            
ATOM   4254  H   LEU X 269     100.490 109.620  80.370  0.00  0.00            
ATOM   4255  CA  LEU X 269     101.980 110.240  81.750  0.00  0.00            
ATOM   4256  HA  LEU X 269     102.940 110.750  81.650  0.00  0.00            
ATOM   4257  CB  LEU X 269     101.120 111.420  82.200  0.00  0.00            
ATOM   4258  HB1 LEU X 269     100.150 110.950  82.360  0.00  0.00            
ATOM   4259  HB2 LEU X 269     101.030 112.070  81.330  0.00  0.00            
ATOM   4260  CG  LEU X 269     101.620 112.160  83.440  0.00  0.00            
ATOM   4261  HG  LEU X 269     101.570 111.500  84.310  0.00  0.00            
ATOM   4262  CD1 LEU X 269     103.030 112.730  83.380  0.00  0.00            
ATOM   4263 HD11 LEU X 269     103.720 111.890  83.430  0.00  0.00            
ATOM   4264 HD12 LEU X 269     103.190 113.320  82.480  0.00  0.00            
ATOM   4265 HD13 LEU X 269     103.040 113.410  84.240  0.00  0.00            
ATOM   4266  CD2 LEU X 269     100.660 113.340  83.540  0.00  0.00            
ATOM   4267 HD21 LEU X 269     100.510 113.870  82.600  0.00  0.00            
ATOM   4268 HD22 LEU X 269      99.700 112.990  83.920  0.00  0.00            
ATOM   4269 HD23 LEU X 269     100.950 114.070  84.290  0.00  0.00            
ATOM   4270  C   LEU X 269     102.210 109.150  82.780  0.00  0.00            
ATOM   4271  O   LEU X 269     103.300 109.000  83.310  0.00  0.00            
ATOM   4272  N   GLU X 270     101.090 108.450  83.000  0.00  0.00            
ATOM   4273  H   GLU X 270     100.200 108.720  82.610  0.00  0.00            
ATOM   4274  CA  GLU X 270     101.120 107.290  83.870  0.00  0.00            
ATOM   4275  HA  GLU X 270     101.980 106.680  83.600  0.00  0.00            
ATOM   4276  CB  GLU X 270     101.170 107.610  85.360  0.00  0.00            
ATOM   4277  HB1 GLU X 270     102.080 108.190  85.510  0.00  0.00            
ATOM   4278  HB2 GLU X 270     101.260 106.710  85.970  0.00  0.00            
ATOM   4279  CG  GLU X 270      99.960 108.410  85.830  0.00  0.00            
ATOM   4280  HG1 GLU X 270      99.080 107.770  85.790  0.00  0.00            
ATOM   4281  HG2 GLU X 270      99.830 109.170  85.060  0.00  0.00            
ATOM   4282  CD  GLU X 270     100.150 109.100  87.180  0.00  0.00            
ATOM   4283  OE1 GLU X 270     101.060 108.750  87.960  0.00  0.00            
ATOM   4284  OE2 GLU X 270      99.320 109.940  87.570  0.00  0.00            
ATOM   4285  C   GLU X 270      99.940 106.360  83.620  0.00  0.00            
ATOM   4286  O   GLU X 270      98.890 106.670  83.060  0.00  0.00            
ATOM   4287  N   ARG X 271     100.070 105.110  84.070  0.00  0.00            
ATOM   4288  H   ARG X 271     100.960 104.950  84.500  0.00  0.00            
ATOM   4289  CA  ARG X 271      99.160 103.980  84.050  0.00  0.00            
ATOM   4290  HA  ARG X 271      98.200 104.460  83.850  0.00  0.00            
ATOM   4291  CB  ARG X 271      99.530 102.970  82.970  0.00  0.00            
ATOM   4292  HB1 ARG X 271     100.310 102.330  83.380  0.00  0.00            
ATOM   4293  HB2 ARG X 271      99.900 103.420  82.060  0.00  0.00            
ATOM   4294  CG  ARG X 271      98.300 102.080  82.760  0.00  0.00            
ATOM   4295  HG1 ARG X 271      97.500 102.630  82.280  0.00  0.00            
ATOM   4296  HG2 ARG X 271      97.870 101.640  83.660  0.00  0.00            
ATOM   4297  CD  ARG X 271      98.750 100.970  81.810  0.00  0.00            
ATOM   4298  HD1 ARG X 271      99.410 101.350  81.020  0.00  0.00            
ATOM   4299  HD2 ARG X 271      97.820 100.570  81.420  0.00  0.00            
ATOM   4300  NE  ARG X 271      99.340  99.810  82.470  0.00  0.00            
ATOM   4301  HE  ARG X 271      99.410  99.820  83.480  0.00  0.00            
ATOM   4302  CZ  ARG X 271      99.840  98.740  81.830  0.00  0.00            
ATOM   4303  NH1 ARG X 271      99.810  98.630  80.500  0.00  0.00            
ATOM   4304 HH11 ARG X 271      99.350  99.320  79.930  0.00  0.00            
ATOM   4305 HH12 ARG X 271     100.280  97.850  80.060  0.00  0.00            
ATOM   4306  NH2 ARG X 271     100.370  97.670  82.450  0.00  0.00            
ATOM   4307 HH21 ARG X 271     100.170  97.650  83.440  0.00  0.00            
ATOM   4308 HH22 ARG X 271     100.850  96.940  81.950  0.00  0.00            
ATOM   4309  C   ARG X 271      99.100 103.400  85.460  0.00  0.00            
ATOM   4310  O   ARG X 271     100.130 103.310  86.120  0.00  0.00            
ATOM   4311  N   GLU X 272      97.890 102.990  85.830  0.00  0.00            
ATOM   4312  H   GLU X 272      97.090 103.130  85.230  0.00  0.00            
ATOM   4313  CA  GLU X 272      97.560 102.370  87.100  0.00  0.00            
ATOM   4314  HA  GLU X 272      98.470 102.060  87.620  0.00  0.00            
ATOM   4315  CB  GLU X 272      96.980 103.420  88.040  0.00  0.00            
ATOM   4316  HB1 GLU X 272      97.660 104.270  88.100  0.00  0.00            
ATOM   4317  HB2 GLU X 272      96.890 102.960  89.020  0.00  0.00            
ATOM   4318  CG  GLU X 272      95.610 103.960  87.610  0.00  0.00            
ATOM   4319  HG1 GLU X 272      94.880 103.160  87.520  0.00  0.00            
ATOM   4320  HG2 GLU X 272      95.740 104.370  86.610  0.00  0.00            
ATOM   4321  CD  GLU X 272      95.160 105.050  88.570  0.00  0.00            
ATOM   4322  OE1 GLU X 272      95.600 105.150  89.730  0.00  0.00            
ATOM   4323  OE2 GLU X 272      94.160 105.730  88.240  0.00  0.00            
ATOM   4324  C   GLU X 272      96.630 101.190  86.910  0.00  0.00            
ATOM   4325  O   GLU X 272      95.860 101.080  85.960  0.00  0.00            
ATOM   4326  N   ASP X 273      96.650 100.290  87.900  0.00  0.00            
ATOM   4327  H   ASP X 273      97.310 100.370  88.660  0.00  0.00            
ATOM   4328  CA  ASP X 273      95.830  99.100  87.820  0.00  0.00            
ATOM   4329  HA  ASP X 273      94.940  99.320  87.230  0.00  0.00            
ATOM   4330  CB  ASP X 273      96.550  98.050  86.970  0.00  0.00            
ATOM   4331  HB1 ASP X 273      96.950  98.380  86.010  0.00  0.00            
ATOM   4332  HB2 ASP X 273      95.980  97.130  86.830  0.00  0.00            
ATOM   4333  CG  ASP X 273      97.760  97.470  87.690  0.00  0.00            
ATOM   4334  OD1 ASP X 273      97.580  96.690  88.650  0.00  0.00            
ATOM   4335  OD2 ASP X 273      98.890  97.710  87.210  0.00  0.00            
ATOM   4336  C   ASP X 273      95.250  98.480  89.080  0.00  0.00            
ATOM   4337  O   ASP X 273      95.660  98.690  90.210  0.00  0.00            
ATOM   4338  N   LYS X 274      94.200  97.710  88.780  0.00  0.00            
ATOM   4339  H   LYS X 274      94.010  97.510  87.810  0.00  0.00            
ATOM   4340  CA  LYS X 274      93.420  96.970  89.770  0.00  0.00            
ATOM   4341  HA  LYS X 274      93.970  96.880  90.700  0.00  0.00            
ATOM   4342  CB  LYS X 274      92.090  97.660  90.040  0.00  0.00            
ATOM   4343  HB1 LYS X 274      91.510  96.950  90.640  0.00  0.00            
ATOM   4344  HB2 LYS X 274      91.540  97.890  89.130  0.00  0.00            
ATOM   4345  CG  LYS X 274      92.190  98.930  90.880  0.00  0.00            
ATOM   4346  HG1 LYS X 274      93.110  99.450  90.630  0.00  0.00            
ATOM   4347  HG2 LYS X 274      92.270  98.520  91.890  0.00  0.00            
ATOM   4348  CD  LYS X 274      90.910  99.770  90.820  0.00  0.00            
ATOM   4349  HD1 LYS X 274      90.080  99.080  90.990  0.00  0.00            
ATOM   4350  HD2 LYS X 274      90.780 100.250  89.860  0.00  0.00            
ATOM   4351  CE  LYS X 274      91.040 100.840  91.900  0.00  0.00            
ATOM   4352  HE1 LYS X 274      91.840 101.500  91.580  0.00  0.00            
ATOM   4353  HE2 LYS X 274      91.310 100.480  92.900  0.00  0.00            
ATOM   4354  NZ  LYS X 274      89.850 101.690  92.020  0.00  0.00            
ATOM   4355  HZ1 LYS X 274      89.490 101.820  92.950  0.00  0.00            
ATOM   4356  HZ2 LYS X 274      90.000 102.560  91.520  0.00  0.00            
ATOM   4357  HZ3 LYS X 274      89.100 101.280  91.500  0.00  0.00            
ATOM   4358  C   LYS X 274      93.160  95.560  89.280  0.00  0.00            
ATOM   4359  O   LYS X 274      92.580  95.340  88.210  0.00  0.00            
ATOM   4360  N   PRO X 275      93.550  94.490  89.980  0.00  0.00            
ATOM   4361  CD  PRO X 275      94.000  94.550  91.360  0.00  0.00            
ATOM   4362  HD1 PRO X 275      93.450  95.170  92.070  0.00  0.00            
ATOM   4363  HD2 PRO X 275      95.050  94.790  91.250  0.00  0.00            
ATOM   4364  CG  PRO X 275      94.040  93.110  91.860  0.00  0.00            
ATOM   4365  HG1 PRO X 275      93.150  92.860  92.440  0.00  0.00            
ATOM   4366  HG2 PRO X 275      94.910  92.950  92.490  0.00  0.00            
ATOM   4367  CB  PRO X 275      94.170  92.260  90.600  0.00  0.00            
ATOM   4368  HB1 PRO X 275      93.690  91.280  90.680  0.00  0.00            
ATOM   4369  HB2 PRO X 275      95.220  92.160  90.340  0.00  0.00            
ATOM   4370  CA  PRO X 275      93.430  93.110  89.570  0.00  0.00            
ATOM   4371  HA  PRO X 275      93.780  93.060  88.540  0.00  0.00            
ATOM   4372  C   PRO X 275      91.980  92.630  89.550  0.00  0.00            
ATOM   4373  O   PRO X 275      91.140  93.090  90.320  0.00  0.00            
ATOM   4374  N   THR X 276      91.680  91.630  88.720  0.00  0.00            
ATOM   4375  H   THR X 276      92.360  91.300  88.040  0.00  0.00            
ATOM   4376  CA  THR X 276      90.430  90.910  88.660  0.00  0.00            
ATOM   4377  HA  THR X 276      90.100  90.740  89.690  0.00  0.00            
ATOM   4378  CB  THR X 276      89.350  91.760  87.990  0.00  0.00            
ATOM   4379  HB  THR X 276      89.690  91.820  86.960  0.00  0.00            
ATOM   4380  CG2 THR X 276      87.940  91.170  88.110  0.00  0.00            
ATOM   4381 HG21 THR X 276      87.840  90.170  87.710  0.00  0.00            
ATOM   4382 HG22 THR X 276      87.720  91.070  89.180  0.00  0.00            
ATOM   4383 HG23 THR X 276      87.220  91.850  87.680  0.00  0.00            
ATOM   4384  OG1 THR X 276      89.150  93.040  88.540  0.00  0.00            
ATOM   4385  HG1 THR X 276      90.010  93.440  88.640  0.00  0.00            
ATOM   4386  C   THR X 276      90.630  89.560  88.000  0.00  0.00            
ATOM   4387  O   THR X 276      91.460  89.360  87.110  0.00  0.00            
ATOM   4388  N   THR X 277      89.900  88.570  88.540  0.00  0.00            
ATOM   4389  H   THR X 277      89.210  88.850  89.220  0.00  0.00            
ATOM   4390  CA  THR X 277      89.930  87.190  88.110  0.00  0.00            
ATOM   4391  HA  THR X 277      90.840  87.090  87.510  0.00  0.00            
ATOM   4392  CB  THR X 277      89.890  86.270  89.320  0.00  0.00            
ATOM   4393  HB  THR X 277      88.940  86.420  89.850  0.00  0.00            
ATOM   4394  CG2 THR X 277      90.210  84.800  89.060  0.00  0.00            
ATOM   4395 HG21 THR X 277      89.520  84.410  88.310  0.00  0.00            
ATOM   4396 HG22 THR X 277      91.240  84.740  88.720  0.00  0.00            
ATOM   4397 HG23 THR X 277      90.190  84.170  89.940  0.00  0.00            
ATOM   4398  OG1 THR X 277      90.910  86.550  90.250  0.00  0.00            
ATOM   4399  HG1 THR X 277      91.160  87.480  90.250  0.00  0.00            
ATOM   4400  C   THR X 277      88.780  86.900  87.150  0.00  0.00            
ATOM   4401  O   THR X 277      87.750  87.560  87.140  0.00  0.00            
ATOM   4402  N   SER X 278      88.900  85.870  86.310  0.00  0.00            
ATOM   4403  H   SER X 278      89.830  85.480  86.220  0.00  0.00            
ATOM   4404  CA  SER X 278      87.900  85.380  85.380  0.00  0.00            
ATOM   4405  HA  SER X 278      86.940  85.680  85.810  0.00  0.00            
ATOM   4406  CB  SER X 278      88.210  86.110  84.080  0.00  0.00            
ATOM   4407  HB1 SER X 278      88.960  85.600  83.470  0.00  0.00            
ATOM   4408  HB2 SER X 278      88.510  87.150  84.230  0.00  0.00            
ATOM   4409  OG  SER X 278      87.010  86.210  83.340  0.00  0.00            
ATOM   4410  HG  SER X 278      87.170  86.200  82.400  0.00  0.00            
ATOM   4411  C   SER X 278      87.880  83.870  85.250  0.00  0.00            
ATOM   4412  O   SER X 278      88.940  83.240  85.180  0.00  0.00            
ATOM   4413  N   LYS X 279      86.670  83.310  85.170  0.00  0.00            
ATOM   4414  H   LYS X 279      85.810  83.840  85.140  0.00  0.00            
ATOM   4415  CA  LYS X 279      86.360  81.910  85.360  0.00  0.00            
ATOM   4416  HA  LYS X 279      87.260  81.380  85.680  0.00  0.00            
ATOM   4417  CB  LYS X 279      85.340  81.740  86.480  0.00  0.00            
ATOM   4418  HB1 LYS X 279      85.680  82.090  87.460  0.00  0.00            
ATOM   4419  HB2 LYS X 279      85.210  80.660  86.570  0.00  0.00            
ATOM   4420  CG  LYS X 279      84.000  82.320  86.040  0.00  0.00            
ATOM   4421  HG1 LYS X 279      83.850  81.840  85.070  0.00  0.00            
ATOM   4422  HG2 LYS X 279      84.120  83.400  85.970  0.00  0.00            
ATOM   4423  CD  LYS X 279      82.800  81.950  86.910  0.00  0.00            
ATOM   4424  HD1 LYS X 279      82.900  82.460  87.870  0.00  0.00            
ATOM   4425  HD2 LYS X 279      82.760  80.870  87.080  0.00  0.00            
ATOM   4426  CE  LYS X 279      81.450  82.390  86.370  0.00  0.00            
ATOM   4427  HE1 LYS X 279      81.240  82.030  85.360  0.00  0.00            
ATOM   4428  HE2 LYS X 279      81.490  83.480  86.270  0.00  0.00            
ATOM   4429  NZ  LYS X 279      80.380  82.100  87.340  0.00  0.00            
ATOM   4430  HZ1 LYS X 279      80.220  81.100  87.380  0.00  0.00            
ATOM   4431  HZ2 LYS X 279      80.550  82.540  88.230  0.00  0.00            
ATOM   4432  HZ3 LYS X 279      79.480  82.420  87.030  0.00  0.00            
ATOM   4433  C   LYS X 279      86.050  81.150  84.080  0.00  0.00            
ATOM   4434  O   LYS X 279      85.520  81.710  83.130  0.00  0.00            
ATOM   4435  N   PRO X 280      86.410  79.870  83.960  0.00  0.00            
ATOM   4436  CD  PRO X 280      87.200  79.010  84.820  0.00  0.00            
ATOM   4437  HD1 PRO X 280      86.610  78.870  85.730  0.00  0.00            
ATOM   4438  HD2 PRO X 280      88.200  79.400  85.050  0.00  0.00            
ATOM   4439  CG  PRO X 280      87.280  77.650  84.130  0.00  0.00            
ATOM   4440  HG1 PRO X 280      86.350  77.140  84.380  0.00  0.00            
ATOM   4441  HG2 PRO X 280      88.240  77.190  84.360  0.00  0.00            
ATOM   4442  CB  PRO X 280      87.100  77.940  82.640  0.00  0.00            
ATOM   4443  HB1 PRO X 280      86.790  77.070  82.070  0.00  0.00            
ATOM   4444  HB2 PRO X 280      88.050  78.270  82.220  0.00  0.00            
ATOM   4445  CA  PRO X 280      86.200  79.170  82.710  0.00  0.00            
ATOM   4446  HA  PRO X 280      86.510  79.800  81.870  0.00  0.00            
ATOM   4447  C   PRO X 280      84.710  78.870  82.580  0.00  0.00            
ATOM   4448  O   PRO X 280      83.900  79.170  83.460  0.00  0.00            
ATOM   4449  N   GLY X 281      84.380  78.130  81.530  0.00  0.00            
ATOM   4450  H   GLY X 281      85.080  77.920  80.830  0.00  0.00            
ATOM   4451  CA  GLY X 281      83.040  77.580  81.420  0.00  0.00            
ATOM   4452  HA1 GLY X 281      82.870  77.360  80.370  0.00  0.00            
ATOM   4453  HA2 GLY X 281      82.360  78.340  81.820  0.00  0.00            
ATOM   4454  C   GLY X 281      82.760  76.440  82.390  0.00  0.00            
ATOM   4455  O   GLY X 281      83.630  75.730  82.900  0.00  0.00            
ATOM   4456  N   ALA X 282      81.470  76.110  82.470  0.00  0.00            
ATOM   4457  H   ALA X 282      80.880  76.530  81.770  0.00  0.00            
ATOM   4458  CA  ALA X 282      80.790  75.200  83.370  0.00  0.00            
ATOM   4459  HA  ALA X 282      81.310  75.180  84.320  0.00  0.00            
ATOM   4460  CB  ALA X 282      79.380  75.710  83.660  0.00  0.00            
ATOM   4461  HB1 ALA X 282      78.800  75.710  82.730  0.00  0.00            
ATOM   4462  HB2 ALA X 282      78.910  75.090  84.420  0.00  0.00            
ATOM   4463  HB3 ALA X 282      79.450  76.750  83.960  0.00  0.00            
ATOM   4464  C   ALA X 282      80.850  73.830  82.710  0.00  0.00            
ATOM   4465  O   ALA X 282      80.990  73.780  81.490  0.00  0.00            
ATOM   4466  N   PRO X 283      80.610  72.750  83.460  0.00  0.00            
ATOM   4467  CD  PRO X 283      80.810  72.820  84.890  0.00  0.00            
ATOM   4468  HD1 PRO X 283      79.840  73.110  85.290  0.00  0.00            
ATOM   4469  HD2 PRO X 283      81.640  73.460  85.210  0.00  0.00            
ATOM   4470  CG  PRO X 283      81.170  71.420  85.370  0.00  0.00            
ATOM   4471  HG1 PRO X 283      80.820  71.160  86.380  0.00  0.00            
ATOM   4472  HG2 PRO X 283      82.260  71.330  85.340  0.00  0.00            
ATOM   4473  CB  PRO X 283      80.580  70.520  84.290  0.00  0.00            
ATOM   4474  HB1 PRO X 283      79.580  70.260  84.630  0.00  0.00            
ATOM   4475  HB2 PRO X 283      81.110  69.590  84.090  0.00  0.00            
ATOM   4476  CA  PRO X 283      80.570  71.370  83.020  0.00  0.00            
ATOM   4477  HA  PRO X 283      81.460  71.080  82.460  0.00  0.00            
ATOM   4478  C   PRO X 283      79.400  71.050  82.110  0.00  0.00            
ATOM   4479  O   PRO X 283      78.390  71.750  82.090  0.00  0.00            
ATOM   4480  N   PHE X 284      79.600  69.960  81.360  0.00  0.00            
ATOM   4481  H   PHE X 284      80.400  69.400  81.590  0.00  0.00            
ATOM   4482  CA  PHE X 284      78.750  69.540  80.260  0.00  0.00            
ATOM   4483  HA  PHE X 284      78.510  70.490  79.770  0.00  0.00            
ATOM   4484  CB  PHE X 284      79.350  68.560  79.260  0.00  0.00            
ATOM   4485  HB1 PHE X 284      78.580  67.840  78.990  0.00  0.00            
ATOM   4486  HB2 PHE X 284      80.080  67.870  79.680  0.00  0.00            
ATOM   4487  CG  PHE X 284      79.760  69.050  77.900  0.00  0.00            
ATOM   4488  CD1 PHE X 284      78.800  69.750  77.160  0.00  0.00            
ATOM   4489  HD1 PHE X 284      77.820  69.880  77.610  0.00  0.00            
ATOM   4490  CE1 PHE X 284      79.180  70.350  75.960  0.00  0.00            
ATOM   4491  HE1 PHE X 284      78.480  70.900  75.340  0.00  0.00            
ATOM   4492  CZ  PHE X 284      80.480  70.100  75.500  0.00  0.00            
ATOM   4493  HZ  PHE X 284      80.840  70.500  74.560  0.00  0.00            
ATOM   4494  CE2 PHE X 284      81.390  69.280  76.180  0.00  0.00            
ATOM   4495  HE2 PHE X 284      82.360  69.110  75.750  0.00  0.00            
ATOM   4496  CD2 PHE X 284      81.080  68.830  77.470  0.00  0.00            
ATOM   4497  HD2 PHE X 284      81.830  68.220  77.950  0.00  0.00            
ATOM   4498  C   PHE X 284      77.470  68.970  80.840  0.00  0.00            
ATOM   4499  O   PHE X 284      77.530  68.280  81.860  0.00  0.00            
ATOM   4500  N   ILE X 285      76.340  69.310  80.220  0.00  0.00            
ATOM   4501  H   ILE X 285      76.490  70.050  79.550  0.00  0.00            
ATOM   4502  CA  ILE X 285      74.970  68.920  80.500  0.00  0.00            
ATOM   4503  HA  ILE X 285      75.080  67.960  81.000  0.00  0.00            
ATOM   4504  CB  ILE X 285      74.270  69.860  81.480  0.00  0.00            
ATOM   4505  HB  ILE X 285      73.220  69.580  81.600  0.00  0.00            
ATOM   4506  CG2 ILE X 285      74.890  69.820  82.870  0.00  0.00            
ATOM   4507 HG21 ILE X 285      74.170  70.240  83.580  0.00  0.00            
ATOM   4508 HG22 ILE X 285      75.180  68.800  83.100  0.00  0.00            
ATOM   4509 HG23 ILE X 285      75.740  70.500  82.850  0.00  0.00            
ATOM   4510  CG1 ILE X 285      74.140  71.250  80.870  0.00  0.00            
ATOM   4511 HG11 ILE X 285      73.740  71.200  79.860  0.00  0.00            
ATOM   4512 HG12 ILE X 285      75.140  71.690  80.780  0.00  0.00            
ATOM   4513  CD  ILE X 285      73.250  72.190  81.680  0.00  0.00            
ATOM   4514  HD1 ILE X 285      73.490  72.230  82.740  0.00  0.00            
ATOM   4515  HD2 ILE X 285      73.220  73.200  81.260  0.00  0.00            
ATOM   4516  HD3 ILE X 285      72.240  71.770  81.600  0.00  0.00            
ATOM   4517  C   ILE X 285      74.260  68.600  79.190  0.00  0.00            
ATOM   4518  O   ILE X 285      74.810  69.020  78.170  0.00  0.00            
ATOM   4519  N   THR X 286      73.110  67.930  79.180  0.00  0.00            
ATOM   4520  H   THR X 286      72.710  67.550  80.030  0.00  0.00            
ATOM   4521  CA  THR X 286      72.480  67.400  77.990  0.00  0.00            
ATOM   4522  HA  THR X 286      73.180  66.790  77.420  0.00  0.00            
ATOM   4523  CB  THR X 286      71.310  66.520  78.420  0.00  0.00            
ATOM   4524  HB  THR X 286      70.560  67.160  78.870  0.00  0.00            
ATOM   4525  CG2 THR X 286      70.680  65.850  77.200  0.00  0.00            
ATOM   4526 HG21 THR X 286      71.310  65.020  76.870  0.00  0.00            
ATOM   4527 HG22 THR X 286      69.780  65.330  77.520  0.00  0.00            
ATOM   4528 HG23 THR X 286      70.450  66.460  76.330  0.00  0.00            
ATOM   4529  OG1 THR X 286      71.740  65.570  79.370  0.00  0.00            
ATOM   4530  HG1 THR X 286      72.020  64.780  78.900  0.00  0.00            
ATOM   4531  C   THR X 286      72.000  68.500  77.050  0.00  0.00            
ATOM   4532  O   THR X 286      72.150  68.460  75.830  0.00  0.00            
ATOM   4533  N   SER X 287      71.630  69.630  77.660  0.00  0.00            
ATOM   4534  H   SER X 287      71.780  69.700  78.660  0.00  0.00            
ATOM   4535  CA  SER X 287      71.370  70.900  77.010  0.00  0.00            
ATOM   4536  HA  SER X 287      70.570  70.640  76.310  0.00  0.00            
ATOM   4537  CB  SER X 287      70.760  71.950  77.930  0.00  0.00            
ATOM   4538  HB1 SER X 287      69.850  71.690  78.480  0.00  0.00            
ATOM   4539  HB2 SER X 287      70.410  72.660  77.190  0.00  0.00            
ATOM   4540  OG  SER X 287      71.750  72.460  78.800  0.00  0.00            
ATOM   4541  HG  SER X 287      71.370  73.200  79.280  0.00  0.00            
ATOM   4542  C   SER X 287      72.520  71.410  76.160  0.00  0.00            
ATOM   4543  O   SER X 287      72.360  71.810  75.010  0.00  0.00            
ATOM   4544  N   THR X 288      73.730  71.490  76.710  0.00  0.00            
ATOM   4545  H   THR X 288      73.840  71.250  77.680  0.00  0.00            
ATOM   4546  CA  THR X 288      74.870  72.100  76.050  0.00  0.00            
ATOM   4547  HA  THR X 288      74.520  72.910  75.400  0.00  0.00            
ATOM   4548  CB  THR X 288      75.770  72.670  77.130  0.00  0.00            
ATOM   4549  HB  THR X 288      76.660  73.070  76.650  0.00  0.00            
ATOM   4550  CG2 THR X 288      75.080  73.790  77.920  0.00  0.00            
ATOM   4551 HG21 THR X 288      74.700  74.590  77.280  0.00  0.00            
ATOM   4552 HG22 THR X 288      74.290  73.300  78.490  0.00  0.00            
ATOM   4553 HG23 THR X 288      75.780  74.220  78.630  0.00  0.00            
ATOM   4554  OG1 THR X 288      76.160  71.770  78.140  0.00  0.00            
ATOM   4555  HG1 THR X 288      76.860  72.230  78.610  0.00  0.00            
ATOM   4556  C   THR X 288      75.600  71.090  75.170  0.00  0.00            
ATOM   4557  O   THR X 288      76.130  71.440  74.120  0.00  0.00            
ATOM   4558  N   LEU X 289      75.740  69.820  75.580  0.00  0.00            
ATOM   4559  H   LEU X 289      75.270  69.590  76.440  0.00  0.00            
ATOM   4560  CA  LEU X 289      76.370  68.780  74.800  0.00  0.00            
ATOM   4561  HA  LEU X 289      77.440  68.970  74.760  0.00  0.00            
ATOM   4562  CB  LEU X 289      76.140  67.430  75.470  0.00  0.00            
ATOM   4563  HB1 LEU X 289      75.080  67.170  75.350  0.00  0.00            
ATOM   4564  HB2 LEU X 289      76.460  67.460  76.510  0.00  0.00            
ATOM   4565  CG  LEU X 289      76.890  66.230  74.910  0.00  0.00            
ATOM   4566  HG  LEU X 289      76.770  66.050  73.840  0.00  0.00            
ATOM   4567  CD1 LEU X 289      78.380  66.510  75.100  0.00  0.00            
ATOM   4568 HD11 LEU X 289      78.580  67.480  74.640  0.00  0.00            
ATOM   4569 HD12 LEU X 289      78.730  66.530  76.130  0.00  0.00            
ATOM   4570 HD13 LEU X 289      78.980  65.750  74.580  0.00  0.00            
ATOM   4571  CD2 LEU X 289      76.390  64.940  75.560  0.00  0.00            
ATOM   4572 HD21 LEU X 289      76.390  65.020  76.640  0.00  0.00            
ATOM   4573 HD22 LEU X 289      75.390  64.690  75.220  0.00  0.00            
ATOM   4574 HD23 LEU X 289      76.990  64.060  75.330  0.00  0.00            
ATOM   4575  C   LEU X 289      75.910  68.780  73.350  0.00  0.00            
ATOM   4576  O   LEU X 289      76.750  68.720  72.460  0.00  0.00            
ATOM   4577  N   GLN X 290      74.620  68.690  73.010  0.00  0.00            
ATOM   4578  H   GLN X 290      73.960  68.480  73.740  0.00  0.00            
ATOM   4579  CA  GLN X 290      74.080  68.740  71.660  0.00  0.00            
ATOM   4580  HA  GLN X 290      74.480  67.880  71.130  0.00  0.00            
ATOM   4581  CB  GLN X 290      72.600  68.440  71.870  0.00  0.00            
ATOM   4582  HB1 GLN X 290      72.570  67.600  72.560  0.00  0.00            
ATOM   4583  HB2 GLN X 290      72.190  68.100  70.920  0.00  0.00            
ATOM   4584  CG  GLN X 290      71.610  69.490  72.350  0.00  0.00            
ATOM   4585  HG1 GLN X 290      71.360  70.260  71.610  0.00  0.00            
ATOM   4586  HG2 GLN X 290      72.080  69.970  73.210  0.00  0.00            
ATOM   4587  CD  GLN X 290      70.290  68.870  72.760  0.00  0.00            
ATOM   4588  OE1 GLN X 290      69.490  68.670  71.840  0.00  0.00            
ATOM   4589  NE2 GLN X 290      70.050  68.590  74.040  0.00  0.00            
ATOM   4590 HE21 GLN X 290      70.930  68.480  74.530  0.00  0.00            
ATOM   4591 HE22 GLN X 290      69.200  68.210  74.440  0.00  0.00            
ATOM   4592  C   GLN X 290      74.400  69.950  70.800  0.00  0.00            
ATOM   4593  O   GLN X 290      74.520  69.780  69.590  0.00  0.00            
ATOM   4594  N   GLN X 291      74.490  71.130  71.430  0.00  0.00            
ATOM   4595  H   GLN X 291      74.410  71.080  72.430  0.00  0.00            
ATOM   4596  CA  GLN X 291      74.930  72.390  70.860  0.00  0.00            
ATOM   4597  HA  GLN X 291      74.440  72.560  69.900  0.00  0.00            
ATOM   4598  CB  GLN X 291      74.510  73.530  71.780  0.00  0.00            
ATOM   4599  HB1 GLN X 291      75.180  74.350  71.550  0.00  0.00            
ATOM   4600  HB2 GLN X 291      74.790  73.340  72.810  0.00  0.00            
ATOM   4601  CG  GLN X 291      73.040  73.940  71.750  0.00  0.00            
ATOM   4602  HG1 GLN X 291      72.300  73.140  71.680  0.00  0.00            
ATOM   4603  HG2 GLN X 291      72.910  74.490  70.810  0.00  0.00            
ATOM   4604  CD  GLN X 291      72.560  74.880  72.850  0.00  0.00            
ATOM   4605  OE1 GLN X 291      72.570  76.090  72.660  0.00  0.00            
ATOM   4606  NE2 GLN X 291      72.160  74.430  74.040  0.00  0.00            
ATOM   4607 HE21 GLN X 291      72.150  73.440  74.230  0.00  0.00            
ATOM   4608 HE22 GLN X 291      71.830  75.050  74.760  0.00  0.00            
ATOM   4609  C   GLN X 291      76.420  72.420  70.550  0.00  0.00            
ATOM   4610  O   GLN X 291      76.820  72.850  69.470  0.00  0.00            
ATOM   4611  N   ALA X 292      77.320  71.920  71.400  0.00  0.00            
ATOM   4612  H   ALA X 292      77.080  71.690  72.360  0.00  0.00            
ATOM   4613  CA  ALA X 292      78.740  71.890  71.120  0.00  0.00            
ATOM   4614  HA  ALA X 292      79.130  72.870  70.860  0.00  0.00            
ATOM   4615  CB  ALA X 292      79.380  71.580  72.470  0.00  0.00            
ATOM   4616  HB1 ALA X 292      79.230  70.520  72.680  0.00  0.00            
ATOM   4617  HB2 ALA X 292      80.450  71.790  72.370  0.00  0.00            
ATOM   4618  HB3 ALA X 292      78.890  72.190  73.230  0.00  0.00            
ATOM   4619  C   ALA X 292      79.150  70.970  69.990  0.00  0.00            
ATOM   4620  O   ALA X 292      80.130  71.190  69.270  0.00  0.00            
ATOM   4621  N   ALA X 293      78.450  69.850  69.760  0.00  0.00            
ATOM   4622  H   ALA X 293      77.800  69.530  70.470  0.00  0.00            
ATOM   4623  CA  ALA X 293      78.710  68.940  68.660  0.00  0.00            
ATOM   4624  HA  ALA X 293      79.780  68.790  68.520  0.00  0.00            
ATOM   4625  CB  ALA X 293      77.980  67.620  68.860  0.00  0.00            
ATOM   4626  HB1 ALA X 293      78.170  67.220  69.860  0.00  0.00            
ATOM   4627  HB2 ALA X 293      76.900  67.720  68.780  0.00  0.00            
ATOM   4628  HB3 ALA X 293      78.300  66.840  68.170  0.00  0.00            
ATOM   4629  C   ALA X 293      78.350  69.450  67.280  0.00  0.00            
ATOM   4630  O   ALA X 293      78.950  69.110  66.260  0.00  0.00            
ATOM   4631  N   SER X 294      77.300  70.250  67.090  0.00  0.00            
ATOM   4632  H   SER X 294      76.810  70.390  67.960  0.00  0.00            
ATOM   4633  CA  SER X 294      77.060  70.830  65.780  0.00  0.00            
ATOM   4634  HA  SER X 294      77.010  70.120  64.960  0.00  0.00            
ATOM   4635  CB  SER X 294      75.650  71.430  65.760  0.00  0.00            
ATOM   4636  HB1 SER X 294      75.520  71.960  64.820  0.00  0.00            
ATOM   4637  HB2 SER X 294      75.430  72.080  66.610  0.00  0.00            
ATOM   4638  OG  SER X 294      74.640  70.450  65.780  0.00  0.00            
ATOM   4639  HG  SER X 294      74.890  69.860  65.060  0.00  0.00            
ATOM   4640  C   SER X 294      78.050  71.940  65.470  0.00  0.00            
ATOM   4641  O   SER X 294      78.570  72.090  64.370  0.00  0.00            
ATOM   4642  N   THR X 295      78.490  72.760  66.430  0.00  0.00            
ATOM   4643  H   THR X 295      77.900  72.690  67.250  0.00  0.00            
ATOM   4644  CA  THR X 295      79.370  73.900  66.320  0.00  0.00            
ATOM   4645  HA  THR X 295      79.270  74.280  65.300  0.00  0.00            
ATOM   4646  CB  THR X 295      78.920  75.000  67.280  0.00  0.00            
ATOM   4647  HB  THR X 295      79.600  75.830  67.090  0.00  0.00            
ATOM   4648  CG2 THR X 295      77.440  75.300  67.070  0.00  0.00            
ATOM   4649 HG21 THR X 295      77.280  76.200  67.670  0.00  0.00            
ATOM   4650 HG22 THR X 295      77.070  75.570  66.080  0.00  0.00            
ATOM   4651 HG23 THR X 295      76.850  74.490  67.490  0.00  0.00            
ATOM   4652  OG1 THR X 295      78.910  74.640  68.640  0.00  0.00            
ATOM   4653  HG1 THR X 295      78.010  74.600  68.960  0.00  0.00            
ATOM   4654  C   THR X 295      80.850  73.570  66.410  0.00  0.00            
ATOM   4655  O   THR X 295      81.620  74.490  66.130  0.00  0.00            
ATOM   4656  N   ARG X 296      81.280  72.380  66.820  0.00  0.00            
ATOM   4657  H   ARG X 296      80.510  71.890  67.260  0.00  0.00            
ATOM   4658  CA  ARG X 296      82.650  71.920  66.800  0.00  0.00            
ATOM   4659  HA  ARG X 296      83.260  72.680  66.320  0.00  0.00            
ATOM   4660  CB  ARG X 296      83.210  71.790  68.210  0.00  0.00            
ATOM   4661  HB1 ARG X 296      84.200  71.350  68.120  0.00  0.00            
ATOM   4662  HB2 ARG X 296      82.600  71.000  68.640  0.00  0.00            
ATOM   4663  CG  ARG X 296      82.990  73.020  69.090  0.00  0.00            
ATOM   4664  HG1 ARG X 296      81.930  73.050  69.330  0.00  0.00            
ATOM   4665  HG2 ARG X 296      83.260  73.900  68.520  0.00  0.00            
ATOM   4666  CD  ARG X 296      83.740  72.980  70.420  0.00  0.00            
ATOM   4667  HD1 ARG X 296      84.810  72.860  70.260  0.00  0.00            
ATOM   4668  HD2 ARG X 296      83.370  72.140  71.010  0.00  0.00            
ATOM   4669  NE  ARG X 296      83.560  74.190  71.230  0.00  0.00            
ATOM   4670  HE  ARG X 296      82.970  74.100  72.040  0.00  0.00            
ATOM   4671  CZ  ARG X 296      83.910  75.440  70.880  0.00  0.00            
ATOM   4672  NH1 ARG X 296      84.610  75.740  69.780  0.00  0.00            
ATOM   4673 HH11 ARG X 296      84.670  75.080  69.030  0.00  0.00            
ATOM   4674 HH12 ARG X 296      84.860  76.700  69.570  0.00  0.00            
ATOM   4675  NH2 ARG X 296      83.670  76.430  71.740  0.00  0.00            
ATOM   4676 HH21 ARG X 296      83.180  76.320  72.620  0.00  0.00            
ATOM   4677 HH22 ARG X 296      83.900  77.390  71.520  0.00  0.00            
ATOM   4678  C   ARG X 296      83.000  70.740  65.890  0.00  0.00            
ATOM   4679  O   ARG X 296      84.090  70.780  65.320  0.00  0.00            
ATOM   4680  N   LEU X 297      82.060  69.800  65.850  0.00  0.00            
ATOM   4681  H   LEU X 297      81.160  69.970  66.270  0.00  0.00            
ATOM   4682  CA  LEU X 297      82.170  68.570  65.090  0.00  0.00            
ATOM   4683  HA  LEU X 297      83.230  68.420  64.910  0.00  0.00            
ATOM   4684  CB  LEU X 297      81.790  67.450  66.040  0.00  0.00            
ATOM   4685  HB1 LEU X 297      81.970  66.490  65.560  0.00  0.00            
ATOM   4686  HB2 LEU X 297      80.700  67.450  66.130  0.00  0.00            
ATOM   4687  CG  LEU X 297      82.410  67.350  67.430  0.00  0.00            
ATOM   4688  HG  LEU X 297      82.160  68.180  68.090  0.00  0.00            
ATOM   4689  CD1 LEU X 297      81.940  66.040  68.060  0.00  0.00            
ATOM   4690 HD11 LEU X 297      80.860  66.000  67.900  0.00  0.00            
ATOM   4691 HD12 LEU X 297      82.410  65.220  67.520  0.00  0.00            
ATOM   4692 HD13 LEU X 297      82.140  65.870  69.110  0.00  0.00            
ATOM   4693  CD2 LEU X 297      83.920  67.190  67.380  0.00  0.00            
ATOM   4694 HD21 LEU X 297      84.410  66.870  68.300  0.00  0.00            
ATOM   4695 HD22 LEU X 297      84.130  66.460  66.600  0.00  0.00            
ATOM   4696 HD23 LEU X 297      84.250  68.220  67.210  0.00  0.00            
ATOM   4697  C   LEU X 297      81.370  68.510  63.800  0.00  0.00            
ATOM   4698  O   LEU X 297      81.740  67.680  62.980  0.00  0.00            
ATOM   4699  N   GLY X 298      80.320  69.320  63.640  0.00  0.00            
ATOM   4700  H   GLY X 298      80.110  69.830  64.490  0.00  0.00            
ATOM   4701  CA  GLY X 298      79.370  69.310  62.550  0.00  0.00            
ATOM   4702  HA1 GLY X 298      79.850  69.210  61.580  0.00  0.00            
ATOM   4703  HA2 GLY X 298      78.870  70.280  62.600  0.00  0.00            
ATOM   4704  C   GLY X 298      78.250  68.280  62.480  0.00  0.00            
ATOM   4705  O   GLY X 298      77.690  67.950  61.440  0.00  0.00            
ATOM   4706  N   PHE X 299      77.970  67.670  63.640  0.00  0.00            
ATOM   4707  H   PHE X 299      78.630  67.870  64.380  0.00  0.00            
ATOM   4708  CA  PHE X 299      76.910  66.700  63.770  0.00  0.00            
ATOM   4709  HA  PHE X 299      76.890  66.170  62.810  0.00  0.00            
ATOM   4710  CB  PHE X 299      77.210  65.780  64.950  0.00  0.00            
ATOM   4711  HB1 PHE X 299      76.430  65.040  65.140  0.00  0.00            
ATOM   4712  HB2 PHE X 299      77.160  66.430  65.820  0.00  0.00            
ATOM   4713  CG  PHE X 299      78.550  65.100  64.940  0.00  0.00            
ATOM   4714  CD1 PHE X 299      78.980  64.520  66.150  0.00  0.00            
ATOM   4715  HD1 PHE X 299      78.380  64.700  67.030  0.00  0.00            
ATOM   4716  CE1 PHE X 299      80.150  63.770  66.270  0.00  0.00            
ATOM   4717  HE1 PHE X 299      80.370  63.340  67.230  0.00  0.00            
ATOM   4718  CZ  PHE X 299      80.860  63.410  65.110  0.00  0.00            
ATOM   4719  HZ  PHE X 299      81.720  62.770  65.070  0.00  0.00            
ATOM   4720  CE2 PHE X 299      80.430  63.980  63.900  0.00  0.00            
ATOM   4721  HE2 PHE X 299      81.020  63.930  63.000  0.00  0.00            
ATOM   4722  CD2 PHE X 299      79.320  64.830  63.810  0.00  0.00            
ATOM   4723  HD2 PHE X 299      79.060  65.290  62.860  0.00  0.00            
ATOM   4724  C   PHE X 299      75.560  67.380  63.960  0.00  0.00            
ATOM   4725  O   PHE X 299      75.500  68.580  64.190  0.00  0.00            
ATOM   4726  N   GLY X 300      74.480  66.600  63.830  0.00  0.00            
ATOM   4727  H   GLY X 300      74.610  65.670  63.460  0.00  0.00            
ATOM   4728  CA  GLY X 300      73.060  66.820  64.010  0.00  0.00            
ATOM   4729  HA1 GLY X 300      72.470  66.160  63.370  0.00  0.00            
ATOM   4730  HA2 GLY X 300      72.740  67.860  63.920  0.00  0.00            
ATOM   4731  C   GLY X 300      72.750  66.370  65.430  0.00  0.00            
ATOM   4732  O   GLY X 300      73.350  65.380  65.840  0.00  0.00            
ATOM   4733  N   VAL X 301      71.630  66.800  66.010  0.00  0.00            
ATOM   4734  H   VAL X 301      71.040  67.390  65.440  0.00  0.00            
ATOM   4735  CA  VAL X 301      71.270  66.500  67.380  0.00  0.00            
ATOM   4736  HA  VAL X 301      72.060  66.810  68.060  0.00  0.00            
ATOM   4737  CB  VAL X 301      70.000  67.240  67.810  0.00  0.00            
ATOM   4738  HB  VAL X 301      69.180  67.210  67.090  0.00  0.00            
ATOM   4739  CG1 VAL X 301      69.400  66.650  69.080  0.00  0.00            
ATOM   4740 HG11 VAL X 301      68.610  67.330  69.420  0.00  0.00            
ATOM   4741 HG12 VAL X 301      68.930  65.690  68.900  0.00  0.00            
ATOM   4742 HG13 VAL X 301      70.210  66.600  69.810  0.00  0.00            
ATOM   4743  CG2 VAL X 301      70.380  68.700  67.990  0.00  0.00            
ATOM   4744 HG21 VAL X 301      69.670  69.240  68.610  0.00  0.00            
ATOM   4745 HG22 VAL X 301      71.320  68.870  68.530  0.00  0.00            
ATOM   4746 HG23 VAL X 301      70.550  69.130  67.000  0.00  0.00            
ATOM   4747  C   VAL X 301      71.190  65.000  67.630  0.00  0.00            
ATOM   4748  O   VAL X 301      71.720  64.500  68.620  0.00  0.00            
ATOM   4749  N   LYS X 302      70.650  64.230  66.690  0.00  0.00            
ATOM   4750  H   LYS X 302      70.300  64.740  65.890  0.00  0.00            
ATOM   4751  CA  LYS X 302      70.280  62.830  66.820  0.00  0.00            
ATOM   4752  HA  LYS X 302      69.780  62.680  67.780  0.00  0.00            
ATOM   4753  CB  LYS X 302      69.360  62.510  65.640  0.00  0.00            
ATOM   4754  HB1 LYS X 302      69.790  62.580  64.640  0.00  0.00            
ATOM   4755  HB2 LYS X 302      68.490  63.160  65.670  0.00  0.00            
ATOM   4756  CG  LYS X 302      68.850  61.070  65.560  0.00  0.00            
ATOM   4757  HG1 LYS X 302      69.750  60.460  65.560  0.00  0.00            
ATOM   4758  HG2 LYS X 302      68.340  60.940  64.610  0.00  0.00            
ATOM   4759  CD  LYS X 302      67.810  60.650  66.600  0.00  0.00            
ATOM   4760  HD1 LYS X 302      66.870  61.210  66.530  0.00  0.00            
ATOM   4761  HD2 LYS X 302      68.320  60.720  67.550  0.00  0.00            
ATOM   4762  CE  LYS X 302      67.460  59.190  66.360  0.00  0.00            
ATOM   4763  HE1 LYS X 302      68.400  58.640  66.360  0.00  0.00            
ATOM   4764  HE2 LYS X 302      67.000  59.150  65.380  0.00  0.00            
ATOM   4765  NZ  LYS X 302      66.540  58.740  67.420  0.00  0.00            
ATOM   4766  HZ1 LYS X 302      66.790  58.850  68.400  0.00  0.00            
ATOM   4767  HZ2 LYS X 302      65.640  59.190  67.400  0.00  0.00            
ATOM   4768  HZ3 LYS X 302      66.490  57.730  67.360  0.00  0.00            
ATOM   4769  C   LYS X 302      71.520  61.960  66.710  0.00  0.00            
ATOM   4770  O   LYS X 302      71.680  61.020  67.490  0.00  0.00            
ATOM   4771  N   LYS X 303      72.480  62.270  65.840  0.00  0.00            
ATOM   4772  H   LYS X 303      72.340  63.100  65.270  0.00  0.00            
ATOM   4773  CA  LYS X 303      73.740  61.560  65.880  0.00  0.00            
ATOM   4774  HA  LYS X 303      73.520  60.490  65.870  0.00  0.00            
ATOM   4775  CB  LYS X 303      74.660  62.020  64.750  0.00  0.00            
ATOM   4776  HB1 LYS X 303      74.820  63.090  64.660  0.00  0.00            
ATOM   4777  HB2 LYS X 303      74.150  61.610  63.880  0.00  0.00            
ATOM   4778  CG  LYS X 303      76.090  61.500  64.780  0.00  0.00            
ATOM   4779  HG1 LYS X 303      76.070  60.420  64.660  0.00  0.00            
ATOM   4780  HG2 LYS X 303      76.610  61.750  65.710  0.00  0.00            
ATOM   4781  CD  LYS X 303      76.830  62.010  63.550  0.00  0.00            
ATOM   4782  HD1 LYS X 303      76.920  63.090  63.630  0.00  0.00            
ATOM   4783  HD2 LYS X 303      76.320  61.810  62.610  0.00  0.00            
ATOM   4784  CE  LYS X 303      78.240  61.420  63.500  0.00  0.00            
ATOM   4785  HE1 LYS X 303      78.180  60.360  63.710  0.00  0.00            
ATOM   4786  HE2 LYS X 303      78.790  61.930  64.290  0.00  0.00            
ATOM   4787  NZ  LYS X 303      78.880  61.740  62.210  0.00  0.00            
ATOM   4788  HZ1 LYS X 303      78.950  62.710  61.950  0.00  0.00            
ATOM   4789  HZ2 LYS X 303      79.770  61.270  62.130  0.00  0.00            
ATOM   4790  HZ3 LYS X 303      78.230  61.320  61.560  0.00  0.00            
ATOM   4791  C   LYS X 303      74.440  61.780  67.220  0.00  0.00            
ATOM   4792  O   LYS X 303      75.010  60.820  67.730  0.00  0.00            
ATOM   4793  N   THR X 304      74.290  62.960  67.830  0.00  0.00            
ATOM   4794  H   THR X 304      73.800  63.640  67.260  0.00  0.00            
ATOM   4795  CA  THR X 304      74.860  63.300  69.120  0.00  0.00            
ATOM   4796  HA  THR X 304      75.910  63.030  69.050  0.00  0.00            
ATOM   4797  CB  THR X 304      74.890  64.790  69.440  0.00  0.00            
ATOM   4798  HB  THR X 304      73.850  65.090  69.590  0.00  0.00            
ATOM   4799  CG2 THR X 304      75.630  65.000  70.760  0.00  0.00            
ATOM   4800 HG21 THR X 304      75.910  66.050  70.860  0.00  0.00            
ATOM   4801 HG22 THR X 304      74.990  64.790  71.620  0.00  0.00            
ATOM   4802 HG23 THR X 304      76.590  64.490  70.760  0.00  0.00            
ATOM   4803  OG1 THR X 304      75.470  65.520  68.390  0.00  0.00            
ATOM   4804  HG1 THR X 304      74.900  66.230  68.080  0.00  0.00            
ATOM   4805  C   THR X 304      74.290  62.450  70.250  0.00  0.00            
ATOM   4806  O   THR X 304      75.040  61.880  71.030  0.00  0.00            
ATOM   4807  N   MET X 305      72.960  62.440  70.380  0.00  0.00            
ATOM   4808  H   MET X 305      72.450  62.950  69.670  0.00  0.00            
ATOM   4809  CA  MET X 305      72.160  61.740  71.370  0.00  0.00            
ATOM   4810  HA  MET X 305      72.620  61.960  72.330  0.00  0.00            
ATOM   4811  CB  MET X 305      70.670  62.050  71.330  0.00  0.00            
ATOM   4812  HB1 MET X 305      70.160  61.390  72.040  0.00  0.00            
ATOM   4813  HB2 MET X 305      70.210  62.070  70.340  0.00  0.00            
ATOM   4814  CG  MET X 305      70.570  63.460  71.890  0.00  0.00            
ATOM   4815  HG1 MET X 305      71.060  64.140  71.190  0.00  0.00            
ATOM   4816  HG2 MET X 305      71.040  63.580  72.870  0.00  0.00            
ATOM   4817  SD  MET X 305      68.810  63.900  71.930  0.00  0.00            
ATOM   4818  CE  MET X 305      68.760  65.420  72.920  0.00  0.00            
ATOM   4819  HE1 MET X 305      68.920  65.320  73.990  0.00  0.00            
ATOM   4820  HE2 MET X 305      69.430  66.150  72.470  0.00  0.00            
ATOM   4821  HE3 MET X 305      67.760  65.840  72.900  0.00  0.00            
ATOM   4822  C   MET X 305      72.370  60.250  71.190  0.00  0.00            
ATOM   4823  O   MET X 305      72.600  59.550  72.180  0.00  0.00            
ATOM   4824  N   MET X 306      72.410  59.690  69.980  0.00  0.00            
ATOM   4825  H   MET X 306      72.540  60.370  69.240  0.00  0.00            
ATOM   4826  CA  MET X 306      72.660  58.290  69.720  0.00  0.00            
ATOM   4827  HA  MET X 306      71.940  57.640  70.210  0.00  0.00            
ATOM   4828  CB  MET X 306      72.490  57.960  68.230  0.00  0.00            
ATOM   4829  HB1 MET X 306      72.830  56.930  68.110  0.00  0.00            
ATOM   4830  HB2 MET X 306      73.140  58.600  67.630  0.00  0.00            
ATOM   4831  CG  MET X 306      71.060  58.020  67.700  0.00  0.00            
ATOM   4832  HG1 MET X 306      70.580  58.940  68.030  0.00  0.00            
ATOM   4833  HG2 MET X 306      70.460  57.200  68.090  0.00  0.00            
ATOM   4834  SD  MET X 306      70.910  57.840  65.910  0.00  0.00            
ATOM   4835  CE  MET X 306      71.690  56.280  65.440  0.00  0.00            
ATOM   4836  HE1 MET X 306      72.760  56.360  65.600  0.00  0.00            
ATOM   4837  HE2 MET X 306      71.280  55.410  65.960  0.00  0.00            
ATOM   4838  HE3 MET X 306      71.550  56.180  64.360  0.00  0.00            
ATOM   4839  C   MET X 306      74.070  57.890  70.140  0.00  0.00            
ATOM   4840  O   MET X 306      74.210  56.850  70.770  0.00  0.00            
ATOM   4841  N   MET X 307      75.140  58.590  69.740  0.00  0.00            
ATOM   4842  H   MET X 307      74.840  59.360  69.170  0.00  0.00            
ATOM   4843  CA  MET X 307      76.530  58.360  70.080  0.00  0.00            
ATOM   4844  HA  MET X 307      76.780  57.340  69.750  0.00  0.00            
ATOM   4845  CB  MET X 307      77.420  59.280  69.260  0.00  0.00            
ATOM   4846  HB1 MET X 307      77.190  60.330  69.480  0.00  0.00            
ATOM   4847  HB2 MET X 307      77.120  59.190  68.210  0.00  0.00            
ATOM   4848  CG  MET X 307      78.910  58.960  69.260  0.00  0.00            
ATOM   4849  HG1 MET X 307      79.140  57.890  69.230  0.00  0.00            
ATOM   4850  HG2 MET X 307      79.340  59.240  70.220  0.00  0.00            
ATOM   4851  SD  MET X 307      79.780  59.900  67.980  0.00  0.00            
ATOM   4852  CE  MET X 307      79.060  59.140  66.500  0.00  0.00            
ATOM   4853  HE1 MET X 307      78.530  58.240  66.830  0.00  0.00            
ATOM   4854  HE2 MET X 307      78.400  59.860  66.030  0.00  0.00            
ATOM   4855  HE3 MET X 307      79.900  58.770  65.900  0.00  0.00            
ATOM   4856  C   MET X 307      76.700  58.420  71.590  0.00  0.00            
ATOM   4857  O   MET X 307      77.380  57.550  72.120  0.00  0.00            
ATOM   4858  N   ALA X 308      76.050  59.360  72.280  0.00  0.00            
ATOM   4859  H   ALA X 308      75.440  59.970  71.770  0.00  0.00            
ATOM   4860  CA  ALA X 308      76.030  59.500  73.730  0.00  0.00            
ATOM   4861  HA  ALA X 308      77.080  59.590  74.010  0.00  0.00            
ATOM   4862  CB  ALA X 308      75.440  60.840  74.160  0.00  0.00            
ATOM   4863  HB1 ALA X 308      75.090  60.620  75.170  0.00  0.00            
ATOM   4864  HB2 ALA X 308      76.140  61.680  74.170  0.00  0.00            
ATOM   4865  HB3 ALA X 308      74.420  60.950  73.780  0.00  0.00            
ATOM   4866  C   ALA X 308      75.430  58.240  74.340  0.00  0.00            
ATOM   4867  O   ALA X 308      76.010  57.680  75.270  0.00  0.00            
ATOM   4868  N   GLN X 309      74.270  57.760  73.880  0.00  0.00            
ATOM   4869  H   GLN X 309      73.960  58.290  73.080  0.00  0.00            
ATOM   4870  CA  GLN X 309      73.640  56.490  74.180  0.00  0.00            
ATOM   4871  HA  GLN X 309      73.310  56.480  75.220  0.00  0.00            
ATOM   4872  CB  GLN X 309      72.280  56.300  73.510  0.00  0.00            
ATOM   4873  HB1 GLN X 309      71.870  55.300  73.680  0.00  0.00            
ATOM   4874  HB2 GLN X 309      72.430  56.320  72.440  0.00  0.00            
ATOM   4875  CG  GLN X 309      71.190  57.230  74.040  0.00  0.00            
ATOM   4876  HG1 GLN X 309      71.700  58.050  74.550  0.00  0.00            
ATOM   4877  HG2 GLN X 309      70.680  56.650  74.810  0.00  0.00            
ATOM   4878  CD  GLN X 309      70.160  57.690  73.020  0.00  0.00            
ATOM   4879  OE1 GLN X 309      69.760  57.060  72.040  0.00  0.00            
ATOM   4880  NE2 GLN X 309      69.500  58.780  73.420  0.00  0.00            
ATOM   4881 HE21 GLN X 309      69.650  59.130  74.360  0.00  0.00            
ATOM   4882 HE22 GLN X 309      68.740  59.040  72.820  0.00  0.00            
ATOM   4883  C   GLN X 309      74.560  55.280  74.130  0.00  0.00            
ATOM   4884  O   GLN X 309      74.800  54.590  75.120  0.00  0.00            
ATOM   4885  N   ARG X 310      75.250  55.150  72.990  0.00  0.00            
ATOM   4886  H   ARG X 310      75.090  55.820  72.260  0.00  0.00            
ATOM   4887  CA  ARG X 310      76.150  54.030  72.750  0.00  0.00            
ATOM   4888  HA  ARG X 310      75.700  53.070  72.980  0.00  0.00            
ATOM   4889  CB  ARG X 310      76.340  54.080  71.240  0.00  0.00            
ATOM   4890  HB1 ARG X 310      77.200  54.710  71.040  0.00  0.00            
ATOM   4891  HB2 ARG X 310      75.480  54.530  70.740  0.00  0.00            
ATOM   4892  CG  ARG X 310      76.720  52.790  70.520  0.00  0.00            
ATOM   4893  HG1 ARG X 310      75.850  52.130  70.480  0.00  0.00            
ATOM   4894  HG2 ARG X 310      77.610  52.400  71.010  0.00  0.00            
ATOM   4895  CD  ARG X 310      77.180  53.200  69.120  0.00  0.00            
ATOM   4896  HD1 ARG X 310      77.600  52.330  68.620  0.00  0.00            
ATOM   4897  HD2 ARG X 310      77.970  53.940  69.260  0.00  0.00            
ATOM   4898  NE  ARG X 310      76.060  53.680  68.320  0.00  0.00            
ATOM   4899  HE  ARG X 310      75.240  53.090  68.440  0.00  0.00            
ATOM   4900  CZ  ARG X 310      76.000  54.870  67.700  0.00  0.00            
ATOM   4901  NH1 ARG X 310      77.100  55.520  67.310  0.00  0.00            
ATOM   4902 HH11 ARG X 310      77.980  55.090  67.530  0.00  0.00            
ATOM   4903 HH12 ARG X 310      77.000  56.270  66.640  0.00  0.00            
ATOM   4904  NH2 ARG X 310      74.820  55.440  67.410  0.00  0.00            
ATOM   4905 HH21 ARG X 310      74.000  54.950  67.730  0.00  0.00            
ATOM   4906 HH22 ARG X 310      74.670  56.300  66.900  0.00  0.00            
ATOM   4907  C   ARG X 310      77.440  54.140  73.550  0.00  0.00            
ATOM   4908  O   ARG X 310      77.900  53.030  73.790  0.00  0.00            
ATOM   4909  N   LEU X 311      77.860  55.310  74.030  0.00  0.00            
ATOM   4910  H   LEU X 311      77.410  56.140  73.650  0.00  0.00            
ATOM   4911  CA  LEU X 311      78.930  55.510  74.980  0.00  0.00            
ATOM   4912  HA  LEU X 311      79.810  54.940  74.660  0.00  0.00            
ATOM   4913  CB  LEU X 311      79.340  56.980  74.870  0.00  0.00            
ATOM   4914  HB1 LEU X 311      79.910  57.250  75.760  0.00  0.00            
ATOM   4915  HB2 LEU X 311      78.440  57.580  74.970  0.00  0.00            
ATOM   4916  CG  LEU X 311      80.170  57.500  73.700  0.00  0.00            
ATOM   4917  HG  LEU X 311      79.690  57.060  72.830  0.00  0.00            
ATOM   4918  CD1 LEU X 311      80.260  59.030  73.710  0.00  0.00            
ATOM   4919 HD11 LEU X 311      80.720  59.380  74.630  0.00  0.00            
ATOM   4920 HD12 LEU X 311      81.040  59.330  73.010  0.00  0.00            
ATOM   4921 HD13 LEU X 311      79.260  59.440  73.580  0.00  0.00            
ATOM   4922  CD2 LEU X 311      81.630  57.100  73.890  0.00  0.00            
ATOM   4923 HD21 LEU X 311      81.730  56.050  74.200  0.00  0.00            
ATOM   4924 HD22 LEU X 311      82.140  57.080  72.930  0.00  0.00            
ATOM   4925 HD23 LEU X 311      82.190  57.690  74.620  0.00  0.00            
ATOM   4926  C   LEU X 311      78.530  55.150  76.410  0.00  0.00            
ATOM   4927  O   LEU X 311      79.290  54.680  77.240  0.00  0.00            
ATOM   4928  N   TYR X 312      77.250  55.370  76.700  0.00  0.00            
ATOM   4929  H   TYR X 312      76.710  55.920  76.040  0.00  0.00            
ATOM   4930  CA  TYR X 312      76.750  55.220  78.050  0.00  0.00            
ATOM   4931  HA  TYR X 312      77.500  55.520  78.780  0.00  0.00            
ATOM   4932  CB  TYR X 312      75.640  56.220  78.340  0.00  0.00            
ATOM   4933  HB1 TYR X 312      74.880  56.140  77.560  0.00  0.00            
ATOM   4934  HB2 TYR X 312      76.160  57.170  78.450  0.00  0.00            
ATOM   4935  CG  TYR X 312      75.050  55.860  79.680  0.00  0.00            
ATOM   4936  CD1 TYR X 312      75.750  56.030  80.880  0.00  0.00            
ATOM   4937  HD1 TYR X 312      76.680  56.590  80.920  0.00  0.00            
ATOM   4938  CE1 TYR X 312      75.170  55.650  82.090  0.00  0.00            
ATOM   4939  HE1 TYR X 312      75.760  55.800  82.990  0.00  0.00            
ATOM   4940  CZ  TYR X 312      73.920  55.010  82.070  0.00  0.00            
ATOM   4941  OH  TYR X 312      73.190  54.580  83.140  0.00  0.00            
ATOM   4942  HH  TYR X 312      72.270  54.380  82.940  0.00  0.00            
ATOM   4943  CE2 TYR X 312      73.220  54.860  80.850  0.00  0.00            
ATOM   4944  HE2 TYR X 312      72.220  54.470  80.800  0.00  0.00            
ATOM   4945  CD2 TYR X 312      73.800  55.240  79.630  0.00  0.00            
ATOM   4946  HD2 TYR X 312      73.190  55.080  78.750  0.00  0.00            
ATOM   4947  C   TYR X 312      76.370  53.770  78.340  0.00  0.00            
ATOM   4948  O   TYR X 312      76.750  53.160  79.340  0.00  0.00            
ATOM   4949  N   GLU X 313      75.690  53.150  77.370  0.00  0.00            
ATOM   4950  H   GLU X 313      75.480  53.630  76.500  0.00  0.00            
ATOM   4951  CA  GLU X 313      75.440  51.730  77.240  0.00  0.00            
ATOM   4952  HA  GLU X 313      74.600  51.400  77.860  0.00  0.00            
ATOM   4953  CB  GLU X 313      75.060  51.540  75.780  0.00  0.00            
ATOM   4954  HB1 GLU X 313      75.800  52.000  75.120  0.00  0.00            
ATOM   4955  HB2 GLU X 313      74.190  52.160  75.550  0.00  0.00            
ATOM   4956  CG  GLU X 313      74.620  50.130  75.420  0.00  0.00            
ATOM   4957  HG1 GLU X 313      73.840  49.870  76.140  0.00  0.00            
ATOM   4958  HG2 GLU X 313      75.440  49.440  75.590  0.00  0.00            
ATOM   4959  CD  GLU X 313      74.140  49.960  73.980  0.00  0.00            
ATOM   4960  OE1 GLU X 313      72.910  49.830  73.770  0.00  0.00            
ATOM   4961  OE2 GLU X 313      75.050  49.910  73.130  0.00  0.00            
ATOM   4962  C   GLU X 313      76.650  50.910  77.650  0.00  0.00            
ATOM   4963  O   GLU X 313      76.560  49.860  78.290  0.00  0.00            
ATOM   4964  N   ALA X 314      77.820  51.380  77.230  0.00  0.00            
ATOM   4965  H   ALA X 314      77.810  52.240  76.690  0.00  0.00            
ATOM   4966  CA  ALA X 314      79.140  50.800  77.410  0.00  0.00            
ATOM   4967  HA  ALA X 314      78.900  49.790  77.730  0.00  0.00            
ATOM   4968  CB  ALA X 314      79.800  50.850  76.030  0.00  0.00            
ATOM   4969  HB1 ALA X 314      80.770  50.370  76.030  0.00  0.00            
ATOM   4970  HB2 ALA X 314      79.130  50.510  75.240  0.00  0.00            
ATOM   4971  HB3 ALA X 314      80.190  51.820  75.730  0.00  0.00            
ATOM   4972  C   ALA X 314      80.000  51.460  78.480  0.00  0.00            
ATOM   4973  O   ALA X 314      81.150  51.080  78.650  0.00  0.00            
ATOM   4974  N   GLY X 315      79.440  52.300  79.350  0.00  0.00            
ATOM   4975  H   GLY X 315      78.450  52.440  79.230  0.00  0.00            
ATOM   4976  CA  GLY X 315      80.060  52.860  80.540  0.00  0.00            
ATOM   4977  HA1 GLY X 315      80.460  52.010  81.090  0.00  0.00            
ATOM   4978  HA2 GLY X 315      79.360  53.410  81.180  0.00  0.00            
ATOM   4979  C   GLY X 315      81.200  53.810  80.200  0.00  0.00            
ATOM   4980  O   GLY X 315      81.950  54.170  81.110  0.00  0.00            
ATOM   4981  N   TYR X 316      81.380  54.320  78.980  0.00  0.00            
ATOM   4982  H   TYR X 316      80.680  54.050  78.310  0.00  0.00            
ATOM   4983  CA  TYR X 316      82.350  55.360  78.730  0.00  0.00            
ATOM   4984  HA  TYR X 316      83.280  55.130  79.260  0.00  0.00            
ATOM   4985  CB  TYR X 316      82.580  55.420  77.230  0.00  0.00            
ATOM   4986  HB1 TYR X 316      83.180  56.320  77.100  0.00  0.00            
ATOM   4987  HB2 TYR X 316      81.680  55.700  76.670  0.00  0.00            
ATOM   4988  CG  TYR X 316      83.220  54.240  76.550  0.00  0.00            
ATOM   4989  CD1 TYR X 316      84.560  53.870  76.710  0.00  0.00            
ATOM   4990  HD1 TYR X 316      85.230  54.550  77.220  0.00  0.00            
ATOM   4991  CE1 TYR X 316      85.000  52.650  76.180  0.00  0.00            
ATOM   4992  HE1 TYR X 316      86.040  52.370  76.300  0.00  0.00            
ATOM   4993  CZ  TYR X 316      84.150  51.880  75.370  0.00  0.00            
ATOM   4994  OH  TYR X 316      84.640  50.690  74.900  0.00  0.00            
ATOM   4995  HH  TYR X 316      83.910  50.120  74.640  0.00  0.00            
ATOM   4996  CE2 TYR X 316      82.820  52.300  75.190  0.00  0.00            
ATOM   4997  HE2 TYR X 316      82.140  51.730  74.580  0.00  0.00            
ATOM   4998  CD2 TYR X 316      82.350  53.500  75.730  0.00  0.00            
ATOM   4999  HD2 TYR X 316      81.350  53.810  75.460  0.00  0.00            
ATOM   5000  C   TYR X 316      82.050  56.740  79.300  0.00  0.00            
ATOM   5001  O   TYR X 316      83.000  57.490  79.520  0.00  0.00            
ATOM   5002  N   ILE X 317      80.800  57.110  79.600  0.00  0.00            
ATOM   5003  H   ILE X 317      80.090  56.390  79.630  0.00  0.00            
ATOM   5004  CA  ILE X 317      80.390  58.390  80.130  0.00  0.00            
ATOM   5005  HA  ILE X 317      81.300  58.880  80.480  0.00  0.00            
ATOM   5006  CB  ILE X 317      79.780  59.280  79.050  0.00  0.00            
ATOM   5007  HB  ILE X 317      79.320  60.110  79.580  0.00  0.00            
ATOM   5008  CG2 ILE X 317      80.890  59.790  78.130  0.00  0.00            
ATOM   5009 HG21 ILE X 317      81.630  60.300  78.750  0.00  0.00            
ATOM   5010 HG22 ILE X 317      81.420  58.970  77.650  0.00  0.00            
ATOM   5011 HG23 ILE X 317      80.530  60.440  77.340  0.00  0.00            
ATOM   5012  CG1 ILE X 317      78.570  58.630  78.390  0.00  0.00            
ATOM   5013 HG11 ILE X 317      77.960  58.040  79.080  0.00  0.00            
ATOM   5014 HG12 ILE X 317      78.890  57.930  77.610  0.00  0.00            
ATOM   5015  CD  ILE X 317      77.720  59.660  77.650  0.00  0.00            
ATOM   5016  HD1 ILE X 317      77.280  60.380  78.340  0.00  0.00            
ATOM   5017  HD2 ILE X 317      78.240  60.080  76.790  0.00  0.00            
ATOM   5018  HD3 ILE X 317      76.820  59.140  77.330  0.00  0.00            
ATOM   5019  C   ILE X 317      79.510  58.390  81.370  0.00  0.00            
ATOM   5020  O   ILE X 317      79.040  57.310  81.740  0.00  0.00            
ATOM   5021  N   THR X 318      79.300  59.470  82.120  0.00  0.00            
ATOM   5022  H   THR X 318      79.900  60.270  81.980  0.00  0.00            
ATOM   5023  CA  THR X 318      78.270  59.690  83.120  0.00  0.00            
ATOM   5024  HA  THR X 318      78.420  58.920  83.890  0.00  0.00            
ATOM   5025  CB  THR X 318      78.250  61.030  83.840  0.00  0.00            
ATOM   5026  HB  THR X 318      77.600  61.680  83.250  0.00  0.00            
ATOM   5027  CG2 THR X 318      77.770  61.000  85.290  0.00  0.00            
ATOM   5028 HG21 THR X 318      77.600  62.030  85.610  0.00  0.00            
ATOM   5029 HG22 THR X 318      76.790  60.530  85.240  0.00  0.00            
ATOM   5030 HG23 THR X 318      78.490  60.500  85.930  0.00  0.00            
ATOM   5031  OG1 THR X 318      79.520  61.640  83.790  0.00  0.00            
ATOM   5032  HG1 THR X 318      79.530  62.480  84.250  0.00  0.00            
ATOM   5033  C   THR X 318      76.930  59.610  82.420  0.00  0.00            
ATOM   5034  O   THR X 318      76.850  59.990  81.250  0.00  0.00            
ATOM   5035  N   TYR X 319      75.820  59.280  83.100  0.00  0.00            
ATOM   5036  H   TYR X 319      75.880  59.090  84.090  0.00  0.00            
ATOM   5037  CA  TYR X 319      74.500  59.150  82.520  0.00  0.00            
ATOM   5038  HA  TYR X 319      74.370  58.250  81.910  0.00  0.00            
ATOM   5039  CB  TYR X 319      73.490  58.900  83.630  0.00  0.00            
ATOM   5040  HB1 TYR X 319      73.610  59.670  84.390  0.00  0.00            
ATOM   5041  HB2 TYR X 319      73.820  57.960  84.070  0.00  0.00            
ATOM   5042  CG  TYR X 319      72.050  58.690  83.210  0.00  0.00            
ATOM   5043  CD1 TYR X 319      71.780  57.660  82.300  0.00  0.00            
ATOM   5044  HD1 TYR X 319      72.480  56.920  81.970  0.00  0.00            
ATOM   5045  CE1 TYR X 319      70.470  57.480  81.840  0.00  0.00            
ATOM   5046  HE1 TYR X 319      70.170  56.690  81.170  0.00  0.00            
ATOM   5047  CZ  TYR X 319      69.440  58.330  82.300  0.00  0.00            
ATOM   5048  OH  TYR X 319      68.210  58.270  81.710  0.00  0.00            
ATOM   5049  HH  TYR X 319      67.480  58.790  82.060  0.00  0.00            
ATOM   5050  CE2 TYR X 319      69.680  59.310  83.290  0.00  0.00            
ATOM   5051  HE2 TYR X 319      68.820  59.860  83.650  0.00  0.00            
ATOM   5052  CD2 TYR X 319      71.010  59.510  83.680  0.00  0.00            
ATOM   5053  HD2 TYR X 319      71.140  60.220  84.470  0.00  0.00            
ATOM   5054  C   TYR X 319      74.020  60.400  81.790  0.00  0.00            
ATOM   5055  O   TYR X 319      74.130  61.520  82.260  0.00  0.00            
ATOM   5056  N   MET X 320      73.540  60.220  80.550  0.00  0.00            
ATOM   5057  H   MET X 320      73.350  59.250  80.380  0.00  0.00            
ATOM   5058  CA  MET X 320      73.490  61.200  79.490  0.00  0.00            
ATOM   5059  HA  MET X 320      74.320  61.900  79.640  0.00  0.00            
ATOM   5060  CB  MET X 320      73.760  60.580  78.120  0.00  0.00            
ATOM   5061  HB1 MET X 320      74.830  60.430  78.030  0.00  0.00            
ATOM   5062  HB2 MET X 320      73.430  61.300  77.370  0.00  0.00
[truncated: 347,052 more chars]
