# Supplementary material for: Unraveling topoisomerase IA gate dynamics in presence of PPEF and its preclinical evaluation against multidrug-resistant pathogens
Source: Commun Biol. 2023 Feb 18;6:195. doi: 10.1038/s42003-023-04412-1 (PMC9938908; doi:10.1038/s42003-023-04412-1)
Supplement: Supplementary file 9 — Supplementary Data 7 [file 42003_2023_4412_MOESM9_ESM.zip › Metadynamic-conformation/TopoIA/open.pdb]

CRYST1  144.302  144.302  144.302  90.00  90.00  90.00 P 1           1
ATOM      1  N   MET X   1      76.840  20.830  91.060  0.00  0.00            
ATOM      2  H1  MET X   1      77.420  21.610  91.330  0.00  0.00            
ATOM      3  H2  MET X   1      75.980  21.190  90.670  0.00  0.00            
ATOM      4  H3  MET X   1      76.510  20.330  91.880  0.00  0.00            
ATOM      5  CA  MET X   1      77.500  20.060  90.000  0.00  0.00            
ATOM      6  HA  MET X   1      78.510  19.880  90.350  0.00  0.00            
ATOM      7  CB  MET X   1      76.780  18.730  89.760  0.00  0.00            
ATOM      8  HB1 MET X   1      77.210  18.180  88.930  0.00  0.00            
ATOM      9  HB2 MET X   1      75.780  18.990  89.410  0.00  0.00            
ATOM     10  CG  MET X   1      76.700  17.780  90.950  0.00  0.00            
ATOM     11  HG1 MET X   1      76.290  16.820  90.640  0.00  0.00            
ATOM     12  HG2 MET X   1      76.200  18.130  91.860  0.00  0.00            
ATOM     13  SD  MET X   1      78.420  17.440  91.370  0.00  0.00            
ATOM     14  CE  MET X   1      78.210  16.330  92.780  0.00  0.00            
ATOM     15  HE1 MET X   1      79.130  15.990  93.260  0.00  0.00            
ATOM     16  HE2 MET X   1      77.620  16.720  93.620  0.00  0.00            
ATOM     17  HE3 MET X   1      77.670  15.520  92.300  0.00  0.00            
ATOM     18  C   MET X   1      77.600  20.910  88.740  0.00  0.00            
ATOM     19  O   MET X   1      76.650  21.050  87.980  0.00  0.00            
ATOM     20  N   GLY X   2      78.750  21.580  88.620  0.00  0.00            
ATOM     21  H   GLY X   2      79.460  21.320  89.290  0.00  0.00            
ATOM     22  CA  GLY X   2      79.190  22.290  87.430  0.00  0.00            
ATOM     23  HA1 GLY X   2      78.660  21.860  86.580  0.00  0.00            
ATOM     24  HA2 GLY X   2      80.270  22.150  87.430  0.00  0.00            
ATOM     25  C   GLY X   2      79.000  23.790  87.530  0.00  0.00            
ATOM     26  O   GLY X   2      78.770  24.360  88.600  0.00  0.00            
ATOM     27  N   LYS X   3      78.900  24.460  86.380  0.00  0.00            
ATOM     28  H   LYS X   3      78.950  23.900  85.540  0.00  0.00            
ATOM     29  CA  LYS X   3      78.810  25.900  86.220  0.00  0.00            
ATOM     30  HA  LYS X   3      79.150  26.310  87.170  0.00  0.00            
ATOM     31  CB  LYS X   3      79.750  26.540  85.200  0.00  0.00            
ATOM     32  HB1 LYS X   3      79.530  27.610  85.210  0.00  0.00            
ATOM     33  HB2 LYS X   3      79.460  26.190  84.210  0.00  0.00            
ATOM     34  CG  LYS X   3      81.240  26.240  85.380  0.00  0.00            
ATOM     35  HG1 LYS X   3      81.760  26.730  84.560  0.00  0.00            
ATOM     36  HG2 LYS X   3      81.270  25.180  85.150  0.00  0.00            
ATOM     37  CD  LYS X   3      81.990  26.610  86.660  0.00  0.00            
ATOM     38  HD1 LYS X   3      81.390  26.260  87.500  0.00  0.00            
ATOM     39  HD2 LYS X   3      82.080  27.700  86.670  0.00  0.00            
ATOM     40  CE  LYS X   3      83.370  25.970  86.750  0.00  0.00            
ATOM     41  HE1 LYS X   3      84.010  26.130  85.890  0.00  0.00            
ATOM     42  HE2 LYS X   3      83.170  24.900  86.780  0.00  0.00            
ATOM     43  NZ  LYS X   3      84.010  26.300  88.030  0.00  0.00            
ATOM     44  HZ1 LYS X   3      83.570  25.850  88.820  0.00  0.00            
ATOM     45  HZ2 LYS X   3      84.990  26.040  88.080  0.00  0.00            
ATOM     46  HZ3 LYS X   3      84.020  27.280  88.280  0.00  0.00            
ATOM     47  C   LYS X   3      77.410  26.470  86.060  0.00  0.00            
ATOM     48  O   LYS X   3      76.700  25.850  85.280  0.00  0.00            
ATOM     49  N   ALA X   4      77.130  27.660  86.610  0.00  0.00            
ATOM     50  H   ALA X   4      77.900  28.110  87.090  0.00  0.00            
ATOM     51  CA  ALA X   4      75.940  28.350  86.180  0.00  0.00            
ATOM     52  HA  ALA X   4      75.110  27.660  86.030  0.00  0.00            
ATOM     53  CB  ALA X   4      75.500  29.280  87.310  0.00  0.00            
ATOM     54  HB1 ALA X   4      75.380  28.680  88.210  0.00  0.00            
ATOM     55  HB2 ALA X   4      76.290  30.030  87.460  0.00  0.00            
ATOM     56  HB3 ALA X   4      74.550  29.750  87.070  0.00  0.00            
ATOM     57  C   ALA X   4      76.160  29.040  84.840  0.00  0.00            
ATOM     58  O   ALA X   4      77.260  29.430  84.480  0.00  0.00            
ATOM     59  N   LEU X   5      75.050  29.270  84.130  0.00  0.00            
ATOM     60  H   LEU X   5      74.150  29.030  84.530  0.00  0.00            
ATOM     61  CA  LEU X   5      75.090  29.710  82.750  0.00  0.00            
ATOM     62  HA  LEU X   5      76.150  29.770  82.490  0.00  0.00            
ATOM     63  CB  LEU X   5      74.490  28.620  81.860  0.00  0.00            
ATOM     64  HB1 LEU X   5      73.440  28.490  82.130  0.00  0.00            
ATOM     65  HB2 LEU X   5      75.070  27.710  82.020  0.00  0.00            
ATOM     66  CG  LEU X   5      74.530  28.980  80.380  0.00  0.00            
ATOM     67  HG  LEU X   5      74.080  29.960  80.230  0.00  0.00            
ATOM     68  CD1 LEU X   5      75.970  29.040  79.870  0.00  0.00            
ATOM     69 HD11 LEU X   5      75.900  28.890  78.790  0.00  0.00            
ATOM     70 HD12 LEU X   5      76.370  30.050  79.940  0.00  0.00            
ATOM     71 HD13 LEU X   5      76.560  28.230  80.310  0.00  0.00            
ATOM     72  CD2 LEU X   5      73.730  27.910  79.650  0.00  0.00            
ATOM     73 HD21 LEU X   5      72.750  28.010  80.110  0.00  0.00            
ATOM     74 HD22 LEU X   5      73.650  28.090  78.570  0.00  0.00            
ATOM     75 HD23 LEU X   5      74.090  26.900  79.840  0.00  0.00            
ATOM     76  C   LEU X   5      74.420  31.070  82.710  0.00  0.00            
ATOM     77  O   LEU X   5      73.230  31.190  82.980  0.00  0.00            
ATOM     78  N   VAL X   6      75.210  32.050  82.250  0.00  0.00            
ATOM     79  H   VAL X   6      76.150  31.820  81.970  0.00  0.00            
ATOM     80  CA  VAL X   6      74.750  33.300  81.680  0.00  0.00            
ATOM     81  HA  VAL X   6      73.790  33.530  82.130  0.00  0.00            
ATOM     82  CB  VAL X   6      75.720  34.430  82.020  0.00  0.00            
ATOM     83  HB  VAL X   6      76.590  34.270  81.390  0.00  0.00            
ATOM     84  CG1 VAL X   6      75.180  35.820  81.680  0.00  0.00            
ATOM     85 HG11 VAL X   6      74.790  35.860  80.660  0.00  0.00            
ATOM     86 HG12 VAL X   6      74.310  36.030  82.310  0.00  0.00            
ATOM     87 HG13 VAL X   6      75.920  36.610  81.770  0.00  0.00            
ATOM     88  CG2 VAL X   6      75.990  34.380  83.520  0.00  0.00            
ATOM     89 HG21 VAL X   6      74.990  34.430  83.960  0.00  0.00            
ATOM     90 HG22 VAL X   6      76.370  33.400  83.810  0.00  0.00            
ATOM     91 HG23 VAL X   6      76.720  35.120  83.840  0.00  0.00            
ATOM     92  C   VAL X   6      74.510  33.260  80.180  0.00  0.00            
ATOM     93  O   VAL X   6      75.370  32.950  79.350  0.00  0.00            
ATOM     94  N   ILE X   7      73.360  33.790  79.750  0.00  0.00            
ATOM     95  H   ILE X   7      72.720  33.870  80.530  0.00  0.00            
ATOM     96  CA  ILE X   7      72.960  34.150  78.410  0.00  0.00            
ATOM     97  HA  ILE X   7      73.760  33.780  77.760  0.00  0.00            
ATOM     98  CB  ILE X   7      71.680  33.420  78.010  0.00  0.00            
ATOM     99  HB  ILE X   7      70.850  33.910  78.530  0.00  0.00            
ATOM    100  CG2 ILE X   7      71.310  33.650  76.550  0.00  0.00            
ATOM    101 HG21 ILE X   7      72.140  33.550  75.840  0.00  0.00            
ATOM    102 HG22 ILE X   7      70.340  33.250  76.250  0.00  0.00            
ATOM    103 HG23 ILE X   7      71.150  34.720  76.510  0.00  0.00            
ATOM    104  CG1 ILE X   7      71.640  31.900  78.130  0.00  0.00            
ATOM    105 HG11 ILE X   7      70.710  31.500  77.740  0.00  0.00            
ATOM    106 HG12 ILE X   7      71.600  31.660  79.190  0.00  0.00            
ATOM    107  CD  ILE X   7      72.840  31.180  77.530  0.00  0.00            
ATOM    108  HD1 ILE X   7      73.170  31.690  76.620  0.00  0.00            
ATOM    109  HD2 ILE X   7      73.600  31.100  78.300  0.00  0.00            
ATOM    110  HD3 ILE X   7      72.550  30.180  77.200  0.00  0.00            
ATOM    111  C   ILE X   7      72.930  35.660  78.200  0.00  0.00            
ATOM    112  O   ILE X   7      72.500  36.360  79.110  0.00  0.00            
ATOM    113  N   VAL X   8      73.340  36.120  77.020  0.00  0.00            
ATOM    114  H   VAL X   8      73.710  35.430  76.370  0.00  0.00            
ATOM    115  CA  VAL X   8      73.370  37.540  76.770  0.00  0.00            
ATOM    116  HA  VAL X   8      72.570  37.960  77.380  0.00  0.00            
ATOM    117  CB  VAL X   8      74.770  38.070  77.040  0.00  0.00            
ATOM    118  HB  VAL X   8      75.420  37.580  76.310  0.00  0.00            
ATOM    119  CG1 VAL X   8      74.770  39.590  76.890  0.00  0.00            
ATOM    120 HG11 VAL X   8      74.810  39.820  75.830  0.00  0.00            
ATOM    121 HG12 VAL X   8      73.900  39.920  77.470  0.00  0.00            
ATOM    122 HG13 VAL X   8      75.680  39.930  77.380  0.00  0.00            
ATOM    123  CG2 VAL X   8      75.370  37.690  78.390  0.00  0.00            
ATOM    124 HG21 VAL X   8      75.420  36.610  78.280  0.00  0.00            
ATOM    125 HG22 VAL X   8      76.390  38.080  78.410  0.00  0.00            
ATOM    126 HG23 VAL X   8      74.750  37.920  79.260  0.00  0.00            
ATOM    127  C   VAL X   8      72.940  37.950  75.370  0.00  0.00            
ATOM    128  O   VAL X   8      73.090  37.160  74.450  0.00  0.00            
ATOM    129  N   GLU X   9      72.180  39.040  75.240  0.00  0.00            
ATOM    130  H   GLU X   9      71.890  39.490  76.100  0.00  0.00            
ATOM    131  CA  GLU X   9      71.570  39.670  74.090  0.00  0.00            
ATOM    132  HA  GLU X   9      70.710  39.060  73.800  0.00  0.00            
ATOM    133  CB  GLU X   9      71.010  40.980  74.620  0.00  0.00            
ATOM    134  HB1 GLU X   9      70.130  40.840  75.250  0.00  0.00            
ATOM    135  HB2 GLU X   9      70.640  41.610  73.810  0.00  0.00            
ATOM    136  CG  GLU X   9      72.000  41.730  75.510  0.00  0.00            
ATOM    137  HG1 GLU X   9      73.000  41.540  75.110  0.00  0.00            
ATOM    138  HG2 GLU X   9      72.000  41.470  76.570  0.00  0.00            
ATOM    139  CD  GLU X   9      71.660  43.200  75.320  0.00  0.00            
ATOM    140  OE1 GLU X   9      71.720  43.750  74.200  0.00  0.00            
ATOM    141  OE2 GLU X   9      71.130  43.860  76.250  0.00  0.00            
ATOM    142  C   GLU X   9      72.460  40.000  72.900  0.00  0.00            
ATOM    143  O   GLU X   9      71.980  40.520  71.890  0.00  0.00            
ATOM    144  N   SER X  10      73.750  39.670  72.890  0.00  0.00            
ATOM    145  H   SER X  10      74.130  39.020  73.570  0.00  0.00            
ATOM    146  CA  SER X  10      74.620  39.970  71.770  0.00  0.00            
ATOM    147  HA  SER X  10      74.060  39.560  70.920  0.00  0.00            
ATOM    148  CB  SER X  10      74.720  41.460  71.470  0.00  0.00            
ATOM    149  HB1 SER X  10      73.760  41.950  71.270  0.00  0.00            
ATOM    150  HB2 SER X  10      75.290  41.460  70.540  0.00  0.00            
ATOM    151  OG  SER X  10      75.520  42.030  72.480  0.00  0.00            
ATOM    152  HG  SER X  10      75.590  42.980  72.380  0.00  0.00            
ATOM    153  C   SER X  10      76.030  39.430  71.970  0.00  0.00            
ATOM    154  O   SER X  10      76.480  39.420  73.110  0.00  0.00            
ATOM    155  N   PRO X  11      76.750  38.950  70.950  0.00  0.00            
ATOM    156  CD  PRO X  11      76.290  38.650  69.620  0.00  0.00            
ATOM    157  HD1 PRO X  11      76.070  39.620  69.170  0.00  0.00            
ATOM    158  HD2 PRO X  11      75.460  37.940  69.600  0.00  0.00            
ATOM    159  CG  PRO X  11      77.420  37.950  68.860  0.00  0.00            
ATOM    160  HG1 PRO X  11      77.400  38.270  67.820  0.00  0.00            
ATOM    161  HG2 PRO X  11      77.370  36.870  69.030  0.00  0.00            
ATOM    162  CB  PRO X  11      78.650  38.400  69.650  0.00  0.00            
ATOM    163  HB1 PRO X  11      79.060  39.300  69.200  0.00  0.00            
ATOM    164  HB2 PRO X  11      79.390  37.610  69.580  0.00  0.00            
ATOM    165  CA  PRO X  11      78.140  38.570  71.080  0.00  0.00            
ATOM    166  HA  PRO X  11      78.230  37.620  71.600  0.00  0.00            
ATOM    167  C   PRO X  11      78.890  39.700  71.770  0.00  0.00            
ATOM    168  O   PRO X  11      79.560  39.470  72.780  0.00  0.00            
ATOM    169  N   ALA X  12      78.690  40.960  71.380  0.00  0.00            
ATOM    170  H   ALA X  12      78.020  41.120  70.640  0.00  0.00            
ATOM    171  CA  ALA X  12      79.420  42.100  71.880  0.00  0.00            
ATOM    172  HA  ALA X  12      80.480  41.850  71.750  0.00  0.00            
ATOM    173  CB  ALA X  12      79.060  43.380  71.130  0.00  0.00            
ATOM    174  HB1 ALA X  12      79.380  44.220  71.750  0.00  0.00            
ATOM    175  HB2 ALA X  12      79.480  43.330  70.130  0.00  0.00            
ATOM    176  HB3 ALA X  12      77.980  43.500  71.070  0.00  0.00            
ATOM    177  C   ALA X  12      79.320  42.270  73.390  0.00  0.00            
ATOM    178  O   ALA X  12      80.340  42.430  74.050  0.00  0.00            
ATOM    179  N   LYS X  13      78.130  42.210  73.990  0.00  0.00            
ATOM    180  H   LYS X  13      77.340  41.950  73.420  0.00  0.00            
ATOM    181  CA  LYS X  13      77.960  42.390  75.420  0.00  0.00            
ATOM    182  HA  LYS X  13      78.660  43.140  75.810  0.00  0.00            
ATOM    183  CB  LYS X  13      76.550  42.930  75.650  0.00  0.00            
ATOM    184  HB1 LYS X  13      75.810  42.200  75.320  0.00  0.00            
ATOM    185  HB2 LYS X  13      76.530  43.880  75.120  0.00  0.00            
ATOM    186  CG  LYS X  13      76.190  43.220  77.110  0.00  0.00            
ATOM    187  HG1 LYS X  13      76.790  43.940  77.660  0.00  0.00            
ATOM    188  HG2 LYS X  13      76.270  42.300  77.700  0.00  0.00            
ATOM    189  CD  LYS X  13      74.760  43.740  77.200  0.00  0.00            
ATOM    190  HD1 LYS X  13      74.620  44.150  78.200  0.00  0.00            
ATOM    191  HD2 LYS X  13      74.070  42.910  77.060  0.00  0.00            
ATOM    192  CE  LYS X  13      74.420  44.930  76.300  0.00  0.00            
ATOM    193  HE1 LYS X  13      74.400  44.590  75.260  0.00  0.00            
ATOM    194  HE2 LYS X  13      75.240  45.650  76.290  0.00  0.00            
ATOM    195  NZ  LYS X  13      73.200  45.590  76.780  0.00  0.00            
ATOM    196  HZ1 LYS X  13      72.390  45.050  76.520  0.00  0.00            
ATOM    197  HZ2 LYS X  13      73.240  45.800  77.760  0.00  0.00            
ATOM    198  HZ3 LYS X  13      73.010  46.490  76.360  0.00  0.00            
ATOM    199  C   LYS X  13      78.270  41.160  76.260  0.00  0.00            
ATOM    200  O   LYS X  13      78.750  41.280  77.380  0.00  0.00            
ATOM    201  N   ALA X  14      78.170  39.980  75.650  0.00  0.00            
ATOM    202  H   ALA X  14      77.840  39.980  74.690  0.00  0.00            
ATOM    203  CA  ALA X  14      78.640  38.750  76.260  0.00  0.00            
ATOM    204  HA  ALA X  14      78.310  38.590  77.280  0.00  0.00            
ATOM    205  CB  ALA X  14      78.190  37.630  75.330  0.00  0.00            
ATOM    206  HB1 ALA X  14      78.170  36.710  75.920  0.00  0.00            
ATOM    207  HB2 ALA X  14      77.180  37.890  75.000  0.00  0.00            
ATOM    208  HB3 ALA X  14      78.870  37.550  74.480  0.00  0.00            
ATOM    209  C   ALA X  14      80.160  38.860  76.360  0.00  0.00            
ATOM    210  O   ALA X  14      80.740  38.230  77.240  0.00  0.00            
ATOM    211  N   LYS X  15      80.880  39.620  75.530  0.00  0.00            
ATOM    212  H   LYS X  15      80.370  40.280  74.960  0.00  0.00            
ATOM    213  CA  LYS X  15      82.310  39.790  75.650  0.00  0.00            
ATOM    214  HA  LYS X  15      82.810  38.850  75.900  0.00  0.00            
ATOM    215  CB  LYS X  15      82.800  40.180  74.250  0.00  0.00            
ATOM    216  HB1 LYS X  15      82.450  41.190  74.020  0.00  0.00            
ATOM    217  HB2 LYS X  15      82.380  39.410  73.610  0.00  0.00            
ATOM    218  CG  LYS X  15      84.320  40.180  74.160  0.00  0.00            
ATOM    219  HG1 LYS X  15      84.690  39.210  74.480  0.00  0.00            
ATOM    220  HG2 LYS X  15      84.630  40.870  74.950  0.00  0.00            
ATOM    221  CD  LYS X  15      84.730  40.640  72.760  0.00  0.00            
ATOM    222  HD1 LYS X  15      84.140  41.530  72.570  0.00  0.00            
ATOM    223  HD2 LYS X  15      84.600  39.800  72.070  0.00  0.00            
ATOM    224  CE  LYS X  15      86.230  40.860  72.630  0.00  0.00            
ATOM    225  HE1 LYS X  15      86.750  39.950  72.920  0.00  0.00            
ATOM    226  HE2 LYS X  15      86.650  41.510  73.410  0.00  0.00            
ATOM    227  NZ  LYS X  15      86.610  41.350  71.290  0.00  0.00            
ATOM    228  HZ1 LYS X  15      87.600  41.330  71.100  0.00  0.00            
ATOM    229  HZ2 LYS X  15      86.240  40.780  70.540  0.00  0.00            
ATOM    230  HZ3 LYS X  15      86.160  42.250  71.250  0.00  0.00            
ATOM    231  C   LYS X  15      82.680  40.740  76.780  0.00  0.00            
ATOM    232  O   LYS X  15      83.520  40.320  77.580  0.00  0.00            
ATOM    233  N   THR X  16      81.960  41.850  76.960  0.00  0.00            
ATOM    234  H   THR X  16      81.460  42.110  76.120  0.00  0.00            
ATOM    235  CA  THR X  16      82.110  42.890  77.950  0.00  0.00            
ATOM    236  HA  THR X  16      83.100  43.330  78.070  0.00  0.00            
ATOM    237  CB  THR X  16      81.150  44.050  77.720  0.00  0.00            
ATOM    238  HB  THR X  16      80.120  43.780  77.970  0.00  0.00            
ATOM    239  CG2 THR X  16      81.460  45.310  78.510  0.00  0.00            
ATOM    240 HG21 THR X  16      80.640  46.020  78.410  0.00  0.00            
ATOM    241 HG22 THR X  16      81.340  45.090  79.570  0.00  0.00            
ATOM    242 HG23 THR X  16      82.400  45.860  78.380  0.00  0.00            
ATOM    243  OG1 THR X  16      81.040  44.430  76.360  0.00  0.00            
ATOM    244  HG1 THR X  16      80.310  45.040  76.210  0.00  0.00            
ATOM    245  C   THR X  16      81.720  42.310  79.300  0.00  0.00            
ATOM    246  O   THR X  16      82.310  42.670  80.320  0.00  0.00            
ATOM    247  N   ILE X  17      80.720  41.430  79.400  0.00  0.00            
ATOM    248  H   ILE X  17      80.330  41.040  78.550  0.00  0.00            
ATOM    249  CA  ILE X  17      80.290  40.830  80.650  0.00  0.00            
ATOM    250  HA  ILE X  17      80.290  41.660  81.350  0.00  0.00            
ATOM    251  CB  ILE X  17      78.870  40.280  80.680  0.00  0.00            
ATOM    252  HB  ILE X  17      78.750  39.620  79.810  0.00  0.00            
ATOM    253  CG2 ILE X  17      78.600  39.510  81.970  0.00  0.00            
ATOM    254 HG21 ILE X  17      78.440  40.280  82.720  0.00  0.00            
ATOM    255 HG22 ILE X  17      77.670  38.960  81.800  0.00  0.00            
ATOM    256 HG23 ILE X  17      79.350  38.760  82.240  0.00  0.00            
ATOM    257  CG1 ILE X  17      77.860  41.410  80.540  0.00  0.00            
ATOM    258 HG11 ILE X  17      78.080  42.100  79.730  0.00  0.00            
ATOM    259 HG12 ILE X  17      77.880  41.960  81.490  0.00  0.00            
ATOM    260  CD  ILE X  17      76.470  40.800  80.410  0.00  0.00            
ATOM    261  HD1 ILE X  17      76.470  39.960  79.710  0.00  0.00            
ATOM    262  HD2 ILE X  17      76.150  40.340  81.340  0.00  0.00            
ATOM    263  HD3 ILE X  17      75.840  41.630  80.070  0.00  0.00            
ATOM    264  C   ILE X  17      81.320  39.790  81.090  0.00  0.00            
ATOM    265  O   ILE X  17      81.680  39.880  82.270  0.00  0.00            
ATOM    266  N   ASN X  18      81.860  39.020  80.150  0.00  0.00            
ATOM    267  H   ASN X  18      81.460  39.070  79.220  0.00  0.00            
ATOM    268  CA  ASN X  18      82.890  38.030  80.370  0.00  0.00            
ATOM    269  HA  ASN X  18      82.690  37.410  81.240  0.00  0.00            
ATOM    270  CB  ASN X  18      82.850  37.090  79.160  0.00  0.00            
ATOM    271  HB1 ASN X  18      83.260  37.620  78.310  0.00  0.00            
ATOM    272  HB2 ASN X  18      81.820  36.780  78.940  0.00  0.00            
ATOM    273  CG  ASN X  18      83.730  35.870  79.370  0.00  0.00            
ATOM    274  OD1 ASN X  18      83.620  35.140  80.360  0.00  0.00            
ATOM    275  ND2 ASN X  18      84.610  35.510  78.430  0.00  0.00            
ATOM    276 HD21 ASN X  18      84.670  36.030  77.570  0.00  0.00            
ATOM    277 HD22 ASN X  18      85.200  34.730  78.660  0.00  0.00            
ATOM    278  C   ASN X  18      84.270  38.630  80.610  0.00  0.00            
ATOM    279  O   ASN X  18      85.080  37.940  81.240  0.00  0.00            
ATOM    280  N   LYS X  19      84.560  39.900  80.370  0.00  0.00            
ATOM    281  H   LYS X  19      84.030  40.270  79.590  0.00  0.00            
ATOM    282  CA  LYS X  19      85.870  40.510  80.570  0.00  0.00            
ATOM    283  HA  LYS X  19      86.650  39.760  80.530  0.00  0.00            
ATOM    284  CB  LYS X  19      86.100  41.690  79.620  0.00  0.00            
ATOM    285  HB1 LYS X  19      85.410  42.420  80.040  0.00  0.00            
ATOM    286  HB2 LYS X  19      85.940  41.530  78.560  0.00  0.00            
ATOM    287  CG  LYS X  19      87.450  42.370  79.820  0.00  0.00            
ATOM    288  HG1 LYS X  19      87.400  42.690  80.860  0.00  0.00            
ATOM    289  HG2 LYS X  19      87.500  43.220  79.130  0.00  0.00            
ATOM    290  CD  LYS X  19      88.750  41.580  79.650  0.00  0.00            
ATOM    291  HD1 LYS X  19      88.750  41.040  78.710  0.00  0.00            
ATOM    292  HD2 LYS X  19      88.800  40.760  80.370  0.00  0.00            
ATOM    293  CE  LYS X  19      89.920  42.540  79.870  0.00  0.00            
ATOM    294  HE1 LYS X  19      90.010  42.970  80.870  0.00  0.00            
ATOM    295  HE2 LYS X  19      89.600  43.340  79.210  0.00  0.00            
ATOM    296  NZ  LYS X  19      91.200  42.010  79.380  0.00  0.00            
ATOM    297  HZ1 LYS X  19      91.210  41.690  78.420  0.00  0.00            
ATOM    298  HZ2 LYS X  19      92.000  42.550  79.670  0.00  0.00            
ATOM    299  HZ3 LYS X  19      91.440  41.170  79.880  0.00  0.00            
ATOM    300  C   LYS X  19      85.980  40.850  82.050  0.00  0.00            
ATOM    301  O   LYS X  19      87.130  40.880  82.470  0.00  0.00            
ATOM    302  N   TYR X  20      84.860  41.010  82.760  0.00  0.00            
ATOM    303  H   TYR X  20      84.020  40.970  82.200  0.00  0.00            
ATOM    304  CA  TYR X  20      84.780  41.510  84.120  0.00  0.00            
ATOM    305  HA  TYR X  20      85.820  41.500  84.460  0.00  0.00            
ATOM    306  CB  TYR X  20      84.360  42.970  84.000  0.00  0.00            
ATOM    307  HB1 TYR X  20      84.360  43.380  85.010  0.00  0.00            
ATOM    308  HB2 TYR X  20      83.340  43.060  83.620  0.00  0.00            
ATOM    309  CG  TYR X  20      85.180  43.900  83.160  0.00  0.00            
ATOM    310  CD1 TYR X  20      86.550  44.130  83.350  0.00  0.00            
ATOM    311  HD1 TYR X  20      87.000  43.660  84.220  0.00  0.00            
ATOM    312  CE1 TYR X  20      87.360  44.770  82.410  0.00  0.00            
ATOM    313  HE1 TYR X  20      88.430  44.860  82.480  0.00  0.00            
ATOM    314  CZ  TYR X  20      86.710  45.420  81.330  0.00  0.00            
ATOM    315  OH  TYR X  20      87.420  46.100  80.390  0.00  0.00            
ATOM    316  HH  TYR X  20      88.380  46.070  80.470  0.00  0.00            
ATOM    317  CE2 TYR X  20      85.320  45.290  81.180  0.00  0.00            
ATOM    318  HE2 TYR X  20      84.850  45.640  80.280  0.00  0.00            
ATOM    319  CD2 TYR X  20      84.580  44.450  82.020  0.00  0.00            
ATOM    320  HD2 TYR X  20      83.560  44.160  81.810  0.00  0.00            
ATOM    321  C   TYR X  20      83.980  40.780  85.180  0.00  0.00            
ATOM    322  O   TYR X  20      84.060  41.150  86.350  0.00  0.00            
ATOM    323  N   LEU X  21      83.130  39.800  84.840  0.00  0.00            
ATOM    324  H   LEU X  21      83.150  39.460  83.890  0.00  0.00            
ATOM    325  CA  LEU X  21      82.360  38.990  85.760  0.00  0.00            
ATOM    326  HA  LEU X  21      81.670  39.710  86.200  0.00  0.00            
ATOM    327  CB  LEU X  21      81.700  37.840  85.020  0.00  0.00            
ATOM    328  HB1 LEU X  21      82.460  37.080  84.800  0.00  0.00            
ATOM    329  HB2 LEU X  21      81.330  38.090  84.030  0.00  0.00            
ATOM    330  CG  LEU X  21      80.620  37.120  85.830  0.00  0.00            
ATOM    331  HG  LEU X  21      80.960  37.050  86.870  0.00  0.00            
ATOM    332  CD1 LEU X  21      79.280  37.840  85.710  0.00  0.00            
ATOM    333 HD11 LEU X  21      79.410  38.870  86.020  0.00  0.00            
ATOM    334 HD12 LEU X  21      78.870  37.690  84.710  0.00  0.00            
ATOM    335 HD13 LEU X  21      78.590  37.420  86.440  0.00  0.00            
ATOM    336  CD2 LEU X  21      80.350  35.690  85.360  0.00  0.00            
ATOM    337 HD21 LEU X  21      81.210  35.030  85.450  0.00  0.00            
ATOM    338 HD22 LEU X  21      79.580  35.350  86.040  0.00  0.00            
ATOM    339 HD23 LEU X  21      79.870  35.700  84.380  0.00  0.00            
ATOM    340  C   LEU X  21      83.240  38.470  86.890  0.00  0.00            
ATOM    341  O   LEU X  21      84.040  37.580  86.570  0.00  0.00            
ATOM    342  N   GLY X  22      83.100  38.820  88.170  0.00  0.00            
ATOM    343  H   GLY X  22      82.350  39.470  88.350  0.00  0.00            
ATOM    344  CA  GLY X  22      83.830  38.280  89.300  0.00  0.00            
ATOM    345  HA1 GLY X  22      83.860  39.110  90.000  0.00  0.00            
ATOM    346  HA2 GLY X  22      84.870  38.170  89.010  0.00  0.00            
ATOM    347  C   GLY X  22      83.280  36.990  89.870  0.00  0.00            
ATOM    348  O   GLY X  22      83.840  36.510  90.850  0.00  0.00            
ATOM    349  N   SER X  23      82.220  36.460  89.250  0.00  0.00            
ATOM    350  H   SER X  23      81.700  37.090  88.650  0.00  0.00            
ATOM    351  CA  SER X  23      81.610  35.230  89.710  0.00  0.00            
ATOM    352  HA  SER X  23      81.960  34.890  90.680  0.00  0.00            
ATOM    353  CB  SER X  23      80.110  35.520  89.760  0.00  0.00            
ATOM    354  HB1 SER X  23      79.600  34.630  90.120  0.00  0.00            
ATOM    355  HB2 SER X  23      79.740  35.570  88.740  0.00  0.00            
ATOM    356  OG  SER X  23      79.750  36.700  90.440  0.00  0.00            
ATOM    357  HG  SER X  23      79.660  36.540  91.380  0.00  0.00            
ATOM    358  C   SER X  23      81.900  34.070  88.770  0.00  0.00            
ATOM    359  O   SER X  23      82.290  34.290  87.620  0.00  0.00            
ATOM    360  N   ASP X  24      81.780  32.820  89.220  0.00  0.00            
ATOM    361  H   ASP X  24      81.480  32.700  90.180  0.00  0.00            
ATOM    362  CA  ASP X  24      82.270  31.630  88.550  0.00  0.00            
ATOM    363  HA  ASP X  24      83.100  31.950  87.920  0.00  0.00            
ATOM    364  CB  ASP X  24      82.840  30.680  89.600  0.00  0.00            
ATOM    365  HB1 ASP X  24      82.140  30.660  90.440  0.00  0.00            
ATOM    366  HB2 ASP X  24      83.750  31.190  89.890  0.00  0.00            
ATOM    367  CG  ASP X  24      83.210  29.290  89.110  0.00  0.00            
ATOM    368  OD1 ASP X  24      83.900  29.220  88.070  0.00  0.00            
ATOM    369  OD2 ASP X  24      83.040  28.280  89.830  0.00  0.00            
ATOM    370  C   ASP X  24      81.210  31.050  87.630  0.00  0.00            
ATOM    371  O   ASP X  24      80.810  29.890  87.740  0.00  0.00            
ATOM    372  N   TYR X  25      80.550  31.890  86.840  0.00  0.00            
ATOM    373  H   TYR X  25      80.940  32.820  86.740  0.00  0.00            
ATOM    374  CA  TYR X  25      79.560  31.590  85.820  0.00  0.00            
ATOM    375  HA  TYR X  25      79.280  30.540  85.890  0.00  0.00            
ATOM    376  CB  TYR X  25      78.370  32.540  85.880  0.00  0.00            
ATOM    377  HB1 TYR X  25      77.380  32.180  85.570  0.00  0.00            
ATOM    378  HB2 TYR X  25      78.630  33.380  85.230  0.00  0.00            
ATOM    379  CG  TYR X  25      77.960  33.070  87.230  0.00  0.00            
ATOM    380  CD1 TYR X  25      77.380  34.340  87.320  0.00  0.00            
ATOM    381  HD1 TYR X  25      77.330  34.900  86.400  0.00  0.00            
ATOM    382  CE1 TYR X  25      76.780  34.760  88.510  0.00  0.00            
ATOM    383  HE1 TYR X  25      76.340  35.750  88.510  0.00  0.00            
ATOM    384  CZ  TYR X  25      76.910  34.000  89.700  0.00  0.00            
ATOM    385  OH  TYR X  25      76.560  34.450  90.930  0.00  0.00            
ATOM    386  HH  TYR X  25      76.760  33.850  91.660  0.00  0.00            
ATOM    387  CE2 TYR X  25      77.470  32.720  89.590  0.00  0.00            
ATOM    388  HE2 TYR X  25      77.540  32.180  90.520  0.00  0.00            
ATOM    389  CD2 TYR X  25      77.910  32.230  88.350  0.00  0.00            
ATOM    390  HD2 TYR X  25      78.170  31.180  88.300  0.00  0.00            
ATOM    391  C   TYR X  25      80.240  31.660  84.470  0.00  0.00            
ATOM    392  O   TYR X  25      81.160  32.440  84.250  0.00  0.00            
ATOM    393  N   VAL X  26      79.720  30.980  83.440  0.00  0.00            
ATOM    394  H   VAL X  26      78.860  30.510  83.670  0.00  0.00            
ATOM    395  CA  VAL X  26      80.100  31.030  82.040  0.00  0.00            
ATOM    396  HA  VAL X  26      80.940  31.730  82.020  0.00  0.00            
ATOM    397  CB  VAL X  26      80.580  29.700  81.470  0.00  0.00            
ATOM    398  HB  VAL X  26      80.680  29.770  80.380  0.00  0.00            
ATOM    399  CG1 VAL X  26      81.930  29.260  82.030  0.00  0.00            
ATOM    400 HG11 VAL X  26      81.880  29.010  83.090  0.00  0.00            
ATOM    401 HG12 VAL X  26      82.250  28.350  81.520  0.00  0.00            
ATOM    402 HG13 VAL X  26      82.710  30.010  81.910  0.00  0.00            
ATOM    403  CG2 VAL X  26      79.570  28.600  81.760  0.00  0.00            
ATOM    404 HG21 VAL X  26      79.730  27.730  81.120  0.00  0.00            
ATOM    405 HG22 VAL X  26      79.600  28.230  82.790  0.00  0.00            
ATOM    406 HG23 VAL X  26      78.550  28.960  81.640  0.00  0.00            
ATOM    407  C   VAL X  26      79.020  31.650  81.170  0.00  0.00            
ATOM    408  O   VAL X  26      77.840  31.680  81.540  0.00  0.00            
ATOM    409  N   VAL X  27      79.420  32.410  80.150  0.00  0.00            
ATOM    410  H   VAL X  27      80.420  32.580  80.120  0.00  0.00            
ATOM    411  CA  VAL X  27      78.640  33.370  79.400  0.00  0.00            
ATOM    412  HA  VAL X  27      77.620  33.500  79.740  0.00  0.00            
ATOM    413  CB  VAL X  27      79.380  34.710  79.430  0.00  0.00            
ATOM    414  HB  VAL X  27      80.180  34.670  78.700  0.00  0.00            
ATOM    415  CG1 VAL X  27      78.480  35.860  78.970  0.00  0.00            
ATOM    416 HG11 VAL X  27      78.050  35.720  77.970  0.00  0.00            
ATOM    417 HG12 VAL X  27      77.580  35.960  79.580  0.00  0.00            
ATOM    418 HG13 VAL X  27      79.050  36.780  78.960  0.00  0.00            
ATOM    419  CG2 VAL X  27      79.890  35.110  80.810  0.00  0.00            
ATOM    420 HG21 VAL X  27      80.460  36.030  80.740  0.00  0.00            
ATOM    421 HG22 VAL X  27      79.040  35.300  81.460  0.00  0.00            
ATOM    422 HG23 VAL X  27      80.390  34.310  81.360  0.00  0.00            
ATOM    423  C   VAL X  27      78.550  32.960  77.940  0.00  0.00            
ATOM    424  O   VAL X  27      79.520  32.650  77.250  0.00  0.00            
ATOM    425  N   LYS X  28      77.360  33.020  77.330  0.00  0.00            
ATOM    426  H   LYS X  28      76.470  33.090  77.790  0.00  0.00            
ATOM    427  CA  LYS X  28      77.160  32.680  75.940  0.00  0.00            
ATOM    428  HA  LYS X  28      78.060  32.610  75.320  0.00  0.00            
ATOM    429  CB  LYS X  28      76.430  31.340  75.850  0.00  0.00            
ATOM    430  HB1 LYS X  28      76.100  31.180  74.820  0.00  0.00            
ATOM    431  HB2 LYS X  28      75.600  31.250  76.550  0.00  0.00            
ATOM    432  CG  LYS X  28      77.250  30.150  76.320  0.00  0.00            
ATOM    433  HG1 LYS X  28      77.600  30.280  77.340  0.00  0.00            
ATOM    434  HG2 LYS X  28      78.140  30.110  75.690  0.00  0.00            
ATOM    435  CD  LYS X  28      76.470  28.860  76.030  0.00  0.00            
ATOM    436  HD1 LYS X  28      76.350  28.770  74.950  0.00  0.00            
ATOM    437  HD2 LYS X  28      75.500  28.840  76.530  0.00  0.00            
ATOM    438  CE  LYS X  28      77.290  27.690  76.570  0.00  0.00            
ATOM    439  HE1 LYS X  28      77.200  27.760  77.660  0.00  0.00            
ATOM    440  HE2 LYS X  28      78.330  27.720  76.250  0.00  0.00            
ATOM    441  NZ  LYS X  28      76.620  26.450  76.170  0.00  0.00            
ATOM    442  HZ1 LYS X  28      76.850  26.150  75.240  0.00  0.00            
ATOM    443  HZ2 LYS X  28      76.750  25.700  76.840  0.00  0.00            
ATOM    444  HZ3 LYS X  28      75.610  26.500  76.260  0.00  0.00            
ATOM    445  C   LYS X  28      76.280  33.740  75.290  0.00  0.00            
ATOM    446  O   LYS X  28      75.650  34.540  75.980  0.00  0.00            
ATOM    447  N   SER X  29      76.310  33.800  73.960  0.00  0.00            
ATOM    448  H   SER X  29      76.740  33.070  73.410  0.00  0.00            
ATOM    449  CA  SER X  29      75.690  34.890  73.230  0.00  0.00            
ATOM    450  HA  SER X  29      75.310  35.730  73.810  0.00  0.00            
ATOM    451  CB  SER X  29      76.590  35.470  72.140  0.00  0.00            
ATOM    452  HB1 SER X  29      77.270  36.190  72.600  0.00  0.00            
ATOM    453  HB2 SER X  29      76.060  35.950  71.320  0.00  0.00            
ATOM    454  OG  SER X  29      77.390  34.470  71.560  0.00  0.00            
ATOM    455  HG  SER X  29      78.300  34.390  71.850  0.00  0.00            
ATOM    456  C   SER X  29      74.390  34.440  72.570  0.00  0.00            
ATOM    457  O   SER X  29      74.300  33.270  72.230  0.00  0.00            
ATOM    458  N   SER X  30      73.420  35.310  72.270  0.00  0.00            
ATOM    459  H   SER X  30      73.530  36.220  72.700  0.00  0.00            
ATOM    460  CA  SER X  30      72.200  35.080  71.520  0.00  0.00            
ATOM    461  HA  SER X  30      72.210  34.060  71.120  0.00  0.00            
ATOM    462  CB  SER X  30      71.030  35.220  72.490  0.00  0.00            
ATOM    463  HB1 SER X  30      71.050  34.510  73.320  0.00  0.00            
ATOM    464  HB2 SER X  30      70.140  35.040  71.890  0.00  0.00            
ATOM    465  OG  SER X  30      70.950  36.540  72.970  0.00  0.00            
ATOM    466  HG  SER X  30      71.700  36.700  73.560  0.00  0.00            
ATOM    467  C   SER X  30      72.180  36.050  70.350  0.00  0.00            
ATOM    468  O   SER X  30      72.940  37.010  70.320  0.00  0.00            
ATOM    469  N   VAL X  31      71.310  35.840  69.360  0.00  0.00            
ATOM    470  H   VAL X  31      70.660  35.070  69.480  0.00  0.00            
ATOM    471  CA  VAL X  31      71.270  36.410  68.030  0.00  0.00            
ATOM    472  HA  VAL X  31      71.430  37.480  68.130  0.00  0.00            
ATOM    473  CB  VAL X  31      72.330  35.900  67.060  0.00  0.00            
ATOM    474  HB  VAL X  31      72.230  36.460  66.140  0.00  0.00            
ATOM    475  CG1 VAL X  31      73.740  36.280  67.530  0.00  0.00            
ATOM    476 HG11 VAL X  31      74.370  36.320  66.650  0.00  0.00            
ATOM    477 HG12 VAL X  31      73.660  37.340  67.760  0.00  0.00            
ATOM    478 HG13 VAL X  31      74.100  35.630  68.320  0.00  0.00            
ATOM    479  CG2 VAL X  31      72.260  34.410  66.720  0.00  0.00            
ATOM    480 HG21 VAL X  31      72.340  33.730  67.570  0.00  0.00            
ATOM    481 HG22 VAL X  31      71.360  34.180  66.150  0.00  0.00            
ATOM    482 HG23 VAL X  31      73.090  34.110  66.080  0.00  0.00            
ATOM    483  C   VAL X  31      69.850  36.380  67.470  0.00  0.00            
ATOM    484  O   VAL X  31      69.140  35.380  67.510  0.00  0.00            
ATOM    485  N   GLY X  32      69.440  37.560  67.000  0.00  0.00            
ATOM    486  H   GLY X  32      70.090  38.330  66.990  0.00  0.00            
ATOM    487  CA  GLY X  32      68.080  37.880  66.630  0.00  0.00            
ATOM    488  HA1 GLY X  32      67.800  37.410  65.690  0.00  0.00            
ATOM    489  HA2 GLY X  32      67.950  38.960  66.600  0.00  0.00            
ATOM    490  C   GLY X  32      67.030  37.490  67.670  0.00  0.00            
ATOM    491  O   GLY X  32      67.270  37.630  68.870  0.00  0.00            
ATOM    492  N   HIE X  33      65.810  37.120  67.270  0.00  0.00            
ATOM    493  H   HIE X  33      65.770  36.860  66.290  0.00  0.00            
ATOM    494  CA  HIE X  33      64.690  36.760  68.110  0.00  0.00            
ATOM    495  HA  HIE X  33      65.080  36.720  69.130  0.00  0.00            
ATOM    496  CB  HIE X  33      63.620  37.840  68.230  0.00  0.00            
ATOM    497  HB1 HIE X  33      62.940  37.530  69.020  0.00  0.00            
ATOM    498  HB2 HIE X  33      62.980  37.890  67.350  0.00  0.00            
ATOM    499  CG  HIE X  33      64.170  39.200  68.580  0.00  0.00            
ATOM    500  ND1 HIE X  33      64.450  40.160  67.620  0.00  0.00            
ATOM    501  CE1 HIE X  33      64.770  41.290  68.260  0.00  0.00            
ATOM    502  HE1 HIE X  33      65.000  42.230  67.790  0.00  0.00            
ATOM    503  NE2 HIE X  33      64.770  41.100  69.590  0.00  0.00            
ATOM    504  HE2 HIE X  33      64.750  41.870  70.250  0.00  0.00            
ATOM    505  CD2 HIE X  33      64.390  39.790  69.800  0.00  0.00            
ATOM    506  HD2 HIE X  33      64.100  39.290  70.710  0.00  0.00            
ATOM    507  C   HIE X  33      64.080  35.390  67.860  0.00  0.00            
ATOM    508  O   HIE X  33      64.040  34.900  66.730  0.00  0.00            
ATOM    509  N   ILE X  34      63.480  34.730  68.860  0.00  0.00            
ATOM    510  H   ILE X  34      63.590  35.200  69.750  0.00  0.00            
ATOM    511  CA  ILE X  34      62.710  33.510  68.720  0.00  0.00            
ATOM    512  HA  ILE X  34      63.220  32.800  68.070  0.00  0.00            
ATOM    513  CB  ILE X  34      62.730  32.850  70.090  0.00  0.00            
ATOM    514  HB  ILE X  34      62.160  33.590  70.650  0.00  0.00            
ATOM    515  CG2 ILE X  34      61.880  31.590  70.170  0.00  0.00            
ATOM    516 HG21 ILE X  34      60.820  31.830  70.060  0.00  0.00            
ATOM    517 HG22 ILE X  34      62.130  30.930  69.340  0.00  0.00            
ATOM    518 HG23 ILE X  34      61.950  31.150  71.160  0.00  0.00            
ATOM    519  CG1 ILE X  34      64.100  32.720  70.750  0.00  0.00            
ATOM    520 HG11 ILE X  34      64.050  32.260  71.740  0.00  0.00            
ATOM    521 HG12 ILE X  34      64.560  33.700  70.880  0.00  0.00            
ATOM    522  CD  ILE X  34      65.060  31.830  69.960  0.00  0.00            
ATOM    523  HD1 ILE X  34      65.130  32.080  68.900  0.00  0.00            
ATOM    524  HD2 ILE X  34      66.000  31.930  70.510  0.00  0.00            
ATOM    525  HD3 ILE X  34      64.580  30.860  69.910  0.00  0.00            
ATOM    526  C   ILE X  34      61.350  33.840  68.130  0.00  0.00            
ATOM    527  O   ILE X  34      60.810  33.060  67.340  0.00  0.00            
ATOM    528  N   ARG X  35      60.820  35.030  68.430  0.00  0.00            
ATOM    529  H   ARG X  35      61.330  35.640  69.040  0.00  0.00            
ATOM    530  CA  ARG X  35      59.700  35.720  67.820  0.00  0.00            
ATOM    531  HA  ARG X  35      59.600  35.180  66.880  0.00  0.00            
ATOM    532  CB  ARG X  35      58.340  35.640  68.510  0.00  0.00            
ATOM    533  HB1 ARG X  35      57.600  36.110  67.860  0.00  0.00            
ATOM    534  HB2 ARG X  35      58.470  36.200  69.430  0.00  0.00            
ATOM    535  CG  ARG X  35      57.840  34.220  68.760  0.00  0.00            
ATOM    536  HG1 ARG X  35      58.480  33.820  69.550  0.00  0.00            
ATOM    537  HG2 ARG X  35      58.050  33.540  67.930  0.00  0.00            
ATOM    538  CD  ARG X  35      56.380  34.160  69.190  0.00  0.00            
ATOM    539  HD1 ARG X  35      55.810  34.850  68.560  0.00  0.00            
ATOM    540  HD2 ARG X  35      56.240  34.510  70.220  0.00  0.00            
ATOM    541  NE  ARG X  35      55.920  32.770  69.200  0.00  0.00            
ATOM    542  HE  ARG X  35      56.430  32.130  69.790  0.00  0.00            
ATOM    543  CZ  ARG X  35      55.010  32.240  68.370  0.00  0.00            
ATOM    544  NH1 ARG X  35      54.260  32.890  67.460  0.00  0.00            
ATOM    545 HH11 ARG X  35      54.310  33.880  67.250  0.00  0.00            
ATOM    546 HH12 ARG X  35      53.590  32.420  66.880  0.00  0.00            
ATOM    547  NH2 ARG X  35      54.750  30.930  68.410  0.00  0.00            
ATOM    548 HH21 ARG X  35      55.200  30.340  69.100  0.00  0.00            
ATOM    549 HH22 ARG X  35      54.010  30.540  67.840  0.00  0.00            
ATOM    550  C   ARG X  35      59.960  37.210  67.660  0.00  0.00            
ATOM    551  O   ARG X  35      60.450  37.930  68.520  0.00  0.00            
ATOM    552  N   ASP X  36      59.560  37.760  66.510  0.00  0.00            
ATOM    553  H   ASP X  36      59.110  37.100  65.900  0.00  0.00            
ATOM    554  CA  ASP X  36      59.710  39.130  66.050  0.00  0.00            
ATOM    555  HA  ASP X  36      59.650  39.740  66.950  0.00  0.00            
ATOM    556  CB  ASP X  36      61.100  39.270  65.420  0.00  0.00            
ATOM    557  HB1 ASP X  36      61.160  38.570  64.590  0.00  0.00            
ATOM    558  HB2 ASP X  36      61.910  39.000  66.100  0.00  0.00            
ATOM    559  CG  ASP X  36      61.440  40.690  64.980  0.00  0.00            
ATOM    560  OD1 ASP X  36      61.830  40.870  63.800  0.00  0.00            
ATOM    561  OD2 ASP X  36      61.240  41.620  65.780  0.00  0.00            
ATOM    562  C   ASP X  36      58.600  39.580  65.120  0.00  0.00            
ATOM    563  O   ASP X  36      57.930  38.710  64.580  0.00  0.00            
ATOM    564  N   LEU X  37      58.350  40.890  65.040  0.00  0.00            
ATOM    565  H   LEU X  37      58.920  41.480  65.630  0.00  0.00            
ATOM    566  CA  LEU X  37      57.170  41.540  64.490  0.00  0.00            
ATOM    567  HA  LEU X  37      56.490  40.700  64.350  0.00  0.00            
ATOM    568  CB  LEU X  37      56.640  42.410  65.630  0.00  0.00            
ATOM    569  HB1 LEU X  37      57.140  43.370  65.590  0.00  0.00            
ATOM    570  HB2 LEU X  37      56.890  41.870  66.550  0.00  0.00            
ATOM    571  CG  LEU X  37      55.130  42.610  65.580  0.00  0.00            
ATOM    572  HG  LEU X  37      54.660  41.650  65.380  0.00  0.00            
ATOM    573  CD1 LEU X  37      54.650  43.070  66.950  0.00  0.00            
ATOM    574 HD11 LEU X  37      55.250  43.930  67.260  0.00  0.00            
ATOM    575 HD12 LEU X  37      53.590  43.320  66.880  0.00  0.00            
ATOM    576 HD13 LEU X  37      54.700  42.200  67.600  0.00  0.00            
ATOM    577  CD2 LEU X  37      54.780  43.690  64.560  0.00  0.00            
ATOM    578 HD21 LEU X  37      55.080  43.280  63.600  0.00  0.00            
ATOM    579 HD22 LEU X  37      53.710  43.800  64.380  0.00  0.00            
ATOM    580 HD23 LEU X  37      55.250  44.640  64.820  0.00  0.00            
ATOM    581  C   LEU X  37      57.350  42.240  63.150  0.00  0.00            
ATOM    582  O   LEU X  37      57.600  43.440  63.180  0.00  0.00            
ATOM    583  N   PRO X  38      57.290  41.540  62.020  0.00  0.00            
ATOM    584  CD  PRO X  38      57.330  40.110  61.760  0.00  0.00            
ATOM    585  HD1 PRO X  38      56.460  39.590  62.140  0.00  0.00            
ATOM    586  HD2 PRO X  38      58.320  39.820  62.120  0.00  0.00            
ATOM    587  CG  PRO X  38      57.360  40.020  60.240  0.00  0.00            
ATOM    588  HG1 PRO X  38      56.410  39.660  59.830  0.00  0.00            
ATOM    589  HG2 PRO X  38      58.060  39.260  59.890  0.00  0.00            
ATOM    590  CB  PRO X  38      57.710  41.380  59.640  0.00  0.00            
ATOM    591  HB1 PRO X  38      57.220  41.630  58.700  0.00  0.00            
ATOM    592  HB2 PRO X  38      58.790  41.430  59.630  0.00  0.00            
ATOM    593  CA  PRO X  38      57.200  42.260  60.770  0.00  0.00            
ATOM    594  HA  PRO X  38      57.840  43.140  60.760  0.00  0.00            
ATOM    595  C   PRO X  38      55.750  42.690  60.560  0.00  0.00            
ATOM    596  O   PRO X  38      54.790  42.100  61.070  0.00  0.00            
ATOM    597  N   THR X  39      55.540  43.590  59.600  0.00  0.00            
ATOM    598  H   THR X  39      56.240  44.070  59.060  0.00  0.00            
ATOM    599  CA  THR X  39      54.230  43.740  59.010  0.00  0.00            
ATOM    600  HA  THR X  39      53.580  44.050  59.830  0.00  0.00            
ATOM    601  CB  THR X  39      54.150  44.950  58.090  0.00  0.00            
ATOM    602  HB  THR X  39      54.800  44.880  57.220  0.00  0.00            
ATOM    603  CG2 THR X  39      52.740  45.380  57.670  0.00  0.00            
ATOM    604 HG21 THR X  39      52.410  44.830  56.790  0.00  0.00            
ATOM    605 HG22 THR X  39      52.080  45.330  58.530  0.00  0.00            
ATOM    606 HG23 THR X  39      52.760  46.450  57.440  0.00  0.00            
ATOM    607  OG1 THR X  39      54.570  46.050  58.870  0.00  0.00            
ATOM    608  HG1 THR X  39      55.520  46.060  58.820  0.00  0.00            
ATOM    609  C   THR X  39      53.630  42.520  58.300  0.00  0.00            
ATOM    610  O   THR X  39      54.400  41.850  57.630  0.00  0.00            
ATOM    611  N   SER X  40      52.360  42.170  58.490  0.00  0.00            
ATOM    612  H   SER X  40      51.730  42.780  58.990  0.00  0.00            
ATOM    613  CA  SER X  40      51.780  41.050  57.760  0.00  0.00            
ATOM    614  HA  SER X  40      52.520  40.520  57.170  0.00  0.00            
ATOM    615  CB  SER X  40      51.240  39.990  58.700  0.00  0.00            
ATOM    616  HB1 SER X  40      50.870  39.050  58.280  0.00  0.00            
ATOM    617  HB2 SER X  40      50.370  40.320  59.270  0.00  0.00            
ATOM    618  OG  SER X  40      52.250  39.590  59.600  0.00  0.00            
ATOM    619  HG  SER X  40      52.920  39.130  59.080  0.00  0.00            
ATOM    620  C   SER X  40      50.710  41.500  56.780  0.00  0.00            
ATOM    621  O   SER X  40      50.590  42.710  56.630  0.00  0.00            
ATOM    622  N   GLY X  41      50.070  40.570  56.060  0.00  0.00            
ATOM    623  H   GLY X  41      50.170  39.580  56.240  0.00  0.00            
ATOM    624  CA  GLY X  41      49.050  40.950  55.100  0.00  0.00            
ATOM    625  HA1 GLY X  41      49.210  41.970  54.730  0.00  0.00            
ATOM    626  HA2 GLY X  41      48.060  40.790  55.520  0.00  0.00            
ATOM    627  C   GLY X  41      48.970  40.170  53.800  0.00  0.00            
ATOM    628  O   GLY X  41      49.770  39.240  53.720  0.00  0.00            
ATOM    629  N   SER X  42      48.070  40.450  52.850  0.00  0.00            
ATOM    630  H   SER X  42      47.280  41.010  53.120  0.00  0.00            
ATOM    631  CA  SER X  42      47.890  39.840  51.550  0.00  0.00            
ATOM    632  HA  SER X  42      46.990  40.170  51.030  0.00  0.00            
ATOM    633  CB  SER X  42      49.040  40.300  50.660  0.00  0.00            
ATOM    634  HB1 SER X  42      49.110  39.780  49.710  0.00  0.00            
ATOM    635  HB2 SER X  42      49.990  40.280  51.190  0.00  0.00            
ATOM    636  OG  SER X  42      48.850  41.670  50.380  0.00  0.00            
ATOM    637  HG  SER X  42      49.480  42.080  49.780  0.00  0.00            
ATOM    638  C   SER X  42      47.790  38.330  51.410  0.00  0.00            
ATOM    639  O   SER X  42      48.020  37.760  50.350  0.00  0.00            
ATOM    640  N   ALA X  43      47.340  37.650  52.470  0.00  0.00            
ATOM    641  H   ALA X  43      47.140  38.150  53.330  0.00  0.00            
ATOM    642  CA  ALA X  43      47.090  36.220  52.460  0.00  0.00            
ATOM    643  HA  ALA X  43      47.940  35.650  52.060  0.00  0.00            
ATOM    644  CB  ALA X  43      46.810  35.850  53.910  0.00  0.00            
ATOM    645  HB1 ALA X  43      47.720  36.130  54.440  0.00  0.00            
ATOM    646  HB2 ALA X  43      45.920  36.430  54.160  0.00  0.00            
ATOM    647  HB3 ALA X  43      46.540  34.800  54.010  0.00  0.00            
ATOM    648  C   ALA X  43      45.860  35.880  51.630  0.00  0.00            
ATOM    649  O   ALA X  43      45.750  34.760  51.140  0.00  0.00            
ATOM    650  N   ALA X  44      45.000  36.890  51.450  0.00  0.00            
ATOM    651  H   ALA X  44      45.250  37.760  51.890  0.00  0.00            
ATOM    652  CA  ALA X  44      43.800  36.950  50.650  0.00  0.00            
ATOM    653  HA  ALA X  44      43.740  36.020  50.080  0.00  0.00            
ATOM    654  CB  ALA X  44      42.550  36.950  51.520  0.00  0.00            
ATOM    655  HB1 ALA X  44      41.690  36.660  50.920  0.00  0.00            
ATOM    656  HB2 ALA X  44      42.530  36.290  52.390  0.00  0.00            
ATOM    657  HB3 ALA X  44      42.470  37.930  51.990  0.00  0.00            
ATOM    658  C   ALA X  44      43.840  38.100  49.640  0.00  0.00            
ATOM    659  O   ALA X  44      44.750  38.920  49.700  0.00  0.00            
ATOM    660  N   LYS X  45      42.990  38.050  48.620  0.00  0.00            
ATOM    661  H   LYS X  45      42.370  37.260  48.620  0.00  0.00            
ATOM    662  CA  LYS X  45      43.020  38.890  47.440  0.00  0.00            
ATOM    663  HA  LYS X  45      43.760  39.680  47.540  0.00  0.00            
ATOM    664  CB  LYS X  45      43.430  38.020  46.250  0.00  0.00            
ATOM    665  HB1 LYS X  45      43.460  38.630  45.350  0.00  0.00            
ATOM    666  HB2 LYS X  45      42.700  37.220  46.180  0.00  0.00            
ATOM    667  CG  LYS X  45      44.770  37.300  46.310  0.00  0.00            
ATOM    668  HG1 LYS X  45      44.710  36.520  47.070  0.00  0.00            
ATOM    669  HG2 LYS X  45      45.570  37.970  46.620  0.00  0.00            
ATOM    670  CD  LYS X  45      45.110  36.670  44.960  0.00  0.00            
ATOM    671  HD1 LYS X  45      46.110  36.230  45.020  0.00  0.00            
ATOM    672  HD2 LYS X  45      45.130  37.540  44.320  0.00  0.00            
ATOM    673  CE  LYS X  45      44.070  35.710  44.400  0.00  0.00            
ATOM    674  HE1 LYS X  45      43.230  36.280  44.000  0.00  0.00            
ATOM    675  HE2 LYS X  45      43.650  35.060  45.170  0.00  0.00            
ATOM    676  NZ  LYS X  45      44.580  34.900  43.280  0.00  0.00            
ATOM    677  HZ1 LYS X  45      43.890  34.350  42.800  0.00  0.00            
ATOM    678  HZ2 LYS X  45      45.040  35.570  42.690  0.00  0.00            
ATOM    679  HZ3 LYS X  45      45.250  34.200  43.580  0.00  0.00            
ATOM    680  C   LYS X  45      41.660  39.510  47.150  0.00  0.00            
ATOM    681  O   LYS X  45      40.660  38.920  47.570  0.00  0.00            
ATOM    682  N   LYS X  46      41.510  40.570  46.360  0.00  0.00            
ATOM    683  H   LYS X  46      42.390  40.910  45.980  0.00  0.00            
ATOM    684  CA  LYS X  46      40.300  41.290  46.030  0.00  0.00            
ATOM    685  HA  LYS X  46      40.010  41.790  46.950  0.00  0.00            
ATOM    686  CB  LYS X  46      40.630  42.290  44.930  0.00  0.00            
ATOM    687  HB1 LYS X  46      40.950  41.750  44.050  0.00  0.00            
ATOM    688  HB2 LYS X  46      41.440  42.910  45.310  0.00  0.00            
ATOM    689  CG  LYS X  46      39.370  43.100  44.610  0.00  0.00            
ATOM    690  HG1 LYS X  46      38.700  43.310  45.440  0.00  0.00            
ATOM    691  HG2 LYS X  46      38.690  42.570  43.930  0.00  0.00            
ATOM    692  CD  LYS X  46      39.810  44.320  43.800  0.00  0.00            
ATOM    693  HD1 LYS X  46      40.240  43.960  42.860  0.00  0.00            
ATOM    694  HD2 LYS X  46      40.530  44.830  44.440  0.00  0.00            
ATOM    695  CE  LYS X  46      38.600  45.220  43.640  0.00  0.00            
ATOM    696  HE1 LYS X  46      38.520  45.650  44.640  0.00  0.00            
ATOM    697  HE2 LYS X  46      37.660  44.700  43.440  0.00  0.00            
ATOM    698  NZ  LYS X  46      38.730  46.300  42.640  0.00  0.00            
ATOM    699  HZ1 LYS X  46      37.830  46.730  42.550  0.00  0.00            
ATOM    700  HZ2 LYS X  46      39.370  47.030  42.900  0.00  0.00            
ATOM    701  HZ3 LYS X  46      38.990  45.930  41.740  0.00  0.00            
ATOM    702  C   LYS X  46      39.150  40.380  45.620  0.00  0.00            
ATOM    703  O   LYS X  46      39.250  39.620  44.650  0.00  0.00            
ATOM    704  N   SER X  47      38.030  40.520  46.320  0.00  0.00            
ATOM    705  H   SER X  47      38.020  41.160  47.110  0.00  0.00            
ATOM    706  CA  SER X  47      36.770  39.880  46.010  0.00  0.00            
ATOM    707  HA  SER X  47      37.030  38.930  45.540  0.00  0.00            
ATOM    708  CB  SER X  47      35.980  39.780  47.320  0.00  0.00            
ATOM    709  HB1 SER X  47      35.540  40.770  47.440  0.00  0.00            
ATOM    710  HB2 SER X  47      36.590  39.510  48.180  0.00  0.00            
ATOM    711  OG  SER X  47      34.860  38.940  47.110  0.00  0.00            
ATOM    712  HG  SER X  47      35.170  38.040  47.190  0.00  0.00            
ATOM    713  C   SER X  47      36.010  40.710  44.990  0.00  0.00            
ATOM    714  O   SER X  47      36.030  41.930  45.060  0.00  0.00            
ATOM    715  N   ALA X  48      35.270  40.080  44.070  0.00  0.00            
ATOM    716  H   ALA X  48      35.290  39.070  44.070  0.00  0.00            
ATOM    717  CA  ALA X  48      34.630  40.730  42.940  0.00  0.00            
ATOM    718  HA  ALA X  48      34.900  41.790  42.990  0.00  0.00            
ATOM    719  CB  ALA X  48      35.210  40.140  41.660  0.00  0.00            
ATOM    720  HB1 ALA X  48      35.050  39.060  41.630  0.00  0.00            
ATOM    721  HB2 ALA X  48      34.710  40.520  40.770  0.00  0.00            
ATOM    722  HB3 ALA X  48      36.270  40.380  41.630  0.00  0.00            
ATOM    723  C   ALA X  48      33.110  40.850  43.020  0.00  0.00            
ATOM    724  O   ALA X  48      32.460  40.070  43.710  0.00  0.00            
ATOM    725  N   ASP X  49      32.540  41.780  42.250  0.00  0.00            
ATOM    726  H   ASP X  49      33.110  42.330  41.620  0.00  0.00            
ATOM    727  CA  ASP X  49      31.130  42.080  42.200  0.00  0.00            
ATOM    728  HA  ASP X  49      30.710  41.780  43.160  0.00  0.00            
ATOM    729  CB  ASP X  49      30.900  43.580  42.050  0.00  0.00            
ATOM    730  HB1 ASP X  49      31.420  43.970  41.180  0.00  0.00            
ATOM    731  HB2 ASP X  49      31.430  44.090  42.860  0.00  0.00            
ATOM    732  CG  ASP X  49      29.400  43.840  42.000  0.00  0.00            
ATOM    733  OD1 ASP X  49      28.690  43.680  43.020  0.00  0.00            
ATOM    734  OD2 ASP X  49      28.840  44.120  40.920  0.00  0.00            
ATOM    735  C   ASP X  49      30.460  41.240  41.110  0.00  0.00            
ATOM    736  O   ASP X  49      30.870  41.390  39.970  0.00  0.00            
ATOM    737  N   SER X  50      29.390  40.480  41.380  0.00  0.00            
ATOM    738  H   SER X  50      29.040  40.440  42.320  0.00  0.00            
ATOM    739  CA  SER X  50      28.620  39.750  40.390  0.00  0.00            
ATOM    740  HA  SER X  50      29.120  38.790  40.340  0.00  0.00            
ATOM    741  CB  SER X  50      27.270  39.440  41.040  0.00  0.00            
ATOM    742  HB1 SER X  50      26.720  40.380  40.930  0.00  0.00            
ATOM    743  HB2 SER X  50      27.410  39.140  42.080  0.00  0.00            
ATOM    744  OG  SER X  50      26.590  38.440  40.320  0.00  0.00            
ATOM    745  HG  SER X  50      25.660  38.400  40.570  0.00  0.00            
ATOM    746  C   SER X  50      28.390  40.330  39.000  0.00  0.00            
ATOM    747  O   SER X  50      28.260  39.600  38.020  0.00  0.00            
ATOM    748  N   THR X  51      28.410  41.650  38.860  0.00  0.00            
ATOM    749  H   THR X  51      28.460  42.230  39.690  0.00  0.00            
ATOM    750  CA  THR X  51      28.410  42.260  37.550  0.00  0.00            
ATOM    751  HA  THR X  51      27.580  41.820  36.990  0.00  0.00            
ATOM    752  CB  THR X  51      28.170  43.760  37.670  0.00  0.00            
ATOM    753  HB  THR X  51      28.240  44.140  36.650  0.00  0.00            
ATOM    754  CG2 THR X  51      26.790  44.170  38.170  0.00  0.00            
ATOM    755 HG21 THR X  51      26.590  43.970  39.220  0.00  0.00            
ATOM    756 HG22 THR X  51      26.600  45.230  38.030  0.00  0.00            
ATOM    757 HG23 THR X  51      25.960  43.720  37.610  0.00  0.00            
ATOM    758  OG1 THR X  51      29.160  44.500  38.350  0.00  0.00            
ATOM    759  HG1 THR X  51      28.950  44.300  39.260  0.00  0.00            
ATOM    760  C   THR X  51      29.620  41.990  36.660  0.00  0.00            
ATOM    761  O   THR X  51      29.550  42.240  35.460  0.00  0.00            
ATOM    762  N   SER X  52      30.740  41.450  37.140  0.00  0.00            
ATOM    763  H   SER X  52      30.720  41.230  38.130  0.00  0.00            
ATOM    764  CA  SER X  52      31.860  41.050  36.320  0.00  0.00            
ATOM    765  HA  SER X  52      31.990  41.710  35.460  0.00  0.00            
ATOM    766  CB  SER X  52      33.160  41.190  37.120  0.00  0.00            
ATOM    767  HB1 SER X  52      33.910  40.770  36.440  0.00  0.00            
ATOM    768  HB2 SER X  52      33.060  40.610  38.040  0.00  0.00            
ATOM    769  OG  SER X  52      33.480  42.510  37.480  0.00  0.00            
ATOM    770  HG  SER X  52      34.170  42.600  38.130  0.00  0.00            
ATOM    771  C   SER X  52      31.610  39.660  35.760  0.00  0.00            
ATOM    772  O   SER X  52      32.100  38.670  36.310  0.00  0.00            
ATOM    773  N   THR X  53      30.680  39.570  34.810  0.00  0.00            
ATOM    774  H   THR X  53      30.180  40.390  34.510  0.00  0.00            
ATOM    775  CA  THR X  53      30.320  38.280  34.250  0.00  0.00            
ATOM    776  HA  THR X  53      29.850  37.660  35.030  0.00  0.00            
ATOM    777  CB  THR X  53      29.220  38.450  33.210  0.00  0.00            
ATOM    778  HB  THR X  53      29.170  37.470  32.740  0.00  0.00            
ATOM    779  CG2 THR X  53      27.850  38.930  33.700  0.00  0.00            
ATOM    780 HG21 THR X  53      27.890  39.590  34.560  0.00  0.00            
ATOM    781 HG22 THR X  53      27.270  39.260  32.840  0.00  0.00            
ATOM    782 HG23 THR X  53      27.280  38.080  34.090  0.00  0.00            
ATOM    783  OG1 THR X  53      29.710  39.350  32.240  0.00  0.00            
ATOM    784  HG1 THR X  53      29.340  39.090  31.390  0.00  0.00            
ATOM    785  C   THR X  53      31.550  37.540  33.740  0.00  0.00            
ATOM    786  O   THR X  53      31.440  36.330  33.550  0.00  0.00            
ATOM    787  N   LYS X  54      32.650  38.180  33.350  0.00  0.00            
ATOM    788  H   LYS X  54      32.790  39.180  33.480  0.00  0.00            
ATOM    789  CA  LYS X  54      33.810  37.480  32.850  0.00  0.00            
ATOM    790  HA  LYS X  54      33.400  36.690  32.230  0.00  0.00            
ATOM    791  CB  LYS X  54      34.610  38.280  31.820  0.00  0.00            
ATOM    792  HB1 LYS X  54      35.300  37.540  31.410  0.00  0.00            
ATOM    793  HB2 LYS X  54      35.210  39.000  32.370  0.00  0.00            
ATOM    794  CG  LYS X  54      33.760  38.980  30.770  0.00  0.00            
ATOM    795  HG1 LYS X  54      32.960  39.570  31.230  0.00  0.00            
ATOM    796  HG2 LYS X  54      33.170  38.250  30.210  0.00  0.00            
ATOM    797  CD  LYS X  54      34.580  39.950  29.930  0.00  0.00            
ATOM    798  HD1 LYS X  54      35.290  39.330  29.380  0.00  0.00            
ATOM    799  HD2 LYS X  54      35.050  40.600  30.670  0.00  0.00            
ATOM    800  CE  LYS X  54      33.650  40.710  28.990  0.00  0.00            
ATOM    801  HE1 LYS X  54      32.780  41.060  29.530  0.00  0.00            
ATOM    802  HE2 LYS X  54      33.190  40.050  28.250  0.00  0.00            
ATOM    803  NZ  LYS X  54      34.410  41.850  28.460  0.00  0.00            
ATOM    804  HZ1 LYS X  54      33.850  42.470  27.890  0.00  0.00            
ATOM    805  HZ2 LYS X  54      34.490  42.470  29.250  0.00  0.00            
ATOM    806  HZ3 LYS X  54      35.340  41.620  28.150  0.00  0.00            
ATOM    807  C   LYS X  54      34.720  36.880  33.920  0.00  0.00            
ATOM    808  O   LYS X  54      35.460  35.960  33.590  0.00  0.00            
ATOM    809  N   THR X  55      34.620  37.230  35.210  0.00  0.00            
ATOM    810  H   THR X  55      33.940  37.910  35.500  0.00  0.00            
ATOM    811  CA  THR X  55      35.510  36.810  36.270  0.00  0.00            
ATOM    812  HA  THR X  55      36.020  35.900  35.960  0.00  0.00            
ATOM    813  CB  THR X  55      36.710  37.710  36.540  0.00  0.00            
ATOM    814  HB  THR X  55      37.210  37.370  37.440  0.00  0.00            
ATOM    815  CG2 THR X  55      37.750  37.890  35.430  0.00  0.00            
ATOM    816 HG21 THR X  55      38.240  36.950  35.160  0.00  0.00            
ATOM    817 HG22 THR X  55      37.280  38.310  34.540  0.00  0.00            
ATOM    818 HG23 THR X  55      38.550  38.540  35.770  0.00  0.00            
ATOM    819  OG1 THR X  55      36.160  39.000  36.730  0.00  0.00            
ATOM    820  HG1 THR X  55      36.410  39.260  37.620  0.00  0.00            
ATOM    821  C   THR X  55      34.960  36.490  37.660  0.00  0.00            
ATOM    822  O   THR X  55      35.550  35.700  38.390  0.00  0.00            
ATOM    823  N   ALA X  56      33.740  36.930  37.960  0.00  0.00            
ATOM    824  H   ALA X  56      33.320  37.590  37.320  0.00  0.00            
ATOM    825  CA  ALA X  56      32.990  36.640  39.170  0.00  0.00            
ATOM    826  HA  ALA X  56      33.640  36.070  39.850  0.00  0.00            
ATOM    827  CB  ALA X  56      32.540  37.920  39.850  0.00  0.00            
ATOM    828  HB1 ALA X  56      33.290  38.580  40.280  0.00  0.00            
ATOM    829  HB2 ALA X  56      31.930  38.500  39.150  0.00  0.00            
ATOM    830  HB3 ALA X  56      31.900  37.650  40.690  0.00  0.00            
ATOM    831  C   ALA X  56      31.780  35.800  38.780  0.00  0.00            
ATOM    832  O   ALA X  56      31.000  36.060  37.870  0.00  0.00            
ATOM    833  N   LYS X  57      31.600  34.680  39.480  0.00  0.00            
ATOM    834  H   LYS X  57      32.390  34.370  40.030  0.00  0.00            
ATOM    835  CA  LYS X  57      30.380  33.890  39.440  0.00  0.00            
ATOM    836  HA  LYS X  57      29.840  34.370  38.620  0.00  0.00            
ATOM    837  CB  LYS X  57      30.740  32.430  39.220  0.00  0.00            
ATOM    838  HB1 LYS X  57      31.340  32.340  38.310  0.00  0.00            
ATOM    839  HB2 LYS X  57      29.780  31.940  39.040  0.00  0.00            
ATOM    840  CG  LYS X  57      31.510  31.770  40.360  0.00  0.00            
ATOM    841  HG1 LYS X  57      30.760  31.690  41.150  0.00  0.00            
ATOM    842  HG2 LYS X  57      32.310  32.410  40.730  0.00  0.00            
ATOM    843  CD  LYS X  57      31.960  30.400  39.850  0.00  0.00            
ATOM    844  HD1 LYS X  57      32.460  30.460  38.880  0.00  0.00            
ATOM    845  HD2 LYS X  57      31.110  29.730  39.710  0.00  0.00            
ATOM    846  CE  LYS X  57      32.890  29.780  40.880  0.00  0.00            
ATOM    847  HE1 LYS X  57      32.320  29.640  41.800  0.00  0.00            
ATOM    848  HE2 LYS X  57      33.690  30.480  41.100  0.00  0.00            
ATOM    849  NZ  LYS X  57      33.350  28.450  40.450  0.00  0.00            
ATOM    850  HZ1 LYS X  57      33.920  28.170  41.230  0.00  0.00            
ATOM    851  HZ2 LYS X  57      32.600  27.770  40.390  0.00  0.00            
ATOM    852  HZ3 LYS X  57      33.840  28.530  39.560  0.00  0.00            
ATOM    853  C   LYS X  57      29.560  34.140  40.700  0.00  0.00            
ATOM    854  O   LYS X  57      28.340  33.980  40.640  0.00  0.00            
ATOM    855  N   LYS X  58      30.140  34.660  41.790  0.00  0.00            
ATOM    856  H   LYS X  58      31.120  34.890  41.740  0.00  0.00            
ATOM    857  CA  LYS X  58      29.520  34.820  43.090  0.00  0.00            
ATOM    858  HA  LYS X  58      28.460  34.560  43.050  0.00  0.00            
ATOM    859  CB  LYS X  58      30.260  33.830  43.990  0.00  0.00            
ATOM    860  HB1 LYS X  58      31.230  34.290  44.220  0.00  0.00            
ATOM    861  HB2 LYS X  58      30.290  32.900  43.420  0.00  0.00            
ATOM    862  CG  LYS X  58      29.470  33.530  45.260  0.00  0.00            
ATOM    863  HG1 LYS X  58      28.410  33.350  45.070  0.00  0.00            
ATOM    864  HG2 LYS X  58      29.510  34.380  45.940  0.00  0.00            
ATOM    865  CD  LYS X  58      30.100  32.340  45.990  0.00  0.00            
ATOM    866  HD1 LYS X  58      31.170  32.520  46.120  0.00  0.00            
ATOM    867  HD2 LYS X  58      29.910  31.470  45.360  0.00  0.00            
ATOM    868  CE  LYS X  58      29.420  32.120  47.330  0.00  0.00            
ATOM    869  HE1 LYS X  58      28.340  32.150  47.190  0.00  0.00            
ATOM    870  HE2 LYS X  58      29.670  32.940  48.000  0.00  0.00            
ATOM    871  NZ  LYS X  58      29.880  30.870  47.960  0.00  0.00            
ATOM    872  HZ1 LYS X  58      29.290  30.110  47.660  0.00  0.00            
ATOM    873  HZ2 LYS X  58      30.850  30.620  47.810  0.00  0.00            
ATOM    874  HZ3 LYS X  58      29.680  30.900  48.950  0.00  0.00            
ATOM    875  C   LYS X  58      29.570  36.290  43.450  0.00  0.00            
ATOM    876  O   LYS X  58      30.530  36.940  43.020  0.00  0.00            
ATOM    877  N   PRO X  59      28.580  36.760  44.210  0.00  0.00            
ATOM    878  CD  PRO X  59      27.350  36.140  44.670  0.00  0.00            
ATOM    879  HD1 PRO X  59      27.500  35.080  44.850  0.00  0.00            
ATOM    880  HD2 PRO X  59      26.570  36.280  43.910  0.00  0.00            
ATOM    881  CG  PRO X  59      26.920  36.920  45.910  0.00  0.00            
ATOM    882  HG1 PRO X  59      27.400  36.550  46.810  0.00  0.00            
ATOM    883  HG2 PRO X  59      25.840  36.980  46.060  0.00  0.00            
ATOM    884  CB  PRO X  59      27.350  38.330  45.520  0.00  0.00            
ATOM    885  HB1 PRO X  59      27.430  39.150  46.230  0.00  0.00            
ATOM    886  HB2 PRO X  59      26.530  38.680  44.890  0.00  0.00            
ATOM    887  CA  PRO X  59      28.670  38.090  44.790  0.00  0.00            
ATOM    888  HA  PRO X  59      28.740  38.760  43.930  0.00  0.00            
ATOM    889  C   PRO X  59      29.780  38.230  45.820  0.00  0.00            
ATOM    890  O   PRO X  59      30.210  37.230  46.390  0.00  0.00            
ATOM    891  N   LYS X  60      30.240  39.480  45.960  0.00  0.00            
ATOM    892  H   LYS X  60      29.730  40.230  45.510  0.00  0.00            
ATOM    893  CA  LYS X  60      31.330  39.970  46.780  0.00  0.00            
ATOM    894  HA  LYS X  60      32.230  39.490  46.370  0.00  0.00            
ATOM    895  CB  LYS X  60      31.460  41.470  46.530  0.00  0.00            
ATOM    896  HB1 LYS X  60      30.620  41.890  47.090  0.00  0.00            
ATOM    897  HB2 LYS X  60      31.370  41.720  45.470  0.00  0.00            
ATOM    898  CG  LYS X  60      32.680  42.180  47.110  0.00  0.00            
ATOM    899  HG1 LYS X  60      33.460  41.850  46.420  0.00  0.00            
ATOM    900  HG2 LYS X  60      32.920  41.900  48.130  0.00  0.00            
ATOM    901  CD  LYS X  60      32.540  43.690  46.970  0.00  0.00            
ATOM    902  HD1 LYS X  60      31.660  43.930  47.570  0.00  0.00            
ATOM    903  HD2 LYS X  60      32.340  43.980  45.940  0.00  0.00            
ATOM    904  CE  LYS X  60      33.870  44.380  47.220  0.00  0.00            
ATOM    905  HE1 LYS X  60      34.260  43.840  48.080  0.00  0.00            
ATOM    906  HE2 LYS X  60      33.890  45.440  47.500  0.00  0.00            
ATOM    907  NZ  LYS X  60      34.800  44.320  46.080  0.00  0.00            
ATOM    908  HZ1 LYS X  60      34.390  44.780  45.280  0.00  0.00            
ATOM    909  HZ2 LYS X  60      35.690  44.680  46.390  0.00  0.00            
ATOM    910  HZ3 LYS X  60      34.990  43.350  45.890  0.00  0.00            
ATOM    911  C   LYS X  60      31.240  39.570  48.250  0.00  0.00            
ATOM    912  O   LYS X  60      30.160  39.500  48.830  0.00  0.00            
ATOM    913  N   LYS X  61      32.380  39.240  48.860  0.00  0.00            
ATOM    914  H   LYS X  61      33.270  39.450  48.440  0.00  0.00            
ATOM    915  CA  LYS X  61      32.470  38.700  50.200  0.00  0.00            
ATOM    916  HA  LYS X  61      31.640  38.000  50.220  0.00  0.00            
ATOM    917  CB  LYS X  61      33.810  38.000  50.380  0.00  0.00            
ATOM    918  HB1 LYS X  61      34.570  38.780  50.480  0.00  0.00            
ATOM    919  HB2 LYS X  61      34.020  37.410  49.490  0.00  0.00            
ATOM    920  CG  LYS X  61      33.890  37.250  51.700  0.00  0.00            
ATOM    921  HG1 LYS X  61      33.950  37.990  52.500  0.00  0.00            
ATOM    922  HG2 LYS X  61      34.840  36.720  51.720  0.00  0.00            
ATOM    923  CD  LYS X  61      32.800  36.230  52.040  0.00  0.00            
ATOM    924  HD1 LYS X  61      32.720  35.590  51.160  0.00  0.00            
ATOM    925  HD2 LYS X  61      31.840  36.700  52.260  0.00  0.00            
ATOM    926  CE  LYS X  61      33.100  35.380  53.270  0.00  0.00            
ATOM    927  HE1 LYS X  61      33.620  35.970  54.030  0.00  0.00            
ATOM    928  HE2 LYS X  61      33.750  34.600  52.870  0.00  0.00            
ATOM    929  NZ  LYS X  61      31.900  34.680  53.750  0.00  0.00            
ATOM    930  HZ1 LYS X  61      31.210  35.360  54.040  0.00  0.00            
ATOM    931  HZ2 LYS X  61      31.560  34.070  53.020  0.00  0.00            
ATOM    932  HZ3 LYS X  61      32.040  34.100  54.560  0.00  0.00            
ATOM    933  C   LYS X  61      32.210  39.760  51.260  0.00  0.00            
ATOM    934  O   LYS X  61      32.900  40.770  51.350  0.00  0.00            
ATOM    935  N   ASP X  62      31.240  39.540  52.160  0.00  0.00            
ATOM    936  H   ASP X  62      30.630  38.740  52.040  0.00  0.00            
ATOM    937  CA  ASP X  62      30.880  40.330  53.310  0.00  0.00            
ATOM    938  HA  ASP X  62      30.800  41.350  52.930  0.00  0.00            
ATOM    939  CB  ASP X  62      29.530  39.800  53.790  0.00  0.00            
ATOM    940  HB1 ASP X  62      29.680  38.780  54.130  0.00  0.00            
ATOM    941  HB2 ASP X  62      28.840  39.750  52.950  0.00  0.00            
ATOM    942  CG  ASP X  62      29.080  40.540  55.040  0.00  0.00            
ATOM    943  OD1 ASP X  62      28.420  39.940  55.920  0.00  0.00            
ATOM    944  OD2 ASP X  62      29.370  41.750  55.100  0.00  0.00            
ATOM    945  C   ASP X  62      31.980  40.210  54.350  0.00  0.00            
ATOM    946  O   ASP X  62      32.310  39.130  54.840  0.00  0.00            
ATOM    947  N   GLU X  63      32.800  41.240  54.600  0.00  0.00            
ATOM    948  H   GLU X  63      32.560  42.080  54.100  0.00  0.00            
ATOM    949  CA  GLU X  63      34.010  41.290  55.400  0.00  0.00            
ATOM    950  HA  GLU X  63      34.420  40.290  55.520  0.00  0.00            
ATOM    951  CB  GLU X  63      35.050  42.240  54.820  0.00  0.00            
ATOM    952  HB1 GLU X  63      35.710  42.580  55.610  0.00  0.00            
ATOM    953  HB2 GLU X  63      34.470  43.010  54.300  0.00  0.00            
ATOM    954  CG  GLU X  63      35.820  41.590  53.680  0.00  0.00            
ATOM    955  HG1 GLU X  63      35.210  41.040  52.970  0.00  0.00            
ATOM    956  HG2 GLU X  63      36.480  40.830  54.100  0.00  0.00            
ATOM    957  CD  GLU X  63      36.740  42.620  53.030  0.00  0.00            
ATOM    958  OE1 GLU X  63      37.930  42.690  53.400  0.00  0.00            
ATOM    959  OE2 GLU X  63      36.340  43.380  52.120  0.00  0.00            
ATOM    960  C   GLU X  63      33.680  41.690  56.830  0.00  0.00            
ATOM    961  O   GLU X  63      34.600  41.910  57.610  0.00  0.00            
ATOM    962  N   ARG X  64      32.410  41.830  57.200  0.00  0.00            
ATOM    963  H   ARG X  64      31.630  41.810  56.550  0.00  0.00            
ATOM    964  CA  ARG X  64      31.980  42.160  58.550  0.00  0.00            
ATOM    965  HA  ARG X  64      32.410  43.130  58.770  0.00  0.00            
ATOM    966  CB  ARG X  64      30.470  42.300  58.700  0.00  0.00            
ATOM    967  HB1 ARG X  64      30.230  42.280  59.760  0.00  0.00            
ATOM    968  HB2 ARG X  64      30.120  41.420  58.170  0.00  0.00            
ATOM    969  CG  ARG X  64      29.900  43.510  57.980  0.00  0.00            
ATOM    970  HG1 ARG X  64      30.270  43.530  56.950  0.00  0.00            
ATOM    971  HG2 ARG X  64      30.220  44.380  58.560  0.00  0.00            
ATOM    972  CD  ARG X  64      28.380  43.540  57.970  0.00  0.00            
ATOM    973  HD1 ARG X  64      27.920  44.410  57.480  0.00  0.00            
ATOM    974  HD2 ARG X  64      28.040  43.570  59.010  0.00  0.00            
ATOM    975  NE  ARG X  64      27.710  42.410  57.340  0.00  0.00            
ATOM    976  HE  ARG X  64      28.350  41.720  56.970  0.00  0.00            
ATOM    977  CZ  ARG X  64      26.390  42.150  57.270  0.00  0.00            
ATOM    978  NH1 ARG X  64      25.370  42.980  57.530  0.00  0.00            
ATOM    979 HH11 ARG X  64      25.530  43.970  57.580  0.00  0.00            
ATOM    980 HH12 ARG X  64      24.470  42.510  57.580  0.00  0.00            
ATOM    981  NH2 ARG X  64      26.130  40.900  56.860  0.00  0.00            
ATOM    982 HH21 ARG X  64      26.880  40.360  56.450  0.00  0.00            
ATOM    983 HH22 ARG X  64      25.210  40.620  56.570  0.00  0.00            
ATOM    984  C   ARG X  64      32.610  41.130  59.490  0.00  0.00            
ATOM    985  O   ARG X  64      32.310  39.950  59.320  0.00  0.00            
ATOM    986  N   GLY X  65      33.540  41.490  60.380  0.00  0.00            
ATOM    987  H   GLY X  65      33.710  42.470  60.510  0.00  0.00            
ATOM    988  CA  GLY X  65      34.250  40.610  61.280  0.00  0.00            
ATOM    989  HA1 GLY X  65      33.610  39.800  61.630  0.00  0.00            
ATOM    990  HA2 GLY X  65      34.600  41.160  62.160  0.00  0.00            
ATOM    991  C   GLY X  65      35.420  39.900  60.610  0.00  0.00            
ATOM    992  O   GLY X  65      35.890  38.930  61.200  0.00  0.00            
ATOM    993  N   ALA X  66      35.920  40.290  59.440  0.00  0.00            
ATOM    994  H   ALA X  66      35.690  41.160  58.980  0.00  0.00            
ATOM    995  CA  ALA X  66      36.960  39.510  58.790  0.00  0.00            
ATOM    996  HA  ALA X  66      37.640  39.090  59.530  0.00  0.00            
ATOM    997  CB  ALA X  66      36.430  38.280  58.070  0.00  0.00            
ATOM    998  HB1 ALA X  66      35.660  37.670  58.540  0.00  0.00            
ATOM    999  HB2 ALA X  66      36.090  38.560  57.070  0.00  0.00            
ATOM   1000  HB3 ALA X  66      37.250  37.570  57.980  0.00  0.00            
ATOM   1001  C   ALA X  66      37.750  40.470  57.910  0.00  0.00            
ATOM   1002  O   ALA X  66      38.410  39.960  57.010  0.00  0.00            
ATOM   1003  N   LEU X  67      37.790  41.770  58.200  0.00  0.00            
ATOM   1004  H   LEU X  67      37.370  42.090  59.060  0.00  0.00            
ATOM   1005  CA  LEU X  67      38.430  42.820  57.440  0.00  0.00            
ATOM   1006  HA  LEU X  67      38.340  42.560  56.380  0.00  0.00            
ATOM   1007  CB  LEU X  67      37.740  44.130  57.790  0.00  0.00            
ATOM   1008  HB1 LEU X  67      37.820  44.320  58.860  0.00  0.00            
ATOM   1009  HB2 LEU X  67      36.660  44.020  57.690  0.00  0.00            
ATOM   1010  CG  LEU X  67      38.210  45.340  56.990  0.00  0.00            
ATOM   1011  HG  LEU X  67      39.260  45.240  56.710  0.00  0.00            
ATOM   1012  CD1 LEU X  67      37.410  45.410  55.690  0.00  0.00            
ATOM   1013 HD11 LEU X  67      37.430  44.480  55.130  0.00  0.00            
ATOM   1014 HD12 LEU X  67      36.370  45.640  55.940  0.00  0.00            
ATOM   1015 HD13 LEU X  67      37.690  46.330  55.170  0.00  0.00            
ATOM   1016  CD2 LEU X  67      37.920  46.650  57.720  0.00  0.00            
ATOM   1017 HD21 LEU X  67      36.850  46.680  57.930  0.00  0.00            
ATOM   1018 HD22 LEU X  67      38.590  46.750  58.570  0.00  0.00            
ATOM   1019 HD23 LEU X  67      38.240  47.490  57.110  0.00  0.00            
ATOM   1020  C   LEU X  67      39.920  42.780  57.770  0.00  0.00            
ATOM   1021  O   LEU X  67      40.360  43.050  58.890  0.00  0.00            
ATOM   1022  N   VAL X  68      40.650  42.480  56.700  0.00  0.00            
ATOM   1023  H   VAL X  68      40.150  42.310  55.840  0.00  0.00            
ATOM   1024  CA  VAL X  68      42.100  42.460  56.760  0.00  0.00            
ATOM   1025  HA  VAL X  68      42.520  43.110  57.530  0.00  0.00            
ATOM   1026  CB  VAL X  68      42.600  41.040  56.990  0.00  0.00            
ATOM   1027  HB  VAL X  68      43.690  41.080  57.080  0.00  0.00            
ATOM   1028  CG1 VAL X  68      41.970  40.280  58.150  0.00  0.00            
ATOM   1029 HG11 VAL X  68      40.890  40.250  58.140  0.00  0.00            
ATOM   1030 HG12 VAL X  68      42.240  39.230  58.090  0.00  0.00            
ATOM   1031 HG13 VAL X  68      42.260  40.720  59.110  0.00  0.00            
ATOM   1032  CG2 VAL X  68      42.280  40.200  55.750  0.00  0.00            
ATOM   1033 HG21 VAL X  68      42.850  39.270  55.790  0.00  0.00            
ATOM   1034 HG22 VAL X  68      41.230  39.970  55.850  0.00  0.00            
ATOM   1035 HG23 VAL X  68      42.520  40.740  54.830  0.00  0.00            
ATOM   1036  C   VAL X  68      42.740  43.020  55.500  0.00  0.00            
ATOM   1037  O   VAL X  68      42.140  43.290  54.460  0.00  0.00            
ATOM   1038  N   ASN X  69      44.030  43.340  55.620  0.00  0.00            
ATOM   1039  H   ASN X  69      44.410  43.270  56.560  0.00  0.00            
ATOM   1040  CA  ASN X  69      44.860  43.840  54.540  0.00  0.00            
ATOM   1041  HA  ASN X  69      44.380  44.720  54.120  0.00  0.00            
ATOM   1042  CB  ASN X  69      46.210  44.310  55.080  0.00  0.00            
ATOM   1043  HB1 ASN X  69      46.600  43.760  55.930  0.00  0.00            
ATOM   1044  HB2 ASN X  69      45.970  45.300  55.450  0.00  0.00            
ATOM   1045  CG  ASN X  69      47.340  44.480  54.080  0.00  0.00            
ATOM   1046  OD1 ASN X  69      47.140  44.610  52.870  0.00  0.00            
ATOM   1047  ND2 ASN X  69      48.580  44.610  54.550  0.00  0.00            
ATOM   1048 HD21 ASN X  69      48.630  44.770  55.550  0.00  0.00            
ATOM   1049 HD22 ASN X  69      49.290  44.690  53.840  0.00  0.00            
ATOM   1050  C   ASN X  69      45.030  42.700  53.540  0.00  0.00            
ATOM   1051  O   ASN X  69      45.570  41.660  53.880  0.00  0.00            
ATOM   1052  N   ARG X  70      44.620  42.960  52.300  0.00  0.00            
ATOM   1053  H   ARG X  70      44.390  43.940  52.210  0.00  0.00            
ATOM   1054  CA  ARG X  70      44.470  42.060  51.170  0.00  0.00            
ATOM   1055  HA  ARG X  70      44.910  41.080  51.350  0.00  0.00            
ATOM   1056  CB  ARG X  70      42.990  42.060  50.810  0.00  0.00            
ATOM   1057  HB1 ARG X  70      42.980  41.660  49.790  0.00  0.00            
ATOM   1058  HB2 ARG X  70      42.540  43.050  50.870  0.00  0.00            
ATOM   1059  CG  ARG X  70      42.130  41.230  51.760  0.00  0.00            
ATOM   1060  HG1 ARG X  70      41.960  41.810  52.670  0.00  0.00            
ATOM   1061  HG2 ARG X  70      42.680  40.300  51.930  0.00  0.00            
ATOM   1062  CD  ARG X  70      40.780  40.910  51.130  0.00  0.00            
ATOM   1063  HD1 ARG X  70      41.070  40.520  50.150  0.00  0.00            
ATOM   1064  HD2 ARG X  70      40.200  41.820  51.050  0.00  0.00            
ATOM   1065  NE  ARG X  70      40.030  39.910  51.880  0.00  0.00            
ATOM   1066  HE  ARG X  70      40.140  39.900  52.890  0.00  0.00            
ATOM   1067  CZ  ARG X  70      39.100  39.080  51.380  0.00  0.00            
ATOM   1068  NH1 ARG X  70      38.880  38.870  50.080  0.00  0.00            
ATOM   1069 HH11 ARG X  70      39.490  39.260  49.380  0.00  0.00            
ATOM   1070 HH12 ARG X  70      38.170  38.240  49.750  0.00  0.00            
ATOM   1071  NH2 ARG X  70      38.220  38.460  52.180  0.00  0.00            
ATOM   1072 HH21 ARG X  70      38.430  38.460  53.170  0.00  0.00            
ATOM   1073 HH22 ARG X  70      37.570  37.790  51.790  0.00  0.00            
ATOM   1074  C   ARG X  70      45.270  42.570  49.980  0.00  0.00            
ATOM   1075  O   ARG X  70      45.700  43.720  49.900  0.00  0.00            
ATOM   1076  N   MET X  71      45.400  41.650  49.020  0.00  0.00            
ATOM   1077  H   MET X  71      45.140  40.700  49.260  0.00  0.00            
ATOM   1078  CA  MET X  71      46.180  41.870  47.820  0.00  0.00            
ATOM   1079  HA  MET X  71      46.870  42.630  48.180  0.00  0.00            
ATOM   1080  CB  MET X  71      46.920  40.560  47.540  0.00  0.00            
ATOM   1081  HB1 MET X  71      46.290  39.890  46.960  0.00  0.00            
ATOM   1082  HB2 MET X  71      47.040  40.000  48.470  0.00  0.00            
ATOM   1083  CG  MET X  71      48.330  40.620  46.950  0.00  0.00            
ATOM   1084  HG1 MET X  71      48.690  39.600  47.100  0.00  0.00            
ATOM   1085  HG2 MET X  71      49.070  41.100  47.580  0.00  0.00            
ATOM   1086  SD  MET X  71      48.500  41.210  45.240  0.00  0.00            
ATOM   1087  CE  MET X  71      47.620  39.950  44.280  0.00  0.00            
ATOM   1088  HE1 MET X  71      46.550  40.120  44.140  0.00  0.00            
ATOM   1089  HE2 MET X  71      48.040  39.930  43.270  0.00  0.00            
ATOM   1090  HE3 MET X  71      47.730  38.960  44.710  0.00  0.00            
ATOM   1091  C   MET X  71      45.270  42.260  46.660  0.00  0.00            
ATOM   1092  O   MET X  71      44.120  41.840  46.630  0.00  0.00            
ATOM   1093  N   GLY X  72      45.710  43.170  45.780  0.00  0.00            
ATOM   1094  H   GLY X  72      46.650  43.540  45.840  0.00  0.00            
ATOM   1095  CA  GLY X  72      44.820  43.660  44.750  0.00  0.00            
ATOM   1096  HA1 GLY X  72      44.330  42.770  44.360  0.00  0.00            
ATOM   1097  HA2 GLY X  72      45.560  43.880  43.980  0.00  0.00            
ATOM   1098  C   GLY X  72      43.930  44.870  45.040  0.00  0.00            
ATOM   1099  O   GLY X  72      43.520  45.510  44.070  0.00  0.00            
ATOM   1100  N   VAL X  73      43.500  45.080  46.280  0.00  0.00            
ATOM   1101  H   VAL X  73      43.920  44.580  47.050  0.00  0.00            
ATOM   1102  CA  VAL X  73      42.550  46.100  46.670  0.00  0.00            
ATOM   1103  HA  VAL X  73      41.740  46.060  45.940  0.00  0.00            
ATOM   1104  CB  VAL X  73      41.870  45.860  48.020  0.00  0.00            
ATOM   1105  HB  VAL X  73      41.280  46.750  48.270  0.00  0.00            
ATOM   1106  CG1 VAL X  73      41.000  44.610  48.100  0.00  0.00            
ATOM   1107 HG11 VAL X  73      40.010  44.840  47.700  0.00  0.00            
ATOM   1108 HG12 VAL X  73      41.360  43.700  47.620  0.00  0.00            
ATOM   1109 HG13 VAL X  73      40.800  44.400  49.150  0.00  0.00            
ATOM   1110  CG2 VAL X  73      42.940  45.750  49.090  0.00  0.00            
ATOM   1111 HG21 VAL X  73      43.590  46.620  49.010  0.00  0.00            
ATOM   1112 HG22 VAL X  73      42.490  45.860  50.080  0.00  0.00            
ATOM   1113 HG23 VAL X  73      43.470  44.810  48.920  0.00  0.00            
ATOM   1114  C   VAL X  73      43.260  47.450  46.690  0.00  0.00            
ATOM   1115  O   VAL X  73      44.480  47.540  46.740  0.00  0.00            
ATOM   1116  N   ASP X  74      42.420  48.470  46.510  0.00  0.00            
ATOM   1117  H   ASP X  74      41.460  48.230  46.340  0.00  0.00            
ATOM   1118  CA  ASP X  74      42.940  49.830  46.480  0.00  0.00            
ATOM   1119  HA  ASP X  74      43.670  49.920  45.680  0.00  0.00            
ATOM   1120  CB  ASP X  74      41.760  50.680  46.020  0.00  0.00            
ATOM   1121  HB1 ASP X  74      41.020  50.940  46.780  0.00  0.00            
ATOM   1122  HB2 ASP X  74      41.140  50.140  45.300  0.00  0.00            
ATOM   1123  CG  ASP X  74      42.170  52.040  45.480  0.00  0.00            
ATOM   1124  OD1 ASP X  74      43.120  52.640  46.040  0.00  0.00            
ATOM   1125  OD2 ASP X  74      41.670  52.370  44.380  0.00  0.00            
ATOM   1126  C   ASP X  74      43.630  50.240  47.770  0.00  0.00            
ATOM   1127  O   ASP X  74      42.970  50.240  48.810  0.00  0.00            
ATOM   1128  N   PRO X  75      44.900  50.630  47.670  0.00  0.00            
ATOM   1129  CD  PRO X  75      45.800  50.520  46.540  0.00  0.00            
ATOM   1130  HD1 PRO X  75      45.520  51.360  45.910  0.00  0.00            
ATOM   1131  HD2 PRO X  75      45.770  49.600  45.970  0.00  0.00            
ATOM   1132  CG  PRO X  75      47.220  50.750  47.040  0.00  0.00            
ATOM   1133  HG1 PRO X  75      47.860  51.010  46.190  0.00  0.00            
ATOM   1134  HG2 PRO X  75      47.480  49.770  47.450  0.00  0.00            
ATOM   1135  CB  PRO X  75      46.930  51.800  48.110  0.00  0.00            
ATOM   1136  HB1 PRO X  75      46.810  52.750  47.600  0.00  0.00            
ATOM   1137  HB2 PRO X  75      47.720  51.850  48.870  0.00  0.00            
ATOM   1138  CA  PRO X  75      45.640  51.270  48.740  0.00  0.00            
ATOM   1139  HA  PRO X  75      45.910  50.560  49.530  0.00  0.00            
ATOM   1140  C   PRO X  75      44.890  52.380  49.460  0.00  0.00            
ATOM   1141  O   PRO X  75      45.140  52.590  50.640  0.00  0.00            
ATOM   1142  N   TRP X  76      43.930  53.100  48.870  0.00  0.00            
ATOM   1143  H   TRP X  76      43.780  52.870  47.900  0.00  0.00            
ATOM   1144  CA  TRP X  76      43.070  54.040  49.560  0.00  0.00            
ATOM   1145  HA  TRP X  76      43.730  54.570  50.240  0.00  0.00            
ATOM   1146  CB  TRP X  76      42.600  55.200  48.690  0.00  0.00            
ATOM   1147  HB1 TRP X  76      41.630  55.570  49.030  0.00  0.00            
ATOM   1148  HB2 TRP X  76      42.500  54.950  47.630  0.00  0.00            
ATOM   1149  CG  TRP X  76      43.370  56.480  48.730  0.00  0.00            
ATOM   1150  CD1 TRP X  76      43.790  57.180  47.650  0.00  0.00            
ATOM   1151  HD1 TRP X  76      43.600  56.880  46.630  0.00  0.00            
ATOM   1152  NE1 TRP X  76      44.330  58.390  48.060  0.00  0.00            
ATOM   1153  HE1 TRP X  76      44.600  59.140  47.440  0.00  0.00            
ATOM   1154  CE2 TRP X  76      44.380  58.460  49.440  0.00  0.00            
ATOM   1155  CZ2 TRP X  76      44.970  59.380  50.320  0.00  0.00            
ATOM   1156  HZ2 TRP X  76      45.580  60.170  49.910  0.00  0.00            
ATOM   1157  CH2 TRP X  76      44.870  59.170  51.700  0.00  0.00            
ATOM   1158  HH2 TRP X  76      45.310  59.860  52.400  0.00  0.00            
ATOM   1159  CZ3 TRP X  76      44.120  58.070  52.140  0.00  0.00            
ATOM   1160  HZ3 TRP X  76      44.030  57.990  53.210  0.00  0.00            
ATOM   1161  CE3 TRP X  76      43.620  57.090  51.280  0.00  0.00            
ATOM   1162  HE3 TRP X  76      43.070  56.250  51.680  0.00  0.00            
ATOM   1163  CD2 TRP X  76      43.710  57.290  49.890  0.00  0.00            
ATOM   1164  C   TRP X  76      41.950  53.390  50.360  0.00  0.00            
ATOM   1165  O   TRP X  76      41.750  53.770  51.510  0.00  0.00            
ATOM   1166  N   HIE X  77      41.380  52.300  49.840  0.00  0.00            
ATOM   1167  H   HIE X  77      41.790  51.870  49.020  0.00  0.00            
ATOM   1168  CA  HIE X  77      40.440  51.510  50.610  0.00  0.00            
ATOM   1169  HA  HIE X  77      39.750  52.250  51.020  0.00  0.00            
ATOM   1170  CB  HIE X  77      39.680  50.510  49.740  0.00  0.00            
ATOM   1171  HB1 HIE X  77      39.010  49.900  50.330  0.00  0.00            
ATOM   1172  HB2 HIE X  77      40.420  49.860  49.270  0.00  0.00            
ATOM   1173  CG  HIE X  77      38.960  51.090  48.560  0.00  0.00            
ATOM   1174  ND1 HIE X  77      38.150  50.360  47.680  0.00  0.00            
ATOM   1175  CE1 HIE X  77      37.690  51.210  46.760  0.00  0.00            
ATOM   1176  HE1 HIE X  77      36.970  50.920  46.020  0.00  0.00            
ATOM   1177  NE2 HIE X  77      38.250  52.420  46.950  0.00  0.00            
ATOM   1178  HE2 HIE X  77      37.960  53.270  46.480  0.00  0.00            
ATOM   1179  CD2 HIE X  77      38.980  52.390  48.120  0.00  0.00            
ATOM   1180  HD2 HIE X  77      39.370  53.270  48.600  0.00  0.00            
ATOM   1181  C   HIE X  77      41.170  50.850  51.780  0.00  0.00            
ATOM   1182  O   HIE X  77      40.510  50.750  52.810  0.00  0.00            
ATOM   1183  N   ASN X  78      42.430  50.420  51.640  0.00  0.00            
ATOM   1184  H   ASN X  78      42.850  50.600  50.740  0.00  0.00            
ATOM   1185  CA  ASN X  78      42.990  49.370  52.460  0.00  0.00            
ATOM   1186  HA  ASN X  78      42.220  48.690  52.830  0.00  0.00            
ATOM   1187  CB  ASN X  78      43.960  48.620  51.550  0.00  0.00            
ATOM   1188  HB1 ASN X  78      44.880  49.180  51.350  0.00  0.00            
ATOM   1189  HB2 ASN X  78      43.450  48.300  50.650  0.00  0.00            
ATOM   1190  CG  ASN X  78      44.470  47.360  52.240  0.00  0.00            
ATOM   1191  OD1 ASN X  78      43.740  46.450  52.620  0.00  0.00            
ATOM   1192  ND2 ASN X  78      45.790  47.150  52.340  0.00  0.00            
ATOM   1193 HD21 ASN X  78      46.400  47.800  51.870  0.00  0.00            
ATOM   1194 HD22 ASN X  78      46.040  46.190  52.540  0.00  0.00            
ATOM   1195  C   ASN X  78      43.630  49.850  53.760  0.00  0.00            
ATOM   1196  O   ASN X  78      43.870  49.000  54.620  0.00  0.00            
ATOM   1197  N   TRP X  79      43.900  51.140  53.970  0.00  0.00            
ATOM   1198  H   TRP X  79      43.590  51.790  53.260  0.00  0.00            
ATOM   1199  CA  TRP X  79      44.840  51.510  55.000  0.00  0.00            
ATOM   1200  HA  TRP X  79      45.780  50.990  54.850  0.00  0.00            
ATOM   1201  CB  TRP X  79      45.020  53.030  55.010  0.00  0.00            
ATOM   1202  HB1 TRP X  79      45.350  53.380  54.040  0.00  0.00            
ATOM   1203  HB2 TRP X  79      45.690  53.240  55.840  0.00  0.00            
ATOM   1204  CG  TRP X  79      43.740  53.780  55.250  0.00  0.00            
ATOM   1205  CD1 TRP X  79      42.890  54.260  54.320  0.00  0.00            
ATOM   1206  HD1 TRP X  79      42.970  54.160  53.250  0.00  0.00            
ATOM   1207  NE1 TRP X  79      41.840  54.900  54.960  0.00  0.00            
ATOM   1208  HE1 TRP X  79      41.000  55.200  54.490  0.00  0.00            
ATOM   1209  CE2 TRP X  79      42.120  55.060  56.300  0.00  0.00            
ATOM   1210  CZ2 TRP X  79      41.490  55.720  57.370  0.00  0.00            
ATOM   1211  HZ2 TRP X  79      40.570  56.260  57.180  0.00  0.00            
ATOM   1212  CH2 TRP X  79      42.040  55.670  58.650  0.00  0.00            
ATOM   1213  HH2 TRP X  79      41.490  56.040  59.500  0.00  0.00            
ATOM   1214  CZ3 TRP X  79      43.160  54.870  58.920  0.00  0.00            
ATOM   1215  HZ3 TRP X  79      43.500  54.760  59.930  0.00  0.00            
ATOM   1216  CE3 TRP X  79      43.780  54.230  57.840  0.00  0.00            
ATOM   1217  HE3 TRP X  79      44.600  53.540  58.030  0.00  0.00            
ATOM   1218  CD2 TRP X  79      43.240  54.230  56.540  0.00  0.00            
ATOM   1219  C   TRP X  79      44.310  51.070  56.360  0.00  0.00            
ATOM   1220  O   TRP X  79      45.110  50.710  57.230  0.00  0.00            
ATOM   1221  N   GLU X  80      42.990  51.090  56.500  0.00  0.00            
ATOM   1222  H   GLU X  80      42.500  51.390  55.670  0.00  0.00            
ATOM   1223  CA  GLU X  80      42.280  50.880  57.740  0.00  0.00            
ATOM   1224  HA  GLU X  80      42.710  51.430  58.580  0.00  0.00            
ATOM   1225  CB  GLU X  80      40.870  51.430  57.660  0.00  0.00            
ATOM   1226  HB1 GLU X  80      40.910  52.360  57.100  0.00  0.00            
ATOM   1227  HB2 GLU X  80      40.500  51.570  58.680  0.00  0.00            
ATOM   1228  CG  GLU X  80      39.910  50.570  56.850  0.00  0.00            
ATOM   1229  HG1 GLU X  80      40.090  49.530  57.130  0.00  0.00            
ATOM   1230  HG2 GLU X  80      40.050  50.700  55.780  0.00  0.00            
ATOM   1231  CD  GLU X  80      38.440  50.930  57.050  0.00  0.00            
ATOM   1232  OE1 GLU X  80      37.880  51.630  56.180  0.00  0.00            
ATOM   1233  OE2 GLU X  80      37.940  50.610  58.150  0.00  0.00            
ATOM   1234  C   GLU X  80      42.340  49.460  58.310  0.00  0.00            
ATOM   1235  O   GLU X  80      41.940  49.230  59.440  0.00  0.00            
ATOM   1236  N   ALA X  81      42.880  48.510  57.540  0.00  0.00            
ATOM   1237  H   ALA X  81      43.350  48.850  56.710  0.00  0.00            
ATOM   1238  CA  ALA X  81      42.640  47.090  57.720  0.00  0.00            
ATOM   1239  HA  ALA X  81      41.850  46.970  58.470  0.00  0.00            
ATOM   1240  CB  ALA X  81      42.040  46.540  56.430  0.00  0.00            
ATOM   1241  HB1 ALA X  81      42.770  46.620  55.630  0.00  0.00            
ATOM   1242  HB2 ALA X  81      41.880  45.480  56.640  0.00  0.00            
ATOM   1243  HB3 ALA X  81      41.130  47.050  56.110  0.00  0.00            
ATOM   1244  C   ALA X  81      43.830  46.270  58.180  0.00  0.00            
ATOM   1245  O   ALA X  81      43.870  45.040  58.150  0.00  0.00            
ATOM   1246  N   HIE X  82      45.000  46.880  58.340  0.00  0.00            
ATOM   1247  H   HIE X  82      45.020  47.890  58.380  0.00  0.00            
ATOM   1248  CA  HIE X  82      46.320  46.300  58.510  0.00  0.00            
ATOM   1249  HA  HIE X  82      46.480  45.640  57.660  0.00  0.00            
ATOM   1250  CB  HIE X  82      47.440  47.330  58.480  0.00  0.00            
ATOM   1251  HB1 HIE X  82      48.230  47.000  59.140  0.00  0.00            
ATOM   1252  HB2 HIE X  82      47.120  48.270  58.940  0.00  0.00            
ATOM   1253  CG  HIE X  82      47.920  47.700  57.110  0.00  0.00            
ATOM   1254  ND1 HIE X  82      49.270  47.560  56.770  0.00  0.00            
ATOM   1255  CE1 HIE X  82      49.350  47.960  55.500  0.00  0.00            
ATOM   1256  HE1 HIE X  82      50.230  47.960  54.870  0.00  0.00            
ATOM   1257  NE2 HIE X  82      48.110  48.110  54.980  0.00  0.00            
ATOM   1258  HE2 HIE X  82      47.920  48.280  54.000  0.00  0.00            
ATOM   1259  CD2 HIE X  82      47.200  48.130  56.020  0.00  0.00            
ATOM   1260  HD2 HIE X  82      46.150  48.340  55.950  0.00  0.00            
ATOM   1261  C   HIE X  82      46.360  45.510  59.820  0.00  0.00            
ATOM   1262  O   HIE X  82      45.580  45.740  60.740  0.00  0.00            
ATOM   1263  N   TYR X  83      47.310  44.580  59.900  0.00  0.00            
ATOM   1264  H   TYR X  83      47.880  44.480  59.070  0.00  0.00            
ATOM   1265  CA  TYR X  83      47.550  43.690  61.020  0.00  0.00            
ATOM   1266  HA  TYR X  83      47.250  44.150  61.960  0.00  0.00            
ATOM   1267  CB  TYR X  83      46.560  42.540  60.880  0.00  0.00            
ATOM   1268  HB1 TYR X  83      45.600  43.030  60.960  0.00  0.00            
ATOM   1269  HB2 TYR X  83      46.620  42.070  61.860  0.00  0.00            
ATOM   1270  CG  TYR X  83      46.700  41.510  59.780  0.00  0.00            
ATOM   1271  CD1 TYR X  83      46.080  41.700  58.540  0.00  0.00            
ATOM   1272  HD1 TYR X  83      45.430  42.560  58.480  0.00  0.00            
ATOM   1273  CE1 TYR X  83      46.220  40.710  57.560  0.00  0.00            
ATOM   1274  HE1 TYR X  83      45.640  40.780  56.650  0.00  0.00            
ATOM   1275  CZ  TYR X  83      46.960  39.530  57.740  0.00  0.00            
ATOM   1276  OH  TYR X  83      46.970  38.600  56.750  0.00  0.00            
ATOM   1277  HH  TYR X  83      47.600  37.900  56.970  0.00  0.00            
ATOM   1278  CE2 TYR X  83      47.550  39.340  59.010  0.00  0.00            
ATOM   1279  HE2 TYR X  83      48.130  38.460  59.220  0.00  0.00            
ATOM   1280  CD2 TYR X  83      47.370  40.310  60.010  0.00  0.00            
ATOM   1281  HD2 TYR X  83      47.920  40.090  60.910  0.00  0.00            
ATOM   1282  C   TYR X  83      48.960  43.120  61.140  0.00  0.00            
ATOM   1283  O   TYR X  83      49.780  43.160  60.230  0.00  0.00            
ATOM   1284  N   GLU X  84      49.210  42.510  62.300  0.00  0.00            
ATOM   1285  H   GLU X  84      48.460  42.520  62.980  0.00  0.00            
ATOM   1286  CA  GLU X  84      50.350  41.680  62.610  0.00  0.00            
ATOM   1287  HA  GLU X  84      50.910  41.590  61.680  0.00  0.00            
ATOM   1288  CB  GLU X  84      51.310  42.400  63.560  0.00  0.00            
ATOM   1289  HB1 GLU X  84      51.740  43.220  62.990  0.00  0.00            
ATOM   1290  HB2 GLU X  84      52.200  41.820  63.770  0.00  0.00            
ATOM   1291  CG  GLU X  84      50.640  42.980  64.800  0.00  0.00            
ATOM   1292  HG1 GLU X  84      49.870  43.740  64.670  0.00  0.00            
ATOM   1293  HG2 GLU X  84      51.400  43.560  65.330  0.00  0.00            
ATOM   1294  CD  GLU X  84      50.220  41.890  65.780  0.00  0.00            
ATOM   1295  OE1 GLU X  84      49.100  41.870  66.330  0.00  0.00            
ATOM   1296  OE2 GLU X  84      51.080  41.020  66.040  0.00  0.00            
ATOM   1297  C   GLU X  84      49.890  40.290  63.050  0.00  0.00            
ATOM   1298  O   GLU X  84      48.760  40.010  63.440  0.00  0.00            
ATOM   1299  N   VAL X  85      50.870  39.390  62.960  0.00  0.00            
ATOM   1300  H   VAL X  85      51.760  39.680  62.570  0.00  0.00            
ATOM   1301  CA  VAL X  85      50.810  38.010  63.420  0.00  0.00            
ATOM   1302  HA  VAL X  85      49.880  37.810  63.960  0.00  0.00            
ATOM   1303  CB  VAL X  85      50.770  36.910  62.370  0.00  0.00            
ATOM   1304  HB  VAL X  85      51.760  36.850  61.910  0.00  0.00            
ATOM   1305  CG1 VAL X  85      50.510  35.510  62.920  0.00  0.00            
ATOM   1306 HG11 VAL X  85      51.250  35.160  63.640  0.00  0.00            
ATOM   1307 HG12 VAL X  85      49.560  35.630  63.440  0.00  0.00            
ATOM   1308 HG13 VAL X  85      50.250  34.880  62.070  0.00  0.00            
ATOM   1309  CG2 VAL X  85      49.790  37.200  61.240  0.00  0.00            
ATOM   1310 HG21 VAL X  85      49.930  38.160  60.750  0.00  0.00            
ATOM   1311 HG22 VAL X  85      50.000  36.480  60.450  0.00  0.00            
ATOM   1312 HG23 VAL X  85      48.770  37.110  61.610  0.00  0.00            
ATOM   1313  C   VAL X  85      51.780  37.790  64.580  0.00  0.00            
ATOM   1314  O   VAL X  85      51.420  37.070  65.500  0.00  0.00            
ATOM   1315  N   LEU X  86      53.040  38.230  64.570  0.00  0.00            
ATOM   1316  H   LEU X  86      53.300  38.860  63.830  0.00  0.00            
ATOM   1317  CA  LEU X  86      54.060  37.780  65.490  0.00  0.00            
ATOM   1318  HA  LEU X  86      54.970  38.280  65.170  0.00  0.00            
ATOM   1319  CB  LEU X  86      53.830  38.220  66.930  0.00  0.00            
ATOM   1320  HB1 LEU X  86      53.030  37.590  67.330  0.00  0.00            
ATOM   1321  HB2 LEU X  86      53.470  39.240  66.990  0.00  0.00            
ATOM   1322  CG  LEU X  86      55.040  38.110  67.860  0.00  0.00            
ATOM   1323  HG  LEU X  86      55.460  37.110  67.970  0.00  0.00            
ATOM   1324  CD1 LEU X  86      56.220  38.990  67.460  0.00  0.00            
ATOM   1325 HD11 LEU X  86      55.920  40.040  67.460  0.00  0.00            
ATOM   1326 HD12 LEU X  86      57.030  38.720  68.140  0.00  0.00            
ATOM   1327 HD13 LEU X  86      56.480  38.800  66.420  0.00  0.00            
ATOM   1328  CD2 LEU X  86      54.560  38.470  69.270  0.00  0.00            
ATOM   1329 HD21 LEU X  86      55.320  38.200  69.990  0.00  0.00            
ATOM   1330 HD22 LEU X  86      54.460  39.560  69.240  0.00  0.00            
ATOM   1331 HD23 LEU X  86      53.670  37.940  69.590  0.00  0.00            
ATOM   1332  C   LEU X  86      54.440  36.300  65.410  0.00  0.00            
ATOM   1333  O   LEU X  86      54.110  35.530  66.300  0.00  0.00            
ATOM   1334  N   PRO X  87      55.040  35.870  64.300  0.00  0.00            
ATOM   1335  CD  PRO X  87      54.980  36.500  62.990  0.00  0.00            
ATOM   1336  HD1 PRO X  87      55.850  37.150  62.990  0.00  0.00            
ATOM   1337  HD2 PRO X  87      54.050  37.030  62.800  0.00  0.00            
ATOM   1338  CG  PRO X  87      55.090  35.430  61.910  0.00  0.00            
ATOM   1339  HG1 PRO X  87      55.650  35.790  61.050  0.00  0.00            
ATOM   1340  HG2 PRO X  87      54.160  35.020  61.510  0.00  0.00            
ATOM   1341  CB  PRO X  87      55.850  34.320  62.630  0.00  0.00            
ATOM   1342  HB1 PRO X  87      56.930  34.350  62.540  0.00  0.00            
ATOM   1343  HB2 PRO X  87      55.530  33.320  62.360  0.00  0.00            
ATOM   1344  CA  PRO X  87      55.380  34.470  64.080  0.00  0.00            
ATOM   1345  HA  PRO X  87      54.500  33.870  64.300  0.00  0.00            
ATOM   1346  C   PRO X  87      56.460  33.910  65.000  0.00  0.00            
ATOM   1347  O   PRO X  87      57.280  34.730  65.420  0.00  0.00            
ATOM   1348  N   GLY X  88      56.490  32.600  65.210  0.00  0.00            
ATOM   1349  H   GLY X  88      55.680  32.050  64.970  0.00  0.00            
ATOM   1350  CA  GLY X  88      57.730  31.880  65.440  0.00  0.00            
ATOM   1351  HA1 GLY X  88      57.650  30.790  65.430  0.00  0.00            
ATOM   1352  HA2 GLY X  88      58.090  32.240  66.400  0.00  0.00            
ATOM   1353  C   GLY X  88      58.790  32.140  64.380  0.00  0.00            
ATOM   1354  O   GLY X  88      58.660  31.740  63.220  0.00  0.00            
ATOM   1355  N   LYS X  89      59.870  32.800  64.790  0.00  0.00            
ATOM   1356  H   LYS X  89      59.880  33.070  65.760  0.00  0.00            
ATOM   1357  CA  LYS X  89      61.110  32.970  64.060  0.00  0.00            
ATOM   1358  HA  LYS X  89      60.930  32.870  62.990  0.00  0.00            
ATOM   1359  CB  LYS X  89      61.540  34.400  64.380  0.00  0.00            
ATOM   1360  HB1 LYS X  89      62.100  34.370  65.320  0.00  0.00            
ATOM   1361  HB2 LYS X  89      60.700  35.050  64.590  0.00  0.00            
ATOM   1362  CG  LYS X  89      62.370  34.950  63.220  0.00  0.00            
ATOM   1363  HG1 LYS X  89      61.680  35.020  62.380  0.00  0.00            
ATOM   1364  HG2 LYS X  89      63.180  34.270  62.930  0.00  0.00            
ATOM   1365  CD  LYS X  89      62.850  36.360  63.560  0.00  0.00            
ATOM   1366  HD1 LYS X  89      63.370  36.370  64.520  0.00  0.00            
ATOM   1367  HD2 LYS X  89      61.940  36.930  63.730  0.00  0.00            
ATOM   1368  CE  LYS X  89      63.710  36.970  62.470  0.00  0.00            
ATOM   1369  HE1 LYS X  89      63.250  36.880  61.480  0.00  0.00            
ATOM   1370  HE2 LYS X  89      64.650  36.420  62.370  0.00  0.00            
ATOM   1371  NZ  LYS X  89      64.160  38.350  62.700  0.00  0.00            
ATOM   1372  HZ1 LYS X  89      63.370  38.960  62.790  0.00  0.00            
ATOM   1373  HZ2 LYS X  89      64.720  38.410  63.540  0.00  0.00            
ATOM   1374  HZ3 LYS X  89      64.610  38.740  61.890  0.00  0.00            
ATOM   1375  C   LYS X  89      62.110  31.860  64.380  0.00  0.00            
ATOM   1376  O   LYS X  89      62.890  31.610  63.470  0.00  0.00            
ATOM   1377  N   GLU X  90      62.030  31.210  65.540  0.00  0.00            
ATOM   1378  H   GLU X  90      61.260  31.490  66.130  0.00  0.00            
ATOM   1379  CA  GLU X  90      62.610  29.920  65.860  0.00  0.00            
ATOM   1380  HA  GLU X  90      62.860  29.430  64.920  0.00  0.00            
ATOM   1381  CB  GLU X  90      63.930  30.140  66.600  0.00  0.00            
ATOM   1382  HB1 GLU X  90      64.330  29.130  66.640  0.00  0.00            
ATOM   1383  HB2 GLU X  90      63.850  30.640  67.560  0.00  0.00            
ATOM   1384  CG  GLU X  90      64.940  30.940  65.790  0.00  0.00            
ATOM   1385  HG1 GLU X  90      64.570  31.920  65.480  0.00  0.00            
ATOM   1386  HG2 GLU X  90      65.100  30.300  64.920  0.00  0.00            
ATOM   1387  CD  GLU X  90      66.330  31.050  66.410  0.00  0.00            
ATOM   1388  OE1 GLU X  90      66.720  30.050  67.060  0.00  0.00            
ATOM   1389  OE2 GLU X  90      66.930  32.130  66.260  0.00  0.00            
ATOM   1390  C   GLU X  90      61.740  29.000  66.690  0.00  0.00            
ATOM   1391  O   GLU X  90      60.810  29.390  67.390  0.00  0.00            
ATOM   1392  N   LYS X  91      61.870  27.690  66.490  0.00  0.00            
ATOM   1393  H   LYS X  91      62.650  27.490  65.880  0.00  0.00            
ATOM   1394  CA  LYS X  91      61.330  26.560  67.220  0.00  0.00            
ATOM   1395  HA  LYS X  91      60.240  26.580  67.300  0.00  0.00            
ATOM   1396  CB  LYS X  91      61.820  25.310  66.490  0.00  0.00            
ATOM   1397  HB1 LYS X  91      61.500  24.490  67.120  0.00  0.00            
ATOM   1398  HB2 LYS X  91      62.910  25.400  66.420  0.00  0.00            
ATOM   1399  CG  LYS X  91      61.380  25.050  65.050  0.00  0.00            
ATOM   1400  HG1 LYS X  91      61.680  24.050  64.740  0.00  0.00            
ATOM   1401  HG2 LYS X  91      61.810  25.870  64.470  0.00  0.00            
ATOM   1402  CD  LYS X  91      59.850  25.100  64.960  0.00  0.00            
ATOM   1403  HD1 LYS X  91      59.400  26.070  65.130  0.00  0.00            
ATOM   1404  HD2 LYS X  91      59.450  24.450  65.740  0.00  0.00            
ATOM   1405  CE  LYS X  91      59.350  24.370  63.710  0.00  0.00            
ATOM   1406  HE1 LYS X  91      58.280  24.200  63.790  0.00  0.00            
ATOM   1407  HE2 LYS X  91      59.880  23.430  63.570  0.00  0.00            
ATOM   1408  NZ  LYS X  91      59.610  25.240  62.550  0.00  0.00            
ATOM   1409  HZ1 LYS X  91      59.270  24.920  61.660  0.00  0.00            
ATOM   1410  HZ2 LYS X  91      59.320  26.190  62.740  0.00  0.00            
ATOM   1411  HZ3 LYS X  91      60.610  25.320  62.390  0.00  0.00            
ATOM   1412  C   LYS X  91      61.700  26.580  68.700  0.00  0.00            
ATOM   1413  O   LYS X  91      62.870  26.750  69.030  0.00  0.00            
ATOM   1414  N   VAL X  92      60.720  26.500  69.600  0.00  0.00            
ATOM   1415  H   VAL X  92      59.770  26.390  69.260  0.00  0.00            
ATOM   1416  CA  VAL X  92      60.910  26.250  71.010  0.00  0.00            
ATOM   1417  HA  VAL X  92      61.840  26.700  71.360  0.00  0.00            
ATOM   1418  CB  VAL X  92      59.800  26.770  71.910  0.00  0.00            
ATOM   1419  HB  VAL X  92      59.910  26.320  72.900  0.00  0.00            
ATOM   1420  CG1 VAL X  92      59.900  28.290  72.040  0.00  0.00            
ATOM   1421 HG11 VAL X  92      59.850  28.590  70.990  0.00  0.00            
ATOM   1422 HG12 VAL X  92      59.210  28.720  72.770  0.00  0.00            
ATOM   1423 HG13 VAL X  92      60.930  28.450  72.360  0.00  0.00            
ATOM   1424  CG2 VAL X  92      58.380  26.360  71.540  0.00  0.00            
ATOM   1425 HG21 VAL X  92      58.290  25.290  71.390  0.00  0.00            
ATOM   1426 HG22 VAL X  92      57.660  26.690  72.290  0.00  0.00            
ATOM   1427 HG23 VAL X  92      58.230  26.840  70.570  0.00  0.00            
ATOM   1428  C   VAL X  92      61.020  24.770  71.380  0.00  0.00            
ATOM   1429  O   VAL X  92      61.780  24.520  72.310  0.00  0.00            
ATOM   1430  N   VAL X  93      60.400  23.800  70.710  0.00  0.00            
ATOM   1431  H   VAL X  93      59.850  24.010  69.890  0.00  0.00            
ATOM   1432  CA  VAL X  93      60.340  22.460  71.260  0.00  0.00            
ATOM   1433  HA  VAL X  93      59.990  22.400  72.290  0.00  0.00            
ATOM   1434  CB  VAL X  93      59.270  21.640  70.540  0.00  0.00            
ATOM   1435  HB  VAL X  93      59.150  20.670  71.020  0.00  0.00            
ATOM   1436  CG1 VAL X  93      57.890  22.220  70.800  0.00  0.00            
ATOM   1437 HG11 VAL X  93      57.700  22.440  71.860  0.00  0.00            
ATOM   1438 HG12 VAL X  93      57.780  23.140  70.230  0.00  0.00            
ATOM   1439 HG13 VAL X  93      57.060  21.600  70.460  0.00  0.00            
ATOM   1440  CG2 VAL X  93      59.390  21.530  69.020  0.00  0.00            
ATOM   1441 HG21 VAL X  93      60.000  20.650  68.830  0.00  0.00            
ATOM   1442 HG22 VAL X  93      58.440  21.450  68.490  0.00  0.00            
ATOM   1443 HG23 VAL X  93      59.910  22.380  68.580  0.00  0.00            
ATOM   1444  C   VAL X  93      61.660  21.700  71.180  0.00  0.00            
ATOM   1445  O   VAL X  93      61.900  20.790  71.970  0.00  0.00            
ATOM   1446  N   SER X  94      62.660  22.120  70.400  0.00  0.00            
ATOM   1447  H   SER X  94      62.460  23.000  69.950  0.00  0.00            
ATOM   1448  CA  SER X  94      63.990  21.560  70.310  0.00  0.00            
ATOM   1449  HA  SER X  94      63.890  20.480  70.380  0.00  0.00            
ATOM   1450  CB  SER X  94      64.620  21.870  68.960  0.00  0.00            
ATOM   1451  HB1 SER X  94      65.300  21.030  68.810  0.00  0.00            
ATOM   1452  HB2 SER X  94      65.200  22.790  69.020  0.00  0.00            
ATOM   1453  OG  SER X  94      63.790  22.060  67.830  0.00  0.00            
ATOM   1454  HG  SER X  94      64.410  22.150  67.110  0.00  0.00            
ATOM   1455  C   SER X  94      64.920  22.020  71.430  0.00  0.00            
ATOM   1456  O   SER X  94      66.010  21.510  71.680  0.00  0.00            
ATOM   1457  N   GLU X  95      64.470  23.100  72.070  0.00  0.00            
ATOM   1458  H   GLU X  95      63.550  23.460  71.850  0.00  0.00            
ATOM   1459  CA  GLU X  95      65.250  23.950  72.950  0.00  0.00            
ATOM   1460  HA  GLU X  95      66.300  23.670  72.890  0.00  0.00            
ATOM   1461  CB  GLU X  95      65.090  25.370  72.400  0.00  0.00            
ATOM   1462  HB1 GLU X  95      64.730  25.940  73.260  0.00  0.00            
ATOM   1463  HB2 GLU X  95      64.450  25.550  71.540  0.00  0.00            
ATOM   1464  CG  GLU X  95      66.320  26.210  72.080  0.00  0.00            
ATOM   1465  HG1 GLU X  95      66.910  26.380  72.980  0.00  0.00            
ATOM   1466  HG2 GLU X  95      66.020  27.180  71.680  0.00  0.00            
ATOM   1467  CD  GLU X  95      67.290  25.550  71.110  0.00  0.00            
ATOM   1468  OE1 GLU X  95      66.810  25.030  70.080  0.00  0.00            
ATOM   1469  OE2 GLU X  95      68.490  25.430  71.440  0.00  0.00            
ATOM   1470  C   GLU X  95      64.820  23.830  74.410  0.00  0.00            
ATOM   1471  O   GLU X  95      65.710  23.780  75.250  0.00  0.00            
ATOM   1472  N   LEU X  96      63.530  23.870  74.750  0.00  0.00            
ATOM   1473  H   LEU X  96      62.840  24.120  74.050  0.00  0.00            
ATOM   1474  CA  LEU X  96      63.100  24.030  76.120  0.00  0.00            
ATOM   1475  HA  LEU X  96      63.550  25.000  76.340  0.00  0.00            
ATOM   1476  CB  LEU X  96      61.600  24.290  76.170  0.00  0.00            
ATOM   1477  HB1 LEU X  96      61.540  25.140  75.480  0.00  0.00            
ATOM   1478  HB2 LEU X  96      61.290  24.630  77.160  0.00  0.00            
ATOM   1479  CG  LEU X  96      60.730  23.180  75.600  0.00  0.00            
ATOM   1480  HG  LEU X  96      61.320  22.590  74.900  0.00  0.00            
ATOM   1481  CD1 LEU X  96      60.240  22.280  76.730  0.00  0.00            
ATOM   1482 HD11 LEU X  96      61.090  21.910  77.310  0.00  0.00            
ATOM   1483 HD12 LEU X  96      59.600  22.910  77.350  0.00  0.00            
ATOM   1484 HD13 LEU X  96      59.620  21.480  76.330  0.00  0.00            
ATOM   1485  CD2 LEU X  96      59.470  23.640  74.870  0.00  0.00            
ATOM   1486 HD21 LEU X  96      59.690  24.140  73.930  0.00  0.00            
ATOM   1487 HD22 LEU X  96      58.700  22.880  74.730  0.00  0.00            
ATOM   1488 HD23 LEU X  96      59.050  24.460  75.440  0.00  0.00            
ATOM   1489  C   LEU X  96      63.570  23.060  77.200  0.00  0.00            
ATOM   1490  O   LEU X  96      63.360  23.340  78.380  0.00  0.00            
ATOM   1491  N   LYS X  97      64.110  21.900  76.790  0.00  0.00            
ATOM   1492  H   LYS X  97      64.150  21.700  75.810  0.00  0.00            
ATOM   1493  CA  LYS X  97      64.810  21.010  77.680  0.00  0.00            
ATOM   1494  HA  LYS X  97      64.810  21.420  78.690  0.00  0.00            
ATOM   1495  CB  LYS X  97      64.050  19.700  77.890  0.00  0.00            
ATOM   1496  HB1 LYS X  97      64.600  18.850  78.270  0.00  0.00            
ATOM   1497  HB2 LYS X  97      63.520  19.420  76.980  0.00  0.00            
ATOM   1498  CG  LYS X  97      62.910  19.860  78.890  0.00  0.00            
ATOM   1499  HG1 LYS X  97      62.410  20.780  78.610  0.00  0.00            
ATOM   1500  HG2 LYS X  97      63.390  19.980  79.860  0.00  0.00            
ATOM   1501  CD  LYS X  97      61.810  18.800  78.990  0.00  0.00            
ATOM   1502  HD1 LYS X  97      61.280  18.930  78.050  0.00  0.00            
ATOM   1503  HD2 LYS X  97      61.160  19.050  79.820  0.00  0.00            
ATOM   1504  CE  LYS X  97      62.560  17.480  79.200  0.00  0.00            
ATOM   1505  HE1 LYS X  97      63.150  17.580  80.110  0.00  0.00            
ATOM   1506  HE2 LYS X  97      63.300  17.300  78.410  0.00  0.00            
ATOM   1507  NZ  LYS X  97      61.610  16.370  79.330  0.00  0.00            
ATOM   1508  HZ1 LYS X  97      60.840  16.680  79.920  0.00  0.00            
ATOM   1509  HZ2 LYS X  97      61.260  16.070  78.430  0.00  0.00            
ATOM   1510  HZ3 LYS X  97      61.920  15.590  79.880  0.00  0.00            
ATOM   1511  C   LYS X  97      66.300  20.840  77.420  0.00  0.00            
ATOM   1512  O   LYS X  97      66.840  19.760  77.640  0.00  0.00            
ATOM   1513  N   GLN X  98      67.000  21.800  76.800  0.00  0.00            
ATOM   1514  H   GLN X  98      66.580  22.570  76.300  0.00  0.00            
ATOM   1515  CA  GLN X  98      68.300  21.500  76.240  0.00  0.00            
ATOM   1516  HA  GLN X  98      68.740  20.650  76.740  0.00  0.00            
ATOM   1517  CB  GLN X  98      68.060  21.080  74.790  0.00  0.00            
ATOM   1518  HB1 GLN X  98      69.010  21.220  74.280  0.00  0.00            
ATOM   1519  HB2 GLN X  98      67.430  21.820  74.280  0.00  0.00            
ATOM   1520  CG  GLN X  98      67.610  19.660  74.470  0.00  0.00            
ATOM   1521  HG1 GLN X  98      68.110  18.910  75.080  0.00  0.00            
ATOM   1522  HG2 GLN X  98      67.910  19.550  73.420  0.00  0.00            
ATOM   1523  CD  GLN X  98      66.100  19.490  74.520  0.00  0.00            
ATOM   1524  OE1 GLN X  98      65.320  20.420  74.690  0.00  0.00            
ATOM   1525  NE2 GLN X  98      65.600  18.260  74.650  0.00  0.00            
ATOM   1526 HE21 GLN X  98      66.240  17.480  74.610  0.00  0.00            
ATOM   1527 HE22 GLN X  98      64.600  18.130  74.520  0.00  0.00            
ATOM   1528  C   GLN X  98      69.280  22.660  76.150  0.00  0.00            
ATOM   1529  O   GLN X  98      70.440  22.410  76.460  0.00  0.00            
ATOM   1530  N   LEU X  99      68.820  23.870  75.810  0.00  0.00            
ATOM   1531  H   LEU X  99      67.820  23.920  75.720  0.00  0.00            
ATOM   1532  CA  LEU X  99      69.580  25.090  76.020  0.00  0.00            
ATOM   1533  HA  LEU X  99      70.490  24.980  75.430  0.00  0.00            
ATOM   1534  CB  LEU X  99      68.850  26.280  75.410  0.00  0.00            
ATOM   1535  HB1 LEU X  99      67.880  26.450  75.870  0.00  0.00            
ATOM   1536  HB2 LEU X  99      68.790  25.970  74.360  0.00  0.00            
ATOM   1537  CG  LEU X  99      69.520  27.650  75.320  0.00  0.00            
ATOM   1538  HG  LEU X  99      70.570  27.560  75.060  0.00  0.00            
ATOM   1539  CD1 LEU X  99      68.790  28.450  74.240  0.00  0.00            
ATOM   1540 HD11 LEU X  99      67.730  28.560  74.440  0.00  0.00            
ATOM   1541 HD12 LEU X  99      69.160  29.460  74.060  0.00  0.00            
ATOM   1542 HD13 LEU X  99      68.940  28.000  73.260  0.00  0.00            
ATOM   1543  CD2 LEU X  99      69.500  28.550  76.550  0.00  0.00            
ATOM   1544 HD21 LEU X  99      69.770  27.950  77.430  0.00  0.00            
ATOM   1545 HD22 LEU X  99      70.300  29.300  76.540  0.00  0.00            
ATOM   1546 HD23 LEU X  99      68.530  29.040  76.560  0.00  0.00            
ATOM   1547  C   LEU X  99      70.030  25.290  77.460  0.00  0.00            
ATOM   1548  O   LEU X  99      71.190  25.660  77.640  0.00  0.00            
ATOM   1549  N   ALA X 100      69.210  25.010  78.480  0.00  0.00            
ATOM   1550  H   ALA X 100      68.290  24.690  78.220  0.00  0.00            
ATOM   1551  CA  ALA X 100      69.570  25.070  79.880  0.00  0.00            
ATOM   1552  HA  ALA X 100      70.420  25.740  80.050  0.00  0.00            
ATOM   1553  CB  ALA X 100      68.370  25.730  80.560  0.00  0.00            
ATOM   1554  HB1 ALA X 100      67.470  25.140  80.420  0.00  0.00            
ATOM   1555  HB2 ALA X 100      68.530  25.850  81.630  0.00  0.00            
ATOM   1556  HB3 ALA X 100      68.330  26.720  80.090  0.00  0.00            
ATOM   1557  C   ALA X 100      70.010  23.760  80.520  0.00  0.00            
ATOM   1558  O   ALA X 100      70.160  23.590  81.720  0.00  0.00            
ATOM   1559  N   GLU X 101      70.250  22.750  79.680  0.00  0.00            
ATOM   1560  H   GLU X 101      70.180  22.870  78.680  0.00  0.00            
ATOM   1561  CA  GLU X 101      70.610  21.430  80.170  0.00  0.00            
ATOM   1562  HA  GLU X 101      69.980  21.280  81.050  0.00  0.00            
ATOM   1563  CB  GLU X 101      70.130  20.380  79.170  0.00  0.00            
ATOM   1564  HB1 GLU X 101      70.690  20.530  78.240  0.00  0.00            
ATOM   1565  HB2 GLU X 101      69.070  20.550  78.990  0.00  0.00            
ATOM   1566  CG  GLU X 101      70.330  18.960  79.680  0.00  0.00            
ATOM   1567  HG1 GLU X 101      71.410  18.810  79.790  0.00  0.00            
ATOM   1568  HG2 GLU X 101      69.930  18.300  78.910  0.00  0.00            
ATOM   1569  CD  GLU X 101      69.660  18.670  81.010  0.00  0.00            
ATOM   1570  OE1 GLU X 101      68.420  18.530  81.070  0.00  0.00            
ATOM   1571  OE2 GLU X 101      70.370  18.570  82.030  0.00  0.00            
ATOM   1572  C   GLU X 101      72.050  21.440  80.640  0.00  0.00            
ATOM   1573  O   GLU X 101      72.910  22.040  79.990  0.00  0.00            
ATOM   1574  N   LYS X 102      72.360  20.720  81.730  0.00  0.00            
ATOM   1575  H   LYS X 102      71.640  20.140  82.130  0.00  0.00            
ATOM   1576  CA  LYS X 102      73.680  20.730  82.310  0.00  0.00            
ATOM   1577  HA  LYS X 102      73.550  20.150  83.220  0.00  0.00            
ATOM   1578  CB  LYS X 102      74.700  19.940  81.490  0.00  0.00            
ATOM   1579  HB1 LYS X 102      75.560  19.800  82.150  0.00  0.00            
ATOM   1580  HB2 LYS X 102      74.910  20.510  80.590  0.00  0.00            
ATOM   1581  CG  LYS X 102      74.110  18.570  81.130  0.00  0.00            
ATOM   1582  HG1 LYS X 102      73.360  18.720  80.350  0.00  0.00            
ATOM   1583  HG2 LYS X 102      73.660  18.130  82.020  0.00  0.00            
ATOM   1584  CD  LYS X 102      75.180  17.610  80.610  0.00  0.00            
ATOM   1585  HD1 LYS X 102      76.040  17.550  81.270  0.00  0.00            
ATOM   1586  HD2 LYS X 102      75.620  17.930  79.670  0.00  0.00            
ATOM   1587  CE  LYS X 102      74.610  16.190  80.490  0.00  0.00            
ATOM   1588  HE1 LYS X 102      75.440  15.510  80.310  0.00  0.00            
ATOM   1589  HE2 LYS X 102      73.840  16.170  79.730  0.00  0.00            
ATOM   1590  NZ  LYS X 102      74.100  15.640  81.760  0.00  0.00            
ATOM   1591  HZ1 LYS X 102      74.680  15.700  82.580  0.00  0.00            
ATOM   1592  HZ2 LYS X 102      73.190  16.050  81.900  0.00  0.00            
ATOM   1593  HZ3 LYS X 102      73.970  14.640  81.660  0.00  0.00            
ATOM   1594  C   LYS X 102      74.270  22.050  82.790  0.00  0.00            
ATOM   1595  O   LYS X 102      75.460  22.280  82.580  0.00  0.00            
ATOM   1596  N   ALA X 103      73.490  22.980  83.340  0.00  0.00            
ATOM   1597  H   ALA X 103      72.490  22.880  83.430  0.00  0.00            
ATOM   1598  CA  ALA X 103      74.050  24.120  84.040  0.00  0.00            
ATOM   1599  HA  ALA X 103      75.090  23.860  84.260  0.00  0.00            
ATOM   1600  CB  ALA X 103      73.950  25.410  83.230  0.00  0.00            
ATOM   1601  HB1 ALA X 103      74.290  25.270  82.200  0.00  0.00            
ATOM   1602  HB2 ALA X 103      72.900  25.690  83.130  0.00  0.00            
ATOM   1603  HB3 ALA X 103      74.460  26.230  83.740  0.00  0.00            
ATOM   1604  C   ALA X 103      73.420  24.260  85.410  0.00  0.00            
ATOM   1605  O   ALA X 103      72.200  24.170  85.520  0.00  0.00            
ATOM   1606  N   ASP X 104      74.200  24.310  86.500  0.00  0.00            
ATOM   1607  H   ASP X 104      75.180  24.230  86.280  0.00  0.00            
ATOM   1608  CA  ASP X 104      73.840  24.100  87.890  0.00  0.00            
ATOM   1609  HA  ASP X 104      73.350  23.120  87.900  0.00  0.00            
ATOM   1610  CB  ASP X 104      75.120  24.050  88.720  0.00  0.00            
ATOM   1611  HB1 ASP X 104      75.450  25.090  88.670  0.00  0.00            
ATOM   1612  HB2 ASP X 104      75.870  23.410  88.270  0.00  0.00            
ATOM   1613  CG  ASP X 104      74.840  23.540  90.130  0.00  0.00            
ATOM   1614  OD1 ASP X 104      75.070  24.310  91.080  0.00  0.00            
ATOM   1615  OD2 ASP X 104      74.620  22.320  90.270  0.00  0.00            
ATOM   1616  C   ASP X 104      72.850  25.180  88.280  0.00  0.00            
ATOM   1617  O   ASP X 104      71.950  24.900  89.070  0.00  0.00            
ATOM   1618  N   HIE X 105      72.950  26.390  87.730  0.00  0.00            
ATOM   1619  H   HIE X 105      73.730  26.500  87.100  0.00  0.00            
ATOM   1620  CA  HIE X 105      72.090  27.560  87.800  0.00  0.00            
ATOM   1621  HA  HIE X 105      71.080  27.170  87.780  0.00  0.00            
ATOM   1622  CB  HIE X 105      72.300  28.370  89.080  0.00  0.00            
ATOM   1623  HB1 HIE X 105      73.210  28.960  89.050  0.00  0.00            
ATOM   1624  HB2 HIE X 105      72.280  27.680  89.920  0.00  0.00            
ATOM   1625  CG  HIE X 105      71.060  29.190  89.340  0.00  0.00            
ATOM   1626  ND1 HIE X 105      69.770  28.690  89.510  0.00  0.00            
ATOM   1627  CE1 HIE X 105      68.910  29.710  89.550  0.00  0.00            
ATOM   1628  HE1 HIE X 105      67.850  29.620  89.750  0.00  0.00            
ATOM   1629  NE2 HIE X 105      69.540  30.850  89.230  0.00  0.00            
ATOM   1630  HE2 HIE X 105      69.130  31.770  89.150  0.00  0.00            
ATOM   1631  CD2 HIE X 105      70.890  30.540  89.180  0.00  0.00            
ATOM   1632  HD2 HIE X 105      71.660  31.280  89.010  0.00  0.00            
ATOM   1633  C   HIE X 105      72.040  28.320  86.480  0.00  0.00            
ATOM   1634  O   HIE X 105      72.780  28.090  85.530  0.00  0.00            
ATOM   1635  N   ILE X 106      71.070  29.230  86.430  0.00  0.00            
ATOM   1636  H   ILE X 106      70.450  29.370  87.220  0.00  0.00            
ATOM   1637  CA  ILE X 106      70.620  29.880  85.210  0.00  0.00            
ATOM   1638  HA  ILE X 106      71.470  29.780  84.540  0.00  0.00            
ATOM   1639  CB  ILE X 106      69.370  29.250  84.620  0.00  0.00            
ATOM   1640  HB  ILE X 106      69.540  28.210  84.340  0.00  0.00            
ATOM   1641  CG2 ILE X 106      68.160  29.100  85.550  0.00  0.00            
ATOM   1642 HG21 ILE X 106      67.560  28.260  85.200  0.00  0.00            
ATOM   1643 HG22 ILE X 106      68.500  28.780  86.530  0.00  0.00            
ATOM   1644 HG23 ILE X 106      67.590  30.000  85.760  0.00  0.00            
ATOM   1645  CG1 ILE X 106      68.920  29.810  83.270  0.00  0.00            
ATOM   1646 HG11 ILE X 106      68.790  30.880  83.430  0.00  0.00            
ATOM   1647 HG12 ILE X 106      67.940  29.370  83.090  0.00  0.00            
ATOM   1648  CD  ILE X 106      70.020  29.570  82.240  0.00  0.00            
ATOM   1649  HD1 ILE X 106      69.490  29.640  81.290  0.00  0.00            
ATOM   1650  HD2 ILE X 106      70.720  30.400  82.220  0.00  0.00            
ATOM   1651  HD3 ILE X 106      70.550  28.620  82.370  0.00  0.00            
ATOM   1652  C   ILE X 106      70.560  31.400  85.300  0.00  0.00            
ATOM   1653  O   ILE X 106      70.030  31.860  86.310  0.00  0.00            
ATOM   1654  N   TYR X 107      71.000  32.200  84.330  0.00  0.00            
ATOM   1655  H   TYR X 107      71.330  31.660  83.530  0.00  0.00            
ATOM   1656  CA  TYR X 107      71.070  33.640  84.190  0.00  0.00            
ATOM   1657  HA  TYR X 107      70.340  34.070  84.890  0.00  0.00            
ATOM   1658  CB  TYR X 107      72.420  34.230  84.590  0.00  0.00            
ATOM   1659  HB1 TYR X 107      72.430  35.280  84.330  0.00  0.00            
ATOM   1660  HB2 TYR X 107      73.150  33.610  84.080  0.00  0.00            
ATOM   1661  CG  TYR X 107      72.730  34.190  86.070  0.00  0.00            
ATOM   1662  CD1 TYR X 107      71.940  34.840  87.030  0.00  0.00            
ATOM   1663  HD1 TYR X 107      71.090  35.360  86.610  0.00  0.00            
ATOM   1664  CE1 TYR X 107      72.130  34.690  88.410  0.00  0.00            
ATOM   1665  HE1 TYR X 107      71.460  35.180  89.100  0.00  0.00            
ATOM   1666  CZ  TYR X 107      73.110  33.790  88.870  0.00  0.00            
ATOM   1667  OH  TYR X 107      73.200  33.520  90.210  0.00  0.00            
ATOM   1668  HH  TYR X 107      73.780  32.770  90.320  0.00  0.00            
ATOM   1669  CE2 TYR X 107      73.880  33.080  87.930  0.00  0.00            
ATOM   1670  HE2 TYR X 107      74.560  32.330  88.300  0.00  0.00            
ATOM   1671  CD2 TYR X 107      73.760  33.390  86.570  0.00  0.00            
ATOM   1672  HD2 TYR X 107      74.410  32.800  85.930  0.00  0.00            
ATOM   1673  C   TYR X 107      70.760  34.220  82.820  0.00  0.00            
ATOM   1674  O   TYR X 107      71.280  33.700  81.830  0.00  0.00            
ATOM   1675  N   LEU X 108      69.980  35.290  82.760  0.00  0.00            
ATOM   1676  H   LEU X 108      69.370  35.570  83.510  0.00  0.00            
ATOM   1677  CA  LEU X 108      69.600  35.980  81.540  0.00  0.00            
ATOM   1678  HA  LEU X 108      70.280  35.710  80.740  0.00  0.00            
ATOM   1679  CB  LEU X 108      68.200  35.610  81.040  0.00  0.00            
ATOM   1680  HB1 LEU X 108      67.520  35.820  81.870  0.00  0.00            
ATOM   1681  HB2 LEU X 108      68.190  34.520  81.020  0.00  0.00            
ATOM   1682  CG  LEU X 108      67.630  36.260  79.790  0.00  0.00            
ATOM   1683  HG  LEU X 108      67.260  37.270  79.990  0.00  0.00            
ATOM   1684  CD1 LEU X 108      68.660  36.140  78.660  0.00  0.00            
ATOM   1685 HD11 LEU X 108      69.510  36.820  78.700  0.00  0.00            
ATOM   1686 HD12 LEU X 108      69.000  35.110  78.680  0.00  0.00            
ATOM   1687 HD13 LEU X 108      68.100  36.370  77.750  0.00  0.00            
ATOM   1688  CD2 LEU X 108      66.380  35.520  79.330  0.00  0.00            
ATOM   1689 HD21 LEU X 108      66.180  35.820  78.300  0.00  0.00            
ATOM   1690 HD22 LEU X 108      66.470  34.440  79.460  0.00  0.00            
ATOM   1691 HD23 LEU X 108      65.570  35.920  79.940  0.00  0.00            
ATOM   1692  C   LEU X 108      69.880  37.470  81.720  0.00  0.00            
ATOM   1693  O   LEU X 108      69.020  38.200  82.210  0.00  0.00            
ATOM   1694  N   ALA X 109      71.050  37.940  81.280  0.00  0.00            
ATOM   1695  H   ALA X 109      71.570  37.190  80.840  0.00  0.00            
ATOM   1696  CA  ALA X 109      71.410  39.330  81.110  0.00  0.00            
ATOM   1697  HA  ALA X 109      70.770  39.760  81.880  0.00  0.00            
ATOM   1698  CB  ALA X 109      72.840  39.500  81.600  0.00  0.00            
ATOM   1699  HB1 ALA X 109      73.070  40.560  81.710  0.00  0.00            
ATOM   1700  HB2 ALA X 109      72.930  39.020  82.580  0.00  0.00            
ATOM   1701  HB3 ALA X 109      73.530  39.130  80.840  0.00  0.00            
ATOM   1702  C   ALA X 109      70.970  40.010  79.820  0.00  0.00            
ATOM   1703  O   ALA X 109      71.410  39.720  78.710  0.00  0.00            
ATOM   1704  N   THR X 110      70.070  40.990  79.890  0.00  0.00            
ATOM   1705  H   THR X 110      69.590  41.090  80.770  0.00  0.00            
ATOM   1706  CA  THR X 110      69.560  41.870  78.860  0.00  0.00            
ATOM   1707  HA  THR X 110      70.240  41.840  78.010  0.00  0.00            
ATOM   1708  CB  THR X 110      68.170  41.450  78.370  0.00  0.00            
ATOM   1709  HB  THR X 110      67.830  42.120  77.590  0.00  0.00            
ATOM   1710  CG2 THR X 110      68.170  40.000  77.870  0.00  0.00            
ATOM   1711 HG21 THR X 110      67.160  39.650  77.650  0.00  0.00            
ATOM   1712 HG22 THR X 110      68.710  39.850  76.940  0.00  0.00            
ATOM   1713 HG23 THR X 110      68.650  39.350  78.610  0.00  0.00            
ATOM   1714  OG1 THR X 110      67.200  41.520  79.390  0.00  0.00            
ATOM   1715  HG1 THR X 110      66.350  41.730  79.000  0.00  0.00            
ATOM   1716  C   THR X 110      69.390  43.330  79.280  0.00  0.00            
ATOM   1717  O   THR X 110      69.310  43.650  80.460  0.00  0.00            
ATOM   1718  N   ASP X 111      69.320  44.230  78.300  0.00  0.00            
ATOM   1719  H   ASP X 111      69.720  43.960  77.410  0.00  0.00            
ATOM   1720  CA  ASP X 111      69.060  45.630  78.550  0.00  0.00            
ATOM   1721  HA  ASP X 111      69.930  46.010  79.100  0.00  0.00            
ATOM   1722  CB  ASP X 111      68.960  46.390  77.230  0.00  0.00            
ATOM   1723  HB1 ASP X 111      67.910  46.270  76.950  0.00  0.00            
ATOM   1724  HB2 ASP X 111      69.600  45.950  76.470  0.00  0.00            
ATOM   1725  CG  ASP X 111      69.300  47.870  77.140  0.00  0.00            
ATOM   1726  OD1 ASP X 111      69.140  48.490  76.070  0.00  0.00            
ATOM   1727  OD2 ASP X 111      69.560  48.540  78.170  0.00  0.00            
ATOM   1728  C   ASP X 111      67.990  46.010  79.550  0.00  0.00            
ATOM   1729  O   ASP X 111      66.950  45.370  79.710  0.00  0.00            
ATOM   1730  N   LEU X 112      68.050  47.270  80.000  0.00  0.00            
ATOM   1731  H   LEU X 112      68.880  47.760  79.690  0.00  0.00            
ATOM   1732  CA  LEU X 112      67.160  47.880  80.970  0.00  0.00            
ATOM   1733  HA  LEU X 112      66.530  47.060  81.320  0.00  0.00            
ATOM   1734  CB  LEU X 112      67.910  48.430  82.180  0.00  0.00            
ATOM   1735  HB1 LEU X 112      67.230  48.980  82.830  0.00  0.00            
ATOM   1736  HB2 LEU X 112      68.620  49.190  81.850  0.00  0.00            
ATOM   1737  CG  LEU X 112      68.700  47.470  83.070  0.00  0.00            
ATOM   1738  HG  LEU X 112      69.570  47.150  82.500  0.00  0.00            
ATOM   1739  CD1 LEU X 112      69.190  48.170  84.330  0.00  0.00            
ATOM   1740 HD11 LEU X 112      69.840  49.010  84.070  0.00  0.00            
ATOM   1741 HD12 LEU X 112      68.350  48.600  84.870  0.00  0.00            
ATOM   1742 HD13 LEU X 112      69.770  47.450  84.900  0.00  0.00            
ATOM   1743  CD2 LEU X 112      67.910  46.260  83.560  0.00  0.00            
ATOM   1744 HD21 LEU X 112      67.130  46.440  84.290  0.00  0.00            
ATOM   1745 HD22 LEU X 112      67.580  45.700  82.680  0.00  0.00            
ATOM   1746 HD23 LEU X 112      68.590  45.610  84.110  0.00  0.00            
ATOM   1747  C   LEU X 112      66.310  48.890  80.210  0.00  0.00            
ATOM   1748  O   LEU X 112      66.340  50.110  80.350  0.00  0.00            
ATOM   1749  N   ASP X 113      65.520  48.210  79.380  0.00  0.00            
ATOM   1750  H   ASP X 113      65.480  47.210  79.530  0.00  0.00            
ATOM   1751  CA  ASP X 113      64.710  48.850  78.360  0.00  0.00            
ATOM   1752  HA  ASP X 113      64.270  49.780  78.720  0.00  0.00            
ATOM   1753  CB  ASP X 113      65.650  49.100  77.190  0.00  0.00            
ATOM   1754  HB1 ASP X 113      65.980  48.150  76.770  0.00  0.00            
ATOM   1755  HB2 ASP X 113      66.520  49.610  77.630  0.00  0.00            
ATOM   1756  CG  ASP X 113      64.970  49.950  76.130  0.00  0.00            
ATOM   1757  OD1 ASP X 113      64.890  49.440  74.990  0.00  0.00            
ATOM   1758  OD2 ASP X 113      64.440  51.040  76.430  0.00  0.00            
ATOM   1759  C   ASP X 113      63.540  47.960  77.980  0.00  0.00            
ATOM   1760  O   ASP X 113      63.490  46.790  78.360  0.00  0.00            
ATOM   1761  N   ARG X 114      62.640  48.450  77.130  0.00  0.00            
ATOM   1762  H   ARG X 114      62.800  49.410  76.880  0.00  0.00            
ATOM   1763  CA  ARG X 114      61.560  47.670  76.550  0.00  0.00            
ATOM   1764  HA  ARG X 114      61.100  47.060  77.320  0.00  0.00            
ATOM   1765  CB  ARG X 114      60.500  48.570  75.920  0.00  0.00            
ATOM   1766  HB1 ARG X 114      59.800  47.940  75.380  0.00  0.00            
ATOM   1767  HB2 ARG X 114      61.070  49.110  75.170  0.00  0.00            
ATOM   1768  CG  ARG X 114      59.830  49.570  76.850  0.00  0.00            
ATOM   1769  HG1 ARG X 114      60.540  49.930  77.600  0.00  0.00            
ATOM   1770  HG2 ARG X 114      59.040  49.000  77.340  0.00  0.00            
ATOM   1771  CD  ARG X 114      59.280  50.650  75.910  0.00  0.00            
ATOM   1772  HD1 ARG X 114      58.470  50.230  75.320  0.00  0.00            
ATOM   1773  HD2 ARG X 114      60.080  51.070  75.310  0.00  0.00            
ATOM   1774  NE  ARG X 114      58.680  51.700  76.730  0.00  0.00            
ATOM   1775  HE  ARG X 114      58.840  51.750  77.730  0.00  0.00            
ATOM   1776  CZ  ARG X 114      58.020  52.760  76.240  0.00  0.00            
ATOM   1777  NH1 ARG X 114      57.560  52.780  74.980  0.00  0.00            
ATOM   1778 HH11 ARG X 114      57.830  52.050  74.340  0.00  0.00            
ATOM   1779 HH12 ARG X 114      57.100  53.630  74.670  0.00  0.00            
ATOM   1780  NH2 ARG X 114      57.840  53.870  76.970  0.00  0.00            
ATOM   1781 HH21 ARG X 114      57.970  53.940  77.970  0.00  0.00            
ATOM   1782 HH22 ARG X 114      57.260  54.590  76.560  0.00  0.00            
ATOM   1783  C   ARG X 114      62.100  46.680  75.520  0.00  0.00            
ATOM   1784  O   ARG X 114      61.540  45.580  75.540  0.00  0.00            
ATOM   1785  N   GLU X 115      63.090  47.010  74.690  0.00  0.00            
ATOM   1786  H   GLU X 115      63.390  47.970  74.680  0.00  0.00            
ATOM   1787  CA  GLU X 115      63.830  46.080  73.860  0.00  0.00            
ATOM   1788  HA  GLU X 115      63.210  45.630  73.090  0.00  0.00            
ATOM   1789  CB  GLU X 115      64.880  46.790  73.010  0.00  0.00            
ATOM   1790  HB1 GLU X 115      65.480  45.950  72.650  0.00  0.00            
ATOM   1791  HB2 GLU X 115      65.480  47.480  73.590  0.00  0.00            
ATOM   1792  CG  GLU X 115      64.230  47.490  71.820  0.00  0.00            
ATOM   1793  HG1 GLU X 115      65.090  48.100  71.510  0.00  0.00            
ATOM   1794  HG2 GLU X 115      63.400  48.090  72.180  0.00  0.00            
ATOM   1795  CD  GLU X 115      63.840  46.570  70.670  0.00  0.00            
ATOM   1796  OE1 GLU X 115      63.560  47.060  69.560  0.00  0.00            
ATOM   1797  OE2 GLU X 115      63.570  45.350  70.760  0.00  0.00            
ATOM   1798  C   GLU X 115      64.490  44.950  74.640  0.00  0.00            
ATOM   1799  O   GLU X 115      64.400  43.790  74.240  0.00  0.00            
ATOM   1800  N   GLY X 116      65.070  45.310  75.790  0.00  0.00            
ATOM   1801  H   GLY X 116      65.090  46.300  75.980  0.00  0.00            
ATOM   1802  CA  GLY X 116      65.670  44.390  76.730  0.00  0.00            
ATOM   1803  HA1 GLY X 116      66.260  44.960  77.450  0.00  0.00            
ATOM   1804  HA2 GLY X 116      66.410  43.820  76.170  0.00  0.00            
ATOM   1805  C   GLY X 116      64.650  43.470  77.390  0.00  0.00            
ATOM   1806  O   GLY X 116      65.030  42.340  77.690  0.00  0.00            
ATOM   1807  N   GLU X 117      63.400  43.890  77.600  0.00  0.00            
ATOM   1808  H   GLU X 117      63.100  44.780  77.220  0.00  0.00            
ATOM   1809  CA  GLU X 117      62.340  43.060  78.140  0.00  0.00            
ATOM   1810  HA  GLU X 117      62.860  42.620  78.990  0.00  0.00            
ATOM   1811  CB  GLU X 117      61.160  43.860  78.690  0.00  0.00            
ATOM   1812  HB1 GLU X 117      60.360  44.040  77.980  0.00  0.00            
ATOM   1813  HB2 GLU X 117      61.500  44.850  78.990  0.00  0.00            
ATOM   1814  CG  GLU X 117      60.600  43.130  79.910  0.00  0.00            
ATOM   1815  HG1 GLU X 117      60.680  42.050  79.840  0.00  0.00            
ATOM   1816  HG2 GLU X 117      59.580  43.470  80.040  0.00  0.00            
ATOM   1817  CD  GLU X 117      61.390  43.510  81.160  0.00  0.00            
ATOM   1818  OE1 GLU X 117      60.720  43.720  82.200  0.00  0.00            
ATOM   1819  OE2 GLU X 117      62.630  43.640  81.150  0.00  0.00            
ATOM   1820  C   GLU X 117      62.060  42.020  77.070  0.00  0.00            
ATOM   1821  O   GLU X 117      61.810  40.880  77.470  0.00  0.00            
ATOM   1822  N   ALA X 118      62.040  42.410  75.790  0.00  0.00            
ATOM   1823  H   ALA X 118      62.440  43.320  75.600  0.00  0.00            
ATOM   1824  CA  ALA X 118      61.550  41.530  74.740  0.00  0.00            
ATOM   1825  HA  ALA X 118      60.560  41.130  74.970  0.00  0.00            
ATOM   1826  CB  ALA X 118      61.250  42.460  73.570  0.00  0.00            
ATOM   1827  HB1 ALA X 118      60.770  41.800  72.840  0.00  0.00            
ATOM   1828  HB2 ALA X 118      60.490  43.210  73.780  0.00  0.00            
ATOM   1829  HB3 ALA X 118      62.170  42.830  73.120  0.00  0.00            
ATOM   1830  C   ALA X 118      62.450  40.330  74.470  0.00  0.00            
ATOM   1831  O   ALA X 118      61.970  39.210  74.600  0.00  0.00            
ATOM   1832  N   ILE X 119      63.710  40.580  74.120  0.00  0.00            
ATOM   1833  H   ILE X 119      64.020  41.470  73.750  0.00  0.00            
ATOM   1834  CA  ILE X 119      64.650  39.470  74.090  0.00  0.00            
ATOM   1835  HA  ILE X 119      64.270  38.760  73.360  0.00  0.00            
ATOM   1836  CB  ILE X 119      65.940  40.070  73.540  0.00  0.00            
ATOM   1837  HB  ILE X 119      65.620  40.770  72.770  0.00  0.00            
ATOM   1838  CG2 ILE X 119      66.740  40.830  74.600  0.00  0.00            
ATOM   1839 HG21 ILE X 119      67.600  41.320  74.140  0.00  0.00            
ATOM   1840 HG22 ILE X 119      66.250  41.780  74.830  0.00  0.00            
ATOM   1841 HG23 ILE X 119      66.940  40.180  75.440  0.00  0.00            
ATOM   1842  CG1 ILE X 119      66.840  39.010  72.910  0.00  0.00            
ATOM   1843 HG11 ILE X 119      66.190  38.410  72.270  0.00  0.00            
ATOM   1844 HG12 ILE X 119      67.190  38.340  73.700  0.00  0.00            
ATOM   1845  CD  ILE X 119      68.010  39.510  72.070  0.00  0.00            
ATOM   1846  HD1 ILE X 119      68.820  39.920  72.670  0.00  0.00            
ATOM   1847  HD2 ILE X 119      68.450  38.670  71.520  0.00  0.00            
ATOM   1848  HD3 ILE X 119      67.590  40.220  71.360  0.00  0.00            
ATOM   1849  C   ILE X 119      64.800  38.670  75.380  0.00  0.00            
ATOM   1850  O   ILE X 119      65.020  37.470  75.300  0.00  0.00            
ATOM   1851  N   ALA X 120      64.400  39.250  76.520  0.00  0.00            
ATOM   1852  H   ALA X 120      64.160  40.230  76.480  0.00  0.00            
ATOM   1853  CA  ALA X 120      64.330  38.520  77.780  0.00  0.00            
ATOM   1854  HA  ALA X 120      65.280  37.980  77.770  0.00  0.00            
ATOM   1855  CB  ALA X 120      64.400  39.410  79.010  0.00  0.00            
ATOM   1856  HB1 ALA X 120      64.230  38.740  79.850  0.00  0.00            
ATOM   1857  HB2 ALA X 120      65.370  39.880  79.210  0.00  0.00            
ATOM   1858  HB3 ALA X 120      63.560  40.100  79.120  0.00  0.00            
ATOM   1859  C   ALA X 120      63.220  37.490  77.770  0.00  0.00            
ATOM   1860  O   ALA X 120      63.500  36.300  77.810  0.00  0.00            
ATOM   1861  N   TRP X 121      62.000  37.970  77.500  0.00  0.00            
ATOM   1862  H   TRP X 121      61.920  38.960  77.340  0.00  0.00            
ATOM   1863  CA  TRP X 121      60.750  37.240  77.580  0.00  0.00            
ATOM   1864  HA  TRP X 121      60.490  36.950  78.600  0.00  0.00            
ATOM   1865  CB  TRP X 121      59.600  38.120  77.080  0.00  0.00            
ATOM   1866  HB1 TRP X 121      59.770  38.460  76.060  0.00  0.00            
ATOM   1867  HB2 TRP X 121      59.600  39.040  77.660  0.00  0.00            
ATOM   1868  CG  TRP X 121      58.250  37.510  77.310  0.00  0.00            
ATOM   1869  CD1 TRP X 121      57.700  36.540  76.550  0.00  0.00            
ATOM   1870  HD1 TRP X 121      58.120  36.250  75.590  0.00  0.00            
ATOM   1871  NE1 TRP X 121      56.550  36.110  77.180  0.00  0.00            
ATOM   1872  HE1 TRP X 121      55.860  35.570  76.690  0.00  0.00            
ATOM   1873  CE2 TRP X 121      56.260  36.830  78.320  0.00  0.00            
ATOM   1874  CZ2 TRP X 121      55.190  36.760  79.230  0.00  0.00            
ATOM   1875  HZ2 TRP X 121      54.330  36.140  79.020  0.00  0.00            
ATOM   1876  CH2 TRP X 121      55.180  37.650  80.310  0.00  0.00            
ATOM   1877  HH2 TRP X 121      54.360  37.790  80.990  0.00  0.00            
ATOM   1878  CZ3 TRP X 121      56.300  38.460  80.550  0.00  0.00            
ATOM   1879  HZ3 TRP X 121      56.340  39.090  81.420  0.00  0.00            
ATOM   1880  CE3 TRP X 121      57.380  38.400  79.670  0.00  0.00            
ATOM   1881  HE3 TRP X 121      58.240  39.050  79.810  0.00  0.00            
ATOM   1882  CD2 TRP X 121      57.400  37.650  78.490  0.00  0.00            
ATOM   1883  C   TRP X 121      60.860  35.980  76.730  0.00  0.00            
ATOM   1884  O   TRP X 121      60.590  34.890  77.210  0.00  0.00            
ATOM   1885  N   HIE X 122      61.230  36.160  75.460  0.00  0.00            
ATOM   1886  H   HIE X 122      61.360  37.120  75.160  0.00  0.00            
ATOM   1887  CA  HIE X 122      61.170  35.070  74.510  0.00  0.00            
ATOM   1888  HA  HIE X 122      60.320  34.430  74.730  0.00  0.00            
ATOM   1889  CB  HIE X 122      61.000  35.650  73.110  0.00  0.00            
ATOM   1890  HB1 HIE X 122      60.780  34.790  72.480  0.00  0.00            
ATOM   1891  HB2 HIE X 122      61.860  36.200  72.740  0.00  0.00            
ATOM   1892  CG  HIE X 122      59.760  36.500  73.040  0.00  0.00            
ATOM   1893  ND1 HIE X 122      58.450  36.080  73.280  0.00  0.00            
ATOM   1894  CE1 HIE X 122      57.630  37.130  73.180  0.00  0.00            
ATOM   1895  HE1 HIE X 122      56.600  37.050  73.480  0.00  0.00            
ATOM   1896  NE2 HIE X 122      58.370  38.230  72.940  0.00  0.00            
ATOM   1897  HE2 HIE X 122      57.960  39.110  72.660  0.00  0.00            
ATOM   1898  CD2 HIE X 122      59.700  37.850  72.800  0.00  0.00            
ATOM   1899  HD2 HIE X 122      60.470  38.600  72.720  0.00  0.00            
ATOM   1900  C   HIE X 122      62.340  34.100  74.660  0.00  0.00            
ATOM   1901  O   HIE X 122      62.130  32.920  74.400  0.00  0.00            
ATOM   1902  N   LEU X 123      63.530  34.520  75.090  0.00  0.00            
ATOM   1903  H   LEU X 123      63.660  35.490  75.350  0.00  0.00            
ATOM   1904  CA  LEU X 123      64.610  33.610  75.420  0.00  0.00            
ATOM   1905  HA  LEU X 123      64.690  32.850  74.640  0.00  0.00            
ATOM   1906  CB  LEU X 123      65.910  34.410  75.520  0.00  0.00            
ATOM   1907  HB1 LEU X 123      66.600  33.730  76.000  0.00  0.00            
ATOM   1908  HB2 LEU X 123      65.710  35.290  76.130  0.00  0.00            
ATOM   1909  CG  LEU X 123      66.440  34.700  74.110  0.00  0.00            
ATOM   1910  HG  LEU X 123      65.630  35.240  73.630  0.00  0.00            
ATOM   1911  CD1 LEU X 123      67.740  35.490  74.180  0.00  0.00            
ATOM   1912 HD11 LEU X 123      67.630  36.460  74.660  0.00  0.00            
ATOM   1913 HD12 LEU X 123      68.520  34.960  74.720  0.00  0.00            
ATOM   1914 HD13 LEU X 123      68.140  35.840  73.230  0.00  0.00            
ATOM   1915  CD2 LEU X 123      66.860  33.400  73.420  0.00  0.00            
ATOM   1916 HD21 LEU X 123      67.240  32.630  74.080  0.00  0.00            
ATOM   1917 HD22 LEU X 123      66.030  32.900  72.930  0.00  0.00            
ATOM   1918 HD23 LEU X 123      67.480  33.600  72.540  0.00  0.00            
ATOM   1919  C   LEU X 123      64.260  32.750  76.630  0.00  0.00            
ATOM   1920  O   LEU X 123      64.540  31.550  76.720  0.00  0.00            
ATOM   1921  N   ARG X 124      63.520  33.340  77.560  0.00  0.00            
ATOM   1922  H   ARG X 124      63.210  34.270  77.310  0.00  0.00            
ATOM   1923  CA  ARG X 124      63.020  32.620  78.720  0.00  0.00            
ATOM   1924  HA  ARG X 124      63.850  32.090  79.190  0.00  0.00            
ATOM   1925  CB  ARG X 124      62.380  33.570  79.730  0.00  0.00            
ATOM   1926  HB1 ARG X 124      61.420  33.830  79.270  0.00  0.00            
ATOM   1927  HB2 ARG X 124      62.940  34.490  79.870  0.00  0.00            
ATOM   1928  CG  ARG X 124      62.140  33.030  81.140  0.00  0.00            
ATOM   1929  HG1 ARG X 124      63.130  32.760  81.480  0.00  0.00            
ATOM   1930  HG2 ARG X 124      61.600  32.080  81.080  0.00  0.00            
ATOM   1931  CD  ARG X 124      61.480  34.060  82.050  0.00  0.00            
ATOM   1932  HD1 ARG X 124      62.180  34.900  82.080  0.00  0.00            
ATOM   1933  HD2 ARG X 124      61.490  33.610  83.040  0.00  0.00            
ATOM   1934  NE  ARG X 124      60.140  34.460  81.590  0.00  0.00            
ATOM   1935  HE  ARG X 124      59.870  34.230  80.650  0.00  0.00            
ATOM   1936  CZ  ARG X 124      59.230  35.080  82.360  0.00  0.00            
ATOM   1937  NH1 ARG X 124      59.450  35.520  83.600  0.00  0.00            
ATOM   1938 HH11 ARG X 124      60.350  35.350  84.030  0.00  0.00            
ATOM   1939 HH12 ARG X 124      58.850  36.170  84.100  0.00  0.00            
ATOM   1940  NH2 ARG X 124      58.040  35.420  81.840  0.00  0.00            
ATOM   1941 HH21 ARG X 124      57.980  35.230  80.850  0.00  0.00            
ATOM   1942 HH22 ARG X 124      57.380  35.950  82.380  0.00  0.00            
ATOM   1943  C   ARG X 124      62.080  31.480  78.360  0.00  0.00            
ATOM   1944  O   ARG X 124      61.980  30.530  79.130  0.00  0.00            
ATOM   1945  N   GLU X 125      61.500  31.460  77.160  0.00  0.00            
ATOM   1946  H   GLU X 125      61.610  32.250  76.540  0.00  0.00            
ATOM   1947  CA  GLU X 125      60.730  30.360  76.620  0.00  0.00            
ATOM   1948  HA  GLU X 125      60.300  29.950  77.540  0.00  0.00            
ATOM   1949  CB  GLU X 125      59.670  30.780  75.600  0.00  0.00            
ATOM   1950  HB1 GLU X 125      59.200  29.900  75.170  0.00  0.00            
ATOM   1951  HB2 GLU X 125      60.230  31.310  74.830  0.00  0.00            
ATOM   1952  CG  GLU X 125      58.610  31.730  76.160  0.00  0.00            
ATOM   1953  HG1 GLU X 125      59.150  32.650  76.400  0.00  0.00            
ATOM   1954  HG2 GLU X 125      58.310  31.300  77.110  0.00  0.00            
ATOM   1955  CD  GLU X 125      57.390  31.990  75.290  0.00  0.00            
ATOM   1956  OE1 GLU X 125      57.580  31.840  74.070  0.00  0.00            
ATOM   1957  OE2 GLU X 125      56.250  32.230  75.750  0.00  0.00            
ATOM   1958  C   GLU X 125      61.600  29.250  76.050  0.00  0.00            
ATOM   1959  O   GLU X 125      61.080  28.130  76.060  0.00  0.00            
ATOM   1960  N   VAL X 126      62.860  29.450  75.670  0.00  0.00            
ATOM   1961  H   VAL X 126      63.300  30.360  75.750  0.00  0.00            
ATOM   1962  CA  VAL X 126      63.830  28.430  75.330  0.00  0.00            
ATOM   1963  HA  VAL X 126      63.250  27.510  75.220  0.00  0.00            
ATOM   1964  CB  VAL X 126      64.660  28.740  74.090  0.00  0.00            
ATOM   1965  HB  VAL X 126      65.420  27.960  74.010  0.00  0.00            
ATOM   1966  CG1 VAL X 126      63.780  28.760  72.850  0.00  0.00            
ATOM   1967 HG11 VAL X 126      63.220  27.830  72.920  0.00  0.00            
ATOM   1968 HG12 VAL X 126      63.080  29.600  72.830  0.00  0.00            
ATOM   1969 HG13 VAL X 126      64.340  29.000  71.940  0.00  0.00            
ATOM   1970  CG2 VAL X 126      65.410  30.070  74.150  0.00  0.00            
ATOM   1971 HG21 VAL X 126      66.120  30.150  74.970  0.00  0.00            
ATOM   1972 HG22 VAL X 126      66.050  30.040  73.270  0.00  0.00            
ATOM   1973 HG23 VAL X 126      64.680  30.870  74.180  0.00  0.00            
ATOM   1974  C   VAL X 126      64.680  27.970  76.510  0.00  0.00            
ATOM   1975  O   VAL X 126      65.130  26.830  76.570  0.00  0.00            
ATOM   1976  N   ILE X 127      64.800  28.720  77.610  0.00  0.00            
ATOM   1977  H   ILE X 127      64.480  29.660  77.420  0.00  0.00            
ATOM   1978  CA  ILE X 127      65.600  28.410  78.780  0.00  0.00            
ATOM   1979  HA  ILE X 127      66.510  27.890  78.490  0.00  0.00            
ATOM   1980  CB  ILE X 127      66.000  29.720  79.440  0.00  0.00            
ATOM   1981  HB  ILE X 127      65.170  30.430  79.350  0.00  0.00            
ATOM   1982  CG2 ILE X 127      66.180  29.590  80.950  0.00  0.00            
ATOM   1983 HG21 ILE X 127      66.560  30.510  81.410  0.00  0.00            
ATOM   1984 HG22 ILE X 127      65.300  29.200  81.450  0.00  0.00            
ATOM   1985 HG23 ILE X 127      66.940  28.810  80.960  0.00  0.00            
ATOM   1986  CG1 ILE X 127      67.250  30.240  78.750  0.00  0.00            
ATOM   1987 HG11 ILE X 127      67.140  30.120  77.670  0.00  0.00            
ATOM   1988 HG12 ILE X 127      68.130  29.650  78.990  0.00  0.00            
ATOM   1989  CD  ILE X 127      67.530  31.730  78.960  0.00  0.00            
ATOM   1990  HD1 ILE X 127      68.300  32.100  78.290  0.00  0.00            
ATOM   1991  HD2 ILE X 127      66.590  32.260  78.820  0.00  0.00            
ATOM   1992  HD3 ILE X 127      67.950  31.910  79.950  0.00  0.00            
ATOM   1993  C   ILE X 127      64.860  27.510  79.760  0.00  0.00            
ATOM   1994  O   ILE X 127      65.440  26.860  80.630  0.00  0.00            
ATOM   1995  N   GLY X 128      63.530  27.400  79.670  0.00  0.00            
ATOM   1996  H   GLY X 128      63.090  27.900  78.910  0.00  0.00            
ATOM   1997  CA  GLY X 128      62.770  26.360  80.320  0.00  0.00            
ATOM   1998  HA1 GLY X 128      62.920  26.280  81.400  0.00  0.00            
ATOM   1999  HA2 GLY X 128      62.980  25.380  79.890  0.00  0.00            
ATOM   2000  C   GLY X 128      61.290  26.520  80.030  0.00  0.00            
ATOM   2001  O   GLY X 128      60.920  27.160  79.050  0.00  0.00            
ATOM   2002  N   GLY X 129      60.460  25.830  80.830  0.00  0.00            
ATOM   2003  H   GLY X 129      60.810  25.700  81.760  0.00  0.00            
ATOM   2004  CA  GLY X 129      59.020  25.890  80.700  0.00  0.00            
ATOM   2005  HA1 GLY X 129      58.610  24.990  81.170  0.00  0.00            
ATOM   2006  HA2 GLY X 129      58.690  25.890  79.660  0.00  0.00            
ATOM   2007  C   GLY X 129      58.360  27.060  81.420  0.00  0.00            
ATOM   2008  O   GLY X 129      59.040  27.990  81.860  0.00  0.00            
ATOM   2009  N   ASP X 130      57.030  26.990  81.560  0.00  0.00            
ATOM   2010  H   ASP X 130      56.580  26.240  81.040  0.00  0.00            
ATOM   2011  CA  ASP X 130      56.150  27.870  82.290  0.00  0.00            
ATOM   2012  HA  ASP X 130      56.430  28.910  82.080  0.00  0.00            
ATOM   2013  CB  ASP X 130      54.690  27.690  81.900  0.00  0.00            
ATOM   2014  HB1 ASP X 130      54.720  27.870  80.820  0.00  0.00            
ATOM   2015  HB2 ASP X 130      54.090  28.420  82.450  0.00  0.00            
ATOM   2016  CG  ASP X 130      54.190  26.270  82.100  0.00  0.00            
ATOM   2017  OD1 ASP X 130      53.050  26.260  82.610  0.00  0.00            
ATOM   2018  OD2 ASP X 130      54.670  25.160  81.780  0.00  0.00            
ATOM   2019  C   ASP X 130      56.250  27.700  83.800  0.00  0.00            
ATOM   2020  O   ASP X 130      55.540  28.380  84.540  0.00  0.00            
ATOM   2021  N   ASP X 131      57.180  26.870  84.280  0.00  0.00            
ATOM   2022  H   ASP X 131      57.660  26.320  83.580  0.00  0.00            
ATOM   2023  CA  ASP X 131      57.390  26.650  85.700  0.00  0.00            
ATOM   2024  HA  ASP X 131      56.860  27.340  86.350  0.00  0.00            
ATOM   2025  CB  ASP X 131      56.770  25.290  85.990  0.00  0.00            
ATOM   2026  HB1 ASP X 131      57.220  24.470  85.430  0.00  0.00            
ATOM   2027  HB2 ASP X 131      55.760  25.330  85.560  0.00  0.00            
ATOM   2028  CG  ASP X 131      56.580  24.940  87.460  0.00  0.00            
ATOM   2029  OD1 ASP X 131      56.690  25.810  88.350  0.00  0.00            
ATOM   2030  OD2 ASP X 131      56.180  23.780  87.680  0.00  0.00            
ATOM   2031  C   ASP X 131      58.860  26.650  86.070  0.00  0.00            
ATOM   2032  O   ASP X 131      59.730  26.700  85.200  0.00  0.00            
ATOM   2033  N   ALA X 132      59.170  26.630  87.370  0.00  0.00            
ATOM   2034  H   ALA X 132      58.420  26.530  88.030  0.00  0.00            
ATOM   2035  CA  ALA X 132      60.530  26.540  87.880  0.00  0.00            
ATOM   2036  HA  ALA X 132      60.390  26.780  88.930  0.00  0.00            
ATOM   2037  CB  ALA X 132      60.980  25.110  87.600  0.00  0.00            
ATOM   2038  HB1 ALA X 132      60.810  25.000  86.530  0.00  0.00            
ATOM   2039  HB2 ALA X 132      62.010  24.930  87.910  0.00  0.00            
ATOM   2040  HB3 ALA X 132      60.470  24.380  88.230  0.00  0.00            
ATOM   2041  C   ALA X 132      61.570  27.580  87.480  0.00  0.00            
ATOM   2042  O   ALA X 132      62.750  27.300  87.310  0.00  0.00            
ATOM   2043  N   ARG X 133      61.050  28.750  87.100  0.00  0.00            
ATOM   2044  H   ARG X 133      60.050  28.780  86.960  0.00  0.00            
ATOM   2045  CA  ARG X 133      61.850  29.780  86.470  0.00  0.00            
ATOM   2046  HA  ARG X 133      62.600  29.400  85.780  0.00  0.00            
ATOM   2047  CB  ARG X 133      60.860  30.680  85.730  0.00  0.00            
ATOM   2048  HB1 ARG X 133      61.340  31.630  85.490  0.00  0.00            
ATOM   2049  HB2 ARG X 133      60.050  30.920  86.420  0.00  0.00            
ATOM   2050  CG  ARG X 133      60.280  30.110  84.440  0.00  0.00            
ATOM   2051  HG1 ARG X 133      60.000  29.080  84.660  0.00  0.00            
ATOM   2052  HG2 ARG X 133      61.090  30.210  83.720  0.00  0.00            
ATOM   2053  CD  ARG X 133      59.100  30.950  83.960  0.00  0.00            
ATOM   2054  HD1 ARG X 133      59.460  31.970  84.110  0.00  0.00            
ATOM   2055  HD2 ARG X 133      58.230  30.870  84.610  0.00  0.00            
ATOM   2056  NE  ARG X 133      58.680  30.670  82.580  0.00  0.00            
ATOM   2057  HE  ARG X 133      59.010  29.840  82.130  0.00  0.00            
ATOM   2058  CZ  ARG X 133      57.760  31.350  81.880  0.00  0.00            
ATOM   2059  NH1 ARG X 133      57.240  32.500  82.340  0.00  0.00            
ATOM   2060 HH11 ARG X 133      57.400  32.730  83.310  0.00  0.00            
ATOM   2061 HH12 ARG X 133      56.480  32.920  81.810  0.00  0.00            
ATOM   2062  NH2 ARG X 133      57.270  31.010  80.680  0.00  0.00            
ATOM   2063 HH21 ARG X 133      57.710  30.270  80.150  0.00  0.00            
ATOM   2064 HH22 ARG X 133      56.640  31.650  80.220  0.00  0.00            
ATOM   2065  C   ARG X 133      62.720  30.550  87.470  0.00  0.00            
ATOM   2066  O   ARG X 133      62.760  30.270  88.670  0.00  0.00            
ATOM   2067  N   TYR X 134      63.490  31.490  86.910  0.00  0.00            
ATOM   2068  H   TYR X 134      63.330  31.710  85.940  0.00  0.00            
ATOM   2069  CA  TYR X 134      64.250  32.460  87.660  0.00  0.00            
ATOM   2070  HA  TYR X 134      63.880  32.520  88.680  0.00  0.00            
ATOM   2071  CB  TYR X 134      65.710  32.000  87.740  0.00  0.00            
ATOM   2072  HB1 TYR X 134      66.160  32.170  86.760  0.00  0.00            
ATOM   2073  HB2 TYR X 134      65.660  30.940  87.980  0.00  0.00            
ATOM   2074  CG  TYR X 134      66.460  32.540  88.920  0.00  0.00            
ATOM   2075  CD1 TYR X 134      66.060  32.230  90.230  0.00  0.00            
ATOM   2076  HD1 TYR X 134      65.100  31.770  90.380  0.00  0.00            
ATOM   2077  CE1 TYR X 134      66.820  32.590  91.350  0.00  0.00            
ATOM   2078  HE1 TYR X 134      66.420  32.400  92.340  0.00  0.00            
ATOM   2079  CZ  TYR X 134      68.030  33.310  91.210  0.00  0.00            
ATOM   2080  OH  TYR X 134      68.910  33.420  92.240  0.00  0.00            
ATOM   2081  HH  TYR X 134      69.590  34.070  92.030  0.00  0.00            
ATOM   2082  CE2 TYR X 134      68.370  33.730  89.910  0.00  0.00            
ATOM   2083  HE2 TYR X 134      69.340  34.190  89.770  0.00  0.00            
ATOM   2084  CD2 TYR X 134      67.630  33.310  88.800  0.00  0.00            
ATOM   2085  HD2 TYR X 134      68.070  33.640  87.870  0.00  0.00            
ATOM   2086  C   TYR X 134      64.110  33.870  87.110  0.00  0.00            
ATOM   2087  O   TYR X 134      63.770  34.010  85.940  0.00  0.00            
ATOM   2088  N   SER X 135      64.340  34.900  87.940  0.00  0.00            
ATOM   2089  H   SER X 135      64.630  34.780  88.900  0.00  0.00            
ATOM   2090  CA  SER X 135      64.350  36.280  87.510  0.00  0.00            
ATOM   2091  HA  SER X 135      63.370  36.560  87.110  0.00  0.00            
ATOM   2092  CB  SER X 135      64.560  37.150  88.750  0.00  0.00            
ATOM   2093  HB1 SER X 135      64.740  38.180  88.420  0.00  0.00            
ATOM   2094  HB2 SER X 135      65.490  36.780  89.180  0.00  0.00            
ATOM   2095  OG  SER X 135      63.560  37.060  89.730  0.00  0.00            
ATOM   2096  HG  SER X 135      63.760  36.300  90.270  0.00  0.00            
ATOM   2097  C   SER X 135      65.510  36.580  86.570  0.00  0.00            
ATOM   2098  O   SER X 135      66.560  35.990  86.800  0.00  0.00            
ATOM   2099  N   ARG X 136      65.410  37.590  85.700  0.00  0.00            
ATOM   2100  H   ARG X 136      64.660  38.220  85.920  0.00  0.00            
ATOM   2101  CA  ARG X 136      66.440  38.110  84.820  0.00  0.00            
ATOM   2102  HA  ARG X 136      66.880  37.190  84.440  0.00  0.00            
ATOM   2103  CB  ARG X 136      65.860  38.690  83.540  0.00  0.00            
ATOM   2104  HB1 ARG X 136      65.400  37.840  83.020  0.00  0.00            
ATOM   2105  HB2 ARG X 136      66.630  38.930  82.810  0.00  0.00            
ATOM   2106  CG  ARG X 136      65.080  40.000  83.570  0.00  0.00            
ATOM   2107  HG1 ARG X 136      64.240  39.940  84.260  0.00  0.00            
ATOM   2108  HG2 ARG X 136      64.660  40.150  82.570  0.00  0.00            
ATOM   2109  CD  ARG X 136      65.830  41.270  83.950  0.00  0.00            
ATOM   2110  HD1 ARG X 136      66.900  41.120  83.800  0.00  0.00            
ATOM   2111  HD2 ARG X 136      65.670  41.430  85.020  0.00  0.00            
ATOM   2112  NE  ARG X 136      65.290  42.430  83.240  0.00  0.00            
ATOM   2113  HE  ARG X 136      64.320  42.680  83.330  0.00  0.00            
ATOM   2114  CZ  ARG X 136      65.920  43.190  82.330  0.00  0.00            
ATOM   2115  NH1 ARG X 136      67.250  43.110  82.230  0.00  0.00            
ATOM   2116 HH11 ARG X 136      67.750  42.730  83.020  0.00  0.00            
ATOM   2117 HH12 ARG X 136      67.740  43.520  81.440  0.00  0.00            
ATOM   2118  NH2 ARG X 136      65.280  44.010  81.480  0.00  0.00            
ATOM   2119 HH21 ARG X 136      64.300  43.750  81.470  0.00  0.00            
ATOM   2120 HH22 ARG X 136      65.690  44.440  80.660  0.00  0.00            
ATOM   2121  C   ARG X 136      67.480  38.970  85.530  0.00  0.00            
ATOM   2122  O   ARG X 136      67.260  39.820  86.390  0.00  0.00            
ATOM   2123  N   VAL X 137      68.720  38.840  85.030  0.00  0.00            
ATOM   2124  H   VAL X 137      68.810  38.490  84.090  0.00  0.00            
ATOM   2125  CA  VAL X 137      69.780  39.700  85.520  0.00  0.00            
ATOM   2126  HA  VAL X 137      70.040  39.630  86.570  0.00  0.00            
ATOM   2127  CB  VAL X 137      71.110  39.290  84.870  0.00  0.00            
ATOM   2128  HB  VAL X 137      70.860  39.240  83.810  0.00  0.00            
ATOM   2129  CG1 VAL X 137      72.390  40.060  85.140  0.00  0.00            
ATOM   2130 HG11 VAL X 137      72.670  39.790  86.160  0.00  0.00            
ATOM   2131 HG12 VAL X 137      73.160  39.880  84.380  0.00  0.00            
ATOM   2132 HG13 VAL X 137      72.230  41.130  85.220  0.00  0.00            
ATOM   2133  CG2 VAL X 137      71.370  37.880  85.390  0.00  0.00            
ATOM   2134 HG21 VAL X 137      72.230  37.460  84.870  0.00  0.00            
ATOM   2135 HG22 VAL X 137      71.490  37.990  86.470  0.00  0.00            
ATOM   2136 HG23 VAL X 137      70.540  37.260  85.050  0.00  0.00            
ATOM   2137  C   VAL X 137      69.550  41.140  85.090  0.00  0.00            
ATOM   2138  O   VAL X 137      69.450  41.370  83.890  0.00  0.00            
ATOM   2139  N   VAL X 138      69.680  42.090  86.020  0.00  0.00            
ATOM   2140  H   VAL X 138      69.960  41.740  86.930  0.00  0.00            
ATOM   2141  CA  VAL X 138      69.470  43.490  85.730  0.00  0.00            
ATOM   2142  HA  VAL X 138      68.840  43.490  84.840  0.00  0.00            
ATOM   2143  CB  VAL X 138      68.550  44.090  86.800  0.00  0.00            
ATOM   2144  HB  VAL X 138      68.450  45.130  86.510  0.00  0.00            
ATOM   2145  CG1 VAL X 138      67.140  43.520  86.770  0.00  0.00            
ATOM   2146 HG11 VAL X 138      66.860  43.400  85.720  0.00  0.00            
ATOM   2147 HG12 VAL X 138      67.150  42.470  87.090  0.00  0.00            
ATOM   2148 HG13 VAL X 138      66.490  44.140  87.380  0.00  0.00            
ATOM   2149  CG2 VAL X 138      69.010  43.890  88.240  0.00  0.00            
ATOM   2150 HG21 VAL X 138      69.000  42.860  88.610  0.00  0.00            
ATOM   2151 HG22 VAL X 138      70.010  44.320  88.350  0.00  0.00            
ATOM   2152 HG23 VAL X 138      68.290  44.440  88.840  0.00  0.00            
ATOM   2153  C   VAL X 138      70.710  44.290  85.370  0.00  0.00            
ATOM   2154  O   VAL X 138      70.940  45.340  85.970  0.00  0.00            
ATOM   2155  N   PHE X 139      71.630  43.650  84.640  0.00  0.00            
ATOM   2156  H   PHE X 139      71.540  42.700  84.310  0.00  0.00            
ATOM   2157  CA  PHE X 139      72.870  44.330  84.330  0.00  0.00            
ATOM   2158  HA  PHE X 139      73.300  44.630  85.280  0.00  0.00            
ATOM   2159  CB  PHE X 139      73.790  43.340  83.630  0.00  0.00            
ATOM   2160  HB1 PHE X 139      73.280  43.000  82.730  0.00  0.00            
ATOM   2161  HB2 PHE X 139      73.890  42.440  84.250  0.00  0.00            
ATOM   2162  CG  PHE X 139      75.120  43.900  83.190  0.00  0.00            
ATOM   2163  CD1 PHE X 139      75.360  44.410  81.910  0.00  0.00            
ATOM   2164  HD1 PHE X 139      74.610  44.310  81.140  0.00  0.00            
ATOM   2165  CE1 PHE X 139      76.570  45.020  81.570  0.00  0.00            
ATOM   2166  HE1 PHE X 139      76.710  45.320  80.540  0.00  0.00            
ATOM   2167  CZ  PHE X 139      77.570  45.050  82.550  0.00  0.00            
ATOM   2168  HZ  PHE X 139      78.530  45.420  82.240  0.00  0.00            
ATOM   2169  CE2 PHE X 139      77.440  44.430  83.800  0.00  0.00            
ATOM   2170  HE2 PHE X 139      78.230  44.460  84.540  0.00  0.00            
ATOM   2171  CD2 PHE X 139      76.190  43.880  84.100  0.00  0.00            
ATOM   2172  HD2 PHE X 139      76.070  43.540  85.110  0.00  0.00            
ATOM   2173  C   PHE X 139      72.790  45.600  83.500  0.00  0.00            
ATOM   2174  O   PHE X 139      72.100  45.570  82.490  0.00  0.00            
ATOM   2175  N   ASN X 140      73.590  46.610  83.860  0.00  0.00            
ATOM   2176  H   ASN X 140      74.100  46.520  84.720  0.00  0.00            
ATOM   2177  CA  ASN X 140      73.680  47.820  83.070  0.00  0.00            
ATOM   2178  HA  ASN X 140      73.530  47.520  82.030  0.00  0.00            
ATOM   2179  CB  ASN X 140      72.630  48.860  83.450  0.00  0.00            
ATOM   2180  HB1 ASN X 140      71.650  48.400  83.410  0.00  0.00            
ATOM   2181  HB2 ASN X 140      72.720  49.720  82.780  0.00  0.00            
ATOM   2182  CG  ASN X 140      72.770  49.340  84.890  0.00  0.00            
ATOM   2183  OD1 ASN X 140      72.440  48.780  85.930  0.00  0.00            
ATOM   2184  ND2 ASN X 140      73.320  50.550  85.030  0.00  0.00            
ATOM   2185 HD21 ASN X 140      73.450  51.190  84.260  0.00  0.00            
ATOM   2186 HD22 ASN X 140      73.680  50.820  85.940  0.00  0.00            
ATOM   2187  C   ASN X 140      75.050  48.490  83.060  0.00  0.00            
ATOM   2188  O   ASN X 140      75.230  49.470  82.340  0.00  0.00            
ATOM   2189  N   GLU X 141      76.010  48.180  83.950  0.00  0.00            
ATOM   2190  H   GLU X 141      75.780  47.480  84.640  0.00  0.00            
ATOM   2191  CA  GLU X 141      77.330  48.760  83.950  0.00  0.00            
ATOM   2192  HA  GLU X 141      77.570  48.970  82.900  0.00  0.00            
ATOM   2193  CB  GLU X 141      77.380  50.080  84.720  0.00  0.00            
ATOM   2194  HB1 GLU X 141      76.630  50.790  84.350  0.00  0.00            
ATOM   2195  HB2 GLU X 141      78.340  50.570  84.570  0.00  0.00            
ATOM   2196  CG  GLU X 141      77.250  49.930  86.230  0.00  0.00            
ATOM   2197  HG1 GLU X 141      78.190  49.630  86.680  0.00  0.00            
ATOM   2198  HG2 GLU X 141      76.610  49.060  86.360  0.00  0.00            
ATOM   2199  CD  GLU X 141      76.480  51.020  86.970  0.00  0.00            
ATOM   2200  OE1 GLU X 141      77.110  51.890  87.610  0.00  0.00            
ATOM   2201  OE2 GLU X 141      75.230  51.030  86.850  0.00  0.00            
ATOM   2202  C   GLU X 141      78.360  47.790  84.520  0.00  0.00            
ATOM   2203  O   GLU X 141      78.210  47.000  85.440  0.00  0.00            
ATOM   2204  N   ILE X 142      79.600  47.890  84.040  0.00  0.00            
ATOM   2205  H   ILE X 142      79.730  48.650  83.390  0.00  0.00            
ATOM   2206  CA  ILE X 142      80.750  47.030  84.250  0.00  0.00            
ATOM   2207  HA  ILE X 142      80.380  46.070  83.890  0.00  0.00            
ATOM   2208  CB  ILE X 142      81.880  47.410  83.300  0.00  0.00            
ATOM   2209  HB  ILE X 142      82.590  46.590  83.130  0.00  0.00            
ATOM   2210  CG2 ILE X 142      81.340  47.620  81.880  0.00  0.00            
ATOM   2211 HG21 ILE X 142      80.740  48.510  81.720  0.00  0.00            
ATOM   2212 HG22 ILE X 142      82.160  47.480  81.180  0.00  0.00            
ATOM   2213 HG23 ILE X 142      80.640  46.810  81.670  0.00  0.00            
ATOM   2214  CG1 ILE X 142      82.630  48.690  83.680  0.00  0.00            
ATOM   2215 HG11 ILE X 142      81.970  49.380  84.200  0.00  0.00            
ATOM   2216 HG12 ILE X 142      82.850  49.140  82.720  0.00  0.00            
ATOM   2217  CD  ILE X 142      83.950  48.390  84.380  0.00  0.00            
ATOM   2218  HD1 ILE X 142      84.510  47.630  83.830  0.00  0.00            
ATOM   2219  HD2 ILE X 142      84.530  49.310  84.360  0.00  0.00            
ATOM   2220  HD3 ILE X 142      83.890  47.880  85.340  0.00  0.00            
ATOM   2221  C   ILE X 142      81.330  46.810  85.640  0.00  0.00            
ATOM   2222  O   ILE X 142      82.330  46.110  85.810  0.00  0.00            
ATOM   2223  N   THR X 143      80.880  47.660  86.570  0.00  0.00            
ATOM   2224  H   THR X 143      79.940  47.960  86.390  0.00  0.00            
ATOM   2225  CA  THR X 143      81.660  48.080  87.720  0.00  0.00            
ATOM   2226  HA  THR X 143      82.600  48.510  87.380  0.00  0.00            
ATOM   2227  CB  THR X 143      81.060  49.290  88.440  0.00  0.00            
ATOM   2228  HB  THR X 143      81.690  49.480  89.310  0.00  0.00            
ATOM   2229  CG2 THR X 143      81.200  50.570  87.610  0.00  0.00            
ATOM   2230 HG21 THR X 143      80.250  50.800  87.120  0.00  0.00            
ATOM   2231 HG22 THR X 143      81.350  51.350  88.350  0.00  0.00            
ATOM   2232 HG23 THR X 143      82.030  50.590  86.910  0.00  0.00            
ATOM   2233  OG1 THR X 143      79.750  49.120  88.920  0.00  0.00            
ATOM   2234  HG1 THR X 143      79.570  50.020  89.200  0.00  0.00            
ATOM   2235  C   THR X 143      81.860  46.920  88.690  0.00  0.00            
ATOM   2236  O   THR X 143      81.010  46.040  88.780  0.00  0.00            
ATOM   2237  N   LYS X 144      83.030  46.910  89.330  0.00  0.00            
ATOM   2238  H   LYS X 144      83.530  47.790  89.320  0.00  0.00            
ATOM   2239  CA  LYS X 144      83.480  45.980  90.350  0.00  0.00            
ATOM   2240  HA  LYS X 144      83.830  45.110  89.780  0.00  0.00            
ATOM   2241  CB  LYS X 144      84.640  46.630  91.090  0.00  0.00            
ATOM   2242  HB1 LYS X 144      84.270  47.520  91.600  0.00  0.00            
ATOM   2243  HB2 LYS X 144      85.410  46.910  90.370  0.00  0.00            
ATOM   2244  CG  LYS X 144      85.370  45.750  92.110  0.00  0.00            
ATOM   2245  HG1 LYS X 144      85.980  45.020  91.590  0.00  0.00            
ATOM   2246  HG2 LYS X 144      84.600  45.260  92.710  0.00  0.00            
ATOM   2247  CD  LYS X 144      86.230  46.530  93.100  0.00  0.00            
ATOM   2248  HD1 LYS X 144      85.640  47.390  93.410  0.00  0.00            
ATOM   2249  HD2 LYS X 144      87.160  46.810  92.610  0.00  0.00            
ATOM   2250  CE  LYS X 144      86.700  45.690  94.290  0.00  0.00            
ATOM   2251  HE1 LYS X 144      87.180  44.770  93.960  0.00  0.00            
ATOM   2252  HE2 LYS X 144      85.820  45.490  94.900  0.00  0.00            
ATOM   2253  NZ  LYS X 144      87.550  46.490  95.190  0.00  0.00            
ATOM   2254  HZ1 LYS X 144      87.790  45.990  96.040  0.00  0.00            
ATOM   2255  HZ2 LYS X 144      88.460  46.590  94.770  0.00  0.00            
ATOM   2256  HZ3 LYS X 144      87.220  47.350  95.590  0.00  0.00            
ATOM   2257  C   LYS X 144      82.370  45.540  91.290  0.00  0.00            
ATOM   2258  O   LYS X 144      82.300  44.330  91.530  0.00  0.00            
ATOM   2259  N   ASN X 145      81.510  46.440  91.770  0.00  0.00            
ATOM   2260  H   ASN X 145      81.650  47.380  91.420  0.00  0.00            
ATOM   2261  CA  ASN X 145      80.250  46.190  92.450  0.00  0.00            
ATOM   2262  HA  ASN X 145      80.450  45.370  93.150  0.00  0.00            
ATOM   2263  CB  ASN X 145      79.960  47.380  93.360  0.00  0.00            
ATOM   2264  HB1 ASN X 145      79.940  48.230  92.690  0.00  0.00            
ATOM   2265  HB2 ASN X 145      80.760  47.490  94.090  0.00  0.00            
ATOM   2266  CG  ASN X 145      78.590  47.250  94.000  0.00  0.00            
ATOM   2267  OD1 ASN X 145      77.650  47.890  93.540  0.00  0.00            
ATOM   2268  ND2 ASN X 145      78.370  46.390  95.000  0.00  0.00            
ATOM   2269 HD21 ASN X 145      79.120  45.840  95.410  0.00  0.00            
ATOM   2270 HD22 ASN X 145      77.540  46.520  95.560  0.00  0.00            
ATOM   2271  C   ASN X 145      79.070  45.790  91.580  0.00  0.00            
ATOM   2272  O   ASN X 145      78.440  44.770  91.840  0.00  0.00            
ATOM   2273  N   ALA X 146      78.670  46.630  90.620  0.00  0.00            
ATOM   2274  H   ALA X 146      79.150  47.500  90.460  0.00  0.00            
ATOM   2275  CA  ALA X 146      77.370  46.430  90.020  0.00  0.00            
ATOM   2276  HA  ALA X 146      76.620  46.390  90.810  0.00  0.00            
ATOM   2277  CB  ALA X 146      76.970  47.630  89.160  0.00  0.00            
ATOM   2278  HB1 ALA X 146      77.400  47.510  88.160  0.00  0.00            
ATOM   2279  HB2 ALA X 146      75.890  47.660  89.100  0.00  0.00            
ATOM   2280  HB3 ALA X 146      77.320  48.530  89.660  0.00  0.00            
ATOM   2281  C   ALA X 146      77.260  45.130  89.240  0.00  0.00            
ATOM   2282  O   ALA X 146      76.190  44.520  89.240  0.00  0.00            
ATOM   2283  N   ILE X 147      78.350  44.610  88.670  0.00  0.00            
ATOM   2284  H   ILE X 147      79.230  45.120  88.710  0.00  0.00            
ATOM   2285  CA  ILE X 147      78.490  43.320  88.040  0.00  0.00            
ATOM   2286  HA  ILE X 147      77.580  43.240  87.450  0.00  0.00            
ATOM   2287  CB  ILE X 147      79.690  43.360  87.100  0.00  0.00            
ATOM   2288  HB  ILE X 147      79.750  44.370  86.680  0.00  0.00            
ATOM   2289  CG2 ILE X 147      80.970  43.110  87.880  0.00  0.00            
ATOM   2290 HG21 ILE X 147      80.940  42.040  88.090  0.00  0.00            
ATOM   2291 HG22 ILE X 147      81.880  43.420  87.360  0.00  0.00            
ATOM   2292 HG23 ILE X 147      80.970  43.650  88.830  0.00  0.00            
ATOM   2293  CG1 ILE X 147      79.550  42.330  85.980  0.00  0.00            
ATOM   2294 HG11 ILE X 147      78.530  42.420  85.610  0.00  0.00            
ATOM   2295 HG12 ILE X 147      79.610  41.270  86.260  0.00  0.00            
ATOM   2296  CD  ILE X 147      80.590  42.590  84.890  0.00  0.00            
ATOM   2297  HD1 ILE X 147      80.730  43.640  84.640  0.00  0.00            
ATOM   2298  HD2 ILE X 147      81.520  42.220  85.320  0.00  0.00            
ATOM   2299  HD3 ILE X 147      80.270  42.050  83.990  0.00  0.00            
ATOM   2300  C   ILE X 147      78.300  42.140  88.990  0.00  0.00            
ATOM   2301  O   ILE X 147      78.500  41.000  88.570  0.00  0.00            
ATOM   2302  N   ARG X 148      78.180  42.360  90.300  0.00  0.00            
ATOM   2303  H   ARG X 148      78.200  43.320  90.610  0.00  0.00            
ATOM   2304  CA  ARG X 148      77.970  41.290  91.260  0.00  0.00            
ATOM   2305  HA  ARG X 148      78.000  40.280  90.860  0.00  0.00            
ATOM   2306  CB  ARG X 148      78.890  41.380  92.470  0.00  0.00            
ATOM   2307  HB1 ARG X 148      78.710  42.280  93.050  0.00  0.00            
ATOM   2308  HB2 ARG X 148      79.910  41.400  92.080  0.00  0.00            
ATOM   2309  CG  ARG X 148      78.700  40.170  93.390  0.00  0.00            
ATOM   2310  HG1 ARG X 148      78.480  39.250  92.850  0.00  0.00            
ATOM   2311  HG2 ARG X 148      77.930  40.270  94.150  0.00  0.00            
ATOM   2312  CD  ARG X 148      79.960  39.800  94.160  0.00  0.00            
ATOM   2313  HD1 ARG X 148      80.140  40.580  94.910  0.00  0.00            
ATOM   2314  HD2 ARG X 148      80.840  39.890  93.520  0.00  0.00            
ATOM   2315  NE  ARG X 148      79.940  38.450  94.720  0.00  0.00            
ATOM   2316  HE  ARG X 148      79.250  38.190  95.400  0.00  0.00            
ATOM   2317  CZ  ARG X 148      80.760  37.440  94.380  0.00  0.00            
ATOM   2318  NH1 ARG X 148      81.760  37.530  93.500  0.00  0.00            
ATOM   2319 HH11 ARG X 148      81.820  38.270  92.810  0.00  0.00            
ATOM   2320 HH12 ARG X 148      82.370  36.730  93.460  0.00  0.00            
ATOM   2321  NH2 ARG X 148      80.590  36.300  95.080  0.00  0.00            
ATOM   2322 HH21 ARG X 148      80.070  36.370  95.940  0.00  0.00            
ATOM   2323 HH22 ARG X 148      81.330  35.640  94.930  0.00  0.00            
ATOM   2324  C   ARG X 148      76.520  41.340  91.710  0.00  0.00            
ATOM   2325  O   ARG X 148      75.790  40.360  91.560  0.00  0.00            
ATOM   2326  N   GLN X 149      76.090  42.550  92.080  0.00  0.00            
ATOM   2327  H   GLN X 149      76.780  43.240  92.350  0.00  0.00            
ATOM   2328  CA  GLN X 149      74.710  42.730  92.470  0.00  0.00            
ATOM   2329  HA  GLN X 149      74.520  41.930  93.190  0.00  0.00            
ATOM   2330  CB  GLN X 149      74.630  44.060  93.220  0.00  0.00            
ATOM   2331  HB1 GLN X 149      73.570  44.270  93.350  0.00  0.00            
ATOM   2332  HB2 GLN X 149      75.030  44.860  92.590  0.00  0.00            
ATOM   2333  CG  GLN X 149      75.290  44.190  94.590  0.00  0.00            
ATOM   2334  HG1 GLN X 149      75.340  45.250  94.820  0.00  0.00            
ATOM   2335  HG2 GLN X 149      76.290  43.750  94.610  0.00  0.00            
ATOM   2336  CD  GLN X 149      74.600  43.380  95.680  0.00  0.00            
ATOM   2337  OE1 GLN X 149      73.770  42.540  95.330  0.00  0.00            
ATOM   2338  NE2 GLN X 149      74.750  43.770  96.950  0.00  0.00            
ATOM   2339 HE21 GLN X 149      75.350  44.560  97.130  0.00  0.00            
ATOM   2340 HE22 GLN X 149      73.930  43.570  97.510  0.00  0.00            
ATOM   2341  C   GLN X 149      73.640  42.570  91.400  0.00  0.00            
ATOM   2342  O   GLN X 149      72.520  42.170  91.700  0.00  0.00            
ATOM   2343  N   ALA X 150      73.990  42.610  90.120  0.00  0.00            
ATOM   2344  H   ALA X 150      74.870  43.080  89.940  0.00  0.00            
ATOM   2345  CA  ALA X 150      73.020  42.390  89.060  0.00  0.00            
ATOM   2346  HA  ALA X 150      72.160  43.030  89.240  0.00  0.00            
ATOM   2347  CB  ALA X 150      73.630  42.910  87.760  0.00  0.00            
ATOM   2348  HB1 ALA X 150      74.590  42.390  87.660  0.00  0.00            
ATOM   2349  HB2 ALA X 150      72.940  42.680  86.960  0.00  0.00            
ATOM   2350  HB3 ALA X 150      73.900  43.970  87.750  0.00  0.00            
ATOM   2351  C   ALA X 150      72.520  40.960  88.950  0.00  0.00            
ATOM   2352  O   ALA X 150      71.430  40.580  88.540  0.00  0.00            
ATOM   2353  N   PHE X 151      73.360  40.040  89.440  0.00  0.00            
ATOM   2354  H   PHE X 151      74.220  40.390  89.820  0.00  0.00            
ATOM   2355  CA  PHE X 151      73.200  38.600  89.430  0.00  0.00            
ATOM   2356  HA  PHE X 151      72.420  38.390  88.710  0.00  0.00            
ATOM   2357  CB  PHE X 151      74.470  37.960  88.880  0.00  0.00            
ATOM   2358  HB1 PHE X 151      74.340  36.880  88.880  0.00  0.00            
ATOM   2359  HB2 PHE X 151      75.260  38.080  89.620  0.00  0.00            
ATOM   2360  CG  PHE X 151      74.950  38.410  87.510  0.00  0.00            
ATOM   2361  CD1 PHE X 151      74.630  37.670  86.370  0.00  0.00            
ATOM   2362  HD1 PHE X 151      74.090  36.740  86.450  0.00  0.00            
ATOM   2363  CE1 PHE X 151      75.110  38.030  85.100  0.00  0.00            
ATOM   2364  HE1 PHE X 151      74.860  37.420  84.230  0.00  0.00            
ATOM   2365  CZ  PHE X 151      76.020  39.080  84.990  0.00  0.00            
ATOM   2366  HZ  PHE X 151      76.260  39.380  83.980  0.00  0.00            
ATOM   2367  CE2 PHE X 151      76.400  39.780  86.140  0.00  0.00            
ATOM   2368  HE2 PHE X 151      77.060  40.620  86.000  0.00  0.00            
ATOM   2369  CD2 PHE X 151      75.860  39.460  87.400  0.00  0.00            
ATOM   2370  HD2 PHE X 151      76.220  40.000  88.260  0.00  0.00            
ATOM   2371  C   PHE X 151      72.700  38.080  90.770  0.00  0.00            
ATOM   2372  O   PHE X 151      71.730  37.340  90.860  0.00  0.00            
ATOM   2373  N   ASN X 152      73.230  38.600  91.880  0.00  0.00            
ATOM   2374  H   ASN X 152      74.120  39.060  91.730  0.00  0.00            
ATOM   2375  CA  ASN X 152      72.840  38.480  93.270  0.00  0.00            
ATOM   2376  HA  ASN X 152      73.000  37.440  93.530  0.00  0.00            
ATOM   2377  CB  ASN X 152      73.660  39.450  94.120  0.00  0.00            
ATOM   2378  HB1 ASN X 152      73.330  40.470  93.940  0.00  0.00            
ATOM   2379  HB2 ASN X 152      74.700  39.380  93.790  0.00  0.00            
ATOM   2380  CG  ASN X 152      73.660  38.890  95.540  0.00  0.00            
ATOM   2381  OD1 ASN X 152      73.640  37.700  95.830  0.00  0.00            
ATOM   2382  ND2 ASN X 152      73.780  39.840  96.480  0.00  0.00            
ATOM   2383 HD21 ASN X 152      73.820  40.810  96.220  0.00  0.00            
ATOM   2384 HD22 ASN X 152      73.950  39.460  97.400  0.00  0.00            
ATOM   2385  C   ASN X 152      71.350  38.770  93.390  0.00  0.00            
ATOM   2386  O   ASN X 152      70.640  38.020  94.050  0.00  0.00            
ATOM   2387  N   LYS X 153      70.870  39.890  92.830  0.00  0.00            
ATOM   2388  H   LYS X 153      71.520  40.360  92.220  0.00  0.00            
ATOM   2389  CA  LYS X 153      69.530  40.420  92.990  0.00  0.00            
ATOM   2390  HA  LYS X 153      68.980  39.750  93.660  0.00  0.00            
ATOM   2391  CB  LYS X 153      69.680  41.710  93.780  0.00  0.00            
ATOM   2392  HB1 LYS X 153      68.690  42.170  93.680  0.00  0.00            
ATOM   2393  HB2 LYS X 153      70.350  42.460  93.360  0.00  0.00            
ATOM   2394  CG  LYS X 153      70.000  41.600  95.270  0.00  0.00            
ATOM   2395  HG1 LYS X 153      71.030  41.280  95.430  0.00  0.00            
ATOM   2396  HG2 LYS X 153      69.280  40.920  95.720  0.00  0.00            
ATOM   2397  CD  LYS X 153      69.910  42.950  95.970  0.00  0.00            
ATOM   2398  HD1 LYS X 153      69.000  43.450  95.650  0.00  0.00            
ATOM   2399  HD2 LYS X 153      70.790  43.590  95.820  0.00  0.00            
ATOM   2400  CE  LYS X 153      69.960  42.750  97.480  0.00  0.00            
ATOM   2401  HE1 LYS X 153      70.780  42.040  97.660  0.00  0.00            
ATOM   2402  HE2 LYS X 153      69.080  42.130  97.670  0.00  0.00            
ATOM   2403  NZ  LYS X 153      69.920  43.950  98.330  0.00  0.00            
ATOM   2404  HZ1 LYS X 153      69.130  44.550  98.150  0.00  0.00            
ATOM   2405  HZ2 LYS X 153      69.930  43.770  99.330  0.00  0.00            
ATOM   2406  HZ3 LYS X 153      70.750  44.500  98.190  0.00  0.00            
ATOM   2407  C   LYS X 153      68.840  40.690  91.660  0.00  0.00            
ATOM   2408  O   LYS X 153      68.840  41.830  91.210  0.00  0.00            
ATOM   2409  N   PRO X 154      68.210  39.680  91.050  0.00  0.00            
ATOM   2410  CD  PRO X 154      68.070  38.310  91.500  0.00  0.00            
ATOM   2411  HD1 PRO X 154      67.130  38.130  92.030  0.00  0.00            
ATOM   2412  HD2 PRO X 154      68.880  38.050  92.170  0.00  0.00            
ATOM   2413  CG  PRO X 154      68.070  37.410  90.270  0.00  0.00            
ATOM   2414  HG1 PRO X 154      67.260  36.690  90.370  0.00  0.00            
ATOM   2415  HG2 PRO X 154      69.070  37.000  90.200  0.00  0.00            
ATOM   2416  CB  PRO X 154      67.950  38.410  89.120  0.00  0.00            
ATOM   2417  HB1 PRO X 154      67.240  38.140  88.340  0.00  0.00            
ATOM   2418  HB2 PRO X 154      68.970  38.380  88.740  0.00  0.00            
ATOM   2419  CA  PRO X 154      67.730  39.810  89.690  0.00  0.00            
ATOM   2420  HA  PRO X 154      68.330  40.510  89.120  0.00  0.00            
ATOM   2421  C   PRO X 154      66.290  40.320  89.680  0.00  0.00            
ATOM   2422  O   PRO X 154      65.640  40.400  90.710  0.00  0.00            
ATOM   2423  N   GLY X 155      65.760  40.630  88.490  0.00  0.00            
ATOM   2424  H   GLY X 155      66.340  40.550  87.670  0.00  0.00            
ATOM   2425  CA  GLY X 155      64.470  41.290  88.360  0.00  0.00            
ATOM   2426  HA1 GLY X 155      64.670  42.270  87.930  0.00  0.00            
ATOM   2427  HA2 GLY X 155      63.960  41.550  89.280  0.00  0.00            
ATOM   2428  C   GLY X 155      63.350  40.570  87.630  0.00  0.00            
ATOM   2429  O   GLY X 155      63.470  39.590  86.890  0.00  0.00            
ATOM   2430  N   GLU X 156      62.150  41.160  87.710  0.00  0.00            
ATOM   2431  H   GLU X 156      62.110  42.010  88.250  0.00  0.00            
ATOM   2432  CA  GLU X 156      60.910  40.560  87.280  0.00  0.00            
ATOM   2433  HA  GLU X 156      61.080  39.490  87.180  0.00  0.00            
ATOM   2434  CB  GLU X 156      59.850  40.830  88.340  0.00  0.00            
ATOM   2435  HB1 GLU X 156      58.830  40.570  88.030  0.00  0.00            
ATOM   2436  HB2 GLU X 156      59.880  41.900  88.520  0.00  0.00            
ATOM   2437  CG  GLU X 156      60.210  40.110  89.630  0.00  0.00            
ATOM   2438  HG1 GLU X 156      61.110  40.490  90.110  0.00  0.00            
ATOM   2439  HG2 GLU X 156      60.260  39.040  89.430  0.00  0.00            
ATOM   2440  CD  GLU X 156      59.110  40.330  90.660  0.00  0.00            
ATOM   2441  OE1 GLU X 156      58.630  39.330  91.220  0.00  0.00            
ATOM   2442  OE2 GLU X 156      58.780  41.490  90.970  0.00  0.00            
ATOM   2443  C   GLU X 156      60.470  41.120  85.930  0.00  0.00            
ATOM   2444  O   GLU X 156      60.420  42.320  85.680  0.00  0.00            
ATOM   2445  N   LEU X 157      60.200  40.270  84.940  0.00  0.00            
ATOM   2446  H   LEU X 157      60.110  39.330  85.300  0.00  0.00            
ATOM   2447  CA  LEU X 157      59.820  40.630  83.590  0.00  0.00            
ATOM   2448  HA  LEU X 157      60.460  41.430  83.220  0.00  0.00            
ATOM   2449  CB  LEU X 157      60.040  39.420  82.680  0.00  0.00            
ATOM   2450  HB1 LEU X 157      59.610  39.720  81.720  0.00  0.00            
ATOM   2451  HB2 LEU X 157      59.540  38.540  83.090  0.00  0.00            
ATOM   2452  CG  LEU X 157      61.420  38.930  82.250  0.00  0.00            
ATOM   2453  HG  LEU X 157      62.030  39.750  81.870  0.00  0.00            
ATOM   2454  CD1 LEU X 157      62.170  38.170  83.340  0.00  0.00            
ATOM   2455 HD11 LEU X 157      62.330  38.850  84.170  0.00  0.00            
ATOM   2456 HD12 LEU X 157      61.510  37.350  83.640  0.00  0.00            
ATOM   2457 HD13 LEU X 157      63.150  37.790  83.050  0.00  0.00            
ATOM   2458  CD2 LEU X 157      61.270  37.930  81.110  0.00  0.00            
ATOM   2459 HD21 LEU X 157      60.930  38.400  80.190  0.00  0.00            
ATOM   2460 HD22 LEU X 157      62.230  37.500  80.820  0.00  0.00            
ATOM   2461 HD23 LEU X 157      60.600  37.140  81.440  0.00  0.00            
ATOM   2462  C   LEU X 157      58.410  41.200  83.540  0.00  0.00            
ATOM   2463  O   LEU X 157      57.530  40.360  83.700  0.00  0.00            
ATOM   2464  N   ASN X 158      58.180  42.470  83.190  0.00  0.00            
ATOM   2465  H   ASN X 158      58.930  43.120  83.000  0.00  0.00            
ATOM   2466  CA  ASN X 158      56.850  42.990  82.930  0.00  0.00            
ATOM   2467  HA  ASN X 158      56.270  42.370  83.610  0.00  0.00            
ATOM   2468  CB  ASN X 158      56.790  44.450  83.350  0.00  0.00            
ATOM   2469  HB1 ASN X 158      57.150  45.140  82.590  0.00  0.00            
ATOM   2470  HB2 ASN X 158      57.380  44.570  84.260  0.00  0.00            
ATOM   2471  CG  ASN X 158      55.400  44.970  83.650  0.00  0.00            
ATOM   2472  OD1 ASN X 158      54.420  44.490  83.090  0.00  0.00            
ATOM   2473  ND2 ASN X 158      55.200  45.770  84.710  0.00  0.00            
ATOM   2474 HD21 ASN X 158      55.990  45.820  85.340  0.00  0.00            
ATOM   2475 HD22 ASN X 158      54.230  45.790  85.000  0.00  0.00            
ATOM   2476  C   ASN X 158      56.360  42.800  81.500  0.00  0.00            
ATOM   2477  O   ASN X 158      57.000  43.370  80.630  0.00  0.00            
ATOM   2478  N   ILE X 159      55.220  42.130  81.290  0.00  0.00            
ATOM   2479  H   ILE X 159      54.720  41.710  82.060  0.00  0.00            
ATOM   2480  CA  ILE X 159      54.550  42.040  80.010  0.00  0.00            
ATOM   2481  HA  ILE X 159      55.300  41.600  79.350  0.00  0.00            
ATOM   2482  CB  ILE X 159      53.370  41.070  80.100  0.00  0.00            
ATOM   2483  HB  ILE X 159      53.730  40.110  80.480  0.00  0.00            
ATOM   2484  CG2 ILE X 159      52.410  41.510  81.190  0.00  0.00            
ATOM   2485 HG21 ILE X 159      51.820  42.320  80.750  0.00  0.00            
ATOM   2486 HG22 ILE X 159      51.690  40.750  81.490  0.00  0.00            
ATOM   2487 HG23 ILE X 159      52.900  41.730  82.140  0.00  0.00            
ATOM   2488  CG1 ILE X 159      52.640  40.780  78.790  0.00  0.00            
ATOM   2489 HG11 ILE X 159      52.240  41.740  78.460  0.00  0.00            
ATOM   2490 HG12 ILE X 159      51.910  40.020  79.080  0.00  0.00            
ATOM   2491  CD  ILE X 159      53.500  40.170  77.690  0.00  0.00            
ATOM   2492  HD1 ILE X 159      52.910  40.030  76.780  0.00  0.00            
ATOM   2493  HD2 ILE X 159      54.280  40.880  77.430  0.00  0.00            
ATOM   2494  HD3 ILE X 159      53.800  39.220  78.130  0.00  0.00            
ATOM   2495  C   ILE X 159      54.330  43.400  79.370  0.00  0.00            
ATOM   2496  O   ILE X 159      54.360  43.570  78.150  0.00  0.00            
ATOM   2497  N   ASP X 160      54.060  44.420  80.190  0.00  0.00            
ATOM   2498  H   ASP X 160      54.010  44.300  81.190  0.00  0.00            
ATOM   2499  CA  ASP X 160      53.560  45.680  79.670  0.00  0.00            
ATOM   2500  HA  ASP X 160      52.880  45.450  78.860  0.00  0.00            
ATOM   2501  CB  ASP X 160      52.730  46.410  80.720  0.00  0.00            
ATOM   2502  HB1 ASP X 160      52.520  47.430  80.420  0.00  0.00            
ATOM   2503  HB2 ASP X 160      53.290  46.410  81.660  0.00  0.00            
ATOM   2504  CG  ASP X 160      51.470  45.610  81.060  0.00  0.00            
ATOM   2505  OD1 ASP X 160      50.540  45.480  80.230  0.00  0.00            
ATOM   2506  OD2 ASP X 160      51.290  45.120  82.190  0.00  0.00            
ATOM   2507  C   ASP X 160      54.660  46.490  79.000  0.00  0.00            
ATOM   2508  O   ASP X 160      54.400  47.350  78.160  0.00  0.00            
ATOM   2509  N   ARG X 161      55.920  46.120  79.250  0.00  0.00            
ATOM   2510  H   ARG X 161      56.010  45.350  79.900  0.00  0.00            
ATOM   2511  CA  ARG X 161      57.110  46.590  78.570  0.00  0.00            
ATOM   2512  HA  ARG X 161      57.000  47.660  78.390  0.00  0.00            
ATOM   2513  CB  ARG X 161      58.350  46.330  79.430  0.00  0.00            
ATOM   2514  HB1 ARG X 161      59.250  46.590  78.870  0.00  0.00            
ATOM   2515  HB2 ARG X 161      58.330  45.330  79.840  0.00  0.00            
ATOM   2516  CG  ARG X 161      58.420  47.250  80.640  0.00  0.00            
ATOM   2517  HG1 ARG X 161      57.490  47.130  81.200  0.00  0.00            
ATOM   2518  HG2 ARG X 161      58.620  48.280  80.360  0.00  0.00            
ATOM   2519  CD  ARG X 161      59.610  46.850  81.510  0.00  0.00            
ATOM   2520  HD1 ARG X 161      60.550  47.040  80.990  0.00  0.00            
ATOM   2521  HD2 ARG X 161      59.480  45.780  81.670  0.00  0.00            
ATOM   2522  NE  ARG X 161      59.640  47.570  82.790  0.00  0.00            
ATOM   2523  HE  ARG X 161      59.110  48.420  82.850  0.00  0.00            
ATOM   2524  CZ  ARG X 161      60.130  47.050  83.920  0.00  0.00            
ATOM   2525  NH1 ARG X 161      60.730  45.860  84.040  0.00  0.00            
ATOM   2526 HH11 ARG X 161      60.880  45.250  83.250  0.00  0.00            
ATOM   2527 HH12 ARG X 161      61.260  45.760  84.890  0.00  0.00            
ATOM   2528  NH2 ARG X 161      60.120  47.810  85.020  0.00  0.00            
ATOM   2529 HH21 ARG X 161      59.690  48.720  85.060  0.00  0.00            
ATOM   2530 HH22 ARG X 161      60.520  47.410  85.860  0.00  0.00            
ATOM   2531  C   ARG X 161      57.260  45.840  77.260  0.00  0.00            
ATOM   2532  O   ARG X 161      57.440  46.440  76.200  0.00  0.00            
ATOM   2533  N   VAL X 162      56.950  44.540  77.180  0.00  0.00            
ATOM   2534  H   VAL X 162      56.770  44.050  78.050  0.00  0.00            
ATOM   2535  CA  VAL X 162      57.130  43.710  76.010  0.00  0.00            
ATOM   2536  HA  VAL X 162      58.120  43.870  75.600  0.00  0.00            
ATOM   2537  CB  VAL X 162      57.070  42.220  76.380  0.00  0.00            
ATOM   2538  HB  VAL X 162      56.040  41.960  76.580  0.00  0.00            
ATOM   2539  CG1 VAL X 162      57.590  41.470  75.160  0.00  0.00            
ATOM   2540 HG11 VAL X 162      58.270  42.110  74.600  0.00  0.00            
ATOM   2541 HG12 VAL X 162      58.020  40.490  75.360  0.00  0.00            
ATOM   2542 HG13 VAL X 162      56.730  41.410  74.490  0.00  0.00            
ATOM   2543  CG2 VAL X 162      58.070  41.830  77.470  0.00  0.00            
ATOM   2544 HG21 VAL X 162      58.080  40.760  77.650  0.00  0.00            
ATOM   2545 HG22 VAL X 162      59.060  42.120  77.120  0.00  0.00            
ATOM   2546 HG23 VAL X 162      57.740  42.190  78.440  0.00  0.00            
ATOM   2547  C   VAL X 162      56.090  44.050  74.960  0.00  0.00            
ATOM   2548  O   VAL X 162      56.320  43.970  73.750  0.00  0.00            
ATOM   2549  N   ASN X 163      54.840  44.230  75.400  0.00  0.00            
ATOM   2550  H   ASN X 163      54.760  44.070  76.400  0.00  0.00            
ATOM   2551  CA  ASN X 163      53.770  44.720  74.560  0.00  0.00            
ATOM   2552  HA  ASN X 163      53.650  44.000  73.750  0.00  0.00            
ATOM   2553  CB  ASN X 163      52.480  44.850  75.380  0.00  0.00            
ATOM   2554  HB1 ASN X 163      52.550  45.560  76.210  0.00  0.00            
ATOM   2555  HB2 ASN X 163      52.420  43.870  75.850  0.00  0.00            
ATOM   2556  CG  ASN X 163      51.220  45.020  74.550  0.00  0.00            
ATOM   2557  OD1 ASN X 163      51.130  44.650  73.380  0.00  0.00            
ATOM   2558  ND2 ASN X 163      50.180  45.570  75.180  0.00  0.00            
ATOM   2559 HD21 ASN X 163      50.260  45.940  76.120  0.00  0.00            
ATOM   2560 HD22 ASN X 163      49.330  45.620  74.640  0.00  0.00            
ATOM   2561  C   ASN X 163      54.160  46.030  73.900  0.00  0.00            
ATOM   2562  O   ASN X 163      53.850  46.300  72.740  0.00  0.00            
ATOM   2563  N   ALA X 164      54.860  46.920  74.610  0.00  0.00            
ATOM   2564  H   ALA X 164      55.200  46.630  75.520  0.00  0.00            
ATOM   2565  CA  ALA X 164      55.210  48.280  74.270  0.00  0.00            
ATOM   2566  HA  ALA X 164      54.380  48.670  73.670  0.00  0.00            
ATOM   2567  CB  ALA X 164      55.410  49.120  75.520  0.00  0.00            
ATOM   2568  HB1 ALA X 164      56.450  49.030  75.850  0.00  0.00            
ATOM   2569  HB2 ALA X 164      55.200  50.170  75.300  0.00  0.00            
ATOM   2570  HB3 ALA X 164      54.820  48.760  76.360  0.00  0.00            
ATOM   2571  C   ALA X 164      56.340  48.360  73.250  0.00  0.00            
ATOM   2572  O   ALA X 164      56.420  49.300  72.460  0.00  0.00            
ATOM   2573  N   GLN X 165      57.190  47.330  73.180  0.00  0.00            
ATOM   2574  H   GLN X 165      57.180  46.740  74.000  0.00  0.00            
ATOM   2575  CA  GLN X 165      58.120  46.930  72.140  0.00  0.00            
ATOM   2576  HA  GLN X 165      58.710  47.780  71.790  0.00  0.00            
ATOM   2577  CB  GLN X 165      59.200  46.070  72.800  0.00  0.00            
ATOM   2578  HB1 GLN X 165      58.820  45.150  73.240  0.00  0.00            
ATOM   2579  HB2 GLN X 165      59.560  46.810  73.520  0.00  0.00            
ATOM   2580  CG  GLN X 165      60.330  45.820  71.800  0.00  0.00            
ATOM   2581  HG1 GLN X 165      61.220  45.780  72.420  0.00  0.00            
ATOM   2582  HG2 GLN X 165      60.430  46.730  71.200  0.00  0.00            
ATOM   2583  CD  GLN X 165      60.160  44.560  70.960  0.00  0.00            
ATOM   2584  OE1 GLN X 165      59.070  43.990  70.860  0.00  0.00            
ATOM   2585  NE2 GLN X 165      61.230  43.970  70.430  0.00  0.00            
ATOM   2586 HE21 GLN X 165      62.070  44.530  70.510  0.00  0.00            
ATOM   2587 HE22 GLN X 165      61.130  43.120  69.900  0.00  0.00            
ATOM   2588  C   GLN X 165      57.470  46.360  70.890  0.00  0.00            
ATOM   2589  O   GLN X 165      57.900  46.630  69.770  0.00  0.00            
ATOM   2590  N   GLN X 166      56.350  45.640  71.050  0.00  0.00            
ATOM   2591  H   GLN X 166      56.210  45.170  71.930  0.00  0.00            
ATOM   2592  CA  GLN X 166      55.520  45.300  69.910  0.00  0.00            
ATOM   2593  HA  GLN X 166      56.230  45.070  69.130  0.00  0.00            
ATOM   2594  CB  GLN X 166      54.580  44.140  70.250  0.00  0.00            
ATOM   2595  HB1 GLN X 166      53.980  43.870  69.390  0.00  0.00            
ATOM   2596  HB2 GLN X 166      53.880  44.350  71.060  0.00  0.00            
ATOM   2597  CG  GLN X 166      55.300  42.850  70.620  0.00  0.00            
ATOM   2598  HG1 GLN X 166      56.160  43.050  71.260  0.00  0.00            
ATOM   2599  HG2 GLN X 166      55.770  42.460  69.710  0.00  0.00            
ATOM   2600  CD  GLN X 166      54.440  41.780  71.280  0.00  0.00            
ATOM   2601  OE1 GLN X 166      53.210  41.850  71.280  0.00  0.00            
ATOM   2602  NE2 GLN X 166      55.100  40.770  71.850  0.00  0.00            
ATOM   2603 HE21 GLN X 166      56.100  40.770  71.730  0.00  0.00            
ATOM   2604 HE22 GLN X 166      54.680  39.950  72.270  0.00  0.00            
ATOM   2605  C   GLN X 166      54.810  46.530  69.350  0.00  0.00            
ATOM   2606  O   GLN X 166      54.720  46.640  68.130  0.00  0.00            
ATOM   2607  N   ALA X 167      54.410  47.500  70.170  0.00  0.00            
ATOM   2608  H   ALA X 167      54.230  47.280  71.140  0.00  0.00            
ATOM   2609  CA  ALA X 167      53.810  48.710  69.640  0.00  0.00            
ATOM   2610  HA  ALA X 167      53.040  48.450  68.910  0.00  0.00            
ATOM   2611  CB  ALA X 167      53.130  49.450  70.790  0.00  0.00            
ATOM   2612  HB1 ALA X 167      52.300  48.940  71.280  0.00  0.00            
ATOM   2613  HB2 ALA X 167      53.830  49.730  71.570  0.00  0.00            
ATOM   2614  HB3 ALA X 167      52.610  50.280  70.320  0.00  0.00            
ATOM   2615  C   ALA X 167      54.770  49.610  68.880  0.00  0.00            
ATOM   2616  O   ALA X 167      54.500  49.910  67.720  0.00  0.00            
ATOM   2617  N   ARG X 168      55.960  49.890  69.420  0.00  0.00            
ATOM   2618  H   ARG X 168      56.060  49.640  70.400  0.00  0.00            
ATOM   2619  CA  ARG X 168      57.050  50.490  68.680  0.00  0.00            
ATOM   2620  HA  ARG X 168      56.680  51.470  68.390  0.00  0.00            
ATOM   2621  CB  ARG X 168      58.240  50.670  69.620  0.00  0.00            
ATOM   2622  HB1 ARG X 168      58.740  49.710  69.780  0.00  0.00            
ATOM   2623  HB2 ARG X 168      57.900  50.940  70.620  0.00  0.00            
ATOM   2624  CG  ARG X 168      59.220  51.780  69.260  0.00  0.00            
ATOM   2625  HG1 ARG X 168      59.230  51.740  68.170  0.00  0.00            
ATOM   2626  HG2 ARG X 168      60.150  51.450  69.720  0.00  0.00            
ATOM   2627  CD  ARG X 168      58.960  53.220  69.700  0.00  0.00            
ATOM   2628  HD1 ARG X 168      57.910  53.400  69.480  0.00  0.00            
ATOM   2629  HD2 ARG X 168      59.520  53.880  69.040  0.00  0.00            
ATOM   2630  NE  ARG X 168      59.290  53.600  71.070  0.00  0.00            
ATOM   2631  HE  ARG X 168      59.580  52.870  71.710  0.00  0.00            
ATOM   2632  CZ  ARG X 168      59.240  54.830  71.600  0.00  0.00            
ATOM   2633  NH1 ARG X 168      58.910  55.920  70.900  0.00  0.00            
ATOM   2634 HH11 ARG X 168      58.770  55.890  69.900  0.00  0.00            
ATOM   2635 HH12 ARG X 168      59.100  56.780  71.390  0.00  0.00            
ATOM   2636  NH2 ARG X 168      59.430  55.060  72.910  0.00  0.00            
ATOM   2637 HH21 ARG X 168      59.650  54.350  73.590  0.00  0.00            
ATOM   2638 HH22 ARG X 168      59.330  56.010  73.230  0.00  0.00            
ATOM   2639  C   ARG X 168      57.400  49.850  67.350  0.00  0.00            
ATOM   2640  O   ARG X 168      57.330  50.600  66.380  0.00  0.00            
ATOM   2641  N   ARG X 169      57.750  48.560  67.300  0.00  0.00            
ATOM   2642  H   ARG X 169      57.870  48.060  68.170  0.00  0.00            
ATOM   2643  CA  ARG X 169      58.030  47.860  66.060  0.00  0.00            
ATOM   2644  HA  ARG X 169      58.790  48.490  65.620  0.00  0.00            
ATOM   2645  CB  ARG X 169      58.580  46.500  66.490  0.00  0.00            
ATOM   2646  HB1 ARG X 169      58.690  45.830  65.640  0.00  0.00            
ATOM   2647  HB2 ARG X 169      57.890  46.050  67.210  0.00  0.00            
ATOM   2648  CG  ARG X 169      59.990  46.630  67.060  0.00  0.00            
ATOM   2649  HG1 ARG X 169      59.940  47.080  68.060  0.00  0.00            
ATOM   2650  HG2 ARG X 169      60.590  47.180  66.330  0.00  0.00            
ATOM   2651  CD  ARG X 169      60.630  45.260  67.190  0.00  0.00            
ATOM   2652  HD1 ARG X 169      60.540  44.620  66.310  0.00  0.00            
ATOM   2653  HD2 ARG X 169      60.100  44.660  67.940  0.00  0.00            
ATOM   2654  NE  ARG X 169      61.990  45.330  67.720  0.00  0.00            
ATOM   2655  HE  ARG X 169      62.110  46.090  68.380  0.00  0.00            
ATOM   2656  CZ  ARG X 169      63.110  44.740  67.290  0.00  0.00            
ATOM   2657  NH1 ARG X 169      63.070  43.730  66.400  0.00  0.00            
ATOM   2658 HH11 ARG X 169      62.160  43.300  66.300  0.00  0.00            
ATOM   2659 HH12 ARG X 169      63.890  43.320  65.970  0.00  0.00            
ATOM   2660  NH2 ARG X 169      64.320  45.050  67.750  0.00  0.00            
ATOM   2661 HH21 ARG X 169      64.390  45.580  68.610  0.00  0.00            
ATOM   2662 HH22 ARG X 169      65.100  44.660  67.250  0.00  0.00            
ATOM   2663  C   ARG X 169      56.900  47.800  65.050  0.00  0.00            
ATOM   2664  O   ARG X 169      57.130  48.090  63.870  0.00  0.00            
ATOM   2665  N   PHE X 170      55.630  47.550  65.360  0.00  0.00            
ATOM   2666  H   PHE X 170      55.500  47.260  66.320  0.00  0.00            
ATOM   2667  CA  PHE X 170      54.510  47.710  64.460  0.00  0.00            
ATOM   2668  HA  PHE X 170      54.680  47.080  63.580  0.00  0.00            
ATOM   2669  CB  PHE X 170      53.200  47.230  65.090  0.00  0.00            
ATOM   2670  HB1 PHE X 170      53.120  47.850  65.990  0.00  0.00            
ATOM   2671  HB2 PHE X 170      53.290  46.180  65.350  0.00  0.00            
ATOM   2672  CG  PHE X 170      51.940  47.420  64.290  0.00  0.00            
ATOM   2673  CD1 PHE X 170      51.570  46.530  63.270  0.00  0.00            
ATOM   2674  HD1 PHE X 170      52.260  45.710  63.100  0.00  0.00            
ATOM   2675  CE1 PHE X 170      50.370  46.690  62.570  0.00  0.00            
ATOM   2676  HE1 PHE X 170      50.070  46.000  61.800  0.00  0.00            
ATOM   2677  CZ  PHE X 170      49.550  47.790  62.870  0.00  0.00            
ATOM   2678  HZ  PHE X 170      48.640  47.980  62.320  0.00  0.00            
ATOM   2679  CE2 PHE X 170      49.960  48.760  63.790  0.00  0.00            
ATOM   2680  HE2 PHE X 170      49.410  49.660  64.020  0.00  0.00            
ATOM   2681  CD2 PHE X 170      51.120  48.520  64.550  0.00  0.00            
ATOM   2682  HD2 PHE X 170      51.430  49.220  65.310  0.00  0.00            
ATOM   2683  C   PHE X 170      54.370  49.120  63.920  0.00  0.00            
ATOM   2684  O   PHE X 170      54.030  49.270  62.750  0.00  0.00            
ATOM   2685  N   MET X 171      54.570  50.120  64.780  0.00  0.00            
ATOM   2686  H   MET X 171      54.850  49.910  65.730  0.00  0.00            
ATOM   2687  CA  MET X 171      54.330  51.500  64.440  0.00  0.00            
ATOM   2688  HA  MET X 171      53.380  51.550  63.920  0.00  0.00            
ATOM   2689  CB  MET X 171      53.940  52.330  65.660  0.00  0.00            
ATOM   2690  HB1 MET X 171      54.820  52.820  66.080  0.00  0.00            
ATOM   2691  HB2 MET X 171      53.320  51.810  66.390  0.00  0.00            
ATOM   2692  CG  MET X 171      53.030  53.490  65.260  0.00  0.00            
ATOM   2693  HG1 MET X 171      52.120  52.940  65.050  0.00  0.00            
ATOM   2694  HG2 MET X 171      53.370  53.950  64.340  0.00  0.00            
ATOM   2695  SD  MET X 171      52.820  54.680  66.610  0.00  0.00            
ATOM   2696  CE  MET X 171      51.550  55.810  65.980  0.00  0.00            
ATOM   2697  HE1 MET X 171      51.350  56.650  66.640  0.00  0.00            
ATOM   2698  HE2 MET X 171      51.870  56.070  64.970  0.00  0.00            
ATOM   2699  HE3 MET X 171      50.670  55.160  65.960  0.00  0.00            
ATOM   2700  C   MET X 171      55.440  52.130  63.610  0.00  0.00            
ATOM   2701  O   MET X 171      55.220  53.000  62.770  0.00  0.00            
ATOM   2702  N   ASP X 172      56.680  51.630  63.710  0.00  0.00            
ATOM   2703  H   ASP X 172      56.790  50.990  64.490  0.00  0.00            
ATOM   2704  CA  ASP X 172      57.770  51.770  62.770  0.00  0.00            
ATOM   2705  HA  ASP X 172      57.980  52.820  62.580  0.00  0.00            
ATOM   2706  CB  ASP X 172      59.040  51.400  63.520  0.00  0.00            
ATOM   2707  HB1 ASP X 172      58.870  50.400  63.930  0.00  0.00            
ATOM   2708  HB2 ASP X 172      59.230  52.120  64.310  0.00  0.00            
ATOM   2709  CG  ASP X 172      60.330  51.450  62.700  0.00  0.00            
ATOM   2710  OD1 ASP X 172      61.140  50.540  63.000  0.00  0.00            
ATOM   2711  OD2 ASP X 172      60.660  52.310  61.860  0.00  0.00            
ATOM   2712  C   ASP X 172      57.610  51.140  61.390  0.00  0.00            
ATOM   2713  O   ASP X 172      57.840  51.690  60.320  0.00  0.00            
ATOM   2714  N   ARG X 173      57.210  49.870  61.520  0.00  0.00            
ATOM   2715  H   ARG X 173      57.030  49.500  62.440  0.00  0.00            
ATOM   2716  CA  ARG X 173      57.290  48.970  60.390  0.00  0.00            
ATOM   2717  HA  ARG X 173      58.100  49.340  59.760  0.00  0.00            
ATOM   2718  CB  ARG X 173      57.690  47.560  60.820  0.00  0.00            
ATOM   2719  HB1 ARG X 173      57.620  46.920  59.940  0.00  0.00            
ATOM   2720  HB2 ARG X 173      56.920  47.380  61.560  0.00  0.00            
ATOM   2721  CG  ARG X 173      59.110  47.370  61.350  0.00  0.00            
ATOM   2722  HG1 ARG X 173      59.210  48.150  62.110  0.00  0.00            
ATOM   2723  HG2 ARG X 173      59.800  47.400  60.520  0.00  0.00            
ATOM   2724  CD  ARG X 173      59.200  46.010  62.040  0.00  0.00            
ATOM   2725  HD1 ARG X 173      58.920  45.210  61.360  0.00  0.00            
ATOM   2726  HD2 ARG X 173      58.610  46.020  62.960  0.00  0.00            
ATOM   2727  NE  ARG X 173      60.570  45.880  62.540  0.00  0.00            
ATOM   2728  HE  ARG X 173      61.140  46.710  62.600  0.00  0.00            
ATOM   2729  CZ  ARG X 173      61.120  44.820  63.150  0.00  0.00            
ATOM   2730  NH1 ARG X 173      60.540  43.640  63.380  0.00  0.00            
ATOM   2731 HH11 ARG X 173      59.540  43.630  63.240  0.00  0.00            
ATOM   2732 HH12 ARG X 173      61.050  42.820  63.690  0.00  0.00            
ATOM   2733  NH2 ARG X 173      62.370  44.950  63.610  0.00  0.00            
ATOM   2734 HH21 ARG X 173      62.900  45.780  63.390  0.00  0.00            
ATOM   2735 HH22 ARG X 173      62.810  44.110  63.970  0.00  0.00            
ATOM   2736  C   ARG X 173      56.040  49.100  59.530  0.00  0.00            
ATOM   2737  O   ARG X 173      56.150  48.960  58.310  0.00  0.00            
ATOM   2738  N   VAL X 174      54.870  49.400  60.080  0.00  0.00            
ATOM   2739  H   VAL X 174      54.850  49.390  61.090  0.00  0.00            
ATOM   2740  CA  VAL X 174      53.640  49.330  59.310  0.00  0.00            
ATOM   2741  HA  VAL X 174      53.650  48.360  58.830  0.00  0.00            
ATOM   2742  CB  VAL X 174      52.410  49.200  60.210  0.00  0.00            
ATOM   2743  HB  VAL X 174      52.670  48.460  60.970  0.00  0.00            
ATOM   2744  CG1 VAL X 174      51.980  50.460  60.970  0.00  0.00            
ATOM   2745 HG11 VAL X 174      52.860  50.980  61.350  0.00  0.00            
ATOM   2746 HG12 VAL X 174      51.360  51.180  60.440  0.00  0.00            
ATOM   2747 HG13 VAL X 174      51.490  50.040  61.840  0.00  0.00            
ATOM   2748  CG2 VAL X 174      51.240  48.540  59.500  0.00  0.00            
ATOM   2749 HG21 VAL X 174      50.980  49.250  58.720  0.00  0.00            
ATOM   2750 HG22 VAL X 174      51.650  47.660  59.000  0.00  0.00            
ATOM   2751 HG23 VAL X 174      50.460  48.190  60.180  0.00  0.00            
ATOM   2752  C   VAL X 174      53.500  50.450  58.290  0.00  0.00            
ATOM   2753  O   VAL X 174      53.020  50.140  57.200  0.00  0.00            
ATOM   2754  N   VAL X 175      53.900  51.700  58.560  0.00  0.00            
ATOM   2755  H   VAL X 175      54.350  51.890  59.450  0.00  0.00            
ATOM   2756  CA  VAL X 175      53.610  52.900  57.810  0.00  0.00            
ATOM   2757  HA  VAL X 175      52.530  53.040  57.740  0.00  0.00            
ATOM   2758  CB  VAL X 175      54.220  54.170  58.390  0.00  0.00            
ATOM   2759  HB  VAL X 175      54.120  54.910  57.590  0.00  0.00            
ATOM   2760  CG1 VAL X 175      53.460  54.610  59.640  0.00  0.00            
ATOM   2761 HG11 VAL X 175      54.030  55.360  60.190  0.00  0.00            
ATOM   2762 HG12 VAL X 175      52.520  55.040  59.300  0.00  0.00            
ATOM   2763 HG13 VAL X 175      53.260  53.750  60.270  0.00  0.00            
ATOM   2764  CG2 VAL X 175      55.700  54.140  58.740  0.00  0.00            
ATOM   2765 HG21 VAL X 175      56.050  55.140  58.990  0.00  0.00            
ATOM   2766 HG22 VAL X 175      55.920  53.530  59.620  0.00  0.00            
ATOM   2767 HG23 VAL X 175      56.200  53.620  57.930  0.00  0.00            
ATOM   2768  C   VAL X 175      54.230  52.730  56.430  0.00  0.00            
ATOM   2769  O   VAL X 175      53.610  53.210  55.490  0.00  0.00            
ATOM   2770  N   GLY X 176      55.340  52.010  56.300  0.00  0.00            
ATOM   2771  H   GLY X 176      55.680  51.510  57.110  0.00  0.00            
ATOM   2772  CA  GLY X 176      55.930  51.780  54.990  0.00  0.00            
ATOM   2773  HA1 GLY X 176      56.870  51.260  55.180  0.00  0.00            
ATOM   2774  HA2 GLY X 176      56.220  52.740  54.550  0.00  0.00            
ATOM   2775  C   GLY X 176      55.150  50.880  54.050  0.00  0.00            
ATOM   2776  O   GLY X 176      55.340  50.970  52.840  0.00  0.00            
ATOM   2777  N   TYR X 177      54.200  50.130  54.610  0.00  0.00            
ATOM   2778  H   TYR X 177      54.150  50.110  55.620  0.00  0.00            
ATOM   2779  CA  TYR X 177      53.150  49.500  53.850  0.00  0.00            
ATOM   2780  HA  TYR X 177      53.520  49.250  52.850  0.00  0.00            
ATOM   2781  CB  TYR X 177      52.900  48.140  54.490  0.00  0.00            
ATOM   2782  HB1 TYR X 177      52.030  47.730  53.970  0.00  0.00            
ATOM   2783  HB2 TYR X 177      52.620  48.380  55.510  0.00  0.00            
ATOM   2784  CG  TYR X 177      54.010  47.120  54.330  0.00  0.00            
ATOM   2785  CD1 TYR X 177      55.090  47.040  55.210  0.00  0.00            
ATOM   2786  HD1 TYR X 177      55.120  47.690  56.070  0.00  0.00            
ATOM   2787  CE1 TYR X 177      56.130  46.130  54.990  0.00  0.00            
ATOM   2788  HE1 TYR X 177      56.920  46.030  55.720  0.00  0.00            
ATOM   2789  CZ  TYR X 177      56.080  45.240  53.900  0.00  0.00            
ATOM   2790  OH  TYR X 177      56.990  44.240  53.710  0.00  0.00            
ATOM   2791  HH  TYR X 177      56.620  43.780  52.940  0.00  0.00            
ATOM   2792  CE2 TYR X 177      54.950  45.300  53.070  0.00  0.00            
ATOM   2793  HE2 TYR X 177      54.800  44.640  52.220  0.00  0.00            
ATOM   2794  CD2 TYR X 177      53.970  46.290  53.210  0.00  0.00            
ATOM   2795  HD2 TYR X 177      53.140  46.240  52.520  0.00  0.00            
ATOM   2796  C   TYR X 177      51.880  50.330  53.730  0.00  0.00            
ATOM   2797  O   TYR X 177      51.130  50.160  52.770  0.00  0.00            
ATOM   2798  N   MET X 178      51.460  51.030  54.790  0.00  0.00            
ATOM   2799  H   MET X 178      51.900  50.850  55.680  0.00  0.00            
ATOM   2800  CA  MET X 178      50.160  51.660  54.920  0.00  0.00            
ATOM   2801  HA  MET X 178      49.440  50.970  54.470  0.00  0.00            
ATOM   2802  CB  MET X 178      49.820  51.650  56.410  0.00  0.00            
ATOM   2803  HB1 MET X 178      50.410  52.450  56.850  0.00  0.00            
ATOM   2804  HB2 MET X 178      50.180  50.700  56.800  0.00  0.00            
ATOM   2805  CG  MET X 178      48.330  51.890  56.650  0.00  0.00            
ATOM   2806  HG1 MET X 178      47.840  50.920  56.550  0.00  0.00            
ATOM   2807  HG2 MET X 178      47.840  52.470  55.870  0.00  0.00            
ATOM   2808  SD  MET X 178      47.830  52.610  58.240  0.00  0.00            
ATOM   2809  CE  MET X 178      48.370  51.310  59.370  0.00  0.00            
ATOM   2810  HE1 MET X 178      47.770  50.400  59.300  0.00  0.00            
ATOM   2811  HE2 MET X 178      49.420  51.030  59.230  0.00  0.00            
ATOM   2812  HE3 MET X 178      48.430  51.660  60.400  0.00  0.00            
ATOM   2813  C   MET X 178      49.960  53.060  54.370  0.00  0.00            
ATOM   2814  O   MET X 178      48.840  53.310  53.920  0.00  0.00            
ATOM   2815  N   VAL X 179      50.980  53.920  54.410  0.00  0.00            
ATOM   2816  H   VAL X 179      51.820  53.720  54.930  0.00  0.00            
ATOM   2817  CA  VAL X 179      50.900  55.210  53.750  0.00  0.00            
ATOM   2818  HA  VAL X 179      49.980  55.230  53.170  0.00  0.00            
ATOM   2819  CB  VAL X 179      50.770  56.290  54.820  0.00  0.00            
ATOM   2820  HB  VAL X 179      50.580  57.180  54.220  0.00  0.00            
ATOM   2821  CG1 VAL X 179      49.610  56.070  55.800  0.00  0.00            
ATOM   2822 HG11 VAL X 179      48.710  55.970  55.200  0.00  0.00            
ATOM   2823 HG12 VAL X 179      49.740  55.150  56.380  0.00  0.00            
ATOM   2824 HG13 VAL X 179      49.480  56.930  56.440  0.00  0.00            
ATOM   2825  CG2 VAL X 179      52.090  56.490  55.560  0.00  0.00            
ATOM   2826 HG21 VAL X 179      52.950  56.420  54.900  0.00  0.00            
ATOM   2827 HG22 VAL X 179      52.100  57.480  56.020  0.00  0.00            
ATOM   2828 HG23 VAL X 179      52.200  55.660  56.260  0.00  0.00            
ATOM   2829  C   VAL X 179      51.870  55.510  52.620  0.00  0.00            
ATOM   2830  O   VAL X 179      51.470  56.130  51.630  0.00  0.00            
ATOM   2831  N   SER X 180      53.000  54.810  52.490  0.00  0.00            
ATOM   2832  H   SER X 180      53.160  54.200  53.280  0.00  0.00            
ATOM   2833  CA  SER X 180      53.940  54.900  51.390  0.00  0.00            
ATOM   2834  HA  SER X 180      54.340  55.920  51.400  0.00  0.00            
ATOM   2835  CB  SER X 180      55.130  53.980  51.630  0.00  0.00            
ATOM   2836  HB1 SER X 180      55.790  53.950  50.760  0.00  0.00            
ATOM   2837  HB2 SER X 180      54.830  52.980  51.930  0.00  0.00            
ATOM   2838  OG  SER X 180      55.780  54.500  52.770  0.00  0.00            
ATOM   2839  HG  SER X 180      56.470  53.890  53.000  0.00  0.00            
ATOM   2840  C   SER X 180      53.390  54.740  49.980  0.00  0.00            
ATOM   2841  O   SER X 180      53.580  55.590  49.110  0.00  0.00            
ATOM   2842  N   PRO X 181      52.540  53.750  49.690  0.00  0.00            
ATOM   2843  CD  PRO X 181      52.280  52.610  50.550  0.00  0.00            
ATOM   2844  HD1 PRO X 181      51.530  52.920  51.270  0.00  0.00            
ATOM   2845  HD2 PRO X 181      53.130  52.240  51.130  0.00  0.00            
ATOM   2846  CG  PRO X 181      51.840  51.480  49.620  0.00  0.00            
ATOM   2847  HG1 PRO X 181      51.220  50.790  50.190  0.00  0.00            
ATOM   2848  HG2 PRO X 181      52.660  51.000  49.100  0.00  0.00            
ATOM   2849  CB  PRO X 181      51.010  52.230  48.580  0.00  0.00            
ATOM   2850  HB1 PRO X 181      50.030  52.420  49.020  0.00  0.00            
ATOM   2851  HB2 PRO X 181      50.950  51.680  47.640  0.00  0.00            
ATOM   2852  CA  PRO X 181      51.810  53.530  48.460  0.00  0.00            
ATOM   2853  HA  PRO X 181      52.560  53.400  47.680  0.00  0.00            
ATOM   2854  C   PRO X 181      50.930  54.660  47.940  0.00  0.00            
ATOM   2855  O   PRO X 181      50.570  54.780  46.770  0.00  0.00            
ATOM   2856  N   LEU X 182      50.530  55.530  48.870  0.00  0.00            
ATOM   2857  H   LEU X 182      50.830  55.290  49.800  0.00  0.00            
ATOM   2858  CA  LEU X 182      49.670  56.680  48.690  0.00  0.00            
ATOM   2859  HA  LEU X 182      49.150  56.600  47.740  0.00  0.00            
ATOM   2860  CB  LEU X 182      48.710  56.900  49.850  0.00  0.00            
ATOM   2861  HB1 LEU X 182      48.040  57.730  49.630  0.00  0.00            
ATOM   2862  HB2 LEU X 182      49.310  57.040  50.750  0.00  0.00            
ATOM   2863  CG  LEU X 182      47.850  55.640  50.010  0.00  0.00            
ATOM   2864  HG  LEU X 182      48.520  54.810  50.260  0.00  0.00            
ATOM   2865  CD1 LEU X 182      47.050  55.900  51.280  0.00  0.00            
ATOM   2866 HD11 LEU X 182      46.150  55.280  51.330  0.00  0.00            
ATOM   2867 HD12 LEU X 182      47.670  55.740  52.160  0.00  0.00            
ATOM   2868 HD13 LEU X 182      46.650  56.920  51.200  0.00  0.00            
ATOM   2869  CD2 LEU X 182      46.930  55.340  48.830  0.00  0.00            
ATOM   2870 HD21 LEU X 182      46.370  56.250  48.620  0.00  0.00            
ATOM   2871 HD22 LEU X 182      47.560  55.070  47.980  0.00  0.00            
ATOM   2872 HD23 LEU X 182      46.270  54.520  49.100  0.00  0.00            
ATOM   2873  C   LEU X 182      50.550  57.920  48.560  0.00  0.00            
ATOM   2874  O   LEU X 182      50.060  58.990  48.210  0.00  0.00            
ATOM   2875  N   LEU X 183      51.860  57.900  48.820  0.00  0.00            
ATOM   2876  H   LEU X 183      52.270  56.990  48.970  0.00  0.00            
ATOM   2877  CA  LEU X 183      52.710  59.040  49.110  0.00  0.00            
ATOM   2878  HA  LEU X 183      52.090  59.920  48.960  0.00  0.00            
ATOM   2879  CB  LEU X 183      53.060  58.860  50.590  0.00  0.00            
ATOM   2880  HB1 LEU X 183      53.570  57.900  50.630  0.00  0.00            
ATOM   2881  HB2 LEU X 183      52.110  58.790  51.120  0.00  0.00            
ATOM   2882  CG  LEU X 183      53.890  59.900  51.330  0.00  0.00            
ATOM   2883  HG  LEU X 183      54.840  59.960  50.800  0.00  0.00            
ATOM   2884  CD1 LEU X 183      53.170  61.250  51.330  0.00  0.00            
ATOM   2885 HD11 LEU X 183      52.740  61.560  50.380  0.00  0.00            
ATOM   2886 HD12 LEU X 183      52.370  61.210  52.070  0.00  0.00            
ATOM   2887 HD13 LEU X 183      53.870  62.020  51.650  0.00  0.00            
ATOM   2888  CD2 LEU X 183      54.120  59.520  52.790  0.00  0.00            
ATOM   2889 HD21 LEU X 183      54.800  60.170  53.350  0.00  0.00            
ATOM   2890 HD22 LEU X 183      53.180  59.370  53.310  0.00  0.00            
ATOM   2891 HD23 LEU X 183      54.570  58.530  52.800  0.00  0.00            
ATOM   2892  C   LEU X 183      53.940  59.150  48.220  0.00  0.00            
ATOM   2893  O   LEU X 183      54.390  60.280  48.030  0.00  0.00            
ATOM   2894  N   TRP X 184      54.440  58.050  47.660  0.00  0.00            
ATOM   2895  H   TRP X 184      54.120  57.130  47.920  0.00  0.00            
ATOM   2896  CA  TRP X 184      55.500  58.050  46.670  0.00  0.00            
ATOM   2897  HA  TRP X 184      56.390  58.410  47.190  0.00  0.00            
ATOM   2898  CB  TRP X 184      55.700  56.660  46.070  0.00  0.00            
ATOM   2899  HB1 TRP X 184      56.540  56.690  45.380  0.00  0.00            
ATOM   2900  HB2 TRP X 184      54.820  56.260  45.560  0.00  0.00            
ATOM   2901  CG  TRP X 184      56.110  55.630  47.080  0.00  0.00            
ATOM   2902  CD1 TRP X 184      57.180  55.790  47.890  0.00  0.00            
ATOM   2903  HD1 TRP X 184      57.590  56.780  48.040  0.00  0.00            
ATOM   2904  NE1 TRP X 184      57.450  54.610  48.550  0.00  0.00            
ATOM   2905  HE1 TRP X 184      58.120  54.520  49.300  0.00  0.00            
ATOM   2906  CE2 TRP X 184      56.680  53.590  48.020  0.00  0.00            
ATOM   2907  CZ2 TRP X 184      56.590  52.210  48.280  0.00  0.00            
ATOM   2908  HZ2 TRP X 184      57.400  51.830  48.880  0.00  0.00            
ATOM   2909  CH2 TRP X 184      55.610  51.450  47.630  0.00  0.00            
ATOM   2910  HH2 TRP X 184      55.430  50.420  47.890  0.00  0.00            
ATOM   2911  CZ3 TRP X 184      54.780  52.040  46.660  0.00  0.00            
ATOM   2912  HZ3 TRP X 184      54.060  51.420  46.140  0.00  0.00            
ATOM   2913  CE3 TRP X 184      54.820  53.420  46.460  0.00  0.00            
ATOM   2914  HE3 TRP X 184      54.150  53.890  45.760  0.00  0.00            
ATOM   2915  CD2 TRP X 184      55.770  54.210  47.130  0.00  0.00            
ATOM   2916  C   TRP X 184      55.290  59.010  45.510  0.00  0.00            
ATOM   2917  O   TRP X 184      56.250  59.300  44.810  0.00  0.00            
ATOM   2918  N   LYS X 185      54.040  59.460  45.350  0.00  0.00            
ATOM   2919  H   LYS X 185      53.280  58.960  45.770  0.00  0.00            
ATOM   2920  CA  LYS X 185      53.710  60.460  44.350  0.00  0.00            
ATOM   2921  HA  LYS X 185      54.120  60.190  43.380  0.00  0.00            
ATOM   2922  CB  LYS X 185      52.210  60.460  44.110  0.00  0.00            
ATOM   2923  HB1 LYS X 185      51.920  59.500  43.680  0.00  0.00            
ATOM   2924  HB2 LYS X 185      51.930  61.150  43.310  0.00  0.00            
ATOM   2925  CG  LYS X 185      51.360  60.680  45.360  0.00  0.00            
ATOM   2926  HG1 LYS X 185      51.550  61.720  45.610  0.00  0.00            
ATOM   2927  HG2 LYS X 185      51.590  59.960  46.150  0.00  0.00            
ATOM   2928  CD  LYS X 185      49.870  60.460  45.120  0.00  0.00            
ATOM   2929  HD1 LYS X 185      49.630  61.000  44.210  0.00  0.00            
ATOM   2930  HD2 LYS X 185      49.330  60.920  45.940  0.00  0.00            
ATOM   2931  CE  LYS X 185      49.460  59.000  44.980  0.00  0.00            
ATOM   2932  HE1 LYS X 185      49.750  58.480  45.890  0.00  0.00            
ATOM   2933  HE2 LYS X 185      50.060  58.440  44.250  0.00  0.00            
ATOM   2934  NZ  LYS X 185      48.000  58.950  44.830  0.00  0.00            
ATOM   2935  HZ1 LYS X 185      47.480  59.070  45.690  0.00  0.00            
ATOM   2936  HZ2 LYS X 185      47.630  59.590  44.140  0.00  0.00            
ATOM   2937  HZ3 LYS X 185      47.720  58.030  44.540  0.00  0.00            
ATOM   2938  C   LYS X 185      54.310  61.840  44.570  0.00  0.00            
ATOM   2939  O   LYS X 185      54.370  62.620  43.620  0.00  0.00            
ATOM   2940  N   LYS X 186      54.700  62.040  45.830  0.00  0.00            
ATOM   2941  H   LYS X 186      54.750  61.230  46.420  0.00  0.00            
ATOM   2942  CA  LYS X 186      55.330  63.230  46.380  0.00  0.00            
ATOM   2943  HA  LYS X 186      55.180  64.100  45.740  0.00  0.00            
ATOM   2944  CB  LYS X 186      54.790  63.560  47.770  0.00  0.00            
ATOM   2945  HB1 LYS X 186      55.460  64.310  48.180  0.00  0.00            
ATOM   2946  HB2 LYS X 186      54.870  62.640  48.350  0.00  0.00            
ATOM   2947  CG  LYS X 186      53.320  63.990  47.750  0.00  0.00            
ATOM   2948  HG1 LYS X 186      52.670  63.130  47.630  0.00  0.00            
ATOM   2949  HG2 LYS X 186      53.220  64.650  46.880  0.00  0.00            
ATOM   2950  CD  LYS X 186      52.940  64.910  48.900  0.00  0.00            
ATOM   2951  HD1 LYS X 186      53.390  65.910  48.970  0.00  0.00            
ATOM   2952  HD2 LYS X 186      53.300  64.370  49.780  0.00  0.00            
ATOM   2953  CE  LYS X 186      51.430  65.150  48.940  0.00  0.00            
ATOM   2954  HE1 LYS X 186      51.110  65.570  49.890  0.00  0.00            
ATOM   2955  HE2 LYS X 186      50.940  64.180  48.870  0.00  0.00            
ATOM   2956  NZ  LYS X 186      51.010  66.120  47.920  0.00  0.00            
ATOM   2957  HZ1 LYS X 186      50.070  65.990  47.590  0.00  0.00            
ATOM   2958  HZ2 LYS X 186      51.020  67.080  48.240  0.00  0.00            
ATOM   2959  HZ3 LYS X 186      51.680  66.160  47.160  0.00  0.00            
ATOM   2960  C   LYS X 186      56.840  63.090  46.530  0.00  0.00            
ATOM   2961  O   LYS X 186      57.580  63.940  46.040  0.00  0.00            
ATOM   2962  N   ILE X 187      57.280  62.010  47.170  0.00  0.00            
ATOM   2963  H   ILE X 187      56.600  61.370  47.550  0.00  0.00            
ATOM   2964  CA  ILE X 187      58.670  61.660  47.370  0.00  0.00            
ATOM   2965  HA  ILE X 187      59.370  62.070  46.650  0.00  0.00            
ATOM   2966  CB  ILE X 187      59.240  62.250  48.650  0.00  0.00            
ATOM   2967  HB  ILE X 187      59.300  63.330  48.500  0.00  0.00            
ATOM   2968  CG2 ILE X 187      58.330  62.130  49.870  0.00  0.00            
ATOM   2969 HG21 ILE X 187      57.430  62.740  49.760  0.00  0.00            
ATOM   2970 HG22 ILE X 187      58.040  61.080  49.920  0.00  0.00            
ATOM   2971 HG23 ILE X 187      58.810  62.390  50.820  0.00  0.00            
ATOM   2972  CG1 ILE X 187      60.630  61.840  49.140  0.00  0.00            
ATOM   2973 HG11 ILE X 187      60.610  60.770  49.340  0.00  0.00            
ATOM   2974 HG12 ILE X 187      61.040  62.400  49.990  0.00  0.00            
ATOM   2975  CD  ILE X 187      61.680  62.230  48.100  0.00  0.00            
ATOM   2976  HD1 ILE X 187      62.620  61.870  48.510  0.00  0.00            
ATOM   2977  HD2 ILE X 187      61.530  61.810  47.110  0.00  0.00            
ATOM   2978  HD3 ILE X 187      61.640  63.320  48.040  0.00  0.00            
ATOM   2979  C   ILE X 187      58.920  60.160  47.310  0.00  0.00            
ATOM   2980  O   ILE X 187      58.570  59.350  48.170  0.00  0.00            
ATOM   2981  N   ALA X 188      59.480  59.830  46.150  0.00  0.00            
ATOM   2982  H   ALA X 188      59.830  60.520  45.500  0.00  0.00            
ATOM   2983  CA  ALA X 188      59.500  58.450  45.700  0.00  0.00            
ATOM   2984  HA  ALA X 188      58.540  58.010  45.970  0.00  0.00            
ATOM   2985  CB  ALA X 188      59.560  58.450  44.180  0.00  0.00            
ATOM   2986  HB1 ALA X 188      59.620  57.410  43.880  0.00  0.00            
ATOM   2987  HB2 ALA X 188      58.730  58.970  43.710  0.00  0.00            
ATOM   2988  HB3 ALA X 188      60.500  58.920  43.860  0.00  0.00            
ATOM   2989  C   ALA X 188      60.550  57.580  46.390  0.00  0.00            
ATOM   2990  O   ALA X 188      60.240  56.470  46.810  0.00  0.00            
ATOM   2991  N   ARG X 189      61.790  58.080  46.460  0.00  0.00            
ATOM   2992  H   ARG X 189      61.990  59.020  46.150  0.00  0.00            
ATOM   2993  CA  ARG X 189      62.910  57.330  46.990  0.00  0.00            
ATOM   2994  HA  ARG X 189      62.600  56.290  46.990  0.00  0.00            
ATOM   2995  CB  ARG X 189      64.060  57.370  46.000  0.00  0.00            
ATOM   2996  HB1 ARG X 189      64.980  57.370  46.580  0.00  0.00            
ATOM   2997  HB2 ARG X 189      63.950  58.290  45.420  0.00  0.00            
ATOM   2998  CG  ARG X 189      64.020  56.160  45.070  0.00  0.00            
ATOM   2999  HG1 ARG X 189      63.170  56.260  44.390  0.00  0.00            
ATOM   3000  HG2 ARG X 189      63.860  55.180  45.530  0.00  0.00            
ATOM   3001  CD  ARG X 189      65.370  55.970  44.400  0.00  0.00            
ATOM   3002  HD1 ARG X 189      65.510  55.060  43.820  0.00  0.00            
ATOM   3003  HD2 ARG X 189      66.140  55.990  45.170  0.00  0.00            
ATOM   3004  NE  ARG X 189      65.600  57.070  43.450  0.00  0.00            
ATOM   3005  HE  ARG X 189      65.010  57.080  42.630  0.00  0.00            
ATOM   3006  CZ  ARG X 189      66.550  58.010  43.540  0.00  0.00            
ATOM   3007  NH1 ARG X 189      67.400  58.080  44.570  0.00  0.00            
ATOM   3008 HH11 ARG X 189      67.310  57.350  45.260  0.00  0.00            
ATOM   3009 HH12 ARG X 189      68.100  58.810  44.610  0.00  0.00            
ATOM   3010  NH2 ARG X 189      66.630  58.940  42.580  0.00  0.00            
ATOM   3011 HH21 ARG X 189      66.180  58.790  41.690  0.00  0.00            
ATOM   3012 HH22 ARG X 189      67.460  59.520  42.550  0.00  0.00            
ATOM   3013  C   ARG X 189      63.340  57.740  48.400  0.00  0.00            
ATOM   3014  O   ARG X 189      63.370  58.930  48.680  0.00  0.00            
ATOM   3015  N   GLY X 190      63.860  56.890  49.280  0.00  0.00            
ATOM   3016  H   GLY X 190      63.910  55.950  48.890  0.00  0.00            
ATOM   3017  CA  GLY X 190      64.390  57.060  50.620  0.00  0.00            
ATOM   3018  HA1 GLY X 190      64.940  58.000  50.540  0.00  0.00            
ATOM   3019  HA2 GLY X 190      65.050  56.230  50.910  0.00  0.00            
ATOM   3020  C   GLY X 190      63.330  57.080  51.710  0.00  0.00            
ATOM   3021  O   GLY X 190      63.690  57.280  52.860  0.00  0.00            
ATOM   3022  N   LEU X 191      62.040  56.850  51.470  0.00  0.00            
ATOM   3023  H   LEU X 191      61.850  56.420  50.570  0.00  0.00            
ATOM   3024  CA  LEU X 191      60.890  57.160  52.290  0.00  0.00            
ATOM   3025  HA  LEU X 191      61.000  58.040  52.920  0.00  0.00            
ATOM   3026  CB  LEU X 191      59.750  57.440  51.310  0.00  0.00            
ATOM   3027  HB1 LEU X 191      59.610  56.560  50.690  0.00  0.00            
ATOM   3028  HB2 LEU X 191      60.000  58.280  50.660  0.00  0.00            
ATOM   3029  CG  LEU X 191      58.430  57.590  52.070  0.00  0.00            
ATOM   3030  HG  LEU X 191      58.230  56.810  52.800  0.00  0.00            
ATOM   3031  CD1 LEU X 191      58.400  58.920  52.830  0.00  0.00            
ATOM   3032 HD11 LEU X 191      58.660  59.730  52.150  0.00  0.00            
ATOM   3033 HD12 LEU X 191      57.410  59.200  53.190  0.00  0.00            
ATOM   3034 HD13 LEU X 191      59.120  59.010  53.640  0.00  0.00            
ATOM   3035  CD2 LEU X 191      57.220  57.520  51.150  0.00  0.00            
ATOM   3036 HD21 LEU X 191      57.320  56.570  50.630  0.00  0.00            
ATOM   3037 HD22 LEU X 191      56.330  57.570  51.780  0.00  0.00            
ATOM   3038 HD23 LEU X 191      57.220  58.390  50.500  0.00  0.00            
ATOM   3039  C   LEU X 191      60.820  56.030  53.310  0.00  0.00            
ATOM   3040  O   LEU X 191      60.830  54.860  52.940  0.00  0.00            
ATOM   3041  N   SER X 192      60.840  56.400  54.590  0.00  0.00            
ATOM   3042  H   SER X 192      61.240  57.290  54.850  0.00  0.00            
ATOM   3043  CA  SER X 192      60.370  55.610  55.710  0.00  0.00            
ATOM   3044  HA  SER X 192      60.350  54.540  55.500  0.00  0.00            
ATOM   3045  CB  SER X 192      61.270  55.740  56.940  0.00  0.00            
ATOM   3046  HB1 SER X 192      62.270  55.650  56.530  0.00  0.00            
ATOM   3047  HB2 SER X 192      60.980  54.910  57.580  0.00  0.00            
ATOM   3048  OG  SER X 192      61.010  56.960  57.620  0.00  0.00            
ATOM   3049  HG  SER X 192      61.010  57.750  57.080  0.00  0.00            
ATOM   3050  C   SER X 192      58.910  55.810  56.090  0.00  0.00            
ATOM   3051  O   SER X 192      58.170  54.870  56.370  0.00  0.00            
ATOM   3052  N   ALA X 193      58.480  57.060  55.920  0.00  0.00            
ATOM   3053  H   ALA X 193      59.130  57.810  55.750  0.00  0.00            
ATOM   3054  CA  ALA X 193      57.130  57.580  56.060  0.00  0.00            
ATOM   3055  HA  ALA X 193      57.130  58.630  55.770  0.00  0.00            
ATOM   3056  CB  ALA X 193      56.120  57.020  55.060  0.00  0.00            
ATOM   3057  HB1 ALA X 193      56.590  56.960  54.070  0.00  0.00            
ATOM   3058  HB2 ALA X 193      55.740  56.040  55.310  0.00  0.00            
ATOM   3059  HB3 ALA X 193      55.370  57.820  55.070  0.00  0.00            
ATOM   3060  C   ALA X 193      56.540  57.830  57.450  0.00  0.00            
ATOM   3061  O   ALA X 193      55.340  57.800  57.700  0.00  0.00            
ATOM   3062  N   GLY X 194      57.470  57.940  58.400  0.00  0.00            
ATOM   3063  H   GLY X 194      58.430  57.810  58.150  0.00  0.00            
ATOM   3064  CA  GLY X 194      57.110  58.120  59.800  0.00  0.00            
ATOM   3065  HA1 GLY X 194      57.940  57.710  60.370  0.00  0.00            
ATOM   3066  HA2 GLY X 194      56.280  57.490  60.120  0.00  0.00            
ATOM   3067  C   GLY X 194      56.760  59.560  60.160  0.00  0.00            
ATOM   3068  O   GLY X 194      56.450  60.360  59.270  0.00  0.00            
ATOM   3069  N   ARG X 195      56.930  59.840  61.450  0.00  0.00            
ATOM   3070  H   ARG X 195      57.220  59.100  62.070  0.00  0.00            
ATOM   3071  CA  ARG X 195      56.700  61.160  61.990  0.00  0.00            
ATOM   3072  HA  ARG X 195      56.700  61.970  61.260  0.00  0.00            
ATOM   3073  CB  ARG X 195      55.260  61.100  62.480  0.00  0.00            
ATOM   3074  HB1 ARG X 195      55.190  60.410  63.320  0.00  0.00            
ATOM   3075  HB2 ARG X 195      54.630  60.650  61.710  0.00  0.00            
ATOM   3076  CG  ARG X 195      54.590  62.420  62.850  0.00  0.00            
ATOM   3077  HG1 ARG X 195      54.660  62.940  61.890  0.00  0.00            
ATOM   3078  HG2 ARG X 195      55.090  62.930  63.680  0.00  0.00            
ATOM   3079  CD  ARG X 195      53.120  62.200  63.210  0.00  0.00            
ATOM   3080  HD1 ARG X 195      53.010  61.360  63.900  0.00  0.00            
ATOM   3081  HD2 ARG X 195      52.610  62.090  62.250  0.00  0.00            
ATOM   3082  NE  ARG X 195      52.630  63.390  63.880  0.00  0.00            
ATOM   3083  HE  ARG X 195      53.340  63.940  64.350  0.00  0.00            
ATOM   3084  CZ  ARG X 195      51.410  63.910  63.670  0.00  0.00            
ATOM   3085  NH1 ARG X 195      50.350  63.200  63.270  0.00  0.00            
ATOM   3086 HH11 ARG X 195      50.440  62.260  62.920  0.00  0.00            
ATOM   3087 HH12 ARG X 195      49.430  63.620  63.180  0.00  0.00            
ATOM   3088  NH2 ARG X 195      51.250  65.190  64.050  0.00  0.00            
ATOM   3089 HH21 ARG X 195      51.960  65.630  64.630  0.00  0.00            
ATOM   3090 HH22 ARG X 195      50.320  65.550  64.160  0.00  0.00            
ATOM   3091  C   ARG X 195      57.640  61.640  63.090  0.00  0.00            
ATOM   3092  O   ARG X 195      57.880  62.840  63.130  0.00  0.00            
ATOM   3093  N   VAL X 196      58.200  60.740  63.910  0.00  0.00            
ATOM   3094  H   VAL X 196      58.080  59.760  63.740  0.00  0.00            
ATOM   3095  CA  VAL X 196      58.910  61.220  65.090  0.00  0.00            
ATOM   3096  HA  VAL X 196      58.420  62.090  65.530  0.00  0.00            
ATOM   3097  CB  VAL X 196      58.960  60.160  66.180  0.00  0.00            
ATOM   3098  HB  VAL X 196      59.350  60.600  67.100  0.00  0.00            
ATOM   3099  CG1 VAL X 196      57.540  59.660  66.430  0.00  0.00            
ATOM   3100 HG11 VAL X 196      56.840  60.450  66.730  0.00  0.00            
ATOM   3101 HG12 VAL X 196      57.210  58.940  65.690  0.00  0.00            
ATOM   3102 HG13 VAL X 196      57.660  58.960  67.260  0.00  0.00            
ATOM   3103  CG2 VAL X 196      59.860  59.000  65.770  0.00  0.00            
ATOM   3104 HG21 VAL X 196      59.860  58.390  66.670  0.00  0.00            
ATOM   3105 HG22 VAL X 196      59.400  58.380  65.000  0.00  0.00            
ATOM   3106 HG23 VAL X 196      60.890  59.330  65.650  0.00  0.00            
ATOM   3107  C   VAL X 196      60.320  61.700  64.780  0.00  0.00            
ATOM   3108  O   VAL X 196      60.870  62.410  65.610  0.00  0.00            
ATOM   3109  N   GLN X 197      60.830  61.500  63.560  0.00  0.00            
ATOM   3110  H   GLN X 197      60.220  61.130  62.850  0.00  0.00            
ATOM   3111  CA  GLN X 197      62.010  62.190  63.080  0.00  0.00            
ATOM   3112  HA  GLN X 197      62.780  61.960  63.820  0.00  0.00            
ATOM   3113  CB  GLN X 197      62.620  61.520  61.850  0.00  0.00            
ATOM   3114  HB1 GLN X 197      63.310  62.230  61.390  0.00  0.00            
ATOM   3115  HB2 GLN X 197      61.880  61.390  61.070  0.00  0.00            
ATOM   3116  CG  GLN X 197      63.250  60.150  62.090  0.00  0.00            
ATOM   3117  HG1 GLN X 197      62.460  59.570  62.570  0.00  0.00            
ATOM   3118  HG2 GLN X 197      64.070  60.240  62.800  0.00  0.00            
ATOM   3119  CD  GLN X 197      63.770  59.490  60.820  0.00  0.00            
ATOM   3120  OE1 GLN X 197      64.940  59.510  60.460  0.00  0.00            
ATOM   3121  NE2 GLN X 197      62.910  58.850  60.020  0.00  0.00            
ATOM   3122 HE21 GLN X 197      61.910  58.920  60.190  0.00  0.00            
ATOM   3123 HE22 GLN X 197      63.290  58.610  59.120  0.00  0.00            
ATOM   3124  C   GLN X 197      61.910  63.710  62.990  0.00  0.00            
ATOM   3125  O   GLN X 197      62.900  64.400  63.210  0.00  0.00            
ATOM   3126  N   SER X 198      60.710  64.250  62.740  0.00  0.00            
ATOM   3127  H   SER X 198      59.850  63.750  62.870  0.00  0.00            
ATOM   3128  CA  SER X 198      60.540  65.570  62.160  0.00  0.00            
ATOM   3129  HA  SER X 198      61.120  65.690  61.250  0.00  0.00            
ATOM   3130  CB  SER X 198      59.070  65.890  61.910  0.00  0.00            
ATOM   3131  HB1 SER X 198      58.730  65.330  61.040  0.00  0.00            
ATOM   3132  HB2 SER X 198      58.860  66.940  61.720  0.00  0.00            
ATOM   3133  OG  SER X 198      58.280  65.440  62.990  0.00  0.00            
ATOM   3134  HG  SER X 198      58.020  64.530  62.800  0.00  0.00            
ATOM   3135  C   SER X 198      61.050  66.670  63.080  0.00  0.00            
ATOM   3136  O   SER X 198      61.500  67.720  62.640  0.00  0.00            
ATOM   3137  N   VAL X 199      61.040  66.480  64.400  0.00  0.00            
ATOM   3138  H   VAL X 199      60.880  65.570  64.820  0.00  0.00            
ATOM   3139  CA  VAL X 199      61.450  67.480  65.360  0.00  0.00            
ATOM   3140  HA  VAL X 199      60.870  68.350  65.050  0.00  0.00            
ATOM   3141  CB  VAL X 199      61.130  67.120  66.810  0.00  0.00            
ATOM   3142  HB  VAL X 199      61.450  68.030  67.310  0.00  0.00            
ATOM   3143  CG1 VAL X 199      59.630  66.860  66.980  0.00  0.00            
ATOM   3144 HG11 VAL X 199      59.350  65.980  66.400  0.00  0.00            
ATOM   3145 HG12 VAL X 199      59.400  66.650  68.020  0.00  0.00            
ATOM   3146 HG13 VAL X 199      59.170  67.840  66.830  0.00  0.00            
ATOM   3147  CG2 VAL X 199      61.900  65.880  67.250  0.00  0.00            
ATOM   3148 HG21 VAL X 199      61.650  65.730  68.300  0.00  0.00            
ATOM   3149 HG22 VAL X 199      61.740  65.050  66.560  0.00  0.00            
ATOM   3150 HG23 VAL X 199      62.950  66.190  67.220  0.00  0.00            
ATOM   3151  C   VAL X 199      62.910  67.870  65.160  0.00  0.00            
ATOM   3152  O   VAL X 199      63.270  69.030  65.320  0.00  0.00            
ATOM   3153  N   ALA X 200      63.760  66.910  64.780  0.00  0.00            
ATOM   3154  H   ALA X 200      63.410  65.990  64.560  0.00  0.00            
ATOM   3155  CA  ALA X 200      65.170  67.100  64.490  0.00  0.00            
ATOM   3156  HA  ALA X 200      65.690  67.580  65.310  0.00  0.00            
ATOM   3157  CB  ALA X 200      65.820  65.730  64.320  0.00  0.00            
ATOM   3158  HB1 ALA X 200      65.540  65.000  65.090  0.00  0.00            
ATOM   3159  HB2 ALA X 200      65.680  65.370  63.300  0.00  0.00            
ATOM   3160  HB3 ALA X 200      66.900  65.860  64.360  0.00  0.00            
ATOM   3161  C   ALA X 200      65.340  67.960  63.240  0.00  0.00            
ATOM   3162  O   ALA X 200      66.370  68.610  63.090  0.00  0.00            
ATOM   3163  N   VAL X 201      64.420  67.790  62.290  0.00  0.00            
ATOM   3164  H   VAL X 201      63.490  67.500  62.590  0.00  0.00            
ATOM   3165  CA  VAL X 201      64.450  68.340  60.950  0.00  0.00            
ATOM   3166  HA  VAL X 201      65.440  68.290  60.490  0.00  0.00            
ATOM   3167  CB  VAL X 201      63.560  67.550  60.000  0.00  0.00            
ATOM   3168  HB  VAL X 201      62.530  67.670  60.350  0.00  0.00            
ATOM   3169  CG1 VAL X 201      63.720  68.030  58.570  0.00  0.00            
ATOM   3170 HG11 VAL X 201      63.640  69.120  58.580  0.00  0.00            
ATOM   3171 HG12 VAL X 201      64.720  67.830  58.190  0.00  0.00            
ATOM   3172 HG13 VAL X 201      62.900  67.650  57.940  0.00  0.00            
ATOM   3173  CG2 VAL X 201      63.920  66.070  60.070  0.00  0.00            
ATOM   3174 HG21 VAL X 201      63.560  65.550  59.180  0.00  0.00            
ATOM   3175 HG22 VAL X 201      65.010  65.980  60.160  0.00  0.00            
ATOM   3176 HG23 VAL X 201      63.570  65.570  60.970  0.00  0.00            
ATOM   3177  C   VAL X 201      64.080  69.810  60.980  0.00  0.00            
ATOM   3178  O   VAL X 201      64.740  70.690  60.420  0.00  0.00            
ATOM   3179  N   ARG X 202      63.140  70.060  61.890  0.00  0.00            
ATOM   3180  H   ARG X 202      62.700  69.250  62.310  0.00  0.00            
ATOM   3181  CA  ARG X 202      62.680  71.380  62.270  0.00  0.00            
ATOM   3182  HA  ARG X 202      62.620  71.930  61.330  0.00  0.00            
ATOM   3183  CB  ARG X 202      61.260  71.350  62.830  0.00  0.00            
ATOM   3184  HB1 ARG X 202      61.290  71.050  63.880  0.00  0.00            
ATOM   3185  HB2 ARG X 202      60.720  70.590  62.260  0.00  0.00            
ATOM   3186  CG  ARG X 202      60.600  72.720  62.730  0.00  0.00            
ATOM   3187  HG1 ARG X 202      60.260  72.830  61.690  0.00  0.00            
ATOM   3188  HG2 ARG X 202      61.270  73.570  62.800  0.00  0.00            
ATOM   3189  CD  ARG X 202      59.420  72.900  63.680  0.00  0.00            
ATOM   3190  HD1 ARG X 202      58.840  71.980  63.670  0.00  0.00            
ATOM   3191  HD2 ARG X 202      58.660  73.590  63.320  0.00  0.00            
ATOM   3192  NE  ARG X 202      59.870  73.300  65.020  0.00  0.00            
ATOM   3193  HE  ARG X 202      60.150  74.270  65.110  0.00  0.00            
ATOM   3194  CZ  ARG X 202      60.060  72.630  66.160  0.00  0.00            
ATOM   3195  NH1 ARG X 202      59.670  71.340  66.210  0.00  0.00            
ATOM   3196 HH11 ARG X 202      59.320  70.740  65.490  0.00  0.00            
ATOM   3197 HH12 ARG X 202      59.660  71.020  67.170  0.00  0.00            
ATOM   3198  NH2 ARG X 202      60.630  73.240  67.200  0.00  0.00            
ATOM   3199 HH21 ARG X 202      61.030  74.170  67.150  0.00  0.00            
ATOM   3200 HH22 ARG X 202      60.920  72.680  67.990  0.00  0.00            
ATOM   3201  C   ARG X 202      63.650  72.150  63.150  0.00  0.00            
ATOM   3202  O   ARG X 202      63.890  73.300  62.800  0.00  0.00            
ATOM   3203  N   LEU X 203      64.310  71.600  64.170  0.00  0.00            
ATOM   3204  H   LEU X 203      63.990  70.700  64.510  0.00  0.00            
ATOM   3205  CA  LEU X 203      65.130  72.390  65.060  0.00  0.00            
ATOM   3206  HA  LEU X 203      64.530  73.200  65.470  0.00  0.00            
ATOM   3207  CB  LEU X 203      65.640  71.460  66.160  0.00  0.00            
ATOM   3208  HB1 LEU X 203      66.200  70.690  65.620  0.00  0.00            
ATOM   3209  HB2 LEU X 203      64.770  71.070  66.690  0.00  0.00            
ATOM   3210  CG  LEU X 203      66.530  72.110  67.210  0.00  0.00            
ATOM   3211  HG  LEU X 203      67.460  72.480  66.770  0.00  0.00            
ATOM   3212  CD1 LEU X 203      65.860  73.260  67.950  0.00  0.00            
ATOM   3213 HD11 LEU X 203      65.010  72.810  68.460  0.00  0.00            
ATOM   3214 HD12 LEU X 203      66.540  73.640  68.720  0.00  0.00            
ATOM   3215 HD13 LEU X 203      65.580  74.020  67.220  0.00  0.00            
ATOM   3216  CD2 LEU X 203      66.970  71.150  68.310  0.00  0.00            
ATOM   3217 HD21 LEU X 203      67.470  71.610  69.160  0.00  0.00            
ATOM   3218 HD22 LEU X 203      66.120  70.520  68.590  0.00  0.00            
ATOM   3219 HD23 LEU X 203      67.790  70.630  67.820  0.00  0.00            
ATOM   3220  C   LEU X 203      66.330  73.030  64.370  0.00  0.00            
ATOM   3221  O   LEU X 203      66.770  74.080  64.830  0.00  0.00            
ATOM   3222  N   VAL X 204      66.790  72.470  63.240  0.00  0.00            
ATOM   3223  H   VAL X 204      66.460  71.530  63.090  0.00  0.00            
ATOM   3224  CA  VAL X 204      67.820  73.080  62.430  0.00  0.00            
ATOM   3225  HA  VAL X 204      68.720  73.370  62.980  0.00  0.00            
ATOM   3226  CB  VAL X 204      68.380  72.020  61.480  0.00  0.00            
ATOM   3227  HB  VAL X 204      67.520  71.610  60.940  0.00  0.00            
ATOM   3228  CG1 VAL X 204      69.490  72.420  60.520  0.00  0.00            
ATOM   3229 HG11 VAL X 204      69.570  71.650  59.750  0.00  0.00            
ATOM   3230 HG12 VAL X 204      69.360  73.380  60.010  0.00  0.00            
ATOM   3231 HG13 VAL X 204      70.410  72.540  61.100  0.00  0.00            
ATOM   3232  CG2 VAL X 204      68.990  70.840  62.240  0.00  0.00            
ATOM   3233 HG21 VAL X 204      69.520  70.270  61.480  0.00  0.00            
ATOM   3234 HG22 VAL X 204      69.730  71.040  63.020  0.00  0.00            
ATOM   3235 HG23 VAL X 204      68.230  70.230  62.720  0.00  0.00            
ATOM   3236  C   VAL X 204      67.420  74.330  61.660  0.00  0.00            
ATOM   3237  O   VAL X 204      68.010  75.380  61.910  0.00  0.00            
ATOM   3238  N   VAL X 205      66.250  74.340  61.020  0.00  0.00            
ATOM   3239  H   VAL X 205      65.700  73.500  60.980  0.00  0.00            
ATOM   3240  CA  VAL X 205      65.660  75.480  60.350  0.00  0.00            
ATOM   3241  HA  VAL X 205      66.500  75.950  59.840  0.00  0.00            
ATOM   3242  CB  VAL X 205      64.590  75.200  59.300  0.00  0.00            
ATOM   3243  HB  VAL X 205      64.470  76.110  58.700  0.00  0.00            
ATOM   3244  CG1 VAL X 205      64.900  74.100  58.290  0.00  0.00            
ATOM   3245 HG11 VAL X 205      64.200  74.300  57.480  0.00  0.00            
ATOM   3246 HG12 VAL X 205      65.980  74.160  58.120  0.00  0.00            
ATOM   3247 HG13 VAL X 205      64.610  73.140  58.730  0.00  0.00            
ATOM   3248  CG2 VAL X 205      63.210  74.790  59.800  0.00  0.00            
ATOM   3249 HG21 VAL X 205      62.790  75.640  60.350  0.00  0.00            
ATOM   3250 HG22 VAL X 205      62.470  74.650  59.010  0.00  0.00            
ATOM   3251 HG23 VAL X 205      63.310  73.960  60.500  0.00  0.00            
ATOM   3252  C   VAL X 205      65.160  76.460  61.410  0.00  0.00            
ATOM   3253  O   VAL X 205      65.240  77.650  61.130  0.00  0.00            
ATOM   3254  N   GLU X 206      64.690  76.030  62.590  0.00  0.00            
ATOM   3255  H   GLU X 206      64.600  75.040  62.730  0.00  0.00            
ATOM   3256  CA  GLU X 206      64.170  76.930  63.600  0.00  0.00            
ATOM   3257  HA  GLU X 206      63.340  77.540  63.230  0.00  0.00            
ATOM   3258  CB  GLU X 206      63.500  76.060  64.670  0.00  0.00            
ATOM   3259  HB1 GLU X 206      64.220  75.460  65.220  0.00  0.00            
ATOM   3260  HB2 GLU X 206      62.760  75.430  64.170  0.00  0.00            
ATOM   3261  CG  GLU X 206      62.730  77.020  65.590  0.00  0.00            
ATOM   3262  HG1 GLU X 206      61.970  77.600  65.060  0.00  0.00            
ATOM   3263  HG2 GLU X 206      63.440  77.610  66.160  0.00  0.00            
ATOM   3264  CD  GLU X 206      61.820  76.200  66.500  0.00  0.00            
ATOM   3265  OE1 GLU X 206      60.780  75.800  65.940  0.00  0.00            
ATOM   3266  OE2 GLU X 206      62.190  75.700  67.580  0.00  0.00            
ATOM   3267  C   GLU X 206      65.290  77.770  64.180  0.00  0.00            
ATOM   3268  O   GLU X 206      65.120  78.980  64.320  0.00  0.00            
ATOM   3269  N   ARG X 207      66.470  77.160  64.310  0.00  0.00            
ATOM   3270  H   ARG X 207      66.470  76.160  64.120  0.00  0.00            
ATOM   3271  CA  ARG X 207      67.640  77.820  64.860  0.00  0.00            
ATOM   3272  HA  ARG X 207      67.370  78.490  65.680  0.00  0.00            
ATOM   3273  CB  ARG X 207      68.650  76.760  65.270  0.00  0.00            
ATOM   3274  HB1 ARG X 207      69.090  76.220  64.430  0.00  0.00            
ATOM   3275  HB2 ARG X 207      68.150  76.080  65.960  0.00  0.00            
ATOM   3276  CG  ARG X 207      69.800  77.340  66.090  0.00  0.00            
ATOM   3277  HG1 ARG X 207      70.570  77.820  65.490  0.00  0.00            
ATOM   3278  HG2 ARG X 207      70.160  76.460  66.610  0.00  0.00            
ATOM   3279  CD  ARG X 207      69.400  78.220  67.280  0.00  0.00            
ATOM   3280  HD1 ARG X 207      68.490  77.950  67.810  0.00  0.00            
ATOM   3281  HD2 ARG X 207      69.220  79.190  66.820  0.00  0.00            
ATOM   3282  NE  ARG X 207      70.530  78.210  68.200  0.00  0.00            
ATOM   3283  HE  ARG X 207      71.420  77.940  67.800  0.00  0.00            
ATOM   3284  CZ  ARG X 207      70.590  78.540  69.500  0.00  0.00            
ATOM   3285  NH1 ARG X 207      69.590  79.120  70.180  0.00  0.00            
ATOM   3286 HH11 ARG X 207      68.760  79.410  69.680  0.00  0.00            
ATOM   3287 HH12 ARG X 207      69.840  79.320  71.130  0.00  0.00            
ATOM   3288  NH2 ARG X 207      71.740  78.340  70.150  0.00  0.00            
ATOM   3289 HH21 ARG X 207      72.310  77.520  69.970  0.00  0.00            
ATOM   3290 HH22 ARG X 207      71.670  78.640  71.110  0.00  0.00            
ATOM   3291  C   ARG X 207      68.410  78.670  63.860  0.00  0.00            
ATOM   3292  O   ARG X 207      68.900  79.740  64.220  0.00  0.00            
ATOM   3293  N   GLU X 208      68.220  78.370  62.570  0.00  0.00            
ATOM   3294  H   GLU X 208      67.940  77.420  62.390  0.00  0.00            
ATOM   3295  CA  GLU X 208      68.690  79.290  61.550  0.00  0.00            
ATOM   3296  HA  GLU X 208      69.710  79.640  61.690  0.00  0.00            
ATOM   3297  CB  GLU X 208      68.600  78.560  60.210  0.00  0.00            
ATOM   3298  HB1 GLU X 208      67.550  78.450  59.940  0.00  0.00            
ATOM   3299  HB2 GLU X 208      69.060  77.580  60.280  0.00  0.00            
ATOM   3300  CG  GLU X 208      69.180  79.390  59.070  0.00  0.00            
ATOM   3301  HG1 GLU X 208      70.240  79.160  58.960  0.00  0.00            
ATOM   3302  HG2 GLU X 208      69.100  80.450  59.330  0.00  0.00            
ATOM   3303  CD  GLU X 208      68.560  79.320  57.680  0.00  0.00            
ATOM   3304  OE1 GLU X 208      68.370  78.270  57.040  0.00  0.00            
ATOM   3305  OE2 GLU X 208      68.160  80.390  57.170  0.00  0.00            
ATOM   3306  C   GLU X 208      67.850  80.560  61.560  0.00  0.00            
ATOM   3307  O   GLU X 208      68.360  81.660  61.370  0.00  0.00            
ATOM   3308  N   ARG X 209      66.570  80.370  61.890  0.00  0.00            
ATOM   3309  H   ARG X 209      66.280  79.400  61.920  0.00  0.00            
ATOM   3310  CA  ARG X 209      65.580  81.430  61.930  0.00  0.00            
ATOM   3311  HA  ARG X 209      65.760  82.120  61.110  0.00  0.00            
ATOM   3312  CB  ARG X 209      64.170  80.890  61.690  0.00  0.00            
ATOM   3313  HB1 ARG X 209      63.930  80.110  62.410  0.00  0.00            
ATOM   3314  HB2 ARG X 209      64.150  80.540  60.660  0.00  0.00            
ATOM   3315  CG  ARG X 209      63.030  81.900  61.720  0.00  0.00            
ATOM   3316  HG1 ARG X 209      63.210  82.560  60.870  0.00  0.00            
ATOM   3317  HG2 ARG X 209      63.020  82.560  62.590  0.00  0.00            
ATOM   3318  CD  ARG X 209      61.670  81.240  61.550  0.00  0.00            
ATOM   3319  HD1 ARG X 209      60.920  82.030  61.610  0.00  0.00            
ATOM   3320  HD2 ARG X 209      61.480  80.620  62.420  0.00  0.00            
ATOM   3321  NE  ARG X 209      61.530  80.570  60.250  0.00  0.00            
ATOM   3322  HE  ARG X 209      61.890  81.020  59.420  0.00  0.00            
ATOM   3323  CZ  ARG X 209      60.970  79.360  60.080  0.00  0.00            
ATOM   3324  NH1 ARG X 209      60.190  78.770  60.980  0.00  0.00            
ATOM   3325 HH11 ARG X 209      59.870  79.260  61.810  0.00  0.00            
ATOM   3326 HH12 ARG X 209      59.970  77.790  60.850  0.00  0.00            
ATOM   3327  NH2 ARG X 209      61.260  78.700  58.950  0.00  0.00            
ATOM   3328 HH21 ARG X 209      62.010  79.080  58.380  0.00  0.00            
ATOM   3329 HH22 ARG X 209      60.610  77.980  58.670  0.00  0.00            
ATOM   3330  C   ARG X 209      65.770  82.240  63.200  0.00  0.00            
ATOM   3331  O   ARG X 209      65.510  83.440  63.200  0.00  0.00            
ATOM   3332  N   GLU X 210      66.270  81.570  64.240  0.00  0.00            
ATOM   3333  H   GLU X 210      66.110  80.580  64.380  0.00  0.00            
ATOM   3334  CA  GLU X 210      66.620  82.230  65.480  0.00  0.00            
ATOM   3335  HA  GLU X 210      65.790  82.930  65.610  0.00  0.00            
ATOM   3336  CB  GLU X 210      66.650  81.080  66.470  0.00  0.00            
ATOM   3337  HB1 GLU X 210      67.450  80.360  66.290  0.00  0.00            
ATOM   3338  HB2 GLU X 210      65.740  80.500  66.350  0.00  0.00            
ATOM   3339  CG  GLU X 210      66.620  81.600  67.900  0.00  0.00            
ATOM   3340  HG1 GLU X 210      65.930  82.440  67.950  0.00  0.00            
ATOM   3341  HG2 GLU X 210      67.630  81.940  68.110  0.00  0.00            
ATOM   3342  CD  GLU X 210      66.150  80.570  68.930  0.00  0.00            
ATOM   3343  OE1 GLU X 210      64.970  80.490  69.310  0.00  0.00            
ATOM   3344  OE2 GLU X 210      67.100  79.910  69.400  0.00  0.00            
ATOM   3345  C   GLU X 210      67.880  83.080  65.440  0.00  0.00            
ATOM   3346  O   GLU X 210      67.900  84.260  65.780  0.00  0.00            
ATOM   3347  N   ILE X 211      68.890  82.560  64.740  0.00  0.00            
ATOM   3348  H   ILE X 211      68.830  81.670  64.250  0.00  0.00            
ATOM   3349  CA  ILE X 211      70.140  83.280  64.600  0.00  0.00            
ATOM   3350  HA  ILE X 211      70.570  83.660  65.530  0.00  0.00            
ATOM   3351  CB  ILE X 211      71.180  82.370  63.980  0.00  0.00            
ATOM   3352  HB  ILE X 211      70.730  81.940  63.080  0.00  0.00            
ATOM   3353  CG2 ILE X 211      72.390  83.170  63.510  0.00  0.00            
ATOM   3354 HG21 ILE X 211      72.150  83.910  62.750  0.00  0.00            
ATOM   3355 HG22 ILE X 211      72.870  83.720  64.330  0.00  0.00            
ATOM   3356 HG23 ILE X 211      73.180  82.580  63.060  0.00  0.00            
ATOM   3357  CG1 ILE X 211      71.660  81.200  64.840  0.00  0.00            
ATOM   3358 HG11 ILE X 211      70.820  80.870  65.450  0.00  0.00            
ATOM   3359 HG12 ILE X 211      72.300  81.600  65.620  0.00  0.00            
ATOM   3360  CD  ILE X 211      72.400  80.050  64.160  0.00  0.00            
ATOM   3361  HD1 ILE X 211      72.560  79.290  64.930  0.00  0.00            
ATOM   3362  HD2 ILE X 211      71.730  79.730  63.360  0.00  0.00            
ATOM   3363  HD3 ILE X 211      73.280  80.390  63.610  0.00  0.00            
ATOM   3364  C   ILE X 211      69.890  84.540  63.770  0.00  0.00            
ATOM   3365  O   ILE X 211      70.290  85.630  64.160  0.00  0.00            
ATOM   3366  N   LYS X 212      69.280  84.390  62.600  0.00  0.00            
ATOM   3367  H   LYS X 212      69.000  83.450  62.320  0.00  0.00            
ATOM   3368  CA  LYS X 212      69.010  85.540  61.760  0.00  0.00            
ATOM   3369  HA  LYS X 212      69.930  86.130  61.690  0.00  0.00            
ATOM   3370  CB  LYS X 212      68.500  85.050  60.410  0.00  0.00            
ATOM   3371  HB1 LYS X 212      68.040  85.830  59.800  0.00  0.00            
ATOM   3372  HB2 LYS X 212      67.740  84.280  60.560  0.00  0.00            
ATOM   3373  CG  LYS X 212      69.640  84.340  59.680  0.00  0.00            
ATOM   3374  HG1 LYS X 212      70.160  83.750  60.430  0.00  0.00            
ATOM   3375  HG2 LYS X 212      70.330  85.050  59.230  0.00  0.00            
ATOM   3376  CD  LYS X 212      69.090  83.480  58.550  0.00  0.00            
ATOM   3377  HD1 LYS X 212      68.280  84.060  58.110  0.00  0.00            
ATOM   3378  HD2 LYS X 212      68.620  82.610  59.000  0.00  0.00            
ATOM   3379  CE  LYS X 212      70.160  83.120  57.520  0.00  0.00            
ATOM   3380  HE1 LYS X 212      70.880  82.440  57.970  0.00  0.00            
ATOM   3381  HE2 LYS X 212      70.650  84.030  57.180  0.00  0.00            
ATOM   3382  NZ  LYS X 212      69.590  82.540  56.290  0.00  0.00            
ATOM   3383  HZ1 LYS X 212      69.040  83.190  55.750  0.00  0.00            
ATOM   3384  HZ2 LYS X 212      70.350  82.180  55.730  0.00  0.00            
ATOM   3385  HZ3 LYS X 212      68.950  81.820  56.610  0.00  0.00            
ATOM   3386  C   LYS X 212      67.970  86.480  62.340  0.00  0.00            
ATOM   3387  O   LYS X 212      67.900  87.590  61.810  0.00  0.00            
ATOM   3388  N   ALA X 213      67.170  86.130  63.340  0.00  0.00            
ATOM   3389  H   ALA X 213      67.260  85.180  63.680  0.00  0.00            
ATOM   3390  CA  ALA X 213      66.310  87.060  64.040  0.00  0.00            
ATOM   3391  HA  ALA X 213      65.780  87.750  63.380  0.00  0.00            
ATOM   3392  CB  ALA X 213      65.280  86.280  64.860  0.00  0.00            
ATOM   3393  HB1 ALA X 213      65.830  85.540  65.450  0.00  0.00            
ATOM   3394  HB2 ALA X 213      64.630  86.920  65.460  0.00  0.00            
ATOM   3395  HB3 ALA X 213      64.610  85.710  64.230  0.00  0.00            
ATOM   3396  C   ALA X 213      67.150  88.000  64.890  0.00  0.00            
ATOM   3397  O   ALA X 213      66.630  88.990  65.400  0.00  0.00            
ATOM   3398  N   PHE X 214      68.310  87.580  65.390  0.00  0.00            
ATOM   3399  H   PHE X 214      68.600  86.650  65.120  0.00  0.00            
ATOM   3400  CA  PHE X 214      69.080  88.230  66.440  0.00  0.00            
ATOM   3401  HA  PHE X 214      68.410  88.320  67.290  0.00  0.00            
ATOM   3402  CB  PHE X 214      70.110  87.260  67.010  0.00  0.00            
ATOM   3403  HB1 PHE X 214      70.760  86.910  66.210  0.00  0.00            
ATOM   3404  HB2 PHE X 214      69.630  86.350  67.370  0.00  0.00            
ATOM   3405  CG  PHE X 214      70.890  87.880  68.150  0.00  0.00            
ATOM   3406  CD1 PHE X 214      70.620  87.610  69.490  0.00  0.00            
ATOM   3407  HD1 PHE X 214      69.730  87.030  69.690  0.00  0.00            
ATOM   3408  CE1 PHE X 214      71.540  87.920  70.500  0.00  0.00            
ATOM   3409  HE1 PHE X 214      71.310  87.760  71.540  0.00  0.00            
ATOM   3410  CZ  PHE X 214      72.780  88.500  70.190  0.00  0.00            
ATOM   3411  HZ  PHE X 214      73.520  88.750  70.930  0.00  0.00            
ATOM   3412  CE2 PHE X 214      73.080  88.780  68.850  0.00  0.00            
ATOM   3413  HE2 PHE X 214      74.020  89.250  68.600  0.00  0.00            
ATOM   3414  CD2 PHE X 214      72.160  88.410  67.860  0.00  0.00            
ATOM   3415  HD2 PHE X 214      72.410  88.530  66.820  0.00  0.00            
ATOM   3416  C   PHE X 214      69.680  89.520  65.910  0.00  0.00            
ATOM   3417  O   PHE X 214      70.350  89.570  64.880  0.00  0.00            
ATOM   3418  N   VAL X 215      69.410  90.610  66.630  0.00  0.00            
ATOM   3419  H   VAL X 215      68.850  90.460  67.460  0.00  0.00            
ATOM   3420  CA  VAL X 215      70.210  91.810  66.610  0.00  0.00            
ATOM   3421  HA  VAL X 215      70.770  91.830  65.670  0.00  0.00            
ATOM   3422  CB  VAL X 215      69.410  93.100  66.550  0.00  0.00            
ATOM   3423  HB  VAL X 215      68.910  93.260  67.500  0.00  0.00            
ATOM   3424  CG1 VAL X 215      70.280  94.330  66.290  0.00  0.00            
ATOM   3425 HG11 VAL X 215      69.630  95.190  66.410  0.00  0.00            
ATOM   3426 HG12 VAL X 215      70.980  94.390  67.120  0.00  0.00            
ATOM   3427 HG13 VAL X 215      70.800  94.320  65.330  0.00  0.00            
ATOM   3428  CG2 VAL X 215      68.290  93.080  65.510  0.00  0.00            
ATOM   3429 HG21 VAL X 215      67.840  94.060  65.390  0.00  0.00            
ATOM   3430 HG22 VAL X 215      68.790  92.820  64.570  0.00  0.00            
ATOM   3431 HG23 VAL X 215      67.480  92.360  65.650  0.00  0.00            
ATOM   3432  C   VAL X 215      71.210  91.890  67.760  0.00  0.00            
ATOM   3433  O   VAL X 215      70.850  91.760  68.920  0.00  0.00            
ATOM   3434  N   PRO X 216      72.510  92.040  67.500  0.00  0.00            
ATOM   3435  CD  PRO X 216      73.200  92.180  66.230  0.00  0.00            
ATOM   3436  HD1 PRO X 216      72.730  92.930  65.590  0.00  0.00            
ATOM   3437  HD2 PRO X 216      73.170  91.290  65.600  0.00  0.00            
ATOM   3438  CG  PRO X 216      74.680  92.490  66.490  0.00  0.00            
ATOM   3439  HG1 PRO X 216      74.800  93.570  66.580  0.00  0.00            
ATOM   3440  HG2 PRO X 216      75.380  92.090  65.760  0.00  0.00            
ATOM   3441  CB  PRO X 216      74.870  91.960  67.900  0.00  0.00            
ATOM   3442  HB1 PRO X 216      75.570  92.460  68.570  0.00  0.00            
ATOM   3443  HB2 PRO X 216      75.070  90.900  67.720  0.00  0.00            
ATOM   3444  CA  PRO X 216      73.500  92.120  68.550  0.00  0.00            
ATOM   3445  HA  PRO X 216      73.390  91.320  69.290  0.00  0.00            
ATOM   3446  C   PRO X 216      73.330  93.410  69.350  0.00  0.00            
ATOM   3447  O   PRO X 216      73.030  94.430  68.740  0.00  0.00            
ATOM   3448  N   GLU X 217      73.490  93.350  70.670  0.00  0.00            
ATOM   3449  H   GLU X 217      73.970  92.540  71.030  0.00  0.00            
ATOM   3450  CA  GLU X 217      73.180  94.430  71.590  0.00  0.00            
ATOM   3451  HA  GLU X 217      72.630  95.190  71.050  0.00  0.00            
ATOM   3452  CB  GLU X 217      72.520  93.820  72.820  0.00  0.00            
ATOM   3453  HB1 GLU X 217      73.180  93.210  73.440  0.00  0.00            
ATOM   3454  HB2 GLU X 217      71.630  93.250  72.510  0.00  0.00            
ATOM   3455  CG  GLU X 217      72.120  94.970  73.730  0.00  0.00            
ATOM   3456  HG1 GLU X 217      71.700  95.790  73.150  0.00  0.00            
ATOM   3457  HG2 GLU X 217      73.040  95.300  74.210  0.00  0.00            
ATOM   3458  CD  GLU X 217      71.020  94.680  74.740  0.00  0.00            
ATOM   3459  OE1 GLU X 217      70.900  93.540  75.230  0.00  0.00            
ATOM   3460  OE2 GLU X 217      70.320  95.650  75.140  0.00  0.00            
ATOM   3461  C   GLU X 217      74.500  95.100  71.940  0.00  0.00            
ATOM   3462  O   GLU X 217      75.460  94.420  72.310  0.00  0.00            
ATOM   3463  N   GLU X 218      74.540  96.430  71.960  0.00  0.00            
ATOM   3464  H   GLU X 218      73.670  96.900  71.770  0.00  0.00            
ATOM   3465  CA  GLU X 218      75.750  97.240  71.980  0.00  0.00            
ATOM   3466  HA  GLU X 218      76.520  96.470  72.010  0.00  0.00            
ATOM   3467  CB  GLU X 218      75.930  98.010  70.680  0.00  0.00            
ATOM   3468  HB1 GLU X 218      75.780  97.280  69.890  0.00  0.00            
ATOM   3469  HB2 GLU X 218      76.920  98.470  70.710  0.00  0.00            
ATOM   3470  CG  GLU X 218      74.990  99.200  70.450  0.00  0.00            
ATOM   3471  HG1 GLU X 218      75.570 100.050  70.100  0.00  0.00            
ATOM   3472  HG2 GLU X 218      74.620  99.510  71.420  0.00  0.00            
ATOM   3473  CD  GLU X 218      73.840  98.860  69.510  0.00  0.00            
ATOM   3474  OE1 GLU X 218      74.000  98.150  68.500  0.00  0.00            
ATOM   3475  OE2 GLU X 218      72.640  99.070  69.800  0.00  0.00            
ATOM   3476  C   GLU X 218      76.040  98.080  73.220  0.00  0.00            
ATOM   3477  O   GLU X 218      75.190  98.510  73.990  0.00  0.00            
ATOM   3478  N   PHE X 219      77.350  98.220  73.410  0.00  0.00            
ATOM   3479  H   PHE X 219      78.010  97.880  72.730  0.00  0.00            
ATOM   3480  CA  PHE X 219      77.800  99.400  74.130  0.00  0.00            
ATOM   3481  HA  PHE X 219      76.970 100.080  73.930  0.00  0.00            
ATOM   3482  CB  PHE X 219      78.020  99.090  75.600  0.00  0.00            
ATOM   3483  HB1 PHE X 219      77.070  98.780  76.050  0.00  0.00            
ATOM   3484  HB2 PHE X 219      78.290 100.050  76.040  0.00  0.00            
ATOM   3485  CG  PHE X 219      79.160  98.150  75.940  0.00  0.00            
ATOM   3486  CD1 PHE X 219      78.890  96.780  76.030  0.00  0.00            
ATOM   3487  HD1 PHE X 219      77.900  96.390  75.900  0.00  0.00            
ATOM   3488  CE1 PHE X 219      79.950  95.920  76.330  0.00  0.00            
ATOM   3489  HE1 PHE X 219      79.720  94.860  76.320  0.00  0.00            
ATOM   3490  CZ  PHE X 219      81.270  96.390  76.420  0.00  0.00            
ATOM   3491  HZ  PHE X 219      82.020  95.710  76.810  0.00  0.00            
ATOM   3492  CE2 PHE X 219      81.500  97.770  76.360  0.00  0.00            
ATOM   3493  HE2 PHE X 219      82.490  98.080  76.680  0.00  0.00            
ATOM   3494  CD2 PHE X 219      80.460  98.650  76.100  0.00  0.00            
ATOM   3495  HD2 PHE X 219      80.710  99.700  75.960  0.00  0.00            
ATOM   3496  C   PHE X 219      78.930 100.180  73.470  0.00  0.00            
ATOM   3497  O   PHE X 219      79.580  99.630  72.580  0.00  0.00            
ATOM   3498  N   TRP X 220      79.050 101.450  73.880  0.00  0.00            
ATOM   3499  H   TRP X 220      78.450 101.790  74.610  0.00  0.00            
ATOM   3500  CA  TRP X 220      80.030 102.420  73.420  0.00  0.00            
ATOM   3501  HA  TRP X 220      80.530 101.970  72.570  0.00  0.00            
ATOM   3502  CB  TRP X 220      79.310 103.690  72.960  0.00  0.00            
ATOM   3503  HB1 TRP X 220      80.010 104.530  72.990  0.00  0.00            
ATOM   3504  HB2 TRP X 220      78.440 103.950  73.570  0.00  0.00            
ATOM   3505  CG  TRP X 220      78.850 103.580  71.550  0.00  0.00            
ATOM   3506  CD1 TRP X 220      79.700 103.690  70.500  0.00  0.00            
ATOM   3507  HD1 TRP X 220      80.760 103.850  70.550  0.00  0.00            
ATOM   3508  NE1 TRP X 220      78.920 103.690  69.360  0.00  0.00            
ATOM   3509  HE1 TRP X 220      79.300 103.840  68.430  0.00  0.00            
ATOM   3510  CE2 TRP X 220      77.610 103.410  69.670  0.00  0.00            
ATOM   3511  CZ2 TRP X 220      76.480 103.180  68.880  0.00  0.00            
ATOM   3512  HZ2 TRP X 220      76.500 103.240  67.800  0.00  0.00            
ATOM   3513  CH2 TRP X 220      75.280 102.730  69.440  0.00  0.00            
ATOM   3514  HH2 TRP X 220      74.470 102.580  68.730  0.00  0.00            
ATOM   3515  CZ3 TRP X 220      75.180 102.480  70.810  0.00  0.00            
ATOM   3516  HZ3 TRP X 220      74.270 102.050  71.190  0.00  0.00            
ATOM   3517  CE3 TRP X 220      76.300 102.770  71.610  0.00  0.00            
ATOM   3518  HE3 TRP X 220      76.160 102.780  72.680  0.00  0.00            
ATOM   3519  CD2 TRP X 220      77.530 103.160  71.070  0.00  0.00            
ATOM   3520  C   TRP X 220      80.980 102.830  74.540  0.00  0.00            
ATOM   3521  O   TRP X 220      80.620 102.840  75.710  0.00  0.00            
ATOM   3522  N   GLU X 221      82.160 103.320  74.150  0.00  0.00            
ATOM   3523  H   GLU X 221      82.440 103.200  73.190  0.00  0.00            
ATOM   3524  CA  GLU X 221      83.210 103.860  74.980  0.00  0.00            
ATOM   3525  HA  GLU X 221      82.690 104.350  75.810  0.00  0.00            
ATOM   3526  CB  GLU X 221      84.210 102.850  75.520  0.00  0.00            
ATOM   3527  HB1 GLU X 221      84.810 103.440  76.210  0.00  0.00            
ATOM   3528  HB2 GLU X 221      84.800 102.390  74.730  0.00  0.00            
ATOM   3529  CG  GLU X 221      83.550 101.740  76.340  0.00  0.00            
ATOM   3530  HG1 GLU X 221      82.980 101.210  75.570  0.00  0.00            
ATOM   3531  HG2 GLU X 221      82.820 102.120  77.050  0.00  0.00            
ATOM   3532  CD  GLU X 221      84.580 100.840  76.990  0.00  0.00            
ATOM   3533  OE1 GLU X 221      84.620 100.750  78.240  0.00  0.00            
ATOM   3534  OE2 GLU X 221      85.430 100.230  76.300  0.00  0.00            
ATOM   3535  C   GLU X 221      83.900 105.000  74.250  0.00  0.00            
ATOM   3536  O   GLU X 221      84.300 104.760  73.110  0.00  0.00            
ATOM   3537  N   VAL X 222      84.220 106.110  74.920  0.00  0.00            
ATOM   3538  H   VAL X 222      83.840 106.190  75.850  0.00  0.00            
ATOM   3539  CA  VAL X 222      84.820 107.330  74.420  0.00  0.00            
ATOM   3540  HA  VAL X 222      85.210 107.060  73.430  0.00  0.00            
ATOM   3541  CB  VAL X 222      83.740 108.400  74.380  0.00  0.00            
ATOM   3542  HB  VAL X 222      83.590 108.810  75.380  0.00  0.00            
ATOM   3543  CG1 VAL X 222      84.190 109.590  73.540  0.00  0.00            
ATOM   3544 HG11 VAL X 222      85.260 109.810  73.590  0.00  0.00            
ATOM   3545 HG12 VAL X 222      83.950 109.480  72.480  0.00  0.00            
ATOM   3546 HG13 VAL X 222      83.630 110.430  73.950  0.00  0.00            
ATOM   3547  CG2 VAL X 222      82.400 107.960  73.800  0.00  0.00            
ATOM   3548 HG21 VAL X 222      81.750 108.830  73.930  0.00  0.00            
ATOM   3549 HG22 VAL X 222      82.560 107.650  72.770  0.00  0.00            
ATOM   3550 HG23 VAL X 222      81.920 107.150  74.340  0.00  0.00            
ATOM   3551  C   VAL X 222      86.100 107.730  75.150  0.00  0.00            
ATOM   3552  O   VAL X 222      86.030 107.850  76.370  0.00  0.00            
ATOM   3553  N   ASP X 223      87.140 108.090  74.400  0.00  0.00            
ATOM   3554  H   ASP X 223      87.090 108.010  73.390  0.00  0.00            
ATOM   3555  CA  ASP X 223      88.340 108.710  74.940  0.00  0.00            
ATOM   3556  HA  ASP X 223      88.230 109.080  75.960  0.00  0.00            
ATOM   3557  CB  ASP X 223      89.450 107.670  75.010  0.00  0.00            
ATOM   3558  HB1 ASP X 223      89.270 106.980  75.840  0.00  0.00            
ATOM   3559  HB2 ASP X 223      90.420 108.130  75.190  0.00  0.00            
ATOM   3560  CG  ASP X 223      89.660 106.790  73.780  0.00  0.00            
ATOM   3561  OD1 ASP X 223      90.630 107.130  73.060  0.00  0.00            
ATOM   3562  OD2 ASP X 223      88.980 105.760  73.630  0.00  0.00            
ATOM   3563  C   ASP X 223      88.800 109.890  74.100  0.00  0.00            
ATOM   3564  O   ASP X 223      88.400 110.110  72.970  0.00  0.00            
ATOM   3565  N   ALA X 224      89.600 110.790  74.680  0.00  0.00            
ATOM   3566  H   ALA X 224      89.740 110.760  75.680  0.00  0.00            
ATOM   3567  CA  ALA X 224      89.980 111.990  73.950  0.00  0.00            
ATOM   3568  HA  ALA X 224      89.820 111.890  72.880  0.00  0.00            
ATOM   3569  CB  ALA X 224      89.080 113.160  74.320  0.00  0.00            
ATOM   3570  HB1 ALA X 224      89.020 113.280  75.410  0.00  0.00            
ATOM   3571  HB2 ALA X 224      89.420 114.020  73.740  0.00  0.00            
ATOM   3572  HB3 ALA X 224      88.090 112.890  73.940  0.00  0.00            
ATOM   3573  C   ALA X 224      91.440 112.350  74.180  0.00  0.00            
ATOM   3574  O   ALA X 224      92.120 111.880  75.100  0.00  0.00            
ATOM   3575  N   SER X 225      92.010 113.120  73.260  0.00  0.00            
ATOM   3576  H   SER X 225      91.560 113.290  72.370  0.00  0.00            
ATOM   3577  CA  SER X 225      93.270 113.830  73.410  0.00  0.00            
ATOM   3578  HA  SER X 225      93.850 113.490  74.270  0.00  0.00            
ATOM   3579  CB  SER X 225      94.220 113.560  72.250  0.00  0.00            
ATOM   3580  HB1 SER X 225      93.870 114.080  71.370  0.00  0.00            
ATOM   3581  HB2 SER X 225      94.200 112.470  72.130  0.00  0.00            
ATOM   3582  OG  SER X 225      95.500 114.120  72.470  0.00  0.00            
ATOM   3583  HG  SER X 225      96.200 113.840  71.880  0.00  0.00            
ATOM   3584  C   SER X 225      93.030 115.340  73.430  0.00  0.00            
ATOM   3585  O   SER X 225      92.160 115.780  72.690  0.00  0.00            
ATOM   3586  N   THR X 226      93.770 116.100  74.240  0.00  0.00            
ATOM   3587  H   THR X 226      94.570 115.680  74.700  0.00  0.00            
ATOM   3588  CA  THR X 226      93.770 117.540  74.360  0.00  0.00            
ATOM   3589  HA  THR X 226      93.370 117.980  73.440  0.00  0.00            
ATOM   3590  CB  THR X 226      93.060 118.000  75.630  0.00  0.00            
ATOM   3591  HB  THR X 226      93.090 119.080  75.790  0.00  0.00            
ATOM   3592  CG2 THR X 226      91.590 117.610  75.750  0.00  0.00            
ATOM   3593 HG21 THR X 226      91.050 118.280  75.080  0.00  0.00            
ATOM   3594 HG22 THR X 226      91.440 116.590  75.380  0.00  0.00            
ATOM   3595 HG23 THR X 226      91.150 117.660  76.740  0.00  0.00            
ATOM   3596  OG1 THR X 226      93.670 117.390  76.740  0.00  0.00            
ATOM   3597  HG1 THR X 226      94.290 116.710  76.450  0.00  0.00            
ATOM   3598  C   THR X 226      95.160 118.150  74.380  0.00  0.00            
ATOM   3599  O   THR X 226      96.100 117.490  74.810  0.00  0.00            
ATOM   3600  N   THR X 227      95.390 119.430  74.070  0.00  0.00            
ATOM   3601  H   THR X 227      94.580 119.990  73.830  0.00  0.00            
ATOM   3602  CA  THR X 227      96.680 120.070  74.240  0.00  0.00            
ATOM   3603  HA  THR X 227      97.510 119.370  74.100  0.00  0.00            
ATOM   3604  CB  THR X 227      97.020 121.110  73.180  0.00  0.00            
ATOM   3605  HB  THR X 227      97.730 121.810  73.600  0.00  0.00            
ATOM   3606  CG2 THR X 227      97.520 120.430  71.910  0.00  0.00            
ATOM   3607 HG21 THR X 227      97.560 121.030  70.990  0.00  0.00            
ATOM   3608 HG22 THR X 227      98.480 119.920  72.040  0.00  0.00            
ATOM   3609 HG23 THR X 227      96.840 119.610  71.700  0.00  0.00            
ATOM   3610  OG1 THR X 227      95.940 121.920  72.760  0.00  0.00            
ATOM   3611  HG1 THR X 227      95.760 122.530  73.480  0.00  0.00            
ATOM   3612  C   THR X 227      96.860 120.600  75.650  0.00  0.00            
ATOM   3613  O   THR X 227      95.830 120.970  76.220  0.00  0.00            
ATOM   3614  N   THR X 228      98.070 120.780  76.180  0.00  0.00            
ATOM   3615  H   THR X 228      98.790 120.480  75.540  0.00  0.00            
ATOM   3616  CA  THR X 228      98.400 121.600  77.330  0.00  0.00            
ATOM   3617  HA  THR X 228      97.530 121.670  77.990  0.00  0.00            
ATOM   3618  CB  THR X 228      99.550 121.030  78.140  0.00  0.00            
ATOM   3619  HB  THR X 228      99.710 121.700  78.990  0.00  0.00            
ATOM   3620  CG2 THR X 228      99.210 119.660  78.740  0.00  0.00            
ATOM   3621 HG21 THR X 228      99.220 118.880  77.980  0.00  0.00            
ATOM   3622 HG22 THR X 228     100.040 119.490  79.430  0.00  0.00            
ATOM   3623 HG23 THR X 228      98.220 119.650  79.190  0.00  0.00            
ATOM   3624  OG1 THR X 228     100.740 120.810  77.410  0.00  0.00            
ATOM   3625  HG1 THR X 228     100.580 120.050  76.840  0.00  0.00            
ATOM   3626  C   THR X 228      98.940 122.940  76.840  0.00  0.00            
ATOM   3627  O   THR X 228      99.220 123.120  75.660  0.00  0.00            
ATOM   3628  N   PRO X 229      99.000 123.940  77.730  0.00  0.00            
ATOM   3629  CD  PRO X 229      98.120 124.020  78.870  0.00  0.00            
ATOM   3630  HD1 PRO X 229      98.640 123.590  79.720  0.00  0.00            
ATOM   3631  HD2 PRO X 229      97.160 123.520  78.750  0.00  0.00            
ATOM   3632  CG  PRO X 229      97.890 125.510  79.130  0.00  0.00            
ATOM   3633  HG1 PRO X 229      97.680 125.810  80.150  0.00  0.00            
ATOM   3634  HG2 PRO X 229      97.040 125.700  78.470  0.00  0.00            
ATOM   3635  CB  PRO X 229      99.150 126.170  78.560  0.00  0.00            
ATOM   3636  HB1 PRO X 229      99.870 126.260  79.360  0.00  0.00            
ATOM   3637  HB2 PRO X 229      98.850 127.210  78.380  0.00  0.00            
ATOM   3638  CA  PRO X 229      99.470 125.260  77.370  0.00  0.00            
ATOM   3639  HA  PRO X 229      98.890 125.570  76.500  0.00  0.00            
ATOM   3640  C   PRO X 229     100.940 125.370  76.980  0.00  0.00            
ATOM   3641  O   PRO X 229     101.320 126.290  76.270  0.00  0.00            
ATOM   3642  N   SER X 230     101.720 124.310  77.220  0.00  0.00            
ATOM   3643  H   SER X 230     101.390 123.600  77.870  0.00  0.00            
ATOM   3644  CA  SER X 230     103.090 124.200  76.770  0.00  0.00            
ATOM   3645  HA  SER X 230     103.490 125.200  76.600  0.00  0.00            
ATOM   3646  CB  SER X 230     104.030 123.720  77.880  0.00  0.00            
ATOM   3647  HB1 SER X 230     105.080 123.760  77.590  0.00  0.00            
ATOM   3648  HB2 SER X 230     103.690 122.700  78.070  0.00  0.00            
ATOM   3649  OG  SER X 230     103.840 124.520  79.030  0.00  0.00            
ATOM   3650  HG  SER X 230     103.080 124.200  79.510  0.00  0.00            
ATOM   3651  C   SER X 230     103.210 123.460  75.450  0.00  0.00            
ATOM   3652  O   SER X 230     104.280 123.160  74.930  0.00  0.00            
ATOM   3653  N   GLY X 231     102.080 123.080  74.850  0.00  0.00            
ATOM   3654  H   GLY X 231     101.160 123.190  75.270  0.00  0.00            
ATOM   3655  CA  GLY X 231     102.000 122.540  73.500  0.00  0.00            
ATOM   3656  HA1 GLY X 231     102.820 122.890  72.870  0.00  0.00            
ATOM   3657  HA2 GLY X 231     101.140 122.970  72.990  0.00  0.00            
ATOM   3658  C   GLY X 231     102.010 121.020  73.390  0.00  0.00            
ATOM   3659  O   GLY X 231     101.730 120.420  72.360  0.00  0.00            
ATOM   3660  N   GLU X 232     102.150 120.360  74.540  0.00  0.00            
ATOM   3661  H   GLU X 232     102.200 120.940  75.360  0.00  0.00            
ATOM   3662  CA  GLU X 232     102.330 118.930  74.720  0.00  0.00            
ATOM   3663  HA  GLU X 232     102.680 118.400  73.830  0.00  0.00            
ATOM   3664  CB  GLU X 232     103.200 118.640  75.940  0.00  0.00            
ATOM   3665  HB1 GLU X 232     103.320 117.560  76.060  0.00  0.00            
ATOM   3666  HB2 GLU X 232     102.680 119.060  76.800  0.00  0.00            
ATOM   3667  CG  GLU X 232     104.600 119.220  75.820  0.00  0.00            
ATOM   3668  HG1 GLU X 232     105.110 119.350  76.780  0.00  0.00            
ATOM   3669  HG2 GLU X 232     104.480 120.200  75.360  0.00  0.00            
ATOM   3670  CD  GLU X 232     105.480 118.380  74.890  0.00  0.00            
ATOM   3671  OE1 GLU X 232     105.440 118.440  73.650  0.00  0.00            
ATOM   3672  OE2 GLU X 232     106.300 117.600  75.420  0.00  0.00            
ATOM   3673  C   GLU X 232     100.990 118.230  74.910  0.00  0.00            
ATOM   3674  O   GLU X 232     100.080 118.890  75.400  0.00  0.00            
ATOM   3675  N   ALA X 233     100.880 116.920  74.690  0.00  0.00            
ATOM   3676  H   ALA X 233     101.660 116.380  74.340  0.00  0.00            
ATOM   3677  CA  ALA X 233      99.610 116.220  74.750  0.00  0.00            
ATOM   3678  HA  ALA X 233      98.820 116.890  74.430  0.00  0.00            
ATOM   3679  CB  ALA X 233      99.560 114.990  73.840  0.00  0.00            
ATOM   3680  HB1 ALA X 233      99.720 115.300  72.810  0.00  0.00            
ATOM   3681  HB2 ALA X 233     100.330 114.250  74.050  0.00  0.00            
ATOM   3682  HB3 ALA X 233      98.600 114.480  73.830  0.00  0.00            
ATOM   3683  C   ALA X 233      99.250 115.780  76.170  0.00  0.00            
ATOM   3684  O   ALA X 233     100.090 115.150  76.800  0.00  0.00            
ATOM   3685  N   LEU X 234      97.960 115.960  76.440  0.00  0.00            
ATOM   3686  H   LEU X 234      97.360 116.380  75.750  0.00  0.00            
ATOM   3687  CA  LEU X 234      97.240 115.450  77.600  0.00  0.00            
ATOM   3688  HA  LEU X 234      97.880 114.940  78.320  0.00  0.00            
ATOM   3689  CB  LEU X 234      96.720 116.660  78.370  0.00  0.00            
ATOM   3690  HB1 LEU X 234      96.100 117.330  77.760  0.00  0.00            
ATOM   3691  HB2 LEU X 234      97.600 117.230  78.680  0.00  0.00            
ATOM   3692  CG  LEU X 234      95.890 116.230  79.570  0.00  0.00            
ATOM   3693  HG  LEU X 234      95.010 115.810  79.090  0.00  0.00            
ATOM   3694  CD1 LEU X 234      96.570 115.220  80.480  0.00  0.00            
ATOM   3695 HD11 LEU X 234      95.990 115.120  81.400  0.00  0.00            
ATOM   3696 HD12 LEU X 234      96.700 114.220  80.060  0.00  0.00            
ATOM   3697 HD13 LEU X 234      97.520 115.610  80.840  0.00  0.00            
ATOM   3698  CD2 LEU X 234      95.510 117.420  80.450  0.00  0.00            
ATOM   3699 HD21 LEU X 234      94.590 117.140  80.960  0.00  0.00            
ATOM   3700 HD22 LEU X 234      96.220 117.640  81.240  0.00  0.00            
ATOM   3701 HD23 LEU X 234      95.220 118.280  79.830  0.00  0.00            
ATOM   3702  C   LEU X 234      96.120 114.530  77.150  0.00  0.00            
ATOM   3703  O   LEU X 234      95.280 114.910  76.330  0.00  0.00            
ATOM   3704  N   ALA X 235      95.950 113.350  77.740  0.00  0.00            
ATOM   3705  H   ALA X 235      96.460 113.170  78.600  0.00  0.00            
ATOM   3706  CA  ALA X 235      94.940 112.380  77.350  0.00  0.00            
ATOM   3707  HA  ALA X 235      94.350 112.780  76.530  0.00  0.00            
ATOM   3708  CB  ALA X 235      95.660 111.120  76.880  0.00  0.00            
ATOM   3709  HB1 ALA X 235      96.200 111.370  75.970  0.00  0.00            
ATOM   3710  HB2 ALA X 235      96.270 110.570  77.600  0.00  0.00            
ATOM   3711  HB3 ALA X 235      94.830 110.470  76.610  0.00  0.00            
ATOM   3712  C   ALA X 235      93.990 112.030  78.490  0.00  0.00            
ATOM   3713  O   ALA X 235      94.300 112.180  79.670  0.00  0.00            
ATOM   3714  N   LEU X 236      92.750 111.640  78.170  0.00  0.00            
ATOM   3715  H   LEU X 236      92.540 111.720  77.190  0.00  0.00            
ATOM   3716  CA  LEU X 236      91.730 111.300  79.140  0.00  0.00            
ATOM   3717  HA  LEU X 236      92.150 110.720  79.960  0.00  0.00            
ATOM   3718  CB  LEU X 236      91.150 112.590  79.710  0.00  0.00            
ATOM   3719  HB1 LEU X 236      91.890 113.220  80.210  0.00  0.00            
ATOM   3720  HB2 LEU X 236      90.460 112.290  80.490  0.00  0.00            
ATOM   3721  CG  LEU X 236      90.400 113.450  78.700  0.00  0.00            
ATOM   3722  HG  LEU X 236      89.870 112.880  77.940  0.00  0.00            
ATOM   3723  CD1 LEU X 236      89.320 114.320  79.340  0.00  0.00            
ATOM   3724 HD11 LEU X 236      89.740 114.770  80.230  0.00  0.00            
ATOM   3725 HD12 LEU X 236      89.030 115.120  78.660  0.00  0.00            
ATOM   3726 HD13 LEU X 236      88.480 113.700  79.650  0.00  0.00            
ATOM   3727  CD2 LEU X 236      91.380 114.410  78.020  0.00  0.00            
ATOM   3728 HD21 LEU X 236      92.050 114.960  78.680  0.00  0.00            
ATOM   3729 HD22 LEU X 236      91.900 113.880  77.230  0.00  0.00            
ATOM   3730 HD23 LEU X 236      90.810 115.080  77.370  0.00  0.00            
ATOM   3731  C   LEU X 236      90.660 110.390  78.560  0.00  0.00            
ATOM   3732  O   LEU X 236      90.420 110.300  77.360  0.00  0.00            
ATOM   3733  N   GLN X 237      89.810 109.850  79.440  0.00  0.00            
ATOM   3734  H   GLN X 237      90.050 109.920  80.420  0.00  0.00            
ATOM   3735  CA  GLN X 237      88.660 109.050  79.080  0.00  0.00            
ATOM   3736  HA  GLN X 237      88.710 108.750  78.040  0.00  0.00            
ATOM   3737  CB  GLN X 237      88.690 107.680  79.760  0.00  0.00            
ATOM   3738  HB1 GLN X 237      87.720 107.200  79.780  0.00  0.00            
ATOM   3739  HB2 GLN X 237      88.960 107.760  80.810  0.00  0.00            
ATOM   3740  CG  GLN X 237      89.590 106.700  79.010  0.00  0.00            
ATOM   3741  HG1 GLN X 237      90.550 107.190  79.170  0.00  0.00            
ATOM   3742  HG2 GLN X 237      89.430 106.620  77.940  0.00  0.00            
ATOM   3743  CD  GLN X 237      89.580 105.340  79.700  0.00  0.00            
ATOM   3744  OE1 GLN X 237      90.610 104.720  79.970  0.00  0.00            
ATOM   3745  NE2 GLN X 237      88.420 104.730  79.930  0.00  0.00            
ATOM   3746 HE21 GLN X 237      87.590 105.220  79.630  0.00  0.00            
ATOM   3747 HE22 GLN X 237      88.470 104.040  80.670  0.00  0.00            
ATOM   3748  C   GLN X 237      87.420 109.870  79.400  0.00  0.00            
ATOM   3749  O   GLN X 237      87.340 110.540  80.420  0.00  0.00            
ATOM   3750  N   VAL X 238      86.340 109.710  78.620  0.00  0.00            
ATOM   3751  H   VAL X 238      86.400 108.970  77.930  0.00  0.00            
ATOM   3752  CA  VAL X 238      85.170 110.570  78.620  0.00  0.00            
ATOM   3753  HA  VAL X 238      85.080 111.060  79.590  0.00  0.00            
ATOM   3754  CB  VAL X 238      85.360 111.720  77.640  0.00  0.00            
ATOM   3755  HB  VAL X 238      84.360 112.130  77.500  0.00  0.00            
ATOM   3756  CG1 VAL X 238      86.250 112.860  78.110  0.00  0.00            
ATOM   3757 HG11 VAL X 238      87.220 112.450  78.380  0.00  0.00            
ATOM   3758 HG12 VAL X 238      86.370 113.630  77.340  0.00  0.00            
ATOM   3759 HG13 VAL X 238      85.720 113.360  78.920  0.00  0.00            
ATOM   3760  CG2 VAL X 238      85.860 111.260  76.270  0.00  0.00            
ATOM   3761 HG21 VAL X 238      85.220 110.460  75.920  0.00  0.00            
ATOM   3762 HG22 VAL X 238      85.790 112.000  75.470  0.00  0.00            
ATOM   3763 HG23 VAL X 238      86.880 110.880  76.370  0.00  0.00            
ATOM   3764  C   VAL X 238      83.850 109.830  78.490  0.00  0.00            
ATOM   3765  O   VAL X 238      82.800 110.440  78.290  0.00  0.00            
ATOM   3766  N   THR X 239      83.830 108.510  78.690  0.00  0.00            
ATOM   3767  H   THR X 239      84.730 108.050  78.790  0.00  0.00            
ATOM   3768  CA  THR X 239      82.570 107.800  78.730  0.00  0.00            
ATOM   3769  HA  THR X 239      82.120 108.010  77.760  0.00  0.00            
ATOM   3770  CB  THR X 239      82.780 106.290  78.890  0.00  0.00            
ATOM   3771  HB  THR X 239      83.160 106.100  79.890  0.00  0.00            
ATOM   3772  CG2 THR X 239      81.540 105.460  78.600  0.00  0.00            
ATOM   3773 HG21 THR X 239      81.700 104.380  78.630  0.00  0.00            
ATOM   3774 HG22 THR X 239      80.710 105.770  79.240  0.00  0.00            
ATOM   3775 HG23 THR X 239      81.160 105.750  77.620  0.00  0.00            
ATOM   3776  OG1 THR X 239      83.630 105.950  77.810  0.00  0.00            
ATOM   3777  HG1 THR X 239      83.720 105.010  77.970  0.00  0.00            
ATOM   3778  C   THR X 239      81.600 108.250  79.810  0.00  0.00            
ATOM   3779  O   THR X 239      82.030 108.280  80.960  0.00  0.00            
ATOM   3780  N   HIE X 240      80.330 108.460  79.470  0.00  0.00            
ATOM   3781  H   HIE X 240      80.060 108.590  78.510  0.00  0.00            
ATOM   3782  CA  HIE X 240      79.420 108.940  80.500  0.00  0.00            
ATOM   3783  HA  HIE X 240      79.830 109.030  81.510  0.00  0.00            
ATOM   3784  CB  HIE X 240      79.030 110.340  80.050  0.00  0.00            
ATOM   3785  HB1 HIE X 240      78.510 110.170  79.110  0.00  0.00            
ATOM   3786  HB2 HIE X 240      79.880 111.010  79.970  0.00  0.00            
ATOM   3787  CG  HIE X 240      78.090 111.010  81.020  0.00  0.00            
ATOM   3788  ND1 HIE X 240      76.890 111.610  80.650  0.00  0.00            
ATOM   3789  CE1 HIE X 240      76.300 112.140  81.730  0.00  0.00            
ATOM   3790  HE1 HIE X 240      75.350 112.670  81.770  0.00  0.00            
ATOM   3791  NE2 HIE X 240      77.020 111.780  82.800  0.00  0.00            
ATOM   3792  HE2 HIE X 240      76.770 111.990  83.760  0.00  0.00            
ATOM   3793  CD2 HIE X 240      78.190 111.180  82.380  0.00  0.00            
ATOM   3794  HD2 HIE X 240      78.970 110.860  83.040  0.00  0.00            
ATOM   3795  C   HIE X 240      78.160 108.100  80.680  0.00  0.00            
ATOM   3796  O   HIE X 240      77.640 107.430  79.790  0.00  0.00            
ATOM   3797  N   GLN X 241      77.720 108.160  81.940  0.00  0.00            
ATOM   3798  H   GLN X 241      78.250 108.710  82.600  0.00  0.00            
ATOM   3799  CA  GLN X 241      76.500 107.590  82.450  0.00  0.00            
ATOM   3800  HA  GLN X 241      76.250 106.670  81.920  0.00  0.00            
ATOM   3801  CB  GLN X 241      76.550 107.170  83.920  0.00  0.00            
ATOM   3802  HB1 GLN X 241      76.720 108.050  84.530  0.00  0.00            
ATOM   3803  HB2 GLN X 241      77.450 106.580  84.070  0.00  0.00            
ATOM   3804  CG  GLN X 241      75.270 106.490  84.390  0.00  0.00            
ATOM   3805  HG1 GLN X 241      75.070 105.680  83.680  0.00  0.00            
ATOM   3806  HG2 GLN X 241      74.410 107.150  84.320  0.00  0.00            
ATOM   3807  CD  GLN X 241      75.550 105.860  85.740  0.00  0.00            
ATOM   3808  OE1 GLN X 241      76.120 106.520  86.610  0.00  0.00            
ATOM   3809  NE2 GLN X 241      75.040 104.660  86.050  0.00  0.00            
ATOM   3810 HE21 GLN X 241      74.300 104.280  85.480  0.00  0.00            
ATOM   3811 HE22 GLN X 241      75.230 104.340  86.980  0.00  0.00            
ATOM   3812  C   GLN X 241      75.360 108.580  82.210  0.00  0.00            
ATOM   3813  O   GLN X 241      74.950 109.390  83.030  0.00  0.00            
ATOM   3814  N   ASN X 242      75.030 108.570  80.920  0.00  0.00            
ATOM   3815  H   ASN X 242      75.320 107.800  80.330  0.00  0.00            
ATOM   3816  CA  ASN X 242      73.980 109.400  80.360  0.00  0.00            
ATOM   3817  HA  ASN X 242      74.130 110.340  80.880  0.00  0.00            
ATOM   3818  CB  ASN X 242      74.230 109.590  78.860  0.00  0.00            
ATOM   3819  HB1 ASN X 242      74.000 108.640  78.390  0.00  0.00            
ATOM   3820  HB2 ASN X 242      75.240 109.940  78.640  0.00  0.00            
ATOM   3821  CG  ASN X 242      73.390 110.670  78.210  0.00  0.00            
ATOM   3822  OD1 ASN X 242      72.340 110.340  77.640  0.00  0.00            
ATOM   3823  ND2 ASN X 242      73.730 111.960  78.290  0.00  0.00            
ATOM   3824 HD21 ASN X 242      74.610 112.300  78.660  0.00  0.00            
ATOM   3825 HD22 ASN X 242      73.180 112.650  77.810  0.00  0.00            
ATOM   3826  C   ASN X 242      72.590 108.900  80.740  0.00  0.00            
ATOM   3827  O   ASN X 242      71.740 109.650  81.200  0.00  0.00            
ATOM   3828  N   ASP X 243      72.300 107.640  80.400  0.00  0.00            
ATOM   3829  H   ASP X 243      72.940 107.000  79.960  0.00  0.00            
ATOM   3830  CA  ASP X 243      71.110 106.980  80.910  0.00  0.00            
ATOM   3831  HA  ASP X 243      70.330 107.660  81.260  0.00  0.00            
ATOM   3832  CB  ASP X 243      70.450 106.150  79.820  0.00  0.00            
ATOM   3833  HB1 ASP X 243      70.830 105.130  79.750  0.00  0.00            
ATOM   3834  HB2 ASP X 243      70.590 106.580  78.830  0.00  0.00            
ATOM   3835  CG  ASP X 243      68.940 106.150  80.020  0.00  0.00            
ATOM   3836  OD1 ASP X 243      68.510 105.300  80.840  0.00  0.00            
ATOM   3837  OD2 ASP X 243      68.200 106.780  79.230  0.00  0.00            
ATOM   3838  C   ASP X 243      71.430 106.230  82.200  0.00  0.00            
ATOM   3839  O   ASP X 243      72.250 106.630  83.020  0.00  0.00            
ATOM   3840  N   LYS X 244      70.730 105.120  82.420  0.00  0.00            
ATOM   3841  H   LYS X 244      69.880 104.930  81.900  0.00  0.00            
ATOM   3842  CA  LYS X 244      70.970 104.270  83.570  0.00  0.00            
ATOM   3843  HA  LYS X 244      71.030 104.870  84.470  0.00  0.00            
ATOM   3844  CB  LYS X 244      69.780 103.350  83.850  0.00  0.00            
ATOM   3845  HB1 LYS X 244      69.560 102.680  83.020  0.00  0.00            
ATOM   3846  HB2 LYS X 244      68.920 104.010  83.960  0.00  0.00            
ATOM   3847  CG  LYS X 244      69.940 102.560  85.150  0.00  0.00            
ATOM   3848  HG1 LYS X 244      70.060 103.250  85.970  0.00  0.00            
ATOM   3849  HG2 LYS X 244      70.850 101.960  85.060  0.00  0.00            
ATOM   3850  CD  LYS X 244      68.720 101.720  85.530  0.00  0.00            
ATOM   3851  HD1 LYS X 244      68.610 100.910  84.810  0.00  0.00            
ATOM   3852  HD2 LYS X 244      67.790 102.280  85.420  0.00  0.00            
ATOM   3853  CE  LYS X 244      68.850 101.210  86.960  0.00  0.00            
ATOM   3854  HE1 LYS X 244      68.890 102.120  87.560  0.00  0.00            
ATOM   3855  HE2 LYS X 244      69.840 100.780  87.040  0.00  0.00            
ATOM   3856  NZ  LYS X 244      67.700 100.360  87.320  0.00  0.00            
ATOM   3857  HZ1 LYS X 244      66.880 100.910  87.540  0.00  0.00            
ATOM   3858  HZ2 LYS X 244      67.370  99.750  86.590  0.00  0.00            
ATOM   3859  HZ3 LYS X 244      67.870  99.730  88.090  0.00  0.00            
ATOM   3860  C   LYS X 244      72.320 103.580  83.490  0.00  0.00            
ATOM   3861  O   LYS X 244      73.020 103.520  84.500  0.00  0.00            
ATOM   3862  N   PRO X 245      72.740 102.980  82.380  0.00  0.00            
ATOM   3863  CD  PRO X 245      71.960 102.810  81.160  0.00  0.00            
ATOM   3864  HD1 PRO X 245      72.310 103.520  80.420  0.00  0.00            
ATOM   3865  HD2 PRO X 245      70.880 102.920  81.280  0.00  0.00            
ATOM   3866  CG  PRO X 245      72.370 101.440  80.620  0.00  0.00            
ATOM   3867  HG1 PRO X 245      72.210 101.290  79.560  0.00  0.00            
ATOM   3868  HG2 PRO X 245      72.080 100.550  81.180  0.00  0.00            
ATOM   3869  CB  PRO X 245      73.870 101.530  80.880  0.00  0.00            
ATOM   3870  HB1 PRO X 245      74.360 102.040  80.060  0.00  0.00            
ATOM   3871  HB2 PRO X 245      74.320 100.540  81.020  0.00  0.00            
ATOM   3872  CA  PRO X 245      73.990 102.270  82.210  0.00  0.00            
ATOM   3873  HA  PRO X 245      74.050 101.570  83.050  0.00  0.00            
ATOM   3874  C   PRO X 245      75.260 103.100  82.240  0.00  0.00            
ATOM   3875  O   PRO X 245      75.250 104.270  81.880  0.00  0.00            
ATOM   3876  N   PHE X 246      76.280 102.490  82.860  0.00  0.00            
ATOM   3877  H   PHE X 246      76.230 101.540  83.200  0.00  0.00            
ATOM   3878  CA  PHE X 246      77.420 103.370  83.080  0.00  0.00            
ATOM   3879  HA  PHE X 246      77.050 104.260  83.590  0.00  0.00            
ATOM   3880  CB  PHE X 246      78.300 102.650  84.090  0.00  0.00            
ATOM   3881  HB1 PHE X 246      78.930 101.950  83.530  0.00  0.00            
ATOM   3882  HB2 PHE X 246      77.690 102.110  84.810  0.00  0.00            
ATOM   3883  CG  PHE X 246      79.220 103.450  84.990  0.00  0.00            
ATOM   3884  CD1 PHE X 246      80.530 103.730  84.570  0.00  0.00            
ATOM   3885  HD1 PHE X 246      80.950 103.400  83.630  0.00  0.00            
ATOM   3886  CE1 PHE X 246      81.210 104.730  85.270  0.00  0.00            
ATOM   3887  HE1 PHE X 246      82.140 105.140  84.910  0.00  0.00            
ATOM   3888  CZ  PHE X 246      80.660 105.360  86.390  0.00  0.00            
ATOM   3889  HZ  PHE X 246      81.110 106.230  86.840  0.00  0.00            
ATOM   3890  CE2 PHE X 246      79.450 104.910  86.930  0.00  0.00            
ATOM   3891  HE2 PHE X 246      79.000 105.420  87.770  0.00  0.00            
ATOM   3892  CD2 PHE X 246      78.710 104.000  86.170  0.00  0.00            
ATOM   3893  HD2 PHE X 246      77.710 103.690  86.420  0.00  0.00            
ATOM   3894  C   PHE X 246      78.200 103.720  81.820  0.00  0.00            
ATOM   3895  O   PHE X 246      78.730 104.820  81.790  0.00  0.00            
ATOM   3896  N   ARG X 247      78.180 102.820  80.830  0.00  0.00            
ATOM   3897  H   ARG X 247      77.570 102.020  80.960  0.00  0.00            
ATOM   3898  CA  ARG X 247      78.680 103.070  79.490  0.00  0.00            
ATOM   3899  HA  ARG X 247      79.060 104.090  79.470  0.00  0.00            
ATOM   3900  CB  ARG X 247      79.880 102.200  79.150  0.00  0.00            
ATOM   3901  HB1 ARG X 247      80.640 102.370  79.910  0.00  0.00            
ATOM   3902  HB2 ARG X 247      80.190 102.560  78.160  0.00  0.00            
ATOM   3903  CG  ARG X 247      79.600 100.720  78.940  0.00  0.00            
ATOM   3904  HG1 ARG X 247      79.260 100.640  77.910  0.00  0.00            
ATOM   3905  HG2 ARG X 247      78.850 100.400  79.660  0.00  0.00            
ATOM   3906  CD  ARG X 247      80.830  99.840  79.160  0.00  0.00            
ATOM   3907  HD1 ARG X 247      81.690 100.150  78.580  0.00  0.00            
ATOM   3908  HD2 ARG X 247      80.600  98.850  78.760  0.00  0.00            
ATOM   3909  NE  ARG X 247      81.070  99.710  80.600  0.00  0.00            
ATOM   3910  HE  ARG X 247      80.330  99.340  81.180  0.00  0.00            
ATOM   3911  CZ  ARG X 247      82.260  99.760  81.220  0.00  0.00            
ATOM   3912  NH1 ARG X 247      83.450  99.990  80.640  0.00  0.00            
ATOM   3913 HH11 ARG X 247      83.660  99.800  79.670  0.00  0.00            
ATOM   3914 HH12 ARG X 247      84.290  99.930  81.190  0.00  0.00            
ATOM   3915  NH2 ARG X 247      82.300  99.810  82.560  0.00  0.00            
ATOM   3916 HH21 ARG X 247      81.450  99.730  83.090  0.00  0.00            
ATOM   3917 HH22 ARG X 247      83.210  99.780  82.990  0.00  0.00            
ATOM   3918  C   ARG X 247      77.560 102.960  78.470  0.00  0.00            
ATOM   3919  O   ARG X 247      76.820 101.990  78.610  0.00  0.00            
ATOM   3920  N   PRO X 248      77.370 103.960  77.610  0.00  0.00            
ATOM   3921  CD  PRO X 248      78.240 105.090  77.350  0.00  0.00            
ATOM   3922  HD1 PRO X 248      79.280 104.810  77.160  0.00  0.00            
ATOM   3923  HD2 PRO X 248      78.200 105.820  78.150  0.00  0.00            
ATOM   3924  CG  PRO X 248      77.780 105.670  76.020  0.00  0.00            
ATOM   3925  HG1 PRO X 248      78.240 105.120  75.200  0.00  0.00            
ATOM   3926  HG2 PRO X 248      77.950 106.750  75.980  0.00  0.00            
ATOM   3927  CB  PRO X 248      76.300 105.320  75.990  0.00  0.00            
ATOM   3928  HB1 PRO X 248      76.020 105.210  74.940  0.00  0.00            
ATOM   3929  HB2 PRO X 248      75.680 106.160  76.330  0.00  0.00            
ATOM   3930  CA  PRO X 248      76.110 104.120  76.910  0.00  0.00            
ATOM   3931  HA  PRO X 248      75.320 104.400  77.600  0.00  0.00            
ATOM   3932  C   PRO X 248      75.790 102.990  75.930  0.00  0.00            
ATOM   3933  O   PRO X 248      76.640 102.540  75.170  0.00  0.00            
ATOM   3934  N   VAL X 249      74.530 102.560  75.950  0.00  0.00            
ATOM   3935  H   VAL X 249      73.890 103.020  76.590  0.00  0.00            
ATOM   3936  CA  VAL X 249      73.950 101.460  75.210  0.00  0.00            
ATOM   3937  HA  VAL X 249      74.750 100.870  74.750  0.00  0.00            
ATOM   3938  CB  VAL X 249      73.310 100.480  76.190  0.00  0.00            
ATOM   3939  HB  VAL X 249      72.830  99.640  75.670  0.00  0.00            
ATOM   3940  CG1 VAL X 249      74.220  99.940  77.280  0.00  0.00            
ATOM   3941 HG11 VAL X 249      73.660  99.170  77.820  0.00  0.00            
ATOM   3942 HG12 VAL X 249      75.210  99.630  76.920  0.00  0.00            
ATOM   3943 HG13 VAL X 249      74.430 100.760  77.960  0.00  0.00            
ATOM   3944  CG2 VAL X 249      72.260 101.250  76.990  0.00  0.00            
ATOM   3945 HG21 VAL X 249      71.570 101.710  76.280  0.00  0.00            
ATOM   3946 HG22 VAL X 249      71.600 100.610  77.570  0.00  0.00            
ATOM   3947 HG23 VAL X 249      72.750 102.000  77.610  0.00  0.00            
ATOM   3948  C   VAL X 249      72.960 101.860  74.130  0.00  0.00            
ATOM   3949  O   VAL X 249      72.530 101.010  73.360  0.00  0.00            
ATOM   3950  N   ASN X 250      72.680 103.160  74.000  0.00  0.00            
ATOM   3951  H   ASN X 250      73.160 103.750  74.670  0.00  0.00            
ATOM   3952  CA  ASN X 250      72.170 103.670  72.750  0.00  0.00            
ATOM   3953  HA  ASN X 250      72.240 102.910  71.970  0.00  0.00            
ATOM   3954  CB  ASN X 250      70.690 103.940  72.990  0.00  0.00            
ATOM   3955  HB1 ASN X 250      70.610 104.520  73.920  0.00  0.00            
ATOM   3956  HB2 ASN X 250      70.170 103.000  73.140  0.00  0.00            
ATOM   3957  CG  ASN X 250      69.880 104.680  71.940  0.00  0.00            
ATOM   3958  OD1 ASN X 250      70.330 105.240  70.940  0.00  0.00            
ATOM   3959  ND2 ASN X 250      68.550 104.710  72.090  0.00  0.00            
ATOM   3960 HD21 ASN X 250      68.200 104.290  72.930  0.00  0.00            
ATOM   3961 HD22 ASN X 250      68.110 105.540  71.700  0.00  0.00            
ATOM   3962  C   ASN X 250      73.030 104.810  72.240  0.00  0.00            
ATOM   3963  O   ASN X 250      73.700 105.480  73.020  0.00  0.00            
ATOM   3964  N   LYS X 251      73.220 104.980  70.920  0.00  0.00            
ATOM   3965  H   LYS X 251      72.820 104.330  70.270  0.00  0.00            
ATOM   3966  CA  LYS X 251      73.950 106.090  70.330  0.00  0.00            
ATOM   3967  HA  LYS X 251      74.980 105.970  70.670  0.00  0.00            
ATOM   3968  CB  LYS X 251      74.010 105.880  68.820  0.00  0.00            
ATOM   3969  HB1 LYS X 251      73.030 106.100  68.410  0.00  0.00            
ATOM   3970  HB2 LYS X 251      74.080 104.820  68.590  0.00  0.00            
ATOM   3971  CG  LYS X 251      75.030 106.760  68.090  0.00  0.00            
ATOM   3972  HG1 LYS X 251      76.010 106.590  68.540  0.00  0.00            
ATOM   3973  HG2 LYS X 251      74.790 107.820  68.150  0.00  0.00            
ATOM   3974  CD  LYS X 251      75.190 106.420  66.610  0.00  0.00            
ATOM   3975  HD1 LYS X 251      74.240 106.340  66.080  0.00  0.00            
ATOM   3976  HD2 LYS X 251      75.650 105.430  66.560  0.00  0.00            
ATOM   3977  CE  LYS X 251      76.110 107.370  65.860  0.00  0.00            
ATOM   3978  HE1 LYS X 251      76.930 107.540  66.560  0.00  0.00            
ATOM   3979  HE2 LYS X 251      75.590 108.310  65.660  0.00  0.00            
ATOM   3980  NZ  LYS X 251      76.560 106.870  64.560  0.00  0.00            
ATOM   3981  HZ1 LYS X 251      76.920 105.930  64.630  0.00  0.00            
ATOM   3982  HZ2 LYS X 251      75.810 106.850  63.870  0.00  0.00            
ATOM   3983  HZ3 LYS X 251      77.250 107.430  64.080  0.00  0.00            
ATOM   3984  C   LYS X 251      73.380 107.460  70.670  0.00  0.00            
ATOM   3985  O   LYS X 251      74.110 108.440  70.800  0.00  0.00            
ATOM   3986  N   GLU X 252      72.120 107.600  71.080  0.00  0.00            
ATOM   3987  H   GLU X 252      71.530 106.780  71.050  0.00  0.00            
ATOM   3988  CA  GLU X 252      71.610 108.870  71.580  0.00  0.00            
ATOM   3989  HA  GLU X 252      71.820 109.690  70.890  0.00  0.00            
ATOM   3990  CB  GLU X 252      70.100 108.680  71.720  0.00  0.00            
ATOM   3991  HB1 GLU X 252      69.680 109.570  72.170  0.00  0.00            
ATOM   3992  HB2 GLU X 252      69.780 107.960  72.470  0.00  0.00            
ATOM   3993  CG  GLU X 252      69.340 108.490  70.410  0.00  0.00            
ATOM   3994  HG1 GLU X 252      68.280 108.330  70.610  0.00  0.00            
ATOM   3995  HG2 GLU X 252      69.640 107.580  69.880  0.00  0.00            
ATOM   3996  CD  GLU X 252      69.550 109.620  69.410  0.00  0.00            
ATOM   3997  OE1 GLU X 252      69.000 110.720  69.630  0.00  0.00            
ATOM   3998  OE2 GLU X 252      70.410 109.460  68.510  0.00  0.00            
ATOM   3999  C   GLU X 252      72.220 109.230  72.920  0.00  0.00            
ATOM   4000  O   GLU X 252      72.350 110.400  73.300  0.00  0.00            
ATOM   4001  N   GLN X 253      72.780 108.230  73.590  0.00  0.00            
ATOM   4002  H   GLN X 253      72.750 107.270  73.280  0.00  0.00            
ATOM   4003  CA  GLN X 253      73.440 108.370  74.880  0.00  0.00            
ATOM   4004  HA  GLN X 253      73.020 109.180  75.470  0.00  0.00            
ATOM   4005  CB  GLN X 253      73.390 107.090  75.710  0.00  0.00            
ATOM   4006  HB1 GLN X 253      73.910 107.270  76.650  0.00  0.00            
ATOM   4007  HB2 GLN X 253      73.920 106.290  75.180  0.00  0.00            
ATOM   4008  CG  GLN X 253      72.020 106.520  76.040  0.00  0.00            
ATOM   4009  HG1 GLN X 253      71.520 106.500  75.070  0.00  0.00            
ATOM   4010  HG2 GLN X 253      71.560 107.280  76.680  0.00  0.00            
ATOM   4011  CD  GLN X 253      71.920 105.110  76.620  0.00  0.00            
ATOM   4012  OE1 GLN X 253      72.850 104.510  77.160  0.00  0.00            
ATOM   4013  NE2 GLN X 253      70.730 104.510  76.670  0.00  0.00            
ATOM   4014 HE21 GLN X 253      69.920 105.090  76.480  0.00  0.00            
ATOM   4015 HE22 GLN X 253      70.560 103.730  77.290  0.00  0.00            
ATOM   4016  C   GLN X 253      74.900 108.710  74.630  0.00  0.00            
ATOM   4017  O   GLN X 253      75.440 109.610  75.270  0.00  0.00            
ATOM   4018  N   THR X 254      75.490 108.090  73.600  0.00  0.00            
ATOM   4019  H   THR X 254      74.920 107.530  72.990  0.00  0.00            
ATOM   4020  CA  THR X 254      76.840 108.350  73.150  0.00  0.00            
ATOM   4021  HA  THR X 254      77.550 108.320  73.970  0.00  0.00            
ATOM   4022  CB  THR X 254      77.330 107.340  72.120  0.00  0.00            
ATOM   4023  HB  THR X 254      76.820 107.350  71.160  0.00  0.00            
ATOM   4024  CG2 THR X 254      78.850 107.290  72.000  0.00  0.00            
ATOM   4025 HG21 THR X 254      79.110 108.320  71.750  0.00  0.00            
ATOM   4026 HG22 THR X 254      79.360 106.980  72.910  0.00  0.00            
ATOM   4027 HG23 THR X 254      78.950 106.610  71.150  0.00  0.00            
ATOM   4028  OG1 THR X 254      77.080 106.060  72.650  0.00  0.00            
ATOM   4029  HG1 THR X 254      77.330 105.430  71.970  0.00  0.00            
ATOM   4030  C   THR X 254      76.900 109.760  72.580  0.00  0.00            
ATOM   4031  O   THR X 254      77.850 110.450  72.950  0.00  0.00            
ATOM   4032  N   GLN X 255      75.940 110.200  71.760  0.00  0.00            
ATOM   4033  H   GLN X 255      75.140 109.610  71.600  0.00  0.00            
ATOM   4034  CA  GLN X 255      75.980 111.480  71.070  0.00  0.00            
ATOM   4035  HA  GLN X 255      77.030 111.600  70.790  0.00  0.00            
ATOM   4036  CB  GLN X 255      75.050 111.500  69.860  0.00  0.00            
ATOM   4037  HB1 GLN X 255      74.030 111.330  70.210  0.00  0.00            
ATOM   4038  HB2 GLN X 255      75.250 110.590  69.300  0.00  0.00            
ATOM   4039  CG  GLN X 255      75.240 112.710  68.950  0.00  0.00            
ATOM   4040  HG1 GLN X 255      74.780 113.600  69.390  0.00  0.00            
ATOM   4041  HG2 GLN X 255      74.740 112.590  67.990  0.00  0.00            
ATOM   4042  CD  GLN X 255      76.670 113.080  68.590  0.00  0.00            
ATOM   4043  OE1 GLN X 255      77.330 112.410  67.800  0.00  0.00            
ATOM   4044  NE2 GLN X 255      77.250 114.140  69.160  0.00  0.00            
ATOM   4045 HE21 GLN X 255      76.880 114.540  70.010  0.00  0.00            
ATOM   4046 HE22 GLN X 255      78.140 114.460  68.820  0.00  0.00            
ATOM   4047  C   GLN X 255      75.680 112.650  71.990  0.00  0.00            
ATOM   4048  O   GLN X 255      76.420 113.630  71.860  0.00  0.00            
ATOM   4049  N   ALA X 256      74.770 112.550  72.960  0.00  0.00            
ATOM   4050  H   ALA X 256      74.140 111.750  72.970  0.00  0.00            
ATOM   4051  CA  ALA X 256      74.660 113.520  74.020  0.00  0.00            
ATOM   4052  HA  ALA X 256      74.600 114.520  73.580  0.00  0.00            
ATOM   4053  CB  ALA X 256      73.320 113.230  74.680  0.00  0.00            
ATOM   4054  HB1 ALA X 256      73.150 113.870  75.550  0.00  0.00            
ATOM   4055  HB2 ALA X 256      72.600 113.470  73.900  0.00  0.00            
ATOM   4056  HB3 ALA X 256      73.150 112.200  74.990  0.00  0.00            
ATOM   4057  C   ALA X 256      75.830 113.570  75.000  0.00  0.00            
ATOM   4058  O   ALA X 256      76.170 114.650  75.480  0.00  0.00            
ATOM   4059  N   ALA X 257      76.510 112.430  75.150  0.00  0.00            
ATOM   4060  H   ALA X 257      76.060 111.550  74.990  0.00  0.00            
ATOM   4061  CA  ALA X 257      77.720 112.470  75.960  0.00  0.00            
ATOM   4062  HA  ALA X 257      77.570 113.020  76.890  0.00  0.00            
ATOM   4063  CB  ALA X 257      77.970 111.050  76.450  0.00  0.00            
ATOM   4064  HB1 ALA X 257      78.000 110.350  75.610  0.00  0.00            
ATOM   4065  HB2 ALA X 257      78.880 110.910  77.040  0.00  0.00            
ATOM   4066  HB3 ALA X 257      77.150 110.840  77.130  0.00  0.00            
ATOM   4067  C   ALA X 257      78.900 113.130  75.260  0.00  0.00            
ATOM   4068  O   ALA X 257      79.890 113.360  75.950  0.00  0.00            
ATOM   4069  N   VAL X 258      78.880 113.480  73.970  0.00  0.00            
ATOM   4070  H   VAL X 258      78.080 113.220  73.410  0.00  0.00            
ATOM   4071  CA  VAL X 258      79.910 114.240  73.300  0.00  0.00            
ATOM   4072  HA  VAL X 258      80.620 114.500  74.080  0.00  0.00            
ATOM   4073  CB  VAL X 258      80.770 113.400  72.360  0.00  0.00            
ATOM   4074  HB  VAL X 258      81.570 114.090  72.070  0.00  0.00            
ATOM   4075  CG1 VAL X 258      81.360 112.100  72.910  0.00  0.00            
ATOM   4076 HG11 VAL X 258      81.810 112.340  73.870  0.00  0.00            
ATOM   4077 HG12 VAL X 258      80.600 111.340  73.100  0.00  0.00            
ATOM   4078 HG13 VAL X 258      82.060 111.670  72.200  0.00  0.00            
ATOM   4079  CG2 VAL X 258      80.000 113.090  71.080  0.00  0.00            
ATOM   4080 HG21 VAL X 258      79.820 114.040  70.570  0.00  0.00            
ATOM   4081 HG22 VAL X 258      80.540 112.500  70.340  0.00  0.00            
ATOM   4082 HG23 VAL X 258      79.050 112.570  71.220  0.00  0.00            
ATOM   4083  C   VAL X 258      79.440 115.530  72.640  0.00  0.00            
ATOM   4084  O   VAL X 258      80.150 116.150  71.860  0.00  0.00            
ATOM   4085  N   SER X 259      78.290 116.080  73.040  0.00  0.00            
ATOM   4086  H   SER X 259      77.920 115.750  73.920  0.00  0.00            
ATOM   4087  CA  SER X 259      77.530 116.980  72.190  0.00  0.00            
ATOM   4088  HA  SER X 259      77.460 116.500  71.210  0.00  0.00            
ATOM   4089  CB  SER X 259      76.120 117.090  72.760  0.00  0.00            
ATOM   4090  HB1 SER X 259      75.780 116.060  72.900  0.00  0.00            
ATOM   4091  HB2 SER X 259      75.430 117.480  72.010  0.00  0.00            
ATOM   4092  OG  SER X 259      75.970 117.750  74.000  0.00  0.00            
ATOM   4093  HG  SER X 259      75.040 117.740  74.220  0.00  0.00            
ATOM   4094  C   SER X 259      78.070 118.380  71.970  0.00  0.00            
ATOM   4095  O   SER X 259      78.110 118.910  70.860  0.00  0.00            
ATOM   4096  N   LEU X 260      78.720 118.950  72.980  0.00  0.00            
ATOM   4097  H   LEU X 260      78.580 118.410  73.820  0.00  0.00            
ATOM   4098  CA  LEU X 260      79.620 120.080  72.940  0.00  0.00            
ATOM   4099  HA  LEU X 260      79.430 120.590  71.990  0.00  0.00            
ATOM   4100  CB  LEU X 260      79.400 121.000  74.130  0.00  0.00            
ATOM   4101  HB1 LEU X 260      80.270 121.650  74.240  0.00  0.00            
ATOM   4102  HB2 LEU X 260      79.250 120.430  75.050  0.00  0.00            
ATOM   4103  CG  LEU X 260      78.220 121.960  74.020  0.00  0.00            
ATOM   4104  HG  LEU X 260      77.310 121.360  74.010  0.00  0.00            
ATOM   4105  CD1 LEU X 260      78.010 122.900  75.200  0.00  0.00            
ATOM   4106 HD11 LEU X 260      77.090 123.460  74.980  0.00  0.00            
ATOM   4107 HD12 LEU X 260      77.940 122.360  76.140  0.00  0.00            
ATOM   4108 HD13 LEU X 260      78.870 123.560  75.340  0.00  0.00            
ATOM   4109  CD2 LEU X 260      78.250 122.780  72.730  0.00  0.00            
ATOM   4110 HD21 LEU X 260      77.400 123.470  72.710  0.00  0.00            
ATOM   4111 HD22 LEU X 260      79.180 123.350  72.710  0.00  0.00            
ATOM   4112 HD23 LEU X 260      78.120 122.020  71.960  0.00  0.00            
ATOM   4113  C   LEU X 260      81.070 119.630  72.790  0.00  0.00            
ATOM   4114  O   LEU X 260      81.890 120.370  72.250  0.00  0.00            
ATOM   4115  N   LEU X 261      81.490 118.430  73.210  0.00  0.00            
ATOM   4116  H   LEU X 261      80.830 117.870  73.730  0.00  0.00            
ATOM   4117  CA  LEU X 261      82.840 117.960  73.010  0.00  0.00            
ATOM   4118  HA  LEU X 261      83.520 118.590  73.580  0.00  0.00            
ATOM   4119  CB  LEU X 261      82.800 116.550  73.610  0.00  0.00            
ATOM   4120  HB1 LEU X 261      82.260 115.900  72.920  0.00  0.00            
ATOM   4121  HB2 LEU X 261      82.080 116.630  74.420  0.00  0.00            
ATOM   4122  CG  LEU X 261      84.050 115.870  74.160  0.00  0.00            
ATOM   4123  HG  LEU X 261      84.720 115.650  73.340  0.00  0.00            
ATOM   4124  CD1 LEU X 261      84.830 116.790  75.110  0.00  0.00            
ATOM   4125 HD11 LEU X 261      84.290 117.350  75.860  0.00  0.00            
ATOM   4126 HD12 LEU X 261      85.580 116.190  75.630  0.00  0.00            
ATOM   4127 HD13 LEU X 261      85.320 117.590  74.550  0.00  0.00            
ATOM   4128  CD2 LEU X 261      83.710 114.580  74.900  0.00  0.00            
ATOM   4129 HD21 LEU X 261      84.670 114.100  75.110  0.00  0.00            
ATOM   4130 HD22 LEU X 261      83.310 114.800  75.880  0.00  0.00            
ATOM   4131 HD23 LEU X 261      83.130 113.910  74.260  0.00  0.00            
ATOM   4132  C   LEU X 261      83.270 117.860  71.550  0.00  0.00            
ATOM   4133  O   LEU X 261      84.480 117.720  71.380  0.00  0.00            
ATOM   4134  N   GLU X 262      82.390 118.000  70.560  0.00  0.00            
ATOM   4135  H   GLU X 262      81.420 117.930  70.810  0.00  0.00            
ATOM   4136  CA  GLU X 262      82.800 118.120  69.170  0.00  0.00            
ATOM   4137  HA  GLU X 262      83.670 117.480  69.040  0.00  0.00            
ATOM   4138  CB  GLU X 262      81.710 117.520  68.290  0.00  0.00            
ATOM   4139  HB1 GLU X 262      81.980 117.740  67.260  0.00  0.00            
ATOM   4140  HB2 GLU X 262      80.800 118.070  68.520  0.00  0.00            
ATOM   4141  CG  GLU X 262      81.530 116.030  68.520  0.00  0.00            
ATOM   4142  HG1 GLU X 262      81.250 115.940  69.570  0.00  0.00            
ATOM   4143  HG2 GLU X 262      82.500 115.560  68.390  0.00  0.00            
ATOM   4144  CD  GLU X 262      80.440 115.550  67.560  0.00  0.00            
ATOM   4145  OE1 GLU X 262      79.240 115.630  67.880  0.00  0.00            
ATOM   4146  OE2 GLU X 262      80.770 114.860  66.570  0.00  0.00            
ATOM   4147  C   GLU X 262      83.180 119.520  68.710  0.00  0.00            
ATOM   4148  O   GLU X 262      83.750 119.650  67.630  0.00  0.00            
ATOM   4149  N   LYS X 263      82.840 120.520  69.520  0.00  0.00            
ATOM   4150  H   LYS X 263      82.490 120.340  70.450  0.00  0.00            
ATOM   4151  CA  LYS X 263      82.800 121.880  69.020  0.00  0.00            
ATOM   4152  HA  LYS X 263      83.560 121.860  68.240  0.00  0.00            
ATOM   4153  CB  LYS X 263      81.450 122.080  68.330  0.00  0.00            
ATOM   4154  HB1 LYS X 263      81.380 121.360  67.520  0.00  0.00            
ATOM   4155  HB2 LYS X 263      81.370 123.130  68.040  0.00  0.00            
ATOM   4156  CG  LYS X 263      80.220 121.830  69.200  0.00  0.00            
ATOM   4157  HG1 LYS X 263      80.290 122.440  70.100  0.00  0.00            
ATOM   4158  HG2 LYS X 263      80.110 120.790  69.510  0.00  0.00            
ATOM   4159  CD  LYS X 263      78.920 122.250  68.510  0.00  0.00            
ATOM   4160  HD1 LYS X 263      78.810 121.650  67.610  0.00  0.00            
ATOM   4161  HD2 LYS X 263      79.010 123.260  68.120  0.00  0.00            
ATOM   4162  CE  LYS X 263      77.750 122.180  69.480  0.00  0.00            
ATOM   4163  HE1 LYS X 263      77.920 122.810  70.350  0.00  0.00            
ATOM   4164  HE2 LYS X 263      77.730 121.140  69.840  0.00  0.00            
ATOM   4165  NZ  LYS X 263      76.460 122.570  68.880  0.00  0.00            
ATOM   4166  HZ1 LYS X 263      76.550 123.410  68.320  0.00  0.00            
ATOM   4167  HZ2 LYS X 263      76.210 121.890  68.180  0.00  0.00            
ATOM   4168  HZ3 LYS X 263      75.630 122.610  69.440  0.00  0.00            
ATOM   4169  C   LYS X 263      83.130 123.020  69.970  0.00  0.00            
ATOM   4170  O   LYS X 263      83.200 124.180  69.570  0.00  0.00            
ATOM   4171  N   ALA X 264      83.320 122.690  71.250  0.00  0.00            
ATOM   4172  H   ALA X 264      83.290 121.700  71.450  0.00  0.00            
ATOM   4173  CA  ALA X 264      83.690 123.460  72.420  0.00  0.00            
ATOM   4174  HA  ALA X 264      84.010 124.410  71.990  0.00  0.00            
ATOM   4175  CB  ALA X 264      82.510 123.580  73.380  0.00  0.00            
ATOM   4176  HB1 ALA X 264      82.280 122.610  73.830  0.00  0.00            
ATOM   4177  HB2 ALA X 264      82.720 124.370  74.090  0.00  0.00            
ATOM   4178  HB3 ALA X 264      81.640 123.870  72.790  0.00  0.00            
ATOM   4179  C   ALA X 264      84.940 122.840  73.020  0.00  0.00            
ATOM   4180  O   ALA X 264      85.290 121.680  72.820  0.00  0.00            
ATOM   4181  N   ARG X 265      85.600 123.630  73.870  0.00  0.00            
ATOM   4182  H   ARG X 265      85.180 124.550  73.970  0.00  0.00            
ATOM   4183  CA  ARG X 265      86.610 123.140  74.780  0.00  0.00            
ATOM   4184  HA  ARG X 265      87.320 122.570  74.180  0.00  0.00            
ATOM   4185  CB  ARG X 265      87.520 124.240  75.320  0.00  0.00            
ATOM   4186  HB1 ARG X 265      88.130 123.860  76.140  0.00  0.00            
ATOM   4187  HB2 ARG X 265      86.820 124.960  75.750  0.00  0.00            
ATOM   4188  CG  ARG X 265      88.380 124.950  74.270  0.00  0.00            
ATOM   4189  HG1 ARG X 265      87.730 125.630  73.730  0.00  0.00            
ATOM   4190  HG2 ARG X 265      88.730 124.180  73.580  0.00  0.00            
ATOM   4191  CD  ARG X 265      89.580 125.660  74.890  0.00  0.00            
ATOM   4192  HD1 ARG X 265      90.080 126.220  74.100  0.00  0.00            
ATOM   4193  HD2 ARG X 265      90.300 124.920  75.210  0.00  0.00            
ATOM   4194  NE  ARG X 265      89.190 126.610  75.930  0.00  0.00            
ATOM   4195  HE  ARG X 265      88.240 126.660  76.280  0.00  0.00            
ATOM   4196  CZ  ARG X 265      90.010 127.510  76.500  0.00  0.00            
ATOM   4197  NH1 ARG X 265      91.340 127.380  76.460  0.00  0.00            
ATOM   4198 HH11 ARG X 265      91.800 126.600  76.010  0.00  0.00            
ATOM   4199 HH12 ARG X 265      91.820 128.000  77.090  0.00  0.00            
ATOM   4200  NH2 ARG X 265      89.480 128.530  77.190  0.00  0.00            
ATOM   4201 HH21 ARG X 265      88.480 128.600  77.360  0.00  0.00            
ATOM   4202 HH22 ARG X 265      90.050 129.320  77.450  0.00  0.00            
ATOM   4203  C   ARG X 265      86.060 122.300  75.920  0.00  0.00            
ATOM   4204  O   ARG X 265      85.290 122.840  76.720  0.00  0.00            
ATOM   4205  N   TYR X 266      86.500 121.060  76.100  0.00  0.00            
ATOM   4206  H   TYR X 266      87.260 120.830  75.470  0.00  0.00            
ATOM   4207  CA  TYR X 266      86.490 120.300  77.330  0.00  0.00            
ATOM   4208  HA  TYR X 266      85.450 119.990  77.450  0.00  0.00            
ATOM   4209  CB  TYR X 266      87.410 119.090  77.210  0.00  0.00            
ATOM   4210  HB1 TYR X 266      88.390 119.500  76.950  0.00  0.00            
ATOM   4211  HB2 TYR X 266      87.110 118.480  76.360  0.00  0.00            
ATOM   4212  CG  TYR X 266      87.490 118.290  78.490  0.00  0.00            
ATOM   4213  CD1 TYR X 266      88.410 118.710  79.460  0.00  0.00            
ATOM   4214  HD1 TYR X 266      89.030 119.570  79.300  0.00  0.00            
ATOM   4215  CE1 TYR X 266      88.520 118.030  80.680  0.00  0.00            
ATOM   4216  HE1 TYR X 266      89.190 118.380  81.460  0.00  0.00            
ATOM   4217  CZ  TYR X 266      87.720 116.890  80.900  0.00  0.00            
ATOM   4218  OH  TYR X 266      87.900 116.210  82.070  0.00  0.00            
ATOM   4219  HH  TYR X 266      87.370 115.410  82.110  0.00  0.00            
ATOM   4220  CE2 TYR X 266      86.840 116.440  79.900  0.00  0.00            
ATOM   4221  HE2 TYR X 266      86.240 115.550  79.990  0.00  0.00            
ATOM   4222  CD2 TYR X 266      86.750 117.120  78.680  0.00  0.00            
ATOM   4223  HD2 TYR X 266      86.040 116.840  77.910  0.00  0.00            
ATOM   4224  C   TYR X 266      86.840 121.180  78.520  0.00  0.00            
ATOM   4225  O   TYR X 266      87.700 122.060  78.400  0.00  0.00            
ATOM   4226  N   SER X 267      86.240 120.960  79.700  0.00  0.00            
ATOM   4227  H   SER X 267      85.580 120.200  79.760  0.00  0.00            
ATOM   4228  CA  SER X 267      86.350 121.820  80.860  0.00  0.00            
ATOM   4229  HA  SER X 267      87.390 122.140  80.900  0.00  0.00            
ATOM   4230  CB  SER X 267      85.310 122.930  80.730  0.00  0.00            
ATOM   4231  HB1 SER X 267      85.330 123.480  81.680  0.00  0.00            
ATOM   4232  HB2 SER X 267      84.360 122.470  80.500  0.00  0.00            
ATOM   4233  OG  SER X 267      85.630 123.950  79.800  0.00  0.00            
ATOM   4234  HG  SER X 267      85.780 123.480  78.970  0.00  0.00            
ATOM   4235  C   SER X 267      86.100 121.090  82.170  0.00  0.00            
ATOM   4236  O   SER X 267      85.340 120.120  82.280  0.00  0.00            
ATOM   4237  N   VAL X 268      86.690 121.580  83.260  0.00  0.00            
ATOM   4238  H   VAL X 268      87.120 122.480  83.140  0.00  0.00            
ATOM   4239  CA  VAL X 268      86.550 121.060  84.610  0.00  0.00            
ATOM   4240  HA  VAL X 268      85.630 120.590  84.940  0.00  0.00            
ATOM   4241  CB  VAL X 268      87.620 120.030  84.970  0.00  0.00            
ATOM   4242  HB  VAL X 268      87.620 119.830  86.040  0.00  0.00            
ATOM   4243  CG1 VAL X 268      87.260 118.700  84.310  0.00  0.00            
ATOM   4244 HG11 VAL X 268      87.260 118.700  83.220  0.00  0.00            
ATOM   4245 HG12 VAL X 268      87.940 117.940  84.690  0.00  0.00            
ATOM   4246 HG13 VAL X 268      86.270 118.310  84.550  0.00  0.00            
ATOM   4247  CG2 VAL X 268      89.100 120.320  84.770  0.00  0.00            
ATOM   4248 HG21 VAL X 268      89.700 119.440  85.020  0.00  0.00            
ATOM   4249 HG22 VAL X 268      89.260 120.450  83.700  0.00  0.00            
ATOM   4250 HG23 VAL X 268      89.250 121.110  85.500  0.00  0.00            
ATOM   4251  C   VAL X 268      86.590 122.240  85.570  0.00  0.00            
ATOM   4252  O   VAL X 268      86.960 123.370  85.280  0.00  0.00            
ATOM   4253  N   LEU X 269      86.250 121.950  86.830  0.00  0.00            
ATOM   4254  H   LEU X 269      85.960 121.010  87.050  0.00  0.00            
ATOM   4255  CA  LEU X 269      86.310 122.880  87.950  0.00  0.00            
ATOM   4256  HA  LEU X 269      86.950 123.740  87.780  0.00  0.00            
ATOM   4257  CB  LEU X 269      84.940 123.490  88.250  0.00  0.00            
ATOM   4258  HB1 LEU X 269      84.160 122.780  88.550  0.00  0.00            
ATOM   4259  HB2 LEU X 269      84.640 123.870  87.270  0.00  0.00            
ATOM   4260  CG  LEU X 269      84.990 124.560  89.330  0.00  0.00            
ATOM   4261  HG  LEU X 269      85.420 124.230  90.280  0.00  0.00            
ATOM   4262  CD1 LEU X 269      85.830 125.710  88.790  0.00  0.00            
ATOM   4263 HD11 LEU X 269      85.580 126.050  87.790  0.00  0.00            
ATOM   4264 HD12 LEU X 269      85.750 126.630  89.380  0.00  0.00            
ATOM   4265 HD13 LEU X 269      86.910 125.650  88.930  0.00  0.00            
ATOM   4266  CD2 LEU X 269      83.590 125.100  89.610  0.00  0.00            
ATOM   4267 HD21 LEU X 269      83.620 125.970  90.270  0.00  0.00            
ATOM   4268 HD22 LEU X 269      83.130 125.600  88.750  0.00  0.00            
ATOM   4269 HD23 LEU X 269      83.050 124.250  90.020  0.00  0.00            
ATOM   4270  C   LEU X 269      86.860 122.150  89.170  0.00  0.00            
ATOM   4271  O   LEU X 269      87.650 122.740  89.890  0.00  0.00            
ATOM   4272  N   GLU X 270      86.370 120.970  89.570  0.00  0.00            
ATOM   4273  H   GLU X 270      85.720 120.390  89.060  0.00  0.00            
ATOM   4274  CA  GLU X 270      86.740 120.370  90.830  0.00  0.00            
ATOM   4275  HA  GLU X 270      87.770 120.710  91.000  0.00  0.00            
ATOM   4276  CB  GLU X 270      85.960 121.030  91.970  0.00  0.00            
ATOM   4277  HB1 GLU X 270      86.130 122.100  91.910  0.00  0.00            
ATOM   4278  HB2 GLU X 270      86.450 120.690  92.890  0.00  0.00            
ATOM   4279  CG  GLU X 270      84.480 120.680  91.880  0.00  0.00            
ATOM   4280  HG1 GLU X 270      84.280 119.720  91.410  0.00  0.00            
ATOM   4281  HG2 GLU X 270      84.020 121.460  91.260  0.00  0.00            
ATOM   4282  CD  GLU X 270      83.750 120.670  93.220  0.00  0.00            
ATOM   4283  OE1 GLU X 270      83.160 121.690  93.620  0.00  0.00            
ATOM   4284  OE2 GLU X 270      83.910 119.670  93.940  0.00  0.00            
ATOM   4285  C   GLU X 270      86.580 118.860  90.820  0.00  0.00            
ATOM   4286  O   GLU X 270      85.890 118.270  90.000  0.00  0.00            
ATOM   4287  N   ARG X 271      87.080 118.200  91.870  0.00  0.00            
ATOM   4288  H   ARG X 271      87.750 118.660  92.470  0.00  0.00            
ATOM   4289  CA  ARG X 271      87.010 116.770  92.120  0.00  0.00            
ATOM   4290  HA  ARG X 271      86.100 116.460  91.600  0.00  0.00            
ATOM   4291  CB  ARG X 271      88.200 116.000  91.570  0.00  0.00            
ATOM   4292  HB1 ARG X 271      89.050 116.010  92.250  0.00  0.00            
ATOM   4293  HB2 ARG X 271      88.350 116.430  90.580  0.00  0.00            
ATOM   4294  CG  ARG X 271      87.930 114.520  91.310  0.00  0.00            
ATOM   4295  HG1 ARG X 271      87.330 114.450  90.400  0.00  0.00            
ATOM   4296  HG2 ARG X 271      87.440 114.060  92.160  0.00  0.00            
ATOM   4297  CD  ARG X 271      89.180 113.760  90.880  0.00  0.00            
ATOM   4298  HD1 ARG X 271      89.760 114.420  90.220  0.00  0.00            
ATOM   4299  HD2 ARG X 271      88.830 112.910  90.290  0.00  0.00            
ATOM   4300  NE  ARG X 271      90.020 113.460  92.040  0.00  0.00            
ATOM   4301  HE  ARG X 271      89.650 113.840  92.900  0.00  0.00            
ATOM   4302  CZ  ARG X 271      91.140 112.730  92.020  0.00  0.00            
ATOM   4303  NH1 ARG X 271      91.760 112.360  90.890  0.00  0.00            
ATOM   4304 HH11 ARG X 271      91.520 112.900  90.080  0.00  0.00            
ATOM   4305 HH12 ARG X 271      92.710 112.030  91.030  0.00  0.00            
ATOM   4306  NH2 ARG X 271      91.650 112.360  93.190  0.00  0.00            
ATOM   4307 HH21 ARG X 271      91.160 112.670  94.020  0.00  0.00            
ATOM   4308 HH22 ARG X 271      92.580 111.960  93.250  0.00  0.00            
ATOM   4309  C   ARG X 271      86.790 116.420  93.580  0.00  0.00            
ATOM   4310  O   ARG X 271      87.150 117.130  94.520  0.00  0.00            
ATOM   4311  N   GLU X 272      86.160 115.280  93.850  0.00  0.00            
ATOM   4312  H   GLU X 272      85.670 114.860  93.070  0.00  0.00            
ATOM   4313  CA  GLU X 272      86.010 114.570  95.110  0.00  0.00            
ATOM   4314  HA  GLU X 272      86.740 114.930  95.830  0.00  0.00            
ATOM   4315  CB  GLU X 272      84.580 114.750  95.610  0.00  0.00            
ATOM   4316  HB1 GLU X 272      84.420 113.990  96.380  0.00  0.00            
ATOM   4317  HB2 GLU X 272      83.870 114.410  94.860  0.00  0.00            
ATOM   4318  CG  GLU X 272      84.310 116.150  96.130  0.00  0.00            
ATOM   4319  HG1 GLU X 272      84.450 116.930  95.380  0.00  0.00            
ATOM   4320  HG2 GLU X 272      85.010 116.290  96.960  0.00  0.00            
ATOM   4321  CD  GLU X 272      82.870 116.240  96.620  0.00  0.00            
ATOM   4322  OE1 GLU X 272      82.460 115.630  97.630  0.00  0.00            
ATOM   4323  OE2 GLU X 272      82.080 116.990  96.010  0.00  0.00            
ATOM   4324  C   GLU X 272      86.350 113.100  94.920  0.00  0.00            
ATOM   4325  O   GLU X 272      86.100 112.570  93.840  0.00  0.00            
ATOM   4326  N   ASP X 273      86.950 112.450  95.920  0.00  0.00            
ATOM   4327  H   ASP X 273      87.020 112.970  96.790  0.00  0.00            
ATOM   4328  CA  ASP X 273      87.310 111.050  95.990  0.00  0.00            
ATOM   4329  HA  ASP X 273      86.720 110.500  95.250  0.00  0.00            
ATOM   4330  CB  ASP X 273      88.790 110.830  95.670  0.00  0.00            
ATOM   4331  HB1 ASP X 273      88.980 111.190  94.660  0.00  0.00            
ATOM   4332  HB2 ASP X 273      89.010 109.760  95.710  0.00  0.00            
ATOM   4333  CG  ASP X 273      89.750 111.590  96.570  0.00  0.00            
ATOM   4334  OD1 ASP X 273      90.600 112.240  95.910  0.00  0.00            
ATOM   4335  OD2 ASP X 273      89.640 111.690  97.810  0.00  0.00            
ATOM   4336  C   ASP X 273      86.820 110.370  97.250  0.00  0.00            
ATOM   4337  O   ASP X 273      86.620 110.990  98.290  0.00  0.00            
ATOM   4338  N   LYS X 274      86.880 109.030  97.270  0.00  0.00            
ATOM   4339  H   LYS X 274      87.020 108.580  96.370  0.00  0.00            
ATOM   4340  CA  LYS X 274      86.610 108.140  98.380  0.00  0.00            
ATOM   4341  HA  LYS X 274      87.010 108.690  99.230  0.00  0.00            
ATOM   4342  CB  LYS X 274      85.120 107.840  98.540  0.00  0.00            
ATOM   4343  HB1 LYS X 274      84.890 107.250  97.650  0.00  0.00            
ATOM   4344  HB2 LYS X 274      84.550 108.770  98.460  0.00  0.00            
ATOM   4345  CG  LYS X 274      84.650 107.090  99.780  0.00  0.00            
ATOM   4346  HG1 LYS X 274      85.170 107.580 100.600  0.00  0.00            
ATOM   4347  HG2 LYS X 274      84.890 106.030  99.670  0.00  0.00            
ATOM   4348  CD  LYS X 274      83.130 107.240  99.850  0.00  0.00            
ATOM   4349  HD1 LYS X 274      82.730 106.940  98.880  0.00  0.00            
ATOM   4350  HD2 LYS X 274      82.880 108.290  99.990  0.00  0.00            
ATOM   4351  CE  LYS X 274      82.510 106.450 101.000  0.00  0.00            
ATOM   4352  HE1 LYS X 274      81.490 106.800 101.150  0.00  0.00            
ATOM   4353  HE2 LYS X 274      83.000 106.800 101.900  0.00  0.00            
ATOM   4354  NZ  LYS X 274      82.540 104.980 100.890  0.00  0.00            
ATOM   4355  HZ1 LYS X 274      83.460 104.680 101.170  0.00  0.00            
ATOM   4356  HZ2 LYS X 274      81.960 104.570 101.610  0.00  0.00            
ATOM   4357  HZ3 LYS X 274      82.250 104.620  99.990  0.00  0.00            
ATOM   4358  C   LYS X 274      87.360 106.840  98.160  0.00  0.00            
ATOM   4359  O   LYS X 274      87.230 106.240  97.090  0.00  0.00            
ATOM   4360  N   PRO X 275      88.040 106.330  99.190  0.00  0.00            
ATOM   4361  CD  PRO X 275      88.110 106.750 100.580  0.00  0.00            
ATOM   4362  HD1 PRO X 275      87.130 106.560 101.010  0.00  0.00            
ATOM   4363  HD2 PRO X 275      88.370 107.800 100.440  0.00  0.00            
ATOM   4364  CG  PRO X 275      89.100 105.890 101.350  0.00  0.00            
ATOM   4365  HG1 PRO X 275      88.620 105.020 101.810  0.00  0.00            
ATOM   4366  HG2 PRO X 275      89.640 106.530 102.050  0.00  0.00            
ATOM   4367  CB  PRO X 275      89.920 105.280 100.210  0.00  0.00            
ATOM   4368  HB1 PRO X 275      90.450 104.360 100.440  0.00  0.00            
ATOM   4369  HB2 PRO X 275      90.600 106.110  99.990  0.00  0.00            
ATOM   4370  CA  PRO X 275      88.880 105.150  99.100  0.00  0.00            
ATOM   4371  HA  PRO X 275      89.400 105.100  98.150  0.00  0.00            
ATOM   4372  C   PRO X 275      88.190 103.800  99.260  0.00  0.00            
ATOM   4373  O   PRO X 275      87.200 103.620  99.950  0.00  0.00            
ATOM   4374  N   THR X 276      88.850 102.780  98.700  0.00  0.00            
ATOM   4375  H   THR X 276      89.560 103.010  98.010  0.00  0.00            
ATOM   4376  CA  THR X 276      88.700 101.390  99.050  0.00  0.00            
ATOM   4377  HA  THR X 276      88.500 101.230 100.110  0.00  0.00            
ATOM   4378  CB  THR X 276      87.570 100.730  98.270  0.00  0.00            
ATOM   4379  HB  THR X 276      87.600 101.010  97.220  0.00  0.00            
ATOM   4380  CG2 THR X 276      87.480  99.210  98.400  0.00  0.00            
ATOM   4381 HG21 THR X 276      86.590  98.860  97.890  0.00  0.00            
ATOM   4382 HG22 THR X 276      88.340  98.780  97.890  0.00  0.00            
ATOM   4383 HG23 THR X 276      87.410  98.910  99.450  0.00  0.00            
ATOM   4384  OG1 THR X 276      86.400 101.300  98.810  0.00  0.00            
ATOM   4385  HG1 THR X 276      86.590 102.230  98.730  0.00  0.00            
ATOM   4386  C   THR X 276      89.990 100.630  98.780  0.00  0.00            
ATOM   4387  O   THR X 276      90.590 100.750  97.710  0.00  0.00            
ATOM   4388  N   THR X 277      90.300  99.620  99.600  0.00  0.00            
ATOM   4389  H   THR X 277      89.690  99.510 100.400  0.00  0.00            
ATOM   4390  CA  THR X 277      91.300  98.600  99.350  0.00  0.00            
ATOM   4391  HA  THR X 277      91.970  98.920  98.550  0.00  0.00            
ATOM   4392  CB  THR X 277      92.200  98.420 100.570  0.00  0.00            
ATOM   4393  HB  THR X 277      91.620  97.760 101.230  0.00  0.00            
ATOM   4394  CG2 THR X 277      93.520  97.670 100.460  0.00  0.00            
ATOM   4395 HG21 THR X 277      93.460  96.710  99.960  0.00  0.00            
ATOM   4396 HG22 THR X 277      94.180  98.280  99.840  0.00  0.00            
ATOM   4397 HG23 THR X 277      93.930  97.460 101.450  0.00  0.00            
ATOM   4398  OG1 THR X 277      92.480  99.600 101.290  0.00  0.00            
ATOM   4399  HG1 THR X 277      93.200  99.470 101.910  0.00  0.00            
ATOM   4400  C   THR X 277      90.780  97.230  98.940  0.00  0.00            
ATOM   4401  O   THR X 277      89.680  96.820  99.300  0.00  0.00            
ATOM   4402  N   SER X 278      91.580  96.420  98.240  0.00  0.00            
ATOM   4403  H   SER X 278      92.390  96.910  97.910  0.00  0.00            
ATOM   4404  CA  SER X 278      91.260  95.050  97.880  0.00  0.00            
ATOM   4405  HA  SER X 278      90.680  94.630  98.710  0.00  0.00            
ATOM   4406  CB  SER X 278      90.450  95.010  96.590  0.00  0.00            
ATOM   4407  HB1 SER X 278      89.650  95.750  96.650  0.00  0.00            
ATOM   4408  HB2 SER X 278      90.060  94.010  96.390  0.00  0.00            
ATOM   4409  OG  SER X 278      91.350  95.390  95.580  0.00  0.00            
ATOM   4410  HG  SER X 278      90.820  95.900  94.960  0.00  0.00            
ATOM   4411  C   SER X 278      92.420  94.090  97.660  0.00  0.00            
ATOM   4412  O   SER X 278      93.540  94.370  97.240  0.00  0.00            
ATOM   4413  N   LYS X 279      92.140  92.810  97.930  0.00  0.00            
ATOM   4414  H   LYS X 279      91.170  92.570  98.080  0.00  0.00            
ATOM   4415  CA  LYS X 279      93.030  91.670  97.800  0.00  0.00            
ATOM   4416  HA  LYS X 279      94.040  91.980  98.100  0.00  0.00            
ATOM   4417  CB  LYS X 279      92.640  90.520  98.720  0.00  0.00            
ATOM   4418  HB1 LYS X 279      93.470  89.810  98.670  0.00  0.00            
ATOM   4419  HB2 LYS X 279      91.720  90.040  98.380  0.00  0.00            
ATOM   4420  CG  LYS X 279      92.560  90.990 100.170  0.00  0.00            
ATOM   4421  HG1 LYS X 279      91.910  91.850 100.330  0.00  0.00            
ATOM   4422  HG2 LYS X 279      93.560  91.400 100.360  0.00  0.00            
ATOM   4423  CD  LYS X 279      92.320  89.910 101.220  0.00  0.00            
ATOM   4424  HD1 LYS X 279      92.610  90.220 102.220  0.00  0.00            
ATOM   4425  HD2 LYS X 279      93.000  89.070 101.060  0.00  0.00            
ATOM   4426  CE  LYS X 279      90.840  89.540 101.110  0.00  0.00            
ATOM   4427  HE1 LYS X 279      90.750  89.010 100.160  0.00  0.00            
ATOM   4428  HE2 LYS X 279      90.150  90.380 101.190  0.00  0.00            
ATOM   4429  NZ  LYS X 279      90.390  88.530 102.080  0.00  0.00            
ATOM   4430  HZ1 LYS X 279      90.830  87.640 101.920  0.00  0.00            
ATOM   4431  HZ2 LYS X 279      90.610  88.710 103.050  0.00  0.00            
ATOM   4432  HZ3 LYS X 279      89.390  88.440 102.190  0.00  0.00            
ATOM   4433  C   LYS X 279      93.000  91.100  96.390  0.00  0.00            
ATOM   4434  O   LYS X 279      92.080  91.450  95.660  0.00  0.00            
ATOM   4435  N   PRO X 280      94.020  90.330  95.980  0.00  0.00            
ATOM   4436  CD  PRO X 280      95.290  90.230  96.670  0.00  0.00            
ATOM   4437  HD1 PRO X 280      95.180  90.210  97.760  0.00  0.00            
ATOM   4438  HD2 PRO X 280      95.900  91.070  96.360  0.00  0.00            
ATOM   4439  CG  PRO X 280      95.920  88.960  96.110  0.00  0.00            
ATOM   4440  HG1 PRO X 280      95.580  88.100  96.700  0.00  0.00            
ATOM   4441  HG2 PRO X 280      97.000  89.020  96.090  0.00  0.00            
ATOM   4442  CB  PRO X 280      95.250  88.860  94.740  0.00  0.00            
ATOM   4443  HB1 PRO X 280      95.280  87.860  94.300  0.00  0.00            
ATOM   4444  HB2 PRO X 280      95.790  89.470  94.020  0.00  0.00            
ATOM   4445  CA  PRO X 280      93.810  89.340  94.940  0.00  0.00            
ATOM   4446  HA  PRO X 280      93.320  89.860  94.120  0.00  0.00            
ATOM   4447  C   PRO X 280      92.880  88.190  95.280  0.00  0.00            
ATOM   4448  O   PRO X 280      92.590  87.990  96.460  0.00  0.00            
ATOM   4449  N   GLY X 281      92.460  87.390  94.290  0.00  0.00            
ATOM   4450  H   GLY X 281      92.700  87.650  93.350  0.00  0.00            
ATOM   4451  CA  GLY X 281      91.570  86.250  94.370  0.00  0.00            
ATOM   4452  HA1 GLY X 281      91.590  85.820  93.370  0.00  0.00            
ATOM   4453  HA2 GLY X 281      90.560  86.590  94.620  0.00  0.00            
ATOM   4454  C   GLY X 281      92.010  85.210  95.390  0.00  0.00            
ATOM   4455  O   GLY X 281      93.130  85.160  95.880  0.00  0.00            
ATOM   4456  N   ALA X 282      91.170  84.200  95.640  0.00  0.00            
ATOM   4457  H   ALA X 282      90.220  84.340  95.330  0.00  0.00            
ATOM   4458  CA  ALA X 282      91.390  83.330  96.780  0.00  0.00            
ATOM   4459  HA  ALA X 282      91.890  83.970  97.500  0.00  0.00            
ATOM   4460  CB  ALA X 282      90.120  82.960  97.530  0.00  0.00            
ATOM   4461  HB1 ALA X 282      89.600  82.240  96.890  0.00  0.00            
ATOM   4462  HB2 ALA X 282      90.240  82.460  98.490  0.00  0.00            
ATOM   4463  HB3 ALA X 282      89.380  83.760  97.620  0.00  0.00            
ATOM   4464  C   ALA X 282      92.280  82.120  96.510  0.00  0.00            
ATOM   4465  O   ALA X 282      92.360  81.630  95.380  0.00  0.00            
ATOM   4466  N   PRO X 283      92.990  81.590  97.500  0.00  0.00            
ATOM   4467  CD  PRO X 283      93.270  82.180  98.800  0.00  0.00            
ATOM   4468  HD1 PRO X 283      92.460  82.170  99.520  0.00  0.00            
ATOM   4469  HD2 PRO X 283      93.730  83.150  98.630  0.00  0.00            
ATOM   4470  CG  PRO X 283      94.410  81.380  99.420  0.00  0.00            
ATOM   4471  HG1 PRO X 283      94.340  81.350 100.510  0.00  0.00            
ATOM   4472  HG2 PRO X 283      95.350  81.780  99.040  0.00  0.00            
ATOM   4473  CB  PRO X 283      94.230  80.010  98.780  0.00  0.00            
ATOM   4474  HB1 PRO X 283      93.430  79.470  99.290  0.00  0.00            
ATOM   4475  HB2 PRO X 283      95.120  79.400  98.650  0.00  0.00            
ATOM   4476  CA  PRO X 283      93.570  80.260  97.420  0.00  0.00            
ATOM   4477  HA  PRO X 283      94.400  80.430  96.740  0.00  0.00            
ATOM   4478  C   PRO X 283      92.710  79.090  96.980  0.00  0.00            
ATOM   4479  O   PRO X 283      91.490  79.070  97.140  0.00  0.00            
ATOM   4480  N   PHE X 284      93.370  78.120  96.340  0.00  0.00            
ATOM   4481  H   PHE X 284      94.370  78.210  96.250  0.00  0.00            
ATOM   4482  CA  PHE X 284      92.810  76.940  95.700  0.00  0.00            
ATOM   4483  HA  PHE X 284      92.010  77.340  95.070  0.00  0.00            
ATOM   4484  CB  PHE X 284      93.840  76.210  94.840  0.00  0.00            
ATOM   4485  HB1 PHE X 284      93.560  75.160  94.800  0.00  0.00            
ATOM   4486  HB2 PHE X 284      94.800  76.200  95.360  0.00  0.00            
ATOM   4487  CG  PHE X 284      93.970  76.780  93.450  0.00  0.00            
ATOM   4488  CD1 PHE X 284      92.810  77.000  92.710  0.00  0.00            
ATOM   4489  HD1 PHE X 284      91.830  76.840  93.140  0.00  0.00            
ATOM   4490  CE1 PHE X 284      92.890  77.400  91.370  0.00  0.00            
ATOM   4491  HE1 PHE X 284      91.980  77.420  90.780  0.00  0.00            
ATOM   4492  CZ  PHE X 284      94.140  77.450  90.740  0.00  0.00            
ATOM   4493  HZ  PHE X 284      94.230  77.730  89.700  0.00  0.00            
ATOM   4494  CE2 PHE X 284      95.330  77.200  91.440  0.00  0.00            
ATOM   4495  HE2 PHE X 284      96.280  77.440  90.980  0.00  0.00            
ATOM   4496  CD2 PHE X 284      95.210  76.860  92.790  0.00  0.00            
ATOM   4497  HD2 PHE X 284      96.150  76.750  93.310  0.00  0.00            
ATOM   4498  C   PHE X 284      92.140  76.000  96.680  0.00  0.00            
ATOM   4499  O   PHE X 284      92.600  75.600  97.750  0.00  0.00            
ATOM   4500  N   ILE X 285      91.010  75.530  96.150  0.00  0.00            
ATOM   4501  H   ILE X 285      90.750  75.940  95.260  0.00  0.00            
ATOM   4502  CA  ILE X 285      90.210  74.420  96.630  0.00  0.00            
ATOM   4503  HA  ILE X 285      90.790  73.750  97.260  0.00  0.00            
ATOM   4504  CB  ILE X 285      89.000  74.990  97.380  0.00  0.00            
ATOM   4505  HB  ILE X 285      88.310  74.170  97.590  0.00  0.00            
ATOM   4506  CG2 ILE X 285      89.510  75.550  98.700  0.00  0.00            
ATOM   4507 HG21 ILE X 285      90.070  74.800  99.260  0.00  0.00            
ATOM   4508 HG22 ILE X 285      90.080  76.470  98.570  0.00  0.00            
ATOM   4509 HG23 ILE X 285      88.670  75.850  99.330  0.00  0.00            
ATOM   4510  CG1 ILE X 285      88.190  75.950  96.520  0.00  0.00            
ATOM   4511 HG11 ILE X 285      87.930  75.490  95.570  0.00  0.00            
ATOM   4512 HG12 ILE X 285      88.710  76.910  96.400  0.00  0.00            
ATOM   4513  CD  ILE X 285      86.820  76.270  97.110  0.00  0.00            
ATOM   4514  HD1 ILE X 285      86.360  77.150  96.650  0.00  0.00            
ATOM   4515  HD2 ILE X 285      86.180  75.390  97.100  0.00  0.00            
ATOM   4516  HD3 ILE X 285      86.930  76.680  98.120  0.00  0.00            
ATOM   4517  C   ILE X 285      89.820  73.550  95.440  0.00  0.00            
ATOM   4518  O   ILE X 285      90.110  73.910  94.300  0.00  0.00            
ATOM   4519  N   THR X 286      89.130  72.440  95.710  0.00  0.00            
ATOM   4520  H   THR X 286      88.750  72.220  96.620  0.00  0.00            
ATOM   4521  CA  THR X 286      88.730  71.490  94.690  0.00  0.00            
ATOM   4522  HA  THR X 286      89.640  71.060  94.270  0.00  0.00            
ATOM   4523  CB  THR X 286      87.910  70.350  95.290  0.00  0.00            
ATOM   4524  HB  THR X 286      86.910  70.730  95.490  0.00  0.00            
ATOM   4525  CG2 THR X 286      87.840  69.200  94.290  0.00  0.00            
ATOM   4526 HG21 THR X 286      87.310  69.460  93.370  0.00  0.00            
ATOM   4527 HG22 THR X 286      88.810  68.790  94.010  0.00  0.00            
ATOM   4528 HG23 THR X 286      87.280  68.420  94.790  0.00  0.00            
ATOM   4529  OG1 THR X 286      88.460  70.010  96.550  0.00  0.00            
ATOM   4530  HG1 THR X 286      89.420  69.980  96.450  0.00  0.00            
ATOM   4531  C   THR X 286      87.890  72.050  93.550  0.00  0.00            
ATOM   4532  O   THR X 286      88.180  71.880  92.370  0.00  0.00            
ATOM   4533  N   SER X 287      86.920  72.850  93.990  0.00  0.00            
ATOM   4534  H   SER X 287      86.850  72.980  94.990  0.00  0.00            
ATOM   4535  CA  SER X 287      85.880  73.510  93.220  0.00  0.00            
ATOM   4536  HA  SER X 287      85.560  72.750  92.500  0.00  0.00            
ATOM   4537  CB  SER X 287      84.670  74.010  94.010  0.00  0.00            
ATOM   4538  HB1 SER X 287      84.300  73.210  94.660  0.00  0.00            
ATOM   4539  HB2 SER X 287      83.920  74.390  93.320  0.00  0.00            
ATOM   4540  OG  SER X 287      85.060  75.110  94.810  0.00  0.00            
ATOM   4541  HG  SER X 287      84.350  75.730  94.980  0.00  0.00            
ATOM   4542  C   SER X 287      86.460  74.640  92.380  0.00  0.00            
ATOM   4543  O   SER X 287      85.870  74.950  91.350  0.00  0.00            
ATOM   4544  N   THR X 288      87.620  75.170  92.760  0.00  0.00            
ATOM   4545  H   THR X 288      88.160  74.680  93.460  0.00  0.00            
ATOM   4546  CA  THR X 288      88.300  76.150  91.950  0.00  0.00            
ATOM   4547  HA  THR X 288      87.520  76.550  91.290  0.00  0.00            
ATOM   4548  CB  THR X 288      88.600  77.430  92.720  0.00  0.00            
ATOM   4549  HB  THR X 288      89.210  78.100  92.110  0.00  0.00            
ATOM   4550  CG2 THR X 288      87.270  78.040  93.160  0.00  0.00            
ATOM   4551 HG21 THR X 288      87.360  79.050  93.560  0.00  0.00            
ATOM   4552 HG22 THR X 288      86.540  78.140  92.360  0.00  0.00            
ATOM   4553 HG23 THR X 288      86.760  77.510  93.960  0.00  0.00            
ATOM   4554  OG1 THR X 288      89.360  77.250  93.890  0.00  0.00            
ATOM   4555  HG1 THR X 288      89.640  78.080  94.300  0.00  0.00            
ATOM   4556  C   THR X 288      89.520  75.700  91.170  0.00  0.00            
ATOM   4557  O   THR X 288      89.780  76.220  90.080  0.00  0.00            
ATOM   4558  N   LEU X 289      90.220  74.660  91.630  0.00  0.00            
ATOM   4559  H   LEU X 289      90.060  74.300  92.560  0.00  0.00            
ATOM   4560  CA  LEU X 289      91.320  74.110  90.860  0.00  0.00            
ATOM   4561  HA  LEU X 289      91.970  74.950  90.650  0.00  0.00            
ATOM   4562  CB  LEU X 289      92.140  73.170  91.750  0.00  0.00            
ATOM   4563  HB1 LEU X 289      91.550  72.350  92.160  0.00  0.00            
ATOM   4564  HB2 LEU X 289      92.620  73.770  92.520  0.00  0.00            
ATOM   4565  CG  LEU X 289      93.260  72.430  91.020  0.00  0.00            
ATOM   4566  HG  LEU X 289      92.850  71.820  90.210  0.00  0.00            
ATOM   4567  CD1 LEU X 289      94.360  73.320  90.460  0.00  0.00            
ATOM   4568 HD11 LEU X 289      94.940  73.810  91.250  0.00  0.00            
ATOM   4569 HD12 LEU X 289      95.080  72.790  89.830  0.00  0.00            
ATOM   4570 HD13 LEU X 289      93.950  74.140  89.880  0.00  0.00            
ATOM   4571  CD2 LEU X 289      93.890  71.390  91.950  0.00  0.00            
ATOM   4572 HD21 LEU X 289      93.960  71.830  92.940  0.00  0.00            
ATOM   4573 HD22 LEU X 289      93.150  70.610  92.130  0.00  0.00            
ATOM   4574 HD23 LEU X 289      94.850  71.070  91.540  0.00  0.00            
ATOM   4575  C   LEU X 289      90.860  73.580  89.510  0.00  0.00            
ATOM   4576  O   LEU X 289      91.560  73.670  88.500  0.00  0.00            
ATOM   4577  N   GLN X 290      89.680  72.960  89.460  0.00  0.00            
ATOM   4578  H   GLN X 290      89.130  72.850  90.300  0.00  0.00            
ATOM   4579  CA  GLN X 290      89.060  72.520  88.220  0.00  0.00            
ATOM   4580  HA  GLN X 290      89.840  72.070  87.590  0.00  0.00            
ATOM   4581  CB  GLN X 290      88.040  71.460  88.610  0.00  0.00            
ATOM   4582  HB1 GLN X 290      88.430  70.930  89.480  0.00  0.00            
ATOM   4583  HB2 GLN X 290      87.920  70.670  87.870  0.00  0.00            
ATOM   4584  CG  GLN X 290      86.670  71.990  89.030  0.00  0.00            
ATOM   4585  HG1 GLN X 290      86.120  72.380  88.170  0.00  0.00            
ATOM   4586  HG2 GLN X 290      86.790  72.730  89.820  0.00  0.00            
ATOM   4587  CD  GLN X 290      85.920  70.770  89.540  0.00  0.00            
ATOM   4588  OE1 GLN X 290      85.210  70.030  88.860  0.00  0.00            
ATOM   4589  NE2 GLN X 290      86.110  70.420  90.820  0.00  0.00            
ATOM   4590 HE21 GLN X 290      86.520  71.070  91.470  0.00  0.00            
ATOM   4591 HE22 GLN X 290      85.600  69.630  91.210  0.00  0.00            
ATOM   4592  C   GLN X 290      88.490  73.610  87.320  0.00  0.00            
ATOM   4593  O   GLN X 290      88.420  73.410  86.110  0.00  0.00            
ATOM   4594  N   GLN X 291      87.990  74.740  87.820  0.00  0.00            
ATOM   4595  H   GLN X 291      88.040  74.950  88.800  0.00  0.00            
ATOM   4596  CA  GLN X 291      87.520  75.870  87.030  0.00  0.00            
ATOM   4597  HA  GLN X 291      86.860  75.530  86.230  0.00  0.00            
ATOM   4598  CB  GLN X 291      86.650  76.740  87.940  0.00  0.00            
ATOM   4599  HB1 GLN X 291      86.610  77.730  87.490  0.00  0.00            
ATOM   4600  HB2 GLN X 291      87.140  76.900  88.900  0.00  0.00            
ATOM   4601  CG  GLN X 291      85.310  76.050  88.170  0.00  0.00            
ATOM   4602  HG1 GLN X 291      85.380  75.150  88.790  0.00  0.00            
ATOM   4603  HG2 GLN X 291      84.870  75.780  87.210  0.00  0.00            
ATOM   4604  CD  GLN X 291      84.250  76.990  88.730  0.00  0.00            
ATOM   4605  OE1 GLN X 291      83.610  77.810  88.070  0.00  0.00            
ATOM   4606  NE2 GLN X 291      84.050  77.050  90.050  0.00  0.00            
ATOM   4607 HE21 GLN X 291      84.510  76.500  90.760  0.00  0.00            
ATOM   4608 HE22 GLN X 291      83.380  77.770  90.290  0.00  0.00            
ATOM   4609  C   GLN X 291      88.670  76.650  86.410  0.00  0.00            
ATOM   4610  O   GLN X 291      88.600  77.020  85.240  0.00  0.00            
ATOM   4611  N   ALA X 292      89.720  76.920  87.190  0.00  0.00            
ATOM   4612  H   ALA X 292      89.610  77.010  88.190  0.00  0.00            
ATOM   4613  CA  ALA X 292      91.000  77.330  86.670  0.00  0.00            
ATOM   4614  HA  ALA X 292      90.870  78.270  86.150  0.00  0.00            
ATOM   4615  CB  ALA X 292      91.900  77.490  87.890  0.00  0.00            
ATOM   4616  HB1 ALA X 292      91.570  78.400  88.390  0.00  0.00            
ATOM   4617  HB2 ALA X 292      91.810  76.630  88.550  0.00  0.00            
ATOM   4618  HB3 ALA X 292      92.910  77.670  87.530  0.00  0.00            
ATOM   4619  C   ALA X 292      91.600  76.300  85.710  0.00  0.00            
ATOM   4620  O   ALA X 292      92.050  76.660  84.630  0.00  0.00            
ATOM   4621  N   ALA X 293      91.430  75.000  85.950  0.00  0.00            
ATOM   4622  H   ALA X 293      90.830  74.700  86.710  0.00  0.00            
ATOM   4623  CA  ALA X 293      91.960  74.040  85.000  0.00  0.00            
ATOM   4624  HA  ALA X 293      92.990  74.370  84.850  0.00  0.00            
ATOM   4625  CB  ALA X 293      92.050  72.630  85.570  0.00  0.00            
ATOM   4626  HB1 ALA X 293      92.100  71.890  84.770  0.00  0.00            
ATOM   4627  HB2 ALA X 293      92.860  72.570  86.290  0.00  0.00            
ATOM   4628  HB3 ALA X 293      91.140  72.360  86.110  0.00  0.00            
ATOM   4629  C   ALA X 293      91.330  74.020  83.610  0.00  0.00            
ATOM   4630  O   ALA X 293      92.070  73.720  82.670  0.00  0.00            
ATOM   4631  N   SER X 294      90.040  74.300  83.410  0.00  0.00            
ATOM   4632  H   SER X 294      89.430  74.410  84.210  0.00  0.00            
ATOM   4633  CA  SER X 294      89.440  74.420  82.100  0.00  0.00            
ATOM   4634  HA  SER X 294      89.850  73.700  81.390  0.00  0.00            
ATOM   4635  CB  SER X 294      87.920  74.290  82.200  0.00  0.00            
ATOM   4636  HB1 SER X 294      87.670  73.260  82.430  0.00  0.00            
ATOM   4637  HB2 SER X 294      87.510  74.580  81.230  0.00  0.00            
ATOM   4638  OG  SER X 294      87.360  75.070  83.230  0.00  0.00            
ATOM   4639  HG  SER X 294      86.460  74.740  83.330  0.00  0.00            
ATOM   4640  C   SER X 294      89.790  75.770  81.510  0.00  0.00            
ATOM   4641  O   SER X 294      90.420  75.810  80.450  0.00  0.00            
ATOM   4642  N   THR X 295      89.470  76.890  82.170  0.00  0.00            
ATOM   4643  H   THR X 295      88.890  76.740  82.990  0.00  0.00            
ATOM   4644  CA  THR X 295      89.630  78.280  81.780  0.00  0.00            
ATOM   4645  HA  THR X 295      89.110  78.390  80.830  0.00  0.00            
ATOM   4646  CB  THR X 295      88.990  79.290  82.730  0.00  0.00            
ATOM   4647  HB  THR X 295      89.150  80.220  82.200  0.00  0.00            
ATOM   4648  CG2 THR X 295      87.490  79.090  82.890  0.00  0.00            
ATOM   4649 HG21 THR X 295      87.270  78.100  83.310  0.00  0.00            
ATOM   4650 HG22 THR X 295      86.910  79.810  83.470  0.00  0.00            
ATOM   4651 HG23 THR X 295      87.100  79.210  81.880  0.00  0.00            
ATOM   4652  OG1 THR X 295      89.510  79.330  84.040  0.00  0.00            
ATOM   4653  HG1 THR X 295      89.350  78.500  84.500  0.00  0.00            
ATOM   4654  C   THR X 295      91.060  78.740  81.530  0.00  0.00            
ATOM   4655  O   THR X 295      91.210  79.550  80.630  0.00  0.00            
ATOM   4656  N   ARG X 296      92.030  78.140  82.230  0.00  0.00            
ATOM   4657  H   ARG X 296      91.700  77.520  82.960  0.00  0.00            
ATOM   4658  CA  ARG X 296      93.440  78.440  82.150  0.00  0.00            
ATOM   4659  HA  ARG X 296      93.500  79.290  81.480  0.00  0.00            
ATOM   4660  CB  ARG X 296      93.960  79.000  83.470  0.00  0.00            
ATOM   4661  HB1 ARG X 296      94.880  79.560  83.310  0.00  0.00            
ATOM   4662  HB2 ARG X 296      94.220  78.140  84.090  0.00  0.00            
ATOM   4663  CG  ARG X 296      93.060  79.980  84.230  0.00  0.00            
ATOM   4664  HG1 ARG X 296      92.160  79.480  84.570  0.00  0.00            
ATOM   4665  HG2 ARG X 296      92.760  80.750  83.520  0.00  0.00            
ATOM   4666  CD  ARG X 296      93.880  80.590  85.370  0.00  0.00            
ATOM   4667  HD1 ARG X 296      94.740  81.030  84.870  0.00  0.00            
ATOM   4668  HD2 ARG X 296      94.230  79.790  86.030  0.00  0.00            
ATOM   4669  NE  ARG X 296      93.080  81.580  86.090  0.00  0.00            
ATOM   4670  HE  ARG X 296      92.400  82.120  85.580  0.00  0.00            
ATOM   4671  CZ  ARG X 296      92.970  81.720  87.420  0.00  0.00            
ATOM   4672  NH1 ARG X 296      93.590  80.970  88.340  0.00  0.00            
ATOM   4673 HH11 ARG X 296      94.440  80.530  88.020  0.00  0.00            
ATOM   4674 HH12 ARG X 296      93.310  80.990  89.310  0.00  0.00            
ATOM   4675  NH2 ARG X 296      92.060  82.550  87.950  0.00  0.00            
ATOM   4676 HH21 ARG X 296      91.640  83.340  87.480  0.00  0.00            
ATOM   4677 HH22 ARG X 296      91.770  82.290  88.880  0.00  0.00            
ATOM   4678  C   ARG X 296      94.390  77.350  81.660  0.00  0.00            
ATOM   4679  O   ARG X 296      95.520  77.700  81.340  0.00  0.00            
ATOM   4680  N   LEU X 297      93.960  76.090  81.630  0.00  0.00            
ATOM   4681  H   LEU X 297      93.100  75.750  82.040  0.00  0.00            
ATOM   4682  CA  LEU X 297      94.810  74.980  81.240  0.00  0.00            
ATOM   4683  HA  LEU X 297      95.660  75.440  80.740  0.00  0.00            
ATOM   4684  CB  LEU X 297      95.350  74.300  82.490  0.00  0.00            
ATOM   4685  HB1 LEU X 297      94.760  73.410  82.690  0.00  0.00            
ATOM   4686  HB2 LEU X 297      95.150  74.920  83.370  0.00  0.00            
ATOM   4687  CG  LEU X 297      96.820  73.910  82.440  0.00  0.00            
ATOM   4688  HG  LEU X 297      97.000  73.220  81.610  0.00  0.00            
ATOM   4689  CD1 LEU X 297      97.720  75.140  82.350  0.00  0.00            
ATOM   4690 HD11 LEU X 297      98.690  75.000  82.810  0.00  0.00            
ATOM   4691 HD12 LEU X 297      97.770  75.430  81.300  0.00  0.00            
ATOM   4692 HD13 LEU X 297      97.380  76.000  82.930  0.00  0.00            
ATOM   4693  CD2 LEU X 297      97.170  73.220  83.760  0.00  0.00            
ATOM   4694 HD21 LEU X 297      98.240  73.010  83.740  0.00  0.00            
ATOM   4695 HD22 LEU X 297      96.790  73.810  84.600  0.00  0.00            
ATOM   4696 HD23 LEU X 297      96.650  72.260  83.820  0.00  0.00            
ATOM   4697  C   LEU X 297      94.160  74.010  80.260  0.00  0.00            
ATOM   4698  O   LEU X 297      94.820  73.060  79.850  0.00  0.00            
ATOM   4699  N   GLY X 298      92.880  74.180  79.920  0.00  0.00            
ATOM   4700  H   GLY X 298      92.400  74.970  80.320  0.00  0.00            
ATOM   4701  CA  GLY X 298      92.100  73.350  79.030  0.00  0.00            
ATOM   4702  HA1 GLY X 298      92.460  73.370  78.000  0.00  0.00            
ATOM   4703  HA2 GLY X 298      91.140  73.860  79.080  0.00  0.00            
ATOM   4704  C   GLY X 298      91.930  71.900  79.480  0.00  0.00            
ATOM   4705  O   GLY X 298      91.670  71.020  78.670  0.00  0.00            
ATOM   4706  N   PHE X 299      92.160  71.650  80.770  0.00  0.00            
ATOM   4707  H   PHE X 299      92.500  72.410  81.340  0.00  0.00            
ATOM   4708  CA  PHE X 299      92.070  70.310  81.320  0.00  0.00            
ATOM   4709  HA  PHE X 299      92.330  69.580  80.550  0.00  0.00            
ATOM   4710  CB  PHE X 299      93.010  70.110  82.510  0.00  0.00            
ATOM   4711  HB1 PHE X 299      92.650  69.370  83.230  0.00  0.00            
ATOM   4712  HB2 PHE X 299      92.980  71.050  83.060  0.00  0.00            
ATOM   4713  CG  PHE X 299      94.490  69.890  82.300  0.00  0.00            
ATOM   4714  CD1 PHE X 299      95.250  69.450  83.390  0.00  0.00            
ATOM   4715  HD1 PHE X 299      94.770  69.060  84.270  0.00  0.00            
ATOM   4716  CE1 PHE X 299      96.630  69.310  83.250  0.00  0.00            
ATOM   4717  HE1 PHE X 299      97.240  68.890  84.040  0.00  0.00            
ATOM   4718  CZ  PHE X 299      97.270  69.530  82.020  0.00  0.00            
ATOM   4719  HZ  PHE X 299      98.340  69.450  81.950  0.00  0.00            
ATOM   4720  CE2 PHE X 299      96.490  69.910  80.930  0.00  0.00            
ATOM   4721  HE2 PHE X 299      96.920  70.020  79.940  0.00  0.00            
ATOM   4722  CD2 PHE X 299      95.120  70.180  81.090  0.00  0.00            
ATOM   4723  HD2 PHE X 299      94.520  70.370  80.210  0.00  0.00            
ATOM   4724  C   PHE X 299      90.630  70.110  81.770  0.00  0.00            
ATOM   4725  O   PHE X 299      90.080  70.810  82.610  0.00  0.00            
ATOM   4726  N   GLY X 300      90.090  68.960  81.360  0.00  0.00            
ATOM   4727  H   GLY X 300      90.650  68.430  80.700  0.00  0.00            
ATOM   4728  CA  GLY X 300      88.860  68.470  81.950  0.00  0.00            
ATOM   4729  HA1 GLY X 300      88.520  67.720  81.240  0.00  0.00            
ATOM   4730  HA2 GLY X 300      88.120  69.260  81.920  0.00  0.00            
ATOM   4731  C   GLY X 300      88.950  67.980  83.390  0.00  0.00            
ATOM   4732  O   GLY X 300      90.040  67.940  83.960  0.00  0.00            
ATOM   4733  N   VAL X 301      87.820  67.570  83.960  0.00  0.00            
ATOM   4734  H   VAL X 301      86.980  67.780  83.430  0.00  0.00            
ATOM   4735  CA  VAL X 301      87.710  67.160  85.350  0.00  0.00            
ATOM   4736  HA  VAL X 301      88.270  67.940  85.860  0.00  0.00            
ATOM   4737  CB  VAL X 301      86.250  67.200  85.780  0.00  0.00            
ATOM   4738  HB  VAL X 301      85.680  66.710  85.000  0.00  0.00            
ATOM   4739  CG1 VAL X 301      86.100  66.670  87.210  0.00  0.00            
ATOM   4740 HG11 VAL X 301      86.370  67.450  87.910  0.00  0.00            
ATOM   4741 HG12 VAL X 301      85.050  66.470  87.420  0.00  0.00            
ATOM   4742 HG13 VAL X 301      86.730  65.780  87.310  0.00  0.00            
ATOM   4743  CG2 VAL X 301      85.720  68.630  85.730  0.00  0.00            
ATOM   4744 HG21 VAL X 301      84.630  68.550  85.820  0.00  0.00            
ATOM   4745 HG22 VAL X 301      86.030  69.210  86.590  0.00  0.00            
ATOM   4746 HG23 VAL X 301      85.910  69.050  84.740  0.00  0.00            
ATOM   4747  C   VAL X 301      88.530  65.910  85.660  0.00  0.00            
ATOM   4748  O   VAL X 301      89.360  66.030  86.560  0.00  0.00            
ATOM   4749  N   LYS X 302      88.350  64.820  84.910  0.00  0.00            
ATOM   4750  H   LYS X 302      87.770  64.910  84.090  0.00  0.00            
ATOM   4751  CA  LYS X 302      89.030  63.560  85.150  0.00  0.00            
ATOM   4752  HA  LYS X 302      88.990  63.460  86.240  0.00  0.00            
ATOM   4753  CB  LYS X 302      88.310  62.350  84.560  0.00  0.00            
ATOM   4754  HB1 LYS X 302      88.830  61.420  84.800  0.00  0.00            
ATOM   4755  HB2 LYS X 302      88.260  62.500  83.480  0.00  0.00            
ATOM   4756  CG  LYS X 302      86.980  62.140  85.270  0.00  0.00            
ATOM   4757  HG1 LYS X 302      86.530  63.110  85.490  0.00  0.00            
ATOM   4758  HG2 LYS X 302      87.270  61.560  86.150  0.00  0.00            
ATOM   4759  CD  LYS X 302      85.970  61.340  84.450  0.00  0.00            
ATOM   4760  HD1 LYS X 302      85.820  61.900  83.520  0.00  0.00            
ATOM   4761  HD2 LYS X 302      85.040  61.340  85.020  0.00  0.00            
ATOM   4762  CE  LYS X 302      86.240  59.890  84.070  0.00  0.00            
ATOM   4763  HE1 LYS X 302      86.350  59.300  84.980  0.00  0.00            
ATOM   4764  HE2 LYS X 302      87.150  59.850  83.490  0.00  0.00            
ATOM   4765  NZ  LYS X 302      85.210  59.310  83.190  0.00  0.00            
ATOM   4766  HZ1 LYS X 302      85.390  58.340  82.960  0.00  0.00            
ATOM   4767  HZ2 LYS X 302      84.290  59.390  83.600  0.00  0.00            
ATOM   4768  HZ3 LYS X 302      85.110  59.820  82.330  0.00  0.00            
ATOM   4769  C   LYS X 302      90.530  63.580  84.890  0.00  0.00            
ATOM   4770  O   LYS X 302      91.330  63.030  85.630  0.00  0.00            
ATOM   4771  N   LYS X 303      90.970  64.400  83.930  0.00  0.00            
ATOM   4772  H   LYS X 303      90.240  64.860  83.410  0.00  0.00            
ATOM   4773  CA  LYS X 303      92.380  64.670  83.730  0.00  0.00            
ATOM   4774  HA  LYS X 303      92.870  63.710  83.560  0.00  0.00            
ATOM   4775  CB  LYS X 303      92.540  65.540  82.480  0.00  0.00            
ATOM   4776  HB1 LYS X 303      91.970  66.460  82.590  0.00  0.00            
ATOM   4777  HB2 LYS X 303      92.030  65.000  81.680  0.00  0.00            
ATOM   4778  CG  LYS X 303      94.000  65.780  82.090  0.00  0.00            
ATOM   4779  HG1 LYS X 303      94.690  64.930  82.040  0.00  0.00            
ATOM   4780  HG2 LYS X 303      94.360  66.470  82.850  0.00  0.00            
ATOM   4781  CD  LYS X 303      93.990  66.390  80.690  0.00  0.00            
ATOM   4782  HD1 LYS X 303      93.400  67.310  80.720  0.00  0.00            
ATOM   4783  HD2 LYS X 303      93.650  65.580  80.050  0.00  0.00            
ATOM   4784  CE  LYS X 303      95.370  66.830  80.200  0.00  0.00            
ATOM   4785  HE1 LYS X 303      96.110  66.040  80.260  0.00  0.00            
ATOM   4786  HE2 LYS X 303      95.600  67.700  80.820  0.00  0.00            
ATOM   4787  NZ  LYS X 303      95.290  67.270  78.800  0.00  0.00            
ATOM   4788  HZ1 LYS X 303      95.150  66.510  78.150  0.00  0.00            
ATOM   4789  HZ2 LYS X 303      94.640  68.030  78.630  0.00  0.00            
ATOM   4790  HZ3 LYS X 303      96.160  67.720  78.560  0.00  0.00            
ATOM   4791  C   LYS X 303      93.050  65.420  84.870  0.00  0.00            
ATOM   4792  O   LYS X 303      94.190  65.100  85.220  0.00  0.00            
ATOM   4793  N   THR X 304      92.410  66.430  85.470  0.00  0.00            
ATOM   4794  H   THR X 304      91.500  66.640  85.100  0.00  0.00            
ATOM   4795  CA  THR X 304      92.890  67.340  86.490  0.00  0.00            
ATOM   4796  HA  THR X 304      93.940  67.600  86.390  0.00  0.00            
ATOM   4797  CB  THR X 304      91.980  68.570  86.610  0.00  0.00            
ATOM   4798  HB  THR X 304      91.060  68.260  87.100  0.00  0.00            
ATOM   4799  CG2 THR X 304      92.670  69.640  87.450  0.00  0.00            
ATOM   4800 HG21 THR X 304      92.150  70.600  87.460  0.00  0.00            
ATOM   4801 HG22 THR X 304      92.530  69.350  88.490  0.00  0.00            
ATOM   4802 HG23 THR X 304      93.730  69.720  87.210  0.00  0.00            
ATOM   4803  OG1 THR X 304      91.720  69.150  85.350  0.00  0.00            
ATOM   4804  HG1 THR X 304      91.030  68.620  84.940  0.00  0.00            
ATOM   4805  C   THR X 304      92.920  66.700  87.870  0.00  0.00            
ATOM   4806  O   THR X 304      93.980  66.690  88.490  0.00  0.00            
ATOM   4807  N   MET X 305      91.840  66.030  88.260  0.00  0.00            
ATOM   4808  H   MET X 305      91.030  65.930  87.670  0.00  0.00            
ATOM   4809  CA  MET X 305      91.740  65.270  89.490  0.00  0.00            
ATOM   4810  HA  MET X 305      91.820  65.860  90.400  0.00  0.00            
ATOM   4811  CB  MET X 305      90.420  64.530  89.640  0.00  0.00            
ATOM   4812  HB1 MET X 305      90.460  63.860  90.500  0.00  0.00            
ATOM   4813  HB2 MET X 305      90.290  63.800  88.840  0.00  0.00            
ATOM   4814  CG  MET X 305      89.190  65.420  89.770  0.00  0.00            
ATOM   4815  HG1 MET X 305      88.320  64.770  89.830  0.00  0.00            
ATOM   4816  HG2 MET X 305      89.150  66.000  88.850  0.00  0.00            
ATOM   4817  SD  MET X 305      89.150  66.560  91.180  0.00  0.00            
ATOM   4818  CE  MET X 305      88.050  67.830  90.510  0.00  0.00            
ATOM   4819  HE1 MET X 305      88.330  68.060  89.480  0.00  0.00            
ATOM   4820  HE2 MET X 305      87.010  67.490  90.480  0.00  0.00            
ATOM   4821  HE3 MET X 305      88.140  68.690  91.180  0.00  0.00            
ATOM   4822  C   MET X 305      92.820  64.210  89.630  0.00  0.00            
ATOM   4823  O   MET X 305      93.410  64.010  90.690  0.00  0.00            
ATOM   4824  N   MET X 306      93.160  63.530  88.530  0.00  0.00            
ATOM   4825  H   MET X 306      92.690  63.730  87.660  0.00  0.00            
ATOM   4826  CA  MET X 306      94.170  62.500  88.440  0.00  0.00            
ATOM   4827  HA  MET X 306      94.050  61.850  89.310  0.00  0.00            
ATOM   4828  CB  MET X 306      94.070  61.680  87.150  0.00  0.00            
ATOM   4829  HB1 MET X 306      95.060  61.250  87.020  0.00  0.00            
ATOM   4830  HB2 MET X 306      93.920  62.410  86.350  0.00  0.00            
ATOM   4831  CG  MET X 306      92.960  60.650  86.970  0.00  0.00            
ATOM   4832  HG1 MET X 306      92.030  61.140  87.270  0.00  0.00            
ATOM   4833  HG2 MET X 306      93.190  59.840  87.650  0.00  0.00            
ATOM   4834  SD  MET X 306      92.820  59.980  85.290  0.00  0.00            
ATOM   4835  CE  MET X 306      91.570  58.680  85.500  0.00  0.00            
ATOM   4836  HE1 MET X 306      90.680  59.190  85.870  0.00  0.00            
ATOM   4837  HE2 MET X 306      91.430  58.190  84.540  0.00  0.00            
ATOM   4838  HE3 MET X 306      91.980  58.020  86.260  0.00  0.00            
ATOM   4839  C   MET X 306      95.580  63.040  88.600  0.00  0.00            
ATOM   4840  O   MET X 306      96.450  62.550  89.320  0.00  0.00            
ATOM   4841  N   MET X 307      95.800  64.220  88.000  0.00  0.00            
ATOM   4842  H   MET X 307      95.000  64.590  87.520  0.00  0.00            
ATOM   4843  CA  MET X 307      97.040  64.980  87.980  0.00  0.00            
ATOM   4844  HA  MET X 307      97.760  64.190  87.770  0.00  0.00            
ATOM   4845  CB  MET X 307      97.140  65.930  86.800  0.00  0.00            
ATOM   4846  HB1 MET X 307      98.060  66.500  86.920  0.00  0.00            
ATOM   4847  HB2 MET X 307      96.290  66.590  86.650  0.00  0.00            
ATOM   4848  CG  MET X 307      97.330  65.030  85.580  0.00  0.00            
ATOM   4849  HG1 MET X 307      96.490  64.330  85.500  0.00  0.00            
ATOM   4850  HG2 MET X 307      98.230  64.420  85.580  0.00  0.00            
ATOM   4851  SD  MET X 307      97.310  66.050  84.080  0.00  0.00            
ATOM   4852  CE  MET X 307      97.790  64.820  82.850  0.00  0.00            
ATOM   4853  HE1 MET X 307      97.000  64.080  82.690  0.00  0.00            
ATOM   4854  HE2 MET X 307      98.060  65.430  81.990  0.00  0.00            
ATOM   4855  HE3 MET X 307      98.600  64.170  83.190  0.00  0.00            
ATOM   4856  C   MET X 307      97.300  65.530  89.380  0.00  0.00            
ATOM   4857  O   MET X 307      98.400  65.390  89.900  0.00  0.00            
ATOM   4858  N   ALA X 308      96.330  66.190  90.020  0.00  0.00            
ATOM   4859  H   ALA X 308      95.450  66.160  89.510  0.00  0.00            
ATOM   4860  CA  ALA X 308      96.440  66.720  91.360  0.00  0.00            
ATOM   4861  HA  ALA X 308      97.330  67.350  91.360  0.00  0.00            
ATOM   4862  CB  ALA X 308      95.270  67.640  91.680  0.00  0.00            
ATOM   4863  HB1 ALA X 308      95.290  67.840  92.750  0.00  0.00            
ATOM   4864  HB2 ALA X 308      95.440  68.610  91.210  0.00  0.00            
ATOM   4865  HB3 ALA X 308      94.320  67.170  91.420  0.00  0.00            
ATOM   4866  C   ALA X 308      96.600  65.540  92.310  0.00  0.00            
ATOM   4867  O   ALA X 308      97.500  65.640  93.140  0.00  0.00            
ATOM   4868  N   GLN X 309      95.940  64.380  92.180  0.00  0.00            
ATOM   4869  H   GLN X 309      95.170  64.380  91.530  0.00  0.00            
ATOM   4870  CA  GLN X 309      96.260  63.240  93.020  0.00  0.00            
ATOM   4871  HA  GLN X 309      96.080  63.660  94.010  0.00  0.00            
ATOM   4872  CB  GLN X 309      95.300  62.060  92.880  0.00  0.00            
ATOM   4873  HB1 GLN X 309      95.190  61.730  91.850  0.00  0.00            
ATOM   4874  HB2 GLN X 309      94.330  62.500  93.110  0.00  0.00            
ATOM   4875  CG  GLN X 309      95.420  60.780  93.690  0.00  0.00            
ATOM   4876  HG1 GLN X 309      95.420  61.010  94.750  0.00  0.00            
ATOM   4877  HG2 GLN X 309      96.380  60.330  93.430  0.00  0.00            
ATOM   4878  CD  GLN X 309      94.340  59.710  93.580  0.00  0.00            
ATOM   4879  OE1 GLN X 309      93.200  59.990  93.220  0.00  0.00            
ATOM   4880  NE2 GLN X 309      94.580  58.470  94.020  0.00  0.00            
ATOM   4881 HE21 GLN X 309      95.440  58.280  94.510  0.00  0.00            
ATOM   4882 HE22 GLN X 309      93.810  57.810  94.000  0.00  0.00            
ATOM   4883  C   GLN X 309      97.710  62.850  92.800  0.00  0.00            
ATOM   4884  O   GLN X 309      98.260  62.390  93.800  0.00  0.00            
ATOM   4885  N   ARG X 310      98.280  62.870  91.590  0.00  0.00            
ATOM   4886  H   ARG X 310      97.770  63.140  90.760  0.00  0.00            
ATOM   4887  CA  ARG X 310      99.650  62.520  91.280  0.00  0.00            
ATOM   4888  HA  ARG X 310      99.860  61.490  91.570  0.00  0.00            
ATOM   4889  CB  ARG X 310      99.910  62.500  89.780  0.00  0.00            
ATOM   4890  HB1 ARG X 310     100.980  62.640  89.650  0.00  0.00            
ATOM   4891  HB2 ARG X 310      99.530  63.400  89.290  0.00  0.00            
ATOM   4892  CG  ARG X 310      99.450  61.290  88.950  0.00  0.00            
ATOM   4893  HG1 ARG X 310      98.410  61.090  89.220  0.00  0.00            
ATOM   4894  HG2 ARG X 310     100.010  60.410  89.260  0.00  0.00            
ATOM   4895  CD  ARG X 310      99.630  61.640  87.480  0.00  0.00            
ATOM   4896  HD1 ARG X 310     100.580  61.390  87.010  0.00  0.00            
ATOM   4897  HD2 ARG X 310      99.410  62.700  87.360  0.00  0.00            
ATOM   4898  NE  ARG X 310      98.690  60.800  86.730  0.00  0.00            
ATOM   4899  HE  ARG X 310      98.190  60.140  87.310  0.00  0.00            
ATOM   4900  CZ  ARG X 310      98.680  60.690  85.400  0.00  0.00            
ATOM   4901  NH1 ARG X 310      99.390  61.490  84.580  0.00  0.00            
ATOM   4902 HH11 ARG X 310     100.060  62.180  84.880  0.00  0.00            
ATOM   4903 HH12 ARG X 310      99.220  61.300  83.600  0.00  0.00            
ATOM   4904  NH2 ARG X 310      97.830  59.850  84.800  0.00  0.00            
ATOM   4905 HH21 ARG X 310      97.310  59.180  85.360  0.00  0.00            
ATOM   4906 HH22 ARG X 310      97.680  59.910  83.800  0.00  0.00            
ATOM   4907  C   ARG X 310     100.710  63.400  91.930  0.00  0.00            
ATOM   4908  O   ARG X 310     101.640  62.980  92.610  0.00  0.00            
ATOM   4909  N   LEU X 311     100.390  64.690  91.900  0.00  0.00            
ATOM   4910  H   LEU X 311      99.660  65.010  91.280  0.00  0.00            
ATOM   4911  CA  LEU X 311     101.120  65.670  92.690  0.00  0.00            
ATOM   4912  HA  LEU X 311     102.190  65.550  92.480  0.00  0.00            
ATOM   4913  CB  LEU X 311     100.660  67.010  92.130  0.00  0.00            
ATOM   4914  HB1 LEU X 311     100.880  67.790  92.860  0.00  0.00            
ATOM   4915  HB2 LEU X 311      99.580  67.040  92.000  0.00  0.00            
ATOM   4916  CG  LEU X 311     101.370  67.510  90.870  0.00  0.00            
ATOM   4917  HG  LEU X 311     101.550  66.670  90.200  0.00  0.00            
ATOM   4918  CD1 LEU X 311     100.640  68.630  90.150  0.00  0.00            
ATOM   4919 HD11 LEU X 311      99.730  68.230  89.700  0.00  0.00            
ATOM   4920 HD12 LEU X 311     100.230  69.330  90.890  0.00  0.00            
ATOM   4921 HD13 LEU X 311     101.230  69.120  89.380  0.00  0.00            
ATOM   4922  CD2 LEU X 311     102.790  67.970  91.210  0.00  0.00            
ATOM   4923 HD21 LEU X 311     102.860  68.730  91.980  0.00  0.00            
ATOM   4924 HD22 LEU X 311     103.460  67.170  91.520  0.00  0.00            
ATOM   4925 HD23 LEU X 311     103.280  68.360  90.330  0.00  0.00            
ATOM   4926  C   LEU X 311     100.970  65.500  94.200  0.00  0.00            
ATOM   4927  O   LEU X 311     101.880  65.920  94.900  0.00  0.00            
ATOM   4928  N   TYR X 312      99.830  65.090  94.750  0.00  0.00            
ATOM   4929  H   TYR X 312      99.070  64.960  94.100  0.00  0.00            
ATOM   4930  CA  TYR X 312      99.610  64.850  96.170  0.00  0.00            
ATOM   4931  HA  TYR X 312     100.080  65.690  96.700  0.00  0.00            
ATOM   4932  CB  TYR X 312      98.120  64.970  96.430  0.00  0.00            
ATOM   4933  HB1 TYR X 312      97.520  64.510  95.640  0.00  0.00            
ATOM   4934  HB2 TYR X 312      97.830  66.020  96.400  0.00  0.00            
ATOM   4935  CG  TYR X 312      97.680  64.370  97.750  0.00  0.00            
ATOM   4936  CD1 TYR X 312      97.710  65.170  98.890  0.00  0.00            
ATOM   4937  HD1 TYR X 312      97.990  66.220  98.850  0.00  0.00            
ATOM   4938  CE1 TYR X 312      97.290  64.650 100.120  0.00  0.00            
ATOM   4939  HE1 TYR X 312      97.360  65.250 101.020  0.00  0.00            
ATOM   4940  CZ  TYR X 312      96.920  63.300 100.240  0.00  0.00            
ATOM   4941  OH  TYR X 312      96.500  62.870 101.460  0.00  0.00            
ATOM   4942  HH  TYR X 312      96.500  61.910 101.530  0.00  0.00            
ATOM   4943  CE2 TYR X 312      96.860  62.480  99.090  0.00  0.00            
ATOM   4944  HE2 TYR X 312      96.500  61.470  99.150  0.00  0.00            
ATOM   4945  CD2 TYR X 312      97.300  63.020  97.880  0.00  0.00            
ATOM   4946  HD2 TYR X 312      97.360  62.360  97.020  0.00  0.00            
ATOM   4947  C   TYR X 312     100.330  63.600  96.640  0.00  0.00            
ATOM   4948  O   TYR X 312     100.930  63.630  97.710  0.00  0.00            
ATOM   4949  N   GLU X 313     100.310  62.500  95.870  0.00  0.00            
ATOM   4950  H   GLU X 313      99.680  62.470  95.090  0.00  0.00            
ATOM   4951  CA  GLU X 313     100.790  61.220  96.350  0.00  0.00            
ATOM   4952  HA  GLU X 313     100.590  61.060  97.410  0.00  0.00            
ATOM   4953  CB  GLU X 313     100.020  60.140  95.600  0.00  0.00            
ATOM   4954  HB1 GLU X 313     100.610  59.230  95.510  0.00  0.00            
ATOM   4955  HB2 GLU X 313      99.990  60.370  94.540  0.00  0.00            
ATOM   4956  CG  GLU X 313      98.610  59.860  96.110  0.00  0.00            
ATOM   4957  HG1 GLU X 313      98.030  60.770  95.920  0.00  0.00            
ATOM   4958  HG2 GLU X 313      98.600  59.860  97.200  0.00  0.00            
ATOM   4959  CD  GLU X 313      97.830  58.760  95.400  0.00  0.00            
ATOM   4960  OE1 GLU X 313      96.730  58.440  95.900  0.00  0.00            
ATOM   4961  OE2 GLU X 313      98.420  58.220  94.440  0.00  0.00            
ATOM   4962  C   GLU X 313     102.300  61.080  96.240  0.00  0.00            
ATOM   4963  O   GLU X 313     102.860  60.120  96.780  0.00  0.00            
ATOM   4964  N   ALA X 314     102.950  62.010  95.530  0.00  0.00            
ATOM   4965  H   ALA X 314     102.350  62.720  95.140  0.00  0.00            
ATOM   4966  CA  ALA X 314     104.390  62.200  95.450  0.00  0.00            
ATOM   4967  HA  ALA X 314     104.880  61.290  95.800  0.00  0.00            
ATOM   4968  CB  ALA X 314     104.700  62.280  93.960  0.00  0.00            
ATOM   4969  HB1 ALA X 314     104.130  61.530  93.410  0.00  0.00            
ATOM   4970  HB2 ALA X 314     104.280  63.200  93.550  0.00  0.00            
ATOM   4971  HB3 ALA X 314     105.760  62.220  93.710  0.00  0.00            
ATOM   4972  C   ALA X 314     104.790  63.450  96.220  0.00  0.00            
ATOM   4973  O   ALA X 314     105.910  63.930  96.060  0.00  0.00            
ATOM   4974  N   GLY X 315     103.900  63.960  97.070  0.00  0.00            
ATOM   4975  H   GLY X 315     103.030  63.470  97.230  0.00  0.00            
ATOM   4976  CA  GLY X 315     104.290  64.900  98.100  0.00  0.00            
ATOM   4977  HA1 GLY X 315     105.140  64.600  98.700  0.00  0.00            
ATOM   4978  HA2 GLY X 315     103.360  65.020  98.660  0.00  0.00            
ATOM   4979  C   GLY X 315     104.600  66.320  97.640  0.00  0.00            
ATOM   4980  O   GLY X 315     105.400  66.930  98.350  0.00  0.00            
ATOM   4981  N   TYR X 316     104.010  66.870  96.580  0.00  0.00            
ATOM   4982  H   TYR X 316     103.310  66.390  96.040  0.00  0.00            
ATOM   4983  CA  TYR X 316     104.210  68.240  96.160  0.00  0.00            
ATOM   4984  HA  TYR X 316     105.100  68.650  96.630  0.00  0.00            
ATOM   4985  CB  TYR X 316     104.430  68.080  94.660  0.00  0.00            
ATOM   4986  HB1 TYR X 316     104.550  69.060  94.190  0.00  0.00            
ATOM   4987  HB2 TYR X 316     103.520  67.740  94.170  0.00  0.00            
ATOM   4988  CG  TYR X 316     105.620  67.270  94.210  0.00  0.00            
ATOM   4989  CD1 TYR X 316     106.890  67.760  94.550  0.00  0.00            
ATOM   4990  HD1 TYR X 316     106.890  68.740  95.020  0.00  0.00            
ATOM   4991  CE1 TYR X 316     107.990  66.960  94.240  0.00  0.00            
ATOM   4992  HE1 TYR X 316     108.960  67.290  94.580  0.00  0.00            
ATOM   4993  CZ  TYR X 316     107.840  65.710  93.600  0.00  0.00            
ATOM   4994  OH  TYR X 316     108.920  64.930  93.320  0.00  0.00            
ATOM   4995  HH  TYR X 316     108.650  64.080  92.990  0.00  0.00            
ATOM   4996  CE2 TYR X 316     106.560  65.250  93.230  0.00  0.00            
ATOM   4997  HE2 TYR X 316     106.380  64.290  92.770  0.00  0.00            
ATOM   4998  CD2 TYR X 316     105.460  66.040  93.550  0.00  0.00            
ATOM   4999  HD2 TYR X 316     104.490  65.660  93.240  0.00  0.00            
ATOM   5000  C   TYR X 316     103.110  69.250  96.460  0.00  0.00            
ATOM   5001  O   TYR X 316     103.410  70.440  96.520  0.00  0.00            
ATOM   5002  N   ILE X 317     101.850  68.860  96.680  0.00  0.00            
ATOM   5003  H   ILE X 317     101.760  67.860  96.770  0.00  0.00            
ATOM   5004  CA  ILE X 317     100.760  69.690  97.140  0.00  0.00            
ATOM   5005  HA  ILE X 317     101.240  70.580  97.550  0.00  0.00            
ATOM   5006  CB  ILE X 317      99.820  70.110  96.010  0.00  0.00            
ATOM   5007  HB  ILE X 317      99.100  70.800  96.460  0.00  0.00            
ATOM   5008  CG2 ILE X 317     100.540  70.990  95.000  0.00  0.00            
ATOM   5009 HG21 ILE X 317     101.220  70.340  94.440  0.00  0.00            
ATOM   5010 HG22 ILE X 317      99.900  71.460  94.250  0.00  0.00            
ATOM   5011 HG23 ILE X 317     101.120  71.760  95.500  0.00  0.00            
ATOM   5012  CG1 ILE X 317      99.240  68.920  95.250  0.00  0.00            
ATOM   5013 HG11 ILE X 317      98.650  68.360  95.980  0.00  0.00            
ATOM   5014 HG12 ILE X 317     100.030  68.270  94.870  0.00  0.00            
ATOM   5015  CD  ILE X 317      98.320  69.280  94.090  0.00  0.00            
ATOM   5016  HD1 ILE X 317      97.880  68.420  93.580  0.00  0.00            
ATOM   5017  HD2 ILE X 317      97.600  70.000  94.470  0.00  0.00            
ATOM   5018  HD3 ILE X 317      98.930  69.790  93.350  0.00  0.00            
ATOM   5019  C   ILE X 317      99.970  69.130  98.320  0.00  0.00            
ATOM   5020  O   ILE X 317     100.040  67.920  98.530  0.00  0.00            
ATOM   5021  N   THR X 318      99.240  69.960  99.070  0.00  0.00            
ATOM   5022  H   THR X 318      99.270  70.930  98.780  0.00  0.00            
ATOM   5023  CA  THR X 318      98.340  69.580 100.130  0.00  0.00            
ATOM   5024  HA  THR X 318      98.900  68.850 100.720  0.00  0.00            
ATOM   5025  CB  THR X 318      98.030  70.760 101.040  0.00  0.00            
ATOM   5026  HB  THR X 318      97.170  70.530 101.670  0.00  0.00            
ATOM   5027  CG2 THR X 318      99.170  71.030 102.010  0.00  0.00            
ATOM   5028 HG21 THR X 318      99.010  71.860 102.700  0.00  0.00            
ATOM   5029 HG22 THR X 318      99.410  70.160 102.610  0.00  0.00            
ATOM   5030 HG23 THR X 318     100.050  71.170 101.380  0.00  0.00            
ATOM   5031  OG1 THR X 318      97.580  71.970 100.470  0.00  0.00            
ATOM   5032  HG1 THR X 318      96.930  72.470 100.970  0.00  0.00            
ATOM   5033  C   THR X 318      97.100  68.900  99.550  0.00  0.00            
ATOM   5034  O   THR X 318      96.800  68.920  98.360  0.00  0.00            
ATOM   5035  N   TYR X 319      96.340  68.310 100.480  0.00  0.00            
ATOM   5036  H   TYR X 319      96.870  68.270 101.340  0.00  0.00            
ATOM   5037  CA  TYR X 319      95.180  67.490 100.200  0.00  0.00            
ATOM   5038  HA  TYR X 319      95.530  66.570  99.730  0.00  0.00            
ATOM   5039  CB  TYR X 319      94.560  67.180 101.560  0.00  0.00            
ATOM   5040  HB1 TYR X 319      94.220  68.100 102.040  0.00  0.00            
ATOM   5041  HB2 TYR X 319      95.280  66.790 102.280  0.00  0.00            
ATOM   5042  CG  TYR X 319      93.410  66.200 101.530  0.00  0.00            
ATOM   5043  CD1 TYR X 319      93.620  64.820 101.640  0.00  0.00            
ATOM   5044  HD1 TYR X 319      94.610  64.400 101.730  0.00  0.00            
ATOM   5045  CE1 TYR X 319      92.510  63.970 101.640  0.00  0.00            
ATOM   5046  HE1 TYR X 319      92.550  62.900 101.790  0.00  0.00            
ATOM   5047  CZ  TYR X 319      91.210  64.490 101.620  0.00  0.00            
ATOM   5048  OH  TYR X 319      90.170  63.610 101.690  0.00  0.00            
ATOM   5049  HH  TYR X 319      89.330  64.070 101.550  0.00  0.00            
ATOM   5050  CE2 TYR X 319      91.020  65.890 101.590  0.00  0.00            
ATOM   5051  HE2 TYR X 319      90.040  66.340 101.600  0.00  0.00            
ATOM   5052  CD2 TYR X 319      92.120  66.740 101.440  0.00  0.00            
ATOM   5053  HD2 TYR X 319      91.930  67.800 101.380  0.00  0.00            
ATOM   5054  C   TYR X 319      94.180  68.190  99.290  0.00  0.00            
ATOM   5055  O   TYR X 319      93.650  69.220  99.680  0.00  0.00            
ATOM   5056  N   MET X 320      93.890  67.680  98.090  0.00  0.00            
ATOM   5057  H   MET X 320      94.250  66.770  97.860  0.00  0.00            
ATOM   5058  CA  MET X 320      93.290  68.310  96.930  0.00  0.00            
ATOM   5059  HA  MET X 320      93.520  69.370  96.870  0.00  0.00            
ATOM   5060  CB  MET X 320      93.630  67.760  95.540  0.00  0.00            
ATOM   5061  HB1 MET X 320      94.700  67.720  95.390  0.00  0.00            
ATOM   5062  HB2 MET X 320      93.150  68.380  94.790  0.00  0.00
[truncated: 412,701 more chars]
