# Supplementary material for: Unraveling topoisomerase IA gate dynamics in presence of PPEF and its preclinical evaluation against multidrug-resistant pathogens
Source: Commun Biol. 2023 Feb 18;6:195. doi: 10.1038/s42003-023-04412-1 (PMC9938908; doi:10.1038/s42003-023-04412-1)
Supplement: Supplementary file 9 — Supplementary Data 7 [file 42003_2023_4412_MOESM9_ESM.zip › Metadynamic-conformation/TopoIA/partial_open.pdb]

CRYST1  144.302  144.302  144.302  90.00  90.00  90.00 P 1           1
ATOM      1  N   MET X   1      90.610  24.260  72.170  0.00  0.00            
ATOM      2  H1  MET X   1      89.670  24.160  72.500  0.00  0.00            
ATOM      3  H2  MET X   1      91.270  23.770  72.750  0.00  0.00            
ATOM      4  H3  MET X   1      90.860  25.240  72.260  0.00  0.00            
ATOM      5  CA  MET X   1      90.750  23.930  70.740  0.00  0.00            
ATOM      6  HA  MET X   1      91.790  24.000  70.430  0.00  0.00            
ATOM      7  CB  MET X   1      90.350  22.490  70.420  0.00  0.00            
ATOM      8  HB1 MET X   1      90.130  22.360  69.360  0.00  0.00            
ATOM      9  HB2 MET X   1      89.390  22.240  70.870  0.00  0.00            
ATOM     10  CG  MET X   1      91.520  21.590  70.810  0.00  0.00            
ATOM     11  HG1 MET X   1      91.660  21.730  71.880  0.00  0.00            
ATOM     12  HG2 MET X   1      92.400  21.860  70.220  0.00  0.00            
ATOM     13  SD  MET X   1      91.320  19.810  70.540  0.00  0.00            
ATOM     14  CE  MET X   1      89.750  19.490  71.390  0.00  0.00            
ATOM     15  HE1 MET X   1      89.700  19.920  72.390  0.00  0.00            
ATOM     16  HE2 MET X   1      88.980  19.870  70.730  0.00  0.00            
ATOM     17  HE3 MET X   1      89.590  18.410  71.410  0.00  0.00            
ATOM     18  C   MET X   1      89.980  24.970  69.940  0.00  0.00            
ATOM     19  O   MET X   1      88.750  25.030  70.010  0.00  0.00            
ATOM     20  N   GLY X   2      90.730  25.800  69.210  0.00  0.00            
ATOM     21  H   GLY X   2      91.720  25.600  69.220  0.00  0.00            
ATOM     22  CA  GLY X   2      90.330  27.110  68.720  0.00  0.00            
ATOM     23  HA1 GLY X   2      89.250  27.160  68.660  0.00  0.00            
ATOM     24  HA2 GLY X   2      90.780  27.180  67.730  0.00  0.00            
ATOM     25  C   GLY X   2      90.840  28.310  69.510  0.00  0.00            
ATOM     26  O   GLY X   2      91.300  28.210  70.640  0.00  0.00            
ATOM     27  N   LYS X   3      90.540  29.500  69.000  0.00  0.00            
ATOM     28  H   LYS X   3      90.160  29.490  68.060  0.00  0.00            
ATOM     29  CA  LYS X   3      90.700  30.820  69.580  0.00  0.00            
ATOM     30  HA  LYS X   3      91.090  30.660  70.580  0.00  0.00            
ATOM     31  CB  LYS X   3      91.750  31.530  68.730  0.00  0.00            
ATOM     32  HB1 LYS X   3      91.820  32.520  69.180  0.00  0.00            
ATOM     33  HB2 LYS X   3      91.350  31.530  67.720  0.00  0.00            
ATOM     34  CG  LYS X   3      93.090  30.800  68.860  0.00  0.00            
ATOM     35  HG1 LYS X   3      93.060  29.820  68.380  0.00  0.00            
ATOM     36  HG2 LYS X   3      93.300  30.560  69.900  0.00  0.00            
ATOM     37  CD  LYS X   3      94.240  31.660  68.350  0.00  0.00            
ATOM     38  HD1 LYS X   3      94.400  32.490  69.040  0.00  0.00            
ATOM     39  HD2 LYS X   3      94.090  32.040  67.340  0.00  0.00            
ATOM     40  CE  LYS X   3      95.510  30.820  68.320  0.00  0.00            
ATOM     41  HE1 LYS X   3      95.280  30.150  67.490  0.00  0.00            
ATOM     42  HE2 LYS X   3      95.630  30.290  69.260  0.00  0.00            
ATOM     43  NZ  LYS X   3      96.710  31.640  68.090  0.00  0.00            
ATOM     44  HZ1 LYS X   3      97.580  31.130  68.230  0.00  0.00            
ATOM     45  HZ2 LYS X   3      96.690  31.950  67.130  0.00  0.00            
ATOM     46  HZ3 LYS X   3      96.770  32.370  68.780  0.00  0.00            
ATOM     47  C   LYS X   3      89.500  31.750  69.680  0.00  0.00            
ATOM     48  O   LYS X   3      88.500  31.510  69.000  0.00  0.00            
ATOM     49  N   ALA X   4      89.640  32.820  70.460  0.00  0.00            
ATOM     50  H   ALA X   4      90.470  32.870  71.030  0.00  0.00            
ATOM     51  CA  ALA X   4      88.640  33.850  70.650  0.00  0.00            
ATOM     52  HA  ALA X   4      87.670  33.350  70.660  0.00  0.00            
ATOM     53  CB  ALA X   4      88.940  34.630  71.930  0.00  0.00            
ATOM     54  HB1 ALA X   4      89.170  34.010  72.790  0.00  0.00            
ATOM     55  HB2 ALA X   4      89.790  35.260  71.640  0.00  0.00            
ATOM     56  HB3 ALA X   4      88.060  35.230  72.130  0.00  0.00            
ATOM     57  C   ALA X   4      88.660  34.780  69.440  0.00  0.00            
ATOM     58  O   ALA X   4      89.750  35.110  68.970  0.00  0.00            
ATOM     59  N   LEU X   5      87.450  35.200  69.050  0.00  0.00            
ATOM     60  H   LEU X   5      86.680  34.640  69.370  0.00  0.00            
ATOM     61  CA  LEU X   5      87.240  36.110  67.950  0.00  0.00            
ATOM     62  HA  LEU X   5      88.180  36.490  67.560  0.00  0.00            
ATOM     63  CB  LEU X   5      86.480  35.350  66.860  0.00  0.00            
ATOM     64  HB1 LEU X   5      85.540  35.020  67.300  0.00  0.00            
ATOM     65  HB2 LEU X   5      87.120  34.540  66.510  0.00  0.00            
ATOM     66  CG  LEU X   5      85.980  36.140  65.650  0.00  0.00            
ATOM     67  HG  LEU X   5      85.280  36.940  65.890  0.00  0.00            
ATOM     68  CD1 LEU X   5      87.120  36.670  64.790  0.00  0.00            
ATOM     69 HD11 LEU X   5      86.700  37.100  63.880  0.00  0.00            
ATOM     70 HD12 LEU X   5      87.550  37.570  65.250  0.00  0.00            
ATOM     71 HD13 LEU X   5      87.850  35.890  64.620  0.00  0.00            
ATOM     72  CD2 LEU X   5      85.180  35.260  64.690  0.00  0.00            
ATOM     73 HD21 LEU X   5      84.240  34.900  65.110  0.00  0.00            
ATOM     74 HD22 LEU X   5      85.020  35.870  63.800  0.00  0.00            
ATOM     75 HD23 LEU X   5      85.790  34.420  64.370  0.00  0.00            
ATOM     76  C   LEU X   5      86.440  37.340  68.360  0.00  0.00            
ATOM     77  O   LEU X   5      85.430  37.210  69.060  0.00  0.00            
ATOM     78  N   VAL X   6      86.860  38.500  67.850  0.00  0.00            
ATOM     79  H   VAL X   6      87.790  38.420  67.460  0.00  0.00            
ATOM     80  CA  VAL X   6      86.370  39.840  68.080  0.00  0.00            
ATOM     81  HA  VAL X   6      85.570  39.740  68.820  0.00  0.00            
ATOM     82  CB  VAL X   6      87.400  40.830  68.610  0.00  0.00            
ATOM     83  HB  VAL X   6      87.980  41.220  67.770  0.00  0.00            
ATOM     84  CG1 VAL X   6      86.600  42.030  69.120  0.00  0.00            
ATOM     85 HG11 VAL X   6      86.260  41.790  70.130  0.00  0.00            
ATOM     86 HG12 VAL X   6      87.110  42.990  69.190  0.00  0.00            
ATOM     87 HG13 VAL X   6      85.700  42.190  68.520  0.00  0.00            
ATOM     88  CG2 VAL X   6      88.390  40.270  69.620  0.00  0.00            
ATOM     89 HG21 VAL X   6      88.980  41.080  70.050  0.00  0.00            
ATOM     90 HG22 VAL X   6      87.850  39.600  70.300  0.00  0.00            
ATOM     91 HG23 VAL X   6      89.150  39.680  69.100  0.00  0.00            
ATOM     92  C   VAL X   6      85.790  40.340  66.770  0.00  0.00            
ATOM     93  O   VAL X   6      86.560  40.580  65.840  0.00  0.00            
ATOM     94  N   ILE X   7      84.470  40.430  66.650  0.00  0.00            
ATOM     95  H   ILE X   7      83.940  40.090  67.440  0.00  0.00            
ATOM     96  CA  ILE X   7      83.710  41.150  65.650  0.00  0.00            
ATOM     97  HA  ILE X   7      84.270  41.320  64.730  0.00  0.00            
ATOM     98  CB  ILE X   7      82.460  40.440  65.130  0.00  0.00            
ATOM     99  HB  ILE X   7      81.750  40.330  65.960  0.00  0.00            
ATOM    100  CG2 ILE X   7      81.690  41.270  64.110  0.00  0.00            
ATOM    101 HG21 ILE X   7      80.910  40.580  63.780  0.00  0.00            
ATOM    102 HG22 ILE X   7      81.380  42.160  64.650  0.00  0.00            
ATOM    103 HG23 ILE X   7      82.320  41.660  63.310  0.00  0.00            
ATOM    104  CG1 ILE X   7      82.750  39.040  64.600  0.00  0.00            
ATOM    105 HG11 ILE X   7      81.840  38.590  64.200  0.00  0.00            
ATOM    106 HG12 ILE X   7      83.040  38.430  65.450  0.00  0.00            
ATOM    107  CD  ILE X   7      83.860  38.920  63.570  0.00  0.00            
ATOM    108  HD1 ILE X   7      83.910  37.950  63.080  0.00  0.00            
ATOM    109  HD2 ILE X   7      83.640  39.610  62.760  0.00  0.00            
ATOM    110  HD3 ILE X   7      84.860  39.120  63.960  0.00  0.00            
ATOM    111  C   ILE X   7      83.490  42.610  66.010  0.00  0.00            
ATOM    112  O   ILE X   7      82.980  42.910  67.090  0.00  0.00            
ATOM    113  N   VAL X   8      83.950  43.520  65.150  0.00  0.00            
ATOM    114  H   VAL X   8      84.360  43.150  64.300  0.00  0.00            
ATOM    115  CA  VAL X   8      84.160  44.940  65.340  0.00  0.00            
ATOM    116  HA  VAL X   8      83.840  45.150  66.360  0.00  0.00            
ATOM    117  CB  VAL X   8      85.640  45.300  65.390  0.00  0.00            
ATOM    118  HB  VAL X   8      85.980  45.240  64.360  0.00  0.00            
ATOM    119  CG1 VAL X   8      85.940  46.730  65.820  0.00  0.00            
ATOM    120 HG11 VAL X   8      87.010  46.830  65.990  0.00  0.00            
ATOM    121 HG12 VAL X   8      85.660  47.370  64.980  0.00  0.00            
ATOM    122 HG13 VAL X   8      85.410  46.880  66.750  0.00  0.00            
ATOM    123  CG2 VAL X   8      86.480  44.310  66.190  0.00  0.00            
ATOM    124 HG21 VAL X   8      86.210  44.530  67.220  0.00  0.00            
ATOM    125 HG22 VAL X   8      86.200  43.260  66.050  0.00  0.00            
ATOM    126 HG23 VAL X   8      87.550  44.470  66.080  0.00  0.00            
ATOM    127  C   VAL X   8      83.350  45.720  64.320  0.00  0.00            
ATOM    128  O   VAL X   8      83.230  45.330  63.160  0.00  0.00            
ATOM    129  N   GLU X   9      82.630  46.750  64.770  0.00  0.00            
ATOM    130  H   GLU X   9      82.750  47.040  65.730  0.00  0.00            
ATOM    131  CA  GLU X   9      81.800  47.530  63.870  0.00  0.00            
ATOM    132  HA  GLU X   9      81.020  46.820  63.600  0.00  0.00            
ATOM    133  CB  GLU X   9      81.160  48.610  64.730  0.00  0.00            
ATOM    134  HB1 GLU X   9      80.620  48.120  65.540  0.00  0.00            
ATOM    135  HB2 GLU X   9      80.450  49.080  64.050  0.00  0.00            
ATOM    136  CG  GLU X   9      82.110  49.590  65.430  0.00  0.00            
ATOM    137  HG1 GLU X   9      82.810  49.880  64.660  0.00  0.00            
ATOM    138  HG2 GLU X   9      82.700  49.090  66.200  0.00  0.00            
ATOM    139  CD  GLU X   9      81.420  50.770  66.100  0.00  0.00            
ATOM    140  OE1 GLU X   9      81.710  51.910  65.690  0.00  0.00            
ATOM    141  OE2 GLU X   9      80.720  50.510  67.110  0.00  0.00            
ATOM    142  C   GLU X   9      82.310  48.100  62.550  0.00  0.00            
ATOM    143  O   GLU X   9      81.490  48.480  61.730  0.00  0.00            
ATOM    144  N   SER X  10      83.600  48.300  62.280  0.00  0.00            
ATOM    145  H   SER X  10      84.280  48.020  62.980  0.00  0.00            
ATOM    146  CA  SER X  10      84.210  48.920  61.120  0.00  0.00            
ATOM    147  HA  SER X  10      83.570  48.690  60.270  0.00  0.00            
ATOM    148  CB  SER X  10      84.240  50.440  61.270  0.00  0.00            
ATOM    149  HB1 SER X  10      83.240  50.810  61.510  0.00  0.00            
ATOM    150  HB2 SER X  10      84.610  50.810  60.320  0.00  0.00            
ATOM    151  OG  SER X  10      85.140  50.730  62.310  0.00  0.00            
ATOM    152  HG  SER X  10      84.930  51.610  62.650  0.00  0.00            
ATOM    153  C   SER X  10      85.640  48.480  60.850  0.00  0.00            
ATOM    154  O   SER X  10      86.340  48.060  61.770  0.00  0.00            
ATOM    155  N   PRO X  11      86.160  48.480  59.620  0.00  0.00            
ATOM    156  CD  PRO X  11      85.400  48.670  58.400  0.00  0.00            
ATOM    157  HD1 PRO X  11      85.190  49.740  58.310  0.00  0.00            
ATOM    158  HD2 PRO X  11      84.480  48.090  58.380  0.00  0.00            
ATOM    159  CG  PRO X  11      86.370  48.240  57.290  0.00  0.00            
ATOM    160  HG1 PRO X  11      86.110  48.720  56.350  0.00  0.00            
ATOM    161  HG2 PRO X  11      86.310  47.160  57.180  0.00  0.00            
ATOM    162  CB  PRO X  11      87.720  48.700  57.840  0.00  0.00            
ATOM    163  HB1 PRO X  11      87.830  49.780  57.710  0.00  0.00            
ATOM    164  HB2 PRO X  11      88.490  48.050  57.430  0.00  0.00            
ATOM    165  CA  PRO X  11      87.580  48.400  59.330  0.00  0.00            
ATOM    166  HA  PRO X  11      87.840  47.360  59.500  0.00  0.00            
ATOM    167  C   PRO X  11      88.490  49.210  60.250  0.00  0.00            
ATOM    168  O   PRO X  11      89.450  48.650  60.770  0.00  0.00            
ATOM    169  N   ALA X  12      88.150  50.480  60.470  0.00  0.00            
ATOM    170  H   ALA X  12      87.290  50.760  60.030  0.00  0.00            
ATOM    171  CA  ALA X  12      88.900  51.440  61.250  0.00  0.00            
ATOM    172  HA  ALA X  12      89.860  51.620  60.770  0.00  0.00            
ATOM    173  CB  ALA X  12      88.030  52.690  61.360  0.00  0.00            
ATOM    174  HB1 ALA X  12      87.010  52.390  61.590  0.00  0.00            
ATOM    175  HB2 ALA X  12      88.480  53.300  62.140  0.00  0.00            
ATOM    176  HB3 ALA X  12      88.120  53.310  60.460  0.00  0.00            
ATOM    177  C   ALA X  12      89.220  50.870  62.620  0.00  0.00            
ATOM    178  O   ALA X  12      90.360  50.970  63.080  0.00  0.00            
ATOM    179  N   LYS X  13      88.230  50.360  63.360  0.00  0.00            
ATOM    180  H   LYS X  13      87.320  50.360  62.910  0.00  0.00            
ATOM    181  CA  LYS X  13      88.320  49.970  64.750  0.00  0.00            
ATOM    182  HA  LYS X  13      88.950  50.680  65.290  0.00  0.00            
ATOM    183  CB  LYS X  13      86.970  50.000  65.450  0.00  0.00            
ATOM    184  HB1 LYS X  13      87.090  49.480  66.400  0.00  0.00            
ATOM    185  HB2 LYS X  13      86.170  49.480  64.900  0.00  0.00            
ATOM    186  CG  LYS X  13      86.420  51.390  65.740  0.00  0.00            
ATOM    187  HG1 LYS X  13      86.200  51.750  64.740  0.00  0.00            
ATOM    188  HG2 LYS X  13      87.150  52.060  66.190  0.00  0.00            
ATOM    189  CD  LYS X  13      85.160  51.250  66.600  0.00  0.00            
ATOM    190  HD1 LYS X  13      85.440  50.830  67.560  0.00  0.00            
ATOM    191  HD2 LYS X  13      84.360  50.710  66.090  0.00  0.00            
ATOM    192  CE  LYS X  13      84.520  52.620  66.830  0.00  0.00            
ATOM    193  HE1 LYS X  13      84.190  53.050  65.890  0.00  0.00            
ATOM    194  HE2 LYS X  13      85.310  53.280  67.200  0.00  0.00            
ATOM    195  NZ  LYS X  13      83.430  52.520  67.810  0.00  0.00            
ATOM    196  HZ1 LYS X  13      82.650  52.040  67.390  0.00  0.00            
ATOM    197  HZ2 LYS X  13      83.840  51.970  68.560  0.00  0.00            
ATOM    198  HZ3 LYS X  13      83.200  53.430  68.170  0.00  0.00            
ATOM    199  C   LYS X  13      89.040  48.630  64.800  0.00  0.00            
ATOM    200  O   LYS X  13      89.870  48.410  65.690  0.00  0.00            
ATOM    201  N   ALA X  14      88.890  47.750  63.810  0.00  0.00            
ATOM    202  H   ALA X  14      88.320  48.050  63.030  0.00  0.00            
ATOM    203  CA  ALA X  14      89.450  46.430  63.620  0.00  0.00            
ATOM    204  HA  ALA X  14      89.190  45.880  64.520  0.00  0.00            
ATOM    205  CB  ALA X  14      88.680  45.730  62.510  0.00  0.00            
ATOM    206  HB1 ALA X  14      88.820  44.650  62.420  0.00  0.00            
ATOM    207  HB2 ALA X  14      87.600  45.840  62.650  0.00  0.00            
ATOM    208  HB3 ALA X  14      88.910  46.180  61.540  0.00  0.00            
ATOM    209  C   ALA X  14      90.960  46.420  63.380  0.00  0.00            
ATOM    210  O   ALA X  14      91.680  45.670  64.030  0.00  0.00            
ATOM    211  N   LYS X  15      91.450  47.410  62.630  0.00  0.00            
ATOM    212  H   LYS X  15      90.810  47.900  62.030  0.00  0.00            
ATOM    213  CA  LYS X  15      92.870  47.700  62.630  0.00  0.00            
ATOM    214  HA  LYS X  15      93.350  46.760  62.360  0.00  0.00            
ATOM    215  CB  LYS X  15      93.140  48.620  61.430  0.00  0.00            
ATOM    216  HB1 LYS X  15      92.770  49.620  61.630  0.00  0.00            
ATOM    217  HB2 LYS X  15      92.530  48.110  60.680  0.00  0.00            
ATOM    218  CG  LYS X  15      94.580  48.650  60.920  0.00  0.00            
ATOM    219  HG1 LYS X  15      95.020  47.660  60.940  0.00  0.00            
ATOM    220  HG2 LYS X  15      95.240  49.220  61.580  0.00  0.00            
ATOM    221  CD  LYS X  15      94.900  49.130  59.510  0.00  0.00            
ATOM    222  HD1 LYS X  15      94.980  50.210  59.400  0.00  0.00            
ATOM    223  HD2 LYS X  15      94.050  48.870  58.880  0.00  0.00            
ATOM    224  CE  LYS X  15      96.150  48.520  58.880  0.00  0.00            
ATOM    225  HE1 LYS X  15      95.920  47.460  58.810  0.00  0.00            
ATOM    226  HE2 LYS X  15      96.930  48.770  59.600  0.00  0.00            
ATOM    227  NZ  LYS X  15      96.320  49.100  57.540  0.00  0.00            
ATOM    228  HZ1 LYS X  15      95.560  48.940  56.900  0.00  0.00            
ATOM    229  HZ2 LYS X  15      96.400  50.110  57.630  0.00  0.00            
ATOM    230  HZ3 LYS X  15      97.170  48.750  57.110  0.00  0.00            
ATOM    231  C   LYS X  15      93.500  48.230  63.910  0.00  0.00            
ATOM    232  O   LYS X  15      94.510  47.740  64.410  0.00  0.00            
ATOM    233  N   THR X  16      92.820  49.170  64.560  0.00  0.00            
ATOM    234  H   THR X  16      92.080  49.630  64.050  0.00  0.00            
ATOM    235  CA  THR X  16      93.350  49.830  65.740  0.00  0.00            
ATOM    236  HA  THR X  16      94.380  50.150  65.560  0.00  0.00            
ATOM    237  CB  THR X  16      92.390  50.970  66.090  0.00  0.00            
ATOM    238  HB  THR X  16      91.370  50.640  65.900  0.00  0.00            
ATOM    239  CG2 THR X  16      92.290  51.660  67.450  0.00  0.00            
ATOM    240 HG21 THR X  16      92.190  50.890  68.220  0.00  0.00            
ATOM    241 HG22 THR X  16      93.240  52.130  67.700  0.00  0.00            
ATOM    242 HG23 THR X  16      91.470  52.370  67.550  0.00  0.00            
ATOM    243  OG1 THR X  16      92.580  52.020  65.180  0.00  0.00            
ATOM    244  HG1 THR X  16      91.780  52.540  65.280  0.00  0.00            
ATOM    245  C   THR X  16      93.420  48.870  66.910  0.00  0.00            
ATOM    246  O   THR X  16      94.410  48.800  67.640  0.00  0.00            
ATOM    247  N   ILE X  17      92.420  48.010  67.140  0.00  0.00            
ATOM    248  H   ILE X  17      91.560  48.210  66.640  0.00  0.00            
ATOM    249  CA  ILE X  17      92.420  46.920  68.090  0.00  0.00            
ATOM    250  HA  ILE X  17      92.460  47.310  69.100  0.00  0.00            
ATOM    251  CB  ILE X  17      91.150  46.070  68.050  0.00  0.00            
ATOM    252  HB  ILE X  17      90.940  45.780  67.020  0.00  0.00            
ATOM    253  CG2 ILE X  17      91.320  44.790  68.860  0.00  0.00            
ATOM    254 HG21 ILE X  17      92.080  44.140  68.430  0.00  0.00            
ATOM    255 HG22 ILE X  17      91.610  45.030  69.880  0.00  0.00            
ATOM    256 HG23 ILE X  17      90.400  44.210  68.800  0.00  0.00            
ATOM    257  CG1 ILE X  17      90.010  46.870  68.670  0.00  0.00            
ATOM    258 HG11 ILE X  17      90.050  47.850  68.190  0.00  0.00            
ATOM    259 HG12 ILE X  17      90.230  46.940  69.740  0.00  0.00            
ATOM    260  CD  ILE X  17      88.680  46.190  68.380  0.00  0.00            
ATOM    261  HD1 ILE X  17      87.940  46.890  68.770  0.00  0.00            
ATOM    262  HD2 ILE X  17      88.550  45.810  67.370  0.00  0.00            
ATOM    263  HD3 ILE X  17      88.530  45.360  69.070  0.00  0.00            
ATOM    264  C   ILE X  17      93.600  46.030  67.720  0.00  0.00            
ATOM    265  O   ILE X  17      94.430  45.840  68.610  0.00  0.00            
ATOM    266  N   ASN X  18      93.770  45.530  66.490  0.00  0.00            
ATOM    267  H   ASN X  18      93.250  45.840  65.680  0.00  0.00            
ATOM    268  CA  ASN X  18      94.800  44.570  66.160  0.00  0.00            
ATOM    269  HA  ASN X  18      94.900  43.750  66.870  0.00  0.00            
ATOM    270  CB  ASN X  18      94.480  43.860  64.850  0.00  0.00            
ATOM    271  HB1 ASN X  18      94.040  44.640  64.230  0.00  0.00            
ATOM    272  HB2 ASN X  18      93.820  43.000  64.930  0.00  0.00            
ATOM    273  CG  ASN X  18      95.730  43.330  64.160  0.00  0.00            
ATOM    274  OD1 ASN X  18      96.280  44.030  63.310  0.00  0.00            
ATOM    275  ND2 ASN X  18      96.200  42.110  64.410  0.00  0.00            
ATOM    276 HD21 ASN X  18      95.760  41.410  64.980  0.00  0.00            
ATOM    277 HD22 ASN X  18      97.000  41.870  63.830  0.00  0.00            
ATOM    278  C   ASN X  18      96.160  45.250  66.170  0.00  0.00            
ATOM    279  O   ASN X  18      97.100  44.500  66.410  0.00  0.00            
ATOM    280  N   LYS X  19      96.330  46.570  66.110  0.00  0.00            
ATOM    281  H   LYS X  19      95.490  47.090  65.920  0.00  0.00            
ATOM    282  CA  LYS X  19      97.580  47.260  66.360  0.00  0.00            
ATOM    283  HA  LYS X  19      98.310  46.960  65.620  0.00  0.00            
ATOM    284  CB  LYS X  19      97.460  48.730  65.970  0.00  0.00            
ATOM    285  HB1 LYS X  19      96.670  49.230  66.530  0.00  0.00            
ATOM    286  HB2 LYS X  19      97.170  48.670  64.920  0.00  0.00            
ATOM    287  CG  LYS X  19      98.740  49.560  66.030  0.00  0.00            
ATOM    288  HG1 LYS X  19      99.520  48.950  65.560  0.00  0.00            
ATOM    289  HG2 LYS X  19      98.960  49.640  67.090  0.00  0.00            
ATOM    290  CD  LYS X  19      98.700  50.880  65.250  0.00  0.00            
ATOM    291  HD1 LYS X  19      97.880  51.510  65.590  0.00  0.00            
ATOM    292  HD2 LYS X  19      98.540  50.740  64.180  0.00  0.00            
ATOM    293  CE  LYS X  19      99.930  51.760  65.390  0.00  0.00            
ATOM    294  HE1 LYS X  19     100.790  51.100  65.340  0.00  0.00            
ATOM    295  HE2 LYS X  19     100.000  52.290  66.350  0.00  0.00            
ATOM    296  NZ  LYS X  19     100.100  52.650  64.240  0.00  0.00            
ATOM    297  HZ1 LYS X  19     101.020  53.050  64.140  0.00  0.00            
ATOM    298  HZ2 LYS X  19      99.870  52.200  63.360  0.00  0.00            
ATOM    299  HZ3 LYS X  19      99.410  53.390  64.300  0.00  0.00            
ATOM    300  C   LYS X  19      98.100  47.120  67.790  0.00  0.00            
ATOM    301  O   LYS X  19      99.300  47.070  68.020  0.00  0.00            
ATOM    302  N   TYR X  20      97.210  47.230  68.780  0.00  0.00            
ATOM    303  H   TYR X  20      96.270  47.530  68.570  0.00  0.00            
ATOM    304  CA  TYR X  20      97.690  47.360  70.140  0.00  0.00            
ATOM    305  HA  TYR X  20      98.780  47.430  70.180  0.00  0.00            
ATOM    306  CB  TYR X  20      97.190  48.710  70.660  0.00  0.00            
ATOM    307  HB1 TYR X  20      97.630  48.940  71.630  0.00  0.00            
ATOM    308  HB2 TYR X  20      96.110  48.800  70.650  0.00  0.00            
ATOM    309  CG  TYR X  20      97.660  49.870  69.820  0.00  0.00            
ATOM    310  CD1 TYR X  20      99.010  50.230  69.810  0.00  0.00            
ATOM    311  HD1 TYR X  20      99.750  49.580  70.260  0.00  0.00            
ATOM    312  CE1 TYR X  20      99.440  51.400  69.160  0.00  0.00            
ATOM    313  HE1 TYR X  20     100.450  51.770  69.240  0.00  0.00            
ATOM    314  CZ  TYR X  20      98.440  52.200  68.560  0.00  0.00            
ATOM    315  OH  TYR X  20      98.840  53.420  68.090  0.00  0.00            
ATOM    316  HH  TYR X  20      99.740  53.660  68.290  0.00  0.00            
ATOM    317  CE2 TYR X  20      97.110  51.760  68.480  0.00  0.00            
ATOM    318  HE2 TYR X  20      96.440  52.420  67.950  0.00  0.00            
ATOM    319  CD2 TYR X  20      96.690  50.570  69.100  0.00  0.00            
ATOM    320  HD2 TYR X  20      95.720  50.120  69.000  0.00  0.00            
ATOM    321  C   TYR X  20      97.240  46.280  71.110  0.00  0.00            
ATOM    322  O   TYR X  20      97.720  46.280  72.240  0.00  0.00            
ATOM    323  N   LEU X  21      96.300  45.400  70.780  0.00  0.00            
ATOM    324  H   LEU X  21      95.850  45.610  69.900  0.00  0.00            
ATOM    325  CA  LEU X  21      95.780  44.400  71.690  0.00  0.00            
ATOM    326  HA  LEU X  21      95.580  44.910  72.630  0.00  0.00            
ATOM    327  CB  LEU X  21      94.380  43.910  71.340  0.00  0.00            
ATOM    328  HB1 LEU X  21      94.440  43.670  70.280  0.00  0.00            
ATOM    329  HB2 LEU X  21      93.670  44.730  71.420  0.00  0.00            
ATOM    330  CG  LEU X  21      93.850  42.740  72.160  0.00  0.00            
ATOM    331  HG  LEU X  21      94.590  41.940  72.070  0.00  0.00            
ATOM    332  CD1 LEU X  21      93.690  43.050  73.650  0.00  0.00            
ATOM    333 HD11 LEU X  21      94.640  43.030  74.190  0.00  0.00            
ATOM    334 HD12 LEU X  21      93.110  43.970  73.720  0.00  0.00            
ATOM    335 HD13 LEU X  21      93.090  42.300  74.160  0.00  0.00            
ATOM    336  CD2 LEU X  21      92.490  42.240  71.690  0.00  0.00            
ATOM    337 HD21 LEU X  21      92.370  41.300  72.210  0.00  0.00            
ATOM    338 HD22 LEU X  21      91.680  42.960  71.850  0.00  0.00            
ATOM    339 HD23 LEU X  21      92.440  41.980  70.630  0.00  0.00            
ATOM    340  C   LEU X  21      96.770  43.270  71.970  0.00  0.00            
ATOM    341  O   LEU X  21      96.970  42.430  71.090  0.00  0.00            
ATOM    342  N   GLY X  22      97.350  43.110  73.160  0.00  0.00            
ATOM    343  H   GLY X  22      97.060  43.800  73.830  0.00  0.00            
ATOM    344  CA  GLY X  22      98.400  42.180  73.530  0.00  0.00            
ATOM    345  HA1 GLY X  22      99.050  42.540  74.320  0.00  0.00            
ATOM    346  HA2 GLY X  22      99.120  42.090  72.720  0.00  0.00            
ATOM    347  C   GLY X  22      97.930  40.750  73.780  0.00  0.00            
ATOM    348  O   GLY X  22      98.600  39.910  74.390  0.00  0.00            
ATOM    349  N   SER X  23      96.780  40.420  73.200  0.00  0.00            
ATOM    350  H   SER X  23      96.330  41.090  72.600  0.00  0.00            
ATOM    351  CA  SER X  23      96.090  39.160  73.440  0.00  0.00            
ATOM    352  HA  SER X  23      96.630  38.640  74.240  0.00  0.00            
ATOM    353  CB  SER X  23      94.710  39.390  74.050  0.00  0.00            
ATOM    354  HB1 SER X  23      94.190  38.480  74.340  0.00  0.00            
ATOM    355  HB2 SER X  23      94.060  39.720  73.240  0.00  0.00            
ATOM    356  OG  SER X  23      94.710  40.260  75.170  0.00  0.00            
ATOM    357  HG  SER X  23      93.910  40.710  75.450  0.00  0.00            
ATOM    358  C   SER X  23      96.140  38.330  72.170  0.00  0.00            
ATOM    359  O   SER X  23      96.300  38.780  71.040  0.00  0.00            
ATOM    360  N   ASP X  24      95.780  37.050  72.320  0.00  0.00            
ATOM    361  H   ASP X  24      95.660  36.720  73.270  0.00  0.00            
ATOM    362  CA  ASP X  24      95.700  36.070  71.250  0.00  0.00            
ATOM    363  HA  ASP X  24      96.270  36.490  70.420  0.00  0.00            
ATOM    364  CB  ASP X  24      96.440  34.830  71.750  0.00  0.00            
ATOM    365  HB1 ASP X  24      95.940  34.390  72.620  0.00  0.00            
ATOM    366  HB2 ASP X  24      97.400  35.080  72.200  0.00  0.00            
ATOM    367  CG  ASP X  24      96.580  33.770  70.660  0.00  0.00            
ATOM    368  OD1 ASP X  24      97.080  34.060  69.550  0.00  0.00            
ATOM    369  OD2 ASP X  24      96.190  32.610  70.930  0.00  0.00            
ATOM    370  C   ASP X  24      94.330  35.920  70.620  0.00  0.00            
ATOM    371  O   ASP X  24      93.750  34.890  70.280  0.00  0.00            
ATOM    372  N   TYR X  25      93.650  37.070  70.540  0.00  0.00            
ATOM    373  H   TYR X  25      94.100  37.910  70.870  0.00  0.00            
ATOM    374  CA  TYR X  25      92.370  37.120  69.870  0.00  0.00            
ATOM    375  HA  TYR X  25      91.830  36.170  69.880  0.00  0.00            
ATOM    376  CB  TYR X  25      91.340  38.060  70.480  0.00  0.00            
ATOM    377  HB1 TYR X  25      90.400  37.810  70.000  0.00  0.00            
ATOM    378  HB2 TYR X  25      91.610  39.060  70.150  0.00  0.00            
ATOM    379  CG  TYR X  25      91.110  38.020  71.980  0.00  0.00            
ATOM    380  CD1 TYR X  25      90.610  39.210  72.520  0.00  0.00            
ATOM    381  HD1 TYR X  25      90.300  40.060  71.940  0.00  0.00            
ATOM    382  CE1 TYR X  25      90.590  39.400  73.910  0.00  0.00            
ATOM    383  HE1 TYR X  25      90.170  40.320  74.280  0.00  0.00            
ATOM    384  CZ  TYR X  25      90.880  38.300  74.750  0.00  0.00            
ATOM    385  OH  TYR X  25      90.720  38.380  76.100  0.00  0.00            
ATOM    386  HH  TYR X  25      90.600  37.520  76.510  0.00  0.00            
ATOM    387  CE2 TYR X  25      91.310  37.080  74.190  0.00  0.00            
ATOM    388  HE2 TYR X  25      91.520  36.230  74.830  0.00  0.00            
ATOM    389  CD2 TYR X  25      91.480  36.950  72.810  0.00  0.00            
ATOM    390  HD2 TYR X  25      91.920  36.080  72.360  0.00  0.00            
ATOM    391  C   TYR X  25      92.540  37.500  68.400  0.00  0.00            
ATOM    392  O   TYR X  25      93.480  38.190  68.010  0.00  0.00            
ATOM    393  N   VAL X  26      91.660  36.920  67.580  0.00  0.00            
ATOM    394  H   VAL X  26      91.110  36.210  68.030  0.00  0.00            
ATOM    395  CA  VAL X  26      91.490  37.230  66.180  0.00  0.00            
ATOM    396  HA  VAL X  26      92.450  37.490  65.740  0.00  0.00            
ATOM    397  CB  VAL X  26      90.920  36.060  65.380  0.00  0.00            
ATOM    398  HB  VAL X  26      89.970  35.750  65.820  0.00  0.00            
ATOM    399  CG1 VAL X  26      90.800  36.210  63.870  0.00  0.00            
ATOM    400 HG11 VAL X  26      91.810  36.460  63.540  0.00  0.00            
ATOM    401 HG12 VAL X  26      90.400  35.310  63.410  0.00  0.00            
ATOM    402 HG13 VAL X  26      90.190  37.100  63.740  0.00  0.00            
ATOM    403  CG2 VAL X  26      91.790  34.830  65.640  0.00  0.00            
ATOM    404 HG21 VAL X  26      91.960  34.600  66.690  0.00  0.00            
ATOM    405 HG22 VAL X  26      91.390  33.960  65.110  0.00  0.00            
ATOM    406 HG23 VAL X  26      92.730  35.040  65.120  0.00  0.00            
ATOM    407  C   VAL X  26      90.500  38.380  66.080  0.00  0.00            
ATOM    408  O   VAL X  26      89.580  38.400  66.890  0.00  0.00            
ATOM    409  N   VAL X  27      90.590  39.280  65.100  0.00  0.00            
ATOM    410  H   VAL X  27      91.210  39.080  64.330  0.00  0.00            
ATOM    411  CA  VAL X  27      89.730  40.440  64.980  0.00  0.00            
ATOM    412  HA  VAL X  27      88.900  40.460  65.680  0.00  0.00            
ATOM    413  CB  VAL X  27      90.580  41.660  65.350  0.00  0.00            
ATOM    414  HB  VAL X  27      91.240  41.710  64.480  0.00  0.00            
ATOM    415  CG1 VAL X  27      89.850  42.990  65.440  0.00  0.00            
ATOM    416 HG11 VAL X  27      89.240  43.190  64.560  0.00  0.00            
ATOM    417 HG12 VAL X  27      89.180  42.910  66.300  0.00  0.00            
ATOM    418 HG13 VAL X  27      90.460  43.870  65.610  0.00  0.00            
ATOM    419  CG2 VAL X  27      91.330  41.620  66.680  0.00  0.00            
ATOM    420 HG21 VAL X  27      91.950  42.490  66.880  0.00  0.00            
ATOM    421 HG22 VAL X  27      90.600  41.540  67.490  0.00  0.00            
ATOM    422 HG23 VAL X  27      92.050  40.810  66.710  0.00  0.00            
ATOM    423  C   VAL X  27      89.220  40.510  63.550  0.00  0.00            
ATOM    424  O   VAL X  27      90.070  40.230  62.710  0.00  0.00            
ATOM    425  N   LYS X  28      87.970  40.950  63.330  0.00  0.00            
ATOM    426  H   LYS X  28      87.440  41.140  64.170  0.00  0.00            
ATOM    427  CA  LYS X  28      87.370  41.100  62.020  0.00  0.00            
ATOM    428  HA  LYS X  28      88.230  41.490  61.480  0.00  0.00            
ATOM    429  CB  LYS X  28      86.780  39.780  61.520  0.00  0.00            
ATOM    430  HB1 LYS X  28      86.230  40.020  60.610  0.00  0.00            
ATOM    431  HB2 LYS X  28      86.070  39.420  62.260  0.00  0.00            
ATOM    432  CG  LYS X  28      87.770  38.680  61.160  0.00  0.00            
ATOM    433  HG1 LYS X  28      88.200  38.320  62.100  0.00  0.00            
ATOM    434  HG2 LYS X  28      88.590  39.070  60.560  0.00  0.00            
ATOM    435  CD  LYS X  28      87.010  37.530  60.500  0.00  0.00            
ATOM    436  HD1 LYS X  28      86.670  37.980  59.560  0.00  0.00            
ATOM    437  HD2 LYS X  28      86.110  37.300  61.070  0.00  0.00            
ATOM    438  CE  LYS X  28      87.760  36.240  60.220  0.00  0.00            
ATOM    439  HE1 LYS X  28      87.160  35.630  59.550  0.00  0.00            
ATOM    440  HE2 LYS X  28      87.920  35.720  61.170  0.00  0.00            
ATOM    441  NZ  LYS X  28      89.090  36.450  59.620  0.00  0.00            
ATOM    442  HZ1 LYS X  28      89.580  35.610  59.350  0.00  0.00            
ATOM    443  HZ2 LYS X  28      89.040  37.050  58.810  0.00  0.00            
ATOM    444  HZ3 LYS X  28      89.630  37.040  60.230  0.00  0.00            
ATOM    445  C   LYS X  28      86.310  42.190  62.050  0.00  0.00            
ATOM    446  O   LYS X  28      85.580  42.290  63.030  0.00  0.00            
ATOM    447  N   SER X  29      86.200  43.030  61.010  0.00  0.00            
ATOM    448  H   SER X  29      86.750  42.790  60.190  0.00  0.00            
ATOM    449  CA  SER X  29      85.120  43.960  60.800  0.00  0.00            
ATOM    450  HA  SER X  29      85.000  44.460  61.760  0.00  0.00            
ATOM    451  CB  SER X  29      85.500  45.040  59.800  0.00  0.00            
ATOM    452  HB1 SER X  29      86.340  45.610  60.200  0.00  0.00            
ATOM    453  HB2 SER X  29      84.690  45.740  59.570  0.00  0.00            
ATOM    454  OG  SER X  29      85.970  44.490  58.580  0.00  0.00            
ATOM    455  HG  SER X  29      86.920  44.420  58.710  0.00  0.00            
ATOM    456  C   SER X  29      83.830  43.240  60.430  0.00  0.00            
ATOM    457  O   SER X  29      83.870  42.160  59.840  0.00  0.00            
ATOM    458  N   SER X  30      82.680  43.780  60.840  0.00  0.00            
ATOM    459  H   SER X  30      82.740  44.590  61.450  0.00  0.00            
ATOM    460  CA  SER X  30      81.360  43.330  60.480  0.00  0.00            
ATOM    461  HA  SER X  30      81.450  42.250  60.490  0.00  0.00            
ATOM    462  CB  SER X  30      80.320  43.630  61.560  0.00  0.00            
ATOM    463  HB1 SER X  30      80.240  44.690  61.820  0.00  0.00            
ATOM    464  HB2 SER X  30      80.520  43.000  62.430  0.00  0.00            
ATOM    465  OG  SER X  30      79.090  43.110  61.130  0.00  0.00            
ATOM    466  HG  SER X  30      78.390  43.690  61.450  0.00  0.00            
ATOM    467  C   SER X  30      81.020  43.790  59.060  0.00  0.00            
ATOM    468  O   SER X  30      81.790  44.560  58.490  0.00  0.00            
ATOM    469  N   VAL X  31      79.820  43.480  58.550  0.00  0.00            
ATOM    470  H   VAL X  31      79.260  42.960  59.210  0.00  0.00            
ATOM    471  CA  VAL X  31      79.310  43.940  57.280  0.00  0.00            
ATOM    472  HA  VAL X  31      80.200  43.980  56.640  0.00  0.00            
ATOM    473  CB  VAL X  31      78.210  43.000  56.820  0.00  0.00            
ATOM    474  HB  VAL X  31      77.730  43.390  55.920  0.00  0.00            
ATOM    475  CG1 VAL X  31      78.740  41.630  56.400  0.00  0.00            
ATOM    476 HG11 VAL X  31      77.870  41.030  56.130  0.00  0.00            
ATOM    477 HG12 VAL X  31      79.380  41.790  55.530  0.00  0.00            
ATOM    478 HG13 VAL X  31      79.210  41.180  57.270  0.00  0.00            
ATOM    479  CG2 VAL X  31      77.140  42.760  57.880  0.00  0.00            
ATOM    480 HG21 VAL X  31      77.430  42.300  58.830  0.00  0.00            
ATOM    481 HG22 VAL X  31      76.730  43.690  58.280  0.00  0.00            
ATOM    482 HG23 VAL X  31      76.330  42.230  57.390  0.00  0.00            
ATOM    483  C   VAL X  31      78.680  45.330  57.310  0.00  0.00            
ATOM    484  O   VAL X  31      78.320  45.790  56.230  0.00  0.00            
ATOM    485  N   GLY X  32      78.400  45.990  58.440  0.00  0.00            
ATOM    486  H   GLY X  32      78.610  45.520  59.300  0.00  0.00            
ATOM    487  CA  GLY X  32      77.720  47.260  58.550  0.00  0.00            
ATOM    488  HA1 GLY X  32      77.420  47.590  57.550  0.00  0.00            
ATOM    489  HA2 GLY X  32      78.350  48.000  59.040  0.00  0.00            
ATOM    490  C   GLY X  32      76.370  47.080  59.240  0.00  0.00            
ATOM    491  O   GLY X  32      76.110  46.140  59.990  0.00  0.00            
ATOM    492  N   HIE X  33      75.580  48.150  59.110  0.00  0.00            
ATOM    493  H   HIE X  33      75.810  48.820  58.390  0.00  0.00            
ATOM    494  CA  HIE X  33      74.310  48.390  59.760  0.00  0.00            
ATOM    495  HA  HIE X  33      74.520  48.360  60.830  0.00  0.00            
ATOM    496  CB  HIE X  33      73.860  49.780  59.330  0.00  0.00            
ATOM    497  HB1 HIE X  33      72.830  49.910  59.670  0.00  0.00            
ATOM    498  HB2 HIE X  33      74.010  49.890  58.250  0.00  0.00            
ATOM    499  CG  HIE X  33      74.620  50.790  60.140  0.00  0.00            
ATOM    500  ND1 HIE X  33      74.660  50.890  61.530  0.00  0.00            
ATOM    501  CE1 HIE X  33      75.390  51.980  61.750  0.00  0.00            
ATOM    502  HE1 HIE X  33      75.520  52.290  62.780  0.00  0.00            
ATOM    503  NE2 HIE X  33      75.990  52.460  60.650  0.00  0.00            
ATOM    504  HE2 HIE X  33      76.680  53.180  60.500  0.00  0.00            
ATOM    505  CD2 HIE X  33      75.560  51.640  59.610  0.00  0.00            
ATOM    506  HD2 HIE X  33      75.800  51.760  58.570  0.00  0.00            
ATOM    507  C   HIE X  33      73.240  47.370  59.420  0.00  0.00            
ATOM    508  O   HIE X  33      72.500  47.510  58.450  0.00  0.00            
ATOM    509  N   ILE X  34      73.090  46.400  60.330  0.00  0.00            
ATOM    510  H   ILE X  34      73.660  46.340  61.160  0.00  0.00            
ATOM    511  CA  ILE X  34      72.210  45.280  60.050  0.00  0.00            
ATOM    512  HA  ILE X  34      72.410  44.770  59.100  0.00  0.00            
ATOM    513  CB  ILE X  34      72.410  44.230  61.130  0.00  0.00            
ATOM    514  HB  ILE X  34      72.310  44.830  62.030  0.00  0.00            
ATOM    515  CG2 ILE X  34      71.400  43.090  61.050  0.00  0.00            
ATOM    516 HG21 ILE X  34      70.380  43.440  61.210  0.00  0.00            
ATOM    517 HG22 ILE X  34      71.360  42.480  60.150  0.00  0.00            
ATOM    518 HG23 ILE X  34      71.510  42.360  61.850  0.00  0.00            
ATOM    519  CG1 ILE X  34      73.810  43.630  61.080  0.00  0.00            
ATOM    520 HG11 ILE X  34      73.910  42.850  61.830  0.00  0.00            
ATOM    521 HG12 ILE X  34      74.510  44.400  61.400  0.00  0.00            
ATOM    522  CD  ILE X  34      74.110  43.030  59.710  0.00  0.00            
ATOM    523  HD1 ILE X  34      75.090  42.560  59.580  0.00  0.00            
ATOM    524  HD2 ILE X  34      73.360  42.240  59.590  0.00  0.00            
ATOM    525  HD3 ILE X  34      74.100  43.810  58.960  0.00  0.00            
ATOM    526  C   ILE X  34      70.760  45.710  59.870  0.00  0.00            
ATOM    527  O   ILE X  34      70.060  45.120  59.050  0.00  0.00            
ATOM    528  N   ARG X  35      70.320  46.720  60.630  0.00  0.00            
ATOM    529  H   ARG X  35      70.980  47.130  61.260  0.00  0.00            
ATOM    530  CA  ARG X  35      69.050  47.420  60.620  0.00  0.00            
ATOM    531  HA  ARG X  35      68.340  47.160  59.840  0.00  0.00            
ATOM    532  CB  ARG X  35      68.290  47.220  61.920  0.00  0.00            
ATOM    533  HB1 ARG X  35      67.370  47.820  61.980  0.00  0.00            
ATOM    534  HB2 ARG X  35      69.020  47.420  62.700  0.00  0.00            
ATOM    535  CG  ARG X  35      67.780  45.800  62.140  0.00  0.00            
ATOM    536  HG1 ARG X  35      67.340  45.790  63.140  0.00  0.00            
ATOM    537  HG2 ARG X  35      68.580  45.080  62.310  0.00  0.00            
ATOM    538  CD  ARG X  35      66.760  45.240  61.150  0.00  0.00            
ATOM    539  HD1 ARG X  35      67.180  45.200  60.150  0.00  0.00            
ATOM    540  HD2 ARG X  35      65.890  45.890  61.160  0.00  0.00            
ATOM    541  NE  ARG X  35      66.380  43.850  61.410  0.00  0.00            
ATOM    542  HE  ARG X  35      67.030  43.130  61.130  0.00  0.00            
ATOM    543  CZ  ARG X  35      65.480  43.370  62.280  0.00  0.00            
ATOM    544  NH1 ARG X  35      64.700  44.260  62.920  0.00  0.00            
ATOM    545 HH11 ARG X  35      64.570  45.160  62.490  0.00  0.00            
ATOM    546 HH12 ARG X  35      63.930  43.900  63.480  0.00  0.00            
ATOM    547  NH2 ARG X  35      65.300  42.050  62.440  0.00  0.00            
ATOM    548 HH21 ARG X  35      65.640  41.430  61.710  0.00  0.00            
ATOM    549 HH22 ARG X  35      64.760  41.710  63.210  0.00  0.00            
ATOM    550  C   ARG X  35      69.240  48.920  60.400  0.00  0.00            
ATOM    551  O   ARG X  35      70.330  49.480  60.410  0.00  0.00            
ATOM    552  N   ASP X  36      68.180  49.710  60.160  0.00  0.00            
ATOM    553  H   ASP X  36      67.260  49.320  60.310  0.00  0.00            
ATOM    554  CA  ASP X  36      68.020  51.140  60.060  0.00  0.00            
ATOM    555  HA  ASP X  36      68.900  51.650  60.480  0.00  0.00            
ATOM    556  CB  ASP X  36      68.050  51.510  58.580  0.00  0.00            
ATOM    557  HB1 ASP X  36      67.120  51.180  58.120  0.00  0.00            
ATOM    558  HB2 ASP X  36      68.910  51.030  58.110  0.00  0.00            
ATOM    559  CG  ASP X  36      68.240  52.990  58.300  0.00  0.00            
ATOM    560  OD1 ASP X  36      68.310  53.730  59.300  0.00  0.00            
ATOM    561  OD2 ASP X  36      68.400  53.440  57.140  0.00  0.00            
ATOM    562  C   ASP X  36      66.810  51.730  60.760  0.00  0.00            
ATOM    563  O   ASP X  36      65.940  50.900  60.990  0.00  0.00            
ATOM    564  N   LEU X  37      66.600  52.990  61.150  0.00  0.00            
ATOM    565  H   LEU X  37      67.360  53.640  61.050  0.00  0.00            
ATOM    566  CA  LEU X  37      65.350  53.490  61.690  0.00  0.00            
ATOM    567  HA  LEU X  37      64.590  52.700  61.750  0.00  0.00            
ATOM    568  CB  LEU X  37      65.570  54.010  63.110  0.00  0.00            
ATOM    569  HB1 LEU X  37      66.120  54.950  63.170  0.00  0.00            
ATOM    570  HB2 LEU X  37      66.250  53.310  63.600  0.00  0.00            
ATOM    571  CG  LEU X  37      64.320  54.060  63.970  0.00  0.00            
ATOM    572  HG  LEU X  37      64.550  54.610  64.890  0.00  0.00            
ATOM    573  CD1 LEU X  37      63.160  54.910  63.450  0.00  0.00            
ATOM    574 HD11 LEU X  37      62.510  55.170  64.290  0.00  0.00            
ATOM    575 HD12 LEU X  37      63.530  55.870  63.080  0.00  0.00            
ATOM    576 HD13 LEU X  37      62.630  54.390  62.660  0.00  0.00            
ATOM    577  CD2 LEU X  37      63.710  52.680  64.210  0.00  0.00            
ATOM    578 HD21 LEU X  37      63.320  52.090  63.380  0.00  0.00            
ATOM    579 HD22 LEU X  37      64.360  51.940  64.660  0.00  0.00            
ATOM    580 HD23 LEU X  37      62.850  52.780  64.870  0.00  0.00            
ATOM    581  C   LEU X  37      64.770  54.480  60.690  0.00  0.00            
ATOM    582  O   LEU X  37      64.870  55.680  60.980  0.00  0.00            
ATOM    583  N   PRO X  38      64.090  54.100  59.610  0.00  0.00            
ATOM    584  CD  PRO X  38      63.950  52.760  59.080  0.00  0.00            
ATOM    585  HD1 PRO X  38      63.610  52.140  59.910  0.00  0.00            
ATOM    586  HD2 PRO X  38      64.900  52.360  58.720  0.00  0.00            
ATOM    587  CG  PRO X  38      62.990  52.870  57.910  0.00  0.00            
ATOM    588  HG1 PRO X  38      62.020  52.390  58.080  0.00  0.00            
ATOM    589  HG2 PRO X  38      63.430  52.260  57.120  0.00  0.00            
ATOM    590  CB  PRO X  38      62.970  54.330  57.460  0.00  0.00            
ATOM    591  HB1 PRO X  38      62.010  54.520  57.000  0.00  0.00            
ATOM    592  HB2 PRO X  38      63.780  54.540  56.760  0.00  0.00            
ATOM    593  CA  PRO X  38      63.290  54.990  58.800  0.00  0.00            
ATOM    594  HA  PRO X  38      63.880  55.900  58.660  0.00  0.00            
ATOM    595  C   PRO X  38      62.020  55.430  59.520  0.00  0.00            
ATOM    596  O   PRO X  38      61.520  54.730  60.400  0.00  0.00            
ATOM    597  N   THR X  39      61.400  56.470  58.970  0.00  0.00            
ATOM    598  H   THR X  39      61.800  56.930  58.170  0.00  0.00            
ATOM    599  CA  THR X  39      59.990  56.730  59.200  0.00  0.00            
ATOM    600  HA  THR X  39      59.750  56.560  60.250  0.00  0.00            
ATOM    601  CB  THR X  39      59.550  58.130  58.760  0.00  0.00            
ATOM    602  HB  THR X  39      59.660  58.290  57.690  0.00  0.00            
ATOM    603  CG2 THR X  39      58.130  58.500  59.170  0.00  0.00            
ATOM    604 HG21 THR X  39      58.060  58.430  60.260  0.00  0.00            
ATOM    605 HG22 THR X  39      57.930  59.540  58.910  0.00  0.00            
ATOM    606 HG23 THR X  39      57.360  57.940  58.660  0.00  0.00            
ATOM    607  OG1 THR X  39      60.450  59.060  59.300  0.00  0.00            
ATOM    608  HG1 THR X  39      61.310  58.710  59.040  0.00  0.00            
ATOM    609  C   THR X  39      59.170  55.720  58.410  0.00  0.00            
ATOM    610  O   THR X  39      59.330  55.660  57.200  0.00  0.00            
ATOM    611  N   SER X  40      58.190  54.990  58.960  0.00  0.00            
ATOM    612  H   SER X  40      58.190  54.860  59.960  0.00  0.00            
ATOM    613  CA  SER X  40      57.600  53.840  58.320  0.00  0.00            
ATOM    614  HA  SER X  40      58.300  53.280  57.690  0.00  0.00            
ATOM    615  CB  SER X  40      56.990  52.880  59.340  0.00  0.00            
ATOM    616  HB1 SER X  40      56.470  52.040  58.900  0.00  0.00            
ATOM    617  HB2 SER X  40      56.290  53.370  60.020  0.00  0.00            
ATOM    618  OG  SER X  40      58.090  52.300  60.000  0.00  0.00            
ATOM    619  HG  SER X  40      58.530  51.840  59.290  0.00  0.00            
ATOM    620  C   SER X  40      56.450  54.380  57.470  0.00  0.00            
ATOM    621  O   SER X  40      55.920  55.460  57.710  0.00  0.00            
ATOM    622  N   GLY X  41      55.950  53.510  56.590  0.00  0.00            
ATOM    623  H   GLY X  41      56.420  52.620  56.490  0.00  0.00            
ATOM    624  CA  GLY X  41      54.760  53.700  55.790  0.00  0.00            
ATOM    625  HA1 GLY X  41      54.040  54.380  56.250  0.00  0.00            
ATOM    626  HA2 GLY X  41      54.150  52.810  55.650  0.00  0.00            
ATOM    627  C   GLY X  41      55.070  54.260  54.410  0.00  0.00            
ATOM    628  O   GLY X  41      56.040  53.800  53.810  0.00  0.00            
ATOM    629  N   SER X  42      54.350  55.270  53.930  0.00  0.00            
ATOM    630  H   SER X  42      53.640  55.710  54.500  0.00  0.00            
ATOM    631  CA  SER X  42      54.620  55.870  52.630  0.00  0.00            
ATOM    632  HA  SER X  42      53.790  56.570  52.550  0.00  0.00            
ATOM    633  CB  SER X  42      55.800  56.830  52.670  0.00  0.00            
ATOM    634  HB1 SER X  42      55.910  57.280  51.680  0.00  0.00            
ATOM    635  HB2 SER X  42      56.690  56.260  52.940  0.00  0.00            
ATOM    636  OG  SER X  42      55.770  57.860  53.640  0.00  0.00            
ATOM    637  HG  SER X  42      56.300  57.540  54.370  0.00  0.00            
ATOM    638  C   SER X  42      54.580  55.000  51.380  0.00  0.00            
ATOM    639  O   SER X  42      55.180  55.350  50.370  0.00  0.00            
ATOM    640  N   ALA X  43      53.870  53.860  51.430  0.00  0.00            
ATOM    641  H   ALA X  43      53.510  53.640  52.350  0.00  0.00            
ATOM    642  CA  ALA X  43      53.740  52.950  50.320  0.00  0.00            
ATOM    643  HA  ALA X  43      53.830  53.490  49.380  0.00  0.00            
ATOM    644  CB  ALA X  43      54.820  51.880  50.400  0.00  0.00            
ATOM    645  HB1 ALA X  43      54.930  51.540  49.370  0.00  0.00            
ATOM    646  HB2 ALA X  43      55.730  52.320  50.800  0.00  0.00            
ATOM    647  HB3 ALA X  43      54.600  51.020  51.030  0.00  0.00            
ATOM    648  C   ALA X  43      52.400  52.250  50.140  0.00  0.00            
ATOM    649  O   ALA X  43      52.300  51.340  49.320  0.00  0.00            
ATOM    650  N   ALA X  44      51.440  52.620  51.000  0.00  0.00            
ATOM    651  H   ALA X  44      51.700  53.340  51.660  0.00  0.00            
ATOM    652  CA  ALA X  44      50.070  52.180  50.860  0.00  0.00            
ATOM    653  HA  ALA X  44      49.880  51.760  49.870  0.00  0.00            
ATOM    654  CB  ALA X  44      49.980  50.950  51.760  0.00  0.00            
ATOM    655  HB1 ALA X  44      50.240  51.250  52.770  0.00  0.00            
ATOM    656  HB2 ALA X  44      48.930  50.650  51.700  0.00  0.00            
ATOM    657  HB3 ALA X  44      50.570  50.100  51.400  0.00  0.00            
ATOM    658  C   ALA X  44      49.020  53.260  51.090  0.00  0.00            
ATOM    659  O   ALA X  44      49.100  54.080  52.000  0.00  0.00            
ATOM    660  N   LYS X  45      47.940  53.200  50.320  0.00  0.00            
ATOM    661  H   LYS X  45      47.900  52.500  49.590  0.00  0.00            
ATOM    662  CA  LYS X  45      46.920  54.220  50.430  0.00  0.00            
ATOM    663  HA  LYS X  45      47.370  55.130  50.820  0.00  0.00            
ATOM    664  CB  LYS X  45      46.360  54.410  49.020  0.00  0.00            
ATOM    665  HB1 LYS X  45      45.730  53.560  48.750  0.00  0.00            
ATOM    666  HB2 LYS X  45      47.250  54.370  48.400  0.00  0.00            
ATOM    667  CG  LYS X  45      45.630  55.700  48.670  0.00  0.00            
ATOM    668  HG1 LYS X  45      46.330  56.500  48.890  0.00  0.00            
ATOM    669  HG2 LYS X  45      44.720  55.680  49.270  0.00  0.00            
ATOM    670  CD  LYS X  45      45.140  55.860  47.230  0.00  0.00            
ATOM    671  HD1 LYS X  45      45.930  56.030  46.510  0.00  0.00            
ATOM    672  HD2 LYS X  45      44.670  56.830  47.090  0.00  0.00            
ATOM    673  CE  LYS X  45      44.170  54.750  46.810  0.00  0.00            
ATOM    674  HE1 LYS X  45      43.500  54.390  47.590  0.00  0.00            
ATOM    675  HE2 LYS X  45      44.740  53.920  46.380  0.00  0.00            
ATOM    676  NZ  LYS X  45      43.410  55.180  45.630  0.00  0.00            
ATOM    677  HZ1 LYS X  45      42.770  55.940  45.820  0.00  0.00            
ATOM    678  HZ2 LYS X  45      44.100  55.320  44.910  0.00  0.00            
ATOM    679  HZ3 LYS X  45      42.770  54.430  45.400  0.00  0.00            
ATOM    680  C   LYS X  45      45.830  53.730  51.370  0.00  0.00            
ATOM    681  O   LYS X  45      45.620  52.520  51.430  0.00  0.00            
ATOM    682  N   LYS X  46      45.050  54.610  52.010  0.00  0.00            
ATOM    683  H   LYS X  46      45.320  55.580  51.910  0.00  0.00            
ATOM    684  CA  LYS X  46      43.780  54.280  52.610  0.00  0.00            
ATOM    685  HA  LYS X  46      43.460  53.260  52.420  0.00  0.00            
ATOM    686  CB  LYS X  46      43.970  54.360  54.120  0.00  0.00            
ATOM    687  HB1 LYS X  46      44.480  55.260  54.460  0.00  0.00            
ATOM    688  HB2 LYS X  46      44.620  53.520  54.380  0.00  0.00            
ATOM    689  CG  LYS X  46      42.670  54.010  54.830  0.00  0.00            
ATOM    690  HG1 LYS X  46      42.030  53.270  54.340  0.00  0.00            
ATOM    691  HG2 LYS X  46      42.040  54.900  54.890  0.00  0.00            
ATOM    692  CD  LYS X  46      42.770  53.550  56.290  0.00  0.00            
ATOM    693  HD1 LYS X  46      43.440  54.220  56.820  0.00  0.00            
ATOM    694  HD2 LYS X  46      43.340  52.620  56.210  0.00  0.00            
ATOM    695  CE  LYS X  46      41.450  53.550  57.070  0.00  0.00            
ATOM    696  HE1 LYS X  46      40.890  54.480  56.950  0.00  0.00            
ATOM    697  HE2 LYS X  46      41.770  53.600  58.110  0.00  0.00            
ATOM    698  NZ  LYS X  46      40.610  52.400  56.720  0.00  0.00            
ATOM    699  HZ1 LYS X  46      41.120  51.540  56.860  0.00  0.00            
ATOM    700  HZ2 LYS X  46      39.810  52.340  57.330  0.00  0.00            
ATOM    701  HZ3 LYS X  46      40.270  52.530  55.770  0.00  0.00            
ATOM    702  C   LYS X  46      42.750  55.280  52.090  0.00  0.00            
ATOM    703  O   LYS X  46      43.030  56.340  51.530  0.00  0.00            
ATOM    704  N   SER X  47      41.460  54.990  52.270  0.00  0.00            
ATOM    705  H   SER X  47      41.290  54.100  52.710  0.00  0.00            
ATOM    706  CA  SER X  47      40.370  55.580  51.510  0.00  0.00            
ATOM    707  HA  SER X  47      40.690  55.900  50.520  0.00  0.00            
ATOM    708  CB  SER X  47      39.300  54.540  51.220  0.00  0.00            
ATOM    709  HB1 SER X  47      38.310  55.000  51.270  0.00  0.00            
ATOM    710  HB2 SER X  47      39.390  53.910  52.110  0.00  0.00            
ATOM    711  OG  SER X  47      39.430  53.880  49.980  0.00  0.00            
ATOM    712  HG  SER X  47      38.730  53.230  49.890  0.00  0.00            
ATOM    713  C   SER X  47      39.750  56.860  52.050  0.00  0.00            
ATOM    714  O   SER X  47      39.970  57.210  53.210  0.00  0.00            
ATOM    715  N   ALA X  48      39.100  57.700  51.240  0.00  0.00            
ATOM    716  H   ALA X  48      39.110  57.370  50.290  0.00  0.00            
ATOM    717  CA  ALA X  48      38.540  58.980  51.620  0.00  0.00            
ATOM    718  HA  ALA X  48      39.320  59.720  51.820  0.00  0.00            
ATOM    719  CB  ALA X  48      37.770  59.550  50.440  0.00  0.00            
ATOM    720  HB1 ALA X  48      37.400  60.540  50.680  0.00  0.00            
ATOM    721  HB2 ALA X  48      38.340  59.500  49.510  0.00  0.00            
ATOM    722  HB3 ALA X  48      36.880  58.950  50.210  0.00  0.00            
ATOM    723  C   ALA X  48      37.540  58.900  52.760  0.00  0.00            
ATOM    724  O   ALA X  48      36.790  57.920  52.840  0.00  0.00            
ATOM    725  N   ASP X  49      37.620  59.890  53.650  0.00  0.00            
ATOM    726  H   ASP X  49      38.320  60.610  53.510  0.00  0.00            
ATOM    727  CA  ASP X  49      36.880  59.970  54.890  0.00  0.00            
ATOM    728  HA  ASP X  49      36.710  58.950  55.230  0.00  0.00            
ATOM    729  CB  ASP X  49      37.730  60.750  55.890  0.00  0.00            
ATOM    730  HB1 ASP X  49      37.800  61.810  55.630  0.00  0.00            
ATOM    731  HB2 ASP X  49      38.670  60.210  55.950  0.00  0.00            
ATOM    732  CG  ASP X  49      37.140  60.630  57.290  0.00  0.00            
ATOM    733  OD1 ASP X  49      37.550  59.660  57.970  0.00  0.00            
ATOM    734  OD2 ASP X  49      36.340  61.490  57.720  0.00  0.00            
ATOM    735  C   ASP X  49      35.490  60.580  54.700  0.00  0.00            
ATOM    736  O   ASP X  49      35.300  61.470  53.870  0.00  0.00            
ATOM    737  N   SER X  50      34.550  60.180  55.560  0.00  0.00            
ATOM    738  H   SER X  50      34.620  59.590  56.380  0.00  0.00            
ATOM    739  CA  SER X  50      33.260  60.820  55.580  0.00  0.00            
ATOM    740  HA  SER X  50      32.850  60.630  54.580  0.00  0.00            
ATOM    741  CB  SER X  50      32.380  60.160  56.640  0.00  0.00            
ATOM    742  HB1 SER X  50      32.080  59.230  56.160  0.00  0.00            
ATOM    743  HB2 SER X  50      31.520  60.780  56.890  0.00  0.00            
ATOM    744  OG  SER X  50      33.120  59.920  57.810  0.00  0.00            
ATOM    745  HG  SER X  50      32.500  59.880  58.540  0.00  0.00            
ATOM    746  C   SER X  50      33.280  62.330  55.780  0.00  0.00            
ATOM    747  O   SER X  50      32.320  62.950  55.310  0.00  0.00            
ATOM    748  N   THR X  51      34.320  62.930  56.350  0.00  0.00            
ATOM    749  H   THR X  51      34.960  62.340  56.860  0.00  0.00            
ATOM    750  CA  THR X  51      34.480  64.360  56.560  0.00  0.00            
ATOM    751  HA  THR X  51      33.500  64.660  56.930  0.00  0.00            
ATOM    752  CB  THR X  51      35.620  64.630  57.540  0.00  0.00            
ATOM    753  HB  THR X  51      36.590  64.480  57.060  0.00  0.00            
ATOM    754  CG2 THR X  51      35.490  66.060  58.070  0.00  0.00            
ATOM    755 HG21 THR X  51      35.730  66.830  57.340  0.00  0.00            
ATOM    756 HG22 THR X  51      34.510  66.230  58.520  0.00  0.00            
ATOM    757 HG23 THR X  51      36.230  66.090  58.880  0.00  0.00            
ATOM    758  OG1 THR X  51      35.590  63.790  58.670  0.00  0.00            
ATOM    759  HG1 THR X  51      35.790  62.900  58.370  0.00  0.00            
ATOM    760  C   THR X  51      34.720  65.130  55.270  0.00  0.00            
ATOM    761  O   THR X  51      34.530  66.340  55.150  0.00  0.00            
ATOM    762  N   SER X  52      35.080  64.400  54.210  0.00  0.00            
ATOM    763  H   SER X  52      35.070  63.410  54.380  0.00  0.00            
ATOM    764  CA  SER X  52      35.320  64.790  52.840  0.00  0.00            
ATOM    765  HA  SER X  52      35.510  65.870  52.830  0.00  0.00            
ATOM    766  CB  SER X  52      36.560  64.160  52.220  0.00  0.00            
ATOM    767  HB1 SER X  52      36.450  64.260  51.140  0.00  0.00            
ATOM    768  HB2 SER X  52      36.590  63.140  52.610  0.00  0.00            
ATOM    769  OG  SER X  52      37.740  64.820  52.630  0.00  0.00            
ATOM    770  HG  SER X  52      37.850  65.620  52.100  0.00  0.00            
ATOM    771  C   SER X  52      34.030  64.730  52.040  0.00  0.00            
ATOM    772  O   SER X  52      34.010  64.320  50.880  0.00  0.00            
ATOM    773  N   THR X  53      32.930  65.170  52.650  0.00  0.00            
ATOM    774  H   THR X  53      33.150  65.550  53.560  0.00  0.00            
ATOM    775  CA  THR X  53      31.540  65.200  52.260  0.00  0.00            
ATOM    776  HA  THR X  53      31.070  64.230  52.440  0.00  0.00            
ATOM    777  CB  THR X  53      30.780  66.120  53.220  0.00  0.00            
ATOM    778  HB  THR X  53      29.780  66.270  52.810  0.00  0.00            
ATOM    779  CG2 THR X  53      30.640  65.470  54.590  0.00  0.00            
ATOM    780 HG21 THR X  53      30.340  64.420  54.560  0.00  0.00            
ATOM    781 HG22 THR X  53      31.600  65.440  55.110  0.00  0.00            
ATOM    782 HG23 THR X  53      29.810  66.020  55.020  0.00  0.00            
ATOM    783  OG1 THR X  53      31.390  67.370  53.440  0.00  0.00            
ATOM    784  HG1 THR X  53      30.910  67.710  54.200  0.00  0.00            
ATOM    785  C   THR X  53      31.240  65.570  50.820  0.00  0.00            
ATOM    786  O   THR X  53      30.180  65.150  50.350  0.00  0.00            
ATOM    787  N   LYS X  54      32.060  66.420  50.200  0.00  0.00            
ATOM    788  H   LYS X  54      32.800  66.800  50.770  0.00  0.00            
ATOM    789  CA  LYS X  54      31.950  66.780  48.800  0.00  0.00            
ATOM    790  HA  LYS X  54      30.900  67.050  48.770  0.00  0.00            
ATOM    791  CB  LYS X  54      32.810  68.020  48.540  0.00  0.00            
ATOM    792  HB1 LYS X  54      33.850  67.850  48.830  0.00  0.00            
ATOM    793  HB2 LYS X  54      32.420  68.790  49.190  0.00  0.00            
ATOM    794  CG  LYS X  54      32.850  68.510  47.090  0.00  0.00            
ATOM    795  HG1 LYS X  54      31.820  68.730  46.830  0.00  0.00            
ATOM    796  HG2 LYS X  54      33.240  67.720  46.450  0.00  0.00            
ATOM    797  CD  LYS X  54      33.710  69.760  46.900  0.00  0.00            
ATOM    798  HD1 LYS X  54      34.760  69.470  46.870  0.00  0.00            
ATOM    799  HD2 LYS X  54      33.730  70.370  47.800  0.00  0.00            
ATOM    800  CE  LYS X  54      33.210  70.600  45.730  0.00  0.00            
ATOM    801  HE1 LYS X  54      33.850  71.460  45.540  0.00  0.00            
ATOM    802  HE2 LYS X  54      32.230  70.970  46.030  0.00  0.00            
ATOM    803  NZ  LYS X  54      33.080  69.830  44.480  0.00  0.00            
ATOM    804  HZ1 LYS X  54      32.930  70.430  43.680  0.00  0.00            
ATOM    805  HZ2 LYS X  54      33.790  69.200  44.150  0.00  0.00            
ATOM    806  HZ3 LYS X  54      32.290  69.210  44.530  0.00  0.00            
ATOM    807  C   LYS X  54      32.210  65.590  47.900  0.00  0.00            
ATOM    808  O   LYS X  54      31.530  65.460  46.890  0.00  0.00            
ATOM    809  N   THR X  55      33.160  64.700  48.210  0.00  0.00            
ATOM    810  H   THR X  55      33.500  64.730  49.160  0.00  0.00            
ATOM    811  CA  THR X  55      33.700  63.690  47.320  0.00  0.00            
ATOM    812  HA  THR X  55      33.230  63.800  46.350  0.00  0.00            
ATOM    813  CB  THR X  55      35.210  63.870  47.210  0.00  0.00            
ATOM    814  HB  THR X  55      35.590  63.060  46.590  0.00  0.00            
ATOM    815  CG2 THR X  55      35.580  65.230  46.640  0.00  0.00            
ATOM    816 HG21 THR X  55      35.040  65.380  45.710  0.00  0.00            
ATOM    817 HG22 THR X  55      35.180  66.110  47.160  0.00  0.00            
ATOM    818 HG23 THR X  55      36.660  65.300  46.500  0.00  0.00            
ATOM    819  OG1 THR X  55      35.860  63.650  48.440  0.00  0.00            
ATOM    820  HG1 THR X  55      36.050  64.510  48.810  0.00  0.00            
ATOM    821  C   THR X  55      33.230  62.330  47.820  0.00  0.00            
ATOM    822  O   THR X  55      32.670  61.540  47.050  0.00  0.00            
ATOM    823  N   ALA X  56      33.420  62.000  49.100  0.00  0.00            
ATOM    824  H   ALA X  56      33.810  62.760  49.630  0.00  0.00            
ATOM    825  CA  ALA X  56      32.880  60.890  49.860  0.00  0.00            
ATOM    826  HA  ALA X  56      33.060  59.950  49.340  0.00  0.00            
ATOM    827  CB  ALA X  56      33.810  60.840  51.070  0.00  0.00            
ATOM    828  HB1 ALA X  56      34.820  60.900  50.670  0.00  0.00            
ATOM    829  HB2 ALA X  56      33.610  61.730  51.660  0.00  0.00            
ATOM    830  HB3 ALA X  56      33.590  59.920  51.610  0.00  0.00            
ATOM    831  C   ALA X  56      31.430  61.160  50.240  0.00  0.00            
ATOM    832  O   ALA X  56      31.120  62.310  50.540  0.00  0.00            
ATOM    833  N   LYS X  57      30.670  60.070  50.350  0.00  0.00            
ATOM    834  H   LYS X  57      31.070  59.180  50.070  0.00  0.00            
ATOM    835  CA  LYS X  57      29.310  59.950  50.840  0.00  0.00            
ATOM    836  HA  LYS X  57      29.140  60.920  51.310  0.00  0.00            
ATOM    837  CB  LYS X  57      28.230  59.680  49.800  0.00  0.00            
ATOM    838  HB1 LYS X  57      28.300  60.500  49.090  0.00  0.00            
ATOM    839  HB2 LYS X  57      27.200  59.770  50.160  0.00  0.00            
ATOM    840  CG  LYS X  57      28.410  58.340  49.100  0.00  0.00            
ATOM    841  HG1 LYS X  57      28.360  57.520  49.810  0.00  0.00            
ATOM    842  HG2 LYS X  57      29.380  58.230  48.620  0.00  0.00            
ATOM    843  CD  LYS X  57      27.320  58.180  48.030  0.00  0.00            
ATOM    844  HD1 LYS X  57      27.560  58.850  47.200  0.00  0.00            
ATOM    845  HD2 LYS X  57      26.340  58.480  48.400  0.00  0.00            
ATOM    846  CE  LYS X  57      27.120  56.760  47.530  0.00  0.00            
ATOM    847  HE1 LYS X  57      26.430  56.270  48.200  0.00  0.00            
ATOM    848  HE2 LYS X  57      28.080  56.250  47.470  0.00  0.00            
ATOM    849  NZ  LYS X  57      26.530  56.850  46.180  0.00  0.00            
ATOM    850  HZ1 LYS X  57      25.640  57.310  46.140  0.00  0.00            
ATOM    851  HZ2 LYS X  57      27.150  57.290  45.520  0.00  0.00            
ATOM    852  HZ3 LYS X  57      26.300  55.920  45.850  0.00  0.00            
ATOM    853  C   LYS X  57      29.130  59.010  52.020  0.00  0.00            
ATOM    854  O   LYS X  57      28.180  59.020  52.790  0.00  0.00            
ATOM    855  N   LYS X  58      30.110  58.120  52.180  0.00  0.00            
ATOM    856  H   LYS X  58      30.790  57.980  51.440  0.00  0.00            
ATOM    857  CA  LYS X  58      30.060  57.200  53.300  0.00  0.00            
ATOM    858  HA  LYS X  58      29.260  57.380  54.030  0.00  0.00            
ATOM    859  CB  LYS X  58      29.750  55.820  52.730  0.00  0.00            
ATOM    860  HB1 LYS X  58      30.030  55.010  53.390  0.00  0.00            
ATOM    861  HB2 LYS X  58      30.370  55.770  51.830  0.00  0.00            
ATOM    862  CG  LYS X  58      28.340  55.410  52.340  0.00  0.00            
ATOM    863  HG1 LYS X  58      28.360  54.350  52.080  0.00  0.00            
ATOM    864  HG2 LYS X  58      28.080  56.040  51.490  0.00  0.00            
ATOM    865  CD  LYS X  58      27.330  55.580  53.470  0.00  0.00            
ATOM    866  HD1 LYS X  58      26.990  56.610  53.480  0.00  0.00            
ATOM    867  HD2 LYS X  58      27.790  55.320  54.430  0.00  0.00            
ATOM    868  CE  LYS X  58      26.110  54.680  53.300  0.00  0.00            
ATOM    869  HE1 LYS X  58      25.520  54.670  54.210  0.00  0.00            
ATOM    870  HE2 LYS X  58      26.520  53.700  53.050  0.00  0.00            
ATOM    871  NZ  LYS X  58      25.200  55.030  52.200  0.00  0.00            
ATOM    872  HZ1 LYS X  58      25.630  54.670  51.360  0.00  0.00            
ATOM    873  HZ2 LYS X  58      24.300  54.600  52.350  0.00  0.00            
ATOM    874  HZ3 LYS X  58      25.080  56.020  52.090  0.00  0.00            
ATOM    875  C   LYS X  58      31.400  57.180  54.030  0.00  0.00            
ATOM    876  O   LYS X  58      32.320  57.740  53.440  0.00  0.00            
ATOM    877  N   PRO X  59      31.520  56.730  55.280  0.00  0.00            
ATOM    878  CD  PRO X  59      30.580  56.160  56.210  0.00  0.00            
ATOM    879  HD1 PRO X  59      30.040  55.350  55.720  0.00  0.00            
ATOM    880  HD2 PRO X  59      29.910  56.980  56.480  0.00  0.00            
ATOM    881  CG  PRO X  59      31.160  55.630  57.520  0.00  0.00            
ATOM    882  HG1 PRO X  59      31.280  54.550  57.430  0.00  0.00            
ATOM    883  HG2 PRO X  59      30.710  55.910  58.470  0.00  0.00            
ATOM    884  CB  PRO X  59      32.510  56.330  57.420  0.00  0.00            
ATOM    885  HB1 PRO X  59      33.250  55.690  57.900  0.00  0.00            
ATOM    886  HB2 PRO X  59      32.550  57.340  57.840  0.00  0.00            
ATOM    887  CA  PRO X  59      32.800  56.610  55.950  0.00  0.00            
ATOM    888  HA  PRO X  59      33.470  57.450  55.720  0.00  0.00            
ATOM    889  C   PRO X  59      33.680  55.470  55.450  0.00  0.00            
ATOM    890  O   PRO X  59      33.250  54.540  54.770  0.00  0.00            
ATOM    891  N   LYS X  60      34.950  55.540  55.840  0.00  0.00            
ATOM    892  H   LYS X  60      35.210  56.230  56.530  0.00  0.00            
ATOM    893  CA  LYS X  60      36.030  54.660  55.460  0.00  0.00            
ATOM    894  HA  LYS X  60      36.010  54.400  54.400  0.00  0.00            
ATOM    895  CB  LYS X  60      37.390  55.350  55.580  0.00  0.00            
ATOM    896  HB1 LYS X  60      37.260  56.330  55.130  0.00  0.00            
ATOM    897  HB2 LYS X  60      38.120  54.710  55.090  0.00  0.00            
ATOM    898  CG  LYS X  60      37.820  55.430  57.040  0.00  0.00            
ATOM    899  HG1 LYS X  60      38.230  54.460  57.320  0.00  0.00            
ATOM    900  HG2 LYS X  60      36.920  55.620  57.620  0.00  0.00            
ATOM    901  CD  LYS X  60      38.710  56.650  57.250  0.00  0.00            
ATOM    902  HD1 LYS X  60      38.220  57.540  56.850  0.00  0.00            
ATOM    903  HD2 LYS X  60      39.600  56.480  56.650  0.00  0.00            
ATOM    904  CE  LYS X  60      39.010  56.860  58.740  0.00  0.00            
ATOM    905  HE1 LYS X  60      39.520  55.990  59.140  0.00  0.00            
ATOM    906  HE2 LYS X  60      38.030  56.990  59.210  0.00  0.00            
ATOM    907  NZ  LYS X  60      39.800  58.050  59.090  0.00  0.00            
ATOM    908  HZ1 LYS X  60      40.700  58.010  58.630  0.00  0.00            
ATOM    909  HZ2 LYS X  60      39.350  58.840  58.660  0.00  0.00            
ATOM    910  HZ3 LYS X  60      39.900  58.110  60.090  0.00  0.00            
ATOM    911  C   LYS X  60      35.860  53.290  56.110  0.00  0.00            
ATOM    912  O   LYS X  60      35.200  53.200  57.140  0.00  0.00            
ATOM    913  N   LYS X  61      36.390  52.200  55.560  0.00  0.00            
ATOM    914  H   LYS X  61      36.810  52.290  54.640  0.00  0.00            
ATOM    915  CA  LYS X  61      36.230  50.830  56.010  0.00  0.00            
ATOM    916  HA  LYS X  61      35.190  50.580  56.220  0.00  0.00            
ATOM    917  CB  LYS X  61      36.650  49.750  55.010  0.00  0.00            
ATOM    918  HB1 LYS X  61      36.570  48.780  55.500  0.00  0.00            
ATOM    919  HB2 LYS X  61      37.720  49.830  54.840  0.00  0.00            
ATOM    920  CG  LYS X  61      35.900  49.680  53.680  0.00  0.00            
ATOM    921  HG1 LYS X  61      36.090  48.730  53.180  0.00  0.00            
ATOM    922  HG2 LYS X  61      36.350  50.270  52.890  0.00  0.00            
ATOM    923  CD  LYS X  61      34.430  50.040  53.900  0.00  0.00            
ATOM    924  HD1 LYS X  61      34.480  51.100  54.180  0.00  0.00            
ATOM    925  HD2 LYS X  61      34.080  49.520  54.780  0.00  0.00            
ATOM    926  CE  LYS X  61      33.610  49.760  52.650  0.00  0.00            
ATOM    927  HE1 LYS X  61      33.820  48.720  52.410  0.00  0.00            
ATOM    928  HE2 LYS X  61      33.920  50.490  51.890  0.00  0.00            
ATOM    929  NZ  LYS X  61      32.160  49.860  52.900  0.00  0.00            
ATOM    930  HZ1 LYS X  61      31.790  50.800  52.920  0.00  0.00            
ATOM    931  HZ2 LYS X  61      31.680  49.620  52.050  0.00  0.00            
ATOM    932  HZ3 LYS X  61      31.850  49.230  53.630  0.00  0.00            
ATOM    933  C   LYS X  61      37.080  50.600  57.250  0.00  0.00            
ATOM    934  O   LYS X  61      38.180  51.150  57.330  0.00  0.00            
ATOM    935  N   ASP X  62      36.650  49.760  58.190  0.00  0.00            
ATOM    936  H   ASP X  62      35.740  49.350  58.010  0.00  0.00            
ATOM    937  CA  ASP X  62      37.460  49.470  59.350  0.00  0.00            
ATOM    938  HA  ASP X  62      38.020  50.380  59.560  0.00  0.00            
ATOM    939  CB  ASP X  62      36.630  49.190  60.590  0.00  0.00            
ATOM    940  HB1 ASP X  62      35.850  48.500  60.250  0.00  0.00            
ATOM    941  HB2 ASP X  62      36.110  50.060  61.000  0.00  0.00            
ATOM    942  CG  ASP X  62      37.470  48.660  61.750  0.00  0.00            
ATOM    943  OD1 ASP X  62      37.460  47.460  62.110  0.00  0.00            
ATOM    944  OD2 ASP X  62      38.180  49.510  62.320  0.00  0.00            
ATOM    945  C   ASP X  62      38.450  48.370  58.970  0.00  0.00            
ATOM    946  O   ASP X  62      38.260  47.560  58.060  0.00  0.00            
ATOM    947  N   GLU X  63      39.650  48.350  59.550  0.00  0.00            
ATOM    948  H   GLU X  63      39.730  48.850  60.430  0.00  0.00            
ATOM    949  CA  GLU X  63      40.720  47.410  59.300  0.00  0.00            
ATOM    950  HA  GLU X  63      40.310  46.560  58.760  0.00  0.00            
ATOM    951  CB  GLU X  63      41.880  48.010  58.510  0.00  0.00            
ATOM    952  HB1 GLU X  63      42.730  47.340  58.510  0.00  0.00            
ATOM    953  HB2 GLU X  63      42.100  48.970  58.970  0.00  0.00            
ATOM    954  CG  GLU X  63      41.560  48.210  57.030  0.00  0.00            
ATOM    955  HG1 GLU X  63      40.530  48.560  56.970  0.00  0.00            
ATOM    956  HG2 GLU X  63      41.760  47.260  56.510  0.00  0.00            
ATOM    957  CD  GLU X  63      42.470  49.300  56.480  0.00  0.00            
ATOM    958  OE1 GLU X  63      41.840  50.290  56.030  0.00  0.00            
ATOM    959  OE2 GLU X  63      43.690  49.110  56.320  0.00  0.00            
ATOM    960  C   GLU X  63      41.180  46.790  60.620  0.00  0.00            
ATOM    961  O   GLU X  63      41.060  47.400  61.680  0.00  0.00            
ATOM    962  N   ARG X  64      41.640  45.540  60.520  0.00  0.00            
ATOM    963  H   ARG X  64      41.780  45.090  59.630  0.00  0.00            
ATOM    964  CA  ARG X  64      42.260  44.890  61.660  0.00  0.00            
ATOM    965  HA  ARG X  64      41.700  45.100  62.570  0.00  0.00            
ATOM    966  CB  ARG X  64      42.020  43.380  61.550  0.00  0.00            
ATOM    967  HB1 ARG X  64      42.360  42.830  62.420  0.00  0.00            
ATOM    968  HB2 ARG X  64      42.500  43.060  60.620  0.00  0.00            
ATOM    969  CG  ARG X  64      40.550  43.090  61.290  0.00  0.00            
ATOM    970  HG1 ARG X  64      40.280  43.230  60.240  0.00  0.00            
ATOM    971  HG2 ARG X  64      39.980  43.800  61.880  0.00  0.00            
ATOM    972  CD  ARG X  64      40.250  41.650  61.690  0.00  0.00            
ATOM    973  HD1 ARG X  64      40.540  41.450  62.720  0.00  0.00            
ATOM    974  HD2 ARG X  64      40.770  40.930  61.060  0.00  0.00            
ATOM    975  NE  ARG X  64      38.820  41.330  61.660  0.00  0.00            
ATOM    976  HE  ARG X  64      38.220  42.100  61.390  0.00  0.00            
ATOM    977  CZ  ARG X  64      38.210  40.150  61.840  0.00  0.00            
ATOM    978  NH1 ARG X  64      38.830  38.960  61.890  0.00  0.00            
ATOM    979 HH11 ARG X  64      39.840  38.940  61.890  0.00  0.00            
ATOM    980 HH12 ARG X  64      38.350  38.110  62.160  0.00  0.00            
ATOM    981  NH2 ARG X  64      36.880  40.070  61.790  0.00  0.00            
ATOM    982 HH21 ARG X  64      36.280  40.890  61.830  0.00  0.00            
ATOM    983 HH22 ARG X  64      36.450  39.180  62.020  0.00  0.00            
ATOM    984  C   ARG X  64      43.690  45.330  61.900  0.00  0.00            
ATOM    985  O   ARG X  64      44.500  45.350  60.980  0.00  0.00            
ATOM    986  N   GLY X  65      44.090  45.580  63.150  0.00  0.00            
ATOM    987  H   GLY X  65      43.410  45.470  63.900  0.00  0.00            
ATOM    988  CA  GLY X  65      45.390  45.970  63.660  0.00  0.00            
ATOM    989  HA1 GLY X  65      46.080  46.030  62.820  0.00  0.00            
ATOM    990  HA2 GLY X  65      45.710  45.230  64.390  0.00  0.00            
ATOM    991  C   GLY X  65      45.420  47.320  64.360  0.00  0.00            
ATOM    992  O   GLY X  65      44.830  47.420  65.440  0.00  0.00            
ATOM    993  N   ALA X  66      46.210  48.250  63.830  0.00  0.00            
ATOM    994  H   ALA X  66      46.710  48.020  62.980  0.00  0.00            
ATOM    995  CA  ALA X  66      46.560  49.500  64.460  0.00  0.00            
ATOM    996  HA  ALA X  66      45.800  49.870  65.150  0.00  0.00            
ATOM    997  CB  ALA X  66      47.850  49.310  65.260  0.00  0.00            
ATOM    998  HB1 ALA X  66      47.730  48.720  66.170  0.00  0.00            
ATOM    999  HB2 ALA X  66      48.550  48.800  64.600  0.00  0.00            
ATOM   1000  HB3 ALA X  66      48.200  50.300  65.560  0.00  0.00            
ATOM   1001  C   ALA X  66      46.600  50.600  63.410  0.00  0.00            
ATOM   1002  O   ALA X  66      46.570  50.290  62.220  0.00  0.00            
ATOM   1003  N   LEU X  67      46.640  51.850  63.870  0.00  0.00            
ATOM   1004  H   LEU X  67      46.530  51.990  64.860  0.00  0.00            
ATOM   1005  CA  LEU X  67      46.570  53.030  63.030  0.00  0.00            
ATOM   1006  HA  LEU X  67      45.780  52.860  62.290  0.00  0.00            
ATOM   1007  CB  LEU X  67      45.970  54.120  63.910  0.00  0.00            
ATOM   1008  HB1 LEU X  67      46.650  54.200  64.750  0.00  0.00            
ATOM   1009  HB2 LEU X  67      44.980  53.760  64.210  0.00  0.00            
ATOM   1010  CG  LEU X  67      45.700  55.480  63.270  0.00  0.00            
ATOM   1011  HG  LEU X  67      46.690  55.910  63.190  0.00  0.00            
ATOM   1012  CD1 LEU X  67      45.050  55.540  61.890  0.00  0.00            
ATOM   1013 HD11 LEU X  67      45.640  54.980  61.160  0.00  0.00            
ATOM   1014 HD12 LEU X  67      44.000  55.260  61.850  0.00  0.00            
ATOM   1015 HD13 LEU X  67      45.200  56.560  61.530  0.00  0.00            
ATOM   1016  CD2 LEU X  67      44.870  56.350  64.220  0.00  0.00            
ATOM   1017 HD21 LEU X  67      44.720  57.230  63.590  0.00  0.00            
ATOM   1018 HD22 LEU X  67      43.900  55.960  64.530  0.00  0.00            
ATOM   1019 HD23 LEU X  67      45.370  56.700  65.120  0.00  0.00            
ATOM   1020  C   LEU X  67      47.890  53.490  62.410  0.00  0.00            
ATOM   1021  O   LEU X  67      48.850  53.630  63.160  0.00  0.00            
ATOM   1022  N   VAL X  68      47.940  53.550  61.080  0.00  0.00            
ATOM   1023  H   VAL X  68      47.110  53.370  60.530  0.00  0.00            
ATOM   1024  CA  VAL X  68      49.200  53.640  60.370  0.00  0.00            
ATOM   1025  HA  VAL X  68      49.980  53.830  61.120  0.00  0.00            
ATOM   1026  CB  VAL X  68      49.620  52.310  59.760  0.00  0.00            
ATOM   1027  HB  VAL X  68      50.510  52.480  59.150  0.00  0.00            
ATOM   1028  CG1 VAL X  68      50.070  51.280  60.790  0.00  0.00            
ATOM   1029 HG11 VAL X  68      50.450  50.340  60.390  0.00  0.00            
ATOM   1030 HG12 VAL X  68      50.870  51.790  61.340  0.00  0.00            
ATOM   1031 HG13 VAL X  68      49.300  51.020  61.520  0.00  0.00            
ATOM   1032  CG2 VAL X  68      48.570  51.610  58.910  0.00  0.00            
ATOM   1033 HG21 VAL X  68      48.080  52.390  58.330  0.00  0.00            
ATOM   1034 HG22 VAL X  68      49.030  50.890  58.240  0.00  0.00            
ATOM   1035 HG23 VAL X  68      47.900  51.070  59.590  0.00  0.00            
ATOM   1036  C   VAL X  68      49.310  54.800  59.390  0.00  0.00            
ATOM   1037  O   VAL X  68      48.290  55.250  58.890  0.00  0.00            
ATOM   1038  N   ASN X  69      50.520  55.250  59.050  0.00  0.00            
ATOM   1039  H   ASN X  69      51.320  55.000  59.610  0.00  0.00            
ATOM   1040  CA  ASN X  69      50.740  56.270  58.040  0.00  0.00            
ATOM   1041  HA  ASN X  69      50.190  57.210  58.160  0.00  0.00            
ATOM   1042  CB  ASN X  69      52.230  56.580  58.130  0.00  0.00            
ATOM   1043  HB1 ASN X  69      52.950  55.770  58.060  0.00  0.00            
ATOM   1044  HB2 ASN X  69      52.320  57.050  59.110  0.00  0.00            
ATOM   1045  CG  ASN X  69      52.740  57.620  57.150  0.00  0.00            
ATOM   1046  OD1 ASN X  69      51.970  58.440  56.630  0.00  0.00            
ATOM   1047  ND2 ASN X  69      54.030  57.660  56.800  0.00  0.00            
ATOM   1048 HD21 ASN X  69      54.630  56.920  57.130  0.00  0.00            
ATOM   1049 HD22 ASN X  69      54.250  58.310  56.070  0.00  0.00            
ATOM   1050  C   ASN X  69      50.390  55.700  56.670  0.00  0.00            
ATOM   1051  O   ASN X  69      50.970  54.660  56.360  0.00  0.00            
ATOM   1052  N   ARG X  70      49.480  56.380  55.980  0.00  0.00            
ATOM   1053  H   ARG X  70      49.060  57.230  56.320  0.00  0.00            
ATOM   1054  CA  ARG X  70      48.980  56.010  54.670  0.00  0.00            
ATOM   1055  HA  ARG X  70      49.670  55.330  54.180  0.00  0.00            
ATOM   1056  CB  ARG X  70      47.660  55.280  54.900  0.00  0.00            
ATOM   1057  HB1 ARG X  70      47.340  54.970  53.910  0.00  0.00            
ATOM   1058  HB2 ARG X  70      46.900  55.940  55.330  0.00  0.00            
ATOM   1059  CG  ARG X  70      47.650  54.040  55.790  0.00  0.00            
ATOM   1060  HG1 ARG X  70      46.610  53.720  55.800  0.00  0.00            
ATOM   1061  HG2 ARG X  70      47.940  54.170  56.830  0.00  0.00            
ATOM   1062  CD  ARG X  70      48.070  52.770  55.060  0.00  0.00            
ATOM   1063  HD1 ARG X  70      49.140  52.570  55.070  0.00  0.00            
ATOM   1064  HD2 ARG X  70      47.840  52.950  54.020  0.00  0.00            
ATOM   1065  NE  ARG X  70      47.400  51.570  55.580  0.00  0.00            
ATOM   1066  HE  ARG X  70      46.450  51.710  55.900  0.00  0.00            
ATOM   1067  CZ  ARG X  70      47.850  50.330  55.760  0.00  0.00            
ATOM   1068  NH1 ARG X  70      49.110  50.040  55.420  0.00  0.00            
ATOM   1069 HH11 ARG X  70      49.710  50.850  55.320  0.00  0.00            
ATOM   1070 HH12 ARG X  70      49.470  49.190  55.840  0.00  0.00            
ATOM   1071  NH2 ARG X  70      47.090  49.410  56.370  0.00  0.00            
ATOM   1072 HH21 ARG X  70      46.110  49.620  56.530  0.00  0.00            
ATOM   1073 HH22 ARG X  70      47.460  48.480  56.510  0.00  0.00            
ATOM   1074  C   ARG X  70      48.730  57.290  53.890  0.00  0.00            
ATOM   1075  O   ARG X  70      48.530  58.390  54.410  0.00  0.00            
ATOM   1076  N   MET X  71      48.880  57.130  52.570  0.00  0.00            
ATOM   1077  H   MET X  71      48.970  56.170  52.280  0.00  0.00            
ATOM   1078  CA  MET X  71      48.580  58.080  51.520  0.00  0.00            
ATOM   1079  HA  MET X  71      48.820  59.080  51.900  0.00  0.00            
ATOM   1080  CB  MET X  71      49.420  57.920  50.260  0.00  0.00            
ATOM   1081  HB1 MET X  71      49.200  58.770  49.620  0.00  0.00            
ATOM   1082  HB2 MET X  71      49.170  57.030  49.690  0.00  0.00            
ATOM   1083  CG  MET X  71      50.930  57.930  50.500  0.00  0.00            
ATOM   1084  HG1 MET X  71      51.050  58.440  51.450  0.00  0.00            
ATOM   1085  HG2 MET X  71      51.320  58.520  49.670  0.00  0.00            
ATOM   1086  SD  MET X  71      51.690  56.290  50.510  0.00  0.00            
ATOM   1087  CE  MET X  71      51.580  55.600  48.840  0.00  0.00            
ATOM   1088  HE1 MET X  71      50.630  55.820  48.350  0.00  0.00            
ATOM   1089  HE2 MET X  71      52.440  56.040  48.340  0.00  0.00            
ATOM   1090  HE3 MET X  71      51.680  54.520  48.920  0.00  0.00            
ATOM   1091  C   MET X  71      47.080  58.050  51.270  0.00  0.00            
ATOM   1092  O   MET X  71      46.360  57.120  51.640  0.00  0.00            
ATOM   1093  N   GLY X  72      46.570  59.060  50.560  0.00  0.00            
ATOM   1094  H   GLY X  72      47.180  59.800  50.240  0.00  0.00            
ATOM   1095  CA  GLY X  72      45.170  59.170  50.220  0.00  0.00            
ATOM   1096  HA1 GLY X  72      44.790  58.240  49.810  0.00  0.00            
ATOM   1097  HA2 GLY X  72      45.090  59.880  49.390  0.00  0.00            
ATOM   1098  C   GLY X  72      44.300  59.730  51.330  0.00  0.00            
ATOM   1099  O   GLY X  72      43.410  60.570  51.150  0.00  0.00            
ATOM   1100  N   VAL X  73      44.590  59.250  52.540  0.00  0.00            
ATOM   1101  H   VAL X  73      45.260  58.500  52.570  0.00  0.00            
ATOM   1102  CA  VAL X  73      44.110  59.970  53.710  0.00  0.00            
ATOM   1103  HA  VAL X  73      43.040  60.130  53.600  0.00  0.00            
ATOM   1104  CB  VAL X  73      44.190  59.160  55.000  0.00  0.00            
ATOM   1105  HB  VAL X  73      43.830  59.800  55.810  0.00  0.00            
ATOM   1106  CG1 VAL X  73      43.250  57.970  54.910  0.00  0.00            
ATOM   1107 HG11 VAL X  73      43.320  57.520  55.900  0.00  0.00            
ATOM   1108 HG12 VAL X  73      42.210  58.280  54.760  0.00  0.00            
ATOM   1109 HG13 VAL X  73      43.570  57.210  54.190  0.00  0.00            
ATOM   1110  CG2 VAL X  73      45.570  58.610  55.340  0.00  0.00            
ATOM   1111 HG21 VAL X  73      45.530  58.100  56.310  0.00  0.00            
ATOM   1112 HG22 VAL X  73      45.960  57.880  54.620  0.00  0.00            
ATOM   1113 HG23 VAL X  73      46.300  59.410  55.450  0.00  0.00            
ATOM   1114  C   VAL X  73      44.750  61.350  53.800  0.00  0.00            
ATOM   1115  O   VAL X  73      45.830  61.580  53.270  0.00  0.00            
ATOM   1116  N   ASP X  74      44.120  62.320  54.460  0.00  0.00            
ATOM   1117  H   ASP X  74      43.320  62.190  55.060  0.00  0.00            
ATOM   1118  CA  ASP X  74      44.470  63.730  54.370  0.00  0.00            
ATOM   1119  HA  ASP X  74      44.860  63.980  53.380  0.00  0.00            
ATOM   1120  CB  ASP X  74      43.150  64.480  54.560  0.00  0.00            
ATOM   1121  HB1 ASP X  74      42.880  64.250  55.600  0.00  0.00            
ATOM   1122  HB2 ASP X  74      42.370  63.980  53.990  0.00  0.00            
ATOM   1123  CG  ASP X  74      43.320  65.950  54.230  0.00  0.00            
ATOM   1124  OD1 ASP X  74      43.140  66.810  55.120  0.00  0.00            
ATOM   1125  OD2 ASP X  74      43.590  66.230  53.040  0.00  0.00            
ATOM   1126  C   ASP X  74      45.600  64.100  55.320  0.00  0.00            
ATOM   1127  O   ASP X  74      45.520  63.640  56.460  0.00  0.00            
ATOM   1128  N   PRO X  75      46.610  64.900  55.000  0.00  0.00            
ATOM   1129  CD  PRO X  75      46.990  65.300  53.660  0.00  0.00            
ATOM   1130  HD1 PRO X  75      46.190  65.950  53.320  0.00  0.00            
ATOM   1131  HD2 PRO X  75      47.150  64.430  53.010  0.00  0.00            
ATOM   1132  CG  PRO X  75      48.300  66.080  53.710  0.00  0.00            
ATOM   1133  HG1 PRO X  75      48.190  67.030  53.190  0.00  0.00            
ATOM   1134  HG2 PRO X  75      49.070  65.420  53.290  0.00  0.00            
ATOM   1135  CB  PRO X  75      48.440  66.380  55.190  0.00  0.00            
ATOM   1136  HB1 PRO X  75      47.900  67.310  55.350  0.00  0.00            
ATOM   1137  HB2 PRO X  75      49.490  66.390  55.490  0.00  0.00            
ATOM   1138  CA  PRO X  75      47.650  65.300  55.930  0.00  0.00            
ATOM   1139  HA  PRO X  75      48.330  64.490  56.200  0.00  0.00            
ATOM   1140  C   PRO X  75      47.130  65.760  57.290  0.00  0.00            
ATOM   1141  O   PRO X  75      47.620  65.300  58.310  0.00  0.00            
ATOM   1142  N   TRP X  76      45.980  66.420  57.460  0.00  0.00            
ATOM   1143  H   TRP X  76      45.480  66.860  56.710  0.00  0.00            
ATOM   1144  CA  TRP X  76      45.540  66.850  58.780  0.00  0.00            
ATOM   1145  HA  TRP X  76      46.390  67.110  59.410  0.00  0.00            
ATOM   1146  CB  TRP X  76      44.710  68.130  58.700  0.00  0.00            
ATOM   1147  HB1 TRP X  76      43.900  68.030  59.420  0.00  0.00            
ATOM   1148  HB2 TRP X  76      44.260  68.340  57.730  0.00  0.00            
ATOM   1149  CG  TRP X  76      45.330  69.460  58.960  0.00  0.00            
ATOM   1150  CD1 TRP X  76      45.550  70.440  58.060  0.00  0.00            
ATOM   1151  HD1 TRP X  76      45.170  70.440  57.040  0.00  0.00            
ATOM   1152  NE1 TRP X  76      46.190  71.540  58.590  0.00  0.00            
ATOM   1153  HE1 TRP X  76      46.150  72.440  58.140  0.00  0.00            
ATOM   1154  CE2 TRP X  76      46.620  71.170  59.850  0.00  0.00            
ATOM   1155  CZ2 TRP X  76      47.490  71.810  60.750  0.00  0.00            
ATOM   1156  HZ2 TRP X  76      48.060  72.680  60.490  0.00  0.00            
ATOM   1157  CH2 TRP X  76      47.640  71.210  62.000  0.00  0.00            
ATOM   1158  HH2 TRP X  76      48.280  71.620  62.780  0.00  0.00            
ATOM   1159  CZ3 TRP X  76      47.030  70.000  62.380  0.00  0.00            
ATOM   1160  HZ3 TRP X  76      47.010  69.640  63.390  0.00  0.00            
ATOM   1161  CE3 TRP X  76      46.180  69.390  61.450  0.00  0.00            
ATOM   1162  HE3 TRP X  76      45.720  68.460  61.770  0.00  0.00            
ATOM   1163  CD2 TRP X  76      45.990  69.940  60.170  0.00  0.00            
ATOM   1164  C   TRP X  76      44.840  65.760  59.580  0.00  0.00            
ATOM   1165  O   TRP X  76      44.600  65.950  60.770  0.00  0.00            
ATOM   1166  N   HIE X  77      44.670  64.580  58.970  0.00  0.00            
ATOM   1167  H   HIE X  77      44.940  64.520  58.000  0.00  0.00            
ATOM   1168  CA  HIE X  77      44.330  63.320  59.610  0.00  0.00            
ATOM   1169  HA  HIE X  77      43.880  63.400  60.600  0.00  0.00            
ATOM   1170  CB  HIE X  77      43.310  62.510  58.800  0.00  0.00            
ATOM   1171  HB1 HIE X  77      43.330  61.520  59.250  0.00  0.00            
ATOM   1172  HB2 HIE X  77      43.570  62.360  57.760  0.00  0.00            
ATOM   1173  CG  HIE X  77      41.870  62.920  58.890  0.00  0.00            
ATOM   1174  ND1 HIE X  77      41.200  63.700  57.940  0.00  0.00            
ATOM   1175  CE1 HIE X  77      39.890  63.530  58.110  0.00  0.00            
ATOM   1176  HE1 HIE X  77      39.130  64.090  57.590  0.00  0.00            
ATOM   1177  NE2 HIE X  77      39.700  62.600  59.050  0.00  0.00            
ATOM   1178  HE2 HIE X  77      38.790  62.270  59.360  0.00  0.00            
ATOM   1179  CD2 HIE X  77      40.920  62.210  59.580  0.00  0.00            
ATOM   1180  HD2 HIE X  77      41.080  61.380  60.240  0.00  0.00            
ATOM   1181  C   HIE X  77      45.530  62.390  59.720  0.00  0.00            
ATOM   1182  O   HIE X  77      45.610  61.700  60.730  0.00  0.00            
ATOM   1183  N   ASN X  78      46.380  62.330  58.700  0.00  0.00            
ATOM   1184  H   ASN X  78      46.270  62.980  57.940  0.00  0.00            
ATOM   1185  CA  ASN X  78      47.450  61.350  58.710  0.00  0.00            
ATOM   1186  HA  ASN X  78      47.140  60.350  59.000  0.00  0.00            
ATOM   1187  CB  ASN X  78      48.000  61.330  57.280  0.00  0.00            
ATOM   1188  HB1 ASN X  78      48.450  62.300  57.080  0.00  0.00            
ATOM   1189  HB2 ASN X  78      47.160  61.220  56.590  0.00  0.00            
ATOM   1190  CG  ASN X  78      49.010  60.210  57.060  0.00  0.00            
ATOM   1191  OD1 ASN X  78      48.700  59.030  57.200  0.00  0.00            
ATOM   1192  ND2 ASN X  78      50.300  60.550  56.910  0.00  0.00            
ATOM   1193 HD21 ASN X  78      50.640  61.500  56.810  0.00  0.00            
ATOM   1194 HD22 ASN X  78      50.960  59.800  57.020  0.00  0.00            
ATOM   1195  C   ASN X  78      48.610  61.660  59.640  0.00  0.00            
ATOM   1196  O   ASN X  78      49.300  60.700  59.960  0.00  0.00            
ATOM   1197  N   TRP X  79      48.750  62.860  60.210  0.00  0.00            
ATOM   1198  H   TRP X  79      48.300  63.650  59.770  0.00  0.00            
ATOM   1199  CA  TRP X  79      49.760  63.110  61.220  0.00  0.00            
ATOM   1200  HA  TRP X  79      50.710  62.970  60.710  0.00  0.00            
ATOM   1201  CB  TRP X  79      49.720  64.560  61.710  0.00  0.00            
ATOM   1202  HB1 TRP X  79      49.600  65.230  60.860  0.00  0.00            
ATOM   1203  HB2 TRP X  79      50.690  64.790  62.140  0.00  0.00            
ATOM   1204  CG  TRP X  79      48.730  64.830  62.800  0.00  0.00            
ATOM   1205  CD1 TRP X  79      47.400  65.040  62.650  0.00  0.00            
ATOM   1206  HD1 TRP X  79      46.840  64.840  61.750  0.00  0.00            
ATOM   1207  NE1 TRP X  79      46.940  65.550  63.850  0.00  0.00            
ATOM   1208  HE1 TRP X  79      45.960  65.730  64.020  0.00  0.00            
ATOM   1209  CE2 TRP X  79      47.880  65.480  64.860  0.00  0.00            
ATOM   1210  CZ2 TRP X  79      47.830  65.660  66.250  0.00  0.00            
ATOM   1211  HZ2 TRP X  79      46.860  65.860  66.700  0.00  0.00            
ATOM   1212  CH2 TRP X  79      49.020  65.470  66.960  0.00  0.00            
ATOM   1213  HH2 TRP X  79      48.870  65.500  68.030  0.00  0.00            
ATOM   1214  CZ3 TRP X  79      50.240  65.160  66.360  0.00  0.00            
ATOM   1215  HZ3 TRP X  79      51.040  64.890  67.030  0.00  0.00            
ATOM   1216  CE3 TRP X  79      50.200  64.850  64.990  0.00  0.00            
ATOM   1217  HE3 TRP X  79      51.110  64.470  64.560  0.00  0.00            
ATOM   1218  CD2 TRP X  79      49.040  65.010  64.210  0.00  0.00            
ATOM   1219  C   TRP X  79      49.690  62.190  62.430  0.00  0.00            
ATOM   1220  O   TRP X  79      50.630  61.980  63.200  0.00  0.00            
ATOM   1221  N   GLU X  80      48.520  61.640  62.760  0.00  0.00            
ATOM   1222  H   GLU X  80      47.730  61.760  62.140  0.00  0.00            
ATOM   1223  CA  GLU X  80      48.250  60.940  64.000  0.00  0.00            
ATOM   1224  HA  GLU X  80      48.660  61.460  64.870  0.00  0.00            
ATOM   1225  CB  GLU X  80      46.740  60.960  64.240  0.00  0.00            
ATOM   1226  HB1 GLU X  80      46.490  60.250  65.020  0.00  0.00            
ATOM   1227  HB2 GLU X  80      46.270  60.570  63.340  0.00  0.00            
ATOM   1228  CG  GLU X  80      46.070  62.310  64.490  0.00  0.00            
ATOM   1229  HG1 GLU X  80      46.010  62.860  63.550  0.00  0.00            
ATOM   1230  HG2 GLU X  80      46.590  62.950  65.190  0.00  0.00            
ATOM   1231  CD  GLU X  80      44.640  62.170  65.000  0.00  0.00            
ATOM   1232  OE1 GLU X  80      44.340  61.580  66.060  0.00  0.00            
ATOM   1233  OE2 GLU X  80      43.770  62.810  64.360  0.00  0.00            
ATOM   1234  C   GLU X  80      48.820  59.530  64.010  0.00  0.00            
ATOM   1235  O   GLU X  80      48.640  58.870  65.030  0.00  0.00            
ATOM   1236  N   ALA X  81      49.420  59.140  62.880  0.00  0.00            
ATOM   1237  H   ALA X  81      49.540  59.790  62.120  0.00  0.00            
ATOM   1238  CA  ALA X  81      49.580  57.720  62.630  0.00  0.00            
ATOM   1239  HA  ALA X  81      49.140  57.260  63.510  0.00  0.00            
ATOM   1240  CB  ALA X  81      48.610  57.350  61.510  0.00  0.00            
ATOM   1241  HB1 ALA X  81      48.960  57.760  60.560  0.00  0.00            
ATOM   1242  HB2 ALA X  81      48.500  56.260  61.510  0.00  0.00            
ATOM   1243  HB3 ALA X  81      47.570  57.610  61.690  0.00  0.00            
ATOM   1244  C   ALA X  81      51.020  57.280  62.440  0.00  0.00            
ATOM   1245  O   ALA X  81      51.290  56.240  61.850  0.00  0.00            
ATOM   1246  N   HIE X  82      51.980  58.120  62.850  0.00  0.00            
ATOM   1247  H   HIE X  82      51.710  58.950  63.360  0.00  0.00            
ATOM   1248  CA  HIE X  82      53.360  57.950  62.440  0.00  0.00            
ATOM   1249  HA  HIE X  82      53.350  57.510  61.440  0.00  0.00            
ATOM   1250  CB  HIE X  82      54.100  59.280  62.370  0.00  0.00            
ATOM   1251  HB1 HIE X  82      55.150  59.050  62.520  0.00  0.00            
ATOM   1252  HB2 HIE X  82      53.760  59.900  63.200  0.00  0.00            
ATOM   1253  CG  HIE X  82      53.990  59.980  61.040  0.00  0.00            
ATOM   1254  ND1 HIE X  82      54.960  59.950  60.040  0.00  0.00            
ATOM   1255  CE1 HIE X  82      54.430  60.390  58.890  0.00  0.00            
ATOM   1256  HE1 HIE X  82      54.830  60.290  57.890  0.00  0.00            
ATOM   1257  NE2 HIE X  82      53.190  60.810  59.180  0.00  0.00            
ATOM   1258  HE2 HIE X  82      52.640  61.300  58.500  0.00  0.00            
ATOM   1259  CD2 HIE X  82      52.870  60.550  60.500  0.00  0.00            
ATOM   1260  HD2 HIE X  82      51.900  60.680  60.950  0.00  0.00            
ATOM   1261  C   HIE X  82      54.030  56.900  63.310  0.00  0.00            
ATOM   1262  O   HIE X  82      53.930  56.940  64.530  0.00  0.00            
ATOM   1263  N   TYR X  83      54.840  56.060  62.650  0.00  0.00            
ATOM   1264  H   TYR X  83      54.980  56.300  61.680  0.00  0.00            
ATOM   1265  CA  TYR X  83      55.360  54.810  63.180  0.00  0.00            
ATOM   1266  HA  TYR X  83      55.520  55.010  64.240  0.00  0.00            
ATOM   1267  CB  TYR X  83      54.350  53.690  62.960  0.00  0.00            
ATOM   1268  HB1 TYR X  83      53.360  54.090  63.140  0.00  0.00            
ATOM   1269  HB2 TYR X  83      54.640  52.930  63.690  0.00  0.00            
ATOM   1270  CG  TYR X  83      54.210  53.050  61.600  0.00  0.00            
ATOM   1271  CD1 TYR X  83      53.620  53.820  60.590  0.00  0.00            
ATOM   1272  HD1 TYR X  83      53.420  54.880  60.670  0.00  0.00            
ATOM   1273  CE1 TYR X  83      53.240  53.220  59.380  0.00  0.00            
ATOM   1274  HE1 TYR X  83      52.800  53.770  58.560  0.00  0.00            
ATOM   1275  CZ  TYR X  83      53.400  51.830  59.260  0.00  0.00            
ATOM   1276  OH  TYR X  83      52.980  51.230  58.110  0.00  0.00            
ATOM   1277  HH  TYR X  83      53.040  50.280  58.230  0.00  0.00            
ATOM   1278  CE2 TYR X  83      54.010  51.050  60.270  0.00  0.00            
ATOM   1279  HE2 TYR X  83      54.260  50.020  60.090  0.00  0.00            
ATOM   1280  CD2 TYR X  83      54.440  51.680  61.440  0.00  0.00            
ATOM   1281  HD2 TYR X  83      54.950  51.120  62.200  0.00  0.00            
ATOM   1282  C   TYR X  83      56.730  54.400  62.650  0.00  0.00            
ATOM   1283  O   TYR X  83      57.210  54.930  61.650  0.00  0.00            
ATOM   1284  N   GLU X  84      57.350  53.510  63.420  0.00  0.00            
ATOM   1285  H   GLU X  84      56.780  53.090  64.150  0.00  0.00            
ATOM   1286  CA  GLU X  84      58.620  52.850  63.210  0.00  0.00            
ATOM   1287  HA  GLU X  84      58.940  52.950  62.180  0.00  0.00            
ATOM   1288  CB  GLU X  84      59.700  53.670  63.920  0.00  0.00            
ATOM   1289  HB1 GLU X  84      59.730  54.540  63.270  0.00  0.00            
ATOM   1290  HB2 GLU X  84      60.610  53.070  63.960  0.00  0.00            
ATOM   1291  CG  GLU X  84      59.480  54.260  65.310  0.00  0.00            
ATOM   1292  HG1 GLU X  84      58.660  54.970  65.240  0.00  0.00            
ATOM   1293  HG2 GLU X  84      60.390  54.760  65.640  0.00  0.00            
ATOM   1294  CD  GLU X  84      59.150  53.220  66.370  0.00  0.00            
ATOM   1295  OE1 GLU X  84      57.970  52.870  66.620  0.00  0.00            
ATOM   1296  OE2 GLU X  84      60.020  52.670  67.070  0.00  0.00            
ATOM   1297  C   GLU X  84      58.770  51.350  63.440  0.00  0.00            
ATOM   1298  O   GLU X  84      58.450  50.890  64.540  0.00  0.00            
ATOM   1299  N   VAL X  85      59.010  50.530  62.420  0.00  0.00            
ATOM   1300  H   VAL X  85      59.190  50.950  61.510  0.00  0.00            
ATOM   1301  CA  VAL X  85      59.040  49.080  62.440  0.00  0.00            
ATOM   1302  HA  VAL X  85      58.790  48.900  63.490  0.00  0.00            
ATOM   1303  CB  VAL X  85      57.920  48.430  61.650  0.00  0.00            
ATOM   1304  HB  VAL X  85      58.420  47.470  61.510  0.00  0.00            
ATOM   1305  CG1 VAL X  85      56.610  48.290  62.420  0.00  0.00            
ATOM   1306 HG11 VAL X  85      55.880  47.860  61.730  0.00  0.00            
ATOM   1307 HG12 VAL X  85      56.890  47.600  63.210  0.00  0.00            
ATOM   1308 HG13 VAL X  85      56.100  49.180  62.780  0.00  0.00            
ATOM   1309  CG2 VAL X  85      57.700  49.070  60.280  0.00  0.00            
ATOM   1310 HG21 VAL X  85      57.030  48.470  59.660  0.00  0.00            
ATOM   1311 HG22 VAL X  85      57.330  50.090  60.340  0.00  0.00            
ATOM   1312 HG23 VAL X  85      58.580  49.150  59.650  0.00  0.00            
ATOM   1313  C   VAL X  85      60.390  48.380  62.340  0.00  0.00            
ATOM   1314  O   VAL X  85      60.350  47.150  62.370  0.00  0.00            
ATOM   1315  N   LEU X  86      61.520  49.090  62.330  0.00  0.00            
ATOM   1316  H   LEU X  86      61.410  50.090  62.390  0.00  0.00            
ATOM   1317  CA  LEU X  86      62.840  48.490  62.370  0.00  0.00            
ATOM   1318  HA  LEU X  86      63.390  49.420  62.230  0.00  0.00            
ATOM   1319  CB  LEU X  86      63.090  48.010  63.800  0.00  0.00            
ATOM   1320  HB1 LEU X  86      62.490  47.120  64.030  0.00  0.00            
ATOM   1321  HB2 LEU X  86      62.580  48.660  64.500  0.00  0.00            
ATOM   1322  CG  LEU X  86      64.550  47.810  64.180  0.00  0.00            
ATOM   1323  HG  LEU X  86      65.060  47.030  63.610  0.00  0.00            
ATOM   1324  CD1 LEU X  86      65.550  48.930  63.910  0.00  0.00            
ATOM   1325 HD11 LEU X  86      65.780  48.960  62.840  0.00  0.00            
ATOM   1326 HD12 LEU X  86      65.240  49.890  64.330  0.00  0.00            
ATOM   1327 HD13 LEU X  86      66.500  48.620  64.340  0.00  0.00            
ATOM   1328  CD2 LEU X  86      64.620  47.440  65.660  0.00  0.00            
ATOM   1329 HD21 LEU X  86      65.630  47.160  65.940  0.00  0.00            
ATOM   1330 HD22 LEU X  86      64.370  48.280  66.300  0.00  0.00            
ATOM   1331 HD23 LEU X  86      63.980  46.590  65.870  0.00  0.00            
ATOM   1332  C   LEU X  86      63.210  47.510  61.270  0.00  0.00            
ATOM   1333  O   LEU X  86      63.610  46.410  61.650  0.00  0.00            
ATOM   1334  N   PRO X  87      63.110  47.940  60.010  0.00  0.00            
ATOM   1335  CD  PRO X  87      62.870  49.300  59.570  0.00  0.00            
ATOM   1336  HD1 PRO X  87      63.610  49.820  60.170  0.00  0.00            
ATOM   1337  HD2 PRO X  87      61.820  49.490  59.800  0.00  0.00            
ATOM   1338  CG  PRO X  87      63.090  49.360  58.060  0.00  0.00            
ATOM   1339  HG1 PRO X  87      64.140  49.500  57.810  0.00  0.00            
ATOM   1340  HG2 PRO X  87      62.430  50.040  57.540  0.00  0.00            
ATOM   1341  CB  PRO X  87      62.760  47.910  57.710  0.00  0.00            
ATOM   1342  HB1 PRO X  87      63.160  47.650  56.730  0.00  0.00            
ATOM   1343  HB2 PRO X  87      61.680  47.800  57.760  0.00  0.00            
ATOM   1344  CA  PRO X  87      63.450  47.150  58.840  0.00  0.00            
ATOM   1345  HA  PRO X  87      62.960  46.180  58.920  0.00  0.00            
ATOM   1346  C   PRO X  87      64.930  46.950  58.540  0.00  0.00            
ATOM   1347  O   PRO X  87      65.740  47.560  59.230  0.00  0.00            
ATOM   1348  N   GLY X  88      65.220  46.050  57.600  0.00  0.00            
ATOM   1349  H   GLY X  88      64.400  45.530  57.290  0.00  0.00            
ATOM   1350  CA  GLY X  88      66.530  45.530  57.260  0.00  0.00            
ATOM   1351  HA1 GLY X  88      66.410  44.710  56.560  0.00  0.00            
ATOM   1352  HA2 GLY X  88      67.030  45.160  58.160  0.00  0.00            
ATOM   1353  C   GLY X  88      67.400  46.510  56.480  0.00  0.00            
ATOM   1354  O   GLY X  88      66.780  47.190  55.670  0.00  0.00            
ATOM   1355  N   LYS X  89      68.730  46.470  56.550  0.00  0.00            
ATOM   1356  H   LYS X  89      69.130  45.860  57.250  0.00  0.00            
ATOM   1357  CA  LYS X  89      69.670  47.300  55.820  0.00  0.00            
ATOM   1358  HA  LYS X  89      69.150  47.740  54.970  0.00  0.00            
ATOM   1359  CB  LYS X  89      70.010  48.410  56.810  0.00  0.00            
ATOM   1360  HB1 LYS X  89      70.330  48.040  57.780  0.00  0.00            
ATOM   1361  HB2 LYS X  89      69.090  48.990  56.900  0.00  0.00            
ATOM   1362  CG  LYS X  89      71.070  49.280  56.140  0.00  0.00            
ATOM   1363  HG1 LYS X  89      70.890  49.410  55.080  0.00  0.00            
ATOM   1364  HG2 LYS X  89      72.010  48.750  56.320  0.00  0.00            
ATOM   1365  CD  LYS X  89      71.270  50.540  56.980  0.00  0.00            
ATOM   1366  HD1 LYS X  89      71.340  50.270  58.030  0.00  0.00            
ATOM   1367  HD2 LYS X  89      70.400  51.160  56.740  0.00  0.00            
ATOM   1368  CE  LYS X  89      72.470  51.260  56.380  0.00  0.00            
ATOM   1369  HE1 LYS X  89      73.390  50.660  56.350  0.00  0.00            
ATOM   1370  HE2 LYS X  89      72.760  52.090  57.030  0.00  0.00            
ATOM   1371  NZ  LYS X  89      72.290  51.830  55.040  0.00  0.00            
ATOM   1372  HZ1 LYS X  89      73.000  52.500  54.790  0.00  0.00            
ATOM   1373  HZ2 LYS X  89      72.390  51.090  54.370  0.00  0.00            
ATOM   1374  HZ3 LYS X  89      71.320  52.090  54.920  0.00  0.00            
ATOM   1375  C   LYS X  89      70.820  46.440  55.320  0.00  0.00            
ATOM   1376  O   LYS X  89      71.140  46.630  54.150  0.00  0.00            
ATOM   1377  N   GLU X  90      71.430  45.570  56.130  0.00  0.00            
ATOM   1378  H   GLU X  90      71.130  45.720  57.090  0.00  0.00            
ATOM   1379  CA  GLU X  90      72.420  44.580  55.750  0.00  0.00            
ATOM   1380  HA  GLU X  90      72.370  44.500  54.660  0.00  0.00            
ATOM   1381  CB  GLU X  90      73.750  45.130  56.260  0.00  0.00            
ATOM   1382  HB1 GLU X  90      74.540  44.380  56.160  0.00  0.00            
ATOM   1383  HB2 GLU X  90      73.560  45.240  57.320  0.00  0.00            
ATOM   1384  CG  GLU X  90      74.330  46.370  55.590  0.00  0.00            
ATOM   1385  HG1 GLU X  90      75.250  46.710  56.050  0.00  0.00            
ATOM   1386  HG2 GLU X  90      73.620  47.180  55.760  0.00  0.00            
ATOM   1387  CD  GLU X  90      74.680  46.330  54.110  0.00  0.00            
ATOM   1388  OE1 GLU X  90      74.410  45.350  53.370  0.00  0.00            
ATOM   1389  OE2 GLU X  90      75.290  47.270  53.570  0.00  0.00            
ATOM   1390  C   GLU X  90      72.150  43.170  56.250  0.00  0.00            
ATOM   1391  O   GLU X  90      71.380  43.000  57.200  0.00  0.00            
ATOM   1392  N   LYS X  91      72.830  42.190  55.650  0.00  0.00            
ATOM   1393  H   LYS X  91      73.470  42.440  54.910  0.00  0.00            
ATOM   1394  CA  LYS X  91      72.620  40.790  55.950  0.00  0.00            
ATOM   1395  HA  LYS X  91      72.150  40.670  56.930  0.00  0.00            
ATOM   1396  CB  LYS X  91      71.780  40.130  54.860  0.00  0.00            
ATOM   1397  HB1 LYS X  91      71.940  39.060  55.050  0.00  0.00            
ATOM   1398  HB2 LYS X  91      72.240  40.450  53.920  0.00  0.00            
ATOM   1399  CG  LYS X  91      70.290  40.450  54.850  0.00  0.00            
ATOM   1400  HG1 LYS X  91      70.130  41.520  54.700  0.00  0.00            
ATOM   1401  HG2 LYS X  91      69.940  40.030  55.800  0.00  0.00            
ATOM   1402  CD  LYS X  91      69.550  39.560  53.870  0.00  0.00            
ATOM   1403  HD1 LYS X  91      69.520  38.540  54.260  0.00  0.00            
ATOM   1404  HD2 LYS X  91      70.050  39.590  52.900  0.00  0.00            
ATOM   1405  CE  LYS X  91      68.100  40.030  53.760  0.00  0.00            
ATOM   1406  HE1 LYS X  91      68.130  41.050  53.370  0.00  0.00            
ATOM   1407  HE2 LYS X  91      67.670  40.020  54.760  0.00  0.00            
ATOM   1408  NZ  LYS X  91      67.250  39.250  52.850  0.00  0.00            
ATOM   1409  HZ1 LYS X  91      67.300  38.270  53.090  0.00  0.00            
ATOM   1410  HZ2 LYS X  91      66.280  39.510  52.920  0.00  0.00            
ATOM   1411  HZ3 LYS X  91      67.570  39.360  51.890  0.00  0.00            
ATOM   1412  C   LYS X  91      73.940  40.050  56.110  0.00  0.00            
ATOM   1413  O   LYS X  91      74.920  40.540  55.550  0.00  0.00            
ATOM   1414  N   VAL X  92      74.000  38.900  56.790  0.00  0.00            
ATOM   1415  H   VAL X  92      73.190  38.730  57.370  0.00  0.00            
ATOM   1416  CA  VAL X  92      75.210  38.130  56.990  0.00  0.00            
ATOM   1417  HA  VAL X  92      76.010  38.580  56.390  0.00  0.00            
ATOM   1418  CB  VAL X  92      75.630  38.130  58.460  0.00  0.00            
ATOM   1419  HB  VAL X  92      76.500  37.480  58.520  0.00  0.00            
ATOM   1420  CG1 VAL X  92      76.000  39.480  59.050  0.00  0.00            
ATOM   1421 HG11 VAL X  92      76.970  39.840  58.710  0.00  0.00            
ATOM   1422 HG12 VAL X  92      75.220  40.190  58.780  0.00  0.00            
ATOM   1423 HG13 VAL X  92      76.120  39.520  60.130  0.00  0.00            
ATOM   1424  CG2 VAL X  92      74.570  37.500  59.360  0.00  0.00            
ATOM   1425 HG21 VAL X  92      74.930  37.540  60.390  0.00  0.00            
ATOM   1426 HG22 VAL X  92      73.670  38.100  59.300  0.00  0.00            
ATOM   1427 HG23 VAL X  92      74.340  36.450  59.140  0.00  0.00            
ATOM   1428  C   VAL X  92      75.070  36.700  56.510  0.00  0.00            
ATOM   1429  O   VAL X  92      76.160  36.130  56.420  0.00  0.00            
ATOM   1430  N   VAL X  93      73.870  36.150  56.310  0.00  0.00            
ATOM   1431  H   VAL X  93      73.120  36.820  56.420  0.00  0.00            
ATOM   1432  CA  VAL X  93      73.520  34.780  56.000  0.00  0.00            
ATOM   1433  HA  VAL X  93      73.690  34.200  56.900  0.00  0.00            
ATOM   1434  CB  VAL X  93      72.060  34.610  55.590  0.00  0.00            
ATOM   1435  HB  VAL X  93      71.950  33.600  55.220  0.00  0.00            
ATOM   1436  CG1 VAL X  93      71.230  34.800  56.860  0.00  0.00            
ATOM   1437 HG11 VAL X  93      70.170  34.750  56.610  0.00  0.00            
ATOM   1438 HG12 VAL X  93      71.480  34.000  57.560  0.00  0.00            
ATOM   1439 HG13 VAL X  93      71.540  35.760  57.280  0.00  0.00            
ATOM   1440  CG2 VAL X  93      71.530  35.560  54.520  0.00  0.00            
ATOM   1441 HG21 VAL X  93      70.530  35.310  54.150  0.00  0.00            
ATOM   1442 HG22 VAL X  93      71.490  36.570  54.920  0.00  0.00            
ATOM   1443 HG23 VAL X  93      72.140  35.560  53.620  0.00  0.00            
ATOM   1444  C   VAL X  93      74.340  34.100  54.910  0.00  0.00            
ATOM   1445  O   VAL X  93      74.440  32.870  54.890  0.00  0.00            
ATOM   1446  N   SER X  94      74.990  34.890  54.060  0.00  0.00            
ATOM   1447  H   SER X  94      74.950  35.890  54.250  0.00  0.00            
ATOM   1448  CA  SER X  94      75.810  34.400  52.980  0.00  0.00            
ATOM   1449  HA  SER X  94      75.470  33.390  52.750  0.00  0.00            
ATOM   1450  CB  SER X  94      75.730  35.340  51.780  0.00  0.00            
ATOM   1451  HB1 SER X  94      76.550  34.990  51.140  0.00  0.00            
ATOM   1452  HB2 SER X  94      75.870  36.360  52.120  0.00  0.00            
ATOM   1453  OG  SER X  94      74.500  35.120  51.140  0.00  0.00            
ATOM   1454  HG  SER X  94      74.300  35.870  50.560  0.00  0.00            
ATOM   1455  C   SER X  94      77.260  34.200  53.390  0.00  0.00            
ATOM   1456  O   SER X  94      77.930  33.420  52.720  0.00  0.00            
ATOM   1457  N   GLU X  95      77.780  34.960  54.360  0.00  0.00            
ATOM   1458  H   GLU X  95      77.160  35.570  54.880  0.00  0.00            
ATOM   1459  CA  GLU X  95      79.190  35.160  54.620  0.00  0.00            
ATOM   1460  HA  GLU X  95      79.680  34.420  53.980  0.00  0.00            
ATOM   1461  CB  GLU X  95      79.740  36.490  54.120  0.00  0.00            
ATOM   1462  HB1 GLU X  95      79.410  36.620  53.090  0.00  0.00            
ATOM   1463  HB2 GLU X  95      80.830  36.360  54.150  0.00  0.00            
ATOM   1464  CG  GLU X  95      79.330  37.740  54.880  0.00  0.00            
ATOM   1465  HG1 GLU X  95      79.610  37.830  55.930  0.00  0.00            
ATOM   1466  HG2 GLU X  95      78.240  37.760  54.770  0.00  0.00            
ATOM   1467  CD  GLU X  95      79.790  38.950  54.090  0.00  0.00            
ATOM   1468  OE1 GLU X  95      81.000  39.240  54.030  0.00  0.00            
ATOM   1469  OE2 GLU X  95      78.960  39.630  53.450  0.00  0.00            
ATOM   1470  C   GLU X  95      79.560  34.780  56.050  0.00  0.00            
ATOM   1471  O   GLU X  95      80.720  34.740  56.460  0.00  0.00            
ATOM   1472  N   LEU X  96      78.570  34.490  56.890  0.00  0.00            
ATOM   1473  H   LEU X  96      77.640  34.770  56.620  0.00  0.00            
ATOM   1474  CA  LEU X  96      78.740  34.090  58.280  0.00  0.00            
ATOM   1475  HA  LEU X  96      78.910  35.020  58.820  0.00  0.00            
ATOM   1476  CB  LEU X  96      77.330  33.620  58.640  0.00  0.00            
ATOM   1477  HB1 LEU X  96      77.040  32.870  57.910  0.00  0.00            
ATOM   1478  HB2 LEU X  96      76.630  34.440  58.480  0.00  0.00            
ATOM   1479  CG  LEU X  96      77.170  33.020  60.040  0.00  0.00            
ATOM   1480  HG  LEU X  96      77.820  32.160  60.210  0.00  0.00            
ATOM   1481  CD1 LEU X  96      77.310  34.140  61.070  0.00  0.00            
ATOM   1482 HD11 LEU X  96      76.600  34.950  60.900  0.00  0.00            
ATOM   1483 HD12 LEU X  96      77.060  33.720  62.050  0.00  0.00            
ATOM   1484 HD13 LEU X  96      78.360  34.440  61.110  0.00  0.00            
ATOM   1485  CD2 LEU X  96      75.740  32.490  60.070  0.00  0.00            
ATOM   1486 HD21 LEU X  96      75.700  31.930  61.010  0.00  0.00            
ATOM   1487 HD22 LEU X  96      75.010  33.300  60.000  0.00  0.00            
ATOM   1488 HD23 LEU X  96      75.790  31.770  59.260  0.00  0.00            
ATOM   1489  C   LEU X  96      79.740  32.980  58.570  0.00  0.00            
ATOM   1490  O   LEU X  96      80.550  33.200  59.470  0.00  0.00            
ATOM   1491  N   LYS X  97      79.850  31.980  57.690  0.00  0.00            
ATOM   1492  H   LYS X  97      79.140  31.970  56.980  0.00  0.00            
ATOM   1493  CA  LYS X  97      80.930  31.020  57.770  0.00  0.00            
ATOM   1494  HA  LYS X  97      80.820  30.510  58.730  0.00  0.00            
ATOM   1495  CB  LYS X  97      80.750  30.050  56.600  0.00  0.00            
ATOM   1496  HB1 LYS X  97      80.940  30.590  55.670  0.00  0.00            
ATOM   1497  HB2 LYS X  97      79.710  29.760  56.690  0.00  0.00            
ATOM   1498  CG  LYS X  97      81.560  28.760  56.550  0.00  0.00            
ATOM   1499  HG1 LYS X  97      81.160  28.130  57.340  0.00  0.00            
ATOM   1500  HG2 LYS X  97      82.620  28.950  56.730  0.00  0.00            
ATOM   1501  CD  LYS X  97      81.320  28.010  55.240  0.00  0.00            
ATOM   1502  HD1 LYS X  97      81.770  28.560  54.410  0.00  0.00            
ATOM   1503  HD2 LYS X  97      80.250  28.030  55.060  0.00  0.00            
ATOM   1504  CE  LYS X  97      81.920  26.620  55.410  0.00  0.00            
ATOM   1505  HE1 LYS X  97      81.490  26.140  56.290  0.00  0.00            
ATOM   1506  HE2 LYS X  97      82.980  26.720  55.640  0.00  0.00            
ATOM   1507  NZ  LYS X  97      81.630  25.790  54.230  0.00  0.00            
ATOM   1508  HZ1 LYS X  97      80.660  25.830  53.970  0.00  0.00            
ATOM   1509  HZ2 LYS X  97      82.160  26.070  53.410  0.00  0.00            
ATOM   1510  HZ3 LYS X  97      81.720  24.830  54.510  0.00  0.00            
ATOM   1511  C   LYS X  97      82.320  31.640  57.850  0.00  0.00            
ATOM   1512  O   LYS X  97      83.050  31.280  58.770  0.00  0.00            
ATOM   1513  N   GLN X  98      82.670  32.560  56.950  0.00  0.00            
ATOM   1514  H   GLN X  98      82.000  32.760  56.220  0.00  0.00            
ATOM   1515  CA  GLN X  98      83.880  33.360  56.950  0.00  0.00            
ATOM   1516  HA  GLN X  98      84.760  32.730  57.030  0.00  0.00            
ATOM   1517  CB  GLN X  98      84.020  34.160  55.660  0.00  0.00            
ATOM   1518  HB1 GLN X  98      84.940  34.730  55.820  0.00  0.00            
ATOM   1519  HB2 GLN X  98      83.350  35.020  55.650  0.00  0.00            
ATOM   1520  CG  GLN X  98      83.990  33.420  54.330  0.00  0.00            
ATOM   1521  HG1 GLN X  98      84.370  32.410  54.440  0.00  0.00            
ATOM   1522  HG2 GLN X  98      84.580  34.000  53.620  0.00  0.00            
ATOM   1523  CD  GLN X  98      82.630  33.310  53.650  0.00  0.00            
ATOM   1524  OE1 GLN X  98      81.880  32.340  53.810  0.00  0.00            
ATOM   1525  NE2 GLN X  98      82.270  34.260  52.790  0.00  0.00            
ATOM   1526 HE21 GLN X  98      82.850  35.070  52.600  0.00  0.00            
ATOM   1527 HE22 GLN X  98      81.380  34.130  52.330  0.00  0.00            
ATOM   1528  C   GLN X  98      83.990  34.290  58.160  0.00  0.00            
ATOM   1529  O   GLN X  98      85.050  34.500  58.740  0.00  0.00            
ATOM   1530  N   LEU X  99      82.860  34.930  58.430  0.00  0.00            
ATOM   1531  H   LEU X  99      82.040  34.760  57.860  0.00  0.00            
ATOM   1532  CA  LEU X  99      82.730  35.890  59.510  0.00  0.00            
ATOM   1533  HA  LEU X  99      83.510  36.650  59.490  0.00  0.00            
ATOM   1534  CB  LEU X  99      81.400  36.620  59.330  0.00  0.00            
ATOM   1535  HB1 LEU X  99      80.600  35.910  59.540  0.00  0.00            
ATOM   1536  HB2 LEU X  99      81.270  37.020  58.330  0.00  0.00            
ATOM   1537  CG  LEU X  99      81.200  37.720  60.370  0.00  0.00            
ATOM   1538  HG  LEU X  99      81.330  37.430  61.410  0.00  0.00            
ATOM   1539  CD1 LEU X  99      82.100  38.930  60.110  0.00  0.00            
ATOM   1540 HD11 LEU X  99      81.890  39.790  60.750  0.00  0.00            
ATOM   1541 HD12 LEU X  99      83.140  38.640  60.250  0.00  0.00            
ATOM   1542 HD13 LEU X  99      82.080  39.130  59.040  0.00  0.00            
ATOM   1543  CD2 LEU X  99      79.750  38.180  60.190  0.00  0.00            
ATOM   1544 HD21 LEU X  99      78.950  37.440  60.220  0.00  0.00            
ATOM   1545 HD22 LEU X  99      79.560  38.890  61.000  0.00  0.00            
ATOM   1546 HD23 LEU X  99      79.700  38.740  59.260  0.00  0.00            
ATOM   1547  C   LEU X  99      82.980  35.290  60.890  0.00  0.00            
ATOM   1548  O   LEU X  99      83.760  35.860  61.650  0.00  0.00            
ATOM   1549  N   ALA X 100      82.270  34.270  61.380  0.00  0.00            
ATOM   1550  H   ALA X 100      81.520  33.900  60.810  0.00  0.00            
ATOM   1551  CA  ALA X 100      82.100  34.020  62.800  0.00  0.00            
ATOM   1552  HA  ALA X 100      82.770  34.740  63.260  0.00  0.00            
ATOM   1553  CB  ALA X 100      80.620  34.390  62.910  0.00  0.00            
ATOM   1554  HB1 ALA X 100      80.020  33.770  62.250  0.00  0.00            
ATOM   1555  HB2 ALA X 100      80.300  34.170  63.930  0.00  0.00            
ATOM   1556  HB3 ALA X 100      80.460  35.420  62.620  0.00  0.00            
ATOM   1557  C   ALA X 100      82.390  32.590  63.240  0.00  0.00            
ATOM   1558  O   ALA X 100      82.560  32.340  64.430  0.00  0.00            
ATOM   1559  N   GLU X 101      82.390  31.680  62.270  0.00  0.00            
ATOM   1560  H   GLU X 101      82.040  31.960  61.360  0.00  0.00            
ATOM   1561  CA  GLU X 101      82.520  30.260  62.540  0.00  0.00            
ATOM   1562  HA  GLU X 101      81.840  30.050  63.360  0.00  0.00            
ATOM   1563  CB  GLU X 101      81.980  29.540  61.300  0.00  0.00            
ATOM   1564  HB1 GLU X 101      82.760  29.800  60.580  0.00  0.00            
ATOM   1565  HB2 GLU X 101      81.050  30.040  61.030  0.00  0.00            
ATOM   1566  CG  GLU X 101      81.770  28.040  61.130  0.00  0.00            
ATOM   1567  HG1 GLU X 101      82.650  27.540  61.540  0.00  0.00            
ATOM   1568  HG2 GLU X 101      81.640  27.800  60.070  0.00  0.00            
ATOM   1569  CD  GLU X 101      80.620  27.680  62.050  0.00  0.00            
ATOM   1570  OE1 GLU X 101      80.780  27.760  63.290  0.00  0.00            
ATOM   1571  OE2 GLU X 101      79.530  27.510  61.470  0.00  0.00            
ATOM   1572  C   GLU X 101      83.970  29.900  62.820  0.00  0.00            
ATOM   1573  O   GLU X 101      84.970  30.580  62.620  0.00  0.00            
ATOM   1574  N   LYS X 102      84.050  28.710  63.430  0.00  0.00            
ATOM   1575  H   LYS X 102      83.210  28.160  63.570  0.00  0.00            
ATOM   1576  CA  LYS X 102      85.320  28.120  63.810  0.00  0.00            
ATOM   1577  HA  LYS X 102      85.060  27.320  64.510  0.00  0.00            
ATOM   1578  CB  LYS X 102      86.060  27.460  62.650  0.00  0.00            
ATOM   1579  HB1 LYS X 102      87.050  27.170  63.010  0.00  0.00            
ATOM   1580  HB2 LYS X 102      86.140  28.200  61.850  0.00  0.00            
ATOM   1581  CG  LYS X 102      85.420  26.150  62.220  0.00  0.00            
ATOM   1582  HG1 LYS X 102      84.350  26.230  62.010  0.00  0.00            
ATOM   1583  HG2 LYS X 102      85.510  25.520  63.110  0.00  0.00            
ATOM   1584  CD  LYS X 102      86.130  25.360  61.130  0.00  0.00            
ATOM   1585  HD1 LYS X 102      85.560  24.440  61.020  0.00  0.00            
ATOM   1586  HD2 LYS X 102      87.100  25.120  61.550  0.00  0.00            
ATOM   1587  CE  LYS X 102      86.190  26.080  59.780  0.00  0.00            
ATOM   1588  HE1 LYS X 102      86.860  26.930  59.870  0.00  0.00            
ATOM   1589  HE2 LYS X 102      85.190  26.510  59.670  0.00  0.00            
ATOM   1590  NZ  LYS X 102      86.450  25.260  58.590  0.00  0.00            
ATOM   1591  HZ1 LYS X 102      85.880  24.430  58.660  0.00  0.00            
ATOM   1592  HZ2 LYS X 102      86.160  25.800  57.790  0.00  0.00            
ATOM   1593  HZ3 LYS X 102      87.430  25.030  58.620  0.00  0.00            
ATOM   1594  C   LYS X 102      86.140  28.960  64.780  0.00  0.00            
ATOM   1595  O   LYS X 102      87.270  28.490  64.920  0.00  0.00            
ATOM   1596  N   ALA X 103      85.560  29.900  65.520  0.00  0.00            
ATOM   1597  H   ALA X 103      84.600  30.070  65.270  0.00  0.00            
ATOM   1598  CA  ALA X 103      86.080  30.430  66.770  0.00  0.00            
ATOM   1599  HA  ALA X 103      87.170  30.400  66.810  0.00  0.00            
ATOM   1600  CB  ALA X 103      85.670  31.900  66.880  0.00  0.00            
ATOM   1601  HB1 ALA X 103      86.300  32.370  67.640  0.00  0.00            
ATOM   1602  HB2 ALA X 103      85.840  32.440  65.950  0.00  0.00            
ATOM   1603  HB3 ALA X 103      84.640  32.080  67.190  0.00  0.00            
ATOM   1604  C   ALA X 103      85.570  29.690  67.990  0.00  0.00            
ATOM   1605  O   ALA X 103      84.580  28.970  67.880  0.00  0.00            
ATOM   1606  N   ASP X 104      86.260  29.820  69.130  0.00  0.00            
ATOM   1607  H   ASP X 104      87.070  30.420  69.140  0.00  0.00            
ATOM   1608  CA  ASP X 104      85.880  29.090  70.320  0.00  0.00            
ATOM   1609  HA  ASP X 104      85.340  28.150  70.150  0.00  0.00            
ATOM   1610  CB  ASP X 104      87.200  28.790  71.030  0.00  0.00            
ATOM   1611  HB1 ASP X 104      87.630  29.750  71.310  0.00  0.00            
ATOM   1612  HB2 ASP X 104      87.900  28.220  70.420  0.00  0.00            
ATOM   1613  CG  ASP X 104      87.000  28.000  72.310  0.00  0.00            
ATOM   1614  OD1 ASP X 104      86.380  26.910  72.260  0.00  0.00            
ATOM   1615  OD2 ASP X 104      87.480  28.480  73.360  0.00  0.00            
ATOM   1616  C   ASP X 104      84.940  29.860  71.230  0.00  0.00            
ATOM   1617  O   ASP X 104      84.180  29.320  72.040  0.00  0.00            
ATOM   1618  N   HIE X 105      85.030  31.190  71.100  0.00  0.00            
ATOM   1619  H   HIE X 105      85.670  31.450  70.370  0.00  0.00            
ATOM   1620  CA  HIE X 105      84.110  32.180  71.620  0.00  0.00            
ATOM   1621  HA  HIE X 105      83.100  31.780  71.620  0.00  0.00            
ATOM   1622  CB  HIE X 105      84.500  32.390  73.090  0.00  0.00            
ATOM   1623  HB1 HIE X 105      85.580  32.440  73.210  0.00  0.00            
ATOM   1624  HB2 HIE X 105      84.270  31.510  73.680  0.00  0.00            
ATOM   1625  CG  HIE X 105      83.880  33.640  73.640  0.00  0.00            
ATOM   1626  ND1 HIE X 105      82.500  33.830  73.770  0.00  0.00            
ATOM   1627  CE1 HIE X 105      82.330  35.090  74.180  0.00  0.00            
ATOM   1628  HE1 HIE X 105      81.380  35.570  74.350  0.00  0.00            
ATOM   1629  NE2 HIE X 105      83.500  35.730  74.120  0.00  0.00            
ATOM   1630  HE2 HIE X 105      83.650  36.710  74.340  0.00  0.00            
ATOM   1631  CD2 HIE X 105      84.510  34.850  73.780  0.00  0.00            
ATOM   1632  HD2 HIE X 105      85.580  35.020  73.700  0.00  0.00            
ATOM   1633  C   HIE X 105      84.090  33.500  70.870  0.00  0.00            
ATOM   1634  O   HIE X 105      85.080  33.730  70.180  0.00  0.00            
ATOM   1635  N   ILE X 106      83.010  34.290  70.820  0.00  0.00            
ATOM   1636  H   ILE X 106      82.250  34.140  71.470  0.00  0.00            
ATOM   1637  CA  ILE X 106      82.960  35.470  69.980  0.00  0.00            
ATOM   1638  HA  ILE X 106      83.920  35.640  69.510  0.00  0.00            
ATOM   1639  CB  ILE X 106      82.050  35.180  68.790  0.00  0.00            
ATOM   1640  HB  ILE X 106      82.360  34.210  68.410  0.00  0.00            
ATOM   1641  CG2 ILE X 106      80.570  35.030  69.120  0.00  0.00            
ATOM   1642 HG21 ILE X 106      80.610  34.350  69.970  0.00  0.00            
ATOM   1643 HG22 ILE X 106      80.110  35.930  69.540  0.00  0.00            
ATOM   1644 HG23 ILE X 106      79.950  34.540  68.370  0.00  0.00            
ATOM   1645  CG1 ILE X 106      82.190  36.250  67.700  0.00  0.00            
ATOM   1646 HG11 ILE X 106      83.260  36.430  67.630  0.00  0.00            
ATOM   1647 HG12 ILE X 106      81.690  37.150  68.060  0.00  0.00            
ATOM   1648  CD  ILE X 106      81.530  35.840  66.390  0.00  0.00            
ATOM   1649  HD1 ILE X 106      80.440  35.770  66.470  0.00  0.00            
ATOM   1650  HD2 ILE X 106      81.820  36.510  65.580  0.00  0.00            
ATOM   1651  HD3 ILE X 106      81.900  34.850  66.110  0.00  0.00            
ATOM   1652  C   ILE X 106      82.590  36.700  70.800  0.00  0.00            
ATOM   1653  O   ILE X 106      81.620  36.720  71.550  0.00  0.00            
ATOM   1654  N   TYR X 107      83.350  37.790  70.700  0.00  0.00            
ATOM   1655  H   TYR X 107      84.160  37.800  70.100  0.00  0.00            
ATOM   1656  CA  TYR X 107      83.020  39.050  71.330  0.00  0.00            
ATOM   1657  HA  TYR X 107      82.310  38.940  72.160  0.00  0.00            
ATOM   1658  CB  TYR X 107      84.240  39.680  71.990  0.00  0.00            
ATOM   1659  HB1 TYR X 107      83.990  40.680  72.340  0.00  0.00            
ATOM   1660  HB2 TYR X 107      84.960  39.810  71.180  0.00  0.00            
ATOM   1661  CG  TYR X 107      84.900  38.910  73.110  0.00  0.00            
ATOM   1662  CD1 TYR X 107      84.300  38.860  74.370  0.00  0.00            
ATOM   1663  HD1 TYR X 107      83.490  39.540  74.610  0.00  0.00            
ATOM   1664  CE1 TYR X 107      84.960  38.170  75.390  0.00  0.00            
ATOM   1665  HE1 TYR X 107      84.620  38.090  76.410  0.00  0.00            
ATOM   1666  CZ  TYR X 107      86.200  37.560  75.120  0.00  0.00            
ATOM   1667  OH  TYR X 107      87.110  37.170  76.050  0.00  0.00            
ATOM   1668  HH  TYR X 107      87.890  36.710  75.710  0.00  0.00            
ATOM   1669  CE2 TYR X 107      86.710  37.540  73.800  0.00  0.00            
ATOM   1670  HE2 TYR X 107      87.710  37.230  73.550  0.00  0.00            
ATOM   1671  CD2 TYR X 107      86.040  38.170  72.750  0.00  0.00            
ATOM   1672  HD2 TYR X 107      86.520  38.260  71.790  0.00  0.00            
ATOM   1673  C   TYR X 107      82.540  40.080  70.310  0.00  0.00            
ATOM   1674  O   TYR X 107      83.150  40.270  69.270  0.00  0.00            
ATOM   1675  N   LEU X 108      81.570  40.910  70.710  0.00  0.00            
ATOM   1676  H   LEU X 108      81.200  40.810  71.640  0.00  0.00            
ATOM   1677  CA  LEU X 108      81.080  42.020  69.910  0.00  0.00            
ATOM   1678  HA  LEU X 108      81.440  41.980  68.880  0.00  0.00            
ATOM   1679  CB  LEU X 108      79.560  41.970  69.950  0.00  0.00            
ATOM   1680  HB1 LEU X 108      79.270  43.030  69.940  0.00  0.00            
ATOM   1681  HB2 LEU X 108      79.120  41.560  70.860  0.00  0.00            
ATOM   1682  CG  LEU X 108      78.760  41.380  68.790  0.00  0.00            
ATOM   1683  HG  LEU X 108      79.110  41.920  67.920  0.00  0.00            
ATOM   1684  CD1 LEU X 108      79.110  39.910  68.580  0.00  0.00            
ATOM   1685 HD11 LEU X 108      78.580  39.230  69.260  0.00  0.00            
ATOM   1686 HD12 LEU X 108      78.750  39.570  67.600  0.00  0.00            
ATOM   1687 HD13 LEU X 108      80.170  39.730  68.730  0.00  0.00            
ATOM   1688  CD2 LEU X 108      77.250  41.620  68.860  0.00  0.00            
ATOM   1689 HD21 LEU X 108      76.760  41.100  69.690  0.00  0.00            
ATOM   1690 HD22 LEU X 108      76.960  42.650  69.050  0.00  0.00            
ATOM   1691 HD23 LEU X 108      76.770  41.200  67.980  0.00  0.00            
ATOM   1692  C   LEU X 108      81.680  43.230  70.610  0.00  0.00            
ATOM   1693  O   LEU X 108      81.370  43.600  71.740  0.00  0.00            
ATOM   1694  N   ALA X 109      82.550  44.000  69.960  0.00  0.00            
ATOM   1695  H   ALA X 109      82.850  43.640  69.070  0.00  0.00            
ATOM   1696  CA  ALA X 109      83.240  45.170  70.480  0.00  0.00            
ATOM   1697  HA  ALA X 109      82.960  45.320  71.520  0.00  0.00            
ATOM   1698  CB  ALA X 109      84.750  45.020  70.290  0.00  0.00            
ATOM   1699  HB1 ALA X 109      85.250  45.960  70.500  0.00  0.00            
ATOM   1700  HB2 ALA X 109      85.050  44.200  70.950  0.00  0.00            
ATOM   1701  HB3 ALA X 109      84.950  44.580  69.310  0.00  0.00            
ATOM   1702  C   ALA X 109      82.860  46.390  69.650  0.00  0.00            
ATOM   1703  O   ALA X 109      83.220  46.410  68.480  0.00  0.00            
ATOM   1704  N   THR X 110      82.100  47.280  70.280  0.00  0.00            
ATOM   1705  H   THR X 110      81.900  47.110  71.260  0.00  0.00            
ATOM   1706  CA  THR X 110      81.580  48.420  69.540  0.00  0.00            
ATOM   1707  HA  THR X 110      82.140  48.610  68.620  0.00  0.00            
ATOM   1708  CB  THR X 110      80.110  48.210  69.210  0.00  0.00            
ATOM   1709  HB  THR X 110      79.680  49.020  68.620  0.00  0.00            
ATOM   1710  CG2 THR X 110      80.040  47.030  68.250  0.00  0.00            
ATOM   1711 HG21 THR X 110      79.090  47.040  67.700  0.00  0.00            
ATOM   1712 HG22 THR X 110      80.820  47.100  67.500  0.00  0.00            
ATOM   1713 HG23 THR X 110      80.180  46.100  68.800  0.00  0.00            
ATOM   1714  OG1 THR X 110      79.310  48.060  70.360  0.00  0.00            
ATOM   1715  HG1 THR X 110      78.390  48.080  70.070  0.00  0.00            
ATOM   1716  C   THR X 110      81.900  49.650  70.380  0.00  0.00            
ATOM   1717  O   THR X 110      82.490  49.550  71.450  0.00  0.00            
ATOM   1718  N   ASP X 111      81.420  50.830  69.980  0.00  0.00            
ATOM   1719  H   ASP X 111      80.790  50.900  69.200  0.00  0.00            
ATOM   1720  CA  ASP X 111      81.480  52.050  70.760  0.00  0.00            
ATOM   1721  HA  ASP X 111      82.530  52.360  70.820  0.00  0.00            
ATOM   1722  CB  ASP X 111      80.850  53.250  70.060  0.00  0.00            
ATOM   1723  HB1 ASP X 111      79.930  53.570  70.550  0.00  0.00            
ATOM   1724  HB2 ASP X 111      80.640  52.980  69.030  0.00  0.00            
ATOM   1725  CG  ASP X 111      81.760  54.470  70.100  0.00  0.00            
ATOM   1726  OD1 ASP X 111      82.700  54.580  69.280  0.00  0.00            
ATOM   1727  OD2 ASP X 111      81.780  55.120  71.170  0.00  0.00            
ATOM   1728  C   ASP X 111      80.900  51.860  72.150  0.00  0.00            
ATOM   1729  O   ASP X 111      80.070  50.980  72.380  0.00  0.00            
ATOM   1730  N   LEU X 112      81.280  52.680  73.130  0.00  0.00            
ATOM   1731  H   LEU X 112      82.040  53.300  72.880  0.00  0.00            
ATOM   1732  CA  LEU X 112      80.600  52.950  74.390  0.00  0.00            
ATOM   1733  HA  LEU X 112      80.270  51.970  74.720  0.00  0.00            
ATOM   1734  CB  LEU X 112      81.570  53.530  75.410  0.00  0.00            
ATOM   1735  HB1 LEU X 112      81.070  54.370  75.890  0.00  0.00            
ATOM   1736  HB2 LEU X 112      82.440  53.910  74.860  0.00  0.00            
ATOM   1737  CG  LEU X 112      81.850  52.530  76.530  0.00  0.00            
ATOM   1738  HG  LEU X 112      81.940  51.530  76.110  0.00  0.00            
ATOM   1739  CD1 LEU X 112      83.160  52.800  77.270  0.00  0.00            
ATOM   1740 HD11 LEU X 112      83.200  53.750  77.800  0.00  0.00            
ATOM   1741 HD12 LEU X 112      83.210  51.940  77.940  0.00  0.00            
ATOM   1742 HD13 LEU X 112      84.000  52.660  76.590  0.00  0.00            
ATOM   1743  CD2 LEU X 112      80.760  52.380  77.590  0.00  0.00            
ATOM   1744 HD21 LEU X 112      81.020  51.690  78.390  0.00  0.00            
ATOM   1745 HD22 LEU X 112      80.590  53.390  77.950  0.00  0.00            
ATOM   1746 HD23 LEU X 112      79.920  51.840  77.150  0.00  0.00            
ATOM   1747  C   LEU X 112      79.370  53.830  74.320  0.00  0.00            
ATOM   1748  O   LEU X 112      78.550  53.810  75.240  0.00  0.00            
ATOM   1749  N   ASP X 113      79.110  54.530  73.210  0.00  0.00            
ATOM   1750  H   ASP X 113      79.780  54.490  72.450  0.00  0.00            
ATOM   1751  CA  ASP X 113      77.860  55.130  72.810  0.00  0.00            
ATOM   1752  HA  ASP X 113      77.490  55.660  73.690  0.00  0.00            
ATOM   1753  CB  ASP X 113      78.230  56.080  71.670  0.00  0.00            
ATOM   1754  HB1 ASP X 113      78.500  55.460  70.820  0.00  0.00            
ATOM   1755  HB2 ASP X 113      79.160  56.530  72.000  0.00  0.00            
ATOM   1756  CG  ASP X 113      77.170  57.110  71.280  0.00  0.00            
ATOM   1757  OD1 ASP X 113      76.230  57.330  72.070  0.00  0.00            
ATOM   1758  OD2 ASP X 113      77.190  57.640  70.150  0.00  0.00            
ATOM   1759  C   ASP X 113      76.680  54.210  72.510  0.00  0.00            
ATOM   1760  O   ASP X 113      76.890  53.040  72.220  0.00  0.00            
ATOM   1761  N   ARG X 114      75.480  54.780  72.590  0.00  0.00            
ATOM   1762  H   ARG X 114      75.610  55.770  72.790  0.00  0.00            
ATOM   1763  CA  ARG X 114      74.170  54.260  72.230  0.00  0.00            
ATOM   1764  HA  ARG X 114      73.900  53.430  72.870  0.00  0.00            
ATOM   1765  CB  ARG X 114      73.110  55.340  72.430  0.00  0.00            
ATOM   1766  HB1 ARG X 114      72.120  54.960  72.170  0.00  0.00            
ATOM   1767  HB2 ARG X 114      73.340  56.270  71.910  0.00  0.00            
ATOM   1768  CG  ARG X 114      72.920  55.670  73.910  0.00  0.00            
ATOM   1769  HG1 ARG X 114      73.750  55.290  74.500  0.00  0.00            
ATOM   1770  HG2 ARG X 114      72.000  55.180  74.240  0.00  0.00            
ATOM   1771  CD  ARG X 114      72.740  57.150  74.240  0.00  0.00            
ATOM   1772  HD1 ARG X 114      72.350  57.570  73.310  0.00  0.00            
ATOM   1773  HD2 ARG X 114      73.740  57.550  74.360  0.00  0.00            
ATOM   1774  NE  ARG X 114      72.020  57.350  75.490  0.00  0.00            
ATOM   1775  HE  ARG X 114      72.110  56.630  76.190  0.00  0.00            
ATOM   1776  CZ  ARG X 114      71.380  58.490  75.810  0.00  0.00            
ATOM   1777  NH1 ARG X 114      71.260  59.510  74.940  0.00  0.00            
ATOM   1778 HH11 ARG X 114      71.390  59.350  73.950  0.00  0.00            
ATOM   1779 HH12 ARG X 114      70.720  60.300  75.270  0.00  0.00            
ATOM   1780  NH2 ARG X 114      70.750  58.600  76.980  0.00  0.00            
ATOM   1781 HH21 ARG X 114      70.830  57.830  77.630  0.00  0.00            
ATOM   1782 HH22 ARG X 114      70.320  59.500  77.160  0.00  0.00            
ATOM   1783  C   ARG X 114      74.130  53.760  70.790  0.00  0.00            
ATOM   1784  O   ARG X 114      73.430  52.790  70.520  0.00  0.00            
ATOM   1785  N   GLU X 115      74.910  54.300  69.850  0.00  0.00            
ATOM   1786  H   GLU X 115      75.390  55.150  70.100  0.00  0.00            
ATOM   1787  CA  GLU X 115      74.970  53.810  68.490  0.00  0.00            
ATOM   1788  HA  GLU X 115      73.980  53.600  68.090  0.00  0.00            
ATOM   1789  CB  GLU X 115      75.630  54.870  67.610  0.00  0.00            
ATOM   1790  HB1 GLU X 115      76.250  54.360  66.860  0.00  0.00            
ATOM   1791  HB2 GLU X 115      76.350  55.310  68.310  0.00  0.00            
ATOM   1792  CG  GLU X 115      74.780  55.990  67.020  0.00  0.00            
ATOM   1793  HG1 GLU X 115      75.380  56.890  67.070  0.00  0.00            
ATOM   1794  HG2 GLU X 115      74.020  56.110  67.800  0.00  0.00            
ATOM   1795  CD  GLU X 115      74.000  55.700  65.750  0.00  0.00            
ATOM   1796  OE1 GLU X 115      74.590  55.160  64.790  0.00  0.00            
ATOM   1797  OE2 GLU X 115      72.820  56.110  65.620  0.00  0.00            
ATOM   1798  C   GLU X 115      75.830  52.560  68.440  0.00  0.00            
ATOM   1799  O   GLU X 115      75.490  51.800  67.530  0.00  0.00            
ATOM   1800  N   GLY X 116      76.780  52.420  69.370  0.00  0.00            
ATOM   1801  H   GLY X 116      76.940  53.270  69.900  0.00  0.00            
ATOM   1802  CA  GLY X 116      77.510  51.190  69.620  0.00  0.00            
ATOM   1803  HA1 GLY X 116      78.360  51.370  70.270  0.00  0.00            
ATOM   1804  HA2 GLY X 116      77.940  50.900  68.660  0.00  0.00            
ATOM   1805  C   GLY X 116      76.570  50.180  70.260  0.00  0.00            
ATOM   1806  O   GLY X 116      76.530  49.020  69.850  0.00  0.00            
ATOM   1807  N   GLU X 117      75.710  50.560  71.210  0.00  0.00            
ATOM   1808  H   GLU X 117      75.700  51.520  71.530  0.00  0.00            
ATOM   1809  CA  GLU X 117      74.720  49.660  71.770  0.00  0.00            
ATOM   1810  HA  GLU X 117      75.220  48.750  72.110  0.00  0.00            
ATOM   1811  CB  GLU X 117      74.020  50.300  72.950  0.00  0.00            
ATOM   1812  HB1 GLU X 117      73.300  51.060  72.630  0.00  0.00            
ATOM   1813  HB2 GLU X 117      74.780  50.870  73.490  0.00  0.00            
ATOM   1814  CG  GLU X 117      73.390  49.270  73.890  0.00  0.00            
ATOM   1815  HG1 GLU X 117      72.760  48.610  73.300  0.00  0.00            
ATOM   1816  HG2 GLU X 117      72.730  49.780  74.590  0.00  0.00            
ATOM   1817  CD  GLU X 117      74.420  48.540  74.750  0.00  0.00            
ATOM   1818  OE1 GLU X 117      75.650  48.620  74.580  0.00  0.00            
ATOM   1819  OE2 GLU X 117      73.940  47.930  75.730  0.00  0.00            
ATOM   1820  C   GLU X 117      73.750  49.140  70.710  0.00  0.00            
ATOM   1821  O   GLU X 117      73.470  47.950  70.620  0.00  0.00            
ATOM   1822  N   ALA X 118      73.300  50.040  69.840  0.00  0.00            
ATOM   1823  H   ALA X 118      73.650  50.980  69.950  0.00  0.00            
ATOM   1824  CA  ALA X 118      72.340  49.620  68.840  0.00  0.00            
ATOM   1825  HA  ALA X 118      71.580  49.010  69.320  0.00  0.00            
ATOM   1826  CB  ALA X 118      71.740  50.900  68.250  0.00  0.00            
ATOM   1827  HB1 ALA X 118      70.920  50.540  67.640  0.00  0.00            
ATOM   1828  HB2 ALA X 118      71.360  51.560  69.040  0.00  0.00            
ATOM   1829  HB3 ALA X 118      72.400  51.480  67.600  0.00  0.00            
ATOM   1830  C   ALA X 118      72.890  48.770  67.700  0.00  0.00            
ATOM   1831  O   ALA X 118      72.330  47.730  67.360  0.00  0.00            
ATOM   1832  N   ILE X 119      74.100  49.050  67.210  0.00  0.00            
ATOM   1833  H   ILE X 119      74.550  49.910  67.490  0.00  0.00            
ATOM   1834  CA  ILE X 119      74.740  48.140  66.280  0.00  0.00            
ATOM   1835  HA  ILE X 119      74.010  47.890  65.510  0.00  0.00            
ATOM   1836  CB  ILE X 119      75.900  48.830  65.570  0.00  0.00            
ATOM   1837  HB  ILE X 119      75.510  49.780  65.190  0.00  0.00            
ATOM   1838  CG2 ILE X 119      77.060  49.190  66.490  0.00  0.00            
ATOM   1839 HG21 ILE X 119      76.760  49.520  67.480  0.00  0.00            
ATOM   1840 HG22 ILE X 119      77.570  48.270  66.790  0.00  0.00            
ATOM   1841 HG23 ILE X 119      77.840  49.830  66.080  0.00  0.00            
ATOM   1842  CG1 ILE X 119      76.400  48.000  64.390  0.00  0.00            
ATOM   1843 HG11 ILE X 119      77.030  47.150  64.650  0.00  0.00            
ATOM   1844 HG12 ILE X 119      77.080  48.690  63.900  0.00  0.00            
ATOM   1845  CD  ILE X 119      75.280  47.540  63.460  0.00  0.00            
ATOM   1846  HD1 ILE X 119      74.810  46.670  63.910  0.00  0.00            
ATOM   1847  HD2 ILE X 119      74.670  48.430  63.270  0.00  0.00            
ATOM   1848  HD3 ILE X 119      75.730  47.270  62.510  0.00  0.00            
ATOM   1849  C   ILE X 119      75.050  46.810  66.930  0.00  0.00            
ATOM   1850  O   ILE X 119      74.710  45.790  66.330  0.00  0.00            
ATOM   1851  N   ALA X 120      75.550  46.700  68.160  0.00  0.00            
ATOM   1852  H   ALA X 120      75.730  47.580  68.610  0.00  0.00            
ATOM   1853  CA  ALA X 120      75.660  45.450  68.890  0.00  0.00            
ATOM   1854  HA  ALA X 120      76.320  44.840  68.280  0.00  0.00            
ATOM   1855  CB  ALA X 120      76.380  45.570  70.230  0.00  0.00            
ATOM   1856  HB1 ALA X 120      75.810  46.200  70.920  0.00  0.00            
ATOM   1857  HB2 ALA X 120      76.530  44.600  70.700  0.00  0.00            
ATOM   1858  HB3 ALA X 120      77.370  46.020  70.200  0.00  0.00            
ATOM   1859  C   ALA X 120      74.330  44.720  69.040  0.00  0.00            
ATOM   1860  O   ALA X 120      74.320  43.530  68.730  0.00  0.00            
ATOM   1861  N   TRP X 121      73.270  45.370  69.530  0.00  0.00            
ATOM   1862  H   TRP X 121      73.430  46.310  69.870  0.00  0.00            
ATOM   1863  CA  TRP X 121      71.930  44.830  69.650  0.00  0.00            
ATOM   1864  HA  TRP X 121      71.940  44.060  70.430  0.00  0.00            
ATOM   1865  CB  TRP X 121      70.960  45.910  70.120  0.00  0.00            
ATOM   1866  HB1 TRP X 121      70.710  46.640  69.360  0.00  0.00            
ATOM   1867  HB2 TRP X 121      71.440  46.520  70.890  0.00  0.00            
ATOM   1868  CG  TRP X 121      69.710  45.280  70.640  0.00  0.00            
ATOM   1869  CD1 TRP X 121      68.700  44.840  69.860  0.00  0.00            
ATOM   1870  HD1 TRP X 121      68.620  44.950  68.780  0.00  0.00            
ATOM   1871  NE1 TRP X 121      67.710  44.330  70.670  0.00  0.00            
ATOM   1872  HE1 TRP X 121      66.760  44.210  70.370  0.00  0.00            
ATOM   1873  CE2 TRP X 121      68.090  44.220  72.000  0.00  0.00            
ATOM   1874  CZ2 TRP X 121      67.500  43.670  73.140  0.00  0.00            
ATOM   1875  HZ2 TRP X 121      66.560  43.140  73.120  0.00  0.00            
ATOM   1876  CH2 TRP X 121      67.990  44.100  74.380  0.00  0.00            
ATOM   1877  HH2 TRP X 121      67.540  43.860  75.330  0.00  0.00            
ATOM   1878  CZ3 TRP X 121      69.190  44.810  74.450  0.00  0.00            
ATOM   1879  HZ3 TRP X 121      69.630  45.110  75.390  0.00  0.00            
ATOM   1880  CE3 TRP X 121      69.830  45.240  73.280  0.00  0.00            
ATOM   1881  HE3 TRP X 121      70.660  45.920  73.350  0.00  0.00            
ATOM   1882  CD2 TRP X 121      69.270  45.010  72.010  0.00  0.00            
ATOM   1883  C   TRP X 121      71.470  44.140  68.380  0.00  0.00            
ATOM   1884  O   TRP X 121      70.830  43.100  68.520  0.00  0.00            
ATOM   1885  N   HIE X 122      71.770  44.740  67.230  0.00  0.00            
ATOM   1886  H   HIE X 122      72.030  45.710  67.150  0.00  0.00            
ATOM   1887  CA  HIE X 122      71.330  44.200  65.950  0.00  0.00            
ATOM   1888  HA  HIE X 122      70.380  43.680  66.050  0.00  0.00            
ATOM   1889  CB  HIE X 122      71.250  45.410  65.020  0.00  0.00            
ATOM   1890  HB1 HIE X 122      71.030  45.050  64.010  0.00  0.00            
ATOM   1891  HB2 HIE X 122      72.200  45.930  64.960  0.00  0.00            
ATOM   1892  CG  HIE X 122      70.290  46.490  65.440  0.00  0.00            
ATOM   1893  ND1 HIE X 122      69.150  46.320  66.220  0.00  0.00            
ATOM   1894  CE1 HIE X 122      68.590  47.530  66.280  0.00  0.00            
ATOM   1895  HE1 HIE X 122      67.630  47.730  66.720  0.00  0.00            
ATOM   1896  NE2 HIE X 122      69.360  48.480  65.710  0.00  0.00            
ATOM   1897  HE2 HIE X 122      69.290  49.480  65.830  0.00  0.00            
ATOM   1898  CD2 HIE X 122      70.460  47.830  65.190  0.00  0.00            
ATOM   1899  HD2 HIE X 122      71.310  48.350  64.770  0.00  0.00            
ATOM   1900  C   HIE X 122      72.210  43.100  65.380  0.00  0.00            
ATOM   1901  O   HIE X 122      71.750  42.120  64.800  0.00  0.00            
ATOM   1902  N   LEU X 123      73.520  43.270  65.600  0.00  0.00            
ATOM   1903  H   LEU X 123      73.810  44.140  66.020  0.00  0.00            
ATOM   1904  CA  LEU X 123      74.480  42.260  65.210  0.00  0.00            
ATOM   1905  HA  LEU X 123      74.420  42.100  64.140  0.00  0.00            
ATOM   1906  CB  LEU X 123      75.910  42.760  65.420  0.00  0.00            
ATOM   1907  HB1 LEU X 123      76.170  42.910  66.470  0.00  0.00            
ATOM   1908  HB2 LEU X 123      75.930  43.740  64.960  0.00  0.00            
ATOM   1909  CG  LEU X 123      76.890  41.780  64.790  0.00  0.00            
ATOM   1910  HG  LEU X 123      76.880  40.840  65.340  0.00  0.00            
ATOM   1911  CD1 LEU X 123      76.640  41.460  63.320  0.00  0.00            
ATOM   1912 HD11 LEU X 123      75.800  40.770  63.220  0.00  0.00            
ATOM   1913 HD12 LEU X 123      76.310  42.340  62.760  0.00  0.00            
ATOM   1914 HD13 LEU X 123      77.500  41.140  62.740  0.00  0.00            
ATOM   1915  CD2 LEU X 123      78.280  42.390  64.850  0.00  0.00            
ATOM   1916 HD21 LEU X 123      78.290  43.370  64.370  0.00  0.00            
ATOM   1917 HD22 LEU X 123      78.570  42.640  65.870  0.00  0.00            
ATOM   1918 HD23 LEU X 123      79.020  41.750  64.360  0.00  0.00            
ATOM   1919  C   LEU X 123      74.350  40.940  65.950  0.00  0.00            
ATOM   1920  O   LEU X 123      74.550  39.850  65.410  0.00  0.00            
ATOM   1921  N   ARG X 124      73.880  41.000  67.200  0.00  0.00            
ATOM   1922  H   ARG X 124      73.710  41.950  67.510  0.00  0.00            
ATOM   1923  CA  ARG X 124      73.530  39.880  68.040  0.00  0.00            
ATOM   1924  HA  ARG X 124      74.390  39.210  68.150  0.00  0.00            
ATOM   1925  CB  ARG X 124      73.160  40.450  69.410  0.00  0.00            
ATOM   1926  HB1 ARG X 124      72.270  41.060  69.480  0.00  0.00            
ATOM   1927  HB2 ARG X 124      73.980  41.090  69.750  0.00  0.00            
ATOM   1928  CG  ARG X 124      72.950  39.340  70.440  0.00  0.00            
ATOM   1929  HG1 ARG X 124      73.820  38.690  70.370  0.00  0.00            
ATOM   1930  HG2 ARG X 124      72.100  38.770  70.080  0.00  0.00            
ATOM   1931  CD  ARG X 124      72.880  39.810  71.890  0.00  0.00            
ATOM   1932  HD1 ARG X 124      73.800  40.360  72.100  0.00  0.00            
ATOM   1933  HD2 ARG X 124      72.840  38.920  72.510  0.00  0.00            
ATOM   1934  NE  ARG X 124      71.740  40.700  72.140  0.00  0.00            
ATOM   1935  HE  ARG X 124      71.100  40.790  71.370  0.00  0.00            
ATOM   1936  CZ  ARG X 124      71.200  41.070  73.310  0.00  0.00            
ATOM   1937  NH1 ARG X 124      71.850  40.880  74.470  0.00  0.00            
ATOM   1938 HH11 ARG X 124      72.770  40.460  74.550  0.00  0.00            
ATOM   1939 HH12 ARG X 124      71.320  41.050  75.310  0.00  0.00            
ATOM   1940  NH2 ARG X 124      70.000  41.660  73.230  0.00  0.00            
ATOM   1941 HH21 ARG X 124      69.660  41.830  72.300  0.00  0.00            
ATOM   1942 HH22 ARG X 124      69.530  41.970  74.070  0.00  0.00            
ATOM   1943  C   ARG X 124      72.410  39.060  67.410  0.00  0.00            
ATOM   1944  O   ARG X 124      72.490  37.840  67.480  0.00  0.00            
ATOM   1945  N   GLU X 125      71.460  39.710  66.730  0.00  0.00            
ATOM   1946  H   GLU X 125      71.560  40.660  66.410  0.00  0.00            
ATOM   1947  CA  GLU X 125      70.250  39.010  66.350  0.00  0.00            
ATOM   1948  HA  GLU X 125      69.910  38.420  67.200  0.00  0.00            
ATOM   1949  CB  GLU X 125      69.190  40.030  65.930  0.00  0.00            
ATOM   1950  HB1 GLU X 125      68.460  39.450  65.370  0.00  0.00            
ATOM   1951  HB2 GLU X 125      69.700  40.790  65.330  0.00  0.00            
ATOM   1952  CG  GLU X 125      68.470  40.730  67.080  0.00  0.00            
ATOM   1953  HG1 GLU X 125      67.720  41.390  66.630  0.00  0.00            
ATOM   1954  HG2 GLU X 125      69.180  41.240  67.730  0.00  0.00            
ATOM   1955  CD  GLU X 125      67.790  39.670  67.940  0.00  0.00            
ATOM   1956  OE1 GLU X 125      68.420  39.360  68.980  0.00  0.00            
ATOM   1957  OE2 GLU X 125      66.680  39.170  67.670  0.00  0.00            
ATOM   1958  C   GLU X 125      70.480  38.030  65.220  0.00  0.00            
ATOM   1959  O   GLU X 125      69.710  37.130  64.880  0.00  0.00            
ATOM   1960  N   VAL X 126      71.620  38.220  64.550  0.00  0.00            
ATOM   1961  H   VAL X 126      72.230  38.990  64.790  0.00  0.00            
ATOM   1962  CA  VAL X 126      71.990  37.590  63.300  0.00  0.00            
ATOM   1963  HA  VAL X 126      71.260  36.820  63.050  0.00  0.00            
ATOM   1964  CB  VAL X 126      71.980  38.680  62.230  0.00  0.00            
ATOM   1965  HB  VAL X 126      72.380  38.290  61.290  0.00  0.00            
ATOM   1966  CG1 VAL X 126      70.650  39.380  61.980  0.00  0.00            
ATOM   1967 HG11 VAL X 126      70.720  39.940  61.050  0.00  0.00            
ATOM   1968 HG12 VAL X 126      69.890  38.610  61.840  0.00  0.00            
ATOM   1969 HG13 VAL X 126      70.480  40.040  62.830  0.00  0.00            
ATOM   1970  CG2 VAL X 126      73.020  39.760  62.480  0.00  0.00            
ATOM   1971 HG21 VAL X 126      72.630  40.310  63.330  0.00  0.00            
ATOM   1972 HG22 VAL X 126      73.970  39.260  62.680  0.00  0.00            
ATOM   1973 HG23 VAL X 126      73.020  40.320  61.550  0.00  0.00            
ATOM   1974  C   VAL X 126      73.250  36.730  63.340  0.00  0.00            
ATOM   1975  O   VAL X 126      73.180  35.660  62.740  0.00  0.00            
ATOM   1976  N   ILE X 127      74.300  37.080  64.080  0.00  0.00            
ATOM   1977  H   ILE X 127      74.300  37.970  64.560  0.00  0.00            
ATOM   1978  CA  ILE X 127      75.540  36.340  64.220  0.00  0.00            
ATOM   1979  HA  ILE X 127      75.810  36.010  63.220  0.00  0.00            
ATOM   1980  CB  ILE X 127      76.630  37.290  64.690  0.00  0.00            
ATOM   1981  HB  ILE X 127      76.590  38.230  64.130  0.00  0.00            
ATOM   1982  CG2 ILE X 127      76.610  37.460  66.200  0.00  0.00            
ATOM   1983 HG21 ILE X 127      77.140  38.360  66.500  0.00  0.00            
ATOM   1984 HG22 ILE X 127      75.600  37.730  66.520  0.00  0.00            
ATOM   1985 HG23 ILE X 127      77.140  36.690  66.770  0.00  0.00            
ATOM   1986  CG1 ILE X 127      77.980  36.700  64.310  0.00  0.00            
ATOM   1987 HG11 ILE X 127      77.970  36.560  63.230  0.00  0.00            
ATOM   1988 HG12 ILE X 127      78.150  35.850  64.970  0.00  0.00            
ATOM   1989  CD  ILE X 127      79.110  37.700  64.560  0.00  0.00            
ATOM   1990  HD1 ILE X 127      79.870  37.360  63.850  0.00  0.00            
ATOM   1991  HD2 ILE X 127      78.770  38.730  64.390  0.00  0.00            
ATOM   1992  HD3 ILE X 127      79.490  37.750  65.580  0.00  0.00            
ATOM   1993  C   ILE X 127      75.450  35.050  65.030  0.00  0.00            
ATOM   1994  O   ILE X 127      76.350  34.210  64.980  0.00  0.00            
ATOM   1995  N   GLY X 128      74.370  34.840  65.780  0.00  0.00            
ATOM   1996  H   GLY X 128      73.660  35.550  65.690  0.00  0.00            
ATOM   1997  CA  GLY X 128      74.050  33.630  66.500  0.00  0.00            
ATOM   1998  HA1 GLY X 128      74.700  33.530  67.370  0.00  0.00            
ATOM   1999  HA2 GLY X 128      74.230  32.750  65.870  0.00  0.00            
ATOM   2000  C   GLY X 128      72.650  33.490  67.060  0.00  0.00            
ATOM   2001  O   GLY X 128      71.800  34.360  66.900  0.00  0.00            
ATOM   2002  N   GLY X 129      72.450  32.480  67.910  0.00  0.00            
ATOM   2003  H   GLY X 129      73.090  31.700  67.830  0.00  0.00            
ATOM   2004  CA  GLY X 129      71.220  32.220  68.630  0.00  0.00            
ATOM   2005  HA1 GLY X 129      71.310  31.160  68.880  0.00  0.00            
ATOM   2006  HA2 GLY X 129      70.330  32.280  68.020  0.00  0.00            
ATOM   2007  C   GLY X 129      71.010  32.980  69.930  0.00  0.00            
ATOM   2008  O   GLY X 129      71.680  33.940  70.300  0.00  0.00            
ATOM   2009  N   ASP X 130      70.100  32.400  70.730  0.00  0.00            
ATOM   2010  H   ASP X 130      69.440  31.840  70.210  0.00  0.00            
ATOM   2011  CA  ASP X 130      69.660  32.840  72.040  0.00  0.00            
ATOM   2012  HA  ASP X 130      69.610  33.920  72.130  0.00  0.00            
ATOM   2013  CB  ASP X 130      68.240  32.330  72.260  0.00  0.00            
ATOM   2014  HB1 ASP X 130      68.220  31.240  72.230  0.00  0.00            
ATOM   2015  HB2 ASP X 130      67.670  32.680  71.400  0.00  0.00            
ATOM   2016  CG  ASP X 130      67.630  32.890  73.530  0.00  0.00            
ATOM   2017  OD1 ASP X 130      67.460  32.120  74.500  0.00  0.00            
ATOM   2018  OD2 ASP X 130      67.220  34.070  73.560  0.00  0.00            
ATOM   2019  C   ASP X 130      70.480  32.290  73.200  0.00  0.00            
ATOM   2020  O   ASP X 130      70.580  32.860  74.290  0.00  0.00            
ATOM   2021  N   ASP X 131      70.970  31.070  73.000  0.00  0.00            
ATOM   2022  H   ASP X 131      70.690  30.530  72.190  0.00  0.00            
ATOM   2023  CA  ASP X 131      71.810  30.490  74.030  0.00  0.00            
ATOM   2024  HA  ASP X 131      71.270  30.630  74.970  0.00  0.00            
ATOM   2025  CB  ASP X 131      71.970  29.000  73.750  0.00  0.00            
ATOM   2026  HB1 ASP X 131      72.730  28.920  72.980  0.00  0.00            
ATOM   2027  HB2 ASP X 131      71.010  28.570  73.460  0.00  0.00            
ATOM   2028  CG  ASP X 131      72.420  28.260  75.000  0.00  0.00            
ATOM   2029  OD1 ASP X 131      72.300  28.740  76.150  0.00  0.00            
ATOM   2030  OD2 ASP X 131      72.760  27.080  74.780  0.00  0.00            
ATOM   2031  C   ASP X 131      73.200  31.100  74.080  0.00  0.00            
ATOM   2032  O   ASP X 131      73.850  31.370  73.070  0.00  0.00            
ATOM   2033  N   ALA X 132      73.810  31.110  75.270  0.00  0.00            
ATOM   2034  H   ALA X 132      73.250  30.730  76.010  0.00  0.00            
ATOM   2035  CA  ALA X 132      75.220  31.330  75.540  0.00  0.00            
ATOM   2036  HA  ALA X 132      75.360  31.370  76.620  0.00  0.00            
ATOM   2037  CB  ALA X 132      76.010  30.160  74.970  0.00  0.00            
ATOM   2038  HB1 ALA X 132      76.980  30.140  75.470  0.00  0.00            
ATOM   2039  HB2 ALA X 132      75.640  29.160  75.190  0.00  0.00            
ATOM   2040  HB3 ALA X 132      76.110  30.180  73.890  0.00  0.00            
ATOM   2041  C   ALA X 132      75.650  32.670  74.970  0.00  0.00            
ATOM   2042  O   ALA X 132      76.780  32.850  74.520  0.00  0.00            
ATOM   2043  N   ARG X 133      74.720  33.630  74.910  0.00  0.00            
ATOM   2044  H   ARG X 133      73.800  33.420  75.280  0.00  0.00            
ATOM   2045  CA  ARG X 133      74.970  35.040  74.700  0.00  0.00            
ATOM   2046  HA  ARG X 133      75.500  35.160  73.750  0.00  0.00            
ATOM   2047  CB  ARG X 133      73.620  35.750  74.690  0.00  0.00            
ATOM   2048  HB1 ARG X 133      73.780  36.810  74.870  0.00  0.00            
ATOM   2049  HB2 ARG X 133      73.020  35.480  75.560  0.00  0.00            
ATOM   2050  CG  ARG X 133      72.860  35.590  73.380  0.00  0.00            
ATOM   2051  HG1 ARG X 133      72.660  34.550  73.130  0.00  0.00            
ATOM   2052  HG2 ARG X 133      73.580  36.130  72.760  0.00  0.00            
ATOM   2053  CD  ARG X 133      71.580  36.430  73.310  0.00  0.00            
ATOM   2054  HD1 ARG X 133      71.850  37.460  73.550  0.00  0.00            
ATOM   2055  HD2 ARG X 133      70.860  36.000  74.000  0.00  0.00            
ATOM   2056  NE  ARG X 133      71.010  36.470  71.970  0.00  0.00            
ATOM   2057  HE  ARG X 133      71.480  35.830  71.350  0.00  0.00            
ATOM   2058  CZ  ARG X 133      70.050  37.270  71.470  0.00  0.00            
ATOM   2059  NH1 ARG X 133      69.470  38.170  72.260  0.00  0.00            
ATOM   2060 HH11 ARG X 133      69.540  38.080  73.270  0.00  0.00            
ATOM   2061 HH12 ARG X 133      68.680  38.650  71.840  0.00  0.00            
ATOM   2062  NH2 ARG X 133      69.730  37.090  70.180  0.00  0.00            
ATOM   2063 HH21 ARG X 133      70.300  36.540  69.560  0.00  0.00            
ATOM   2064 HH22 ARG X 133      69.030  37.670  69.730  0.00  0.00            
ATOM   2065  C   ARG X 133      75.890  35.530  75.810  0.00  0.00            
ATOM   2066  O   ARG X 133      75.780  35.140  76.970  0.00  0.00            
ATOM   2067  N   TYR X 134      76.840  36.350  75.360  0.00  0.00            
ATOM   2068  H   TYR X 134      76.810  36.630  74.390  0.00  0.00            
ATOM   2069  CA  TYR X 134      77.910  36.860  76.190  0.00  0.00            
ATOM   2070  HA  TYR X 134      77.870  36.410  77.190  0.00  0.00            
ATOM   2071  CB  TYR X 134      79.310  36.470  75.710  0.00  0.00            
ATOM   2072  HB1 TYR X 134      79.650  37.240  75.010  0.00  0.00            
ATOM   2073  HB2 TYR X 134      79.300  35.510  75.200  0.00  0.00            
ATOM   2074  CG  TYR X 134      80.360  36.460  76.790  0.00  0.00            
ATOM   2075  CD1 TYR X 134      80.510  35.370  77.650  0.00  0.00            
ATOM   2076  HD1 TYR X 134      79.870  34.500  77.610  0.00  0.00            
ATOM   2077  CE1 TYR X 134      81.460  35.410  78.690  0.00  0.00            
ATOM   2078  HE1 TYR X 134      81.580  34.550  79.330  0.00  0.00            
ATOM   2079  CZ  TYR X 134      82.300  36.540  78.800  0.00  0.00            
ATOM   2080  OH  TYR X 134      83.240  36.550  79.790  0.00  0.00            
ATOM   2081  HH  TYR X 134      83.760  37.350  79.820  0.00  0.00            
ATOM   2082  CE2 TYR X 134      82.160  37.640  77.940  0.00  0.00            
ATOM   2083  HE2 TYR X 134      82.830  38.490  78.050  0.00  0.00            
ATOM   2084  CD2 TYR X 134      81.150  37.600  76.970  0.00  0.00            
ATOM   2085  HD2 TYR X 134      81.130  38.380  76.230  0.00  0.00            
ATOM   2086  C   TYR X 134      77.810  38.370  76.360  0.00  0.00            
ATOM   2087  O   TYR X 134      77.350  39.020  75.430  0.00  0.00            
ATOM   2088  N   SER X 135      78.170  38.960  77.510  0.00  0.00            
ATOM   2089  H   SER X 135      78.520  38.350  78.230  0.00  0.00            
ATOM   2090  CA  SER X 135      78.300  40.380  77.710  0.00  0.00            
ATOM   2091  HA  SER X 135      77.300  40.820  77.650  0.00  0.00            
ATOM   2092  CB  SER X 135      78.780  40.660  79.130  0.00  0.00            
ATOM   2093  HB1 SER X 135      79.020  41.710  79.270  0.00  0.00            
ATOM   2094  HB2 SER X 135      79.650  40.040  79.330  0.00  0.00            
ATOM   2095  OG  SER X 135      77.830  40.270  80.100  0.00  0.00            
ATOM   2096  HG  SER X 135      76.920  40.400  79.810  0.00  0.00            
ATOM   2097  C   SER X 135      79.170  41.040  76.650  0.00  0.00            
ATOM   2098  O   SER X 135      80.190  40.430  76.310  0.00  0.00            
ATOM   2099  N   ARG X 136      78.810  42.180  76.070  0.00  0.00            
ATOM   2100  H   ARG X 136      78.010  42.580  76.540  0.00  0.00            
ATOM   2101  CA  ARG X 136      79.460  42.900  74.990  0.00  0.00            
ATOM   2102  HA  ARG X 136      79.850  42.180  74.260  0.00  0.00            
ATOM   2103  CB  ARG X 136      78.460  43.700  74.160  0.00  0.00            
ATOM   2104  HB1 ARG X 136      77.580  43.110  73.890  0.00  0.00            
ATOM   2105  HB2 ARG X 136      78.920  43.970  73.200  0.00  0.00            
ATOM   2106  CG  ARG X 136      77.870  45.000  74.690  0.00  0.00            
ATOM   2107  HG1 ARG X 136      77.370  45.000  75.660  0.00  0.00            
ATOM   2108  HG2 ARG X 136      77.070  45.300  74.020  0.00  0.00            
ATOM   2109  CD  ARG X 136      78.900  46.130  74.730  0.00  0.00            
ATOM   2110  HD1 ARG X 136      79.690  45.880  74.030  0.00  0.00            
ATOM   2111  HD2 ARG X 136      79.420  46.150  75.690  0.00  0.00            
ATOM   2112  NE  ARG X 136      78.320  47.410  74.310  0.00  0.00            
ATOM   2113  HE  ARG X 136      77.440  47.660  74.740  0.00  0.00            
ATOM   2114  CZ  ARG X 136      78.940  48.410  73.670  0.00  0.00            
ATOM   2115  NH1 ARG X 136      80.180  48.300  73.160  0.00  0.00            
ATOM   2116 HH11 ARG X 136      80.790  47.500  73.280  0.00  0.00            
ATOM   2117 HH12 ARG X 136      80.480  49.170  72.750  0.00  0.00            
ATOM   2118  NH2 ARG X 136      78.200  49.510  73.480  0.00  0.00            
ATOM   2119 HH21 ARG X 136      77.290  49.500  73.920  0.00  0.00            
ATOM   2120 HH22 ARG X 136      78.580  50.300  72.990  0.00  0.00            
ATOM   2121  C   ARG X 136      80.650  43.710  75.490  0.00  0.00            
ATOM   2122  O   ARG X 136      80.630  44.320  76.550  0.00  0.00            
ATOM   2123  N   VAL X 137      81.620  43.870  74.590  0.00  0.00            
ATOM   2124  H   VAL X 137      81.500  43.540  73.640  0.00  0.00            
ATOM   2125  CA  VAL X 137      82.850  44.580  74.880  0.00  0.00            
ATOM   2126  HA  VAL X 137      83.090  44.400  75.920  0.00  0.00            
ATOM   2127  CB  VAL X 137      84.030  44.030  74.090  0.00  0.00            
ATOM   2128  HB  VAL X 137      83.790  43.970  73.020  0.00  0.00            
ATOM   2129  CG1 VAL X 137      85.310  44.840  74.250  0.00  0.00            
ATOM   2130 HG11 VAL X 137      85.210  45.870  73.920  0.00  0.00            
ATOM   2131 HG12 VAL X 137      85.640  44.800  75.290  0.00  0.00            
ATOM   2132 HG13 VAL X 137      86.060  44.450  73.560  0.00  0.00            
ATOM   2133  CG2 VAL X 137      84.360  42.620  74.570  0.00  0.00            
ATOM   2134 HG21 VAL X 137      84.680  42.630  75.610  0.00  0.00            
ATOM   2135 HG22 VAL X 137      83.490  41.970  74.470  0.00  0.00            
ATOM   2136 HG23 VAL X 137      85.190  42.110  74.080  0.00  0.00            
ATOM   2137  C   VAL X 137      82.690  46.090  74.700  0.00  0.00            
ATOM   2138  O   VAL X 137      82.210  46.660  73.720  0.00  0.00            
ATOM   2139  N   VAL X 138      83.200  46.770  75.730  0.00  0.00            
ATOM   2140  H   VAL X 138      83.720  46.260  76.420  0.00  0.00            
ATOM   2141  CA  VAL X 138      83.060  48.210  75.850  0.00  0.00            
ATOM   2142  HA  VAL X 138      82.290  48.480  75.130  0.00  0.00            
ATOM   2143  CB  VAL X 138      82.690  48.640  77.270  0.00  0.00            
ATOM   2144  HB  VAL X 138      82.880  49.710  77.390  0.00  0.00            
ATOM   2145  CG1 VAL X 138      81.190  48.400  77.380  0.00  0.00            
ATOM   2146 HG11 VAL X 138      81.040  47.340  77.600  0.00  0.00            
ATOM   2147 HG12 VAL X 138      80.900  49.040  78.220  0.00  0.00            
ATOM   2148 HG13 VAL X 138      80.670  48.760  76.490  0.00  0.00            
ATOM   2149  CG2 VAL X 138      83.400  47.970  78.440  0.00  0.00            
ATOM   2150 HG21 VAL X 138      83.040  46.960  78.680  0.00  0.00            
ATOM   2151 HG22 VAL X 138      84.470  47.910  78.240  0.00  0.00            
ATOM   2152 HG23 VAL X 138      83.320  48.590  79.330  0.00  0.00            
ATOM   2153  C   VAL X 138      84.370  48.790  75.340  0.00  0.00            
ATOM   2154  O   VAL X 138      85.190  49.220  76.130  0.00  0.00            
ATOM   2155  N   PHE X 139      84.630  48.900  74.030  0.00  0.00            
ATOM   2156  H   PHE X 139      83.850  48.670  73.430  0.00  0.00            
ATOM   2157  CA  PHE X 139      85.870  49.350  73.440  0.00  0.00            
ATOM   2158  HA  PHE X 139      86.660  49.110  74.160  0.00  0.00            
ATOM   2159  CB  PHE X 139      86.200  48.560  72.180  0.00  0.00            
ATOM   2160  HB1 PHE X 139      85.290  48.560  71.580  0.00  0.00            
ATOM   2161  HB2 PHE X 139      86.310  47.480  72.290  0.00  0.00            
ATOM   2162  CG  PHE X 139      87.350  49.120  71.370  0.00  0.00            
ATOM   2163  CD1 PHE X 139      87.210  49.560  70.050  0.00  0.00            
ATOM   2164  HD1 PHE X 139      86.260  49.530  69.550  0.00  0.00            
ATOM   2165  CE1 PHE X 139      88.290  50.120  69.360  0.00  0.00            
ATOM   2166  HE1 PHE X 139      88.140  50.550  68.380  0.00  0.00            
ATOM   2167  CZ  PHE X 139      89.540  50.190  69.980  0.00  0.00            
ATOM   2168  HZ  PHE X 139      90.410  50.610  69.500  0.00  0.00            
ATOM   2169  CE2 PHE X 139      89.740  49.590  71.240  0.00  0.00            
ATOM   2170  HE2 PHE X 139      90.690  49.460  71.730  0.00  0.00            
ATOM   2171  CD2 PHE X 139      88.630  49.120  71.940  0.00  0.00            
ATOM   2172  HD2 PHE X 139      88.800  48.680  72.910  0.00  0.00            
ATOM   2173  C   PHE X 139      85.910  50.850  73.200  0.00  0.00            
ATOM   2174  O   PHE X 139      85.030  51.410  72.560  0.00  0.00            
ATOM   2175  N   ASN X 140      86.980  51.550  73.580  0.00  0.00            
ATOM   2176  H   ASN X 140      87.540  51.190  74.340  0.00  0.00            
ATOM   2177  CA  ASN X 140      87.240  52.920  73.170  0.00  0.00            
ATOM   2178  HA  ASN X 140      87.000  53.020  72.120  0.00  0.00            
ATOM   2179  CB  ASN X 140      86.340  53.840  73.990  0.00  0.00            
ATOM   2180  HB1 ASN X 140      85.300  53.660  73.720  0.00  0.00            
ATOM   2181  HB2 ASN X 140      86.570  54.870  73.690  0.00  0.00            
ATOM   2182  CG  ASN X 140      86.440  53.760  75.510  0.00  0.00            
ATOM   2183  OD1 ASN X 140      86.980  52.830  76.120  0.00  0.00            
ATOM   2184  ND2 ASN X 140      86.040  54.870  76.140  0.00  0.00            
ATOM   2185 HD21 ASN X 140      85.760  55.630  75.540  0.00  0.00            
ATOM   2186 HD22 ASN X 140      86.040  54.920  77.150  0.00  0.00            
ATOM   2187  C   ASN X 140      88.710  53.280  73.350  0.00  0.00            
ATOM   2188  O   ASN X 140      89.050  54.390  72.970  0.00  0.00            
ATOM   2189  N   GLU X 141      89.590  52.520  74.000  0.00  0.00            
ATOM   2190  H   GLU X 141      89.290  51.700  74.510  0.00  0.00            
ATOM   2191  CA  GLU X 141      90.940  52.890  74.380  0.00  0.00            
ATOM   2192  HA  GLU X 141      91.250  53.740  73.770  0.00  0.00            
ATOM   2193  CB  GLU X 141      91.060  53.250  75.860  0.00  0.00            
ATOM   2194  HB1 GLU X 141      92.090  53.530  76.080  0.00  0.00            
ATOM   2195  HB2 GLU X 141      90.900  52.390  76.510  0.00  0.00            
ATOM   2196  CG  GLU X 141      90.060  54.290  76.360  0.00  0.00            
ATOM   2197  HG1 GLU X 141      89.110  53.750  76.390  0.00  0.00            
ATOM   2198  HG2 GLU X 141      89.990  55.140  75.670  0.00  0.00            
ATOM   2199  CD  GLU X 141      90.330  54.830  77.750  0.00  0.00            
ATOM   2200  OE1 GLU X 141      89.370  55.020  78.530  0.00  0.00            
ATOM   2201  OE2 GLU X 141      91.440  55.160  78.220  0.00  0.00            
ATOM   2202  C   GLU X 141      91.840  51.730  73.990  0.00  0.00            
ATOM   2203  O   GLU X 141      91.440  50.570  73.910  0.00  0.00            
ATOM   2204  N   ILE X 142      93.060  52.190  73.730  0.00  0.00            
ATOM   2205  H   ILE X 142      93.270  53.180  73.820  0.00  0.00            
ATOM   2206  CA  ILE X 142      94.080  51.440  73.020  0.00  0.00            
ATOM   2207  HA  ILE X 142      93.700  50.430  72.890  0.00  0.00            
ATOM   2208  CB  ILE X 142      94.300  52.020  71.630  0.00  0.00            
ATOM   2209  HB  ILE X 142      94.790  51.170  71.150  0.00  0.00            
ATOM   2210  CG2 ILE X 142      93.000  52.030  70.830  0.00  0.00            
ATOM   2211 HG21 ILE X 142      92.460  51.100  71.010  0.00  0.00            
ATOM   2212 HG22 ILE X 142      92.360  52.830  71.190  0.00  0.00            
ATOM   2213 HG23 ILE X 142      93.250  52.320  69.810  0.00  0.00            
ATOM   2214  CG1 ILE X 142      95.080  53.330  71.600  0.00  0.00            
ATOM   2215 HG11 ILE X 142      94.520  53.970  72.280  0.00  0.00            
ATOM   2216 HG12 ILE X 142      94.980  53.820  70.630  0.00  0.00            
ATOM   2217  CD  ILE X 142      96.580  53.260  71.880  0.00  0.00            
ATOM   2218  HD1 ILE X 142      96.780  53.370  72.950  0.00  0.00            
ATOM   2219  HD2 ILE X 142      97.090  52.320  71.630  0.00  0.00            
ATOM   2220  HD3 ILE X 142      97.180  54.080  71.500  0.00  0.00            
ATOM   2221  C   ILE X 142      95.380  51.240  73.780  0.00  0.00            
ATOM   2222  O   ILE X 142      96.240  50.480  73.320  0.00  0.00            
ATOM   2223  N   THR X 143      95.550  51.860  74.950  0.00  0.00            
ATOM   2224  H   THR X 143      94.790  52.370  75.370  0.00  0.00            
ATOM   2225  CA  THR X 143      96.690  51.490  75.760  0.00  0.00            
ATOM   2226  HA  THR X 143      97.610  51.550  75.180  0.00  0.00            
ATOM   2227  CB  THR X 143      96.870  52.530  76.860  0.00  0.00            
ATOM   2228  HB  THR X 143      97.590  52.160  77.600  0.00  0.00            
ATOM   2229  CG2 THR X 143      97.390  53.840  76.280  0.00  0.00            
ATOM   2230 HG21 THR X 143      96.570  54.360  75.780  0.00  0.00            
ATOM   2231 HG22 THR X 143      97.790  54.560  77.000  0.00  0.00            
ATOM   2232 HG23 THR X 143      98.130  53.630  75.500  0.00  0.00            
ATOM   2233  OG1 THR X 143      95.750  52.920  77.610  0.00  0.00            
ATOM   2234  HG1 THR X 143      96.070  53.330  78.420  0.00  0.00            
ATOM   2235  C   THR X 143      96.660  50.070  76.310  0.00  0.00            
ATOM   2236  O   THR X 143      95.600  49.450  76.430  0.00  0.00            
ATOM   2237  N   LYS X 144      97.800  49.600  76.810  0.00  0.00            
ATOM   2238  H   LYS X 144      98.630  50.170  76.680  0.00  0.00            
ATOM   2239  CA  LYS X 144      98.090  48.200  77.070  0.00  0.00            
ATOM   2240  HA  LYS X 144      98.040  47.750  76.080  0.00  0.00            
ATOM   2241  CB  LYS X 144      99.530  48.150  77.580  0.00  0.00            
ATOM   2242  HB1 LYS X 144      99.530  48.660  78.550  0.00  0.00            
ATOM   2243  HB2 LYS X 144     100.220  48.630  76.890  0.00  0.00            
ATOM   2244  CG  LYS X 144     100.110  46.770  77.860  0.00  0.00            
ATOM   2245  HG1 LYS X 144      99.850  46.090  77.050  0.00  0.00            
ATOM   2246  HG2 LYS X 144      99.600  46.440  78.770  0.00  0.00            
ATOM   2247  CD  LYS X 144     101.590  46.560  78.160  0.00  0.00            
ATOM   2248  HD1 LYS X 144     101.830  45.730  78.820  0.00  0.00            
ATOM   2249  HD2 LYS X 144     102.010  47.500  78.530  0.00  0.00            
ATOM   2250  CE  LYS X 144     102.310  46.240  76.850  0.00  0.00            
ATOM   2251  HE1 LYS X 144     101.930  46.880  76.060  0.00  0.00            
ATOM   2252  HE2 LYS X 144     102.120  45.170  76.710  0.00  0.00            
ATOM   2253  NZ  LYS X 144     103.740  46.570  76.940  0.00  0.00            
ATOM   2254  HZ1 LYS X 144     104.050  47.520  77.040  0.00  0.00            
ATOM   2255  HZ2 LYS X 144     104.240  45.970  77.580  0.00  0.00            
ATOM   2256  HZ3 LYS X 144     104.110  46.250  76.060  0.00  0.00            
ATOM   2257  C   LYS X 144      97.110  47.420  77.920  0.00  0.00            
ATOM   2258  O   LYS X 144      96.620  46.370  77.520  0.00  0.00            
ATOM   2259  N   ASN X 145      96.770  47.960  79.100  0.00  0.00            
ATOM   2260  H   ASN X 145      97.050  48.910  79.260  0.00  0.00            
ATOM   2261  CA  ASN X 145      95.680  47.500  79.950  0.00  0.00            
ATOM   2262  HA  ASN X 145      95.760  46.430  79.780  0.00  0.00            
ATOM   2263  CB  ASN X 145      96.130  47.790  81.380  0.00  0.00            
ATOM   2264  HB1 ASN X 145      96.330  48.840  81.610  0.00  0.00            
ATOM   2265  HB2 ASN X 145      97.120  47.390  81.570  0.00  0.00            
ATOM   2266  CG  ASN X 145      95.180  47.260  82.440  0.00  0.00            
ATOM   2267  OD1 ASN X 145      94.280  47.920  82.970  0.00  0.00            
ATOM   2268  ND2 ASN X 145      95.330  45.970  82.750  0.00  0.00            
ATOM   2269 HD21 ASN X 145      96.140  45.500  82.380  0.00  0.00            
ATOM   2270 HD22 ASN X 145      94.630  45.570  83.360  0.00  0.00            
ATOM   2271  C   ASN X 145      94.310  48.030  79.550  0.00  0.00            
ATOM   2272  O   ASN X 145      93.360  47.250  79.630  0.00  0.00            
ATOM   2273  N   ALA X 146      94.180  49.260  79.050  0.00  0.00            
ATOM   2274  H   ALA X 146      94.950  49.910  79.010  0.00  0.00            
ATOM   2275  CA  ALA X 146      92.850  49.770  78.770  0.00  0.00            
ATOM   2276  HA  ALA X 146      92.220  49.650  79.650  0.00  0.00            
ATOM   2277  CB  ALA X 146      93.070  51.250  78.470  0.00  0.00            
ATOM   2278  HB1 ALA X 146      93.710  51.740  79.210  0.00  0.00            
ATOM   2279  HB2 ALA X 146      93.540  51.450  77.510  0.00  0.00            
ATOM   2280  HB3 ALA X 146      92.140  51.830  78.460  0.00  0.00            
ATOM   2281  C   ALA X 146      92.140  49.060  77.620  0.00  0.00            
ATOM   2282  O   ALA X 146      90.920  49.230  77.540  0.00  0.00            
ATOM   2283  N   ILE X 147      92.830  48.380  76.710  0.00  0.00            
ATOM   2284  H   ILE X 147      93.840  48.420  76.780  0.00  0.00            
ATOM   2285  CA  ILE X 147      92.280  47.610  75.610  0.00  0.00            
ATOM   2286  HA  ILE X 147      91.440  48.170  75.190  0.00  0.00            
ATOM   2287  CB  ILE X 147      93.200  47.630  74.390  0.00  0.00            
ATOM   2288  HB  ILE X 147      93.410  48.690  74.240  0.00  0.00            
ATOM   2289  CG2 ILE X 147      94.500  46.870  74.630  0.00  0.00            
ATOM   2290 HG21 ILE X 147      95.220  47.240  73.900  0.00  0.00            
ATOM   2291 HG22 ILE X 147      94.660  47.050  75.690  0.00  0.00            
ATOM   2292 HG23 ILE X 147      94.350  45.790  74.590  0.00  0.00            
ATOM   2293  CG1 ILE X 147      92.450  47.090  73.170  0.00  0.00            
ATOM   2294 HG11 ILE X 147      91.400  47.390  73.160  0.00  0.00            
ATOM   2295 HG12 ILE X 147      92.530  46.010  73.230  0.00  0.00            
ATOM   2296  CD  ILE X 147      93.050  47.560  71.850  0.00  0.00            
ATOM   2297  HD1 ILE X 147      92.860  48.620  71.700  0.00  0.00            
ATOM   2298  HD2 ILE X 147      94.100  47.280  71.800  0.00  0.00            
ATOM   2299  HD3 ILE X 147      92.470  47.060  71.070  0.00  0.00            
ATOM   2300  C   ILE X 147      91.860  46.230  76.080  0.00  0.00            
ATOM   2301  O   ILE X 147      90.930  45.660  75.500  0.00  0.00            
ATOM   2302  N   ARG X 148      92.470  45.730  77.150  0.00  0.00            
ATOM   2303  H   ARG X 148      93.120  46.400  77.540  0.00  0.00            
ATOM   2304  CA  ARG X 148      92.210  44.440  77.750  0.00  0.00            
ATOM   2305  HA  ARG X 148      91.960  43.760  76.930  0.00  0.00            
ATOM   2306  CB  ARG X 148      93.510  43.920  78.340  0.00  0.00            
ATOM   2307  HB1 ARG X 148      93.220  42.990  78.830  0.00  0.00            
ATOM   2308  HB2 ARG X 148      93.850  44.650  79.080  0.00  0.00            
ATOM   2309  CG  ARG X 148      94.690  43.720  77.390  0.00  0.00            
ATOM   2310  HG1 ARG X 148      94.960  44.660  76.900  0.00  0.00            
ATOM   2311  HG2 ARG X 148      94.340  43.060  76.600  0.00  0.00            
ATOM   2312  CD  ARG X 148      95.880  43.120  78.120  0.00  0.00            
ATOM   2313  HD1 ARG X 148      95.600  42.090  78.360  0.00  0.00            
ATOM   2314  HD2 ARG X 148      96.010  43.680  79.050  0.00  0.00            
ATOM   2315  NE  ARG X 148      97.150  43.280  77.420  0.00  0.00            
ATOM   2316  HE  ARG X 148      97.170  43.860  76.590  0.00  0.00            
ATOM   2317  CZ  ARG X 148      98.270  42.630  77.780  0.00  0.00            
ATOM   2318  NH1 ARG X 148      98.280  41.470  78.440  0.00  0.00            
ATOM   2319 HH11 ARG X 148      97.440  41.030  78.790  0.00  0.00            
ATOM   2320 HH12 ARG X 148      99.100  40.890  78.450  0.00  0.00            
ATOM   2321  NH2 ARG X 148      99.450  42.980  77.240  0.00  0.00            
ATOM   2322 HH21 ARG X 148      99.400  43.690  76.510  0.00  0.00            
ATOM   2323 HH22 ARG X 148     100.250  42.380  77.330  0.00  0.00            
ATOM   2324  C   ARG X 148      91.050  44.460  78.730  0.00  0.00            
ATOM   2325  O   ARG X 148      90.150  43.620  78.720  0.00  0.00            
ATOM   2326  N   GLN X 149      91.040  45.530  79.540  0.00  0.00            
ATOM   2327  H   GLN X 149      91.870  46.080  79.650  0.00  0.00            
ATOM   2328  CA  GLN X 149      90.010  45.910  80.490  0.00  0.00            
ATOM   2329  HA  GLN X 149      90.050  45.170  81.280  0.00  0.00            
ATOM   2330  CB  GLN X 149      90.440  47.270  81.030  0.00  0.00            
ATOM   2331  HB1 GLN X 149      90.430  47.910  80.140  0.00  0.00            
ATOM   2332  HB2 GLN X 149      91.470  47.280  81.390  0.00  0.00            
ATOM   2333  CG  GLN X 149      89.650  47.760  82.240  0.00  0.00            
ATOM   2334  HG1 GLN X 149      88.610  47.910  81.940  0.00  0.00            
ATOM   2335  HG2 GLN X 149      90.080  48.690  82.630  0.00  0.00            
ATOM   2336  CD  GLN X 149      89.640  46.850  83.450  0.00  0.00            
ATOM   2337  OE1 GLN X 149      90.390  45.880  83.550  0.00  0.00            
ATOM   2338  NE2 GLN X 149      88.700  47.220  84.320  0.00  0.00            
ATOM   2339 HE21 GLN X 149      88.110  47.960  83.970  0.00  0.00            
ATOM   2340 HE22 GLN X 149      88.810  46.880  85.270  0.00  0.00            
ATOM   2341  C   GLN X 149      88.620  45.920  79.870  0.00  0.00            
ATOM   2342  O   GLN X 149      87.680  45.510  80.550  0.00  0.00            
ATOM   2343  N   ALA X 150      88.500  46.260  78.590  0.00  0.00            
ATOM   2344  H   ALA X 150      89.340  46.430  78.060  0.00  0.00            
ATOM   2345  CA  ALA X 150      87.180  46.210  77.980  0.00  0.00            
ATOM   2346  HA  ALA X 150      86.510  46.840  78.570  0.00  0.00            
ATOM   2347  CB  ALA X 150      87.330  46.810  76.590  0.00  0.00            
ATOM   2348  HB1 ALA X 150      86.340  46.670  76.150  0.00  0.00            
ATOM   2349  HB2 ALA X 150      87.490  47.880  76.680  0.00  0.00            
ATOM   2350  HB3 ALA X 150      88.110  46.290  76.020  0.00  0.00            
ATOM   2351  C   ALA X 150      86.580  44.820  77.870  0.00  0.00            
ATOM   2352  O   ALA X 150      85.350  44.730  77.800  0.00  0.00            
ATOM   2353  N   PHE X 151      87.410  43.780  77.770  0.00  0.00            
ATOM   2354  H   PHE X 151      88.390  44.010  77.670  0.00  0.00            
ATOM   2355  CA  PHE X 151      87.000  42.390  77.810  0.00  0.00            
ATOM   2356  HA  PHE X 151      86.100  42.240  77.230  0.00  0.00            
ATOM   2357  CB  PHE X 151      88.050  41.490  77.170  0.00  0.00            
ATOM   2358  HB1 PHE X 151      87.700  40.460  77.230  0.00  0.00            
ATOM   2359  HB2 PHE X 151      88.960  41.540  77.770  0.00  0.00            
ATOM   2360  CG  PHE X 151      88.360  41.900  75.750  0.00  0.00            
ATOM   2361  CD1 PHE X 151      87.660  41.250  74.720  0.00  0.00            
ATOM   2362  HD1 PHE X 151      86.980  40.450  74.970  0.00  0.00            
ATOM   2363  CE1 PHE X 151      87.880  41.650  73.400  0.00  0.00            
ATOM   2364  HE1 PHE X 151      87.430  41.240  72.510  0.00  0.00            
ATOM   2365  CZ  PHE X 151      88.810  42.650  73.100  0.00  0.00            
ATOM   2366  HZ  PHE X 151      89.030  42.900  72.070  0.00  0.00            
ATOM   2367  CE2 PHE X 151      89.590  43.250  74.090  0.00  0.00            
ATOM   2368  HE2 PHE X 151      90.300  44.000  73.800  0.00  0.00            
ATOM   2369  CD2 PHE X 151      89.360  42.820  75.410  0.00  0.00            
ATOM   2370  HD2 PHE X 151      89.970  43.210  76.210  0.00  0.00            
ATOM   2371  C   PHE X 151      86.750  41.980  79.260  0.00  0.00            
ATOM   2372  O   PHE X 151      85.810  41.220  79.470  0.00  0.00            
ATOM   2373  N   ASN X 152      87.560  42.440  80.230  0.00  0.00            
ATOM   2374  H   ASN X 152      88.260  43.070  79.870  0.00  0.00            
ATOM   2375  CA  ASN X 152      87.580  41.920  81.580  0.00  0.00            
ATOM   2376  HA  ASN X 152      87.540  40.830  81.550  0.00  0.00            
ATOM   2377  CB  ASN X 152      88.930  42.310  82.170  0.00  0.00            
ATOM   2378  HB1 ASN X 152      89.010  43.400  82.140  0.00  0.00            
ATOM   2379  HB2 ASN X 152      89.790  41.870  81.660  0.00  0.00            
ATOM   2380  CG  ASN X 152      89.030  41.990  83.660  0.00  0.00            
ATOM   2381  OD1 ASN X 152      88.670  40.900  84.110  0.00  0.00            
ATOM   2382  ND2 ASN X 152      89.580  42.890  84.480  0.00  0.00            
ATOM   2383 HD21 ASN X 152      90.040  43.700  84.110  0.00  0.00            
ATOM   2384 HD22 ASN X 152      89.920  42.580  85.380  0.00  0.00            
ATOM   2385  C   ASN X 152      86.440  42.440  82.450  0.00  0.00            
ATOM   2386  O   ASN X 152      85.970  41.860  83.420  0.00  0.00            
ATOM   2387  N   LYS X 153      85.830  43.540  81.990  0.00  0.00            
ATOM   2388  H   LYS X 153      86.340  44.010  81.260  0.00  0.00            
ATOM   2389  CA  LYS X 153      84.700  44.210  82.600  0.00  0.00            
ATOM   2390  HA  LYS X 153      84.180  43.520  83.260  0.00  0.00            
ATOM   2391  CB  LYS X 153      85.220  45.340  83.490  0.00  0.00            
ATOM   2392  HB1 LYS X 153      85.780  46.080  82.920  0.00  0.00            
ATOM   2393  HB2 LYS X 153      86.040  44.930  84.080  0.00  0.00            
ATOM   2394  CG  LYS X 153      84.090  45.970  84.300  0.00  0.00            
ATOM   2395  HG1 LYS X 153      83.490  45.260  84.850  0.00  0.00            
ATOM   2396  HG2 LYS X 153      83.420  46.450  83.590  0.00  0.00            
ATOM   2397  CD  LYS X 153      84.680  46.880  85.380  0.00  0.00            
ATOM   2398  HD1 LYS X 153      85.360  47.660  85.040  0.00  0.00            
ATOM   2399  HD2 LYS X 153      85.360  46.240  85.950  0.00  0.00            
ATOM   2400  CE  LYS X 153      83.720  47.520  86.380  0.00  0.00            
ATOM   2401  HE1 LYS X 153      83.220  46.720  86.930  0.00  0.00            
ATOM   2402  HE2 LYS X 153      83.010  48.050  85.750  0.00  0.00            
ATOM   2403  NZ  LYS X 153      84.390  48.430  87.320  0.00  0.00            
ATOM   2404  HZ1 LYS X 153      83.730  48.810  87.980  0.00  0.00            
ATOM   2405  HZ2 LYS X 153      85.160  47.960  87.760  0.00  0.00            
ATOM   2406  HZ3 LYS X 153      84.850  49.190  86.840  0.00  0.00            
ATOM   2407  C   LYS X 153      83.780  44.600  81.440  0.00  0.00            
ATOM   2408  O   LYS X 153      83.730  45.780  81.090  0.00  0.00            
ATOM   2409  N   PRO X 154      83.050  43.630  80.890  0.00  0.00            
ATOM   2410  CD  PRO X 154      82.890  42.280  81.380  0.00  0.00            
ATOM   2411  HD1 PRO X 154      82.500  42.210  82.400  0.00  0.00            
ATOM   2412  HD2 PRO X 154      83.860  41.770  81.370  0.00  0.00            
ATOM   2413  CG  PRO X 154      81.880  41.580  80.480  0.00  0.00            
ATOM   2414  HG1 PRO X 154      80.900  41.440  80.940  0.00  0.00            
ATOM   2415  HG2 PRO X 154      82.220  40.560  80.270  0.00  0.00            
ATOM   2416  CB  PRO X 154      81.830  42.460  79.240  0.00  0.00            
ATOM   2417  HB1 PRO X 154      80.920  42.430  78.630  0.00  0.00            
ATOM   2418  HB2 PRO X 154      82.560  42.140  78.500  0.00  0.00            
ATOM   2419  CA  PRO X 154      82.120  43.850  79.800  0.00  0.00            
ATOM   2420  HA  PRO X 154      82.680  44.460  79.090  0.00  0.00            
ATOM   2421  C   PRO X 154      80.810  44.520  80.160  0.00  0.00            
ATOM   2422  O   PRO X 154      80.380  44.420  81.310  0.00  0.00            
ATOM   2423  N   GLY X 155      80.170  45.200  79.200  0.00  0.00            
ATOM   2424  H   GLY X 155      80.520  45.130  78.260  0.00  0.00            
ATOM   2425  CA  GLY X 155      78.840  45.750  79.340  0.00  0.00            
ATOM   2426  HA1 GLY X 155      78.750  46.540  78.600  0.00  0.00            
ATOM   2427  HA2 GLY X 155      78.860  46.310  80.280  0.00  0.00            
ATOM   2428  C   GLY X 155      77.690  44.760  79.220  0.00  0.00            
ATOM   2429  O   GLY X 155      77.670  43.780  78.480  0.00  0.00            
ATOM   2430  N   GLU X 156      76.690  44.910  80.100  0.00  0.00            
ATOM   2431  H   GLU X 156      76.660  45.830  80.500  0.00  0.00            
ATOM   2432  CA  GLU X 156      75.370  44.300  80.030  0.00  0.00            
ATOM   2433  HA  GLU X 156      75.420  43.250  79.750  0.00  0.00            
ATOM   2434  CB  GLU X 156      74.640  44.510  81.360  0.00  0.00            
ATOM   2435  HB1 GLU X 156      74.320  45.550  81.370  0.00  0.00            
ATOM   2436  HB2 GLU X 156      75.270  44.440  82.250  0.00  0.00            
ATOM   2437  CG  GLU X 156      73.370  43.680  81.490  0.00  0.00            
ATOM   2438  HG1 GLU X 156      73.720  42.650  81.490  0.00  0.00            
ATOM   2439  HG2 GLU X 156      72.580  43.740  80.740  0.00  0.00            
ATOM   2440  CD  GLU X 156      72.780  43.830  82.880  0.00  0.00            
ATOM   2441  OE1 GLU X 156      71.610  44.200  83.110  0.00  0.00            
ATOM   2442  OE2 GLU X 156      73.480  43.450  83.850  0.00  0.00            
ATOM   2443  C   GLU X 156      74.620  45.000  78.910  0.00  0.00            
ATOM   2444  O   GLU X 156      74.520  46.230  78.860  0.00  0.00            
ATOM   2445  N   LEU X 157      74.240  44.240  77.880  0.00  0.00            
ATOM   2446  H   LEU X 157      74.240  43.240  77.980  0.00  0.00            
ATOM   2447  CA  LEU X 157      73.570  44.680  76.670  0.00  0.00            
ATOM   2448  HA  LEU X 157      74.110  45.570  76.330  0.00  0.00            
ATOM   2449  CB  LEU X 157      73.570  43.600  75.590  0.00  0.00            
ATOM   2450  HB1 LEU X 157      72.960  42.740  75.870  0.00  0.00            
ATOM   2451  HB2 LEU X 157      74.560  43.140  75.580  0.00  0.00            
ATOM   2452  CG  LEU X 157      73.190  44.020  74.170  0.00  0.00            
ATOM   2453  HG  LEU X 157      72.190  43.700  73.900  0.00  0.00            
ATOM   2454  CD1 LEU X 157      73.500  45.460  73.770  0.00  0.00            
ATOM   2455 HD11 LEU X 157      73.590  45.570  72.690  0.00  0.00            
ATOM   2456 HD12 LEU X 157      72.730  46.150  74.100  0.00  0.00            
ATOM   2457 HD13 LEU X 157      74.520  45.580  74.140  0.00  0.00            
ATOM   2458  CD2 LEU X 157      74.080  43.190  73.250  0.00  0.00            
ATOM   2459 HD21 LEU X 157      75.030  43.720  73.120  0.00  0.00            
ATOM   2460 HD22 LEU X 157      74.160  42.170  73.620  0.00  0.00            
ATOM   2461 HD23 LEU X 157      73.510  43.140  72.330  0.00  0.00            
ATOM   2462  C   LEU X 157      72.210  45.200  77.110  0.00  0.00            
ATOM   2463  O   LEU X 157      71.410  44.420  77.640  0.00  0.00            
ATOM   2464  N   ASN X 158      71.920  46.490  76.940  0.00  0.00            
ATOM   2465  H   ASN X 158      72.530  47.110  76.440  0.00  0.00            
ATOM   2466  CA  ASN X 158      70.730  47.170  77.420  0.00  0.00            
ATOM   2467  HA  ASN X 158      70.020  46.440  77.820  0.00  0.00            
ATOM   2468  CB  ASN X 158      71.320  48.030  78.530  0.00  0.00            
ATOM   2469  HB1 ASN X 158      72.100  48.700  78.190  0.00  0.00            
ATOM   2470  HB2 ASN X 158      71.690  47.350  79.300  0.00  0.00            
ATOM   2471  CG  ASN X 158      70.290  48.990  79.130  0.00  0.00            
ATOM   2472  OD1 ASN X 158      70.390  50.190  78.880  0.00  0.00            
ATOM   2473  ND2 ASN X 158      69.230  48.470  79.760  0.00  0.00            
ATOM   2474 HD21 ASN X 158      69.330  47.490  79.980  0.00  0.00            
ATOM   2475 HD22 ASN X 158      68.430  49.080  79.820  0.00  0.00            
ATOM   2476  C   ASN X 158      69.960  47.960  76.370  0.00  0.00            
ATOM   2477  O   ASN X 158      70.460  48.900  75.750  0.00  0.00            
ATOM   2478  N   ILE X 159      68.660  47.690  76.270  0.00  0.00            
ATOM   2479  H   ILE X 159      68.320  46.970  76.890  0.00  0.00            
ATOM   2480  CA  ILE X 159      67.690  48.250  75.340  0.00  0.00            
ATOM   2481  HA  ILE X 159      68.180  48.450  74.390  0.00  0.00            
ATOM   2482  CB  ILE X 159      66.560  47.300  74.960  0.00  0.00            
ATOM   2483  HB  ILE X 159      67.100  46.360  75.070  0.00  0.00            
ATOM   2484  CG2 ILE X 159      65.540  47.400  76.090  0.00  0.00            
ATOM   2485 HG21 ILE X 159      64.650  46.820  75.840  0.00  0.00            
ATOM   2486 HG22 ILE X 159      65.970  47.130  77.050  0.00  0.00            
ATOM   2487 HG23 ILE X 159      65.110  48.400  76.200  0.00  0.00            
ATOM   2488  CG1 ILE X 159      65.950  47.390  73.560  0.00  0.00            
ATOM   2489 HG11 ILE X 159      66.680  47.370  72.750  0.00  0.00            
ATOM   2490 HG12 ILE X 159      65.400  48.320  73.640  0.00  0.00            
ATOM   2491  CD  ILE X 159      65.000  46.280  73.130  0.00  0.00            
ATOM   2492  HD1 ILE X 159      64.880  46.350  72.050  0.00  0.00            
ATOM   2493  HD2 ILE X 159      65.460  45.310  73.310  0.00  0.00            
ATOM   2494  HD3 ILE X 159      63.970  46.380  73.480  0.00  0.00            
ATOM   2495  C   ILE X 159      67.170  49.630  75.720  0.00  0.00            
ATOM   2496  O   ILE X 159      66.660  50.310  74.840  0.00  0.00            
ATOM   2497  N   ASP X 160      67.470  50.220  76.880  0.00  0.00            
ATOM   2498  H   ASP X 160      67.780  49.620  77.640  0.00  0.00            
ATOM   2499  CA  ASP X 160      67.140  51.590  77.190  0.00  0.00            
ATOM   2500  HA  ASP X 160      66.080  51.780  77.030  0.00  0.00            
ATOM   2501  CB  ASP X 160      67.360  51.900  78.670  0.00  0.00            
ATOM   2502  HB1 ASP X 160      67.030  52.940  78.760  0.00  0.00            
ATOM   2503  HB2 ASP X 160      68.430  51.990  78.830  0.00  0.00            
ATOM   2504  CG  ASP X 160      66.520  51.060  79.620  0.00  0.00            
ATOM   2505  OD1 ASP X 160      65.410  51.430  80.070  0.00  0.00            
ATOM   2506  OD2 ASP X 160      66.960  49.930  79.930  0.00  0.00            
ATOM   2507  C   ASP X 160      68.000  52.560  76.390  0.00  0.00            
ATOM   2508  O   ASP X 160      67.590  53.670  76.050  0.00  0.00            
ATOM   2509  N   ARG X 161      69.230  52.110  76.090  0.00  0.00            
ATOM   2510  H   ARG X 161      69.530  51.220  76.440  0.00  0.00            
ATOM   2511  CA  ARG X 161      70.170  53.010  75.460  0.00  0.00            
ATOM   2512  HA  ARG X 161      69.930  54.070  75.610  0.00  0.00            
ATOM   2513  CB  ARG X 161      71.610  52.740  75.880  0.00  0.00            
ATOM   2514  HB1 ARG X 161      72.270  53.350  75.260  0.00  0.00            
ATOM   2515  HB2 ARG X 161      71.830  51.700  75.630  0.00  0.00            
ATOM   2516  CG  ARG X 161      71.890  53.060  77.340  0.00  0.00            
ATOM   2517  HG1 ARG X 161      70.920  53.010  77.840  0.00  0.00            
ATOM   2518  HG2 ARG X 161      72.090  54.130  77.320  0.00  0.00            
ATOM   2519  CD  ARG X 161      73.010  52.260  77.990  0.00  0.00            
ATOM   2520  HD1 ARG X 161      73.960  52.510  77.510  0.00  0.00            
ATOM   2521  HD2 ARG X 161      72.790  51.200  77.880  0.00  0.00            
ATOM   2522  NE  ARG X 161      73.280  52.610  79.380  0.00  0.00            
ATOM   2523  HE  ARG X 161      73.340  53.580  79.670  0.00  0.00            
ATOM   2524  CZ  ARG X 161      73.590  51.760  80.370  0.00  0.00            
ATOM   2525  NH1 ARG X 161      73.730  50.460  80.100  0.00  0.00            
ATOM   2526 HH11 ARG X 161      73.600  50.140  79.150  0.00  0.00            
ATOM   2527 HH12 ARG X 161      73.690  49.780  80.850  0.00  0.00            
ATOM   2528  NH2 ARG X 161      73.660  52.040  81.680  0.00  0.00            
ATOM   2529 HH21 ARG X 161      73.330  52.970  81.880  0.00  0.00            
ATOM   2530 HH22 ARG X 161      73.970  51.400  82.400  0.00  0.00            
ATOM   2531  C   ARG X 161      70.020  52.860  73.950  0.00  0.00            
ATOM   2532  O   ARG X 161      70.100  53.850  73.220  0.00  0.00            
ATOM   2533  N   VAL X 162      69.710  51.660  73.460  0.00  0.00            
ATOM   2534  H   VAL X 162      69.740  50.900  74.120  0.00  0.00            
ATOM   2535  CA  VAL X 162      69.120  51.420  72.150  0.00  0.00            
ATOM   2536  HA  VAL X 162      69.860  51.630  71.370  0.00  0.00            
ATOM   2537  CB  VAL X 162      68.650  49.970  72.020  0.00  0.00            
ATOM   2538  HB  VAL X 162      67.910  49.790  72.800  0.00  0.00            
ATOM   2539  CG1 VAL X 162      67.960  49.610  70.710  0.00  0.00            
ATOM   2540 HG11 VAL X 162      67.000  50.120  70.640  0.00  0.00            
ATOM   2541 HG12 VAL X 162      68.520  49.980  69.840  0.00  0.00            
ATOM   2542 HG13 VAL X 162      67.920  48.530  70.570  0.00  0.00            
ATOM   2543  CG2 VAL X 162      69.890  49.090  72.150  0.00  0.00            
ATOM   2544 HG21 VAL X 162      69.590  48.040  72.090  0.00  0.00            
ATOM   2545 HG22 VAL X 162      70.560  49.310  71.330  0.00  0.00            
ATOM   2546 HG23 VAL X 162      70.430  49.220  73.090  0.00  0.00            
ATOM   2547  C   VAL X 162      67.960  52.370  71.910  0.00  0.00            
ATOM   2548  O   VAL X 162      67.960  53.060  70.890  0.00  0.00            
ATOM   2549  N   ASN X 163      67.020  52.500  72.850  0.00  0.00            
ATOM   2550  H   ASN X 163      67.040  51.830  73.600  0.00  0.00            
ATOM   2551  CA  ASN X 163      65.850  53.330  72.680  0.00  0.00            
ATOM   2552  HA  ASN X 163      65.240  53.010  71.820  0.00  0.00            
ATOM   2553  CB  ASN X 163      64.960  52.940  73.850  0.00  0.00            
ATOM   2554  HB1 ASN X 163      65.350  53.230  74.830  0.00  0.00            
ATOM   2555  HB2 ASN X 163      64.830  51.860  73.820  0.00  0.00            
ATOM   2556  CG  ASN X 163      63.570  53.530  73.680  0.00  0.00            
ATOM   2557  OD1 ASN X 163      63.190  54.580  74.210  0.00  0.00            
ATOM   2558  ND2 ASN X 163      62.650  52.840  73.010  0.00  0.00            
ATOM   2559 HD21 ASN X 163      63.040  52.010  72.570  0.00  0.00            
ATOM   2560 HD22 ASN X 163      61.710  53.220  72.950  0.00  0.00            
ATOM   2561  C   ASN X 163      66.090  54.820  72.510  0.00  0.00            
ATOM   2562  O   ASN X 163      65.380  55.480  71.750  0.00  0.00            
ATOM   2563  N   ALA X 164      67.110  55.350  73.190  0.00  0.00            
ATOM   2564  H   ALA X 164      67.560  54.720  73.830  0.00  0.00            
ATOM   2565  CA  ALA X 164      67.510  56.740  73.060  0.00  0.00            
ATOM   2566  HA  ALA X 164      66.580  57.320  73.060  0.00  0.00            
ATOM   2567  CB  ALA X 164      68.440  57.110  74.210  0.00  0.00            
ATOM   2568  HB1 ALA X 164      68.560  58.180  74.400  0.00  0.00            
ATOM   2569  HB2 ALA X 164      68.010  56.750  75.150  0.00  0.00            
ATOM   2570  HB3 ALA X 164      69.380  56.610  73.990  0.00  0.00            
ATOM   2571  C   ALA X 164      68.080  57.030  71.680  0.00  0.00            
ATOM   2572  O   ALA X 164      67.880  58.130  71.180  0.00  0.00            
ATOM   2573  N   GLN X 165      68.880  56.150  71.060  0.00  0.00            
ATOM   2574  H   GLN X 165      69.170  55.360  71.620  0.00  0.00            
ATOM   2575  CA  GLN X 165      69.380  56.310  69.710  0.00  0.00            
ATOM   2576  HA  GLN X 165      69.830  57.270  69.470  0.00  0.00            
ATOM   2577  CB  GLN X 165      70.550  55.350  69.530  0.00  0.00            
ATOM   2578  HB1 GLN X 165      70.310  54.410  70.020  0.00  0.00            
ATOM   2579  HB2 GLN X 165      71.360  55.760  70.130  0.00  0.00            
ATOM   2580  CG  GLN X 165      71.140  55.150  68.130  0.00  0.00            
ATOM   2581  HG1 GLN X 165      72.180  54.820  68.120  0.00  0.00            
ATOM   2582  HG2 GLN X 165      71.200  56.090  67.580  0.00  0.00            
ATOM   2583  CD  GLN X 165      70.470  54.170  67.180  0.00  0.00            
ATOM   2584  OE1 GLN X 165      69.630  53.340  67.520  0.00  0.00            
ATOM   2585  NE2 GLN X 165      70.930  54.090  65.930  0.00  0.00            
ATOM   2586 HE21 GLN X 165      71.660  54.710  65.610  0.00  0.00            
ATOM   2587 HE22 GLN X 165      70.720  53.320  65.310  0.00  0.00            
ATOM   2588  C   GLN X 165      68.230  56.120  68.730  0.00  0.00            
ATOM   2589  O   GLN X 165      68.090  56.970  67.860  0.00  0.00            
ATOM   2590  N   GLN X 166      67.310  55.150  68.820  0.00  0.00            
ATOM   2591  H   GLN X 166      67.440  54.380  69.460  0.00  0.00            
ATOM   2592  CA  GLN X 166      66.110  55.010  68.020  0.00  0.00            
ATOM   2593  HA  GLN X 166      66.330  54.900  66.960  0.00  0.00            
ATOM   2594  CB  GLN X 166      65.300  53.780  68.440  0.00  0.00            
ATOM   2595  HB1 GLN X 166      64.370  53.740  67.880  0.00  0.00            
ATOM   2596  HB2 GLN X 166      64.990  53.790  69.490  0.00  0.00            
ATOM   2597  CG  GLN X 166      66.160  52.590  68.040  0.00  0.00            
ATOM   2598  HG1 GLN X 166      67.140  52.560  68.530  0.00  0.00            
ATOM   2599  HG2 GLN X 166      66.320  52.720  66.970  0.00  0.00            
ATOM   2600  CD  GLN X 166      65.520  51.240  68.350  0.00  0.00            
ATOM   2601  OE1 GLN X 166      64.570  51.120  69.130  0.00  0.00            
ATOM   2602  NE2 GLN X 166      66.110  50.170  67.820  0.00  0.00            
ATOM   2603 HE21 GLN X 166      66.760  50.340  67.070  0.00  0.00            
ATOM   2604 HE22 GLN X 166      65.780  49.250  68.080  0.00  0.00            
ATOM   2605  C   GLN X 166      65.260  56.270  68.080  0.00  0.00            
ATOM   2606  O   GLN X 166      64.890  56.890  67.090  0.00  0.00            
ATOM   2607  N   ALA X 167      65.100  56.830  69.280  0.00  0.00            
ATOM   2608  H   ALA X 167      65.400  56.480  70.180  0.00  0.00            
ATOM   2609  CA  ALA X 167      64.410  58.100  69.400  0.00  0.00            
ATOM   2610  HA  ALA X 167      63.440  58.130  68.900  0.00  0.00            
ATOM   2611  CB  ALA X 167      64.240  58.480  70.870  0.00  0.00            
ATOM   2612  HB1 ALA X 167      63.910  57.620  71.450  0.00  0.00            
ATOM   2613  HB2 ALA X 167      65.230  58.740  71.260  0.00  0.00            
ATOM   2614  HB3 ALA X 167      63.540  59.310  70.960  0.00  0.00            
ATOM   2615  C   ALA X 167      65.030  59.250  68.620  0.00  0.00            
ATOM   2616  O   ALA X 167      64.270  60.010  68.030  0.00  0.00            
ATOM   2617  N   ARG X 168      66.360  59.410  68.600  0.00  0.00            
ATOM   2618  H   ARG X 168      66.960  58.710  69.000  0.00  0.00            
ATOM   2619  CA  ARG X 168      67.040  60.440  67.840  0.00  0.00            
ATOM   2620  HA  ARG X 168      66.630  61.420  68.060  0.00  0.00            
ATOM   2621  CB  ARG X 168      68.480  60.540  68.330  0.00  0.00            
ATOM   2622  HB1 ARG X 168      68.890  59.540  68.470  0.00  0.00            
ATOM   2623  HB2 ARG X 168      68.320  61.020  69.290  0.00  0.00            
ATOM   2624  CG  ARG X 168      69.450  61.390  67.500  0.00  0.00            
ATOM   2625  HG1 ARG X 168      69.490  61.050  66.460  0.00  0.00            
ATOM   2626  HG2 ARG X 168      70.460  61.130  67.810  0.00  0.00            
ATOM   2627  CD  ARG X 168      69.030  62.860  67.460  0.00  0.00            
ATOM   2628  HD1 ARG X 168      67.980  63.000  67.230  0.00  0.00            
ATOM   2629  HD2 ARG X 168      69.620  63.320  66.670  0.00  0.00            
ATOM   2630  NE  ARG X 168      69.390  63.450  68.750  0.00  0.00            
ATOM   2631  HE  ARG X 168      70.070  62.980  69.330  0.00  0.00            
ATOM   2632  CZ  ARG X 168      69.060  64.690  69.140  0.00  0.00            
ATOM   2633  NH1 ARG X 168      68.270  65.600  68.550  0.00  0.00            
ATOM   2634 HH11 ARG X 168      67.920  65.460  67.610  0.00  0.00            
ATOM   2635 HH12 ARG X 168      68.080  66.490  68.980  0.00  0.00            
ATOM   2636  NH2 ARG X 168      69.450  65.060  70.370  0.00  0.00            
ATOM   2637 HH21 ARG X 168      70.010  64.400  70.890  0.00  0.00            
ATOM   2638 HH22 ARG X 168      69.120  65.960  70.690  0.00  0.00            
ATOM   2639  C   ARG X 168      66.940  60.230  66.330  0.00  0.00            
ATOM   2640  O   ARG X 168      67.000  61.220  65.600  0.00  0.00            
ATOM   2641  N   ARG X 169      66.860  58.960  65.950  0.00  0.00            
ATOM   2642  H   ARG X 169      66.770  58.270  66.680  0.00  0.00            
ATOM   2643  CA  ARG X 169      66.850  58.550  64.560  0.00  0.00            
ATOM   2644  HA  ARG X 169      67.440  59.320  64.060  0.00  0.00            
ATOM   2645  CB  ARG X 169      67.440  57.160  64.310  0.00  0.00            
ATOM   2646  HB1 ARG X 169      67.050  56.700  63.400  0.00  0.00            
ATOM   2647  HB2 ARG X 169      67.000  56.500  65.050  0.00  0.00            
ATOM   2648  CG  ARG X 169      68.960  57.070  64.420  0.00  0.00            
ATOM   2649  HG1 ARG X 169      69.120  56.000  64.560  0.00  0.00            
ATOM   2650  HG2 ARG X 169      69.330  57.600  65.300  0.00  0.00            
ATOM   2651  CD  ARG X 169      69.680  57.450  63.120  0.00  0.00            
ATOM   2652  HD1 ARG X 169      69.580  58.530  63.050  0.00  0.00            
ATOM   2653  HD2 ARG X 169      69.180  56.980  62.270  0.00  0.00            
ATOM   2654  NE  ARG X 169      71.090  57.090  63.280  0.00  0.00            
ATOM   2655  HE  ARG X 169      71.460  57.000  64.220  0.00  0.00            
ATOM   2656  CZ  ARG X 169      71.910  56.700  62.290  0.00  0.00            
ATOM   2657  NH1 ARG X 169      71.400  56.730  61.050  0.00  0.00            
ATOM   2658 HH11 ARG X 169      70.830  57.540  60.870  0.00  0.00            
ATOM   2659 HH12 ARG X 169      72.000  56.410  60.300  0.00  0.00            
ATOM   2660  NH2 ARG X 169      73.130  56.240  62.560  0.00  0.00            
ATOM   2661 HH21 ARG X 169      73.460  56.200  63.520  0.00  0.00            
ATOM   2662 HH22 ARG X 169      73.700  55.930  61.790  0.00  0.00            
ATOM   2663  C   ARG X 169      65.430  58.620  64.020  0.00  0.00            
ATOM   2664  O   ARG X 169      65.330  59.170  62.930  0.00  0.00            
ATOM   2665  N   PHE X 170      64.390  58.340  64.810  0.00  0.00            
ATOM   2666  H   PHE X 170      64.560  58.090  65.770  0.00  0.00            
ATOM   2667  CA  PHE X 170      63.040  58.730  64.440  0.00  0.00            
ATOM   2668  HA  PHE X 170      62.740  58.270  63.500  0.00  0.00            
ATOM   2669  CB  PHE X 170      62.120  58.100  65.490  0.00  0.00            
ATOM   2670  HB1 PHE X 170      62.400  58.530  66.450  0.00  0.00            
ATOM   2671  HB2 PHE X 170      62.410  57.050  65.500  0.00  0.00            
ATOM   2672  CG  PHE X 170      60.630  58.250  65.260  0.00  0.00            
ATOM   2673  CD1 PHE X 170      60.080  57.900  64.030  0.00  0.00            
ATOM   2674  HD1 PHE X 170      60.570  57.740  63.080  0.00  0.00            
ATOM   2675  CE1 PHE X 170      58.680  57.890  63.940  0.00  0.00            
ATOM   2676  HE1 PHE X 170      58.150  57.750  63.010  0.00  0.00            
ATOM   2677  CZ  PHE X 170      57.890  57.960  65.100  0.00  0.00            
ATOM   2678  HZ  PHE X 170      56.830  57.800  64.990  0.00  0.00            
ATOM   2679  CE2 PHE X 170      58.410  58.370  66.330  0.00  0.00            
ATOM   2680  HE2 PHE X 170      57.710  58.540  67.140  0.00  0.00            
ATOM   2681  CD2 PHE X 170      59.800  58.480  66.370  0.00  0.00            
ATOM   2682  HD2 PHE X 170      60.190  58.710  67.350  0.00  0.00            
ATOM   2683  C   PHE X 170      62.950  60.240  64.360  0.00  0.00            
ATOM   2684  O   PHE X 170      62.590  60.780  63.310  0.00  0.00            
ATOM   2685  N   MET X 171      63.400  60.960  65.380  0.00  0.00            
ATOM   2686  H   MET X 171      63.750  60.520  66.230  0.00  0.00            
ATOM   2687  CA  MET X 171      63.010  62.330  65.630  0.00  0.00            
ATOM   2688  HA  MET X 171      61.930  62.450  65.530  0.00  0.00            
ATOM   2689  CB  MET X 171      63.140  62.800  67.080  0.00  0.00            
ATOM   2690  HB1 MET X 171      64.180  62.720  67.380  0.00  0.00            
ATOM   2691  HB2 MET X 171      62.550  62.070  67.640  0.00  0.00            
ATOM   2692  CG  MET X 171      62.470  64.140  67.350  0.00  0.00            
ATOM   2693  HG1 MET X 171      61.380  64.080  67.400  0.00  0.00            
ATOM   2694  HG2 MET X 171      62.680  64.790  66.500  0.00  0.00            
ATOM   2695  SD  MET X 171      63.050  65.110  68.770  0.00  0.00            
ATOM   2696  CE  MET X 171      64.620  65.830  68.230  0.00  0.00            
ATOM   2697  HE1 MET X 171      65.210  64.960  67.930  0.00  0.00            
ATOM   2698  HE2 MET X 171      64.520  66.580  67.450  0.00  0.00            
ATOM   2699  HE3 MET X 171      65.120  66.410  69.000  0.00  0.00            
ATOM   2700  C   MET X 171      63.620  63.270  64.600  0.00  0.00            
ATOM   2701  O   MET X 171      63.010  64.240  64.160  0.00  0.00            
ATOM   2702  N   ASP X 172      64.850  62.960  64.170  0.00  0.00            
ATOM   2703  H   ASP X 172      65.230  62.080  64.490  0.00  0.00            
ATOM   2704  CA  ASP X 172      65.450  63.710  63.090  0.00  0.00            
ATOM   2705  HA  ASP X 172      65.400  64.780  63.320  0.00  0.00            
ATOM   2706  CB  ASP X 172      66.900  63.250  62.950  0.00  0.00            
ATOM   2707  HB1 ASP X 172      67.050  62.170  63.000  0.00  0.00            
ATOM   2708  HB2 ASP X 172      67.410  63.560  63.870  0.00  0.00            
ATOM   2709  CG  ASP X 172      67.600  63.730  61.680  0.00  0.00            
ATOM   2710  OD1 ASP X 172      67.770  62.930  60.740  0.00  0.00            
ATOM   2711  OD2 ASP X 172      68.010  64.900  61.560  0.00  0.00            
ATOM   2712  C   ASP X 172      64.750  63.640  61.740  0.00  0.00            
ATOM   2713  O   ASP X 172      64.590  64.680  61.120  0.00  0.00            
ATOM   2714  N   ARG X 173      64.210  62.460  61.440  0.00  0.00            
ATOM   2715  H   ARG X 173      64.220  61.730  62.140  0.00  0.00            
ATOM   2716  CA  ARG X 173      63.560  62.100  60.200  0.00  0.00            
ATOM   2717  HA  ARG X 173      64.010  62.560  59.320  0.00  0.00            
ATOM   2718  CB  ARG X 173      63.850  60.630  59.910  0.00  0.00            
ATOM   2719  HB1 ARG X 173      63.370  60.250  59.010  0.00  0.00            
ATOM   2720  HB2 ARG X 173      63.500  60.060  60.760  0.00  0.00            
ATOM   2721  CG  ARG X 173      65.350  60.380  59.750  0.00  0.00            
ATOM   2722  HG1 ARG X 173      65.910  60.790  60.590  0.00  0.00            
ATOM   2723  HG2 ARG X 173      65.570  60.910  58.820  0.00  0.00            
ATOM   2724  CD  ARG X 173      65.630  58.900  59.560  0.00  0.00            
ATOM   2725  HD1 ARG X 173      65.120  58.490  58.690  0.00  0.00            
ATOM   2726  HD2 ARG X 173      65.280  58.440  60.480  0.00  0.00            
ATOM   2727  NE  ARG X 173      67.060  58.660  59.340  0.00  0.00            
ATOM   2728  HE  ARG X 173      67.550  59.490  59.030  0.00  0.00            
ATOM   2729  CZ  ARG X 173      67.640  57.470  59.150  0.00  0.00            
ATOM   2730  NH1 ARG X 173      67.090  56.270  59.420  0.00  0.00            
ATOM   2731 HH11 ARG X 173      66.150  56.270  59.790  0.00  0.00            
ATOM   2732 HH12 ARG X 173      67.610  55.410  59.340  0.00  0.00            
ATOM   2733  NH2 ARG X 173      68.830  57.370  58.550  0.00  0.00            
ATOM   2734 HH21 ARG X 173      69.100  58.200  58.040  0.00  0.00            
ATOM   2735 HH22 ARG X 173      69.250  56.470  58.350  0.00  0.00            
ATOM   2736  C   ARG X 173      62.070  62.430  60.160  0.00  0.00            
ATOM   2737  O   ARG X 173      61.600  63.020  59.180  0.00  0.00            
ATOM   2738  N   VAL X 174      61.350  62.110  61.230  0.00  0.00            
ATOM   2739  H   VAL X 174      61.780  61.600  61.990  0.00  0.00            
ATOM   2740  CA  VAL X 174      59.900  62.030  61.180  0.00  0.00            
ATOM   2741  HA  VAL X 174      59.700  61.530  60.240  0.00  0.00            
ATOM   2742  CB  VAL X 174      59.350  61.230  62.360  0.00  0.00            
ATOM   2743  HB  VAL X 174      59.960  60.340  62.500  0.00  0.00            
ATOM   2744  CG1 VAL X 174      59.460  62.030  63.650  0.00  0.00            
ATOM   2745 HG11 VAL X 174      60.440  62.490  63.710  0.00  0.00            
ATOM   2746 HG12 VAL X 174      58.750  62.850  63.680  0.00  0.00            
ATOM   2747 HG13 VAL X 174      59.400  61.270  64.430  0.00  0.00            
ATOM   2748  CG2 VAL X 174      57.870  60.880  62.170  0.00  0.00            
ATOM   2749 HG21 VAL X 174      57.310  61.800  62.340  0.00  0.00            
ATOM   2750 HG22 VAL X 174      57.790  60.630  61.110  0.00  0.00            
ATOM   2751 HG23 VAL X 174      57.610  60.080  62.860  0.00  0.00            
ATOM   2752  C   VAL X 174      59.190  63.350  60.960  0.00  0.00            
ATOM   2753  O   VAL X 174      58.130  63.320  60.340  0.00  0.00            
ATOM   2754  N   VAL X 175      59.740  64.490  61.380  0.00  0.00            
ATOM   2755  H   VAL X 175      60.610  64.420  61.880  0.00  0.00            
ATOM   2756  CA  VAL X 175      59.190  65.820  61.190  0.00  0.00            
ATOM   2757  HA  VAL X 175      58.240  65.860  61.720  0.00  0.00            
ATOM   2758  CB  VAL X 175      60.080  66.930  61.750  0.00  0.00            
ATOM   2759  HB  VAL X 175      59.550  67.840  61.470  0.00  0.00            
ATOM   2760  CG1 VAL X 175      60.130  67.040  63.270  0.00  0.00            
ATOM   2761 HG11 VAL X 175      60.850  67.790  63.590  0.00  0.00            
ATOM   2762 HG12 VAL X 175      59.110  67.160  63.660  0.00  0.00            
ATOM   2763 HG13 VAL X 175      60.430  66.090  63.700  0.00  0.00            
ATOM   2764  CG2 VAL X 175      61.520  66.920  61.240  0.00  0.00            
ATOM   2765 HG21 VAL X 175      62.010  65.960  61.410  0.00  0.00            
ATOM   2766 HG22 VAL X 175      61.650  67.140  60.180  0.00  0.00            
ATOM   2767 HG23 VAL X 175      62.050  67.730  61.760  0.00  0.00            
ATOM   2768  C   VAL X 175      58.870  66.230  59.760  0.00  0.00            
ATOM   2769  O   VAL X 175      57.770  66.690  59.460  0.00  0.00            
ATOM   2770  N   GLY X 176      59.720  65.720  58.860  0.00  0.00            
ATOM   2771  H   GLY X 176      60.550  65.320  59.270  0.00  0.00            
ATOM   2772  CA  GLY X 176      59.610  65.800  57.420  0.00  0.00            
ATOM   2773  HA1 GLY X 176      60.620  65.500  57.130  0.00  0.00            
ATOM   2774  HA2 GLY X 176      59.470  66.840  57.140  0.00  0.00            
ATOM   2775  C   GLY X 176      58.490  65.010  56.760  0.00  0.00            
ATOM   2776  O   GLY X 176      58.260  65.130  55.560  0.00  0.00            
ATOM   2777  N   TYR X 177      57.860  64.120  57.520  0.00  0.00            
ATOM   2778  H   TYR X 177      58.020  64.140  58.520  0.00  0.00            
ATOM   2779  CA  TYR X 177      56.780  63.300  57.010  0.00  0.00            
ATOM   2780  HA  TYR X 177      56.590  63.480  55.950  0.00  0.00            
ATOM   2781  CB  TYR X 177      57.070  61.800  57.000  0.00  0.00            
ATOM   2782  HB1 TYR X 177      56.270  61.310  56.440  0.00  0.00            
ATOM   2783  HB2 TYR X 177      56.970  61.390  58.000  0.00  0.00            
ATOM   2784  CG  TYR X 177      58.360  61.320  56.370  0.00  0.00            
ATOM   2785  CD1 TYR X 177      59.620  61.530  56.930  0.00  0.00            
ATOM   2786  HD1 TYR X 177      59.730  62.130  57.830  0.00  0.00            
ATOM   2787  CE1 TYR X 177      60.760  60.970  56.350  0.00  0.00            
ATOM   2788  HE1 TYR X 177      61.690  61.260  56.830  0.00  0.00            
ATOM   2789  CZ  TYR X 177      60.710  60.140  55.210  0.00  0.00            
ATOM   2790  OH  TYR X 177      61.750  59.420  54.700  0.00  0.00            
ATOM   2791  HH  TYR X 177      61.320  58.850  54.060  0.00  0.00            
ATOM   2792  CE2 TYR X 177      59.410  59.820  54.770  0.00  0.00            
ATOM   2793  HE2 TYR X 177      59.200  59.050  54.050  0.00  0.00            
ATOM   2794  CD2 TYR X 177      58.260  60.430  55.290  0.00  0.00            
ATOM   2795  HD2 TYR X 177      57.300  60.150  54.890  0.00  0.00            
ATOM   2796  C   TYR X 177      55.480  63.620  57.730  0.00  0.00            
ATOM   2797  O   TYR X 177      54.410  63.560  57.130  0.00  0.00            
ATOM   2798  N   MET X 178      55.620  64.020  58.990  0.00  0.00            
ATOM   2799  H   MET X 178      56.540  63.990  59.410  0.00  0.00            
ATOM   2800  CA  MET X 178      54.470  64.150  59.860  0.00  0.00            
ATOM   2801  HA  MET X 178      53.700  63.440  59.560  0.00  0.00            
ATOM   2802  CB  MET X 178      54.810  63.840  61.320  0.00  0.00            
ATOM   2803  HB1 MET X 178      55.530  64.600  61.610  0.00  0.00            
ATOM   2804  HB2 MET X 178      55.260  62.850  61.360  0.00  0.00            
ATOM   2805  CG  MET X 178      53.660  63.930  62.330  0.00  0.00            
ATOM   2806  HG1 MET X 178      53.010  63.060  62.300  0.00  0.00            
ATOM   2807  HG2 MET X 178      53.050  64.790  62.040  0.00  0.00            
ATOM   2808  SD  MET X 178      54.250  64.130  64.030  0.00  0.00            
ATOM   2809  CE  MET X 178      55.010  62.520  64.390  0.00  0.00            
ATOM   2810  HE1 MET X 178      55.560  62.520  65.330  0.00  0.00            
ATOM   2811  HE2 MET X 178      54.280  61.720  64.440  0.00  0.00            
ATOM   2812  HE3 MET X 178      55.730  62.260  63.620  0.00  0.00            
ATOM   2813  C   MET X 178      53.970  65.580  59.720  0.00  0.00            
ATOM   2814  O   MET X 178      52.920  65.760  59.100  0.00  0.00            
ATOM   2815  N   VAL X 179      54.750  66.590  60.110  0.00  0.00            
ATOM   2816  H   VAL X 179      55.650  66.420  60.550  0.00  0.00            
ATOM   2817  CA  VAL X 179      54.350  67.970  60.250  0.00  0.00            
ATOM   2818  HA  VAL X 179      53.260  68.050  60.290  0.00  0.00            
ATOM   2819  CB  VAL X 179      54.730  68.530  61.620  0.00  0.00            
ATOM   2820  HB  VAL X 179      54.570  69.600  61.660  0.00  0.00            
ATOM   2821  CG1 VAL X 179      53.880  67.890  62.710  0.00  0.00            
ATOM   2822 HG11 VAL X 179      54.110  66.830  62.740  0.00  0.00            
ATOM   2823 HG12 VAL X 179      54.090  68.380  63.660  0.00  0.00            
ATOM   2824 HG13 VAL X 179      52.800  67.970  62.540  0.00  0.00            
ATOM   2825  CG2 VAL X 179      56.190  68.290  62.000  0.00  0.00            
ATOM   2826 HG21 VAL X 179      56.430  67.230  61.900  0.00  0.00            
ATOM   2827 HG22 VAL X 179      56.800  68.990  61.430  0.00  0.00            
ATOM   2828 HG23 VAL X 179      56.290  68.530  63.060  0.00  0.00            
ATOM   2829  C   VAL X 179      54.840  68.880  59.120  0.00  0.00            
ATOM   2830  O   VAL X 179      54.140  69.860  58.870  0.00  0.00            
ATOM   2831  N   SER X 180      55.820  68.480  58.310  0.00  0.00            
ATOM   2832  H   SER X 180      56.420  67.800  58.750  0.00  0.00            
ATOM   2833  CA  SER X 180      56.140  69.030  57.000  0.00  0.00            
ATOM   2834  HA  SER X 180      56.360  70.080  57.210  0.00  0.00            
ATOM   2835  CB  SER X 180      57.430  68.420  56.460  0.00  0.00            
ATOM   2836  HB1 SER X 180      57.460  67.350  56.670  0.00  0.00            
ATOM   2837  HB2 SER X 180      58.320  68.810  56.960  0.00  0.00            
ATOM   2838  OG  SER X 180      57.650  68.460  55.070  0.00  0.00            
ATOM   2839  HG  SER X 180      58.560  68.170  54.920  0.00  0.00            
ATOM   2840  C   SER X 180      54.950  69.000  56.060  0.00  0.00            
ATOM   2841  O   SER X 180      54.560  70.080  55.610  0.00  0.00            
ATOM   2842  N   PRO X 181      54.260  67.910  55.720  0.00  0.00            
ATOM   2843  CD  PRO X 181      54.670  66.530  55.880  0.00  0.00            
ATOM   2844  HD1 PRO X 181      54.100  66.170  56.730  0.00  0.00            
ATOM   2845  HD2 PRO X 181      55.740  66.390  56.060  0.00  0.00            
ATOM   2846  CG  PRO X 181      54.290  65.800  54.590  0.00  0.00            
ATOM   2847  HG1 PRO X 181      54.240  64.720  54.690  0.00  0.00            
ATOM   2848  HG2 PRO X 181      54.890  65.960  53.700  0.00  0.00            
ATOM   2849  CB  PRO X 181      52.970  66.510  54.270  0.00  0.00            
ATOM   2850  HB1 PRO X 181      52.220  66.000  54.860  0.00  0.00            
ATOM   2851  HB2 PRO X 181      52.750  66.400  53.210  0.00  0.00            
ATOM   2852  CA  PRO X 181      53.240  67.950  54.690  0.00  0.00            
ATOM   2853  HA  PRO X 181      53.750  68.330  53.800  0.00  0.00            
ATOM   2854  C   PRO X 181      51.960  68.720  54.990  0.00  0.00            
ATOM   2855  O   PRO X 181      51.200  69.080  54.100  0.00  0.00            
ATOM   2856  N   LEU X 182      51.800  69.200  56.230  0.00  0.00            
ATOM   2857  H   LEU X 182      52.570  68.930  56.820  0.00  0.00            
ATOM   2858  CA  LEU X 182      50.800  70.160  56.650  0.00  0.00            
ATOM   2859  HA  LEU X 182      49.830  69.860  56.250  0.00  0.00            
ATOM   2860  CB  LEU X 182      50.750  70.220  58.180  0.00  0.00            
ATOM   2861  HB1 LEU X 182      50.030  71.010  58.400  0.00  0.00            
ATOM   2862  HB2 LEU X 182      51.760  70.580  58.400  0.00  0.00            
ATOM   2863  CG  LEU X 182      50.350  68.940  58.900  0.00  0.00            
ATOM   2864  HG  LEU X 182      51.010  68.110  58.650  0.00  0.00            
ATOM   2865  CD1 LEU X 182      50.530  68.950  60.420  0.00  0.00            
ATOM   2866 HD11 LEU X 182      50.220  67.990  60.830  0.00  0.00            
ATOM   2867 HD12 LEU X 182      51.570  69.040  60.730  0.00  0.00            
ATOM   2868 HD13 LEU X 182      49.850  69.690  60.840  0.00  0.00            
ATOM   2869  CD2 LEU X 182      48.930  68.490  58.550  0.00  0.00            
ATOM   2870 HD21 LEU X 182      48.240  69.330  58.660  0.00  0.00            
ATOM   2871 HD22 LEU X 182      48.980  68.270  57.480  0.00  0.00            
ATOM   2872 HD23 LEU X 182      48.730  67.560  59.070  0.00  0.00            
ATOM   2873  C   LEU X 182      51.100  71.520  56.060  0.00  0.00            
ATOM   2874  O   LEU X 182      50.180  72.340  55.930  0.00  0.00            
ATOM   2875  N   LEU X 183      52.340  71.860  55.700  0.00  0.00            
ATOM   2876  H   LEU X 183      53.000  71.110  55.890  0.00  0.00            
ATOM   2877  CA  LEU X 183      52.730  73.230  55.440  0.00  0.00            
ATOM   2878  HA  LEU X 183      51.970  73.910  55.820  0.00  0.00            
ATOM   2879  CB  LEU X 183      53.890  73.550  56.370  0.00  0.00            
ATOM   2880  HB1 LEU X 183      54.780  73.020  56.030  0.00  0.00            
ATOM   2881  HB2 LEU X 183      53.850  73.080  57.350  0.00  0.00            
ATOM   2882  CG  LEU X 183      54.230  75.020  56.580  0.00  0.00            
ATOM   2883  HG  LEU X 183      54.420  75.550  55.650  0.00  0.00            
ATOM   2884  CD1 LEU X 183      53.050  75.810  57.130  0.00  0.00            
ATOM   2885 HD11 LEU X 183      53.250  76.810  57.500  0.00  0.00            
ATOM   2886 HD12 LEU X 183      52.270  75.950  56.380  0.00  0.00            
ATOM   2887 HD13 LEU X 183      52.570  75.160  57.860  0.00  0.00            
ATOM   2888  CD2 LEU X 183      55.350  75.270  57.590  0.00  0.00            
ATOM   2889 HD21 LEU X 183      56.140  74.570  57.340  0.00  0.00            
ATOM   2890 HD22 LEU X 183      55.730  76.280  57.430  0.00  0.00            
ATOM   2891 HD23 LEU X 183      55.010  75.230  58.630  0.00  0.00            
ATOM   2892  C   LEU X 183      52.950  73.580  53.970  0.00  0.00            
ATOM   2893  O   LEU X 183      53.160  74.720  53.570  0.00  0.00            
ATOM   2894  N   TRP X 184      52.810  72.590  53.090  0.00  0.00            
ATOM   2895  H   TRP X 184      52.510  71.690  53.440  0.00  0.00            
ATOM   2896  CA  TRP X 184      53.150  72.680  51.690  0.00  0.00            
ATOM   2897  HA  TRP X 184      54.140  73.150  51.650  0.00  0.00            
ATOM   2898  CB  TRP X 184      53.320  71.340  50.970  0.00  0.00            
ATOM   2899  HB1 TRP X 184      53.590  71.510  49.930  0.00  0.00            
ATOM   2900  HB2 TRP X 184      52.360  70.830  50.980  0.00  0.00            
ATOM   2901  CG  TRP X 184      54.310  70.400  51.580  0.00  0.00            
ATOM   2902  CD1 TRP X 184      55.010  70.530  52.730  0.00  0.00            
ATOM   2903  HD1 TRP X 184      55.090  71.330  53.450  0.00  0.00            
ATOM   2904  NE1 TRP X 184      55.970  69.530  52.810  0.00  0.00            
ATOM   2905  HE1 TRP X 184      56.370  69.450  53.740  0.00  0.00            
ATOM   2906  CE2 TRP X 184      55.790  68.590  51.820  0.00  0.00            
ATOM   2907  CZ2 TRP X 184      56.510  67.450  51.450  0.00  0.00            
ATOM   2908  HZ2 TRP X 184      57.290  67.080  52.110  0.00  0.00            
ATOM   2909  CH2 TRP X 184      56.240  66.760  50.260  0.00  0.00            
ATOM   2910  HH2 TRP X 184      56.770  65.850  50.010  0.00  0.00            
ATOM   2911  CZ3 TRP X 184      55.230  67.320  49.470  0.00  0.00            
ATOM   2912  HZ3 TRP X 184      54.950  66.940  48.490  0.00  0.00            
ATOM   2913  CE3 TRP X 184      54.550  68.500  49.770  0.00  0.00            
ATOM   2914  HE3 TRP X 184      53.770  68.910  49.150  0.00  0.00            
ATOM   2915  CD2 TRP X 184      54.840  69.190  50.960  0.00  0.00            
ATOM   2916  C   TRP X 184      52.310  73.660  50.880  0.00  0.00            
ATOM   2917  O   TRP X 184      52.650  74.080  49.770  0.00  0.00            
ATOM   2918  N   LYS X 185      51.170  74.100  51.420  0.00  0.00            
ATOM   2919  H   LYS X 185      50.880  73.700  52.300  0.00  0.00            
ATOM   2920  CA  LYS X 185      50.380  75.180  50.880  0.00  0.00            
ATOM   2921  HA  LYS X 185      50.210  74.970  49.820  0.00  0.00            
ATOM   2922  CB  LYS X 185      49.050  75.110  51.630  0.00  0.00            
ATOM   2923  HB1 LYS X 185      48.530  74.160  51.480  0.00  0.00            
ATOM   2924  HB2 LYS X 185      48.390  75.940  51.390  0.00  0.00            
ATOM   2925  CG  LYS X 185      49.240  75.260  53.130  0.00  0.00            
ATOM   2926  HG1 LYS X 185      49.730  76.230  53.160  0.00  0.00            
ATOM   2927  HG2 LYS X 185      49.760  74.400  53.560  0.00  0.00            
ATOM   2928  CD  LYS X 185      47.960  75.350  53.950  0.00  0.00            
ATOM   2929  HD1 LYS X 185      47.340  76.030  53.360  0.00  0.00            
ATOM   2930  HD2 LYS X 185      48.240  75.790  54.910  0.00  0.00            
ATOM   2931  CE  LYS X 185      47.120  74.070  54.010  0.00  0.00            
ATOM   2932  HE1 LYS X 185      46.970  73.600  53.040  0.00  0.00            
ATOM   2933  HE2 LYS X 185      46.150  74.270  54.460  0.00  0.00            
ATOM   2934  NZ  LYS X 185      47.790  73.060  54.850  0.00  0.00            
ATOM   2935  HZ1 LYS X 185      48.750  73.000  54.570  0.00  0.00            
ATOM   2936  HZ2 LYS X 185      47.840  73.260  55.840  0.00  0.00            
ATOM   2937  HZ3 LYS X 185      47.380  72.150  54.710  0.00  0.00            
ATOM   2938  C   LYS X 185      50.970  76.580  50.930  0.00  0.00            
ATOM   2939  O   LYS X 185      50.580  77.500  50.200  0.00  0.00            
ATOM   2940  N   LYS X 186      52.000  76.710  51.760  0.00  0.00            
ATOM   2941  H   LYS X 186      52.210  75.930  52.370  0.00  0.00            
ATOM   2942  CA  LYS X 186      52.800  77.900  52.000  0.00  0.00            
ATOM   2943  HA  LYS X 186      52.310  78.630  51.350  0.00  0.00            
ATOM   2944  CB  LYS X 186      52.490  78.390  53.410  0.00  0.00            
ATOM   2945  HB1 LYS X 186      52.610  77.580  54.130  0.00  0.00            
ATOM   2946  HB2 LYS X 186      51.460  78.750  53.330  0.00  0.00            
ATOM   2947  CG  LYS X 186      53.270  79.640  53.840  0.00  0.00            
ATOM   2948  HG1 LYS X 186      53.160  80.400  53.070  0.00  0.00            
ATOM   2949  HG2 LYS X 186      54.310  79.330  53.830  0.00  0.00            
ATOM   2950  CD  LYS X 186      52.890  80.050  55.250  0.00  0.00            
ATOM   2951  HD1 LYS X 186      53.730  80.530  55.740  0.00  0.00            
ATOM   2952  HD2 LYS X 186      52.560  79.150  55.780  0.00  0.00            
ATOM   2953  CE  LYS X 186      51.670  80.950  55.410  0.00  0.00            
ATOM   2954  HE1 LYS X 186      50.870  80.460  54.870  0.00  0.00            
ATOM   2955  HE2 LYS X 186      51.870  81.960  55.040  0.00  0.00            
ATOM   2956  NZ  LYS X 186      51.310  81.270  56.800  0.00  0.00            
ATOM   2957  HZ1 LYS X 186      50.970  80.440  57.280  0.00  0.00            
ATOM   2958  HZ2 LYS X 186      52.010  81.630  57.440  0.00  0.00            
ATOM   2959  HZ3 LYS X 186      50.450  81.800  56.860  0.00  0.00            
ATOM   2960  C   LYS X 186      54.290  77.760  51.700  0.00  0.00            
ATOM   2961  O   LYS X 186      54.800  78.610  50.970  0.00  0.00            
ATOM   2962  N   ILE X 187      55.040  76.800  52.220  0.00  0.00            
ATOM   2963  H   ILE X 187      54.570  76.190  52.880  0.00  0.00            
ATOM   2964  CA  ILE X 187      56.430  76.410  52.020  0.00  0.00            
ATOM   2965  HA  ILE X 187      56.710  76.590  50.980  0.00  0.00            
ATOM   2966  CB  ILE X 187      57.370  77.070  53.020  0.00  0.00            
ATOM   2967  HB  ILE X 187      57.240  78.110  52.740  0.00  0.00            
ATOM   2968  CG2 ILE X 187      57.000  76.890  54.490  0.00  0.00            
ATOM   2969 HG21 ILE X 187      55.930  76.840  54.690  0.00  0.00            
ATOM   2970 HG22 ILE X 187      57.400  75.940  54.840  0.00  0.00            
ATOM   2971 HG23 ILE X 187      57.350  77.660  55.180  0.00  0.00            
ATOM   2972  CG1 ILE X 187      58.890  77.050  52.870  0.00  0.00            
ATOM   2973 HG11 ILE X 187      59.240  76.050  53.140  0.00  0.00            
ATOM   2974 HG12 ILE X 187      59.290  77.840  53.510  0.00  0.00            
ATOM   2975  CD  ILE X 187      59.400  77.340  51.460  0.00  0.00            
ATOM   2976  HD1 ILE X 187      59.150  76.580  50.720  0.00  0.00            
ATOM   2977  HD2 ILE X 187      58.970  78.310  51.190  0.00  0.00            
ATOM   2978  HD3 ILE X 187      60.490  77.330  51.520  0.00  0.00            
ATOM   2979  C   ILE X 187      56.600  74.900  52.140  0.00  0.00            
ATOM   2980  O   ILE X 187      55.960  74.200  52.910  0.00  0.00            
ATOM   2981  N   ALA X 188      57.470  74.410  51.250  0.00  0.00            
ATOM   2982  H   ALA X 188      57.850  75.070  50.590  0.00  0.00            
ATOM   2983  CA  ALA X 188      57.750  73.030  50.920  0.00  0.00            
ATOM   2984  HA  ALA X 188      57.440  72.360  51.730  0.00  0.00            
ATOM   2985  CB  ALA X 188      56.800  72.680  49.780  0.00  0.00            
ATOM   2986  HB1 ALA X 188      57.350  72.750  48.850  0.00  0.00            
ATOM   2987  HB2 ALA X 188      56.450  71.670  50.000  0.00  0.00            
ATOM   2988  HB3 ALA X 188      55.970  73.380  49.760  0.00  0.00            
ATOM   2989  C   ALA X 188      59.220  72.740  50.660  0.00  0.00            
ATOM   2990  O   ALA X 188      59.820  71.830  51.220  0.00  0.00            
ATOM   2991  N   ARG X 189      59.860  73.540  49.790  0.00  0.00            
ATOM   2992  H   ARG X 189      59.300  74.240  49.320  0.00  0.00            
ATOM   2993  CA  ARG X 189      61.200  73.210  49.350  0.00  0.00            
ATOM   2994  HA  ARG X 189      61.170  72.130  49.200  0.00  0.00            
ATOM   2995  CB  ARG X 189      61.610  73.840  48.030  0.00  0.00            
ATOM   2996  HB1 ARG X 189      62.630  73.490  47.870  0.00  0.00            
ATOM   2997  HB2 ARG X 189      61.680  74.920  48.200  0.00  0.00            
ATOM   2998  CG  ARG X 189      60.640  73.670  46.870  0.00  0.00            
ATOM   2999  HG1 ARG X 189      59.680  74.110  47.170  0.00  0.00            
ATOM   3000  HG2 ARG X 189      60.610  72.610  46.620  0.00  0.00            
ATOM   3001  CD  ARG X 189      61.110  74.430  45.640  0.00  0.00            
ATOM   3002  HD1 ARG X 189      62.190  74.300  45.540  0.00  0.00            
ATOM   3003  HD2 ARG X 189      60.920  75.480  45.820  0.00  0.00            
ATOM   3004  NE  ARG X 189      60.480  73.990  44.390  0.00  0.00            
ATOM   3005  HE  ARG X 189      60.120  73.050  44.450  0.00  0.00            
ATOM   3006  CZ  ARG X 189      60.390  74.690  43.250  0.00  0.00            
ATOM   3007  NH1 ARG X 189      60.870  75.940  43.110  0.00  0.00            
ATOM   3008 HH11 ARG X 189      61.030  76.500  43.940  0.00  0.00            
ATOM   3009 HH12 ARG X 189      60.820  76.390  42.210  0.00  0.00            
ATOM   3010  NH2 ARG X 189      59.980  74.110  42.120  0.00  0.00            
ATOM   3011 HH21 ARG X 189      59.750  73.130  42.120  0.00  0.00            
ATOM   3012 HH22 ARG X 189      60.400  74.450  41.270  0.00  0.00            
ATOM   3013  C   ARG X 189      62.280  73.550  50.360  0.00  0.00            
ATOM   3014  O   ARG X 189      62.190  74.670  50.870  0.00  0.00            
ATOM   3015  N   GLY X 190      63.230  72.650  50.640  0.00  0.00            
ATOM   3016  H   GLY X 190      63.070  71.720  50.280  0.00  0.00            
ATOM   3017  CA  GLY X 190      64.240  72.750  51.670  0.00  0.00            
ATOM   3018  HA1 GLY X 190      64.740  73.710  51.780  0.00  0.00            
ATOM   3019  HA2 GLY X 190      65.010  72.010  51.480  0.00  0.00            
ATOM   3020  C   GLY X 190      63.730  72.580  53.100  0.00  0.00            
ATOM   3021  O   GLY X 190      64.580  72.570  53.990  0.00  0.00            
ATOM   3022  N   LEU X 191      62.430  72.410  53.350  0.00  0.00            
ATOM   3023  H   LEU X 191      61.800  72.350  52.560  0.00  0.00            
ATOM   3024  CA  LEU X 191      61.750  72.360  54.620  0.00  0.00            
ATOM   3025  HA  LEU X 191      61.930  73.350  55.040  0.00  0.00            
ATOM   3026  CB  LEU X 191      60.250  72.340  54.320  0.00  0.00            
ATOM   3027  HB1 LEU X 191      60.170  71.560  53.550  0.00  0.00            
ATOM   3028  HB2 LEU X 191      59.990  73.290  53.850  0.00  0.00            
ATOM   3029  CG  LEU X 191      59.290  71.970  55.440  0.00  0.00            
ATOM   3030  HG  LEU X 191      59.470  71.080  56.050  0.00  0.00            
ATOM   3031  CD1 LEU X 191      59.180  73.230  56.290  0.00  0.00            
ATOM   3032 HD11 LEU X 191      60.190  73.530  56.550  0.00  0.00            
ATOM   3033 HD12 LEU X 191      58.690  74.050  55.750  0.00  0.00            
ATOM   3034 HD13 LEU X 191      58.630  73.050  57.210  0.00  0.00            
ATOM   3035  CD2 LEU X 191      57.880  71.710  54.900  0.00  0.00            
ATOM   3036 HD21 LEU X 191      57.310  71.450  55.790  0.00  0.00            
ATOM   3037 HD22 LEU X 191      57.590  72.660  54.450  0.00  0.00            
ATOM   3038 HD23 LEU X 191      57.980  70.920  54.150  0.00  0.00            
ATOM   3039  C   LEU X 191      62.320  71.220  55.460  0.00  0.00            
ATOM   3040  O   LEU X 191      62.360  70.080  55.010  0.00  0.00            
ATOM   3041  N   SER X 192      62.440  71.350  56.780  0.00  0.00            
ATOM   3042  H   SER X 192      62.340  72.290  57.130  0.00  0.00            
ATOM   3043  CA  SER X 192      62.400  70.290  57.770  0.00  0.00            
ATOM   3044  HA  SER X 192      62.510  69.360  57.210  0.00  0.00            
ATOM   3045  CB  SER X 192      63.610  70.500  58.670  0.00  0.00            
ATOM   3046  HB1 SER X 192      64.520  70.590  58.070  0.00  0.00            
ATOM   3047  HB2 SER X 192      63.670  69.610  59.290  0.00  0.00            
ATOM   3048  OG  SER X 192      63.580  71.630  59.510  0.00  0.00            
ATOM   3049  HG  SER X 192      63.250  72.390  59.020  0.00  0.00            
ATOM   3050  C   SER X 192      61.140  70.250  58.640  0.00  0.00            
ATOM   3051  O   SER X 192      60.740  69.150  59.020  0.00  0.00            
ATOM   3052  N   ALA X 193      60.480  71.380  58.840  0.00  0.00            
ATOM   3053  H   ALA X 193      60.960  72.230  58.570  0.00  0.00            
ATOM   3054  CA  ALA X 193      59.550  71.560  59.940  0.00  0.00            
ATOM   3055  HA  ALA X 193      59.430  72.650  59.950  0.00  0.00            
ATOM   3056  CB  ALA X 193      58.160  71.060  59.550  0.00  0.00            
ATOM   3057  HB1 ALA X 193      57.440  71.550  60.200  0.00  0.00            
ATOM   3058  HB2 ALA X 193      57.940  71.280  58.500  0.00  0.00            
ATOM   3059  HB3 ALA X 193      58.140  69.980  59.730  0.00  0.00            
ATOM   3060  C   ALA X 193      60.040  71.170  61.320  0.00  0.00            
ATOM   3061  O   ALA X 193      59.220  71.280  62.240  0.00  0.00            
ATOM   3062  N   GLY X 194      61.340  70.920  61.480  0.00  0.00            
ATOM   3063  H   GLY X 194      61.940  70.910  60.670  0.00  0.00            
ATOM   3064  CA  GLY X 194      62.020  70.770  62.760  0.00  0.00            
ATOM   3065  HA1 GLY X 194      62.990  70.340  62.520  0.00  0.00            
ATOM   3066  HA2 GLY X 194      61.560  69.990  63.350  0.00  0.00            
ATOM   3067  C   GLY X 194      62.080  71.970  63.690  0.00  0.00            
ATOM   3068  O   GLY X 194      62.190  73.050  63.120  0.00  0.00            
ATOM   3069  N   ARG X 195      62.020  71.790  65.020  0.00  0.00            
ATOM   3070  H   ARG X 195      62.060  70.850  65.360  0.00  0.00            
ATOM   3071  CA  ARG X 195      61.960  72.830  66.020  0.00  0.00            
ATOM   3072  HA  ARG X 195      61.680  73.790  65.580  0.00  0.00            
ATOM   3073  CB  ARG X 195      60.860  72.350  66.960  0.00  0.00            
ATOM   3074  HB1 ARG X 195      61.160  71.360  67.320  0.00  0.00            
ATOM   3075  HB2 ARG X 195      59.880  72.290  66.490  0.00  0.00            
ATOM   3076  CG  ARG X 195      60.620  73.220  68.200  0.00  0.00            
ATOM   3077  HG1 ARG X 195      60.730  74.240  67.840  0.00  0.00            
ATOM   3078  HG2 ARG X 195      61.320  72.930  68.990  0.00  0.00            
ATOM   3079  CD  ARG X 195      59.120  73.180  68.480  0.00  0.00            
ATOM   3080  HD1 ARG X 195      58.750  72.220  68.840  0.00  0.00            
ATOM   3081  HD2 ARG X 195      58.610  73.530  67.580  0.00  0.00            
ATOM   3082  NE  ARG X 195      58.660  74.200  69.420  0.00  0.00            
ATOM   3083  HE  ARG X 195      59.240  75.020  69.470  0.00  0.00            
ATOM   3084  CZ  ARG X 195      57.410  74.180  69.890  0.00  0.00            
ATOM   3085  NH1 ARG X 195      56.450  73.250  69.800  0.00  0.00            
ATOM   3086 HH11 ARG X 195      56.760  72.290  69.730  0.00  0.00            
ATOM   3087 HH12 ARG X 195      55.540  73.520  70.130  0.00  0.00            
ATOM   3088  NH2 ARG X 195      57.100  75.350  70.470  0.00  0.00            
ATOM   3089 HH21 ARG X 195      57.770  76.100  70.490  0.00  0.00            
ATOM   3090 HH22 ARG X 195      56.120  75.510  70.690  0.00  0.00            
ATOM   3091  C   ARG X 195      63.280  73.110  66.740  0.00  0.00            
ATOM   3092  O   ARG X 195      63.600  74.230  67.120  0.00  0.00            
ATOM   3093  N   VAL X 196      64.050  72.020  66.780  0.00  0.00            
ATOM   3094  H   VAL X 196      63.730  71.200  66.280  0.00  0.00            
ATOM   3095  CA  VAL X 196      65.270  71.970  67.580  0.00  0.00            
ATOM   3096  HA  VAL X 196      65.050  72.060  68.640  0.00  0.00            
ATOM   3097  CB  VAL X 196      65.920  70.600  67.420  0.00  0.00            
ATOM   3098  HB  VAL X 196      66.920  70.650  67.840  0.00  0.00            
ATOM   3099  CG1 VAL X 196      65.280  69.420  68.150  0.00  0.00            
ATOM   3100 HG11 VAL X 196      65.360  69.590  69.230  0.00  0.00            
ATOM   3101 HG12 VAL X 196      64.220  69.390  67.910  0.00  0.00            
ATOM   3102 HG13 VAL X 196      65.700  68.450  67.900  0.00  0.00            
ATOM   3103  CG2 VAL X 196      66.100  70.120  65.980  0.00  0.00            
ATOM   3104 HG21 VAL X 196      65.120  69.990  65.510  0.00  0.00            
ATOM   3105 HG22 VAL X 196      66.810  70.790  65.500  0.00  0.00            
ATOM   3106 HG23 VAL X 196      66.680  69.190  65.980  0.00  0.00            
ATOM   3107  C   VAL X 196      66.280  73.030  67.170  0.00  0.00            
ATOM   3108  O   VAL X 196      67.060  73.390  68.040  0.00  0.00            
ATOM   3109  N   GLN X 197      66.380  73.550  65.940  0.00  0.00            
ATOM   3110  H   GLN X 197      66.000  72.990  65.190  0.00  0.00            
ATOM   3111  CA  GLN X 197      67.390  74.480  65.490  0.00  0.00            
ATOM   3112  HA  GLN X 197      68.260  74.400  66.140  0.00  0.00            
ATOM   3113  CB  GLN X 197      67.690  74.390  64.000  0.00  0.00            
ATOM   3114  HB1 GLN X 197      68.220  73.490  63.700  0.00  0.00            
ATOM   3115  HB2 GLN X 197      68.300  75.250  63.710  0.00  0.00            
ATOM   3116  CG  GLN X 197      66.590  74.650  62.980  0.00  0.00            
ATOM   3117  HG1 GLN X 197      67.080  74.870  62.030  0.00  0.00            
ATOM   3118  HG2 GLN X 197      66.030  75.530  63.290  0.00  0.00            
ATOM   3119  CD  GLN X 197      65.590  73.530  62.730  0.00  0.00            
ATOM   3120  OE1 GLN X 197      65.570  72.570  63.500  0.00  0.00            
ATOM   3121  NE2 GLN X 197      64.720  73.640  61.730  0.00  0.00            
ATOM   3122 HE21 GLN X 197      64.710  74.370  61.030  0.00  0.00            
ATOM   3123 HE22 GLN X 197      64.160  72.820  61.560  0.00  0.00            
ATOM   3124  C   GLN X 197      66.900  75.910  65.690  0.00  0.00            
ATOM   3125  O   GLN X 197      67.600  76.870  65.370  0.00  0.00            
ATOM   3126  N   SER X 198      65.680  76.170  66.150  0.00  0.00            
ATOM   3127  H   SER X 198      65.060  75.460  66.520  0.00  0.00            
ATOM   3128  CA  SER X 198      65.180  77.530  66.210  0.00  0.00            
ATOM   3129  HA  SER X 198      65.080  77.830  65.160  0.00  0.00            
ATOM   3130  CB  SER X 198      63.760  77.420  66.770  0.00  0.00            
ATOM   3131  HB1 SER X 198      63.100  76.960  66.040  0.00  0.00            
ATOM   3132  HB2 SER X 198      63.510  78.480  66.840  0.00  0.00            
ATOM   3133  OG  SER X 198      63.720  76.660  67.960  0.00  0.00            
ATOM   3134  HG  SER X 198      63.670  75.740  67.670  0.00  0.00            
ATOM   3135  C   SER X 198      65.970  78.540  67.030  0.00  0.00            
ATOM   3136  O   SER X 198      65.980  79.760  66.830  0.00  0.00            
ATOM   3137  N   VAL X 199      66.670  78.030  68.040  0.00  0.00            
ATOM   3138  H   VAL X 199      66.680  77.040  68.240  0.00  0.00            
ATOM   3139  CA  VAL X 199      67.610  78.790  68.830  0.00  0.00            
ATOM   3140  HA  VAL X 199      67.070  79.630  69.270  0.00  0.00            
ATOM   3141  CB  VAL X 199      68.240  77.930  69.920  0.00  0.00            
ATOM   3142  HB  VAL X 199      69.020  78.520  70.400  0.00  0.00            
ATOM   3143  CG1 VAL X 199      67.130  77.660  70.930  0.00  0.00            
ATOM   3144 HG11 VAL X 199      66.220  77.210  70.540  0.00  0.00            
ATOM   3145 HG12 VAL X 199      67.380  76.890  71.670  0.00  0.00            
ATOM   3146 HG13 VAL X 199      66.860  78.580  71.440  0.00  0.00            
ATOM   3147  CG2 VAL X 199      68.910  76.630  69.490  0.00  0.00            
ATOM   3148 HG21 VAL X 199      68.120  76.000  69.060  0.00  0.00            
ATOM   3149 HG22 VAL X 199      69.630  76.730  68.670  0.00  0.00            
ATOM   3150 HG23 VAL X 199      69.370  76.240  70.400  0.00  0.00            
ATOM   3151  C   VAL X 199      68.730  79.470  68.040  0.00  0.00            
ATOM   3152  O   VAL X 199      69.040  80.590  68.420  0.00  0.00            
ATOM   3153  N   ALA X 200      69.260  78.840  66.990  0.00  0.00            
ATOM   3154  H   ALA X 200      68.880  77.940  66.730  0.00  0.00            
ATOM   3155  CA  ALA X 200      70.260  79.400  66.100  0.00  0.00            
ATOM   3156  HA  ALA X 200      71.070  79.770  66.730  0.00  0.00            
ATOM   3157  CB  ALA X 200      70.810  78.160  65.400  0.00  0.00            
ATOM   3158  HB1 ALA X 200      71.150  77.440  66.150  0.00  0.00            
ATOM   3159  HB2 ALA X 200      70.000  77.680  64.850  0.00  0.00            
ATOM   3160  HB3 ALA X 200      71.580  78.360  64.660  0.00  0.00            
ATOM   3161  C   ALA X 200      69.850  80.440  65.070  0.00  0.00            
ATOM   3162  O   ALA X 200      70.650  81.280  64.660  0.00  0.00            
ATOM   3163  N   VAL X 201      68.590  80.320  64.650  0.00  0.00            
ATOM   3164  H   VAL X 201      68.040  79.580  65.050  0.00  0.00            
ATOM   3165  CA  VAL X 201      67.910  81.290  63.810  0.00  0.00            
ATOM   3166  HA  VAL X 201      68.520  81.650  62.990  0.00  0.00            
ATOM   3167  CB  VAL X 201      66.680  80.690  63.130  0.00  0.00            
ATOM   3168  HB  VAL X 201      65.920  80.430  63.870  0.00  0.00            
ATOM   3169  CG1 VAL X 201      66.040  81.700  62.180  0.00  0.00            
ATOM   3170 HG11 VAL X 201      66.660  82.220  61.460  0.00  0.00            
ATOM   3171 HG12 VAL X 201      65.290  81.150  61.610  0.00  0.00            
ATOM   3172 HG13 VAL X 201      65.460  82.480  62.670  0.00  0.00            
ATOM   3173  CG2 VAL X 201      66.830  79.400  62.320  0.00  0.00            
ATOM   3174 HG21 VAL X 201      67.460  79.600  61.450  0.00  0.00            
ATOM   3175 HG22 VAL X 201      67.280  78.610  62.910  0.00  0.00            
ATOM   3176 HG23 VAL X 201      65.840  79.090  61.980  0.00  0.00            
ATOM   3177  C   VAL X 201      67.460  82.500  64.620  0.00  0.00            
ATOM   3178  O   VAL X 201      67.640  83.640  64.200  0.00  0.00            
ATOM   3179  N   ARG X 202      67.060  82.230  65.860  0.00  0.00            
ATOM   3180  H   ARG X 202      66.990  81.250  66.120  0.00  0.00            
ATOM   3181  CA  ARG X 202      66.790  83.300  66.800  0.00  0.00            
ATOM   3182  HA  ARG X 202      66.140  84.040  66.340  0.00  0.00            
ATOM   3183  CB  ARG X 202      66.200  82.740  68.100  0.00  0.00            
ATOM   3184  HB1 ARG X 202      66.980  82.220  68.650  0.00  0.00            
ATOM   3185  HB2 ARG X 202      65.420  82.070  67.730  0.00  0.00            
ATOM   3186  CG  ARG X 202      65.530  83.840  68.910  0.00  0.00            
ATOM   3187  HG1 ARG X 202      64.460  83.780  68.680  0.00  0.00            
ATOM   3188  HG2 ARG X 202      65.750  84.870  68.620  0.00  0.00            
ATOM   3189  CD  ARG X 202      65.740  83.620  70.410  0.00  0.00            
ATOM   3190  HD1 ARG X 202      65.170  82.750  70.720  0.00  0.00            
ATOM   3191  HD2 ARG X 202      65.210  84.430  70.920  0.00  0.00            
ATOM   3192  NE  ARG X 202      67.140  83.730  70.830  0.00  0.00            
ATOM   3193  HE  ARG X 202      67.280  84.680  71.130  0.00  0.00            
ATOM   3194  CZ  ARG X 202      68.020  82.790  71.210  0.00  0.00            
ATOM   3195  NH1 ARG X 202      67.750  81.480  71.270  0.00  0.00            
ATOM   3196 HH11 ARG X 202      66.870  81.160  70.890  0.00  0.00            
ATOM   3197 HH12 ARG X 202      68.540  80.950  71.610  0.00  0.00            
ATOM   3198  NH2 ARG X 202      69.220  83.230  71.620  0.00  0.00            
ATOM   3199 HH21 ARG X 202      69.270  84.230  71.800  0.00  0.00            
ATOM   3200 HH22 ARG X 202      69.940  82.620  71.960  0.00  0.00            
ATOM   3201  C   ARG X 202      68.050  84.040  67.210  0.00  0.00            
ATOM   3202  O   ARG X 202      68.050  85.270  67.180  0.00  0.00            
ATOM   3203  N   LEU X 203      69.140  83.460  67.730  0.00  0.00            
ATOM   3204  H   LEU X 203      69.140  82.470  67.910  0.00  0.00            
ATOM   3205  CA  LEU X 203      70.310  84.180  68.180  0.00  0.00            
ATOM   3206  HA  LEU X 203      69.960  84.700  69.080  0.00  0.00            
ATOM   3207  CB  LEU X 203      71.400  83.200  68.610  0.00  0.00            
ATOM   3208  HB1 LEU X 203      71.680  82.630  67.720  0.00  0.00            
ATOM   3209  HB2 LEU X 203      70.940  82.520  69.330  0.00  0.00            
ATOM   3210  CG  LEU X 203      72.580  83.870  69.290  0.00  0.00            
ATOM   3211  HG  LEU X 203      73.140  84.580  68.680  0.00  0.00            
ATOM   3212  CD1 LEU X 203      72.260  84.580  70.610  0.00  0.00            
ATOM   3213 HD11 LEU X 203      73.130  84.980  71.110  0.00  0.00            
ATOM   3214 HD12 LEU X 203      71.610  85.450  70.450  0.00  0.00            
ATOM   3215 HD13 LEU X 203      71.680  83.850  71.180  0.00  0.00            
ATOM   3216  CD2 LEU X 203      73.600  82.790  69.640  0.00  0.00            
ATOM   3217 HD21 LEU X 203      74.070  82.330  68.770  0.00  0.00            
ATOM   3218 HD22 LEU X 203      74.350  83.250  70.280  0.00  0.00            
ATOM   3219 HD23 LEU X 203      73.130  81.940  70.150  0.00  0.00            
ATOM   3220  C   LEU X 203      70.810  85.210  67.180  0.00  0.00            
ATOM   3221  O   LEU X 203      71.130  86.310  67.640  0.00  0.00            
ATOM   3222  N   VAL X 204      70.940  84.940  65.880  0.00  0.00            
ATOM   3223  H   VAL X 204      70.670  84.020  65.560  0.00  0.00            
ATOM   3224  CA  VAL X 204      71.350  85.880  64.860  0.00  0.00            
ATOM   3225  HA  VAL X 204      72.290  86.240  65.290  0.00  0.00            
ATOM   3226  CB  VAL X 204      71.740  85.300  63.500  0.00  0.00            
ATOM   3227  HB  VAL X 204      72.310  86.070  62.980  0.00  0.00            
ATOM   3228  CG1 VAL X 204      72.670  84.110  63.700  0.00  0.00            
ATOM   3229 HG11 VAL X 204      72.160  83.190  63.970  0.00  0.00            
ATOM   3230 HG12 VAL X 204      73.060  84.030  62.690  0.00  0.00            
ATOM   3231 HG13 VAL X 204      73.390  84.470  64.440  0.00  0.00            
ATOM   3232  CG2 VAL X 204      70.620  84.960  62.520  0.00  0.00            
ATOM   3233 HG21 VAL X 204      69.920  85.790  62.390  0.00  0.00            
ATOM   3234 HG22 VAL X 204      71.000  84.840  61.500  0.00  0.00            
ATOM   3235 HG23 VAL X 204      70.000  84.140  62.870  0.00  0.00            
ATOM   3236  C   VAL X 204      70.530  87.150  64.760  0.00  0.00            
ATOM   3237  O   VAL X 204      71.060  88.240  64.580  0.00  0.00            
ATOM   3238  N   VAL X 205      69.210  87.090  64.940  0.00  0.00            
ATOM   3239  H   VAL X 205      68.760  86.200  65.110  0.00  0.00            
ATOM   3240  CA  VAL X 205      68.300  88.220  64.810  0.00  0.00            
ATOM   3241  HA  VAL X 205      68.780  88.920  64.140  0.00  0.00            
ATOM   3242  CB  VAL X 205      66.920  87.850  64.250  0.00  0.00            
ATOM   3243  HB  VAL X 205      66.310  88.760  64.170  0.00  0.00            
ATOM   3244  CG1 VAL X 205      67.090  87.300  62.840  0.00  0.00            
ATOM   3245 HG11 VAL X 205      67.600  86.350  62.720  0.00  0.00            
ATOM   3246 HG12 VAL X 205      66.180  87.130  62.270  0.00  0.00            
ATOM   3247 HG13 VAL X 205      67.610  87.920  62.110  0.00  0.00            
ATOM   3248  CG2 VAL X 205      66.190  86.780  65.060  0.00  0.00            
ATOM   3249 HG21 VAL X 205      65.150  86.680  64.740  0.00  0.00            
ATOM   3250 HG22 VAL X 205      66.760  85.850  65.000  0.00  0.00            
ATOM   3251 HG23 VAL X 205      66.240  87.130  66.090  0.00  0.00            
ATOM   3252  C   VAL X 205      68.220  88.900  66.170  0.00  0.00            
ATOM   3253  O   VAL X 205      67.930  90.090  66.250  0.00  0.00            
ATOM   3254  N   GLU X 206      68.390  88.150  67.260  0.00  0.00            
ATOM   3255  H   GLU X 206      68.280  87.160  67.110  0.00  0.00            
ATOM   3256  CA  GLU X 206      68.450  88.620  68.630  0.00  0.00            
ATOM   3257  HA  GLU X 206      67.580  89.250  68.820  0.00  0.00            
ATOM   3258  CB  GLU X 206      68.400  87.420  69.560  0.00  0.00            
ATOM   3259  HB1 GLU X 206      69.230  86.750  69.350  0.00  0.00            
ATOM   3260  HB2 GLU X 206      67.470  86.910  69.310  0.00  0.00            
ATOM   3261  CG  GLU X 206      68.460  87.730  71.060  0.00  0.00            
ATOM   3262  HG1 GLU X 206      67.700  88.450  71.350  0.00  0.00            
ATOM   3263  HG2 GLU X 206      69.380  88.230  71.370  0.00  0.00            
ATOM   3264  CD  GLU X 206      68.320  86.490  71.930  0.00  0.00            
ATOM   3265  OE1 GLU X 206      67.190  86.240  72.400  0.00  0.00            
ATOM   3266  OE2 GLU X 206      69.350  85.820  72.150  0.00  0.00            
ATOM   3267  C   GLU X 206      69.710  89.450  68.840  0.00  0.00            
ATOM   3268  O   GLU X 206      69.750  90.460  69.530  0.00  0.00            
ATOM   3269  N   ARG X 207      70.780  88.990  68.170  0.00  0.00            
ATOM   3270  H   ARG X 207      70.760  88.070  67.760  0.00  0.00            
ATOM   3271  CA  ARG X 207      72.040  89.700  68.160  0.00  0.00            
ATOM   3272  HA  ARG X 207      72.270  90.050  69.170  0.00  0.00            
ATOM   3273  CB  ARG X 207      73.070  88.620  67.840  0.00  0.00            
ATOM   3274  HB1 ARG X 207      72.950  88.450  66.760  0.00  0.00            
ATOM   3275  HB2 ARG X 207      73.000  87.710  68.440  0.00  0.00            
ATOM   3276  CG  ARG X 207      74.500  89.110  68.060  0.00  0.00            
ATOM   3277  HG1 ARG X 207      74.780  89.770  67.240  0.00  0.00            
ATOM   3278  HG2 ARG X 207      75.080  88.190  68.000  0.00  0.00            
ATOM   3279  CD  ARG X 207      74.840  89.660  69.440  0.00  0.00            
ATOM   3280  HD1 ARG X 207      74.610  88.920  70.210  0.00  0.00            
ATOM   3281  HD2 ARG X 207      74.300  90.590  69.610  0.00  0.00            
ATOM   3282  NE  ARG X 207      76.270  89.910  69.560  0.00  0.00            
ATOM   3283  HE  ARG X 207      76.890  89.650  68.800  0.00  0.00            
ATOM   3284  CZ  ARG X 207      77.000  89.870  70.680  0.00  0.00            
ATOM   3285  NH1 ARG X 207      76.560  90.350  71.860  0.00  0.00            
ATOM   3286 HH11 ARG X 207      75.630  90.730  71.970  0.00  0.00            
ATOM   3287 HH12 ARG X 207      77.060  90.290  72.730  0.00  0.00            
ATOM   3288  NH2 ARG X 207      78.280  89.480  70.650  0.00  0.00            
ATOM   3289 HH21 ARG X 207      78.700  89.060  69.830  0.00  0.00            
ATOM   3290 HH22 ARG X 207      78.640  89.340  71.580  0.00  0.00            
ATOM   3291  C   ARG X 207      72.180  90.900  67.240  0.00  0.00            
ATOM   3292  O   ARG X 207      72.890  91.860  67.530  0.00  0.00            
ATOM   3293  N   GLU X 208      71.440  90.890  66.130  0.00  0.00            
ATOM   3294  H   GLU X 208      71.010  90.010  65.900  0.00  0.00            
ATOM   3295  CA  GLU X 208      71.350  92.050  65.260  0.00  0.00            
ATOM   3296  HA  GLU X 208      72.330  92.360  64.900  0.00  0.00            
ATOM   3297  CB  GLU X 208      70.500  91.590  64.080  0.00  0.00            
ATOM   3298  HB1 GLU X 208      69.440  91.660  64.310  0.00  0.00            
ATOM   3299  HB2 GLU X 208      70.660  90.580  63.710  0.00  0.00            
ATOM   3300  CG  GLU X 208      70.830  92.360  62.810  0.00  0.00            
ATOM   3301  HG1 GLU X 208      71.850  92.080  62.590  0.00  0.00            
ATOM   3302  HG2 GLU X 208      70.830  93.430  63.050  0.00  0.00            
ATOM   3303  CD  GLU X 208      69.770  92.090  61.740  0.00  0.00            
ATOM   3304  OE1 GLU X 208      69.270  93.120  61.240  0.00  0.00            
ATOM   3305  OE2 GLU X 208      69.280  90.950  61.620  0.00  0.00            
ATOM   3306  C   GLU X 208      70.600  93.140  66.010  0.00  0.00            
ATOM   3307  O   GLU X 208      71.020  94.300  66.030  0.00  0.00            
ATOM   3308  N   ARG X 209      69.500  92.810  66.690  0.00  0.00            
ATOM   3309  H   ARG X 209      69.170  91.850  66.620  0.00  0.00            
ATOM   3310  CA  ARG X 209      68.750  93.750  67.490  0.00  0.00            
ATOM   3311  HA  ARG X 209      68.430  94.560  66.820  0.00  0.00            
ATOM   3312  CB  ARG X 209      67.540  93.030  68.070  0.00  0.00            
ATOM   3313  HB1 ARG X 209      67.170  93.640  68.900  0.00  0.00            
ATOM   3314  HB2 ARG X 209      67.920  92.130  68.550  0.00  0.00            
ATOM   3315  CG  ARG X 209      66.410  92.760  67.080  0.00  0.00            
ATOM   3316  HG1 ARG X 209      66.730  92.440  66.090  0.00  0.00            
ATOM   3317  HG2 ARG X 209      65.710  93.600  67.020  0.00  0.00            
ATOM   3318  CD  ARG X 209      65.580  91.680  67.780  0.00  0.00            
ATOM   3319  HD1 ARG X 209      65.100  92.310  68.520  0.00  0.00            
ATOM   3320  HD2 ARG X 209      66.160  90.920  68.300  0.00  0.00            
ATOM   3321  NE  ARG X 209      64.560  91.100  66.910  0.00  0.00            
ATOM   3322  HE  ARG X 209      64.590  91.260  65.910  0.00  0.00            
ATOM   3323  CZ  ARG X 209      63.440  90.470  67.270  0.00  0.00            
ATOM   3324  NH1 ARG X 209      62.970  90.270  68.510  0.00  0.00            
ATOM   3325 HH11 ARG X 209      63.490  90.440  69.360  0.00  0.00            
ATOM   3326 HH12 ARG X 209      62.050  89.860  68.540  0.00  0.00            
ATOM   3327  NH2 ARG X 209      62.730  89.950  66.260  0.00  0.00            
ATOM   3328 HH21 ARG X 209      63.210  90.000  65.370  0.00  0.00            
ATOM   3329 HH22 ARG X 209      62.040  89.210  66.340  0.00  0.00            
ATOM   3330  C   ARG X 209      69.600  94.350  68.600  0.00  0.00            
ATOM   3331  O   ARG X 209      69.370  95.510  68.940  0.00  0.00            
ATOM   3332  N   GLU X 210      70.650  93.660  69.070  0.00  0.00            
ATOM   3333  H   GLU X 210      70.750  92.700  68.780  0.00  0.00            
ATOM   3334  CA  GLU X 210      71.640  94.210  69.980  0.00  0.00            
ATOM   3335  HA  GLU X 210      71.060  94.770  70.720  0.00  0.00            
ATOM   3336  CB  GLU X 210      72.270  93.040  70.720  0.00  0.00            
ATOM   3337  HB1 GLU X 210      73.070  92.710  70.060  0.00  0.00            
ATOM   3338  HB2 GLU X 210      71.590  92.200  70.860  0.00  0.00            
ATOM   3339  CG  GLU X 210      72.830  93.540  72.050  0.00  0.00            
ATOM   3340  HG1 GLU X 210      71.950  93.730  72.670  0.00  0.00            
ATOM   3341  HG2 GLU X 210      73.390  94.470  71.910  0.00  0.00            
ATOM   3342  CD  GLU X 210      73.760  92.550  72.740  0.00  0.00            
ATOM   3343  OE1 GLU X 210      74.590  93.040  73.540  0.00  0.00            
ATOM   3344  OE2 GLU X 210      73.910  91.400  72.280  0.00  0.00            
ATOM   3345  C   GLU X 210      72.540  95.270  69.360  0.00  0.00            
ATOM   3346  O   GLU X 210      72.820  96.270  70.020  0.00  0.00            
ATOM   3347  N   ILE X 211      72.930  95.180  68.080  0.00  0.00            
ATOM   3348  H   ILE X 211      72.560  94.400  67.570  0.00  0.00            
ATOM   3349  CA  ILE X 211      73.640  96.210  67.340  0.00  0.00            
ATOM   3350  HA  ILE X 211      74.400  96.670  67.970  0.00  0.00            
ATOM   3351  CB  ILE X 211      74.400  95.650  66.150  0.00  0.00            
ATOM   3352  HB  ILE X 211      73.650  95.500  65.370  0.00  0.00            
ATOM   3353  CG2 ILE X 211      75.320  96.730  65.600  0.00  0.00            
ATOM   3354 HG21 ILE X 211      76.050  96.990  66.370  0.00  0.00            
ATOM   3355 HG22 ILE X 211      75.940  96.420  64.750  0.00  0.00            
ATOM   3356 HG23 ILE X 211      74.840  97.670  65.300  0.00  0.00            
ATOM   3357  CG1 ILE X 211      75.120  94.330  66.420  0.00  0.00            
ATOM   3358 HG11 ILE X 211      74.300  93.630  66.540  0.00  0.00            
ATOM   3359 HG12 ILE X 211      75.760  94.460  67.290  0.00  0.00            
ATOM   3360  CD  ILE X 211      75.880  93.840  65.190  0.00  0.00            
ATOM   3361  HD1 ILE X 211      75.160  93.710  64.380  0.00  0.00            
ATOM   3362  HD2 ILE X 211      76.660  94.550  64.900  0.00  0.00            
ATOM   3363  HD3 ILE X 211      76.410  92.910  65.390  0.00  0.00            
ATOM   3364  C   ILE X 211      72.660  97.290  66.890  0.00  0.00            
ATOM   3365  O   ILE X 211      72.960  98.460  67.100  0.00  0.00            
ATOM   3366  N   LYS X 212      71.390  96.930  66.680  0.00  0.00            
ATOM   3367  H   LYS X 212      71.160  95.950  66.690  0.00  0.00            
ATOM   3368  CA  LYS X 212      70.400  97.920  66.320  0.00  0.00            
ATOM   3369  HA  LYS X 212      70.840  98.610  65.590  0.00  0.00            
ATOM   3370  CB  LYS X 212      69.120  97.330  65.720  0.00  0.00            
ATOM   3371  HB1 LYS X 212      68.350  98.090  65.670  0.00  0.00            
ATOM   3372  HB2 LYS X 212      68.810  96.470  66.320  0.00  0.00            
ATOM   3373  CG  LYS X 212      69.490  96.840  64.330  0.00  0.00            
ATOM   3374  HG1 LYS X 212      70.250  96.070  64.390  0.00  0.00            
ATOM   3375  HG2 LYS X 212      69.820  97.660  63.680  0.00  0.00            
ATOM   3376  CD  LYS X 212      68.200  96.310  63.700  0.00  0.00            
ATOM   3377  HD1 LYS X 212      67.450  97.100  63.830  0.00  0.00            
ATOM   3378  HD2 LYS X 212      67.730  95.470  64.210  0.00  0.00            
ATOM   3379  CE  LYS X 212      68.250  96.020  62.210  0.00  0.00            
ATOM   3380  HE1 LYS X 212      68.920  95.170  62.080  0.00  0.00            
ATOM   3381  HE2 LYS X 212      68.730  96.770  61.580  0.00  0.00            
ATOM   3382  NZ  LYS X 212      66.940  95.700  61.630  0.00  0.00            
ATOM   3383  HZ1 LYS X 212      67.070  95.080  60.840  0.00  0.00            
ATOM   3384  HZ2 LYS X 212      66.330  95.220  62.270  0.00  0.00            
ATOM   3385  HZ3 LYS X 212      66.440  96.520  61.320  0.00  0.00            
ATOM   3386  C   LYS X 212      70.160  98.790  67.550  0.00  0.00            
ATOM   3387  O   LYS X 212      69.820  99.920  67.230  0.00  0.00            
ATOM   3388  N   ALA X 213      70.370  98.300  68.770  0.00  0.00            
ATOM   3389  H   ALA X 213      70.510  97.300  68.810  0.00  0.00            
ATOM   3390  CA  ALA X 213      70.370  99.090  69.990  0.00  0.00            
ATOM   3391  HA  ALA X 213      69.680  99.910  69.820  0.00  0.00            
ATOM   3392  CB  ALA X 213      69.880  98.330  71.220  0.00  0.00            
ATOM   3393  HB1 ALA X 213      68.800  98.210  71.070  0.00  0.00            
ATOM   3394  HB2 ALA X 213      70.510  97.460  71.370  0.00  0.00            
ATOM   3395  HB3 ALA X 213      70.120  98.930  72.090  0.00  0.00            
ATOM   3396  C   ALA X 213      71.670  99.870  70.160  0.00  0.00            
ATOM   3397  O   ALA X 213      71.540 101.040  70.510  0.00  0.00            
ATOM   3398  N   PHE X 214      72.840  99.260  69.970  0.00  0.00            
ATOM   3399  H   PHE X 214      72.860  98.270  69.780  0.00  0.00            
ATOM   3400  CA  PHE X 214      74.120  99.840  70.340  0.00  0.00            
ATOM   3401  HA  PHE X 214      74.180 100.110  71.400  0.00  0.00            
ATOM   3402  CB  PHE X 214      75.210  98.800  70.100  0.00  0.00            
ATOM   3403  HB1 PHE X 214      74.970  98.440  69.100  0.00  0.00            
ATOM   3404  HB2 PHE X 214      75.010  97.990  70.800  0.00  0.00            
ATOM   3405  CG  PHE X 214      76.650  99.210  70.250  0.00  0.00            
ATOM   3406  CD1 PHE X 214      77.220  99.260  71.520  0.00  0.00            
ATOM   3407  HD1 PHE X 214      76.770  98.820  72.400  0.00  0.00            
ATOM   3408  CE1 PHE X 214      78.520  99.730  71.770  0.00  0.00            
ATOM   3409  HE1 PHE X 214      79.090  99.630  72.680  0.00  0.00            
ATOM   3410  CZ  PHE X 214      79.120 100.250  70.620  0.00  0.00            
ATOM   3411  HZ  PHE X 214      80.080 100.760  70.690  0.00  0.00            
ATOM   3412  CE2 PHE X 214      78.510 100.370  69.370  0.00  0.00            
ATOM   3413  HE2 PHE X 214      78.990 100.990  68.630  0.00  0.00            
ATOM   3414  CD2 PHE X 214      77.260  99.800  69.130  0.00  0.00            
ATOM   3415  HD2 PHE X 214      76.790 100.030  68.180  0.00  0.00            
ATOM   3416  C   PHE X 214      74.410 101.090  69.530  0.00  0.00            
ATOM   3417  O   PHE X 214      74.430 101.080  68.300  0.00  0.00            
ATOM   3418  N   VAL X 215      74.710 102.170  70.240  0.00  0.00            
ATOM   3419  H   VAL X 215      74.580 102.090  71.240  0.00  0.00            
ATOM   3420  CA  VAL X 215      75.100 103.460  69.700  0.00  0.00            
ATOM   3421  HA  VAL X 215      75.200 103.440  68.620  0.00  0.00            
ATOM   3422  CB  VAL X 215      74.100 104.550  70.060  0.00  0.00            
ATOM   3423  HB  VAL X 215      73.930 104.610  71.130  0.00  0.00            
ATOM   3424  CG1 VAL X 215      74.390 105.910  69.430  0.00  0.00            
ATOM   3425 HG11 VAL X 215      74.300 105.900  68.340  0.00  0.00            
ATOM   3426 HG12 VAL X 215      73.660 106.550  69.930  0.00  0.00            
ATOM   3427 HG13 VAL X 215      75.390 106.210  69.750  0.00  0.00            
ATOM   3428  CG2 VAL X 215      72.710 104.200  69.540  0.00  0.00            
ATOM   3429 HG21 VAL X 215      72.240 103.400  70.110  0.00  0.00            
ATOM   3430 HG22 VAL X 215      72.170 105.140  69.630  0.00  0.00            
ATOM   3431 HG23 VAL X 215      72.740 103.860  68.500  0.00  0.00            
ATOM   3432  C   VAL X 215      76.420 103.760  70.400  0.00  0.00            
ATOM   3433  O   VAL X 215      76.550 103.710  71.620  0.00  0.00            
ATOM   3434  N   PRO X 216      77.480 104.050  69.640  0.00  0.00            
ATOM   3435  CD  PRO X 216      77.520 104.000  68.190  0.00  0.00            
ATOM   3436  HD1 PRO X 216      76.780 104.660  67.750  0.00  0.00            
ATOM   3437  HD2 PRO X 216      77.370 102.960  67.890  0.00  0.00            
ATOM   3438  CG  PRO X 216      78.860 104.530  67.680  0.00  0.00            
ATOM   3439  HG1 PRO X 216      78.860 105.620  67.590  0.00  0.00            
ATOM   3440  HG2 PRO X 216      79.190 103.990  66.790  0.00  0.00            
ATOM   3441  CB  PRO X 216      79.800 104.130  68.810  0.00  0.00            
ATOM   3442  HB1 PRO X 216      80.570 104.890  68.900  0.00  0.00            
ATOM   3443  HB2 PRO X 216      80.340 103.190  68.770  0.00  0.00            
ATOM   3444  CA  PRO X 216      78.880 104.140  70.030  0.00  0.00            
ATOM   3445  HA  PRO X 216      79.100 103.210  70.560  0.00  0.00            
ATOM   3446  C   PRO X 216      79.120 105.330  70.940  0.00  0.00            
ATOM   3447  O   PRO X 216      78.340 106.280  70.810  0.00  0.00            
ATOM   3448  N   GLU X 217      80.230 105.360  71.680  0.00  0.00            
ATOM   3449  H   GLU X 217      80.760 104.500  71.690  0.00  0.00            
ATOM   3450  CA  GLU X 217      80.870 106.490  72.320  0.00  0.00            
ATOM   3451  HA  GLU X 217      80.350 107.390  72.010  0.00  0.00            
ATOM   3452  CB  GLU X 217      80.760 106.510  73.840  0.00  0.00            
ATOM   3453  HB1 GLU X 217      81.460 107.210  74.280  0.00  0.00            
ATOM   3454  HB2 GLU X 217      81.150 105.550  74.170  0.00  0.00            
ATOM   3455  CG  GLU X 217      79.380 106.760  74.450  0.00  0.00            
ATOM   3456  HG1 GLU X 217      78.540 106.180  74.080  0.00  0.00            
ATOM   3457  HG2 GLU X 217      79.180 107.800  74.200  0.00  0.00            
ATOM   3458  CD  GLU X 217      79.400 106.660  75.970  0.00  0.00            
ATOM   3459  OE1 GLU X 217      79.960 107.540  76.660  0.00  0.00            
ATOM   3460  OE2 GLU X 217      78.680 105.790  76.500  0.00  0.00            
ATOM   3461  C   GLU X 217      82.250 106.700  71.720  0.00  0.00            
ATOM   3462  O   GLU X 217      82.810 105.760  71.150  0.00  0.00            
ATOM   3463  N   GLU X 218      82.820 107.890  71.950  0.00  0.00            
ATOM   3464  H   GLU X 218      82.240 108.570  72.410  0.00  0.00            
ATOM   3465  CA  GLU X 218      84.210 108.200  71.710  0.00  0.00            
ATOM   3466  HA  GLU X 218      84.700 107.250  71.500  0.00  0.00            
ATOM   3467  CB  GLU X 218      84.420 109.110  70.500  0.00  0.00            
ATOM   3468  HB1 GLU X 218      84.080 108.480  69.680  0.00  0.00            
ATOM   3469  HB2 GLU X 218      85.490 109.240  70.310  0.00  0.00            
ATOM   3470  CG  GLU X 218      83.720 110.450  70.310  0.00  0.00            
ATOM   3471  HG1 GLU X 218      84.070 110.970  69.420  0.00  0.00            
ATOM   3472  HG2 GLU X 218      83.860 111.180  71.110  0.00  0.00            
ATOM   3473  CD  GLU X 218      82.220 110.300  70.090  0.00  0.00            
ATOM   3474  OE1 GLU X 218      81.880 109.760  69.010  0.00  0.00            
ATOM   3475  OE2 GLU X 218      81.360 110.650  70.920  0.00  0.00            
ATOM   3476  C   GLU X 218      84.880 108.950  72.850  0.00  0.00            
ATOM   3477  O   GLU X 218      84.170 109.590  73.620  0.00  0.00            
ATOM   3478  N   PHE X 219      86.210 108.840  72.980  0.00  0.00            
ATOM   3479  H   PHE X 219      86.740 108.350  72.270  0.00  0.00            
ATOM   3480  CA  PHE X 219      87.020 109.320  74.070  0.00  0.00            
ATOM   3481  HA  PHE X 219      86.750 110.310  74.450  0.00  0.00            
ATOM   3482  CB  PHE X 219      87.150 108.240  75.140  0.00  0.00            
ATOM   3483  HB1 PHE X 219      86.170 108.120  75.620  0.00  0.00            
ATOM   3484  HB2 PHE X 219      87.810 108.700  75.880  0.00  0.00            
ATOM   3485  CG  PHE X 219      87.570 106.820  74.850  0.00  0.00            
ATOM   3486  CD1 PHE X 219      86.700 105.900  74.240  0.00  0.00            
ATOM   3487  HD1 PHE X 219      85.810 106.300  73.790  0.00  0.00            
ATOM   3488  CE1 PHE X 219      87.020 104.540  74.230  0.00  0.00            
ATOM   3489  HE1 PHE X 219      86.390 103.760  73.810  0.00  0.00            
ATOM   3490  CZ  PHE X 219      88.260 104.080  74.690  0.00  0.00            
ATOM   3491  HZ  PHE X 219      88.500 103.030  74.690  0.00  0.00            
ATOM   3492  CE2 PHE X 219      89.140 104.990  75.290  0.00  0.00            
ATOM   3493  HE2 PHE X 219      90.060 104.590  75.710  0.00  0.00            
ATOM   3494  CD2 PHE X 219      88.760 106.330  75.410  0.00  0.00            
ATOM   3495  HD2 PHE X 219      89.470 107.010  75.840  0.00  0.00            
ATOM   3496  C   PHE X 219      88.430 109.630  73.570  0.00  0.00            
ATOM   3497  O   PHE X 219      88.800 109.250  72.470  0.00  0.00            
ATOM   3498  N   TRP X 220      89.190 110.420  74.340  0.00  0.00            
ATOM   3499  H   TRP X 220      88.830 110.630  75.260  0.00  0.00            
ATOM   3500  CA  TRP X 220      90.610 110.580  74.160  0.00  0.00            
ATOM   3501  HA  TRP X 220      90.920 110.140  73.210  0.00  0.00            
ATOM   3502  CB  TRP X 220      90.950 112.060  74.000  0.00  0.00            
ATOM   3503  HB1 TRP X 220      92.020 112.230  74.140  0.00  0.00            
ATOM   3504  HB2 TRP X 220      90.450 112.680  74.750  0.00  0.00            
ATOM   3505  CG  TRP X 220      90.550 112.580  72.650  0.00  0.00            
ATOM   3506  CD1 TRP X 220      91.390 112.850  71.620  0.00  0.00            
ATOM   3507  HD1 TRP X 220      92.460 112.680  71.590  0.00  0.00            
ATOM   3508  NE1 TRP X 220      90.620 113.350  70.590  0.00  0.00            
ATOM   3509  HE1 TRP X 220      91.050 113.720  69.760  0.00  0.00            
ATOM   3510  CE2 TRP X 220      89.300 113.530  70.950  0.00  0.00            
ATOM   3511  CZ2 TRP X 220      88.180 113.880  70.190  0.00  0.00            
ATOM   3512  HZ2 TRP X 220      88.230 114.080  69.130  0.00  0.00            
ATOM   3513  CH2 TRP X 220      86.950 113.710  70.840  0.00  0.00            
ATOM   3514  HH2 TRP X 220      86.040 113.920  70.300  0.00  0.00            
ATOM   3515  CZ3 TRP X 220      86.850 113.470  72.220  0.00  0.00            
ATOM   3516  HZ3 TRP X 220      85.850 113.480  72.630  0.00  0.00            
ATOM   3517  CE3 TRP X 220      87.990 113.100  72.940  0.00  0.00            
ATOM   3518  HE3 TRP X 220      87.990 112.850  74.000  0.00  0.00            
ATOM   3519  CD2 TRP X 220      89.220 113.050  72.280  0.00  0.00            
ATOM   3520  C   TRP X 220      91.460 109.890  75.220  0.00  0.00            
ATOM   3521  O   TRP X 220      91.080 109.820  76.390  0.00  0.00            
ATOM   3522  N   GLU X 221      92.560 109.290  74.760  0.00  0.00            
ATOM   3523  H   GLU X 221      92.840 109.410  73.790  0.00  0.00            
ATOM   3524  CA  GLU X 221      93.580 108.720  75.610  0.00  0.00            
ATOM   3525  HA  GLU X 221      93.400 108.990  76.650  0.00  0.00            
ATOM   3526  CB  GLU X 221      93.660 107.200  75.740  0.00  0.00            
ATOM   3527  HB1 GLU X 221      94.640 106.910  76.110  0.00  0.00            
ATOM   3528  HB2 GLU X 221      93.580 106.710  74.770  0.00  0.00            
ATOM   3529  CG  GLU X 221      92.560 106.610  76.620  0.00  0.00            
ATOM   3530  HG1 GLU X 221      91.650 106.840  76.080  0.00  0.00            
ATOM   3531  HG2 GLU X 221      92.450 107.240  77.500  0.00  0.00            
ATOM   3532  CD  GLU X 221      92.680 105.110  76.890  0.00  0.00            
ATOM   3533  OE1 GLU X 221      92.080 104.680  77.900  0.00  0.00            
ATOM   3534  OE2 GLU X 221      93.300 104.290  76.180  0.00  0.00            
ATOM   3535  C   GLU X 221      94.920 109.350  75.280  0.00  0.00            
ATOM   3536  O   GLU X 221      95.110 109.750  74.130  0.00  0.00            
ATOM   3537  N   VAL X 222      95.900 109.370  76.190  0.00  0.00            
ATOM   3538  H   VAL X 222      95.630 108.910  77.060  0.00  0.00            
ATOM   3539  CA  VAL X 222      97.060 110.240  76.200  0.00  0.00            
ATOM   3540  HA  VAL X 222      97.320 110.550  75.190  0.00  0.00            
ATOM   3541  CB  VAL X 222      96.750 111.480  77.040  0.00  0.00            
ATOM   3542  HB  VAL X 222      96.750 111.190  78.090  0.00  0.00            
ATOM   3543  CG1 VAL X 222      97.830 112.510  76.730  0.00  0.00            
ATOM   3544 HG11 VAL X 222      98.820 112.060  76.740  0.00  0.00            
ATOM   3545 HG12 VAL X 222      97.860 112.830  75.680  0.00  0.00            
ATOM   3546 HG13 VAL X 222      97.820 113.350  77.420  0.00  0.00            
ATOM   3547  CG2 VAL X 222      95.450 112.220  76.750  0.00  0.00            
ATOM   3548 HG21 VAL X 222      95.390 112.460  75.690  0.00  0.00            
ATOM   3549 HG22 VAL X 222      94.630 111.590  77.090  0.00  0.00            
ATOM   3550 HG23 VAL X 222      95.370 113.180  77.270  0.00  0.00            
ATOM   3551  C   VAL X 222      98.300 109.510  76.690  0.00  0.00            
ATOM   3552  O   VAL X 222      98.420 109.200  77.870  0.00  0.00            
ATOM   3553  N   ASP X 223      99.190 109.140  75.760  0.00  0.00            
ATOM   3554  H   ASP X 223      99.000 109.460  74.820  0.00  0.00            
ATOM   3555  CA  ASP X 223     100.450 108.470  76.020  0.00  0.00            
ATOM   3556  HA  ASP X 223     100.440 108.200  77.070  0.00  0.00            
ATOM   3557  CB  ASP X 223     100.420 107.120  75.310  0.00  0.00            
ATOM   3558  HB1 ASP X 223      99.460 106.630  75.440  0.00  0.00            
ATOM   3559  HB2 ASP X 223     101.180 106.460  75.750  0.00  0.00            
ATOM   3560  CG  ASP X 223     100.740 107.280  73.830  0.00  0.00            
ATOM   3561  OD1 ASP X 223     101.950 107.450  73.560  0.00  0.00            
ATOM   3562  OD2 ASP X 223      99.820 107.190  72.990  0.00  0.00            
ATOM   3563  C   ASP X 223     101.600 109.420  75.720  0.00  0.00            
ATOM   3564  O   ASP X 223     101.510 110.370  74.940  0.00  0.00            
ATOM   3565  N   ALA X 224     102.790 109.080  76.200  0.00  0.00            
ATOM   3566  H   ALA X 224     102.780 108.310  76.850  0.00  0.00            
ATOM   3567  CA  ALA X 224     103.960 109.950  76.170  0.00  0.00            
ATOM   3568  HA  ALA X 224     103.880 110.600  75.310  0.00  0.00            
ATOM   3569  CB  ALA X 224     103.990 110.860  77.390  0.00  0.00            
ATOM   3570  HB1 ALA X 224     104.320 111.820  76.990  0.00  0.00            
ATOM   3571  HB2 ALA X 224     103.040 111.100  77.870  0.00  0.00            
ATOM   3572  HB3 ALA X 224     104.720 110.460  78.110  0.00  0.00            
ATOM   3573  C   ALA X 224     105.260 109.170  75.990  0.00  0.00            
ATOM   3574  O   ALA X 224     105.310 107.970  76.250  0.00  0.00            
ATOM   3575  N   SER X 225     106.350 109.860  75.670  0.00  0.00            
ATOM   3576  H   SER X 225     106.370 110.860  75.500  0.00  0.00            
ATOM   3577  CA  SER X 225     107.680 109.300  75.820  0.00  0.00            
ATOM   3578  HA  SER X 225     107.640 108.350  76.350  0.00  0.00            
ATOM   3579  CB  SER X 225     108.340 109.080  74.460  0.00  0.00            
ATOM   3580  HB1 SER X 225     108.700 110.020  74.060  0.00  0.00            
ATOM   3581  HB2 SER X 225     107.590 108.670  73.770  0.00  0.00            
ATOM   3582  OG  SER X 225     109.420 108.170  74.520  0.00  0.00            
ATOM   3583  HG  SER X 225     109.730 107.960  73.630  0.00  0.00            
ATOM   3584  C   SER X 225     108.550 110.230  76.650  0.00  0.00            
ATOM   3585  O   SER X 225     108.370 111.440  76.690  0.00  0.00            
ATOM   3586  N   THR X 226     109.400 109.630  77.500  0.00  0.00            
ATOM   3587  H   THR X 226     109.500 108.620  77.450  0.00  0.00            
ATOM   3588  CA  THR X 226     110.060 110.350  78.570  0.00  0.00            
ATOM   3589  HA  THR X 226     110.000 111.410  78.350  0.00  0.00            
ATOM   3590  CB  THR X 226     109.140 110.180  79.780  0.00  0.00            
ATOM   3591  HB  THR X 226     109.670 110.730  80.560  0.00  0.00            
ATOM   3592  CG2 THR X 226     107.700 110.680  79.670  0.00  0.00            
ATOM   3593 HG21 THR X 226     107.720 111.690  79.280  0.00  0.00            
ATOM   3594 HG22 THR X 226     107.080 110.000  79.090  0.00  0.00            
ATOM   3595 HG23 THR X 226     107.370 110.730  80.710  0.00  0.00            
ATOM   3596  OG1 THR X 226     109.130 108.830  80.180  0.00  0.00            
ATOM   3597  HG1 THR X 226     108.490 108.330  79.660  0.00  0.00            
ATOM   3598  C   THR X 226     111.450 109.910  78.980  0.00  0.00            
ATOM   3599  O   THR X 226     111.860 108.780  78.740  0.00  0.00            
ATOM   3600  N   THR X 227     112.220 110.800  79.630  0.00  0.00            
ATOM   3601  H   THR X 227     111.800 111.690  79.860  0.00  0.00            
ATOM   3602  CA  THR X 227     113.570 110.570  80.090  0.00  0.00            
ATOM   3603  HA  THR X 227     113.940 109.660  79.630  0.00  0.00            
ATOM   3604  CB  THR X 227     114.580 111.650  79.700  0.00  0.00            
ATOM   3605  HB  THR X 227     114.250 112.520  80.270  0.00  0.00            
ATOM   3606  CG2 THR X 227     116.070 111.430  79.980  0.00  0.00            
ATOM   3607 HG21 THR X 227     116.110 110.970  80.960  0.00  0.00            
ATOM   3608 HG22 THR X 227     116.440 110.820  79.150  0.00  0.00            
ATOM   3609 HG23 THR X 227     116.470 112.440  79.920  0.00  0.00            
ATOM   3610  OG1 THR X 227     114.460 111.930  78.320  0.00  0.00            
ATOM   3611  HG1 THR X 227     114.430 112.890  78.320  0.00  0.00            
ATOM   3612  C   THR X 227     113.660 110.260  81.570  0.00  0.00            
ATOM   3613  O   THR X 227     113.640 111.190  82.370  0.00  0.00            
ATOM   3614  N   THR X 228     113.950 108.990  81.890  0.00  0.00            
ATOM   3615  H   THR X 228     114.020 108.280  81.170  0.00  0.00            
ATOM   3616  CA  THR X 228     114.060 108.580  83.270  0.00  0.00            
ATOM   3617  HA  THR X 228     113.220 109.020  83.800  0.00  0.00            
ATOM   3618  CB  THR X 228     113.760 107.090  83.440  0.00  0.00            
ATOM   3619  HB  THR X 228     113.780 106.900  84.520  0.00  0.00            
ATOM   3620  CG2 THR X 228     112.400 106.670  82.920  0.00  0.00            
ATOM   3621 HG21 THR X 228     112.320 107.020  81.890  0.00  0.00            
ATOM   3622 HG22 THR X 228     112.310 105.580  82.950  0.00  0.00            
ATOM   3623 HG23 THR X 228     111.600 107.110  83.510  0.00  0.00            
ATOM   3624  OG1 THR X 228     114.660 106.190  82.830  0.00  0.00            
ATOM   3625  HG1 THR X 228     114.990 106.570  82.010  0.00  0.00            
ATOM   3626  C   THR X 228     115.360 108.900  84.010  0.00  0.00            
ATOM   3627  O   THR X 228     116.410 109.030  83.380  0.00  0.00            
ATOM   3628  N   PRO X 229     115.370 108.890  85.340  0.00  0.00            
ATOM   3629  CD  PRO X 229     114.190 109.020  86.180  0.00  0.00            
ATOM   3630  HD1 PRO X 229     113.540 108.180  85.910  0.00  0.00            
ATOM   3631  HD2 PRO X 229     113.670 109.970  86.070  0.00  0.00            
ATOM   3632  CG  PRO X 229     114.710 108.870  87.600  0.00  0.00            
ATOM   3633  HG1 PRO X 229     114.870 107.820  87.850  0.00  0.00            
ATOM   3634  HG2 PRO X 229     114.030 109.360  88.290  0.00  0.00            
ATOM   3635  CB  PRO X 229     116.060 109.570  87.500  0.00  0.00            
ATOM   3636  HB1 PRO X 229     116.680 109.190  88.310  0.00  0.00            
ATOM   3637  HB2 PRO X 229     115.970 110.650  87.630  0.00  0.00            
ATOM   3638  CA  PRO X 229     116.560 109.210  86.100  0.00  0.00            
ATOM   3639  HA  PRO X 229     117.030 110.110  85.700  0.00  0.00            
ATOM   3640  C   PRO X 229     117.570 108.070  86.020  0.00  0.00            
ATOM   3641  O   PRO X 229     118.740 108.440  86.130  0.00  0.00            
ATOM   3642  N   SER X 230     117.360 106.810  85.640  0.00  0.00            
ATOM   3643  H   SER X 230     116.440 106.440  85.420  0.00  0.00            
ATOM   3644  CA  SER X 230     118.410 105.890  85.250  0.00  0.00            
ATOM   3645  HA  SER X 230     119.210 106.080  85.960  0.00  0.00            
ATOM   3646  CB  SER X 230     117.800 104.500  85.380  0.00  0.00            
ATOM   3647  HB1 SER X 230     117.470 104.430  86.410  0.00  0.00            
ATOM   3648  HB2 SER X 230     118.520 103.710  85.140  0.00  0.00            
ATOM   3649  OG  SER X 230     116.670 104.400  84.540  0.00  0.00            
ATOM   3650  HG  SER X 230     116.620 103.550  84.100  0.00  0.00            
ATOM   3651  C   SER X 230     119.010 106.170  83.880  0.00  0.00            
ATOM   3652  O   SER X 230     120.000 105.550  83.510  0.00  0.00            
ATOM   3653  N   GLY X 231     118.500 107.080  83.040  0.00  0.00            
ATOM   3654  H   GLY X 231     117.660 107.540  83.350  0.00  0.00            
ATOM   3655  CA  GLY X 231     118.970 107.410  81.700  0.00  0.00            
ATOM   3656  HA1 GLY X 231     119.990 107.070  81.580  0.00  0.00            
ATOM   3657  HA2 GLY X 231     118.870 108.470  81.490  0.00  0.00            
ATOM   3658  C   GLY X 231     118.270 106.590  80.620  0.00  0.00            
ATOM   3659  O   GLY X 231     118.770 106.720  79.510  0.00  0.00            
ATOM   3660  N   GLU X 232     117.200 105.860  80.930  0.00  0.00            
ATOM   3661  H   GLU X 232     116.980 105.760  81.910  0.00  0.00            
ATOM   3662  CA  GLU X 232     116.370 105.130  80.000  0.00  0.00            
ATOM   3663  HA  GLU X 232     117.050 104.830  79.200  0.00  0.00            
ATOM   3664  CB  GLU X 232     115.830 103.830  80.580  0.00  0.00            
ATOM   3665  HB1 GLU X 232     115.170 103.310  79.890  0.00  0.00            
ATOM   3666  HB2 GLU X 232     115.120 104.040  81.380  0.00  0.00            
ATOM   3667  CG  GLU X 232     117.040 103.040  81.070  0.00  0.00            
ATOM   3668  HG1 GLU X 232     117.830 103.640  81.530  0.00  0.00            
ATOM   3669  HG2 GLU X 232     117.440 102.510  80.200  0.00  0.00            
ATOM   3670  CD  GLU X 232     116.560 102.020  82.090  0.00  0.00            
ATOM   3671  OE1 GLU X 232     115.870 101.020  81.780  0.00  0.00            
ATOM   3672  OE2 GLU X 232     116.660 102.200  83.320  0.00  0.00            
ATOM   3673  C   GLU X 232     115.200 105.940  79.440  0.00  0.00            
ATOM   3674  O   GLU X 232     114.810 106.940  80.040  0.00  0.00            
ATOM   3675  N   ALA X 233     114.700 105.560  78.270  0.00  0.00            
ATOM   3676  H   ALA X 233     115.120 104.740  77.850  0.00  0.00            
ATOM   3677  CA  ALA X 233     113.470 106.100  77.730  0.00  0.00            
ATOM   3678  HA  ALA X 233     113.270 107.070  78.180  0.00  0.00            
ATOM   3679  CB  ALA X 233     113.670 106.250  76.220  0.00  0.00            
ATOM   3680  HB1 ALA X 233     112.880 106.930  75.900  0.00  0.00            
ATOM   3681  HB2 ALA X 233     114.660 106.640  75.990  0.00  0.00            
ATOM   3682  HB3 ALA X 233     113.610 105.330  75.640  0.00  0.00            
ATOM   3683  C   ALA X 233     112.300 105.170  78.030  0.00  0.00            
ATOM   3684  O   ALA X 233     112.400 103.960  77.810  0.00  0.00            
ATOM   3685  N   LEU X 234     111.230 105.750  78.570  0.00  0.00            
ATOM   3686  H   LEU X 234     111.290 106.740  78.760  0.00  0.00            
ATOM   3687  CA  LEU X 234     110.060 105.050  79.070  0.00  0.00            
ATOM   3688  HA  LEU X 234     110.100 104.000  78.770  0.00  0.00            
ATOM   3689  CB  LEU X 234     110.000 105.240  80.580  0.00  0.00            
ATOM   3690  HB1 LEU X 234     110.170 106.270  80.860  0.00  0.00            
ATOM   3691  HB2 LEU X 234     110.870 104.690  80.940  0.00  0.00            
ATOM   3692  CG  LEU X 234     108.710 104.750  81.240  0.00  0.00            
ATOM   3693  HG  LEU X 234     107.880 105.350  80.870  0.00  0.00            
ATOM   3694  CD1 LEU X 234     108.490 103.240  81.200  0.00  0.00            
ATOM   3695 HD11 LEU X 234     109.260 102.750  81.800  0.00  0.00            
ATOM   3696 HD12 LEU X 234     107.570 102.910  81.680  0.00  0.00            
ATOM   3697 HD13 LEU X 234     108.530 102.920  80.160  0.00  0.00            
ATOM   3698  CD2 LEU X 234     108.900 105.140  82.700  0.00  0.00            
ATOM   3699 HD21 LEU X 234     108.040 104.660  83.180  0.00  0.00            
ATOM   3700 HD22 LEU X 234     109.850 104.760  83.090  0.00  0.00            
ATOM   3701 HD23 LEU X 234     108.780 106.200  82.930  0.00  0.00            
ATOM   3702  C   LEU X 234     108.820 105.610  78.390  0.00  0.00            
ATOM   3703  O   LEU X 234     108.480 106.790  78.510  0.00  0.00            
ATOM   3704  N   ALA X 235     108.150 104.780  77.590  0.00  0.00            
ATOM   3705  H   ALA X 235     108.720 104.020  77.250  0.00  0.00            
ATOM   3706  CA  ALA X 235     106.780 104.920  77.130  0.00  0.00            
ATOM   3707  HA  ALA X 235     106.530 105.880  76.700  0.00  0.00            
ATOM   3708  CB  ALA X 235     106.690 103.930  75.970  0.00  0.00            
ATOM   3709  HB1 ALA X 235     105.760 104.070  75.420  0.00  0.00            
ATOM   3710  HB2 ALA X 235     107.500 104.180  75.280  0.00  0.00            
ATOM   3711  HB3 ALA X 235     106.750 102.920  76.360  0.00  0.00            
ATOM   3712  C   ALA X 235     105.720 104.580  78.170  0.00  0.00            
ATOM   3713  O   ALA X 235     105.700 103.530  78.800  0.00  0.00            
ATOM   3714  N   LEU X 236     104.850 105.550  78.470  0.00  0.00            
ATOM   3715  H   LEU X 236     105.060 106.430  78.020  0.00  0.00            
ATOM   3716  CA  LEU X 236     103.760 105.480  79.420  0.00  0.00            
ATOM   3717  HA  LEU X 236     103.580 104.430  79.640  0.00  0.00            
ATOM   3718  CB  LEU X 236     104.240 106.010  80.770  0.00  0.00            
ATOM   3719  HB1 LEU X 236     105.230 105.550  80.880  0.00  0.00            
ATOM   3720  HB2 LEU X 236     103.540 105.550  81.460  0.00  0.00            
ATOM   3721  CG  LEU X 236     104.380 107.490  81.110  0.00  0.00            
ATOM   3722  HG  LEU X 236     103.370 107.900  81.160  0.00  0.00            
ATOM   3723  CD1 LEU X 236     105.000 107.780  82.480  0.00  0.00            
ATOM   3724 HD11 LEU X 236     104.860 108.850  82.640  0.00  0.00            
ATOM   3725 HD12 LEU X 236     104.510 107.300  83.320  0.00  0.00            
ATOM   3726 HD13 LEU X 236     106.010 107.370  82.490  0.00  0.00            
ATOM   3727  CD2 LEU X 236     105.070 108.200  79.950  0.00  0.00            
ATOM   3728 HD21 LEU X 236     104.380 108.190  79.110  0.00  0.00            
ATOM   3729 HD22 LEU X 236     105.140 109.250  80.220  0.00  0.00            
ATOM   3730 HD23 LEU X 236     106.020 107.710  79.730  0.00  0.00            
ATOM   3731  C   LEU X 236     102.480 106.220  79.040  0.00  0.00            
ATOM   3732  O   LEU X 236     102.370 106.880  78.000  0.00  0.00            
ATOM   3733  N   GLN X 237     101.470 106.020  79.890  0.00  0.00            
ATOM   3734  H   GLN X 237     101.650 105.500  80.740  0.00  0.00            
ATOM   3735  CA  GLN X 237     100.160 106.640  79.870  0.00  0.00            
ATOM   3736  HA  GLN X 237      99.880 106.990  78.880  0.00  0.00            
ATOM   3737  CB  GLN X 237      99.020 105.730  80.320  0.00  0.00            
ATOM   3738  HB1 GLN X 237      98.860 105.900  81.380  0.00  0.00            
ATOM   3739  HB2 GLN X 237      99.230 104.680  80.160  0.00  0.00            
ATOM   3740  CG  GLN X 237      97.650 105.960  79.680  0.00  0.00            
ATOM   3741  HG1 GLN X 237      97.410 107.010  79.810  0.00  0.00            
ATOM   3742  HG2 GLN X 237      96.890 105.350  80.180  0.00  0.00            
ATOM   3743  CD  GLN X 237      97.640 105.600  78.200  0.00  0.00            
ATOM   3744  OE1 GLN X 237      98.580 105.160  77.550  0.00  0.00            
ATOM   3745  NE2 GLN X 237      96.510 105.740  77.510  0.00  0.00            
ATOM   3746 HE21 GLN X 237      95.740 106.200  77.980  0.00  0.00            
ATOM   3747 HE22 GLN X 237      96.560 105.510  76.520  0.00  0.00            
ATOM   3748  C   GLN X 237     100.100 107.860  80.780  0.00  0.00            
ATOM   3749  O   GLN X 237     100.620 107.860  81.890  0.00  0.00            
ATOM   3750  N   VAL X 238      99.560 109.000  80.320  0.00  0.00            
ATOM   3751  H   VAL X 238      99.000 108.900  79.490  0.00  0.00            
ATOM   3752  CA  VAL X 238      99.400 110.290  80.950  0.00  0.00            
ATOM   3753  HA  VAL X 238      99.560 110.170  82.020  0.00  0.00            
ATOM   3754  CB  VAL X 238     100.510 111.240  80.490  0.00  0.00            
ATOM   3755  HB  VAL X 238     100.400 112.170  81.040  0.00  0.00            
ATOM   3756  CG1 VAL X 238     101.940 110.770  80.720  0.00  0.00            
ATOM   3757 HG11 VAL X 238     102.100 110.460  81.750  0.00  0.00            
ATOM   3758 HG12 VAL X 238     102.280 109.990  80.040  0.00  0.00            
ATOM   3759 HG13 VAL X 238     102.630 111.610  80.640  0.00  0.00            
ATOM   3760  CG2 VAL X 238     100.460 111.550  79.000  0.00  0.00            
ATOM   3761 HG21 VAL X 238      99.490 111.990  78.750  0.00  0.00            
ATOM   3762 HG22 VAL X 238     101.190 112.300  78.720  0.00  0.00            
ATOM   3763 HG23 VAL X 238     100.720 110.660  78.440  0.00  0.00            
ATOM   3764  C   VAL X 238      98.040 110.980  80.840  0.00  0.00            
ATOM   3765  O   VAL X 238      97.950 112.200  81.000  0.00  0.00            
ATOM   3766  N   THR X 239      97.000 110.170  80.720  0.00  0.00            
ATOM   3767  H   THR X 239      97.140 109.170  80.620  0.00  0.00            
ATOM   3768  CA  THR X 239      95.610 110.600  80.680  0.00  0.00            
ATOM   3769  HA  THR X 239      95.530 111.330  79.870  0.00  0.00            
ATOM   3770  CB  THR X 239      94.710 109.430  80.340  0.00  0.00            
ATOM   3771  HB  THR X 239      94.790 108.660  81.110  0.00  0.00            
ATOM   3772  CG2 THR X 239      93.270 109.900  80.110  0.00  0.00            
ATOM   3773 HG21 THR X 239      92.720 109.020  79.800  0.00  0.00            
ATOM   3774 HG22 THR X 239      92.920 110.340  81.050  0.00  0.00            
ATOM   3775 HG23 THR X 239      93.250 110.650  79.330  0.00  0.00            
ATOM   3776  OG1 THR X 239      95.090 108.870  79.100  0.00  0.00            
ATOM   3777  HG1 THR X 239      94.920 107.930  79.140  0.00  0.00            
ATOM   3778  C   THR X 239      95.140 111.280  81.960  0.00  0.00            
ATOM   3779  O   THR X 239      94.910 110.690  83.010  0.00  0.00            
ATOM   3780  N   HIE X 240      94.850 112.580  81.820  0.00  0.00            
ATOM   3781  H   HIE X 240      94.990 112.990  80.910  0.00  0.00            
ATOM   3782  CA  HIE X 240      94.130 113.440  82.740  0.00  0.00            
ATOM   3783  HA  HIE X 240      94.080 112.910  83.690  0.00  0.00            
ATOM   3784  CB  HIE X 240      94.870 114.770  82.880  0.00  0.00            
ATOM   3785  HB1 HIE X 240      94.700 115.390  82.000  0.00  0.00            
ATOM   3786  HB2 HIE X 240      95.930 114.660  83.140  0.00  0.00            
ATOM   3787  CG  HIE X 240      94.380 115.550  84.060  0.00  0.00            
ATOM   3788  ND1 HIE X 240      94.390 115.010  85.350  0.00  0.00            
ATOM   3789  CE1 HIE X 240      93.790 115.940  86.100  0.00  0.00            
ATOM   3790  HE1 HIE X 240      93.490 115.760  87.120  0.00  0.00            
ATOM   3791  NE2 HIE X 240      93.550 117.070  85.410  0.00  0.00            
ATOM   3792  HE2 HIE X 240      93.010 117.860  85.730  0.00  0.00            
ATOM   3793  CD2 HIE X 240      93.880 116.820  84.100  0.00  0.00            
ATOM   3794  HD2 HIE X 240      93.760 117.380  83.180  0.00  0.00            
ATOM   3795  C   HIE X 240      92.660 113.580  82.370  0.00  0.00            
ATOM   3796  O   HIE X 240      92.320 113.760  81.200  0.00  0.00            
ATOM   3797  N   GLN X 241      91.710 113.450  83.300  0.00  0.00            
ATOM   3798  H   GLN X 241      92.000 113.230  84.240  0.00  0.00            
ATOM   3799  CA  GLN X 241      90.310 113.780  83.110  0.00  0.00            
ATOM   3800  HA  GLN X 241      89.940 113.690  82.090  0.00  0.00            
ATOM   3801  CB  GLN X 241      89.490 112.990  84.120  0.00  0.00            
ATOM   3802  HB1 GLN X 241      89.640 111.920  84.050  0.00  0.00            
ATOM   3803  HB2 GLN X 241      88.430 113.190  83.920  0.00  0.00            
ATOM   3804  CG  GLN X 241      89.680 113.370  85.580  0.00  0.00            
ATOM   3805  HG1 GLN X 241      89.180 114.340  85.680  0.00  0.00            
ATOM   3806  HG2 GLN X 241      90.740 113.400  85.810  0.00  0.00            
ATOM   3807  CD  GLN X 241      89.070 112.270  86.440  0.00  0.00            
ATOM   3808  OE1 GLN X 241      89.770 111.560  87.150  0.00  0.00            
ATOM   3809  NE2 GLN X 241      87.740 112.340  86.530  0.00  0.00            
ATOM   3810 HE21 GLN X 241      87.150 112.990  86.030  0.00  0.00            
ATOM   3811 HE22 GLN X 241      87.310 111.700  87.190  0.00  0.00            
ATOM   3812  C   GLN X 241      90.120 115.290  83.240  0.00  0.00            
ATOM   3813  O   GLN X 241      90.830 115.960  83.990  0.00  0.00            
ATOM   3814  N   ASN X 242      89.010 115.780  82.690  0.00  0.00            
ATOM   3815  H   ASN X 242      88.280 115.230  82.280  0.00  0.00            
ATOM   3816  CA  ASN X 242      88.600 117.160  82.870  0.00  0.00            
ATOM   3817  HA  ASN X 242      89.270 117.600  83.610  0.00  0.00            
ATOM   3818  CB  ASN X 242      88.660 117.950  81.570  0.00  0.00            
ATOM   3819  HB1 ASN X 242      87.960 117.460  80.900  0.00  0.00            
ATOM   3820  HB2 ASN X 242      89.660 117.920  81.140  0.00  0.00            
ATOM   3821  CG  ASN X 242      88.280 119.400  81.860  0.00  0.00            
ATOM   3822  OD1 ASN X 242      87.150 119.840  81.640  0.00  0.00            
ATOM   3823  ND2 ASN X 242      89.230 120.210  82.330  0.00  0.00            
ATOM   3824 HD21 ASN X 242      90.120 119.750  82.490  0.00  0.00            
ATOM   3825 HD22 ASN X 242      89.050 121.190  82.500  0.00  0.00            
ATOM   3826  C   ASN X 242      87.250 117.350  83.550  0.00  0.00            
ATOM   3827  O   ASN X 242      87.180 118.200  84.440  0.00  0.00            
ATOM   3828  N   ASP X 243      86.230 116.520  83.310  0.00  0.00            
ATOM   3829  H   ASP X 243      86.410 115.820  82.600  0.00  0.00            
ATOM   3830  CA  ASP X 243      84.950 116.510  83.990  0.00  0.00            
ATOM   3831  HA  ASP X 243      84.950 117.310  84.730  0.00  0.00            
ATOM   3832  CB  ASP X 243      83.760 116.830  83.100  0.00  0.00            
ATOM   3833  HB1 ASP X 243      83.210 115.920  82.850  0.00  0.00            
ATOM   3834  HB2 ASP X 243      84.110 117.340  82.210  0.00  0.00            
ATOM   3835  CG  ASP X 243      82.770 117.790  83.750  0.00  0.00            
ATOM   3836  OD1 ASP X 243      82.770 119.020  83.530  0.00  0.00            
ATOM   3837  OD2 ASP X 243      82.060 117.360  84.680  0.00  0.00            
ATOM   3838  C   ASP X 243      84.860 115.200  84.780  0.00  0.00            
ATOM   3839  O   ASP X 243      85.870 114.580  85.090  0.00  0.00            
ATOM   3840  N   LYS X 244      83.670 114.830  85.250  0.00  0.00            
ATOM   3841  H   LYS X 244      82.870 115.420  85.070  0.00  0.00            
ATOM   3842  CA  LYS X 244      83.350 113.550  85.850  0.00  0.00            
ATOM   3843  HA  LYS X 244      83.870 113.560  86.820  0.00  0.00            
ATOM   3844  CB  LYS X 244      81.890 113.390  86.260  0.00  0.00            
ATOM   3845  HB1 LYS X 244      81.200 113.530  85.430  0.00  0.00            
ATOM   3846  HB2 LYS X 244      81.550 114.100  87.010  0.00  0.00            
ATOM   3847  CG  LYS X 244      81.760 112.000  86.890  0.00  0.00            
ATOM   3848  HG1 LYS X 244      82.470 111.900  87.710  0.00  0.00            
ATOM   3849  HG2 LYS X 244      82.050 111.200  86.210  0.00  0.00            
ATOM   3850  CD  LYS X 244      80.320 111.690  87.300  0.00  0.00            
ATOM   3851  HD1 LYS X 244      79.700 111.580  86.410  0.00  0.00            
ATOM   3852  HD2 LYS X 244      79.890 112.480  87.910  0.00  0.00            
ATOM   3853  CE  LYS X 244      80.290 110.360  88.040  0.00  0.00            
ATOM   3854  HE1 LYS X 244      80.820 110.480  88.990  0.00  0.00            
ATOM   3855  HE2 LYS X 244      80.600 109.500  87.450  0.00  0.00            
ATOM   3856  NZ  LYS X 244      78.910 110.060  88.490  0.00  0.00            
ATOM   3857  HZ1 LYS X 244      78.970 109.250  89.090  0.00  0.00            
ATOM   3858  HZ2 LYS X 244      78.540 110.810  89.050  0.00  0.00            
ATOM   3859  HZ3 LYS X 244      78.390 109.880  87.640  0.00  0.00            
ATOM   3860  C   LYS X 244      83.810 112.350  85.040  0.00  0.00            
ATOM   3861  O   LYS X 244      84.540 111.600  85.680  0.00  0.00            
ATOM   3862  N   PRO X 245      83.630 112.260  83.720  0.00  0.00            
ATOM   3863  CD  PRO X 245      82.950 113.180  82.830  0.00  0.00            
ATOM   3864  HD1 PRO X 245      83.690 113.870  82.430  0.00  0.00            
ATOM   3865  HD2 PRO X 245      82.040 113.610  83.240  0.00  0.00            
ATOM   3866  CG  PRO X 245      82.520 112.360  81.620  0.00  0.00            
ATOM   3867  HG1 PRO X 245      82.370 112.940  80.710  0.00  0.00            
ATOM   3868  HG2 PRO X 245      81.670 111.700  81.770  0.00  0.00            
ATOM   3869  CB  PRO X 245      83.660 111.350  81.530  0.00  0.00            
ATOM   3870  HB1 PRO X 245      84.410 111.730  80.830  0.00  0.00            
ATOM   3871  HB2 PRO X 245      83.360 110.390  81.110  0.00  0.00            
ATOM   3872  CA  PRO X 245      84.090 111.110  82.970  0.00  0.00            
ATOM   3873  HA  PRO X 245      83.560 110.230  83.340  0.00  0.00            
ATOM   3874  C   PRO X 245      85.600 110.890  83.080  0.00  0.00            
ATOM   3875  O   PRO X 245      86.350 111.710  82.560  0.00  0.00            
ATOM   3876  N   PHE X 246      86.060 109.820  83.730  0.00  0.00            
ATOM   3877  H   PHE X 246      85.410 109.190  84.180  0.00  0.00            
ATOM   3878  CA  PHE X 246      87.420 109.370  83.950  0.00  0.00            
ATOM   3879  HA  PHE X 246      87.850 110.130  84.600  0.00  0.00            
ATOM   3880  CB  PHE X 246      87.420 108.090  84.770  0.00  0.00            
ATOM   3881  HB1 PHE X 246      86.740 108.090  85.620  0.00  0.00            
ATOM   3882  HB2 PHE X 246      88.450 107.910  85.080  0.00  0.00            
ATOM   3883  CG  PHE X 246      87.070 106.850  83.970  0.00  0.00            
ATOM   3884  CD1 PHE X 246      85.740 106.580  83.610  0.00  0.00            
ATOM   3885  HD1 PHE X 246      84.920 107.210  83.910  0.00  0.00            
ATOM   3886  CE1 PHE X 246      85.390 105.340  83.060  0.00  0.00            
ATOM   3887  HE1 PHE X 246      84.350 105.060  82.980  0.00  0.00            
ATOM   3888  CZ  PHE X 246      86.380 104.440  82.640  0.00  0.00            
ATOM   3889  HZ  PHE X 246      86.220 103.440  82.240  0.00  0.00            
ATOM   3890  CE2 PHE X 246      87.710 104.760  82.900  0.00  0.00            
ATOM   3891  HE2 PHE X 246      88.470 104.140  82.460  0.00  0.00            
ATOM   3892  CD2 PHE X 246      88.050 105.930  83.580  0.00  0.00            
ATOM   3893  HD2 PHE X 246      89.090 106.210  83.680  0.00  0.00            
ATOM   3894  C   PHE X 246      88.420 109.250  82.800  0.00  0.00            
ATOM   3895  O   PHE X 246      89.610 109.250  83.100  0.00  0.00            
ATOM   3896  N   ARG X 247      88.020 109.370  81.540  0.00  0.00            
ATOM   3897  H   ARG X 247      87.020 109.320  81.360  0.00  0.00            
ATOM   3898  CA  ARG X 247      88.830 109.750  80.400  0.00  0.00            
ATOM   3899  HA  ARG X 247      89.810 110.130  80.700  0.00  0.00            
ATOM   3900  CB  ARG X 247      89.050 108.560  79.470  0.00  0.00            
ATOM   3901  HB1 ARG X 247      89.580 108.940  78.600  0.00  0.00            
ATOM   3902  HB2 ARG X 247      88.120 108.050  79.210  0.00  0.00            
ATOM   3903  CG  ARG X 247      89.900 107.480  80.120  0.00  0.00            
ATOM   3904  HG1 ARG X 247      89.540 107.210  81.110  0.00  0.00            
ATOM   3905  HG2 ARG X 247      90.910 107.880  80.240  0.00  0.00            
ATOM   3906  CD  ARG X 247      89.960 106.270  79.200  0.00  0.00            
ATOM   3907  HD1 ARG X 247      90.710 105.570  79.580  0.00  0.00            
ATOM   3908  HD2 ARG X 247      90.170 106.620  78.190  0.00  0.00            
ATOM   3909  NE  ARG X 247      88.710 105.510  79.270  0.00  0.00            
ATOM   3910  HE  ARG X 247      87.920 105.910  79.750  0.00  0.00            
ATOM   3911  CZ  ARG X 247      88.540 104.210  78.980  0.00  0.00            
ATOM   3912  NH1 ARG X 247      89.530 103.490  78.440  0.00  0.00            
ATOM   3913 HH11 ARG X 247      90.390 103.940  78.150  0.00  0.00            
ATOM   3914 HH12 ARG X 247      89.240 102.610  78.040  0.00  0.00            
ATOM   3915  NH2 ARG X 247      87.330 103.650  79.120  0.00  0.00            
ATOM   3916 HH21 ARG X 247      86.550 104.260  79.310  0.00  0.00            
ATOM   3917 HH22 ARG X 247      87.260 102.670  79.340  0.00  0.00            
ATOM   3918  C   ARG X 247      88.070 110.830  79.660  0.00  0.00            
ATOM   3919  O   ARG X 247      86.840 110.840  79.620  0.00  0.00            
ATOM   3920  N   PRO X 248      88.690 111.810  79.000  0.00  0.00            
ATOM   3921  CD  PRO X 248      90.130 111.960  78.990  0.00  0.00            
ATOM   3922  HD1 PRO X 248      90.620 111.000  78.840  0.00  0.00            
ATOM   3923  HD2 PRO X 248      90.460 112.380  79.940  0.00  0.00            
ATOM   3924  CG  PRO X 248      90.450 112.960  77.870  0.00  0.00            
ATOM   3925  HG1 PRO X 248      90.710 112.450  76.940  0.00  0.00            
ATOM   3926  HG2 PRO X 248      91.280 113.610  78.130  0.00  0.00            
ATOM   3927  CB  PRO X 248      89.150 113.730  77.730  0.00  0.00            
ATOM   3928  HB1 PRO X 248      88.930 114.040  76.710  0.00  0.00            
ATOM   3929  HB2 PRO X 248      89.170 114.540  78.460  0.00  0.00            
ATOM   3930  CA  PRO X 248      88.020 112.860  78.260  0.00  0.00            
ATOM   3931  HA  PRO X 248      87.460 113.490  78.950  0.00  0.00            
ATOM   3932  C   PRO X 248      87.130 112.290  77.150  0.00  0.00            
ATOM   3933  O   PRO X 248      87.520 111.440  76.360  0.00  0.00            
ATOM   3934  N   VAL X 249      85.940 112.870  77.030  0.00  0.00            
ATOM   3935  H   VAL X 249      85.800 113.730  77.550  0.00  0.00            
ATOM   3936  CA  VAL X 249      84.900 112.450  76.110  0.00  0.00            
ATOM   3937  HA  VAL X 249      85.290 111.690  75.430  0.00  0.00            
ATOM   3938  CB  VAL X 249      83.720 111.810  76.820  0.00  0.00            
ATOM   3939  HB  VAL X 249      82.920 111.630  76.100  0.00  0.00            
ATOM   3940  CG1 VAL X 249      84.000 110.430  77.400  0.00  0.00            
ATOM   3941 HG11 VAL X 249      84.520 109.870  76.620  0.00  0.00            
ATOM   3942 HG12 VAL X 249      84.610 110.640  78.280  0.00  0.00            
ATOM   3943 HG13 VAL X 249      83.060 109.920  77.600  0.00  0.00            
ATOM   3944  CG2 VAL X 249      83.120 112.790  77.830  0.00  0.00            
ATOM   3945 HG21 VAL X 249      82.810 113.700  77.320  0.00  0.00            
ATOM   3946 HG22 VAL X 249      82.260 112.350  78.320  0.00  0.00            
ATOM   3947 HG23 VAL X 249      83.870 113.040  78.580  0.00  0.00            
ATOM   3948  C   VAL X 249      84.400 113.590  75.230  0.00  0.00            
ATOM   3949  O   VAL X 249      83.450 113.460  74.460  0.00  0.00            
ATOM   3950  N   ASN X 250      85.100 114.730  75.190  0.00  0.00            
ATOM   3951  H   ASN X 250      85.970 114.700  75.700  0.00  0.00            
ATOM   3952  CA  ASN X 250      84.890 115.870  74.320  0.00  0.00            
ATOM   3953  HA  ASN X 250      84.650 115.560  73.310  0.00  0.00            
ATOM   3954  CB  ASN X 250      83.770 116.740  74.900  0.00  0.00            
ATOM   3955  HB1 ASN X 250      84.110 117.040  75.890  0.00  0.00            
ATOM   3956  HB2 ASN X 250      82.790 116.260  74.920  0.00  0.00            
ATOM   3957  CG  ASN X 250      83.440 118.020  74.150  0.00  0.00            
ATOM   3958  OD1 ASN X 250      84.160 119.020  74.220  0.00  0.00            
ATOM   3959  ND2 ASN X 250      82.260 117.950  73.530  0.00  0.00            
ATOM   3960 HD21 ASN X 250      81.750 117.080  73.490  0.00  0.00            
ATOM   3961 HD22 ASN X 250      81.890 118.810  73.150  0.00  0.00            
ATOM   3962  C   ASN X 250      86.190 116.630  74.100  0.00  0.00            
ATOM   3963  O   ASN X 250      86.860 116.820  75.110  0.00  0.00            
ATOM   3964  N   LYS X 251      86.480 117.220  72.940  0.00  0.00            
ATOM   3965  H   LYS X 251      85.810 117.170  72.180  0.00  0.00            
ATOM   3966  CA  LYS X 251      87.680 118.000  72.680  0.00  0.00            
ATOM   3967  HA  LYS X 251      88.490 117.280  72.790  0.00  0.00            
ATOM   3968  CB  LYS X 251      87.750 118.410  71.220  0.00  0.00            
ATOM   3969  HB1 LYS X 251      86.980 119.170  71.140  0.00  0.00            
ATOM   3970  HB2 LYS X 251      87.540 117.510  70.630  0.00  0.00            
ATOM   3971  CG  LYS X 251      89.070 119.080  70.820  0.00  0.00            
ATOM   3972  HG1 LYS X 251      89.910 118.410  71.010  0.00  0.00            
ATOM   3973  HG2 LYS X 251      89.190 120.030  71.320  0.00  0.00            
ATOM   3974  CD  LYS X 251      88.870 119.240  69.320  0.00  0.00            
ATOM   3975  HD1 LYS X 251      88.000 119.890  69.200  0.00  0.00            
ATOM   3976  HD2 LYS X 251      88.730 118.290  68.810  0.00  0.00            
ATOM   3977  CE  LYS X 251      89.910 120.000  68.500  0.00  0.00            
ATOM   3978  HE1 LYS X 251      89.780 121.040  68.810  0.00  0.00            
ATOM   3979  HE2 LYS X 251      89.460 119.990  67.510  0.00  0.00            
ATOM   3980  NZ  LYS X 251      91.240 119.390  68.660  0.00  0.00            
ATOM   3981  HZ1 LYS X 251      91.180 118.420  68.400  0.00  0.00            
ATOM   3982  HZ2 LYS X 251      91.970 119.780  68.090  0.00  0.00            
ATOM   3983  HZ3 LYS X 251      91.560 119.450  69.620  0.00  0.00            
ATOM   3984  C   LYS X 251      88.010 119.080  73.700  0.00  0.00            
ATOM   3985  O   LYS X 251      89.170 119.290  74.060  0.00  0.00            
ATOM   3986  N   GLU X 252      87.030 119.770  74.280  0.00  0.00            
ATOM   3987  H   GLU X 252      86.110 119.630  73.910  0.00  0.00            
ATOM   3988  CA  GLU X 252      87.290 120.780  75.290  0.00  0.00            
ATOM   3989  HA  GLU X 252      88.060 121.460  74.920  0.00  0.00            
ATOM   3990  CB  GLU X 252      86.010 121.600  75.410  0.00  0.00            
ATOM   3991  HB1 GLU X 252      86.140 122.250  76.280  0.00  0.00            
ATOM   3992  HB2 GLU X 252      85.170 120.920  75.570  0.00  0.00            
ATOM   3993  CG  GLU X 252      85.800 122.450  74.170  0.00  0.00            
ATOM   3994  HG1 GLU X 252      85.550 121.760  73.350  0.00  0.00            
ATOM   3995  HG2 GLU X 252      86.680 123.020  73.900  0.00  0.00            
ATOM   3996  CD  GLU X 252      84.480 123.200  74.240  0.00  0.00            
ATOM   3997  OE1 GLU X 252      83.530 123.060  73.440  0.00  0.00            
ATOM   3998  OE2 GLU X 252      84.260 123.860  75.290  0.00  0.00            
ATOM   3999  C   GLU X 252      87.800 120.190  76.600  0.00  0.00            
ATOM   4000  O   GLU X 252      88.680 120.760  77.240  0.00  0.00            
ATOM   4001  N   GLN X 253      87.550 118.900  76.850  0.00  0.00            
ATOM   4002  H   GLN X 253      86.930 118.380  76.250  0.00  0.00            
ATOM   4003  CA  GLN X 253      88.080 118.170  77.980  0.00  0.00            
ATOM   4004  HA  GLN X 253      88.070 118.840  78.830  0.00  0.00            
ATOM   4005  CB  GLN X 253      87.050 117.090  78.290  0.00  0.00            
ATOM   4006  HB1 GLN X 253      87.310 116.440  79.130  0.00  0.00            
ATOM   4007  HB2 GLN X 253      86.890 116.390  77.460  0.00  0.00            
ATOM   4008  CG  GLN X 253      85.710 117.680  78.720  0.00  0.00            
ATOM   4009  HG1 GLN X 253      85.230 118.160  77.870  0.00  0.00            
ATOM   4010  HG2 GLN X 253      85.800 118.350  79.580  0.00  0.00            
ATOM   4011  CD  GLN X 253      84.720 116.600  79.150  0.00  0.00            
ATOM   4012  OE1 GLN X 253      85.080 115.430  79.310  0.00  0.00            
ATOM   4013  NE2 GLN X 253      83.480 116.910  79.530  0.00  0.00            
ATOM   4014 HE21 GLN X 253      83.190 117.810  79.170  0.00  0.00            
ATOM   4015 HE22 GLN X 253      82.910 116.210  79.960  0.00  0.00            
ATOM   4016  C   GLN X 253      89.470 117.610  77.690  0.00  0.00            
ATOM   4017  O   GLN X 253      90.380 117.620  78.520  0.00  0.00            
ATOM   4018  N   THR X 254      89.750 117.190  76.450  0.00  0.00            
ATOM   4019  H   THR X 254      88.980 117.170  75.790  0.00  0.00            
ATOM   4020  CA  THR X 254      91.010 116.730  75.920  0.00  0.00            
ATOM   4021  HA  THR X 254      91.340 115.910  76.560  0.00  0.00            
ATOM   4022  CB  THR X 254      90.800 116.190  74.510  0.00  0.00            
ATOM   4023  HB  THR X 254      90.710 117.030  73.820  0.00  0.00            
ATOM   4024  CG2 THR X 254      92.040 115.430  74.040  0.00  0.00            
ATOM   4025 HG21 THR X 254      91.750 114.750  73.230  0.00  0.00            
ATOM   4026 HG22 THR X 254      92.910 116.040  73.800  0.00  0.00            
ATOM   4027 HG23 THR X 254      92.200 114.630  74.760  0.00  0.00            
ATOM   4028  OG1 THR X 254      89.650 115.400  74.370  0.00  0.00            
ATOM   4029  HG1 THR X 254      89.630 114.930  73.530  0.00  0.00            
ATOM   4030  C   THR X 254      92.040 117.860  75.900  0.00  0.00            
ATOM   4031  O   THR X 254      93.140 117.720  76.430  0.00  0.00            
ATOM   4032  N   GLN X 255      91.640 119.100  75.600  0.00  0.00            
ATOM   4033  H   GLN X 255      90.670 119.220  75.340  0.00  0.00            
ATOM   4034  CA  GLN X 255      92.550 120.220  75.450  0.00  0.00            
ATOM   4035  HA  GLN X 255      93.360 120.010  74.750  0.00  0.00            
ATOM   4036  CB  GLN X 255      91.750 121.320  74.760  0.00  0.00            
ATOM   4037  HB1 GLN X 255      90.920 121.590  75.410  0.00  0.00            
ATOM   4038  HB2 GLN X 255      91.410 120.970  73.790  0.00  0.00            
ATOM   4039  CG  GLN X 255      92.610 122.580  74.610  0.00  0.00            
ATOM   4040  HG1 GLN X 255      93.510 122.410  74.010  0.00  0.00            
ATOM   4041  HG2 GLN X 255      92.940 122.940  75.590  0.00  0.00            
ATOM   4042  CD  GLN X 255      91.870 123.660  73.850  0.00  0.00            
ATOM   4043  OE1 GLN X 255      90.730 124.030  74.110  0.00  0.00            
ATOM   4044  NE2 GLN X 255      92.590 124.490  73.090  0.00  0.00            
ATOM   4045 HE21 GLN X 255      93.590 124.450  72.990  0.00  0.00            
ATOM   4046 HE22 GLN X 255      92.110 125.080  72.430  0.00  0.00            
ATOM   4047  C   GLN X 255      93.170 120.620  76.780  0.00  0.00            
ATOM   4048  O   GLN X 255      94.370 120.810  76.930  0.00  0.00            
ATOM   4049  N   ALA X 256      92.330 120.670  77.820  0.00  0.00            
ATOM   4050  H   ALA X 256      91.350 120.470  77.640  0.00  0.00            
ATOM   4051  CA  ALA X 256      92.690 120.940  79.190  0.00  0.00            
ATOM   4052  HA  ALA X 256      93.100 121.940  79.330  0.00  0.00            
ATOM   4053  CB  ALA X 256      91.370 121.020  79.960  0.00  0.00            
ATOM   4054  HB1 ALA X 256      90.590 121.360  79.280  0.00  0.00            
ATOM   4055  HB2 ALA X 256      91.080 119.990  80.160  0.00  0.00            
ATOM   4056  HB3 ALA X 256      91.420 121.610  80.870  0.00  0.00            
ATOM   4057  C   ALA X 256      93.630 119.900  79.780  0.00  0.00            
ATOM   4058  O   ALA X 256      94.550 120.220  80.530  0.00  0.00            
ATOM   4059  N   ALA X 257      93.370 118.600  79.610  0.00  0.00            
ATOM   4060  H   ALA X 257      92.490 118.340  79.180  0.00  0.00            
ATOM   4061  CA  ALA X 257      94.260 117.510  79.960  0.00  0.00            
ATOM   4062  HA  ALA X 257      94.220 117.490  81.040  0.00  0.00            
ATOM   4063  CB  ALA X 257      93.580 116.220  79.520  0.00  0.00            
ATOM   4064  HB1 ALA X 257      92.600 116.160  79.980  0.00  0.00            
ATOM   4065  HB2 ALA X 257      93.430 116.200  78.440  0.00  0.00            
ATOM   4066  HB3 ALA X 257      94.130 115.340  79.870  0.00  0.00            
ATOM   4067  C   ALA X 257      95.670 117.650  79.380  0.00  0.00            
ATOM   4068  O   ALA X 257      96.550 117.180  80.100  0.00  0.00            
ATOM   4069  N   VAL X 258      95.970 118.180  78.200  0.00  0.00            
ATOM   4070  H   VAL X 258      95.190 118.440  77.620  0.00  0.00            
ATOM   4071  CA  VAL X 258      97.310 118.210  77.640  0.00  0.00            
ATOM   4072  HA  VAL X 258      98.010 117.740  78.340  0.00  0.00            
ATOM   4073  CB  VAL X 258      97.360 117.490  76.300  0.00  0.00            
ATOM   4074  HB  VAL X 258      98.360 117.640  75.900  0.00  0.00            
ATOM   4075  CG1 VAL X 258      97.130 116.000  76.550  0.00  0.00            
ATOM   4076 HG11 VAL X 258      96.090 115.800  76.810  0.00  0.00            
ATOM   4077 HG12 VAL X 258      97.230 115.480  75.600  0.00  0.00            
ATOM   4078 HG13 VAL X 258      97.750 115.580  77.340  0.00  0.00            
ATOM   4079  CG2 VAL X 258      96.360 117.970  75.250  0.00  0.00            
ATOM   4080 HG21 VAL X 258      96.400 119.060  75.250  0.00  0.00            
ATOM   4081 HG22 VAL X 258      96.760 117.550  74.320  0.00  0.00            
ATOM   4082 HG23 VAL X 258      95.330 117.640  75.390  0.00  0.00            
ATOM   4083  C   VAL X 258      97.950 119.580  77.430  0.00  0.00            
ATOM   4084  O   VAL X 258      99.170 119.670  77.370  0.00  0.00            
ATOM   4085  N   SER X 259      97.160 120.650  77.410  0.00  0.00            
ATOM   4086  H   SER X 259      96.160 120.480  77.420  0.00  0.00            
ATOM   4087  CA  SER X 259      97.730 121.970  77.170  0.00  0.00            
ATOM   4088  HA  SER X 259      98.000 122.060  76.120  0.00  0.00            
ATOM   4089  CB  SER X 259      96.620 123.010  77.350  0.00  0.00            
ATOM   4090  HB1 SER X 259      97.040 124.010  77.280  0.00  0.00            
ATOM   4091  HB2 SER X 259      96.160 122.890  78.330  0.00  0.00            
ATOM   4092  OG  SER X 259      95.710 123.080  76.290  0.00  0.00            
ATOM   4093  HG  SER X 259      95.110 122.320  76.360  0.00  0.00            
ATOM   4094  C   SER X 259      98.890 122.420  78.030  0.00  0.00            
ATOM   4095  O   SER X 259      99.790 123.080  77.510  0.00  0.00            
ATOM   4096  N   LEU X 260      98.960 122.180  79.340  0.00  0.00            
ATOM   4097  H   LEU X 260      98.210 121.660  79.770  0.00  0.00            
ATOM   4098  CA  LEU X 260     100.080 122.510  80.210  0.00  0.00            
ATOM   4099  HA  LEU X 260     100.530 123.440  79.850  0.00  0.00            
ATOM   4100  CB  LEU X 260      99.630 122.780  81.640  0.00  0.00            
ATOM   4101  HB1 LEU X 260      99.360 121.870  82.180  0.00  0.00            
ATOM   4102  HB2 LEU X 260      98.800 123.480  81.580  0.00  0.00            
ATOM   4103  CG  LEU X 260     100.750 123.430  82.450  0.00  0.00            
ATOM   4104  HG  LEU X 260     101.670 122.870  82.290  0.00  0.00            
ATOM   4105  CD1 LEU X 260     100.980 124.880  82.020  0.00  0.00            
ATOM   4106 HD11 LEU X 260     101.470 125.460  82.800  0.00  0.00            
ATOM   4107 HD12 LEU X 260     101.750 124.850  81.250  0.00  0.00            
ATOM   4108 HD13 LEU X 260     100.030 125.290  81.680  0.00  0.00            
ATOM   4109  CD2 LEU X 260     100.390 123.420  83.930  0.00  0.00            
ATOM   4110 HD21 LEU X 260     101.180 123.690  84.620  0.00  0.00            
ATOM   4111 HD22 LEU X 260      99.550 124.090  84.150  0.00  0.00            
ATOM   4112 HD23 LEU X 260     100.090 122.410  84.220  0.00  0.00            
ATOM   4113  C   LEU X 260     101.100 121.390  80.110  0.00  0.00            
ATOM   4114  O   LEU X 260     102.290 121.680  80.090  0.00  0.00            
ATOM   4115  N   LEU X 261     100.740 120.110  79.970  0.00  0.00            
ATOM   4116  H   LEU X 261      99.750 119.920  80.000  0.00  0.00            
ATOM   4117  CA  LEU X 261     101.610 118.940  79.980  0.00  0.00            
ATOM   4118  HA  LEU X 261     102.130 119.020  80.930  0.00  0.00            
ATOM   4119  CB  LEU X 261     100.610 117.790  80.040  0.00  0.00            
ATOM   4120  HB1 LEU X 261     100.070 117.800  79.100  0.00  0.00            
ATOM   4121  HB2 LEU X 261      99.860 117.990  80.800  0.00  0.00            
ATOM   4122  CG  LEU X 261     101.350 116.470  80.290  0.00  0.00            
ATOM   4123  HG  LEU X 261     102.080 116.320  79.490  0.00  0.00            
ATOM   4124  CD1 LEU X 261     102.090 116.320  81.620  0.00  0.00            
ATOM   4125 HD11 LEU X 261     102.840 117.110  81.690  0.00  0.00            
ATOM   4126 HD12 LEU X 261     101.320 116.480  82.370  0.00  0.00            
ATOM   4127 HD13 LEU X 261     102.580 115.360  81.750  0.00  0.00            
ATOM   4128  CD2 LEU X 261     100.390 115.290  80.340  0.00  0.00            
ATOM   4129 HD21 LEU X 261      99.740 115.400  81.210  0.00  0.00            
ATOM   4130 HD22 LEU X 261      99.700 115.320  79.500  0.00  0.00            
ATOM   4131 HD23 LEU X 261     100.900 114.340  80.240  0.00  0.00            
ATOM   4132  C   LEU X 261     102.530 118.840  78.770  0.00  0.00            
ATOM   4133  O   LEU X 261     103.570 118.180  78.820  0.00  0.00            
ATOM   4134  N   GLU X 262     102.260 119.580  77.690  0.00  0.00            
ATOM   4135  H   GLU X 262     101.350 120.020  77.680  0.00  0.00            
ATOM   4136  CA  GLU X 262     103.100 119.960  76.580  0.00  0.00            
ATOM   4137  HA  GLU X 262     103.320 119.080  75.960  0.00  0.00            
ATOM   4138  CB  GLU X 262     102.330 121.000  75.770  0.00  0.00            
ATOM   4139  HB1 GLU X 262     102.400 121.980  76.220  0.00  0.00            
ATOM   4140  HB2 GLU X 262     101.270 120.740  75.800  0.00  0.00            
ATOM   4141  CG  GLU X 262     102.820 121.200  74.340  0.00  0.00            
ATOM   4142  HG1 GLU X 262     102.940 120.200  73.920  0.00  0.00            
ATOM   4143  HG2 GLU X 262     103.780 121.720  74.350  0.00  0.00            
ATOM   4144  CD  GLU X 262     101.860 121.990  73.460  0.00  0.00            
ATOM   4145  OE1 GLU X 262     102.200 123.100  73.010  0.00  0.00            
ATOM   4146  OE2 GLU X 262     100.770 121.450  73.180  0.00  0.00            
ATOM   4147  C   GLU X 262     104.390 120.610  77.050  0.00  0.00            
ATOM   4148  O   GLU X 262     105.390 120.520  76.340  0.00  0.00            
ATOM   4149  N   LYS X 263     104.440 121.300  78.190  0.00  0.00            
ATOM   4150  H   LYS X 263     103.540 121.460  78.620  0.00  0.00            
ATOM   4151  CA  LYS X 263     105.590 122.040  78.680  0.00  0.00            
ATOM   4152  HA  LYS X 263     106.500 121.870  78.090  0.00  0.00            
ATOM   4153  CB  LYS X 263     105.190 123.510  78.580  0.00  0.00            
ATOM   4154  HB1 LYS X 263     106.110 123.980  78.910  0.00  0.00            
ATOM   4155  HB2 LYS X 263     104.390 123.770  79.270  0.00  0.00            
ATOM   4156  CG  LYS X 263     104.730 124.030  77.220  0.00  0.00            
ATOM   4157  HG1 LYS X 263     104.180 124.960  77.340  0.00  0.00            
ATOM   4158  HG2 LYS X 263     104.010 123.260  76.940  0.00  0.00            
ATOM   4159  CD  LYS X 263     105.870 124.180  76.210  0.00  0.00            
ATOM   4160  HD1 LYS X 263     106.280 123.190  76.020  0.00  0.00            
ATOM   4161  HD2 LYS X 263     106.690 124.750  76.650  0.00  0.00            
ATOM   4162  CE  LYS X 263     105.260 124.770  74.940  0.00  0.00            
ATOM   4163  HE1 LYS X 263     104.700 125.680  75.170  0.00  0.00            
ATOM   4164  HE2 LYS X 263     104.610 124.020  74.480  0.00  0.00            
ATOM   4165  NZ  LYS X 263     106.410 125.080  74.080  0.00  0.00            
ATOM   4166  HZ1 LYS X 263     107.000 124.270  74.100  0.00  0.00            
ATOM   4167  HZ2 LYS X 263     106.160 125.150  73.100  0.00  0.00            
ATOM   4168  HZ3 LYS X 263     106.860 125.890  74.480  0.00  0.00            
ATOM   4169  C   LYS X 263     106.010 121.780  80.120  0.00  0.00            
ATOM   4170  O   LYS X 263     107.180 121.920  80.440  0.00  0.00            
ATOM   4171  N   ALA X 264     105.060 121.380  80.970  0.00  0.00            
ATOM   4172  H   ALA X 264     104.110 121.520  80.640  0.00  0.00            
ATOM   4173  CA  ALA X 264     105.290 120.850  82.300  0.00  0.00            
ATOM   4174  HA  ALA X 264     106.040 121.400  82.850  0.00  0.00            
ATOM   4175  CB  ALA X 264     103.910 121.000  82.940  0.00  0.00            
ATOM   4176  HB1 ALA X 264     103.960 120.510  83.910  0.00  0.00            
ATOM   4177  HB2 ALA X 264     103.780 122.080  83.070  0.00  0.00            
ATOM   4178  HB3 ALA X 264     103.110 120.700  82.270  0.00  0.00            
ATOM   4179  C   ALA X 264     105.670 119.370  82.240  0.00  0.00            
ATOM   4180  O   ALA X 264     105.260 118.620  81.360  0.00  0.00            
ATOM   4181  N   ARG X 265     106.260 118.870  83.330  0.00  0.00            
ATOM   4182  H   ARG X 265     106.230 119.490  84.130  0.00  0.00            
ATOM   4183  CA  ARG X 265     106.570 117.460  83.480  0.00  0.00            
ATOM   4184  HA  ARG X 265     107.010 117.030  82.580  0.00  0.00            
ATOM   4185  CB  ARG X 265     107.720 117.240  84.460  0.00  0.00            
ATOM   4186  HB1 ARG X 265     108.000 116.190  84.540  0.00  0.00            
ATOM   4187  HB2 ARG X 265     107.560 117.520  85.500  0.00  0.00            
ATOM   4188  CG  ARG X 265     109.010 117.870  83.960  0.00  0.00            
ATOM   4189  HG1 ARG X 265     108.920 118.960  83.930  0.00  0.00            
ATOM   4190  HG2 ARG X 265     109.200 117.620  82.920  0.00  0.00            
ATOM   4191  CD  ARG X 265     110.220 117.580  84.840  0.00  0.00            
ATOM   4192  HD1 ARG X 265     110.340 116.500  84.930  0.00  0.00            
ATOM   4193  HD2 ARG X 265     109.970 117.970  85.820  0.00  0.00            
ATOM   4194  NE  ARG X 265     111.440 118.190  84.300  0.00  0.00            
ATOM   4195  HE  ARG X 265     111.880 117.770  83.490  0.00  0.00            
ATOM   4196  CZ  ARG X 265     111.970 119.320  84.780  0.00  0.00            
ATOM   4197  NH1 ARG X 265     111.250 120.150  85.550  0.00  0.00            
ATOM   4198 HH11 ARG X 265     110.340 119.990  85.950  0.00  0.00            
ATOM   4199 HH12 ARG X 265     111.680 121.030  85.810  0.00  0.00            
ATOM   4200  NH2 ARG X 265     113.190 119.730  84.370  0.00  0.00            
ATOM   4201 HH21 ARG X 265     113.790 119.110  83.850  0.00  0.00            
ATOM   4202 HH22 ARG X 265     113.420 120.680  84.630  0.00  0.00            
ATOM   4203  C   ARG X 265     105.380 116.600  83.880  0.00  0.00            
ATOM   4204  O   ARG X 265     104.450 117.090  84.520  0.00  0.00            
ATOM   4205  N   TYR X 266     105.460 115.270  83.810  0.00  0.00            
ATOM   4206  H   TYR X 266     106.310 114.960  83.370  0.00  0.00            
ATOM   4207  CA  TYR X 266     104.750 114.300  84.610  0.00  0.00            
ATOM   4208  HA  TYR X 266     103.720 114.600  84.810  0.00  0.00            
ATOM   4209  CB  TYR X 266     104.700 112.970  83.850  0.00  0.00            
ATOM   4210  HB1 TYR X 266     105.750 112.780  83.630  0.00  0.00            
ATOM   4211  HB2 TYR X 266     104.180 113.180  82.920  0.00  0.00            
ATOM   4212  CG  TYR X 266     104.180 111.790  84.640  0.00  0.00            
ATOM   4213  CD1 TYR X 266     105.110 111.030  85.350  0.00  0.00            
ATOM   4214  HD1 TYR X 266     105.950 111.610  85.710  0.00  0.00            
ATOM   4215  CE1 TYR X 266     104.830 109.720  85.740  0.00  0.00            
ATOM   4216  HE1 TYR X 266     105.450 109.100  86.370  0.00  0.00            
ATOM   4217  CZ  TYR X 266     103.590 109.160  85.360  0.00  0.00            
ATOM   4218  OH  TYR X 266     103.290 107.890  85.750  0.00  0.00            
ATOM   4219  HH  TYR X 266     102.440 107.580  85.430  0.00  0.00            
ATOM   4220  CE2 TYR X 266     102.680 109.900  84.590  0.00  0.00            
ATOM   4221  HE2 TYR X 266     101.710 109.500  84.310  0.00  0.00            
ATOM   4222  CD2 TYR X 266     102.930 111.250  84.310  0.00  0.00            
ATOM   4223  HD2 TYR X 266     102.250 111.910  83.810  0.00  0.00            
ATOM   4224  C   TYR X 266     105.510 114.170  85.920  0.00  0.00            
ATOM   4225  O   TYR X 266     106.730 114.100  85.820  0.00  0.00            
ATOM   4226  N   SER X 267     104.800 114.200  87.050  0.00  0.00            
ATOM   4227  H   SER X 267     103.790 114.260  87.020  0.00  0.00            
ATOM   4228  CA  SER X 267     105.380 113.980  88.360  0.00  0.00            
ATOM   4229  HA  SER X 267     106.340 113.500  88.160  0.00  0.00            
ATOM   4230  CB  SER X 267     105.660 115.250  89.150  0.00  0.00            
ATOM   4231  HB1 SER X 267     106.350 115.070  89.980  0.00  0.00            
ATOM   4232  HB2 SER X 267     104.740 115.600  89.630  0.00  0.00            
ATOM   4233  OG  SER X 267     106.230 116.230  88.310  0.00  0.00            
ATOM   4234  HG  SER X 267     106.630 116.960  88.770  0.00  0.00            
ATOM   4235  C   SER X 267     104.570 113.030  89.230  0.00  0.00            
ATOM   4236  O   SER X 267     103.420 112.690  88.970  0.00  0.00            
ATOM   4237  N   VAL X 268     105.320 112.450  90.170  0.00  0.00            
ATOM   4238  H   VAL X 268     106.310 112.650  90.230  0.00  0.00            
ATOM   4239  CA  VAL X 268     104.940 111.310  90.970  0.00  0.00            
ATOM   4240  HA  VAL X 268     103.850 111.310  91.050  0.00  0.00            
ATOM   4241  CB  VAL X 268     105.360 109.990  90.340  0.00  0.00            
ATOM   4242  HB  VAL X 268     105.300 109.260  91.150  0.00  0.00            
ATOM   4243  CG1 VAL X 268     104.520 109.450  89.190  0.00  0.00            
ATOM   4244 HG11 VAL X 268     104.570 110.110  88.320  0.00  0.00            
ATOM   4245 HG12 VAL X 268     104.920 108.480  88.870  0.00  0.00            
ATOM   4246 HG13 VAL X 268     103.490 109.330  89.500  0.00  0.00            
ATOM   4247  CG2 VAL X 268     106.810 110.040  89.870  0.00  0.00            
ATOM   4248 HG21 VAL X 268     106.870 110.520  88.900  0.00  0.00            
ATOM   4249 HG22 VAL X 268     107.460 110.450  90.640  0.00  0.00            
ATOM   4250 HG23 VAL X 268     107.110 109.000  89.700  0.00  0.00            
ATOM   4251  C   VAL X 268     105.370 111.440  92.430  0.00  0.00            
ATOM   4252  O   VAL X 268     106.290 112.150  92.810  0.00  0.00            
ATOM   4253  N   LEU X 269     104.680 110.760  93.350  0.00  0.00            
ATOM   4254  H   LEU X 269     104.060 110.020  93.030  0.00  0.00            
ATOM   4255  CA  LEU X 269     105.030 110.680  94.750  0.00  0.00            
ATOM   4256  HA  LEU X 269     105.970 111.150  95.020  0.00  0.00            
ATOM   4257  CB  LEU X 269     103.920 111.440  95.470  0.00  0.00            
ATOM   4258  HB1 LEU X 269     102.970 110.980  95.190  0.00  0.00            
ATOM   4259  HB2 LEU X 269     104.020 112.450  95.070  0.00  0.00            
ATOM   4260  CG  LEU X 269     104.010 111.460  96.990  0.00  0.00            
ATOM   4261  HG  LEU X 269     103.890 110.430  97.300  0.00  0.00            
ATOM   4262  CD1 LEU X 269     105.330 112.030  97.490  0.00  0.00            
ATOM   4263 HD11 LEU X 269     105.560 113.010  97.050  0.00  0.00            
ATOM   4264 HD12 LEU X 269     105.420 112.150  98.570  0.00  0.00            
ATOM   4265 HD13 LEU X 269     106.200 111.430  97.210  0.00  0.00            
ATOM   4266  CD2 LEU X 269     102.870 112.240  97.630  0.00  0.00            
ATOM   4267 HD21 LEU X 269     103.020 113.230  97.200  0.00  0.00            
ATOM   4268 HD22 LEU X 269     101.890 111.900  97.300  0.00  0.00            
ATOM   4269 HD23 LEU X 269     102.970 112.190  98.720  0.00  0.00            
ATOM   4270  C   LEU X 269     105.290 109.330  95.410  0.00  0.00            
ATOM   4271  O   LEU X 269     106.390 109.070  95.870  0.00  0.00            
ATOM   4272  N   GLU X 270     104.350 108.390  95.280  0.00  0.00            
ATOM   4273  H   GLU X 270     103.480 108.480  94.770  0.00  0.00            
ATOM   4274  CA  GLU X 270     104.550 107.090  95.890  0.00  0.00            
ATOM   4275  HA  GLU X 270     105.640 106.970  95.860  0.00  0.00            
ATOM   4276  CB  GLU X 270     104.120 107.000  97.350  0.00  0.00            
ATOM   4277  HB1 GLU X 270     104.740 107.710  97.910  0.00  0.00            
ATOM   4278  HB2 GLU X 270     104.240 105.990  97.730  0.00  0.00            
ATOM   4279  CG  GLU X 270     102.690 107.430  97.670  0.00  0.00            
ATOM   4280  HG1 GLU X 270     101.930 106.950  97.050  0.00  0.00            
ATOM   4281  HG2 GLU X 270     102.640 108.470  97.360  0.00  0.00            
ATOM   4282  CD  GLU X 270     102.330 107.370  99.150  0.00  0.00            
ATOM   4283  OE1 GLU X 270     101.650 108.310  99.630  0.00  0.00            
ATOM   4284  OE2 GLU X 270     102.810 106.470  99.860  0.00  0.00            
ATOM   4285  C   GLU X 270     103.940 105.960  95.080  0.00  0.00            
ATOM   4286  O   GLU X 270     102.870 106.110  94.500  0.00  0.00            
ATOM   4287  N   ARG X 271     104.660 104.840  94.940  0.00  0.00            
ATOM   4288  H   ARG X 271     105.520 104.840  95.470  0.00  0.00            
ATOM   4289  CA  ARG X 271     104.180 103.620  94.320  0.00  0.00            
ATOM   4290  HA  ARG X 271     103.230 103.870  93.850  0.00  0.00            
ATOM   4291  CB  ARG X 271     105.070 103.190  93.160  0.00  0.00            
ATOM   4292  HB1 ARG X 271     106.010 102.790  93.550  0.00  0.00            
ATOM   4293  HB2 ARG X 271     105.220 104.090  92.550  0.00  0.00            
ATOM   4294  CG  ARG X 271     104.420 102.160  92.240  0.00  0.00            
ATOM   4295  HG1 ARG X 271     103.590 102.760  91.860  0.00  0.00            
ATOM   4296  HG2 ARG X 271     104.040 101.310  92.810  0.00  0.00            
ATOM   4297  CD  ARG X 271     105.180 101.600  91.050  0.00  0.00            
ATOM   4298  HD1 ARG X 271     105.680 102.450  90.600  0.00  0.00            
ATOM   4299  HD2 ARG X 271     104.600 101.090  90.280  0.00  0.00            
ATOM   4300  NE  ARG X 271     106.230 100.680  91.500  0.00  0.00            
ATOM   4301  HE  ARG X 271     106.170 100.590  92.510  0.00  0.00            
ATOM   4302  CZ  ARG X 271     107.170 100.060  90.790  0.00  0.00            
ATOM   4303  NH1 ARG X 271     107.410 100.300  89.490  0.00  0.00            
ATOM   4304 HH11 ARG X 271     106.900 100.960  88.920  0.00  0.00            
ATOM   4305 HH12 ARG X 271     108.280  99.920  89.130  0.00  0.00            
ATOM   4306  NH2 ARG X 271     108.040  99.230  91.390  0.00  0.00            
ATOM   4307 HH21 ARG X 271     108.040  99.040  92.380  0.00  0.00            
ATOM   4308 HH22 ARG X 271     108.680  98.720  90.800  0.00  0.00            
ATOM   4309  C   ARG X 271     103.950 102.530  95.360  0.00  0.00            
ATOM   4310  O   ARG X 271     104.770 102.260  96.230  0.00  0.00            
ATOM   4311  N   GLU X 272     102.900 101.720  95.240  0.00  0.00            
ATOM   4312  H   GLU X 272     102.220 101.790  94.490  0.00  0.00            
ATOM   4313  CA  GLU X 272     102.730 100.470  95.950  0.00  0.00            
ATOM   4314  HA  GLU X 272     103.600 100.330  96.590  0.00  0.00            
ATOM   4315  CB  GLU X 272     101.480 100.510  96.820  0.00  0.00            
ATOM   4316  HB1 GLU X 272     100.590 100.260  96.240  0.00  0.00            
ATOM   4317  HB2 GLU X 272     101.490 101.530  97.200  0.00  0.00            
ATOM   4318  CG  GLU X 272     101.590  99.570  98.020  0.00  0.00            
ATOM   4319  HG1 GLU X 272     102.470  99.750  98.630  0.00  0.00            
ATOM   4320  HG2 GLU X 272     101.730  98.550  97.670  0.00  0.00            
ATOM   4321  CD  GLU X 272     100.410  99.640  98.990  0.00  0.00            
ATOM   4322  OE1 GLU X 272      99.260  99.570  98.520  0.00  0.00            
ATOM   4323  OE2 GLU X 272     100.470  99.550 100.230  0.00  0.00            
ATOM   4324  C   GLU X 272     102.710  99.330  94.940  0.00  0.00            
ATOM   4325  O   GLU X 272     102.240  99.520  93.820  0.00  0.00            
ATOM   4326  N   ASP X 273     103.160  98.130  95.320  0.00  0.00            
ATOM   4327  H   ASP X 273     103.540  98.010  96.240  0.00  0.00            
ATOM   4328  CA  ASP X 273     103.260  96.960  94.470  0.00  0.00            
ATOM   4329  HA  ASP X 273     102.510  96.950  93.680  0.00  0.00            
ATOM   4330  CB  ASP X 273     104.630  96.890  93.790  0.00  0.00            
ATOM   4331  HB1 ASP X 273     104.950  97.780  93.250  0.00  0.00            
ATOM   4332  HB2 ASP X 273     104.670  96.070  93.090  0.00  0.00            
ATOM   4333  CG  ASP X 273     105.730  96.540  94.790  0.00  0.00            
ATOM   4334  OD1 ASP X 273     106.180  95.380  94.880  0.00  0.00            
ATOM   4335  OD2 ASP X 273     106.150  97.510  95.450  0.00  0.00            
ATOM   4336  C   ASP X 273     102.910  95.720  95.280  0.00  0.00            
ATOM   4337  O   ASP X 273     103.300  95.710  96.450  0.00  0.00            
ATOM   4338  N   LYS X 274     102.220  94.730  94.720  0.00  0.00            
ATOM   4339  H   LYS X 274     101.860  94.960  93.800  0.00  0.00            
ATOM   4340  CA  LYS X 274     101.670  93.520  95.300  0.00  0.00            
ATOM   4341  HA  LYS X 274     102.120  93.340  96.270  0.00  0.00            
ATOM   4342  CB  LYS X 274     100.180  93.720  95.570  0.00  0.00            
ATOM   4343  HB1 LYS X 274      99.560  93.750  94.670  0.00  0.00            
ATOM   4344  HB2 LYS X 274     100.050  94.730  95.930  0.00  0.00            
ATOM   4345  CG  LYS X 274      99.490  92.730  96.500  0.00  0.00            
ATOM   4346  HG1 LYS X 274      98.770  93.380  97.010  0.00  0.00            
ATOM   4347  HG2 LYS X 274     100.110  92.420  97.340  0.00  0.00            
ATOM   4348  CD  LYS X 274      98.950  91.490  95.780  0.00  0.00            
ATOM   4349  HD1 LYS X 274      99.620  90.670  96.030  0.00  0.00            
ATOM   4350  HD2 LYS X 274      98.810  91.630  94.700  0.00  0.00            
ATOM   4351  CE  LYS X 274      97.650  91.070  96.460  0.00  0.00            
ATOM   4352  HE1 LYS X 274      97.100  91.990  96.610  0.00  0.00            
ATOM   4353  HE2 LYS X 274      97.920  90.690  97.450  0.00  0.00            
ATOM   4354  NZ  LYS X 274      96.870  90.180  95.580  0.00  0.00            
ATOM   4355  HZ1 LYS X 274      97.410  89.380  95.280  0.00  0.00            
ATOM   4356  HZ2 LYS X 274      96.090  89.870  96.150  0.00  0.00            
ATOM   4357  HZ3 LYS X 274      96.460  90.600  94.760  0.00  0.00            
ATOM   4358  C   LYS X 274     101.970  92.360  94.370  0.00  0.00            
ATOM   4359  O   LYS X 274     101.520  92.420  93.230  0.00  0.00            
ATOM   4360  N   PRO X 275     102.520  91.260  94.890  0.00  0.00            
ATOM   4361  CD  PRO X 275     103.040  91.130  96.240  0.00  0.00            
ATOM   4362  HD1 PRO X 275     102.180  91.230  96.900  0.00  0.00            
ATOM   4363  HD2 PRO X 275     103.810  91.860  96.500  0.00  0.00            
ATOM   4364  CG  PRO X 275     103.710  89.760  96.330  0.00  0.00            
ATOM   4365  HG1 PRO X 275     102.990  89.010  96.640  0.00  0.00            
ATOM   4366  HG2 PRO X 275     104.550  89.740  97.030  0.00  0.00            
ATOM   4367  CB  PRO X 275     104.030  89.420  94.880  0.00  0.00            
ATOM   4368  HB1 PRO X 275     103.980  88.330  94.810  0.00  0.00            
ATOM   4369  HB2 PRO X 275     105.020  89.780  94.610  0.00  0.00            
ATOM   4370  CA  PRO X 275     102.980  90.160  94.060  0.00  0.00            
ATOM   4371  HA  PRO X 275     103.480  90.530  93.160  0.00  0.00            
ATOM   4372  C   PRO X 275     101.750  89.360  93.660  0.00  0.00            
ATOM   4373  O   PRO X 275     100.740  89.390  94.360  0.00  0.00            
ATOM   4374  N   THR X 276     101.740  88.800  92.450  0.00  0.00            
ATOM   4375  H   THR X 276     102.500  88.960  91.810  0.00  0.00            
ATOM   4376  CA  THR X 276     100.590  88.070  91.940  0.00  0.00            
ATOM   4377  HA  THR X 276     100.150  87.560  92.800  0.00  0.00            
ATOM   4378  CB  THR X 276      99.590  89.050  91.330  0.00  0.00            
ATOM   4379  HB  THR X 276     100.060  89.410  90.420  0.00  0.00            
ATOM   4380  CG2 THR X 276      98.250  88.430  90.960  0.00  0.00            
ATOM   4381 HG21 THR X 276      98.430  87.620  90.250  0.00  0.00            
ATOM   4382 HG22 THR X 276      97.790  88.130  91.900  0.00  0.00            
ATOM   4383 HG23 THR X 276      97.690  89.200  90.430  0.00  0.00            
ATOM   4384  OG1 THR X 276      99.280  90.160  92.140  0.00  0.00            
ATOM   4385  HG1 THR X 276      99.750  90.020  92.970  0.00  0.00            
ATOM   4386  C   THR X 276     100.920  87.070  90.840  0.00  0.00            
ATOM   4387  O   THR X 276     101.270  87.480  89.740  0.00  0.00            
ATOM   4388  N   THR X 277     100.860  85.770  91.160  0.00  0.00            
ATOM   4389  H   THR X 277     100.580  85.400  92.050  0.00  0.00            
ATOM   4390  CA  THR X 277     101.080  84.780  90.130  0.00  0.00            
ATOM   4391  HA  THR X 277     101.940  85.000  89.490  0.00  0.00            
ATOM   4392  CB  THR X 277     101.350  83.440  90.810  0.00  0.00            
ATOM   4393  HB  THR X 277     100.650  83.240  91.630  0.00  0.00            
ATOM   4394  CG2 THR X 277     101.310  82.190  89.930  0.00  0.00            
ATOM   4395 HG21 THR X 277     101.530  81.350  90.580  0.00  0.00            
ATOM   4396 HG22 THR X 277     100.370  82.010  89.420  0.00  0.00            
ATOM   4397 HG23 THR X 277     102.080  82.320  89.160  0.00  0.00            
ATOM   4398  OG1 THR X 277     102.520  83.400  91.590  0.00  0.00            
ATOM   4399  HG1 THR X 277     102.660  84.340  91.690  0.00  0.00            
ATOM   4400  C   THR X 277      99.870  84.640  89.220  0.00  0.00            
ATOM   4401  O   THR X 277      98.770  85.050  89.580  0.00  0.00            
ATOM   4402  N   SER X 278      99.970  84.090  88.010  0.00  0.00            
ATOM   4403  H   SER X 278     100.900  83.750  87.770  0.00  0.00            
ATOM   4404  CA  SER X 278      99.000  84.000  86.940  0.00  0.00            
ATOM   4405  HA  SER X 278      98.020  83.990  87.430  0.00  0.00            
ATOM   4406  CB  SER X 278      99.090  85.270  86.100  0.00  0.00            
ATOM   4407  HB1 SER X 278     100.080  85.210  85.660  0.00  0.00            
ATOM   4408  HB2 SER X 278      98.980  86.190  86.660  0.00  0.00            
ATOM   4409  OG  SER X 278      98.080  85.230  85.110  0.00  0.00            
ATOM   4410  HG  SER X 278      98.070  85.920  84.460  0.00  0.00            
ATOM   4411  C   SER X 278      99.150  82.730  86.110  0.00  0.00            
ATOM   4412  O   SER X 278     100.290  82.370  85.810  0.00  0.00            
ATOM   4413  N   LYS X 279      98.090  81.980  85.800  0.00  0.00            
ATOM   4414  H   LYS X 279      97.170  82.370  85.950  0.00  0.00            
ATOM   4415  CA  LYS X 279      98.120  80.670  85.200  0.00  0.00            
ATOM   4416  HA  LYS X 279      99.120  80.240  85.120  0.00  0.00            
ATOM   4417  CB  LYS X 279      97.240  79.720  86.010  0.00  0.00            
ATOM   4418  HB1 LYS X 279      97.320  78.730  85.560  0.00  0.00            
ATOM   4419  HB2 LYS X 279      96.200  80.030  86.050  0.00  0.00            
ATOM   4420  CG  LYS X 279      97.800  79.700  87.430  0.00  0.00            
ATOM   4421  HG1 LYS X 279      97.350  80.540  87.970  0.00  0.00            
ATOM   4422  HG2 LYS X 279      98.880  79.590  87.480  0.00  0.00            
ATOM   4423  CD  LYS X 279      97.380  78.430  88.170  0.00  0.00            
ATOM   4424  HD1 LYS X 279      97.750  77.620  87.530  0.00  0.00            
ATOM   4425  HD2 LYS X 279      96.300  78.370  88.130  0.00  0.00            
ATOM   4426  CE  LYS X 279      97.810  78.480  89.630  0.00  0.00            
ATOM   4427  HE1 LYS X 279      97.360  79.300  90.190  0.00  0.00            
ATOM   4428  HE2 LYS X 279      98.850  78.810  89.740  0.00  0.00            
ATOM   4429  NZ  LYS X 279      97.610  77.190  90.300  0.00  0.00            
ATOM   4430  HZ1 LYS X 279      97.950  77.170  91.250  0.00  0.00            
ATOM   4431  HZ2 LYS X 279      96.620  76.950  90.290  0.00  0.00            
ATOM   4432  HZ3 LYS X 279      98.120  76.480  89.790  0.00  0.00            
ATOM   4433  C   LYS X 279      97.500  80.730  83.810  0.00  0.00            
ATOM   4434  O   LYS X 279      96.670  81.600  83.580  0.00  0.00            
ATOM   4435  N   PRO X 280      98.000  79.940  82.850  0.00  0.00            
ATOM   4436  CD  PRO X 280      98.960  78.870  83.030  0.00  0.00            
ATOM   4437  HD1 PRO X 280      98.690  78.160  83.820  0.00  0.00            
ATOM   4438  HD2 PRO X 280      99.900  79.250  83.420  0.00  0.00            
ATOM   4439  CG  PRO X 280      99.030  78.050  81.740  0.00  0.00            
ATOM   4440  HG1 PRO X 280      98.330  77.230  81.660  0.00  0.00            
ATOM   4441  HG2 PRO X 280     100.010  77.680  81.460  0.00  0.00            
ATOM   4442  CB  PRO X 280      98.620  79.100  80.700  0.00  0.00            
ATOM   4443  HB1 PRO X 280      98.260  78.570  79.820  0.00  0.00            
ATOM   4444  HB2 PRO X 280      99.460  79.750  80.460  0.00  0.00            
ATOM   4445  CA  PRO X 280      97.590  79.920  81.460  0.00  0.00            
ATOM   4446  HA  PRO X 280      97.490  80.940  81.080  0.00  0.00            
ATOM   4447  C   PRO X 280      96.200  79.300  81.310  0.00  0.00            
ATOM   4448  O   PRO X 280      95.610  78.700  82.200  0.00  0.00            
ATOM   4449  N   GLY X 281      95.700  79.440  80.080  0.00  0.00            
ATOM   4450  H   GLY X 281      96.300  79.850  79.380  0.00  0.00            
ATOM   4451  CA  GLY X 281      94.430  78.910  79.620  0.00  0.00            
ATOM   4452  HA1 GLY X 281      94.150  79.390  78.690  0.00  0.00            
ATOM   4453  HA2 GLY X 281      93.700  79.110  80.400  0.00  0.00            
ATOM   4454  C   GLY X 281      94.220  77.410  79.480  0.00  0.00            
ATOM   4455  O   GLY X 281      95.070  76.590  79.820  0.00  0.00            
ATOM   4456  N   ALA X 282      93.020  77.020  79.060  0.00  0.00            
ATOM   4457  H   ALA X 282      92.440  77.690  78.560  0.00  0.00            
ATOM   4458  CA  ALA X 282      92.470  75.680  79.120  0.00  0.00            
ATOM   4459  HA  ALA X 282      92.880  75.210  80.020  0.00  0.00            
ATOM   4460  CB  ALA X 282      90.960  75.740  79.360  0.00  0.00            
ATOM   4461  HB1 ALA X 282      90.420  76.110  78.490  0.00  0.00            
ATOM   4462  HB2 ALA X 282      90.590  74.760  79.650  0.00  0.00            
ATOM   4463  HB3 ALA X 282      90.810  76.310  80.280  0.00  0.00            
ATOM   4464  C   ALA X 282      92.900  74.840  77.930  0.00  0.00            
ATOM   4465  O   ALA X 282      92.920  75.320  76.800  0.00  0.00            
ATOM   4466  N   PRO X 283      93.150  73.550  78.150  0.00  0.00            
ATOM   4467  CD  PRO X 283      93.610  73.040  79.430  0.00  0.00            
ATOM   4468  HD1 PRO X 283      92.890  73.180  80.240  0.00  0.00            
ATOM   4469  HD2 PRO X 283      94.430  73.680  79.730  0.00  0.00            
ATOM   4470  CG  PRO X 283      94.220  71.660  79.180  0.00  0.00            
ATOM   4471  HG1 PRO X 283      94.090  71.060  80.080  0.00  0.00            
ATOM   4472  HG2 PRO X 283      95.250  71.800  78.850  0.00  0.00            
ATOM   4473  CB  PRO X 283      93.350  71.200  78.010  0.00  0.00            
ATOM   4474  HB1 PRO X 283      92.420  70.840  78.440  0.00  0.00            
ATOM   4475  HB2 PRO X 283      93.920  70.390  77.570  0.00  0.00            
ATOM   4476  CA  PRO X 283      93.080  72.470  77.200  0.00  0.00            
ATOM   4477  HA  PRO X 283      93.900  72.490  76.480  0.00  0.00            
ATOM   4478  C   PRO X 283      91.810  72.410  76.360  0.00  0.00            
ATOM   4479  O   PRO X 283      90.710  72.800  76.740  0.00  0.00            
ATOM   4480  N   PHE X 284      91.890  71.760  75.190  0.00  0.00            
ATOM   4481  H   PHE X 284      92.810  71.440  74.930  0.00  0.00            
ATOM   4482  CA  PHE X 284      90.890  71.790  74.140  0.00  0.00            
ATOM   4483  HA  PHE X 284      90.390  72.760  74.090  0.00  0.00            
ATOM   4484  CB  PHE X 284      91.460  71.420  72.770  0.00  0.00            
ATOM   4485  HB1 PHE X 284      90.690  70.890  72.210  0.00  0.00            
ATOM   4486  HB2 PHE X 284      92.270  70.710  72.900  0.00  0.00            
ATOM   4487  CG  PHE X 284      92.140  72.530  72.010  0.00  0.00            
ATOM   4488  CD1 PHE X 284      91.550  73.800  72.030  0.00  0.00            
ATOM   4489  HD1 PHE X 284      90.730  74.050  72.680  0.00  0.00            
ATOM   4490  CE1 PHE X 284      92.120  74.750  71.170  0.00  0.00            
ATOM   4491  HE1 PHE X 284      91.690  75.740  71.120  0.00  0.00            
ATOM   4492  CZ  PHE X 284      93.180  74.380  70.340  0.00  0.00            
ATOM   4493  HZ  PHE X 284      93.720  75.130  69.770  0.00  0.00            
ATOM   4494  CE2 PHE X 284      93.710  73.080  70.290  0.00  0.00            
ATOM   4495  HE2 PHE X 284      94.480  72.800  69.590  0.00  0.00            
ATOM   4496  CD2 PHE X 284      93.190  72.130  71.170  0.00  0.00            
ATOM   4497  HD2 PHE X 284      93.660  71.160  71.210  0.00  0.00            
ATOM   4498  C   PHE X 284      89.740  70.850  74.440  0.00  0.00            
ATOM   4499  O   PHE X 284      89.900  69.740  74.960  0.00  0.00            
ATOM   4500  N   ILE X 285      88.540  71.380  74.190  0.00  0.00            
ATOM   4501  H   ILE X 285      88.440  72.340  73.890  0.00  0.00            
ATOM   4502  CA  ILE X 285      87.280  70.670  74.190  0.00  0.00            
ATOM   4503  HA  ILE X 285      87.440  69.590  74.150  0.00  0.00            
ATOM   4504  CB  ILE X 285      86.420  71.090  75.380  0.00  0.00            
ATOM   4505  HB  ILE X 285      85.700  70.270  75.360  0.00  0.00            
ATOM   4506  CG2 ILE X 285      87.270  71.060  76.640  0.00  0.00            
ATOM   4507 HG21 ILE X 285      86.640  71.280  77.500  0.00  0.00            
ATOM   4508 HG22 ILE X 285      87.650  70.040  76.740  0.00  0.00            
ATOM   4509 HG23 ILE X 285      88.050  71.820  76.710  0.00  0.00            
ATOM   4510  CG1 ILE X 285      85.820  72.480  75.190  0.00  0.00            
ATOM   4511 HG11 ILE X 285      85.180  72.610  74.320  0.00  0.00            
ATOM   4512 HG12 ILE X 285      86.680  73.130  75.040  0.00  0.00            
ATOM   4513  CD  ILE X 285      85.080  72.990  76.420  0.00  0.00            
ATOM   4514  HD1 ILE X 285      84.200  72.390  76.640  0.00  0.00            
ATOM   4515  HD2 ILE X 285      85.680  73.100  77.330  0.00  0.00            
ATOM   4516  HD3 ILE X 285      84.660  73.940  76.090  0.00  0.00            
ATOM   4517  C   ILE X 285      86.570  70.890  72.860  0.00  0.00            
ATOM   4518  O   ILE X 285      87.090  71.630  72.020  0.00  0.00            
ATOM   4519  N   THR X 286      85.380  70.350  72.600  0.00  0.00            
ATOM   4520  H   THR X 286      84.780  70.110  73.370  0.00  0.00            
ATOM   4521  CA  THR X 286      84.870  70.260  71.240  0.00  0.00            
ATOM   4522  HA  THR X 286      85.590  69.780  70.580  0.00  0.00            
ATOM   4523  CB  THR X 286      83.550  69.510  71.220  0.00  0.00            
ATOM   4524  HB  THR X 286      82.680  70.070  71.570  0.00  0.00            
ATOM   4525  CG2 THR X 286      83.300  69.000  69.800  0.00  0.00            
ATOM   4526 HG21 THR X 286      82.390  68.400  69.760  0.00  0.00            
ATOM   4527 HG22 THR X 286      83.150  69.800  69.080  0.00  0.00            
ATOM   4528 HG23 THR X 286      84.160  68.440  69.420  0.00  0.00            
ATOM   4529  OG1 THR X 286      83.820  68.290  71.860  0.00  0.00            
ATOM   4530  HG1 THR X 286      84.150  68.340  72.760  0.00  0.00            
ATOM   4531  C   THR X 286      84.520  71.640  70.690  0.00  0.00            
ATOM   4532  O   THR X 286      84.840  72.020  69.570  0.00  0.00            
ATOM   4533  N   SER X 287      83.890  72.420  71.560  0.00  0.00            
ATOM   4534  H   SER X 287      83.590  72.100  72.470  0.00  0.00            
ATOM   4535  CA  SER X 287      83.440  73.760  71.250  0.00  0.00            
ATOM   4536  HA  SER X 287      82.870  73.800  70.320  0.00  0.00            
ATOM   4537  CB  SER X 287      82.350  74.340  72.150  0.00  0.00            
ATOM   4538  HB1 SER X 287      81.460  73.840  71.770  0.00  0.00            
ATOM   4539  HB2 SER X 287      82.210  75.410  71.990  0.00  0.00            
ATOM   4540  OG  SER X 287      82.640  73.980  73.480  0.00  0.00            
ATOM   4541  HG  SER X 287      81.880  74.240  74.010  0.00  0.00            
ATOM   4542  C   SER X 287      84.580  74.750  71.090  0.00  0.00            
ATOM   4543  O   SER X 287      84.510  75.610  70.210  0.00  0.00            
ATOM   4544  N   THR X 288      85.690  74.620  71.830  0.00  0.00            
ATOM   4545  H   THR X 288      85.780  73.890  72.520  0.00  0.00            
ATOM   4546  CA  THR X 288      86.790  75.560  71.820  0.00  0.00            
ATOM   4547  HA  THR X 288      86.400  76.500  71.430  0.00  0.00            
ATOM   4548  CB  THR X 288      87.510  75.740  73.150  0.00  0.00            
ATOM   4549  HB  THR X 288      88.390  76.370  73.020  0.00  0.00            
ATOM   4550  CG2 THR X 288      86.670  76.450  74.210  0.00  0.00            
ATOM   4551 HG21 THR X 288      86.560  77.510  74.000  0.00  0.00            
ATOM   4552 HG22 THR X 288      85.670  76.030  74.370  0.00  0.00            
ATOM   4553 HG23 THR X 288      87.130  76.350  75.190  0.00  0.00            
ATOM   4554  OG1 THR X 288      87.940  74.460  73.570  0.00  0.00            
ATOM   4555  HG1 THR X 288      88.340  74.580  74.440  0.00  0.00            
ATOM   4556  C   THR X 288      87.810  75.190  70.750  0.00  0.00            
ATOM   4557  O   THR X 288      88.250  76.120  70.070  0.00  0.00            
ATOM   4558  N   LEU X 289      88.100  73.930  70.410  0.00  0.00            
ATOM   4559  H   LEU X 289      87.520  73.210  70.820  0.00  0.00            
ATOM   4560  CA  LEU X 289      89.030  73.540  69.370  0.00  0.00            
ATOM   4561  HA  LEU X 289      90.030  73.940  69.540  0.00  0.00            
ATOM   4562  CB  LEU X 289      89.040  72.010  69.330  0.00  0.00            
ATOM   4563  HB1 LEU X 289      88.030  71.630  69.470  0.00  0.00            
ATOM   4564  HB2 LEU X 289      89.410  71.690  70.300  0.00  0.00            
ATOM   4565  CG  LEU X 289      89.830  71.300  68.230  0.00  0.00            
ATOM   4566  HG  LEU X 289      89.510  71.720  67.280  0.00  0.00            
ATOM   4567  CD1 LEU X 289      91.340  71.450  68.350  0.00  0.00            
ATOM   4568 HD11 LEU X 289      91.940  71.080  67.520  0.00  0.00            
ATOM   4569 HD12 LEU X 289      91.510  72.520  68.440  0.00  0.00            
ATOM   4570 HD13 LEU X 289      91.630  70.970  69.290  0.00  0.00            
ATOM   4571  CD2 LEU X 289      89.640  69.790  68.290  0.00  0.00            
ATOM   4572 HD21 LEU X 289      90.370  69.260  67.660  0.00  0.00            
ATOM   4573 HD22 LEU X 289      89.710  69.410  69.310  0.00  0.00            
ATOM   4574 HD23 LEU X 289      88.640  69.590  67.900  0.00  0.00            
ATOM   4575  C   LEU X 289      88.540  74.070  68.030  0.00  0.00            
ATOM   4576  O   LEU X 289      89.420  74.420  67.250  0.00  0.00            
ATOM   4577  N   GLN X 290      87.240  73.980  67.740  0.00  0.00            
ATOM   4578  H   GLN X 290      86.670  73.470  68.390  0.00  0.00            
ATOM   4579  CA  GLN X 290      86.670  74.410  66.480  0.00  0.00            
ATOM   4580  HA  GLN X 290      87.400  74.190  65.700  0.00  0.00            
ATOM   4581  CB  GLN X 290      85.390  73.630  66.220  0.00  0.00            
ATOM   4582  HB1 GLN X 290      85.440  72.560  66.390  0.00  0.00            
ATOM   4583  HB2 GLN X 290      85.140  73.790  65.170  0.00  0.00            
ATOM   4584  CG  GLN X 290      84.320  74.160  67.170  0.00  0.00            
ATOM   4585  HG1 GLN X 290      84.030  75.190  66.980  0.00  0.00            
ATOM   4586  HG2 GLN X 290      84.650  74.040  68.210  0.00  0.00            
ATOM   4587  CD  GLN X 290      83.010  73.380  67.190  0.00  0.00            
ATOM   4588  OE1 GLN X 290      82.880  72.340  66.540  0.00  0.00            
ATOM   4589  NE2 GLN X 290      82.080  73.850  68.010  0.00  0.00            
ATOM   4590 HE21 GLN X 290      82.230  74.620  68.650  0.00  0.00            
ATOM   4591 HE22 GLN X 290      81.310  73.210  68.170  0.00  0.00            
ATOM   4592  C   GLN X 290      86.410  75.910  66.350  0.00  0.00            
ATOM   4593  O   GLN X 290      86.260  76.420  65.240  0.00  0.00            
ATOM   4594  N   GLN X 291      86.450  76.660  67.450  0.00  0.00            
ATOM   4595  H   GLN X 291      86.610  76.280  68.370  0.00  0.00            
ATOM   4596  CA  GLN X 291      86.620  78.100  67.390  0.00  0.00            
ATOM   4597  HA  GLN X 291      86.120  78.540  66.530  0.00  0.00            
ATOM   4598  CB  GLN X 291      85.980  78.720  68.630  0.00  0.00            
ATOM   4599  HB1 GLN X 291      86.330  79.740  68.740  0.00  0.00            
ATOM   4600  HB2 GLN X 291      86.410  78.200  69.480  0.00  0.00            
ATOM   4601  CG  GLN X 291      84.450  78.600  68.670  0.00  0.00            
ATOM   4602  HG1 GLN X 291      84.220  77.540  68.650  0.00  0.00            
ATOM   4603  HG2 GLN X 291      83.840  79.190  67.990  0.00  0.00            
ATOM   4604  CD  GLN X 291      83.940  78.970  70.050  0.00  0.00            
ATOM   4605  OE1 GLN X 291      84.480  79.610  70.950  0.00  0.00            
ATOM   4606  NE2 GLN X 291      82.650  78.690  70.260  0.00  0.00            
ATOM   4607 HE21 GLN X 291      82.060  78.250  69.570  0.00  0.00            
ATOM   4608 HE22 GLN X 291      82.310  78.770  71.210  0.00  0.00            
ATOM   4609  C   GLN X 291      88.090  78.490  67.250  0.00  0.00            
ATOM   4610  O   GLN X 291      88.420  79.200  66.310  0.00  0.00            
ATOM   4611  N   ALA X 292      89.050  77.870  67.950  0.00  0.00            
ATOM   4612  H   ALA X 292      88.760  77.220  68.660  0.00  0.00            
ATOM   4613  CA  ALA X 292      90.480  77.970  67.730  0.00  0.00            
ATOM   4614  HA  ALA X 292      90.800  79.000  67.890  0.00  0.00            
ATOM   4615  CB  ALA X 292      91.160  77.050  68.740  0.00  0.00            
ATOM   4616  HB1 ALA X 292      90.790  76.040  68.580  0.00  0.00            
ATOM   4617  HB2 ALA X 292      92.250  77.120  68.730  0.00  0.00            
ATOM   4618  HB3 ALA X 292      90.850  77.470  69.700  0.00  0.00            
ATOM   4619  C   ALA X 292      90.910  77.670  66.310  0.00  0.00            
ATOM   4620  O   ALA X 292      91.780  78.410  65.840  0.00  0.00            
ATOM   4621  N   ALA X 293      90.420  76.610  65.670  0.00  0.00            
ATOM   4622  H   ALA X 293      89.910  75.930  66.230  0.00  0.00            
ATOM   4623  CA  ALA X 293      90.820  76.270  64.320  0.00  0.00            
ATOM   4624  HA  ALA X 293      91.900  76.420  64.240  0.00  0.00            
ATOM   4625  CB  ALA X 293      90.380  74.810  64.180  0.00  0.00            
ATOM   4626  HB1 ALA X 293      90.850  74.160  64.920  0.00  0.00            
ATOM   4627  HB2 ALA X 293      89.330  74.870  64.460  0.00  0.00            
ATOM   4628  HB3 ALA X 293      90.400  74.440  63.150  0.00  0.00            
ATOM   4629  C   ALA X 293      90.180  77.230  63.320  0.00  0.00            
ATOM   4630  O   ALA X 293      90.780  77.580  62.310  0.00  0.00            
ATOM   4631  N   SER X 294      88.990  77.730  63.650  0.00  0.00            
ATOM   4632  H   SER X 294      88.660  77.630  64.600  0.00  0.00            
ATOM   4633  CA  SER X 294      88.320  78.690  62.800  0.00  0.00            
ATOM   4634  HA  SER X 294      88.270  78.280  61.800  0.00  0.00            
ATOM   4635  CB  SER X 294      86.870  79.020  63.170  0.00  0.00            
ATOM   4636  HB1 SER X 294      86.480  79.760  62.470  0.00  0.00            
ATOM   4637  HB2 SER X 294      86.790  79.470  64.160  0.00  0.00            
ATOM   4638  OG  SER X 294      86.050  77.880  63.070  0.00  0.00            
ATOM   4639  HG  SER X 294      86.140  77.370  63.880  0.00  0.00            
ATOM   4640  C   SER X 294      88.970  80.060  62.740  0.00  0.00            
ATOM   4641  O   SER X 294      88.920  80.710  61.690  0.00  0.00            
ATOM   4642  N   THR X 295      89.700  80.440  63.790  0.00  0.00            
ATOM   4643  H   THR X 295      89.690  79.840  64.610  0.00  0.00            
ATOM   4644  CA  THR X 295      90.390  81.710  63.850  0.00  0.00            
ATOM   4645  HA  THR X 295      89.850  82.400  63.190  0.00  0.00            
ATOM   4646  CB  THR X 295      90.490  82.330  65.240  0.00  0.00            
ATOM   4647  HB  THR X 295      91.110  83.220  65.150  0.00  0.00            
ATOM   4648  CG2 THR X 295      89.090  82.740  65.680  0.00  0.00            
ATOM   4649 HG21 THR X 295      88.460  81.900  65.990  0.00  0.00            
ATOM   4650 HG22 THR X 295      89.080  83.460  66.500  0.00  0.00            
ATOM   4651 HG23 THR X 295      88.630  83.280  64.850  0.00  0.00            
ATOM   4652  OG1 THR X 295      91.000  81.430  66.200  0.00  0.00            
ATOM   4653  HG1 THR X 295      90.780  81.690  67.100  0.00  0.00            
ATOM   4654  C   THR X 295      91.780  81.520  63.260  0.00  0.00            
ATOM   4655  O   THR X 295      92.090  82.120  62.230  0.00  0.00            
ATOM   4656  N   ARG X 296      92.580  80.630  63.850  0.00  0.00            
ATOM   4657  H   ARG X 296      92.190  80.140  64.650  0.00  0.00            
ATOM   4658  CA  ARG X 296      93.990  80.470  63.570  0.00  0.00            
ATOM   4659  HA  ARG X 296      94.400  81.470  63.460  0.00  0.00            
ATOM   4660  CB  ARG X 296      94.640  79.870  64.820  0.00  0.00            
ATOM   4661  HB1 ARG X 296      95.720  80.020  64.770  0.00  0.00            
ATOM   4662  HB2 ARG X 296      94.480  78.800  64.840  0.00  0.00            
ATOM   4663  CG  ARG X 296      94.360  80.490  66.180  0.00  0.00            
ATOM   4664  HG1 ARG X 296      93.320  80.830  66.260  0.00  0.00            
ATOM   4665  HG2 ARG X 296      95.040  81.320  66.350  0.00  0.00            
ATOM   4666  CD  ARG X 296      94.490  79.480  67.320  0.00  0.00            
ATOM   4667  HD1 ARG X 296      93.760  78.680  67.170  0.00  0.00            
ATOM   4668  HD2 ARG X 296      94.250  80.040  68.220  0.00  0.00            
ATOM   4669  NE  ARG X 296      95.820  78.920  67.510  0.00  0.00            
ATOM   4670  HE  ARG X 296      96.560  79.000  66.820  0.00  0.00            
ATOM   4671  CZ  ARG X 296      96.300  78.220  68.550  0.00  0.00            
ATOM   4672  NH1 ARG X 296      95.490  77.860  69.550  0.00  0.00            
ATOM   4673 HH11 ARG X 296      94.570  78.270  69.530  0.00  0.00            
ATOM   4674 HH12 ARG X 296      95.880  77.300  70.300  0.00  0.00            
ATOM   4675  NH2 ARG X 296      97.610  77.940  68.650  0.00  0.00            
ATOM   4676 HH21 ARG X 296      98.130  78.220  67.830  0.00  0.00            
ATOM   4677 HH22 ARG X 296      98.020  77.400  69.390  0.00  0.00            
ATOM   4678  C   ARG X 296      94.330  79.780  62.260  0.00  0.00            
ATOM   4679  O   ARG X 296      95.120  80.260  61.450  0.00  0.00            
ATOM   4680  N   LEU X 297      93.670  78.650  62.020  0.00  0.00            
ATOM   4681  H   LEU X 297      92.890  78.470  62.650  0.00  0.00            
ATOM   4682  CA  LEU X 297      94.000  77.760  60.930  0.00  0.00            
ATOM   4683  HA  LEU X 297      95.010  78.070  60.680  0.00  0.00            
ATOM   4684  CB  LEU X 297      93.890  76.360  61.530  0.00  0.00            
ATOM   4685  HB1 LEU X 297      92.900  76.170  61.930  0.00  0.00            
ATOM   4686  HB2 LEU X 297      94.590  76.160  62.350  0.00  0.00            
ATOM   4687  CG  LEU X 297      94.230  75.280  60.500  0.00  0.00            
ATOM   4688  HG  LEU X 297      93.340  75.260  59.870  0.00  0.00            
ATOM   4689  CD1 LEU X 297      95.480  75.450  59.650  0.00  0.00            
ATOM   4690 HD11 LEU X 297      95.820  74.460  59.330  0.00  0.00            
ATOM   4691 HD12 LEU X 297      95.300  76.090  58.780  0.00  0.00            
ATOM   4692 HD13 LEU X 297      96.180  76.040  60.230  0.00  0.00            
ATOM   4693  CD2 LEU X 297      94.240  74.000  61.320  0.00  0.00            
ATOM   4694 HD21 LEU X 297      94.990  74.070  62.110  0.00  0.00            
ATOM   4695 HD22 LEU X 297      93.190  73.880  61.590  0.00  0.00            
ATOM   4696 HD23 LEU X 297      94.480  73.170  60.650  0.00  0.00            
ATOM   4697  C   LEU X 297      93.100  78.080  59.740  0.00  0.00            
ATOM   4698  O   LEU X 297      93.360  77.670  58.620  0.00  0.00            
ATOM   4699  N   GLY X 298      91.950  78.730  59.970  0.00  0.00            
ATOM   4700  H   GLY X 298      91.770  78.870  60.950  0.00  0.00            
ATOM   4701  CA  GLY X 298      91.040  79.220  58.950  0.00  0.00            
ATOM   4702  HA1 GLY X 298      91.670  79.580  58.140  0.00  0.00            
ATOM   4703  HA2 GLY X 298      90.510  80.050  59.390  0.00  0.00            
ATOM   4704  C   GLY X 298      90.080  78.210  58.330  0.00  0.00            
ATOM   4705  O   GLY X 298      89.270  78.590  57.480  0.00  0.00            
ATOM   4706  N   PHE X 299      90.100  76.990  58.880  0.00  0.00            
ATOM   4707  H   PHE X 299      90.700  76.730  59.650  0.00  0.00            
ATOM   4708  CA  PHE X 299      89.170  75.970  58.440  0.00  0.00            
ATOM   4709  HA  PHE X 299      89.200  75.890  57.360  0.00  0.00            
ATOM   4710  CB  PHE X 299      89.710  74.730  59.160  0.00  0.00            
ATOM   4711  HB1 PHE X 299      88.900  74.000  59.080  0.00  0.00            
ATOM   4712  HB2 PHE X 299      89.790  75.050  60.200  0.00  0.00            
ATOM   4713  CG  PHE X 299      90.940  74.000  58.710  0.00  0.00            
ATOM   4714  CD1 PHE X 299      91.240  72.740  59.260  0.00  0.00            
ATOM   4715  HD1 PHE X 299      90.540  72.250  59.930  0.00  0.00            
ATOM   4716  CE1 PHE X 299      92.320  72.010  58.770  0.00  0.00            
ATOM   4717  HE1 PHE X 299      92.550  71.070  59.240  0.00  0.00            
ATOM   4718  CZ  PHE X 299      93.160  72.500  57.760  0.00  0.00            
ATOM   4719  HZ  PHE X 299      94.070  72.000  57.450  0.00  0.00            
ATOM   4720  CE2 PHE X 299      92.780  73.710  57.160  0.00  0.00            
ATOM   4721  HE2 PHE X 299      93.390  74.080  56.360  0.00  0.00            
ATOM   4722  CD2 PHE X 299      91.640  74.410  57.570  0.00  0.00            
ATOM   4723  HD2 PHE X 299      91.410  75.330  57.060  0.00  0.00            
ATOM   4724  C   PHE X 299      87.740  76.320  58.820  0.00  0.00            
ATOM   4725  O   PHE X 299      87.530  77.040  59.790  0.00  0.00            
ATOM   4726  N   GLY X 300      86.760  75.710  58.140  0.00  0.00            
ATOM   4727  H   GLY X 300      86.890  75.170  57.300  0.00  0.00            
ATOM   4728  CA  GLY X 300      85.430  75.690  58.700  0.00  0.00            
ATOM   4729  HA1 GLY X 300      84.780  75.580  57.830  0.00  0.00            
ATOM   4730  HA2 GLY X 300      85.080  76.600  59.200  0.00  0.00            
ATOM   4731  C   GLY X 300      85.260  74.450  59.560  0.00  0.00            
ATOM   4732  O   GLY X 300      86.040  73.510  59.520  0.00  0.00            
ATOM   4733  N   VAL X 301      84.160  74.440  60.320  0.00  0.00            
ATOM   4734  H   VAL X 301      83.530  75.230  60.230  0.00  0.00            
ATOM   4735  CA  VAL X 301      83.950  73.440  61.350  0.00  0.00            
ATOM   4736  HA  VAL X 301      84.800  73.480  62.030  0.00  0.00            
ATOM   4737  CB  VAL X 301      82.700  73.720  62.180  0.00  0.00            
ATOM   4738  HB  VAL X 301      81.850  73.920  61.530  0.00  0.00            
ATOM   4739  CG1 VAL X 301      82.320  72.580  63.130  0.00  0.00            
ATOM   4740 HG11 VAL X 301      83.190  72.330  63.730  0.00  0.00            
ATOM   4741 HG12 VAL X 301      81.480  72.810  63.780  0.00  0.00            
ATOM   4742 HG13 VAL X 301      81.910  71.740  62.570  0.00  0.00            
ATOM   4743  CG2 VAL X 301      82.860  74.910  63.110  0.00  0.00            
ATOM   4744 HG21 VAL X 301      83.770  74.850  63.700  0.00  0.00            
ATOM   4745 HG22 VAL X 301      82.830  75.770  62.440  0.00  0.00            
ATOM   4746 HG23 VAL X 301      82.000  75.020  63.770  0.00  0.00            
ATOM   4747  C   VAL X 301      83.950  72.020  60.810  0.00  0.00            
ATOM   4748  O   VAL X 301      84.660  71.170  61.330  0.00  0.00            
ATOM   4749  N   LYS X 302      83.210  71.760  59.720  0.00  0.00            
ATOM   4750  H   LYS X 302      82.650  72.520  59.360  0.00  0.00            
ATOM   4751  CA  LYS X 302      83.230  70.490  59.020  0.00  0.00            
ATOM   4752  HA  LYS X 302      83.060  69.730  59.780  0.00  0.00            
ATOM   4753  CB  LYS X 302      82.230  70.520  57.870  0.00  0.00            
ATOM   4754  HB1 LYS X 302      82.340  71.420  57.260  0.00  0.00            
ATOM   4755  HB2 LYS X 302      81.280  70.720  58.380  0.00  0.00            
ATOM   4756  CG  LYS X 302      82.280  69.200  57.110  0.00  0.00            
ATOM   4757  HG1 LYS X 302      83.270  68.970  56.710  0.00  0.00            
ATOM   4758  HG2 LYS X 302      81.570  69.320  56.290  0.00  0.00            
ATOM   4759  CD  LYS X 302      81.700  68.000  57.860  0.00  0.00            
ATOM   4760  HD1 LYS X 302      80.620  68.010  57.970  0.00  0.00            
ATOM   4761  HD2 LYS X 302      82.140  67.940  58.850  0.00  0.00            
ATOM   4762  CE  LYS X 302      82.060  66.690  57.160  0.00  0.00            
ATOM   4763  HE1 LYS X 302      81.660  65.950  57.850  0.00  0.00            
ATOM   4764  HE2 LYS X 302      83.140  66.650  56.990  0.00  0.00            
ATOM   4765  NZ  LYS X 302      81.340  66.530  55.890  0.00  0.00            
ATOM   4766  HZ1 LYS X 302      80.400  66.890  55.980  0.00  0.00            
ATOM   4767  HZ2 LYS X 302      81.740  67.100  55.150  0.00  0.00            
ATOM   4768  HZ3 LYS X 302      81.330  65.600  55.510  0.00  0.00            
ATOM   4769  C   LYS X 302      84.620  70.050  58.610  0.00  0.00            
ATOM   4770  O   LYS X 302      84.970  68.930  58.970  0.00  0.00            
ATOM   4771  N   LYS X 303      85.360  70.950  57.950  0.00  0.00            
ATOM   4772  H   LYS X 303      84.900  71.750  57.560  0.00  0.00            
ATOM   4773  CA  LYS X 303      86.760  70.690  57.660  0.00  0.00            
ATOM   4774  HA  LYS X 303      86.830  69.880  56.930  0.00  0.00            
ATOM   4775  CB  LYS X 303      87.290  71.910  56.910  0.00  0.00            
ATOM   4776  HB1 LYS X 303      87.440  72.710  57.630  0.00  0.00            
ATOM   4777  HB2 LYS X 303      86.570  72.110  56.120  0.00  0.00            
ATOM   4778  CG  LYS X 303      88.620  71.670  56.190  0.00  0.00            
ATOM   4779  HG1 LYS X 303      88.620  70.780  55.560  0.00  0.00            
ATOM   4780  HG2 LYS X 303      89.380  71.370  56.910  0.00  0.00            
ATOM   4781  CD  LYS X 303      89.110  72.950  55.530  0.00  0.00            
ATOM   4782  HD1 LYS X 303      89.660  73.580  56.230  0.00  0.00            
ATOM   4783  HD2 LYS X 303      88.350  73.660  55.210  0.00  0.00            
ATOM   4784  CE  LYS X 303      89.970  72.470  54.360  0.00  0.00            
ATOM   4785  HE1 LYS X 303      89.370  71.920  53.630  0.00  0.00            
ATOM   4786  HE2 LYS X 303      90.840  71.860  54.620  0.00  0.00            
ATOM   4787  NZ  LYS X 303      90.410  73.650  53.610  0.00  0.00            
ATOM   4788  HZ1 LYS X 303      90.360  73.470  52.620  0.00  0.00            
ATOM   4789  HZ2 LYS X 303      90.000  74.560  53.780  0.00  0.00            
ATOM   4790  HZ3 LYS X 303      91.410  73.820  53.570  0.00  0.00            
ATOM   4791  C   LYS X 303      87.570  70.180  58.840  0.00  0.00            
ATOM   4792  O   LYS X 303      87.990  69.030  58.820  0.00  0.00            
ATOM   4793  N   THR X 304      87.670  70.960  59.930  0.00  0.00            
ATOM   4794  H   THR X 304      87.240  71.860  59.780  0.00  0.00            
ATOM   4795  CA  THR X 304      88.390  70.620  61.140  0.00  0.00            
ATOM   4796  HA  THR X 304      89.430  70.500  60.820  0.00  0.00            
ATOM   4797  CB  THR X 304      88.200  71.760  62.140  0.00  0.00            
ATOM   4798  HB  THR X 304      87.110  71.840  62.220  0.00  0.00            
ATOM   4799  CG2 THR X 304      88.770  71.610  63.550  0.00  0.00            
ATOM   4800 HG21 THR X 304      88.260  70.820  64.090  0.00  0.00            
ATOM   4801 HG22 THR X 304      89.840  71.400  63.510  0.00  0.00            
ATOM   4802 HG23 THR X 304      88.570  72.510  64.120  0.00  0.00            
ATOM   4803  OG1 THR X 304      88.570  73.030  61.650  0.00  0.00            
ATOM   4804  HG1 THR X 304      87.890  73.690  61.810  0.00  0.00            
ATOM   4805  C   THR X 304      87.870  69.300  61.690  0.00  0.00            
ATOM   4806  O   THR X 304      88.700  68.430  61.950  0.00  0.00            
ATOM   4807  N   MET X 305      86.560  69.090  61.850  0.00  0.00            
ATOM   4808  H   MET X 305      85.930  69.810  61.530  0.00  0.00            
ATOM   4809  CA  MET X 305      85.990  67.940  62.530  0.00  0.00            
ATOM   4810  HA  MET X 305      86.470  67.840  63.500  0.00  0.00            
ATOM   4811  CB  MET X 305      84.530  68.150  62.900  0.00  0.00            
ATOM   4812  HB1 MET X 305      83.960  67.230  62.760  0.00  0.00            
ATOM   4813  HB2 MET X 305      84.120  68.920  62.240  0.00  0.00            
ATOM   4814  CG  MET X 305      84.270  68.530  64.360  0.00  0.00            
ATOM   4815  HG1 MET X 305      84.370  67.660  65.000  0.00  0.00            
ATOM   4816  HG2 MET X 305      83.240  68.910  64.310  0.00  0.00            
ATOM   4817  SD  MET X 305      85.270  69.930  64.930  0.00  0.00            
ATOM   4818  CE  MET X 305      85.410  69.740  66.720  0.00  0.00            
ATOM   4819  HE1 MET X 305      84.480  70.100  67.170  0.00  0.00            
ATOM   4820  HE2 MET X 305      85.560  68.720  67.090  0.00  0.00            
ATOM   4821  HE3 MET X 305      86.270  70.330  67.040  0.00  0.00            
ATOM   4822  C   MET X 305      86.170  66.590  61.850  0.00  0.00            
ATOM   4823  O   MET X 305      86.520  65.640  62.540  0.00  0.00            
ATOM   4824  N   MET X 306      86.050  66.610  60.520  0.00  0.00            
ATOM   4825  H   MET X 306      85.600  67.430  60.140  0.00  0.00            
ATOM   4826  CA  MET X 306      86.340  65.500  59.640  0.00  0.00            
ATOM   4827  HA  MET X 306      85.750  64.650  60.010  0.00  0.00            
ATOM   4828  CB  MET X 306      85.760  65.900  58.290  0.00  0.00            
ATOM   4829  HB1 MET X 306      86.450  66.600  57.810  0.00  0.00            
ATOM   4830  HB2 MET X 306      84.780  66.390  58.330  0.00  0.00            
ATOM   4831  CG  MET X 306      85.620  64.720  57.330  0.00  0.00            
ATOM   4832  HG1 MET X 306      85.290  63.900  57.970  0.00  0.00            
ATOM   4833  HG2 MET X 306      86.560  64.290  56.990  0.00  0.00            
ATOM   4834  SD  MET X 306      84.440  64.970  55.980  0.00  0.00            
ATOM   4835  CE  MET X 306      85.000  66.570  55.350  0.00  0.00            
ATOM   4836  HE1 MET X 306      84.440  66.770  54.440  0.00  0.00            
ATOM   4837  HE2 MET X 306      84.880  67.390  56.070  0.00  0.00            
ATOM   4838  HE3 MET X 306      86.050  66.450  55.080  0.00  0.00            
ATOM   4839  C   MET X 306      87.800  65.070  59.700  0.00  0.00            
ATOM   4840  O   MET X 306      88.140  63.890  59.750  0.00  0.00            
ATOM   4841  N   MET X 307      88.750  66.010  59.750  0.00  0.00            
ATOM   4842  H   MET X 307      88.510  66.960  59.520  0.00  0.00            
ATOM   4843  CA  MET X 307      90.140  65.730  60.050  0.00  0.00            
ATOM   4844  HA  MET X 307      90.300  64.890  59.370  0.00  0.00            
ATOM   4845  CB  MET X 307      91.050  66.930  59.800  0.00  0.00            
ATOM   4846  HB1 MET X 307      90.770  67.800  60.400  0.00  0.00            
ATOM   4847  HB2 MET X 307      90.800  67.370  58.840  0.00  0.00            
ATOM   4848  CG  MET X 307      92.550  66.640  59.790  0.00  0.00            
ATOM   4849  HG1 MET X 307      92.760  65.690  59.300  0.00  0.00            
ATOM   4850  HG2 MET X 307      92.790  66.530  60.850  0.00  0.00            
ATOM   4851  SD  MET X 307      93.470  67.970  58.980  0.00  0.00            
ATOM   4852  CE  MET X 307      93.300  67.560  57.230  0.00  0.00            
ATOM   4853  HE1 MET X 307      92.350  67.040  57.100  0.00  0.00            
ATOM   4854  HE2 MET X 307      93.300  68.470  56.630  0.00  0.00            
ATOM   4855  HE3 MET X 307      94.120  66.900  56.950  0.00  0.00            
ATOM   4856  C   MET X 307      90.360  65.240  61.470  0.00  0.00            
ATOM   4857  O   MET X 307      91.040  64.260  61.770  0.00  0.00            
ATOM   4858  N   ALA X 308      89.660  65.840  62.440  0.00  0.00            
ATOM   4859  H   ALA X 308      88.970  66.550  62.220  0.00  0.00            
ATOM   4860  CA  ALA X 308      89.660  65.430  63.830  0.00  0.00            
ATOM   4861  HA  ALA X 308      90.630  65.500  64.320  0.00  0.00            
ATOM   4862  CB  ALA X 308      88.710  66.380  64.560  0.00  0.00            
ATOM   4863  HB1 ALA X 308      89.030  67.400  64.320  0.00  0.00            
ATOM   4864  HB2 ALA X 308      87.640  66.190  64.500  0.00  0.00            
ATOM   4865  HB3 ALA X 308      88.870  66.320  65.630  0.00  0.00            
ATOM   4866  C   ALA X 308      89.250  63.970  63.950  0.00  0.00            
ATOM   4867  O   ALA X 308      89.980  63.190  64.560  0.00  0.00            
ATOM   4868  N   GLN X 309      88.230  63.470  63.250  0.00  0.00            
ATOM   4869  H   GLN X 309      87.650  64.130  62.760  0.00  0.00            
ATOM   4870  CA  GLN X 309      87.860  62.070  63.270  0.00  0.00            
ATOM   4871  HA  GLN X 309      87.700  61.730  64.300  0.00  0.00            
ATOM   4872  CB  GLN X 309      86.590  61.880  62.440  0.00  0.00            
ATOM   4873  HB1 GLN X 309      86.900  61.770  61.400  0.00  0.00            
ATOM   4874  HB2 GLN X 309      85.930  62.740  62.530  0.00  0.00            
ATOM   4875  CG  GLN X 309      85.840  60.600  62.810  0.00  0.00            
ATOM   4876  HG1 GLN X 309      85.450  60.780  63.800  0.00  0.00            
ATOM   4877  HG2 GLN X 309      86.470  59.720  62.940  0.00  0.00            
ATOM   4878  CD  GLN X 309      84.620  60.310  61.940  0.00  0.00            
ATOM   4879  OE1 GLN X 309      83.590  60.990  62.000  0.00  0.00            
ATOM   4880  NE2 GLN X 309      84.690  59.280  61.100  0.00  0.00            
ATOM   4881 HE21 GLN X 309      85.420  58.600  61.210  0.00  0.00            
ATOM   4882 HE22 GLN X 309      83.860  59.090  60.560  0.00  0.00            
ATOM   4883  C   GLN X 309      88.960  61.200  62.690  0.00  0.00            
ATOM   4884  O   GLN X 309      89.250  60.170  63.290  0.00  0.00            
ATOM   4885  N   ARG X 310      89.620  61.560  61.590  0.00  0.00            
ATOM   4886  H   ARG X 310      89.240  62.390  61.160  0.00  0.00            
ATOM   4887  CA  ARG X 310      90.580  60.710  60.900  0.00  0.00            
ATOM   4888  HA  ARG X 310      90.110  59.740  60.730  0.00  0.00            
ATOM   4889  CB  ARG X 310      90.850  61.380  59.560  0.00  0.00            
ATOM   4890  HB1 ARG X 310      91.250  62.390  59.650  0.00  0.00            
ATOM   4891  HB2 ARG X 310      89.890  61.510  59.060  0.00  0.00            
ATOM   4892  CG  ARG X 310      91.750  60.440  58.760  0.00  0.00            
ATOM   4893  HG1 ARG X 310      91.420  59.430  59.010  0.00  0.00            
ATOM   4894  HG2 ARG X 310      92.800  60.500  59.060  0.00  0.00            
ATOM   4895  CD  ARG X 310      91.640  60.660  57.250  0.00  0.00            
ATOM   4896  HD1 ARG X 310      90.650  60.460  56.850  0.00  0.00            
ATOM   4897  HD2 ARG X 310      92.390  60.010  56.810  0.00  0.00            
ATOM   4898  NE  ARG X 310      91.910  62.070  56.970  0.00  0.00            
ATOM   4899  HE  ARG X 310      91.150  62.700  57.140  0.00  0.00            
ATOM   4900  CZ  ARG X 310      93.120  62.500  56.590  0.00  0.00            
ATOM   4901  NH1 ARG X 310      94.260  61.790  56.590  0.00  0.00            
ATOM   4902 HH11 ARG X 310      94.340  60.790  56.720  0.00  0.00            
ATOM   4903 HH12 ARG X 310      95.110  62.300  56.410  0.00  0.00            
ATOM   4904  NH2 ARG X 310      93.170  63.770  56.170  0.00  0.00            
ATOM   4905 HH21 ARG X 310      92.370  64.360  56.000  0.00  0.00            
ATOM   4906 HH22 ARG X 310      94.090  64.090  55.880  0.00  0.00            
ATOM   4907  C   ARG X 310      91.840  60.410  61.710  0.00  0.00            
ATOM   4908  O   ARG X 310      92.310  59.280  61.800  0.00  0.00            
ATOM   4909  N   LEU X 311      92.370  61.390  62.440  0.00  0.00            
ATOM   4910  H   LEU X 311      91.790  62.220  62.360  0.00  0.00            
ATOM   4911  CA  LEU X 311      93.350  61.240  63.500  0.00  0.00            
ATOM   4912  HA  LEU X 311      94.310  60.790  63.240  0.00  0.00            
ATOM   4913  CB  LEU X 311      93.600  62.620  64.100  0.00  0.00            
ATOM   4914  HB1 LEU X 311      94.150  62.500  65.030  0.00  0.00            
ATOM   4915  HB2 LEU X 311      92.620  63.040  64.330  0.00  0.00            
ATOM   4916  CG  LEU X 311      94.440  63.490  63.170  0.00  0.00            
ATOM   4917  HG  LEU X 311      93.930  63.380  62.210  0.00  0.00            
ATOM   4918  CD1 LEU X 311      94.310  64.930  63.680  0.00  0.00            
ATOM   4919 HD11 LEU X 311      93.280  65.270  63.690  0.00  0.00            
ATOM   4920 HD12 LEU X 311      94.670  65.010  64.710  0.00  0.00            
ATOM   4921 HD13 LEU X 311      94.810  65.500  62.910  0.00  0.00            
ATOM   4922  CD2 LEU X 311      95.910  63.090  63.140  0.00  0.00            
ATOM   4923 HD21 LEU X 311      96.260  63.320  64.150  0.00  0.00            
ATOM   4924 HD22 LEU X 311      96.100  62.090  62.770  0.00  0.00            
ATOM   4925 HD23 LEU X 311      96.390  63.830  62.500  0.00  0.00            
ATOM   4926  C   LEU X 311      92.900  60.340  64.640  0.00  0.00            
ATOM   4927  O   LEU X 311      93.670  59.460  65.020  0.00  0.00            
ATOM   4928  N   TYR X 312      91.680  60.510  65.150  0.00  0.00            
ATOM   4929  H   TYR X 312      91.150  61.250  64.740  0.00  0.00            
ATOM   4930  CA  TYR X 312      91.160  59.650  66.200  0.00  0.00            
ATOM   4931  HA  TYR X 312      91.900  59.750  67.000  0.00  0.00            
ATOM   4932  CB  TYR X 312      89.820  60.180  66.700  0.00  0.00            
ATOM   4933  HB1 TYR X 312      89.210  60.230  65.800  0.00  0.00            
ATOM   4934  HB2 TYR X 312      90.000  61.140  67.180  0.00  0.00            
ATOM   4935  CG  TYR X 312      89.170  59.360  67.790  0.00  0.00            
ATOM   4936  CD1 TYR X 312      89.710  59.350  69.080  0.00  0.00            
ATOM   4937  HD1 TYR X 312      90.560  59.980  69.320  0.00  0.00            
ATOM   4938  CE1 TYR X 312      89.120  58.570  70.090  0.00  0.00            
ATOM   4939  HE1 TYR X 312      89.520  58.690  71.080  0.00  0.00            
ATOM   4940  CZ  TYR X 312      87.980  57.800  69.780  0.00  0.00            
ATOM   4941  OH  TYR X 312      87.380  57.120  70.810  0.00  0.00            
ATOM   4942  HH  TYR X 312      86.610  56.620  70.530  0.00  0.00            
ATOM   4943  CE2 TYR X 312      87.430  57.780  68.490  0.00  0.00            
ATOM   4944  HE2 TYR X 312      86.640  57.100  68.190  0.00  0.00            
ATOM   4945  CD2 TYR X 312      88.100  58.510  67.500  0.00  0.00            
ATOM   4946  HD2 TYR X 312      87.710  58.450  66.490  0.00  0.00            
ATOM   4947  C   TYR X 312      91.000  58.210  65.730  0.00  0.00            
ATOM   4948  O   TYR X 312      91.310  57.270  66.460  0.00  0.00            
ATOM   4949  N   GLU X 313      90.460  58.000  64.530  0.00  0.00            
ATOM   4950  H   GLU X 313      90.140  58.840  64.050  0.00  0.00            
ATOM   4951  CA  GLU X 313      90.190  56.720  63.920  0.00  0.00            
ATOM   4952  HA  GLU X 313      89.590  56.160  64.640  0.00  0.00            
ATOM   4953  CB  GLU X 313      89.290  56.900  62.700  0.00  0.00            
ATOM   4954  HB1 GLU X 313      89.410  56.070  62.000  0.00  0.00            
ATOM   4955  HB2 GLU X 313      89.470  57.790  62.090  0.00  0.00            
ATOM   4956  CG  GLU X 313      87.850  56.990  63.210  0.00  0.00            
ATOM   4957  HG1 GLU X 313      87.710  57.950  63.710  0.00  0.00            
ATOM   4958  HG2 GLU X 313      87.700  56.130  63.850  0.00  0.00            
ATOM   4959  CD  GLU X 313      86.800  56.860  62.130  0.00  0.00            
ATOM   4960  OE1 GLU X 313      86.770  57.590  61.110  0.00  0.00            
ATOM   4961  OE2 GLU X 313      85.950  55.950  62.260  0.00  0.00            
ATOM   4962  C   GLU X 313      91.510  56.010  63.640  0.00  0.00            
ATOM   4963  O   GLU X 313      91.490  54.970  62.990  0.00  0.00            
ATOM   4964  N   ALA X 314      92.670  56.620  63.920  0.00  0.00            
ATOM   4965  H   ALA X 314      92.610  57.450  64.490  0.00  0.00            
ATOM   4966  CA  ALA X 314      94.010  56.080  63.790  0.00  0.00            
ATOM   4967  HA  ALA X 314      94.060  54.990  63.760  0.00  0.00            
ATOM   4968  CB  ALA X 314      94.500  56.520  62.410  0.00  0.00            
ATOM   4969  HB1 ALA X 314      95.480  56.150  62.130  0.00  0.00            
ATOM   4970  HB2 ALA X 314      93.800  56.270  61.610  0.00  0.00            
ATOM   4971  HB3 ALA X 314      94.690  57.600  62.470  0.00  0.00            
ATOM   4972  C   ALA X 314      94.940  56.320  64.970  0.00  0.00            
ATOM   4973  O   ALA X 314      96.160  56.210  64.870  0.00  0.00            
ATOM   4974  N   GLY X 315      94.370  56.520  66.160  0.00  0.00            
ATOM   4975  H   GLY X 315      93.370  56.530  66.230  0.00  0.00            
ATOM   4976  CA  GLY X 315      95.100  56.480  67.420  0.00  0.00            
ATOM   4977  HA1 GLY X 315      95.690  55.570  67.300  0.00  0.00            
ATOM   4978  HA2 GLY X 315      94.380  56.470  68.230  0.00  0.00            
ATOM   4979  C   GLY X 315      96.100  57.610  67.630  0.00  0.00            
ATOM   4980  O   GLY X 315      96.730  57.670  68.680  0.00  0.00            
ATOM   4981  N   TYR X 316      96.050  58.690  66.840  0.00  0.00            
ATOM   4982  H   TYR X 316      95.590  58.680  65.940  0.00  0.00            
ATOM   4983  CA  TYR X 316      96.860  59.860  67.070  0.00  0.00            
ATOM   4984  HA  TYR X 316      97.870  59.510  67.280  0.00  0.00            
ATOM   4985  CB  TYR X 316      97.020  60.580  65.730  0.00  0.00            
ATOM   4986  HB1 TYR X 316      97.380  61.580  65.970  0.00  0.00            
ATOM   4987  HB2 TYR X 316      96.100  60.670  65.160  0.00  0.00            
ATOM   4988  CG  TYR X 316      98.060  59.970  64.820  0.00  0.00            
ATOM   4989  CD1 TYR X 316      97.740  58.970  63.900  0.00  0.00            
ATOM   4990  HD1 TYR X 316      96.730  58.700  63.630  0.00  0.00            
ATOM   4991  CE1 TYR X 316      98.760  58.280  63.240  0.00  0.00            
ATOM   4992  HE1 TYR X 316      98.430  57.490  62.580  0.00  0.00            
ATOM   4993  CZ  TYR X 316     100.120  58.550  63.490  0.00  0.00            
ATOM   4994  OH  TYR X 316     101.140  57.940  62.820  0.00  0.00            
ATOM   4995  HH  TYR X 316     101.910  58.490  62.960  0.00  0.00            
ATOM   4996  CE2 TYR X 316     100.430  59.580  64.400  0.00  0.00            
ATOM   4997  HE2 TYR X 316     101.480  59.730  64.610  0.00  0.00            
ATOM   4998  CD2 TYR X 316      99.410  60.310  65.020  0.00  0.00            
ATOM   4999  HD2 TYR X 316      99.680  61.010  65.790  0.00  0.00            
ATOM   5000  C   TYR X 316      96.350  60.740  68.200  0.00  0.00            
ATOM   5001  O   TYR X 316      97.210  61.330  68.850  0.00  0.00            
ATOM   5002  N   ILE X 317      95.040  60.800  68.460  0.00  0.00            
ATOM   5003  H   ILE X 317      94.450  60.190  67.920  0.00  0.00            
ATOM   5004  CA  ILE X 317      94.560  61.720  69.460  0.00  0.00            
ATOM   5005  HA  ILE X 317      95.310  62.120  70.140  0.00  0.00            
ATOM   5006  CB  ILE X 317      93.970  62.990  68.850  0.00  0.00            
ATOM   5007  HB  ILE X 317      93.670  63.610  69.700  0.00  0.00            
ATOM   5008  CG2 ILE X 317      95.020  63.760  68.050  0.00  0.00            
ATOM   5009 HG21 ILE X 317      95.420  63.180  67.220  0.00  0.00            
ATOM   5010 HG22 ILE X 317      94.570  64.720  67.810  0.00  0.00            
ATOM   5011 HG23 ILE X 317      95.870  63.920  68.710  0.00  0.00            
ATOM   5012  CG1 ILE X 317      92.820  62.650  67.900  0.00  0.00            
ATOM   5013 HG11 ILE X 317      92.070  62.150  68.510  0.00  0.00            
ATOM   5014 HG12 ILE X 317      93.110  61.980  67.090  0.00  0.00            
ATOM   5015  CD  ILE X 317      92.100  63.870  67.320  0.00  0.00            
ATOM   5016  HD1 ILE X 317      92.800  64.300  66.610  0.00  0.00            
ATOM   5017  HD2 ILE X 317      91.170  63.690  66.780  0.00  0.00            
ATOM   5018  HD3 ILE X 317      91.690  64.550  68.060  0.00  0.00            
ATOM   5019  C   ILE X 317      93.610  61.030  70.430  0.00  0.00            
ATOM   5020  O   ILE X 317      92.960  60.050  70.050  0.00  0.00            
ATOM   5021  N   THR X 318      93.320  61.700  71.550  0.00  0.00            
ATOM   5022  H   THR X 318      93.900  62.480  71.830  0.00  0.00            
ATOM   5023  CA  THR X 318      92.110  61.460  72.300  0.00  0.00            
ATOM   5024  HA  THR X 318      91.970  60.390  72.460  0.00  0.00            
ATOM   5025  CB  THR X 318      92.260  62.040  73.700  0.00  0.00            
ATOM   5026  HB  THR X 318      91.280  61.980  74.180  0.00  0.00            
ATOM   5027  CG2 THR X 318      93.160  61.240  74.630  0.00  0.00            
ATOM   5028 HG21 THR X 318      92.870  60.210  74.430  0.00  0.00            
ATOM   5029 HG22 THR X 318      94.210  61.470  74.450  0.00  0.00            
ATOM   5030 HG23 THR X 318      92.970  61.510  75.670  0.00  0.00            
ATOM   5031  OG1 THR X 318      92.740  63.360  73.510  0.00  0.00            
ATOM   5032  HG1 THR X 318      92.230  63.920  74.100  0.00  0.00            
ATOM   5033  C   THR X 318      90.950  62.200  71.640  0.00  0.00            
ATOM   5034  O   THR X 318      91.020  63.070  70.770  0.00  0.00            
ATOM   5035  N   TYR X 319      89.750  61.770  72.030  0.00  0.00            
ATOM   5036  H   TYR X 319      89.700  61.180  72.850  0.00  0.00            
ATOM   5037  CA  TYR X 319      88.510  61.960  71.290  0.00  0.00            
ATOM   5038  HA  TYR X 319      88.640  61.480  70.320  0.00  0.00            
ATOM   5039  CB  TYR X 319      87.520  61.060  72.030  0.00  0.00            
ATOM   5040  HB1 TYR X 319      87.370  61.380  73.060  0.00  0.00            
ATOM   5041  HB2 TYR X 319      87.790  60.000  72.100  0.00  0.00            
ATOM   5042  CG  TYR X 319      86.200  61.070  71.290  0.00  0.00            
ATOM   5043  CD1 TYR X 319      86.010  60.690  69.960  0.00  0.00            
ATOM   5044  HD1 TYR X 319      86.910  60.450  69.410  0.00  0.00            
ATOM   5045  CE1 TYR X 319      84.770  60.530  69.330  0.00  0.00            
ATOM   5046  HE1 TYR X 319      84.670  60.330  68.270  0.00  0.00            
ATOM   5047  CZ  TYR X 319      83.590  60.740  70.060  0.00  0.00            
ATOM   5048  OH  TYR X 319      82.350  60.550  69.520  0.00  0.00            
ATOM   5049  HH  TYR X 319      81.680  60.620  70.210  0.00  0.00            
ATOM   5050  CE2 TYR X 319      83.750  61.130  71.410  0.00  0.00            
ATOM   5051  HE2 TYR X 319      82.870  61.410  71.960  0.00  0.00            
ATOM   5052  CD2 TYR X 319      85.010  61.320  71.990  0.00  0.00            
ATOM   5053  HD2 TYR X 319      85.040  61.670  73.010  0.00  0.00            
ATOM   5054  C   TYR X 319      88.080  63.400  71.120  0.00  0.00            
ATOM   5055  O   TYR X 319      87.820  64.130  72.070  0.00  0.00            
ATOM   5056  N   MET X 320      87.920  63.810  69.860  0.00  0.00            
ATOM   5057  H   MET X 320      87.930  63.090  69.140  0.00  0.00            
ATOM   5058  CA  MET X 320      87.670  65.190  69.500  0.00  0.00            
ATOM   5059  HA  MET X 320      88.400  65.880  69.930  0.00  0.00            
ATOM   5060  CB  MET X 320      87.870  65.480  68.010  0.00  0.00            
ATOM   5061  HB1 MET X 320      88.800  64.980  67.750  0.00  0.00            
ATOM   5062  HB2 MET X 320      88.020  66.540  67.790  0.00  0.00
[truncated: 347,052 more chars]
