# Supplementary material for: Unraveling topoisomerase IA gate dynamics in presence of PPEF and its preclinical evaluation against multidrug-resistant pathogens
Source: Commun Biol. 2023 Feb 18;6:195. doi: 10.1038/s42003-023-04412-1 (PMC9938908; doi:10.1038/s42003-023-04412-1)
Supplement: Supplementary file 9 — Supplementary Data 7 [file 42003_2023_4412_MOESM9_ESM.zip › Metadynamic-conformation/TopoIA-dsDNA/close.pdb]

CRYST1  159.599  159.599  159.599  90.00  90.00  90.00 P 1           1
ATOM      1  N   MET X   1      30.080  77.470  76.180  0.00  0.00            
ATOM      2  H1  MET X   1      29.120  77.450  76.480  0.00  0.00            
ATOM      3  H2  MET X   1      30.520  78.140  76.790  0.00  0.00            
ATOM      4  H3  MET X   1      30.010  77.890  75.260  0.00  0.00            
ATOM      5  CA  MET X   1      30.620  76.100  76.220  0.00  0.00            
ATOM      6  HA  MET X   1      30.490  75.620  77.190  0.00  0.00            
ATOM      7  CB  MET X   1      29.960  75.190  75.190  0.00  0.00            
ATOM      8  HB1 MET X   1      30.480  74.250  75.040  0.00  0.00            
ATOM      9  HB2 MET X   1      30.010  75.710  74.230  0.00  0.00            
ATOM     10  CG  MET X   1      28.510  74.840  75.520  0.00  0.00            
ATOM     11  HG1 MET X   1      28.000  74.420  74.660  0.00  0.00            
ATOM     12  HG2 MET X   1      27.890  75.720  75.670  0.00  0.00            
ATOM     13  SD  MET X   1      28.360  73.700  76.920  0.00  0.00            
ATOM     14  CE  MET X   1      26.560  73.640  77.150  0.00  0.00            
ATOM     15  HE1 MET X   1      26.310  74.300  77.980  0.00  0.00            
ATOM     16  HE2 MET X   1      26.140  73.900  76.180  0.00  0.00            
ATOM     17  HE3 MET X   1      26.320  72.610  77.410  0.00  0.00            
ATOM     18  C   MET X   1      32.120  76.250  75.980  0.00  0.00            
ATOM     19  O   MET X   1      32.530  76.530  74.860  0.00  0.00            
ATOM     20  N   GLY X   2      32.960  75.950  76.970  0.00  0.00            
ATOM     21  H   GLY X   2      32.620  75.750  77.900  0.00  0.00            
ATOM     22  CA  GLY X   2      34.400  75.870  76.790  0.00  0.00            
ATOM     23  HA1 GLY X   2      34.660  75.660  75.750  0.00  0.00            
ATOM     24  HA2 GLY X   2      34.790  75.090  77.430  0.00  0.00            
ATOM     25  C   GLY X   2      35.110  77.140  77.260  0.00  0.00            
ATOM     26  O   GLY X   2      34.500  78.150  77.600  0.00  0.00            
ATOM     27  N   LYS X   3      36.430  77.010  77.270  0.00  0.00            
ATOM     28  H   LYS X   3      36.760  76.070  77.090  0.00  0.00            
ATOM     29  CA  LYS X   3      37.510  77.940  77.530  0.00  0.00            
ATOM     30  HA  LYS X   3      37.110  78.950  77.500  0.00  0.00            
ATOM     31  CB  LYS X   3      38.040  77.660  78.930  0.00  0.00            
ATOM     32  HB1 LYS X   3      38.860  78.350  79.090  0.00  0.00            
ATOM     33  HB2 LYS X   3      38.360  76.620  78.990  0.00  0.00            
ATOM     34  CG  LYS X   3      37.040  78.020  80.030  0.00  0.00            
ATOM     35  HG1 LYS X   3      36.280  77.240  79.980  0.00  0.00            
ATOM     36  HG2 LYS X   3      36.490  78.910  79.730  0.00  0.00            
ATOM     37  CD  LYS X   3      37.500  78.000  81.480  0.00  0.00            
ATOM     38  HD1 LYS X   3      37.540  76.960  81.820  0.00  0.00            
ATOM     39  HD2 LYS X   3      36.670  78.410  82.050  0.00  0.00            
ATOM     40  CE  LYS X   3      38.760  78.810  81.790  0.00  0.00            
ATOM     41  HE1 LYS X   3      38.600  79.800  81.370  0.00  0.00            
ATOM     42  HE2 LYS X   3      39.600  78.250  81.370  0.00  0.00            
ATOM     43  NZ  LYS X   3      38.990  78.840  83.240  0.00  0.00            
ATOM     44  HZ1 LYS X   3      38.330  79.520  83.600  0.00  0.00            
ATOM     45  HZ2 LYS X   3      38.880  77.970  83.740  0.00  0.00            
ATOM     46  HZ3 LYS X   3      39.900  79.250  83.430  0.00  0.00            
ATOM     47  C   LYS X   3      38.630  77.940  76.490  0.00  0.00            
ATOM     48  O   LYS X   3      38.800  76.880  75.890  0.00  0.00            
ATOM     49  N   ALA X   4      39.410  79.020  76.410  0.00  0.00            
ATOM     50  H   ALA X   4      39.140  79.890  76.830  0.00  0.00            
ATOM     51  CA  ALA X   4      40.650  79.000  75.650  0.00  0.00            
ATOM     52  HA  ALA X   4      40.500  78.190  74.950  0.00  0.00            
ATOM     53  CB  ALA X   4      40.710  80.380  75.000  0.00  0.00            
ATOM     54  HB1 ALA X   4      40.740  81.170  75.750  0.00  0.00            
ATOM     55  HB2 ALA X   4      41.610  80.510  74.390  0.00  0.00            
ATOM     56  HB3 ALA X   4      39.900  80.430  74.280  0.00  0.00            
ATOM     57  C   ALA X   4      41.820  78.650  76.560  0.00  0.00            
ATOM     58  O   ALA X   4      41.600  78.410  77.750  0.00  0.00            
ATOM     59  N   LEU X   5      42.990  78.410  75.970  0.00  0.00            
ATOM     60  H   LEU X   5      43.060  78.490  74.970  0.00  0.00            
ATOM     61  CA  LEU X   5      44.200  77.820  76.510  0.00  0.00            
ATOM     62  HA  LEU X   5      44.210  77.880  77.600  0.00  0.00            
ATOM     63  CB  LEU X   5      44.170  76.340  76.120  0.00  0.00            
ATOM     64  HB1 LEU X   5      43.780  76.210  75.110  0.00  0.00            
ATOM     65  HB2 LEU X   5      43.500  75.880  76.850  0.00  0.00            
ATOM     66  CG  LEU X   5      45.490  75.590  76.080  0.00  0.00            
ATOM     67  HG  LEU X   5      46.110  76.130  75.370  0.00  0.00            
ATOM     68  CD1 LEU X   5      46.020  75.510  77.510  0.00  0.00            
ATOM     69 HD11 LEU X   5      47.020  75.070  77.440  0.00  0.00            
ATOM     70 HD12 LEU X   5      45.930  76.480  78.000  0.00  0.00            
ATOM     71 HD13 LEU X   5      45.350  74.870  78.070  0.00  0.00            
ATOM     72  CD2 LEU X   5      45.220  74.160  75.610  0.00  0.00            
ATOM     73 HD21 LEU X   5      44.710  74.240  74.640  0.00  0.00            
ATOM     74 HD22 LEU X   5      46.150  73.610  75.510  0.00  0.00            
ATOM     75 HD23 LEU X   5      44.640  73.680  76.400  0.00  0.00            
ATOM     76  C   LEU X   5      45.390  78.570  75.920  0.00  0.00            
ATOM     77  O   LEU X   5      45.390  78.960  74.760  0.00  0.00            
ATOM     78  N   VAL X   6      46.360  78.840  76.800  0.00  0.00            
ATOM     79  H   VAL X   6      46.280  78.360  77.680  0.00  0.00            
ATOM     80  CA  VAL X   6      47.680  79.270  76.390  0.00  0.00            
ATOM     81  HA  VAL X   6      47.660  79.520  75.330  0.00  0.00            
ATOM     82  CB  VAL X   6      48.100  80.510  77.180  0.00  0.00            
ATOM     83  HB  VAL X   6      48.520  80.180  78.130  0.00  0.00            
ATOM     84  CG1 VAL X   6      49.160  81.250  76.360  0.00  0.00            
ATOM     85 HG11 VAL X   6      49.920  80.570  76.000  0.00  0.00            
ATOM     86 HG12 VAL X   6      48.710  81.850  75.560  0.00  0.00            
ATOM     87 HG13 VAL X   6      49.620  82.070  76.920  0.00  0.00            
ATOM     88  CG2 VAL X   6      46.940  81.400  77.620  0.00  0.00            
ATOM     89 HG21 VAL X   6      46.310  80.810  78.290  0.00  0.00            
ATOM     90 HG22 VAL X   6      47.320  82.350  77.980  0.00  0.00            
ATOM     91 HG23 VAL X   6      46.310  81.620  76.750  0.00  0.00            
ATOM     92  C   VAL X   6      48.670  78.120  76.480  0.00  0.00            
ATOM     93  O   VAL X   6      48.700  77.500  77.540  0.00  0.00            
ATOM     94  N   ILE X   7      49.480  77.930  75.440  0.00  0.00            
ATOM     95  H   ILE X   7      49.380  78.560  74.650  0.00  0.00            
ATOM     96  CA  ILE X   7      50.610  77.020  75.440  0.00  0.00            
ATOM     97  HA  ILE X   7      50.610  76.600  76.440  0.00  0.00            
ATOM     98  CB  ILE X   7      50.600  75.850  74.450  0.00  0.00            
ATOM     99  HB  ILE X   7      50.580  76.300  73.460  0.00  0.00            
ATOM    100  CG2 ILE X   7      51.890  75.050  74.560  0.00  0.00            
ATOM    101 HG21 ILE X   7      51.640  74.100  74.110  0.00  0.00            
ATOM    102 HG22 ILE X   7      52.650  75.510  73.920  0.00  0.00            
ATOM    103 HG23 ILE X   7      52.260  74.960  75.590  0.00  0.00            
ATOM    104  CG1 ILE X   7      49.300  75.120  74.780  0.00  0.00            
ATOM    105 HG11 ILE X   7      48.510  75.860  74.830  0.00  0.00            
ATOM    106 HG12 ILE X   7      49.350  74.780  75.820  0.00  0.00            
ATOM    107  CD  ILE X   7      48.950  74.040  73.770  0.00  0.00            
ATOM    108  HD1 ILE X   7      47.860  73.910  73.750  0.00  0.00            
ATOM    109  HD2 ILE X   7      49.290  74.470  72.830  0.00  0.00            
ATOM    110  HD3 ILE X   7      49.400  73.090  74.050  0.00  0.00            
ATOM    111  C   ILE X   7      51.880  77.860  75.370  0.00  0.00            
ATOM    112  O   ILE X   7      52.180  78.580  74.430  0.00  0.00            
ATOM    113  N   VAL X   8      52.640  77.890  76.470  0.00  0.00            
ATOM    114  H   VAL X   8      52.360  77.300  77.240  0.00  0.00            
ATOM    115  CA  VAL X   8      53.870  78.620  76.690  0.00  0.00            
ATOM    116  HA  VAL X   8      53.850  79.450  75.990  0.00  0.00            
ATOM    117  CB  VAL X   8      53.910  79.260  78.070  0.00  0.00            
ATOM    118  HB  VAL X   8      54.220  78.440  78.720  0.00  0.00            
ATOM    119  CG1 VAL X   8      54.800  80.490  78.200  0.00  0.00            
ATOM    120 HG11 VAL X   8      54.760  80.920  79.200  0.00  0.00            
ATOM    121 HG12 VAL X   8      55.860  80.280  78.030  0.00  0.00            
ATOM    122 HG13 VAL X   8      54.400  81.250  77.530  0.00  0.00            
ATOM    123  CG2 VAL X   8      52.540  79.770  78.500  0.00  0.00            
ATOM    124 HG21 VAL X   8      52.110  80.500  77.810  0.00  0.00            
ATOM    125 HG22 VAL X   8      51.780  78.990  78.430  0.00  0.00            
ATOM    126 HG23 VAL X   8      52.530  80.040  79.560  0.00  0.00            
ATOM    127  C   VAL X   8      55.130  77.790  76.430  0.00  0.00            
ATOM    128  O   VAL X   8      55.100  76.560  76.460  0.00  0.00            
ATOM    129  N   GLU X   9      56.280  78.410  76.170  0.00  0.00            
ATOM    130  H   GLU X   9      56.300  79.410  76.090  0.00  0.00            
ATOM    131  CA  GLU X   9      57.590  77.800  76.000  0.00  0.00            
ATOM    132  HA  GLU X   9      57.450  77.010  75.260  0.00  0.00            
ATOM    133  CB  GLU X   9      58.560  78.770  75.340  0.00  0.00            
ATOM    134  HB1 GLU X   9      59.010  79.310  76.160  0.00  0.00            
ATOM    135  HB2 GLU X   9      57.940  79.500  74.810  0.00  0.00            
ATOM    136  CG  GLU X   9      59.600  78.290  74.330  0.00  0.00            
ATOM    137  HG1 GLU X   9      59.110  77.950  73.420  0.00  0.00            
ATOM    138  HG2 GLU X   9      60.110  77.430  74.770  0.00  0.00            
ATOM    139  CD  GLU X   9      60.580  79.410  74.010  0.00  0.00            
ATOM    140  OE1 GLU X   9      60.290  80.580  74.330  0.00  0.00            
ATOM    141  OE2 GLU X   9      61.700  79.090  73.560  0.00  0.00            
ATOM    142  C   GLU X   9      58.210  77.160  77.230  0.00  0.00            
ATOM    143  O   GLU X   9      59.120  76.360  77.040  0.00  0.00            
ATOM    144  N   SER X  10      57.890  77.610  78.440  0.00  0.00            
ATOM    145  H   SER X  10      57.070  78.200  78.480  0.00  0.00            
ATOM    146  CA  SER X  10      58.400  77.060  79.680  0.00  0.00            
ATOM    147  HA  SER X  10      58.590  75.990  79.640  0.00  0.00            
ATOM    148  CB  SER X  10      59.720  77.750  80.000  0.00  0.00            
ATOM    149  HB1 SER X  10      60.370  77.710  79.120  0.00  0.00            
ATOM    150  HB2 SER X  10      60.180  77.210  80.830  0.00  0.00            
ATOM    151  OG  SER X  10      59.560  79.140  80.190  0.00  0.00            
ATOM    152  HG  SER X  10      60.330  79.670  79.940  0.00  0.00            
ATOM    153  C   SER X  10      57.510  77.270  80.890  0.00  0.00            
ATOM    154  O   SER X  10      56.650  78.130  80.780  0.00  0.00            
ATOM    155  N   PRO X  11      57.650  76.500  81.980  0.00  0.00            
ATOM    156  CD  PRO X  11      58.300  75.210  82.110  0.00  0.00            
ATOM    157  HD1 PRO X  11      59.380  75.350  82.250  0.00  0.00            
ATOM    158  HD2 PRO X  11      58.100  74.620  81.220  0.00  0.00            
ATOM    159  CG  PRO X  11      57.630  74.560  83.310  0.00  0.00            
ATOM    160  HG1 PRO X  11      58.320  73.810  83.690  0.00  0.00            
ATOM    161  HG2 PRO X  11      56.650  74.180  83.010  0.00  0.00            
ATOM    162  CB  PRO X  11      57.410  75.750  84.250  0.00  0.00            
ATOM    163  HB1 PRO X  11      58.400  75.970  84.630  0.00  0.00            
ATOM    164  HB2 PRO X  11      56.780  75.670  85.130  0.00  0.00            
ATOM    165  CA  PRO X  11      57.000  76.820  83.230  0.00  0.00            
ATOM    166  HA  PRO X  11      55.920  76.730  83.080  0.00  0.00            
ATOM    167  C   PRO X  11      57.330  78.180  83.830  0.00  0.00            
ATOM    168  O   PRO X  11      56.500  78.810  84.480  0.00  0.00            
ATOM    169  N   ALA X  12      58.570  78.630  83.630  0.00  0.00            
ATOM    170  H   ALA X  12      59.260  77.980  83.290  0.00  0.00            
ATOM    171  CA  ALA X  12      58.950  79.950  84.070  0.00  0.00            
ATOM    172  HA  ALA X  12      58.800  80.010  85.150  0.00  0.00            
ATOM    173  CB  ALA X  12      60.460  79.990  83.850  0.00  0.00            
ATOM    174  HB1 ALA X  12      60.860  80.770  84.510  0.00  0.00            
ATOM    175  HB2 ALA X  12      60.800  79.020  84.220  0.00  0.00            
ATOM    176  HB3 ALA X  12      60.780  80.060  82.810  0.00  0.00            
ATOM    177  C   ALA X  12      58.160  81.100  83.450  0.00  0.00            
ATOM    178  O   ALA X  12      57.530  81.830  84.210  0.00  0.00            
ATOM    179  N   LYS X  13      58.090  81.140  82.120  0.00  0.00            
ATOM    180  H   LYS X  13      58.580  80.420  81.600  0.00  0.00            
ATOM    181  CA  LYS X  13      57.180  82.030  81.440  0.00  0.00            
ATOM    182  HA  LYS X  13      57.310  83.070  81.750  0.00  0.00            
ATOM    183  CB  LYS X  13      57.480  81.980  79.940  0.00  0.00            
ATOM    184  HB1 LYS X  13      56.760  82.620  79.440  0.00  0.00            
ATOM    185  HB2 LYS X  13      57.350  80.940  79.630  0.00  0.00            
ATOM    186  CG  LYS X  13      58.820  82.650  79.670  0.00  0.00            
ATOM    187  HG1 LYS X  13      59.630  81.950  79.870  0.00  0.00            
ATOM    188  HG2 LYS X  13      59.020  83.440  80.390  0.00  0.00            
ATOM    189  CD  LYS X  13      58.990  83.370  78.340  0.00  0.00            
ATOM    190  HD1 LYS X  13      59.950  83.880  78.400  0.00  0.00            
ATOM    191  HD2 LYS X  13      58.290  84.160  78.070  0.00  0.00            
ATOM    192  CE  LYS X  13      59.070  82.400  77.160  0.00  0.00            
ATOM    193  HE1 LYS X  13      58.870  83.050  76.310  0.00  0.00            
ATOM    194  HE2 LYS X  13      58.300  81.630  77.190  0.00  0.00            
ATOM    195  NZ  LYS X  13      60.410  81.840  76.900  0.00  0.00            
ATOM    196  HZ1 LYS X  13      60.460  81.260  76.070  0.00  0.00            
ATOM    197  HZ2 LYS X  13      61.060  82.610  76.840  0.00  0.00            
ATOM    198  HZ3 LYS X  13      60.750  81.210  77.600  0.00  0.00            
ATOM    199  C   LYS X  13      55.710  81.710  81.700  0.00  0.00            
ATOM    200  O   LYS X  13      54.900  82.630  81.670  0.00  0.00            
ATOM    201  N   ALA X  14      55.300  80.450  81.890  0.00  0.00            
ATOM    202  H   ALA X  14      55.980  79.730  81.740  0.00  0.00            
ATOM    203  CA  ALA X  14      53.930  80.150  82.230  0.00  0.00            
ATOM    204  HA  ALA X  14      53.370  80.510  81.370  0.00  0.00            
ATOM    205  CB  ALA X  14      53.670  78.650  82.320  0.00  0.00            
ATOM    206  HB1 ALA X  14      54.430  78.140  82.920  0.00  0.00            
ATOM    207  HB2 ALA X  14      52.660  78.460  82.680  0.00  0.00            
ATOM    208  HB3 ALA X  14      53.760  78.150  81.360  0.00  0.00            
ATOM    209  C   ALA X  14      53.360  80.920  83.420  0.00  0.00            
ATOM    210  O   ALA X  14      52.340  81.610  83.380  0.00  0.00            
ATOM    211  N   LYS X  15      54.100  80.790  84.530  0.00  0.00            
ATOM    212  H   LYS X  15      54.920  80.210  84.520  0.00  0.00            
ATOM    213  CA  LYS X  15      53.640  81.310  85.800  0.00  0.00            
ATOM    214  HA  LYS X  15      52.660  80.880  85.960  0.00  0.00            
ATOM    215  CB  LYS X  15      54.540  80.850  86.940  0.00  0.00            
ATOM    216  HB1 LYS X  15      54.210  81.280  87.890  0.00  0.00            
ATOM    217  HB2 LYS X  15      55.550  81.170  86.680  0.00  0.00            
ATOM    218  CG  LYS X  15      54.610  79.330  87.040  0.00  0.00            
ATOM    219  HG1 LYS X  15      54.400  78.740  86.150  0.00  0.00            
ATOM    220  HG2 LYS X  15      53.890  79.130  87.830  0.00  0.00            
ATOM    221  CD  LYS X  15      55.980  78.890  87.550  0.00  0.00            
ATOM    222  HD1 LYS X  15      55.980  79.050  88.620  0.00  0.00            
ATOM    223  HD2 LYS X  15      56.740  79.520  87.070  0.00  0.00            
ATOM    224  CE  LYS X  15      56.160  77.380  87.410  0.00  0.00            
ATOM    225  HE1 LYS X  15      56.150  77.090  86.360  0.00  0.00            
ATOM    226  HE2 LYS X  15      55.310  76.850  87.830  0.00  0.00            
ATOM    227  NZ  LYS X  15      57.380  76.880  88.070  0.00  0.00            
ATOM    228  HZ1 LYS X  15      57.450  75.880  88.110  0.00  0.00            
ATOM    229  HZ2 LYS X  15      58.190  77.280  87.620  0.00  0.00            
ATOM    230  HZ3 LYS X  15      57.350  77.170  89.040  0.00  0.00            
ATOM    231  C   LYS X  15      53.630  82.830  85.700  0.00  0.00            
ATOM    232  O   LYS X  15      52.740  83.420  86.310  0.00  0.00            
ATOM    233  N   THR X  16      54.480  83.470  84.890  0.00  0.00            
ATOM    234  H   THR X  16      55.160  82.900  84.410  0.00  0.00            
ATOM    235  CA  THR X  16      54.540  84.900  84.680  0.00  0.00            
ATOM    236  HA  THR X  16      54.540  85.360  85.670  0.00  0.00            
ATOM    237  CB  THR X  16      55.750  85.270  83.840  0.00  0.00            
ATOM    238  HB  THR X  16      55.690  84.610  82.970  0.00  0.00            
ATOM    239  CG2 THR X  16      55.870  86.760  83.520  0.00  0.00            
ATOM    240 HG21 THR X  16      55.290  87.040  82.640  0.00  0.00            
ATOM    241 HG22 THR X  16      55.390  87.300  84.330  0.00  0.00            
ATOM    242 HG23 THR X  16      56.920  87.010  83.360  0.00  0.00            
ATOM    243  OG1 THR X  16      56.950  84.930  84.500  0.00  0.00            
ATOM    244  HG1 THR X  16      57.620  84.750  83.840  0.00  0.00            
ATOM    245  C   THR X  16      53.300  85.360  83.930  0.00  0.00            
ATOM    246  O   THR X  16      52.900  86.520  84.050  0.00  0.00            
ATOM    247  N   ILE X  17      52.750  84.490  83.080  0.00  0.00            
ATOM    248  H   ILE X  17      53.220  83.620  82.900  0.00  0.00            
ATOM    249  CA  ILE X  17      51.450  84.790  82.510  0.00  0.00            
ATOM    250  HA  ILE X  17      51.490  85.810  82.130  0.00  0.00            
ATOM    251  CB  ILE X  17      51.200  83.920  81.280  0.00  0.00            
ATOM    252  HB  ILE X  17      51.240  82.850  81.480  0.00  0.00            
ATOM    253  CG2 ILE X  17      49.810  84.280  80.750  0.00  0.00            
ATOM    254 HG21 ILE X  17      49.750  85.350  80.590  0.00  0.00            
ATOM    255 HG22 ILE X  17      49.610  83.750  79.820  0.00  0.00            
ATOM    256 HG23 ILE X  17      49.070  83.900  81.460  0.00  0.00            
ATOM    257  CG1 ILE X  17      52.210  84.320  80.210  0.00  0.00            
ATOM    258 HG11 ILE X  17      53.200  84.200  80.660  0.00  0.00            
ATOM    259 HG12 ILE X  17      52.170  85.360  79.880  0.00  0.00            
ATOM    260  CD  ILE X  17      52.210  83.460  78.950  0.00  0.00            
ATOM    261  HD1 ILE X  17      53.230  83.460  78.560  0.00  0.00            
ATOM    262  HD2 ILE X  17      52.010  82.410  79.170  0.00  0.00            
ATOM    263  HD3 ILE X  17      51.720  83.880  78.070  0.00  0.00            
ATOM    264  C   ILE X  17      50.360  84.650  83.560  0.00  0.00            
ATOM    265  O   ILE X  17      49.560  85.570  83.740  0.00  0.00            
ATOM    266  N   ASN X  18      50.300  83.540  84.300  0.00  0.00            
ATOM    267  H   ASN X  18      50.970  82.790  84.170  0.00  0.00            
ATOM    268  CA  ASN X  18      49.320  83.200  85.300  0.00  0.00            
ATOM    269  HA  ASN X  18      48.330  83.190  84.840  0.00  0.00            
ATOM    270  CB  ASN X  18      49.650  81.880  85.980  0.00  0.00            
ATOM    271  HB1 ASN X  18      50.560  81.960  86.590  0.00  0.00            
ATOM    272  HB2 ASN X  18      49.830  81.120  85.220  0.00  0.00            
ATOM    273  CG  ASN X  18      48.540  81.370  86.880  0.00  0.00            
ATOM    274  OD1 ASN X  18      48.710  81.240  88.090  0.00  0.00            
ATOM    275  ND2 ASN X  18      47.320  81.080  86.410  0.00  0.00            
ATOM    276 HD21 ASN X  18      47.060  81.420  85.500  0.00  0.00            
ATOM    277 HD22 ASN X  18      46.620  80.830  87.080  0.00  0.00            
ATOM    278  C   ASN X  18      49.180  84.290  86.360  0.00  0.00            
ATOM    279  O   ASN X  18      48.140  84.460  87.000  0.00  0.00            
ATOM    280  N   LYS X  19      50.230  85.080  86.580  0.00  0.00            
ATOM    281  H   LYS X  19      50.960  84.830  85.930  0.00  0.00            
ATOM    282  CA  LYS X  19      50.430  86.090  87.610  0.00  0.00            
ATOM    283  HA  LYS X  19      50.190  85.730  88.610  0.00  0.00            
ATOM    284  CB  LYS X  19      51.900  86.500  87.670  0.00  0.00            
ATOM    285  HB1 LYS X  19      52.030  87.360  87.010  0.00  0.00            
ATOM    286  HB2 LYS X  19      52.440  85.560  87.560  0.00  0.00            
ATOM    287  CG  LYS X  19      52.330  86.980  89.050  0.00  0.00            
ATOM    288  HG1 LYS X  19      52.080  86.130  89.690  0.00  0.00            
ATOM    289  HG2 LYS X  19      51.720  87.850  89.300  0.00  0.00            
ATOM    290  CD  LYS X  19      53.800  87.330  89.280  0.00  0.00            
ATOM    291  HD1 LYS X  19      53.860  87.840  90.240  0.00  0.00            
ATOM    292  HD2 LYS X  19      54.130  88.010  88.500  0.00  0.00            
ATOM    293  CE  LYS X  19      54.690  86.090  89.250  0.00  0.00            
ATOM    294  HE1 LYS X  19      54.900  85.740  88.240  0.00  0.00            
ATOM    295  HE2 LYS X  19      54.230  85.260  89.780  0.00  0.00            
ATOM    296  NZ  LYS X  19      56.000  86.420  89.830  0.00  0.00            
ATOM    297  HZ1 LYS X  19      56.560  85.590  89.700  0.00  0.00            
ATOM    298  HZ2 LYS X  19      56.400  87.140  89.230  0.00  0.00            
ATOM    299  HZ3 LYS X  19      56.080  86.610  90.820  0.00  0.00            
ATOM    300  C   LYS X  19      49.580  87.350  87.470  0.00  0.00            
ATOM    301  O   LYS X  19      49.230  87.910  88.500  0.00  0.00            
ATOM    302  N   TYR X  20      49.160  87.780  86.280  0.00  0.00            
ATOM    303  H   TYR X  20      49.530  87.340  85.450  0.00  0.00            
ATOM    304  CA  TYR X  20      48.550  89.080  86.100  0.00  0.00            
ATOM    305  HA  TYR X  20      48.180  89.460  87.050  0.00  0.00            
ATOM    306  CB  TYR X  20      49.570  89.960  85.380  0.00  0.00            
ATOM    307  HB1 TYR X  20      49.260  91.000  85.280  0.00  0.00            
ATOM    308  HB2 TYR X  20      49.660  89.630  84.350  0.00  0.00            
ATOM    309  CG  TYR X  20      50.980  90.120  85.910  0.00  0.00            
ATOM    310  CD1 TYR X  20      51.230  90.550  87.220  0.00  0.00            
ATOM    311  HD1 TYR X  20      50.400  90.620  87.910  0.00  0.00            
ATOM    312  CE1 TYR X  20      52.550  90.740  87.640  0.00  0.00            
ATOM    313  HE1 TYR X  20      52.770  90.940  88.680  0.00  0.00            
ATOM    314  CZ  TYR X  20      53.620  90.430  86.780  0.00  0.00            
ATOM    315  OH  TYR X  20      54.850  90.390  87.370  0.00  0.00            
ATOM    316  HH  TYR X  20      55.570  90.420  86.740  0.00  0.00            
ATOM    317  CE2 TYR X  20      53.420  89.990  85.450  0.00  0.00            
ATOM    318  HE2 TYR X  20      54.250  89.660  84.840  0.00  0.00            
ATOM    319  CD2 TYR X  20      52.080  89.880  85.080  0.00  0.00            
ATOM    320  HD2 TYR X  20      51.850  89.510  84.090  0.00  0.00            
ATOM    321  C   TYR X  20      47.380  89.000  85.130  0.00  0.00            
ATOM    322  O   TYR X  20      46.740  90.030  84.950  0.00  0.00            
ATOM    323  N   LEU X  21      47.020  87.880  84.500  0.00  0.00            
ATOM    324  H   LEU X  21      47.600  87.060  84.640  0.00  0.00            
ATOM    325  CA  LEU X  21      45.940  87.750  83.540  0.00  0.00            
ATOM    326  HA  LEU X  21      46.070  88.600  82.870  0.00  0.00            
ATOM    327  CB  LEU X  21      46.200  86.440  82.800  0.00  0.00            
ATOM    328  HB1 LEU X  21      45.880  85.570  83.360  0.00  0.00            
ATOM    329  HB2 LEU X  21      47.280  86.400  82.680  0.00  0.00            
ATOM    330  CG  LEU X  21      45.630  86.300  81.390  0.00  0.00            
ATOM    331  HG  LEU X  21      44.550  86.440  81.440  0.00  0.00            
ATOM    332  CD1 LEU X  21      46.180  87.290  80.370  0.00  0.00            
ATOM    333 HD11 LEU X  21      45.990  88.280  80.780  0.00  0.00            
ATOM    334 HD12 LEU X  21      47.250  87.170  80.180  0.00  0.00            
ATOM    335 HD13 LEU X  21      45.710  87.240  79.390  0.00  0.00            
ATOM    336  CD2 LEU X  21      46.010  84.900  80.920  0.00  0.00            
ATOM    337 HD21 LEU X  21      47.070  84.720  80.800  0.00  0.00            
ATOM    338 HD22 LEU X  21      45.630  84.260  81.720  0.00  0.00            
ATOM    339 HD23 LEU X  21      45.530  84.700  79.960  0.00  0.00            
ATOM    340  C   LEU X  21      44.550  87.730  84.160  0.00  0.00            
ATOM    341  O   LEU X  21      44.270  87.100  85.180  0.00  0.00            
ATOM    342  N   GLY X  22      43.720  88.590  83.580  0.00  0.00            
ATOM    343  H   GLY X  22      44.030  89.070  82.740  0.00  0.00            
ATOM    344  CA  GLY X  22      42.300  88.580  83.880  0.00  0.00            
ATOM    345  HA1 GLY X  22      41.830  89.560  83.860  0.00  0.00            
ATOM    346  HA2 GLY X  22      42.180  88.160  84.880  0.00  0.00            
ATOM    347  C   GLY X  22      41.440  87.610  83.080  0.00  0.00            
ATOM    348  O   GLY X  22      40.490  87.030  83.610  0.00  0.00            
ATOM    349  N   SER X  23      41.750  87.370  81.800  0.00  0.00            
ATOM    350  H   SER X  23      42.490  87.950  81.430  0.00  0.00            
ATOM    351  CA  SER X  23      41.070  86.530  80.830  0.00  0.00            
ATOM    352  HA  SER X  23      40.060  86.940  80.810  0.00  0.00            
ATOM    353  CB  SER X  23      41.700  86.570  79.440  0.00  0.00            
ATOM    354  HB1 SER X  23      41.250  85.810  78.800  0.00  0.00            
ATOM    355  HB2 SER X  23      42.740  86.360  79.700  0.00  0.00            
ATOM    356  OG  SER X  23      41.510  87.790  78.770  0.00  0.00            
ATOM    357  HG  SER X  23      40.640  87.740  78.390  0.00  0.00            
ATOM    358  C   SER X  23      40.890  85.100  81.320  0.00  0.00            
ATOM    359  O   SER X  23      41.720  84.450  81.950  0.00  0.00            
ATOM    360  N   ASP X  24      39.780  84.460  80.920  0.00  0.00            
ATOM    361  H   ASP X  24      39.020  84.900  80.420  0.00  0.00            
ATOM    362  CA  ASP X  24      39.360  83.190  81.480  0.00  0.00            
ATOM    363  HA  ASP X  24      39.810  83.110  82.470  0.00  0.00            
ATOM    364  CB  ASP X  24      37.850  83.230  81.630  0.00  0.00            
ATOM    365  HB1 ASP X  24      37.300  83.220  80.680  0.00  0.00            
ATOM    366  HB2 ASP X  24      37.500  84.130  82.140  0.00  0.00            
ATOM    367  CG  ASP X  24      37.520  81.950  82.400  0.00  0.00            
ATOM    368  OD1 ASP X  24      38.290  81.540  83.290  0.00  0.00            
ATOM    369  OD2 ASP X  24      36.600  81.240  81.950  0.00  0.00            
ATOM    370  C   ASP X  24      39.910  82.000  80.700  0.00  0.00            
ATOM    371  O   ASP X  24      39.160  81.290  80.030  0.00  0.00            
ATOM    372  N   TYR X  25      41.230  81.830  80.800  0.00  0.00            
ATOM    373  H   TYR X  25      41.720  82.500  81.380  0.00  0.00            
ATOM    374  CA  TYR X  25      42.080  80.920  80.060  0.00  0.00            
ATOM    375  HA  TYR X  25      41.370  80.300  79.510  0.00  0.00            
ATOM    376  CB  TYR X  25      43.090  81.570  79.110  0.00  0.00            
ATOM    377  HB1 TYR X  25      43.620  80.830  78.510  0.00  0.00            
ATOM    378  HB2 TYR X  25      43.790  81.990  79.840  0.00  0.00            
ATOM    379  CG  TYR X  25      42.560  82.620  78.170  0.00  0.00            
ATOM    380  CD1 TYR X  25      41.210  82.590  77.810  0.00  0.00            
ATOM    381  HD1 TYR X  25      40.520  81.800  78.080  0.00  0.00            
ATOM    382  CE1 TYR X  25      40.730  83.660  77.050  0.00  0.00            
ATOM    383  HE1 TYR X  25      39.690  83.720  76.740  0.00  0.00            
ATOM    384  CZ  TYR X  25      41.540  84.720  76.590  0.00  0.00            
ATOM    385  OH  TYR X  25      41.130  85.860  75.970  0.00  0.00            
ATOM    386  HH  TYR X  25      41.810  86.370  75.530  0.00  0.00            
ATOM    387  CE2 TYR X  25      42.930  84.590  76.800  0.00  0.00            
ATOM    388  HE2 TYR X  25      43.560  85.400  76.470  0.00  0.00            
ATOM    389  CD2 TYR X  25      43.420  83.580  77.630  0.00  0.00            
ATOM    390  HD2 TYR X  25      44.470  83.500  77.890  0.00  0.00            
ATOM    391  C   TYR X  25      42.740  79.970  81.050  0.00  0.00            
ATOM    392  O   TYR X  25      43.030  80.320  82.190  0.00  0.00            
ATOM    393  N   VAL X  26      42.990  78.710  80.670  0.00  0.00            
ATOM    394  H   VAL X  26      42.790  78.550  79.700  0.00  0.00            
ATOM    395  CA  VAL X  26      44.020  77.960  81.360  0.00  0.00            
ATOM    396  HA  VAL X  26      44.140  78.350  82.370  0.00  0.00            
ATOM    397  CB  VAL X  26      43.610  76.490  81.450  0.00  0.00            
ATOM    398  HB  VAL X  26      44.390  75.980  82.010  0.00  0.00            
ATOM    399  CG1 VAL X  26      42.310  76.310  82.230  0.00  0.00            
ATOM    400 HG11 VAL X  26      41.550  76.500  81.470  0.00  0.00            
ATOM    401 HG12 VAL X  26      42.250  75.320  82.660  0.00  0.00            
ATOM    402 HG13 VAL X  26      42.280  77.000  83.070  0.00  0.00            
ATOM    403  CG2 VAL X  26      43.560  75.730  80.120  0.00  0.00            
ATOM    404 HG21 VAL X  26      44.550  75.800  79.660  0.00  0.00            
ATOM    405 HG22 VAL X  26      43.320  74.700  80.350  0.00  0.00            
ATOM    406 HG23 VAL X  26      42.900  76.070  79.320  0.00  0.00            
ATOM    407  C   VAL X  26      45.400  78.040  80.730  0.00  0.00            
ATOM    408  O   VAL X  26      45.480  78.360  79.540  0.00  0.00            
ATOM    409  N   VAL X  27      46.460  77.730  81.470  0.00  0.00            
ATOM    410  H   VAL X  27      46.310  77.410  82.420  0.00  0.00            
ATOM    411  CA  VAL X  27      47.830  77.800  80.990  0.00  0.00            
ATOM    412  HA  VAL X  27      47.830  78.070  79.940  0.00  0.00            
ATOM    413  CB  VAL X  27      48.570  78.870  81.790  0.00  0.00            
ATOM    414  HB  VAL X  27      48.570  78.660  82.860  0.00  0.00            
ATOM    415  CG1 VAL X  27      50.020  79.070  81.350  0.00  0.00            
ATOM    416 HG11 VAL X  27      50.110  79.080  80.260  0.00  0.00            
ATOM    417 HG12 VAL X  27      50.430  79.990  81.750  0.00  0.00            
ATOM    418 HG13 VAL X  27      50.600  78.230  81.740  0.00  0.00            
ATOM    419  CG2 VAL X  27      47.960  80.260  81.570  0.00  0.00            
ATOM    420 HG21 VAL X  27      46.960  80.340  82.000  0.00  0.00            
ATOM    421 HG22 VAL X  27      48.540  81.090  81.970  0.00  0.00            
ATOM    422 HG23 VAL X  27      47.920  80.470  80.500  0.00  0.00            
ATOM    423  C   VAL X  27      48.500  76.430  81.030  0.00  0.00            
ATOM    424  O   VAL X  27      48.360  75.720  82.030  0.00  0.00            
ATOM    425  N   LYS X  28      49.350  76.150  80.040  0.00  0.00            
ATOM    426  H   LYS X  28      49.360  76.870  79.330  0.00  0.00            
ATOM    427  CA  LYS X  28      50.160  74.960  79.890  0.00  0.00            
ATOM    428  HA  LYS X  28      50.300  74.500  80.870  0.00  0.00            
ATOM    429  CB  LYS X  28      49.460  73.840  79.120  0.00  0.00            
ATOM    430  HB1 LYS X  28      50.160  73.020  78.990  0.00  0.00            
ATOM    431  HB2 LYS X  28      49.360  74.180  78.090  0.00  0.00            
ATOM    432  CG  LYS X  28      48.060  73.450  79.610  0.00  0.00            
ATOM    433  HG1 LYS X  28      47.500  72.890  78.860  0.00  0.00            
ATOM    434  HG2 LYS X  28      47.470  74.350  79.800  0.00  0.00            
ATOM    435  CD  LYS X  28      48.170  72.550  80.840  0.00  0.00            
ATOM    436  HD1 LYS X  28      48.870  72.980  81.550  0.00  0.00            
ATOM    437  HD2 LYS X  28      48.460  71.550  80.510  0.00  0.00            
ATOM    438  CE  LYS X  28      46.780  72.550  81.470  0.00  0.00            
ATOM    439  HE1 LYS X  28      46.100  71.950  80.860  0.00  0.00            
ATOM    440  HE2 LYS X  28      46.270  73.520  81.450  0.00  0.00            
ATOM    441  NZ  LYS X  28      46.820  71.960  82.820  0.00  0.00            
ATOM    442  HZ1 LYS X  28      45.900  71.620  83.090  0.00  0.00            
ATOM    443  HZ2 LYS X  28      47.470  71.190  82.850  0.00  0.00            
ATOM    444  HZ3 LYS X  28      47.180  72.660  83.440  0.00  0.00            
ATOM    445  C   LYS X  28      51.500  75.200  79.210  0.00  0.00            
ATOM    446  O   LYS X  28      51.640  76.250  78.580  0.00  0.00            
ATOM    447  N   SER X  29      52.510  74.340  79.400  0.00  0.00            
ATOM    448  H   SER X  29      52.390  73.570  80.040  0.00  0.00            
ATOM    449  CA  SER X  29      53.820  74.580  78.830  0.00  0.00            
ATOM    450  HA  SER X  29      53.690  75.000  77.840  0.00  0.00            
ATOM    451  CB  SER X  29      54.670  75.580  79.610  0.00  0.00            
ATOM    452  HB1 SER X  29      54.150  76.530  79.740  0.00  0.00            
ATOM    453  HB2 SER X  29      55.520  75.910  79.020  0.00  0.00            
ATOM    454  OG  SER X  29      55.080  75.070  80.860  0.00  0.00            
ATOM    455  HG  SER X  29      54.450  75.220  81.570  0.00  0.00            
ATOM    456  C   SER X  29      54.620  73.320  78.520  0.00  0.00            
ATOM    457  O   SER X  29      54.260  72.250  79.010  0.00  0.00            
ATOM    458  N   SER X  30      55.680  73.450  77.720  0.00  0.00            
ATOM    459  H   SER X  30      55.910  74.360  77.350  0.00  0.00            
ATOM    460  CA  SER X  30      56.630  72.390  77.440  0.00  0.00            
ATOM    461  HA  SER X  30      56.730  71.740  78.310  0.00  0.00            
ATOM    462  CB  SER X  30      56.050  71.550  76.300  0.00  0.00            
ATOM    463  HB1 SER X  30      56.120  71.980  75.300  0.00  0.00            
ATOM    464  HB2 SER X  30      55.010  71.300  76.480  0.00  0.00            
ATOM    465  OG  SER X  30      56.750  70.330  76.160  0.00  0.00            
ATOM    466  HG  SER X  30      57.190  70.490  75.320  0.00  0.00            
ATOM    467  C   SER X  30      57.960  73.010  77.050  0.00  0.00            
ATOM    468  O   SER X  30      58.000  73.910  76.210  0.00  0.00            
ATOM    469  N   VAL X  31      59.060  72.400  77.500  0.00  0.00            
ATOM    470  H   VAL X  31      58.940  71.530  78.010  0.00  0.00            
ATOM    471  CA  VAL X  31      60.370  73.000  77.340  0.00  0.00            
ATOM    472  HA  VAL X  31      60.250  74.080  77.220  0.00  0.00            
ATOM    473  CB  VAL X  31      61.150  72.810  78.630  0.00  0.00            
ATOM    474  HB  VAL X  31      61.130  71.730  78.790  0.00  0.00            
ATOM    475  CG1 VAL X  31      62.590  73.270  78.450  0.00  0.00            
ATOM    476 HG11 VAL X  31      63.190  73.140  79.350  0.00  0.00            
ATOM    477 HG12 VAL X  31      63.200  72.770  77.690  0.00  0.00            
ATOM    478 HG13 VAL X  31      62.580  74.320  78.180  0.00  0.00            
ATOM    479  CG2 VAL X  31      60.490  73.500  79.820  0.00  0.00            
ATOM    480 HG21 VAL X  31      60.210  74.520  79.560  0.00  0.00            
ATOM    481 HG22 VAL X  31      59.580  72.950  80.070  0.00  0.00            
ATOM    482 HG23 VAL X  31      61.120  73.540  80.710  0.00  0.00            
ATOM    483  C   VAL X  31      61.110  72.570  76.080  0.00  0.00            
ATOM    484  O   VAL X  31      61.250  71.400  75.730  0.00  0.00            
ATOM    485  N   GLY X  32      61.550  73.560  75.290  0.00  0.00            
ATOM    486  H   GLY X  32      61.520  74.550  75.490  0.00  0.00            
ATOM    487  CA  GLY X  32      62.190  73.220  74.040  0.00  0.00            
ATOM    488  HA1 GLY X  32      62.920  72.430  74.240  0.00  0.00            
ATOM    489  HA2 GLY X  32      62.650  74.140  73.700  0.00  0.00            
ATOM    490  C   GLY X  32      61.210  72.770  72.960  0.00  0.00            
ATOM    491  O   GLY X  32      60.000  72.970  72.980  0.00  0.00            
ATOM    492  N   HIE X  33      61.790  72.140  71.940  0.00  0.00            
ATOM    493  H   HIE X  33      62.800  72.070  72.000  0.00  0.00            
ATOM    494  CA  HIE X  33      61.110  71.760  70.720  0.00  0.00            
ATOM    495  HA  HIE X  33      60.300  72.450  70.480  0.00  0.00            
ATOM    496  CB  HIE X  33      62.170  71.830  69.620  0.00  0.00            
ATOM    497  HB1 HIE X  33      62.760  70.910  69.720  0.00  0.00            
ATOM    498  HB2 HIE X  33      62.760  72.730  69.790  0.00  0.00            
ATOM    499  CG  HIE X  33      61.600  71.950  68.240  0.00  0.00            
ATOM    500  ND1 HIE X  33      60.760  70.990  67.670  0.00  0.00            
ATOM    501  CE1 HIE X  33      60.620  71.350  66.390  0.00  0.00            
ATOM    502  HE1 HIE X  33      60.090  70.680  65.730  0.00  0.00            
ATOM    503  NE2 HIE X  33      61.340  72.430  66.050  0.00  0.00            
ATOM    504  HE2 HIE X  33      61.270  72.910  65.160  0.00  0.00            
ATOM    505  CD2 HIE X  33      61.970  72.790  67.220  0.00  0.00            
ATOM    506  HD2 HIE X  33      62.570  73.680  67.350  0.00  0.00            
ATOM    507  C   HIE X  33      60.480  70.370  70.810  0.00  0.00            
ATOM    508  O   HIE X  33      60.980  69.470  71.480  0.00  0.00            
ATOM    509  N   ILE X  34      59.410  70.160  70.050  0.00  0.00            
ATOM    510  H   ILE X  34      59.010  71.010  69.670  0.00  0.00            
ATOM    511  CA  ILE X  34      58.490  69.040  70.140  0.00  0.00            
ATOM    512  HA  ILE X  34      58.640  68.740  71.180  0.00  0.00            
ATOM    513  CB  ILE X  34      57.060  69.520  69.920  0.00  0.00            
ATOM    514  HB  ILE X  34      56.330  68.730  70.110  0.00  0.00            
ATOM    515  CG2 ILE X  34      56.700  70.620  70.910  0.00  0.00            
ATOM    516 HG21 ILE X  34      57.210  71.560  70.710  0.00  0.00            
ATOM    517 HG22 ILE X  34      55.630  70.830  70.940  0.00  0.00            
ATOM    518 HG23 ILE X  34      56.860  70.250  71.920  0.00  0.00            
ATOM    519  CG1 ILE X  34      56.900  69.950  68.470  0.00  0.00            
ATOM    520 HG11 ILE X  34      57.230  69.150  67.810  0.00  0.00            
ATOM    521 HG12 ILE X  34      57.360  70.900  68.190  0.00  0.00            
ATOM    522  CD  ILE X  34      55.410  70.140  68.170  0.00  0.00            
ATOM    523  HD1 ILE X  34      55.040  71.040  68.640  0.00  0.00            
ATOM    524  HD2 ILE X  34      55.240  70.290  67.100  0.00  0.00            
ATOM    525  HD3 ILE X  34      54.830  69.280  68.500  0.00  0.00            
ATOM    526  C   ILE X  34      58.900  67.860  69.280  0.00  0.00            
ATOM    527  O   ILE X  34      58.390  66.770  69.540  0.00  0.00            
ATOM    528  N   ARG X  35      59.840  67.970  68.320  0.00  0.00            
ATOM    529  H   ARG X  35      60.020  68.960  68.230  0.00  0.00            
ATOM    530  CA  ARG X  35      60.100  67.010  67.270  0.00  0.00            
ATOM    531  HA  ARG X  35      59.690  66.030  67.460  0.00  0.00            
ATOM    532  CB  ARG X  35      59.510  67.560  65.970  0.00  0.00            
ATOM    533  HB1 ARG X  35      60.050  67.180  65.110  0.00  0.00            
ATOM    534  HB2 ARG X  35      59.450  68.650  66.030  0.00  0.00            
ATOM    535  CG  ARG X  35      58.130  66.900  65.920  0.00  0.00            
ATOM    536  HG1 ARG X  35      57.670  66.810  66.900  0.00  0.00            
ATOM    537  HG2 ARG X  35      58.120  65.870  65.570  0.00  0.00            
ATOM    538  CD  ARG X  35      57.240  67.720  64.980  0.00  0.00            
ATOM    539  HD1 ARG X  35      57.660  68.080  64.040  0.00  0.00            
ATOM    540  HD2 ARG X  35      56.880  68.570  65.560  0.00  0.00            
ATOM    541  NE  ARG X  35      56.080  66.920  64.610  0.00  0.00            
ATOM    542  HE  ARG X  35      55.670  66.220  65.220  0.00  0.00            
ATOM    543  CZ  ARG X  35      55.250  67.240  63.610  0.00  0.00            
ATOM    544  NH1 ARG X  35      55.420  68.340  62.880  0.00  0.00            
ATOM    545 HH11 ARG X  35      56.110  69.040  63.130  0.00  0.00            
ATOM    546 HH12 ARG X  35      54.850  68.570  62.080  0.00  0.00            
ATOM    547  NH2 ARG X  35      54.120  66.570  63.350  0.00  0.00            
ATOM    548 HH21 ARG X  35      53.860  65.740  63.870  0.00  0.00            
ATOM    549 HH22 ARG X  35      53.540  66.950  62.620  0.00  0.00            
ATOM    550  C   ARG X  35      61.610  66.950  67.040  0.00  0.00            
ATOM    551  O   ARG X  35      62.280  67.980  67.110  0.00  0.00            
ATOM    552  N   ASP X  36      62.180  65.770  66.790  0.00  0.00            
ATOM    553  H   ASP X  36      61.500  65.030  66.810  0.00  0.00            
ATOM    554  CA  ASP X  36      63.560  65.340  66.700  0.00  0.00            
ATOM    555  HA  ASP X  36      64.140  66.170  67.110  0.00  0.00            
ATOM    556  CB  ASP X  36      63.860  64.120  67.560  0.00  0.00            
ATOM    557  HB1 ASP X  36      63.470  63.190  67.130  0.00  0.00            
ATOM    558  HB2 ASP X  36      63.300  64.360  68.470  0.00  0.00            
ATOM    559  CG  ASP X  36      65.340  63.980  67.870  0.00  0.00            
ATOM    560  OD1 ASP X  36      65.950  62.930  67.600  0.00  0.00            
ATOM    561  OD2 ASP X  36      66.010  64.970  68.250  0.00  0.00            
ATOM    562  C   ASP X  36      64.130  65.420  65.290  0.00  0.00            
ATOM    563  O   ASP X  36      63.370  65.370  64.330  0.00  0.00            
ATOM    564  N   LEU X  37      65.460  65.490  65.180  0.00  0.00            
ATOM    565  H   LEU X  37      66.020  65.630  66.010  0.00  0.00            
ATOM    566  CA  LEU X  37      66.150  65.750  63.930  0.00  0.00            
ATOM    567  HA  LEU X  37      65.430  65.960  63.150  0.00  0.00            
ATOM    568  CB  LEU X  37      66.850  67.090  64.120  0.00  0.00            
ATOM    569  HB1 LEU X  37      67.670  66.850  64.800  0.00  0.00            
ATOM    570  HB2 LEU X  37      66.150  67.690  64.700  0.00  0.00            
ATOM    571  CG  LEU X  37      67.360  67.890  62.930  0.00  0.00            
ATOM    572  HG  LEU X  37      68.160  67.330  62.440  0.00  0.00            
ATOM    573  CD1 LEU X  37      66.200  68.170  61.970  0.00  0.00            
ATOM    574 HD11 LEU X  37      65.920  67.190  61.570  0.00  0.00            
ATOM    575 HD12 LEU X  37      65.320  68.460  62.540  0.00  0.00            
ATOM    576 HD13 LEU X  37      66.450  68.880  61.180  0.00  0.00            
ATOM    577  CD2 LEU X  37      67.950  69.210  63.430  0.00  0.00            
ATOM    578 HD21 LEU X  37      68.430  69.740  62.600  0.00  0.00            
ATOM    579 HD22 LEU X  37      67.240  69.920  63.840  0.00  0.00            
ATOM    580 HD23 LEU X  37      68.880  69.030  63.970  0.00  0.00            
ATOM    581  C   LEU X  37      67.030  64.650  63.350  0.00  0.00            
ATOM    582  O   LEU X  37      68.140  64.880  62.900  0.00  0.00            
ATOM    583  N   PRO X  38      66.720  63.350  63.400  0.00  0.00            
ATOM    584  CD  PRO X  38      65.480  62.780  63.880  0.00  0.00            
ATOM    585  HD1 PRO X  38      64.660  63.300  63.380  0.00  0.00            
ATOM    586  HD2 PRO X  38      65.410  62.820  64.960  0.00  0.00            
ATOM    587  CG  PRO X  38      65.450  61.320  63.430  0.00  0.00            
ATOM    588  HG1 PRO X  38      64.940  61.170  62.480  0.00  0.00            
ATOM    589  HG2 PRO X  38      65.020  60.580  64.110  0.00  0.00            
ATOM    590  CB  PRO X  38      66.930  61.040  63.180  0.00  0.00            
ATOM    591  HB1 PRO X  38      66.940  60.190  62.490  0.00  0.00            
ATOM    592  HB2 PRO X  38      67.420  60.830  64.140  0.00  0.00            
ATOM    593  CA  PRO X  38      67.480  62.360  62.660  0.00  0.00            
ATOM    594  HA  PRO X  38      68.560  62.350  62.780  0.00  0.00            
ATOM    595  C   PRO X  38      67.240  62.320  61.160  0.00  0.00            
ATOM    596  O   PRO X  38      66.280  62.980  60.790  0.00  0.00            
ATOM    597  N   THR X  39      67.910  61.510  60.330  0.00  0.00            
ATOM    598  H   THR X  39      68.630  60.910  60.700  0.00  0.00            
ATOM    599  CA  THR X  39      67.560  61.450  58.930  0.00  0.00            
ATOM    600  HA  THR X  39      66.550  61.820  58.740  0.00  0.00            
ATOM    601  CB  THR X  39      68.490  62.300  58.060  0.00  0.00            
ATOM    602  HB  THR X  39      68.320  62.030  57.020  0.00  0.00            
ATOM    603  CG2 THR X  39      68.170  63.760  58.330  0.00  0.00            
ATOM    604 HG21 THR X  39      68.580  64.380  57.520  0.00  0.00            
ATOM    605 HG22 THR X  39      67.090  63.890  58.360  0.00  0.00            
ATOM    606 HG23 THR X  39      68.490  64.110  59.310  0.00  0.00            
ATOM    607  OG1 THR X  39      69.830  62.000  58.380  0.00  0.00            
ATOM    608  HG1 THR X  39      70.440  62.080  57.650  0.00  0.00            
ATOM    609  C   THR X  39      67.670  60.010  58.460  0.00  0.00            
ATOM    610  O   THR X  39      68.330  59.260  59.190  0.00  0.00            
ATOM    611  N   SER X  40      67.120  59.630  57.300  0.00  0.00            
ATOM    612  H   SER X  40      66.830  60.310  56.610  0.00  0.00            
ATOM    613  CA  SER X  40      66.870  58.240  57.020  0.00  0.00            
ATOM    614  HA  SER X  40      66.220  57.860  57.810  0.00  0.00            
ATOM    615  CB  SER X  40      65.990  58.370  55.780  0.00  0.00            
ATOM    616  HB1 SER X  40      65.080  58.960  55.900  0.00  0.00            
ATOM    617  HB2 SER X  40      65.650  57.360  55.570  0.00  0.00            
ATOM    618  OG  SER X  40      66.680  59.030  54.740  0.00  0.00            
ATOM    619  HG  SER X  40      66.080  59.230  54.020  0.00  0.00            
ATOM    620  C   SER X  40      67.970  57.230  56.750  0.00  0.00            
ATOM    621  O   SER X  40      67.720  56.020  56.710  0.00  0.00            
ATOM    622  N   GLY X  41      69.150  57.810  56.510  0.00  0.00            
ATOM    623  H   GLY X  41      69.300  58.800  56.650  0.00  0.00            
ATOM    624  CA  GLY X  41      70.150  57.100  55.740  0.00  0.00            
ATOM    625  HA1 GLY X  41      70.780  57.790  55.180  0.00  0.00            
ATOM    626  HA2 GLY X  41      69.650  56.410  55.070  0.00  0.00            
ATOM    627  C   GLY X  41      71.000  56.220  56.650  0.00  0.00            
ATOM    628  O   GLY X  41      72.120  55.860  56.290  0.00  0.00            
ATOM    629  N   SER X  42      70.580  55.910  57.870  0.00  0.00            
ATOM    630  H   SER X  42      69.630  56.150  58.120  0.00  0.00            
ATOM    631  CA  SER X  42      71.370  55.160  58.840  0.00  0.00            
ATOM    632  HA  SER X  42      70.800  55.410  59.730  0.00  0.00            
ATOM    633  CB  SER X  42      71.260  53.640  58.710  0.00  0.00            
ATOM    634  HB1 SER X  42      71.720  53.270  59.630  0.00  0.00            
ATOM    635  HB2 SER X  42      71.870  53.310  57.870  0.00  0.00            
ATOM    636  OG  SER X  42      69.950  53.150  58.590  0.00  0.00            
ATOM    637  HG  SER X  42      69.440  53.520  57.860  0.00  0.00            
ATOM    638  C   SER X  42      72.770  55.580  59.260  0.00  0.00            
ATOM    639  O   SER X  42      73.500  54.880  59.950  0.00  0.00            
ATOM    640  N   ALA X  43      73.100  56.840  58.950  0.00  0.00            
ATOM    641  H   ALA X  43      72.360  57.460  58.670  0.00  0.00            
ATOM    642  CA  ALA X  43      74.190  57.530  59.610  0.00  0.00            
ATOM    643  HA  ALA X  43      75.050  56.860  59.680  0.00  0.00            
ATOM    644  CB  ALA X  43      74.630  58.730  58.790  0.00  0.00            
ATOM    645  HB1 ALA X  43      74.940  58.470  57.770  0.00  0.00            
ATOM    646  HB2 ALA X  43      73.920  59.540  58.910  0.00  0.00            
ATOM    647  HB3 ALA X  43      75.530  59.080  59.290  0.00  0.00            
ATOM    648  C   ALA X  43      73.830  57.950  61.030  0.00  0.00            
ATOM    649  O   ALA X  43      74.370  57.420  61.990  0.00  0.00            
ATOM    650  N   ALA X  44      72.690  58.600  61.300  0.00  0.00            
ATOM    651  H   ALA X  44      72.100  58.820  60.520  0.00  0.00            
ATOM    652  CA  ALA X  44      71.940  58.450  62.530  0.00  0.00            
ATOM    653  HA  ALA X  44      72.600  58.930  63.260  0.00  0.00            
ATOM    654  CB  ALA X  44      70.640  59.230  62.430  0.00  0.00            
ATOM    655  HB1 ALA X  44      70.240  59.130  63.430  0.00  0.00            
ATOM    656  HB2 ALA X  44      70.870  60.280  62.240  0.00  0.00            
ATOM    657  HB3 ALA X  44      70.020  58.850  61.610  0.00  0.00            
ATOM    658  C   ALA X  44      71.600  57.020  62.940  0.00  0.00            
ATOM    659  O   ALA X  44      71.510  56.120  62.100  0.00  0.00            
ATOM    660  N   LYS X  45      71.450  56.740  64.230  0.00  0.00            
ATOM    661  H   LYS X  45      71.320  57.510  64.880  0.00  0.00            
ATOM    662  CA  LYS X  45      71.250  55.380  64.680  0.00  0.00            
ATOM    663  HA  LYS X  45      72.150  54.910  64.270  0.00  0.00            
ATOM    664  CB  LYS X  45      71.410  55.360  66.200  0.00  0.00            
ATOM    665  HB1 LYS X  45      72.280  55.890  66.590  0.00  0.00            
ATOM    666  HB2 LYS X  45      71.570  54.300  66.420  0.00  0.00            
ATOM    667  CG  LYS X  45      70.140  55.720  66.970  0.00  0.00            
ATOM    668  HG1 LYS X  45      69.300  55.120  66.630  0.00  0.00            
ATOM    669  HG2 LYS X  45      69.820  56.750  66.790  0.00  0.00            
ATOM    670  CD  LYS X  45      70.350  55.560  68.470  0.00  0.00            
ATOM    671  HD1 LYS X  45      71.280  56.080  68.690  0.00  0.00            
ATOM    672  HD2 LYS X  45      70.330  54.510  68.740  0.00  0.00            
ATOM    673  CE  LYS X  45      69.190  56.210  69.230  0.00  0.00            
ATOM    674  HE1 LYS X  45      68.370  56.190  68.510  0.00  0.00            
ATOM    675  HE2 LYS X  45      69.350  57.260  69.450  0.00  0.00            
ATOM    676  NZ  LYS X  45      69.050  55.540  70.530  0.00  0.00            
ATOM    677  HZ1 LYS X  45      69.780  55.800  71.170  0.00  0.00            
ATOM    678  HZ2 LYS X  45      68.240  55.900  71.020  0.00  0.00            
ATOM    679  HZ3 LYS X  45      68.990  54.530  70.490  0.00  0.00            
ATOM    680  C   LYS X  45      70.010  54.620  64.230  0.00  0.00            
ATOM    681  O   LYS X  45      68.900  55.130  64.150  0.00  0.00            
ATOM    682  N   LYS X  46      70.150  53.320  63.950  0.00  0.00            
ATOM    683  H   LYS X  46      71.030  52.850  64.070  0.00  0.00            
ATOM    684  CA  LYS X  46      69.000  52.540  63.530  0.00  0.00            
ATOM    685  HA  LYS X  46      68.540  53.160  62.750  0.00  0.00            
ATOM    686  CB  LYS X  46      69.450  51.190  62.970  0.00  0.00            
ATOM    687  HB1 LYS X  46      68.560  50.610  62.720  0.00  0.00            
ATOM    688  HB2 LYS X  46      69.930  50.670  63.800  0.00  0.00            
ATOM    689  CG  LYS X  46      70.380  51.270  61.770  0.00  0.00            
ATOM    690  HG1 LYS X  46      71.300  51.680  62.190  0.00  0.00            
ATOM    691  HG2 LYS X  46      70.090  52.010  61.020  0.00  0.00            
ATOM    692  CD  LYS X  46      70.540  49.900  61.120  0.00  0.00            
ATOM    693  HD1 LYS X  46      69.560  49.440  61.040  0.00  0.00            
ATOM    694  HD2 LYS X  46      71.150  49.360  61.840  0.00  0.00            
ATOM    695  CE  LYS X  46      71.330  50.090  59.830  0.00  0.00            
ATOM    696  HE1 LYS X  46      72.230  50.680  60.060  0.00  0.00            
ATOM    697  HE2 LYS X  46      70.700  50.660  59.150  0.00  0.00            
ATOM    698  NZ  LYS X  46      71.710  48.830  59.170  0.00  0.00            
ATOM    699  HZ1 LYS X  46      72.070  49.050  58.250  0.00  0.00            
ATOM    700  HZ2 LYS X  46      72.550  48.480  59.620  0.00  0.00            
ATOM    701  HZ3 LYS X  46      70.950  48.180  59.110  0.00  0.00            
ATOM    702  C   LYS X  46      67.860  52.410  64.530  0.00  0.00            
ATOM    703  O   LYS X  46      68.160  52.150  65.690  0.00  0.00            
ATOM    704  N   SER X  47      66.600  52.470  64.110  0.00  0.00            
ATOM    705  H   SER X  47      66.490  52.440  63.110  0.00  0.00            
ATOM    706  CA  SER X  47      65.360  52.480  64.870  0.00  0.00            
ATOM    707  HA  SER X  47      65.510  51.890  65.770  0.00  0.00            
ATOM    708  CB  SER X  47      64.890  53.890  65.240  0.00  0.00            
ATOM    709  HB1 SER X  47      65.570  54.370  65.940  0.00  0.00            
ATOM    710  HB2 SER X  47      63.920  53.880  65.740  0.00  0.00            
ATOM    711  OG  SER X  47      64.850  54.680  64.070  0.00  0.00            
ATOM    712  HG  SER X  47      63.920  54.810  63.900  0.00  0.00            
ATOM    713  C   SER X  47      64.200  51.880  64.090  0.00  0.00            
ATOM    714  O   SER X  47      64.130  51.990  62.870  0.00  0.00            
ATOM    715  N   ALA X  48      63.290  51.190  64.800  0.00  0.00            
ATOM    716  H   ALA X  48      63.360  51.300  65.800  0.00  0.00            
ATOM    717  CA  ALA X  48      62.210  50.430  64.200  0.00  0.00            
ATOM    718  HA  ALA X  48      62.680  50.010  63.310  0.00  0.00            
ATOM    719  CB  ALA X  48      61.830  49.230  65.050  0.00  0.00            
ATOM    720  HB1 ALA X  48      61.040  48.620  64.610  0.00  0.00            
ATOM    721  HB2 ALA X  48      62.740  48.660  65.250  0.00  0.00            
ATOM    722  HB3 ALA X  48      61.390  49.560  65.990  0.00  0.00            
ATOM    723  C   ALA X  48      60.960  51.230  63.870  0.00  0.00            
ATOM    724  O   ALA X  48      60.610  52.230  64.490  0.00  0.00            
ATOM    725  N   ASP X  49      60.220  50.710  62.890  0.00  0.00            
ATOM    726  H   ASP X  49      60.370  49.770  62.570  0.00  0.00            
ATOM    727  CA  ASP X  49      58.900  51.220  62.540  0.00  0.00            
ATOM    728  HA  ASP X  49      59.040  52.200  62.090  0.00  0.00            
ATOM    729  CB  ASP X  49      58.400  50.300  61.430  0.00  0.00            
ATOM    730  HB1 ASP X  49      58.250  49.310  61.850  0.00  0.00            
ATOM    731  HB2 ASP X  49      59.130  50.240  60.620  0.00  0.00            
ATOM    732  CG  ASP X  49      57.090  50.730  60.810  0.00  0.00            
ATOM    733  OD1 ASP X  49      56.040  50.650  61.490  0.00  0.00            
ATOM    734  OD2 ASP X  49      57.090  51.060  59.600  0.00  0.00            
ATOM    735  C   ASP X  49      57.940  51.180  63.720  0.00  0.00            
ATOM    736  O   ASP X  49      57.870  50.180  64.450  0.00  0.00            
ATOM    737  N   SER X  50      57.250  52.300  63.930  0.00  0.00            
ATOM    738  H   SER X  50      57.360  53.080  63.300  0.00  0.00            
ATOM    739  CA  SER X  50      56.370  52.620  65.030  0.00  0.00            
ATOM    740  HA  SER X  50      56.520  51.910  65.840  0.00  0.00            
ATOM    741  CB  SER X  50      56.840  53.980  65.530  0.00  0.00            
ATOM    742  HB1 SER X  50      57.910  53.880  65.700  0.00  0.00            
ATOM    743  HB2 SER X  50      56.290  54.150  66.460  0.00  0.00            
ATOM    744  OG  SER X  50      56.570  55.060  64.660  0.00  0.00            
ATOM    745  HG  SER X  50      57.120  55.760  65.000  0.00  0.00            
ATOM    746  C   SER X  50      54.900  52.700  64.660  0.00  0.00            
ATOM    747  O   SER X  50      54.060  52.810  65.550  0.00  0.00            
ATOM    748  N   THR X  51      54.540  52.720  63.370  0.00  0.00            
ATOM    749  H   THR X  51      55.290  52.740  62.690  0.00  0.00            
ATOM    750  CA  THR X  51      53.170  52.860  62.920  0.00  0.00            
ATOM    751  HA  THR X  51      52.570  52.950  63.820  0.00  0.00            
ATOM    752  CB  THR X  51      52.970  54.150  62.130  0.00  0.00            
ATOM    753  HB  THR X  51      51.950  54.110  61.760  0.00  0.00            
ATOM    754  CG2 THR X  51      53.100  55.440  62.930  0.00  0.00            
ATOM    755 HG21 THR X  51      52.470  55.410  63.820  0.00  0.00            
ATOM    756 HG22 THR X  51      54.130  55.580  63.260  0.00  0.00            
ATOM    757 HG23 THR X  51      52.820  56.300  62.320  0.00  0.00            
ATOM    758  OG1 THR X  51      53.760  54.180  60.970  0.00  0.00            
ATOM    759  HG1 THR X  51      54.410  54.880  60.920  0.00  0.00            
ATOM    760  C   THR X  51      52.480  51.690  62.230  0.00  0.00            
ATOM    761  O   THR X  51      51.270  51.540  62.380  0.00  0.00            
ATOM    762  N   SER X  52      53.270  50.760  61.710  0.00  0.00            
ATOM    763  H   SER X  52      54.280  50.870  61.670  0.00  0.00            
ATOM    764  CA  SER X  52      52.810  49.470  61.220  0.00  0.00            
ATOM    765  HA  SER X  52      52.030  49.600  60.460  0.00  0.00            
ATOM    766  CB  SER X  52      53.890  48.740  60.430  0.00  0.00            
ATOM    767  HB1 SER X  52      53.570  47.790  60.000  0.00  0.00            
ATOM    768  HB2 SER X  52      54.680  48.490  61.150  0.00  0.00            
ATOM    769  OG  SER X  52      54.510  49.530  59.440  0.00  0.00            
ATOM    770  HG  SER X  52      55.050  50.140  59.950  0.00  0.00            
ATOM    771  C   SER X  52      52.230  48.520  62.250  0.00  0.00            
ATOM    772  O   SER X  52      51.770  47.450  61.850  0.00  0.00            
ATOM    773  N   THR X  53      52.310  48.810  63.550  0.00  0.00            
ATOM    774  H   THR X  53      52.770  49.670  63.790  0.00  0.00            
ATOM    775  CA  THR X  53      51.840  48.040  64.690  0.00  0.00            
ATOM    776  HA  THR X  53      51.260  47.180  64.360  0.00  0.00            
ATOM    777  CB  THR X  53      52.980  47.340  65.440  0.00  0.00            
ATOM    778  HB  THR X  53      52.540  46.850  66.300  0.00  0.00            
ATOM    779  CG2 THR X  53      53.790  46.290  64.680  0.00  0.00            
ATOM    780 HG21 THR X  53      53.100  45.500  64.390  0.00  0.00            
ATOM    781 HG22 THR X  53      54.120  46.650  63.710  0.00  0.00            
ATOM    782 HG23 THR X  53      54.580  45.940  65.350  0.00  0.00            
ATOM    783  OG1 THR X  53      53.830  48.380  65.860  0.00  0.00            
ATOM    784  HG1 THR X  53      54.360  48.580  65.090  0.00  0.00            
ATOM    785  C   THR X  53      50.930  48.790  65.650  0.00  0.00            
ATOM    786  O   THR X  53      50.750  50.010  65.610  0.00  0.00            
ATOM    787  N   LYS X  54      50.200  47.990  66.420  0.00  0.00            
ATOM    788  H   LYS X  54      50.200  46.990  66.260  0.00  0.00            
ATOM    789  CA  LYS X  54      49.310  48.480  67.450  0.00  0.00            
ATOM    790  HA  LYS X  54      48.900  49.440  67.150  0.00  0.00            
ATOM    791  CB  LYS X  54      48.210  47.430  67.580  0.00  0.00            
ATOM    792  HB1 LYS X  54      47.590  47.700  68.430  0.00  0.00            
ATOM    793  HB2 LYS X  54      48.650  46.470  67.860  0.00  0.00            
ATOM    794  CG  LYS X  54      47.370  47.410  66.300  0.00  0.00            
ATOM    795  HG1 LYS X  54      46.710  46.550  66.340  0.00  0.00            
ATOM    796  HG2 LYS X  54      48.050  47.230  65.470  0.00  0.00            
ATOM    797  CD  LYS X  54      46.600  48.700  66.050  0.00  0.00            
ATOM    798  HD1 LYS X  54      47.340  49.480  65.840  0.00  0.00            
ATOM    799  HD2 LYS X  54      46.150  48.950  67.010  0.00  0.00            
ATOM    800  CE  LYS X  54      45.430  48.600  65.080  0.00  0.00            
ATOM    801  HE1 LYS X  54      44.630  47.940  65.410  0.00  0.00            
ATOM    802  HE2 LYS X  54      45.680  48.120  64.130  0.00  0.00            
ATOM    803  NZ  LYS X  54      44.890  49.940  64.810  0.00  0.00            
ATOM    804  HZ1 LYS X  54      45.510  50.430  64.190  0.00  0.00            
ATOM    805  HZ2 LYS X  54      44.030  49.900  64.280  0.00  0.00            
ATOM    806  HZ3 LYS X  54      44.800  50.450  65.680  0.00  0.00            
ATOM    807  C   LYS X  54      49.990  48.780  68.780  0.00  0.00            
ATOM    808  O   LYS X  54      50.630  47.940  69.410  0.00  0.00            
ATOM    809  N   THR X  55      49.850  50.050  69.170  0.00  0.00            
ATOM    810  H   THR X  55      49.230  50.600  68.600  0.00  0.00            
ATOM    811  CA  THR X  55      50.400  50.690  70.350  0.00  0.00            
ATOM    812  HA  THR X  55      51.120  50.050  70.860  0.00  0.00            
ATOM    813  CB  THR X  55      51.030  52.030  69.980  0.00  0.00            
ATOM    814  HB  THR X  55      51.420  52.510  70.880  0.00  0.00            
ATOM    815  CG2 THR X  55      52.250  51.900  69.060  0.00  0.00            
ATOM    816 HG21 THR X  55      52.910  51.080  69.310  0.00  0.00            
ATOM    817 HG22 THR X  55      51.820  51.750  68.070  0.00  0.00            
ATOM    818 HG23 THR X  55      52.800  52.840  69.090  0.00  0.00            
ATOM    819  OG1 THR X  55      50.020  52.860  69.460  0.00  0.00            
ATOM    820  HG1 THR X  55      50.360  53.730  69.650  0.00  0.00            
ATOM    821  C   THR X  55      49.340  50.940  71.410  0.00  0.00            
ATOM    822  O   THR X  55      49.630  51.190  72.580  0.00  0.00            
ATOM    823  N   ALA X  56      48.070  50.760  71.070  0.00  0.00            
ATOM    824  H   ALA X  56      47.800  50.480  70.140  0.00  0.00            
ATOM    825  CA  ALA X  56      46.870  51.100  71.810  0.00  0.00            
ATOM    826  HA  ALA X  56      46.930  50.720  72.830  0.00  0.00            
ATOM    827  CB  ALA X  56      46.610  52.600  71.840  0.00  0.00            
ATOM    828  HB1 ALA X  56      46.360  53.010  70.860  0.00  0.00            
ATOM    829  HB2 ALA X  56      45.840  52.850  72.560  0.00  0.00            
ATOM    830  HB3 ALA X  56      47.510  53.170  72.090  0.00  0.00            
ATOM    831  C   ALA X  56      45.730  50.410  71.070  0.00  0.00            
ATOM    832  O   ALA X  56      45.750  50.400  69.840  0.00  0.00            
ATOM    833  N   LYS X  57      44.770  49.850  71.800  0.00  0.00            
ATOM    834  H   LYS X  57      44.860  49.830  72.810  0.00  0.00            
ATOM    835  CA  LYS X  57      43.690  49.050  71.250  0.00  0.00            
ATOM    836  HA  LYS X  57      44.050  48.550  70.350  0.00  0.00            
ATOM    837  CB  LYS X  57      43.290  47.890  72.170  0.00  0.00            
ATOM    838  HB1 LYS X  57      42.260  47.600  71.960  0.00  0.00            
ATOM    839  HB2 LYS X  57      43.190  48.180  73.220  0.00  0.00            
ATOM    840  CG  LYS X  57      44.300  46.750  72.110  0.00  0.00            
ATOM    841  HG1 LYS X  57      45.270  47.030  72.530  0.00  0.00            
ATOM    842  HG2 LYS X  57      44.490  46.480  71.070  0.00  0.00            
ATOM    843  CD  LYS X  57      43.900  45.560  72.980  0.00  0.00            
ATOM    844  HD1 LYS X  57      42.970  45.180  72.580  0.00  0.00            
ATOM    845  HD2 LYS X  57      43.700  45.950  73.980  0.00  0.00            
ATOM    846  CE  LYS X  57      44.870  44.380  72.950  0.00  0.00            
ATOM    847  HE1 LYS X  57      45.880  44.710  73.200  0.00  0.00            
ATOM    848  HE2 LYS X  57      44.800  43.840  72.000  0.00  0.00            
ATOM    849  NZ  LYS X  57      44.570  43.350  73.950  0.00  0.00            
ATOM    850  HZ1 LYS X  57      43.820  42.750  73.640  0.00  0.00            
ATOM    851  HZ2 LYS X  57      45.400  42.780  74.080  0.00  0.00            
ATOM    852  HZ3 LYS X  57      44.320  43.760  74.830  0.00  0.00            
ATOM    853  C   LYS X  57      42.470  49.830  70.780  0.00  0.00            
ATOM    854  O   LYS X  57      41.420  49.280  70.460  0.00  0.00            
ATOM    855  N   LYS X  58      42.580  51.160  70.690  0.00  0.00            
ATOM    856  H   LYS X  58      43.460  51.610  70.860  0.00  0.00            
ATOM    857  CA  LYS X  58      41.600  52.150  70.300  0.00  0.00            
ATOM    858  HA  LYS X  58      40.980  51.640  69.570  0.00  0.00            
ATOM    859  CB  LYS X  58      40.850  52.510  71.580  0.00  0.00            
ATOM    860  HB1 LYS X  58      40.550  51.610  72.100  0.00  0.00            
ATOM    861  HB2 LYS X  58      39.890  52.980  71.360  0.00  0.00            
ATOM    862  CG  LYS X  58      41.630  53.310  72.620  0.00  0.00            
ATOM    863  HG1 LYS X  58      41.840  54.350  72.350  0.00  0.00            
ATOM    864  HG2 LYS X  58      42.620  52.860  72.700  0.00  0.00            
ATOM    865  CD  LYS X  58      40.850  53.380  73.930  0.00  0.00            
ATOM    866  HD1 LYS X  58      40.600  52.340  74.160  0.00  0.00            
ATOM    867  HD2 LYS X  58      39.990  54.030  73.810  0.00  0.00            
ATOM    868  CE  LYS X  58      41.710  53.960  75.050  0.00  0.00            
ATOM    869  HE1 LYS X  58      42.200  54.890  74.770  0.00  0.00            
ATOM    870  HE2 LYS X  58      42.590  53.330  75.240  0.00  0.00            
ATOM    871  NZ  LYS X  58      40.980  54.390  76.250  0.00  0.00            
ATOM    872  HZ1 LYS X  58      40.280  55.090  76.080  0.00  0.00            
ATOM    873  HZ2 LYS X  58      40.530  53.620  76.710  0.00  0.00            
ATOM    874  HZ3 LYS X  58      41.610  54.730  76.970  0.00  0.00            
ATOM    875  C   LYS X  58      42.310  53.340  69.660  0.00  0.00            
ATOM    876  O   LYS X  58      43.430  53.540  70.130  0.00  0.00            
ATOM    877  N   PRO X  59      41.800  54.040  68.650  0.00  0.00            
ATOM    878  CD  PRO X  59      40.500  53.760  68.080  0.00  0.00            
ATOM    879  HD1 PRO X  59      39.790  53.550  68.880  0.00  0.00            
ATOM    880  HD2 PRO X  59      40.520  52.900  67.410  0.00  0.00            
ATOM    881  CG  PRO X  59      40.060  55.010  67.330  0.00  0.00            
ATOM    882  HG1 PRO X  59      39.360  55.670  67.840  0.00  0.00            
ATOM    883  HG2 PRO X  59      39.670  54.810  66.340  0.00  0.00            
ATOM    884  CB  PRO X  59      41.370  55.750  67.070  0.00  0.00            
ATOM    885  HB1 PRO X  59      41.220  56.830  67.010  0.00  0.00            
ATOM    886  HB2 PRO X  59      41.730  55.460  66.080  0.00  0.00            
ATOM    887  CA  PRO X  59      42.420  55.200  68.030  0.00  0.00            
ATOM    888  HA  PRO X  59      43.260  54.790  67.480  0.00  0.00            
ATOM    889  C   PRO X  59      42.990  56.270  68.950  0.00  0.00            
ATOM    890  O   PRO X  59      42.280  56.680  69.860  0.00  0.00            
ATOM    891  N   LYS X  60      44.190  56.780  68.670  0.00  0.00            
ATOM    892  H   LYS X  60      44.730  56.240  68.000  0.00  0.00            
ATOM    893  CA  LYS X  60      44.890  57.860  69.340  0.00  0.00            
ATOM    894  HA  LYS X  60      44.190  58.540  69.830  0.00  0.00            
ATOM    895  CB  LYS X  60      45.800  57.180  70.360  0.00  0.00            
ATOM    896  HB1 LYS X  60      46.610  56.670  69.830  0.00  0.00            
ATOM    897  HB2 LYS X  60      45.080  56.600  70.940  0.00  0.00            
ATOM    898  CG  LYS X  60      46.500  58.190  71.260  0.00  0.00            
ATOM    899  HG1 LYS X  60      45.740  58.590  71.920  0.00  0.00            
ATOM    900  HG2 LYS X  60      47.010  58.940  70.640  0.00  0.00            
ATOM    901  CD  LYS X  60      47.540  57.450  72.110  0.00  0.00            
ATOM    902  HD1 LYS X  60      48.270  56.980  71.450  0.00  0.00            
ATOM    903  HD2 LYS X  60      46.960  56.670  72.600  0.00  0.00            
ATOM    904  CE  LYS X  60      48.140  58.440  73.100  0.00  0.00            
ATOM    905  HE1 LYS X  60      47.320  58.760  73.730  0.00  0.00            
ATOM    906  HE2 LYS X  60      48.510  59.300  72.540  0.00  0.00            
ATOM    907  NZ  LYS X  60      49.070  57.750  74.010  0.00  0.00            
ATOM    908  HZ1 LYS X  60      48.680  56.950  74.490  0.00  0.00            
ATOM    909  HZ2 LYS X  60      49.900  57.350  73.600  0.00  0.00            
ATOM    910  HZ3 LYS X  60      49.480  58.370  74.710  0.00  0.00            
ATOM    911  C   LYS X  60      45.640  58.690  68.310  0.00  0.00            
ATOM    912  O   LYS X  60      46.260  58.040  67.470  0.00  0.00            
ATOM    913  N   LYS X  61      45.740  60.020  68.380  0.00  0.00            
ATOM    914  H   LYS X  61      45.240  60.400  69.170  0.00  0.00            
ATOM    915  CA  LYS X  61      46.800  60.780  67.750  0.00  0.00            
ATOM    916  HA  LYS X  61      47.230  60.250  66.890  0.00  0.00            
ATOM    917  CB  LYS X  61      46.330  62.150  67.280  0.00  0.00            
ATOM    918  HB1 LYS X  61      47.170  62.790  67.010  0.00  0.00            
ATOM    919  HB2 LYS X  61      45.880  62.760  68.060  0.00  0.00            
ATOM    920  CG  LYS X  61      45.360  61.980  66.110  0.00  0.00            
ATOM    921  HG1 LYS X  61      44.560  61.340  66.460  0.00  0.00            
ATOM    922  HG2 LYS X  61      45.820  61.450  65.270  0.00  0.00            
ATOM    923  CD  LYS X  61      44.600  63.230  65.700  0.00  0.00            
ATOM    924  HD1 LYS X  61      44.030  63.600  66.560  0.00  0.00            
ATOM    925  HD2 LYS X  61      43.890  62.970  64.910  0.00  0.00            
ATOM    926  CE  LYS X  61      45.480  64.330  65.100  0.00  0.00            
ATOM    927  HE1 LYS X  61      45.860  64.030  64.130  0.00  0.00            
ATOM    928  HE2 LYS X  61      46.360  64.400  65.740  0.00  0.00            
ATOM    929  NZ  LYS X  61      44.740  65.590  64.940  0.00  0.00            
ATOM    930  HZ1 LYS X  61      45.350  66.310  64.590  0.00  0.00            
ATOM    931  HZ2 LYS X  61      43.980  65.480  64.280  0.00  0.00            
ATOM    932  HZ3 LYS X  61      44.320  65.950  65.790  0.00  0.00            
ATOM    933  C   LYS X  61      47.950  60.930  68.730  0.00  0.00            
ATOM    934  O   LYS X  61      47.770  61.490  69.810  0.00  0.00            
ATOM    935  N   ASP X  62      49.180  60.600  68.330  0.00  0.00            
ATOM    936  H   ASP X  62      49.310  60.270  67.380  0.00  0.00            
ATOM    937  CA  ASP X  62      50.350  60.760  69.170  0.00  0.00            
ATOM    938  HA  ASP X  62      50.320  61.690  69.730  0.00  0.00            
ATOM    939  CB  ASP X  62      50.590  59.590  70.130  0.00  0.00            
ATOM    940  HB1 ASP X  62      49.810  59.540  70.890  0.00  0.00            
ATOM    941  HB2 ASP X  62      51.510  59.800  70.670  0.00  0.00            
ATOM    942  CG  ASP X  62      50.720  58.190  69.550  0.00  0.00            
ATOM    943  OD1 ASP X  62      49.990  57.800  68.610  0.00  0.00            
ATOM    944  OD2 ASP X  62      51.520  57.350  70.030  0.00  0.00            
ATOM    945  C   ASP X  62      51.560  60.820  68.250  0.00  0.00            
ATOM    946  O   ASP X  62      51.640  60.040  67.290  0.00  0.00            
ATOM    947  N   GLU X  63      52.560  61.650  68.550  0.00  0.00            
ATOM    948  H   GLU X  63      52.490  62.320  69.310  0.00  0.00            
ATOM    949  CA  GLU X  63      53.930  61.510  68.110  0.00  0.00            
ATOM    950  HA  GLU X  63      53.930  61.310  67.040  0.00  0.00            
ATOM    951  CB  GLU X  63      54.620  62.860  68.330  0.00  0.00            
ATOM    952  HB1 GLU X  63      55.540  62.820  67.750  0.00  0.00            
ATOM    953  HB2 GLU X  63      54.790  62.910  69.410  0.00  0.00            
ATOM    954  CG  GLU X  63      53.870  64.090  67.820  0.00  0.00            
ATOM    955  HG1 GLU X  63      54.540  64.890  68.150  0.00  0.00            
ATOM    956  HG2 GLU X  63      52.940  64.310  68.330  0.00  0.00            
ATOM    957  CD  GLU X  63      53.670  64.210  66.310  0.00  0.00            
ATOM    958  OE1 GLU X  63      52.570  63.820  65.870  0.00  0.00            
ATOM    959  OE2 GLU X  63      54.500  64.740  65.550  0.00  0.00            
ATOM    960  C   GLU X  63      54.660  60.300  68.660  0.00  0.00            
ATOM    961  O   GLU X  63      54.460  59.860  69.790  0.00  0.00            
ATOM    962  N   ARG X  64      55.540  59.660  67.870  0.00  0.00            
ATOM    963  H   ARG X  64      55.640  60.050  66.940  0.00  0.00            
ATOM    964  CA  ARG X  64      56.320  58.470  68.120  0.00  0.00            
ATOM    965  HA  ARG X  64      56.390  58.310  69.190  0.00  0.00            
ATOM    966  CB  ARG X  64      55.660  57.200  67.580  0.00  0.00            
ATOM    967  HB1 ARG X  64      56.300  56.320  67.640  0.00  0.00            
ATOM    968  HB2 ARG X  64      55.530  57.250  66.500  0.00  0.00            
ATOM    969  CG  ARG X  64      54.310  56.880  68.200  0.00  0.00            
ATOM    970  HG1 ARG X  64      53.630  57.730  68.320  0.00  0.00            
ATOM    971  HG2 ARG X  64      54.560  56.540  69.210  0.00  0.00            
ATOM    972  CD  ARG X  64      53.650  55.750  67.420  0.00  0.00            
ATOM    973  HD1 ARG X  64      54.110  54.820  67.730  0.00  0.00            
ATOM    974  HD2 ARG X  64      53.780  55.840  66.340  0.00  0.00            
ATOM    975  NE  ARG X  64      52.240  55.680  67.810  0.00  0.00            
ATOM    976  HE  ARG X  64      51.980  56.310  68.570  0.00  0.00            
ATOM    977  CZ  ARG X  64      51.210  55.010  67.280  0.00  0.00            
ATOM    978  NH1 ARG X  64      51.490  54.140  66.300  0.00  0.00            
ATOM    979 HH11 ARG X  64      52.410  53.840  66.010  0.00  0.00            
ATOM    980 HH12 ARG X  64      50.730  53.600  65.910  0.00  0.00            
ATOM    981  NH2 ARG X  64      49.940  55.320  67.550  0.00  0.00            
ATOM    982 HH21 ARG X  64      49.770  56.160  68.080  0.00  0.00            
ATOM    983 HH22 ARG X  64      49.270  54.910  66.910  0.00  0.00            
ATOM    984  C   ARG X  64      57.760  58.700  67.700  0.00  0.00            
ATOM    985  O   ARG X  64      58.060  59.660  66.990  0.00  0.00            
ATOM    986  N   GLY X  65      58.610  57.670  67.800  0.00  0.00            
ATOM    987  H   GLY X  65      58.340  56.850  68.320  0.00  0.00            
ATOM    988  CA  GLY X  65      59.840  57.530  67.060  0.00  0.00            
ATOM    989  HA1 GLY X  65      60.580  56.890  67.560  0.00  0.00            
ATOM    990  HA2 GLY X  65      60.300  58.510  67.130  0.00  0.00            
ATOM    991  C   GLY X  65      59.600  57.140  65.610  0.00  0.00            
ATOM    992  O   GLY X  65      58.430  57.000  65.240  0.00  0.00            
ATOM    993  N   ALA X  66      60.600  57.040  64.740  0.00  0.00            
ATOM    994  H   ALA X  66      61.510  57.220  65.150  0.00  0.00            
ATOM    995  CA  ALA X  66      60.550  56.710  63.330  0.00  0.00            
ATOM    996  HA  ALA X  66      59.570  56.350  63.010  0.00  0.00            
ATOM    997  CB  ALA X  66      60.850  58.010  62.590  0.00  0.00            
ATOM    998  HB1 ALA X  66      61.890  58.270  62.750  0.00  0.00            
ATOM    999  HB2 ALA X  66      60.670  57.770  61.540  0.00  0.00            
ATOM   1000  HB3 ALA X  66      60.150  58.770  62.950  0.00  0.00            
ATOM   1001  C   ALA X  66      61.420  55.560  62.850  0.00  0.00            
ATOM   1002  O   ALA X  66      62.490  55.290  63.390  0.00  0.00            
ATOM   1003  N   LEU X  67      61.210  54.920  61.700  0.00  0.00            
ATOM   1004  H   LEU X  67      60.350  55.240  61.280  0.00  0.00            
ATOM   1005  CA  LEU X  67      62.090  53.950  61.070  0.00  0.00            
ATOM   1006  HA  LEU X  67      62.350  53.210  61.820  0.00  0.00            
ATOM   1007  CB  LEU X  67      61.310  53.330  59.910  0.00  0.00            
ATOM   1008  HB1 LEU X  67      60.950  54.100  59.240  0.00  0.00            
ATOM   1009  HB2 LEU X  67      60.360  52.980  60.300  0.00  0.00            
ATOM   1010  CG  LEU X  67      61.860  52.160  59.090  0.00  0.00            
ATOM   1011  HG  LEU X  67      62.830  52.450  58.680  0.00  0.00            
ATOM   1012  CD1 LEU X  67      62.090  50.860  59.850  0.00  0.00            
ATOM   1013 HD11 LEU X  67      61.160  50.650  60.380  0.00  0.00            
ATOM   1014 HD12 LEU X  67      62.310  50.030  59.180  0.00  0.00            
ATOM   1015 HD13 LEU X  67      62.940  51.020  60.510  0.00  0.00            
ATOM   1016  CD2 LEU X  67      60.880  51.870  57.960  0.00  0.00            
ATOM   1017 HD21 LEU X  67      61.120  50.980  57.370  0.00  0.00            
ATOM   1018 HD22 LEU X  67      59.910  51.750  58.440  0.00  0.00            
ATOM   1019 HD23 LEU X  67      60.990  52.730  57.300  0.00  0.00            
ATOM   1020  C   LEU X  67      63.360  54.640  60.580  0.00  0.00            
ATOM   1021  O   LEU X  67      63.220  55.540  59.760  0.00  0.00            
ATOM   1022  N   VAL X  68      64.490  54.040  60.950  0.00  0.00            
ATOM   1023  H   VAL X  68      64.450  53.290  61.620  0.00  0.00            
ATOM   1024  CA  VAL X  68      65.810  54.160  60.350  0.00  0.00            
ATOM   1025  HA  VAL X  68      65.830  54.480  59.310  0.00  0.00            
ATOM   1026  CB  VAL X  68      66.720  55.120  61.110  0.00  0.00            
ATOM   1027  HB  VAL X  68      66.840  54.650  62.090  0.00  0.00            
ATOM   1028  CG1 VAL X  68      68.100  55.370  60.520  0.00  0.00            
ATOM   1029 HG11 VAL X  68      68.610  54.410  60.470  0.00  0.00            
ATOM   1030 HG12 VAL X  68      68.050  55.790  59.510  0.00  0.00            
ATOM   1031 HG13 VAL X  68      68.780  56.050  61.040  0.00  0.00            
ATOM   1032  CG2 VAL X  68      66.080  56.500  61.070  0.00  0.00            
ATOM   1033 HG21 VAL X  68      66.810  57.160  61.540  0.00  0.00            
ATOM   1034 HG22 VAL X  68      65.810  56.920  60.100  0.00  0.00            
ATOM   1035 HG23 VAL X  68      65.200  56.480  61.710  0.00  0.00            
ATOM   1036  C   VAL X  68      66.380  52.760  60.280  0.00  0.00            
ATOM   1037  O   VAL X  68      66.850  52.180  61.260  0.00  0.00            
ATOM   1038  N   ASN X  69      66.600  52.180  59.090  0.00  0.00            
ATOM   1039  H   ASN X  69      66.430  52.720  58.260  0.00  0.00            
ATOM   1040  CA  ASN X  69      66.860  50.760  58.920  0.00  0.00            
ATOM   1041  HA  ASN X  69      67.260  50.310  59.830  0.00  0.00            
ATOM   1042  CB  ASN X  69      65.520  50.100  58.610  0.00  0.00            
ATOM   1043  HB1 ASN X  69      64.980  50.510  57.750  0.00  0.00            
ATOM   1044  HB2 ASN X  69      64.830  50.250  59.440  0.00  0.00            
ATOM   1045  CG  ASN X  69      65.660  48.600  58.390  0.00  0.00            
ATOM   1046  OD1 ASN X  69      65.710  48.110  57.260  0.00  0.00            
ATOM   1047  ND2 ASN X  69      65.730  47.840  59.480  0.00  0.00            
ATOM   1048 HD21 ASN X  69      65.620  48.310  60.370  0.00  0.00            
ATOM   1049 HD22 ASN X  69      66.260  46.990  59.360  0.00  0.00            
ATOM   1050  C   ASN X  69      67.870  50.370  57.840  0.00  0.00            
ATOM   1051  O   ASN X  69      68.580  49.390  58.060  0.00  0.00            
ATOM   1052  N   ARG X  70      68.060  51.120  56.760  0.00  0.00            
ATOM   1053  H   ARG X  70      67.610  52.020  56.700  0.00  0.00            
ATOM   1054  CA  ARG X  70      69.030  50.880  55.710  0.00  0.00            
ATOM   1055  HA  ARG X  70      69.610  50.020  56.050  0.00  0.00            
ATOM   1056  CB  ARG X  70      68.270  50.420  54.470  0.00  0.00            
ATOM   1057  HB1 ARG X  70      67.490  51.160  54.320  0.00  0.00            
ATOM   1058  HB2 ARG X  70      67.920  49.410  54.680  0.00  0.00            
ATOM   1059  CG  ARG X  70      69.080  50.120  53.210  0.00  0.00            
ATOM   1060  HG1 ARG X  70      69.840  49.380  53.430  0.00  0.00            
ATOM   1061  HG2 ARG X  70      69.440  51.120  52.940  0.00  0.00            
ATOM   1062  CD  ARG X  70      68.250  49.510  52.080  0.00  0.00            
ATOM   1063  HD1 ARG X  70      67.310  50.050  51.970  0.00  0.00            
ATOM   1064  HD2 ARG X  70      68.100  48.440  52.220  0.00  0.00            
ATOM   1065  NE  ARG X  70      68.930  49.570  50.790  0.00  0.00            
ATOM   1066  HE  ARG X  70      69.310  48.690  50.460  0.00  0.00            
ATOM   1067  CZ  ARG X  70      69.120  50.620  49.980  0.00  0.00            
ATOM   1068  NH1 ARG X  70      68.550  51.800  50.280  0.00  0.00            
ATOM   1069 HH11 ARG X  70      67.910  51.930  51.050  0.00  0.00            
ATOM   1070 HH12 ARG X  70      68.610  52.470  49.530  0.00  0.00            
ATOM   1071  NH2 ARG X  70      69.870  50.580  48.870  0.00  0.00            
ATOM   1072 HH21 ARG X  70      70.390  49.750  48.630  0.00  0.00            
ATOM   1073 HH22 ARG X  70      69.950  51.470  48.390  0.00  0.00            
ATOM   1074  C   ARG X  70      69.990  52.040  55.480  0.00  0.00            
ATOM   1075  O   ARG X  70      69.690  53.180  55.800  0.00  0.00            
ATOM   1076  N   MET X  71      71.210  51.740  55.020  0.00  0.00            
ATOM   1077  H   MET X  71      71.450  50.760  54.930  0.00  0.00            
ATOM   1078  CA  MET X  71      72.140  52.630  54.350  0.00  0.00            
ATOM   1079  HA  MET X  71      71.680  53.610  54.340  0.00  0.00            
ATOM   1080  CB  MET X  71      73.440  52.690  55.150  0.00  0.00            
ATOM   1081  HB1 MET X  71      73.900  51.740  54.910  0.00  0.00            
ATOM   1082  HB2 MET X  71      73.200  52.790  56.210  0.00  0.00            
ATOM   1083  CG  MET X  71      74.310  53.820  54.590  0.00  0.00            
ATOM   1084  HG1 MET X  71      73.720  54.730  54.700  0.00  0.00            
ATOM   1085  HG2 MET X  71      74.550  53.610  53.550  0.00  0.00            
ATOM   1086  SD  MET X  71      75.920  54.070  55.360  0.00  0.00            
ATOM   1087  CE  MET X  71      75.420  54.810  56.930  0.00  0.00            
ATOM   1088  HE1 MET X  71      74.780  55.670  56.720  0.00  0.00            
ATOM   1089  HE2 MET X  71      74.970  54.090  57.620  0.00  0.00            
ATOM   1090  HE3 MET X  71      76.320  55.190  57.400  0.00  0.00            
ATOM   1091  C   MET X  71      72.300  52.140  52.920  0.00  0.00            
ATOM   1092  O   MET X  71      72.090  52.890  51.970  0.00  0.00            
ATOM   1093  N   GLY X  72      72.510  50.830  52.770  0.00  0.00            
ATOM   1094  H   GLY X  72      72.450  50.250  53.590  0.00  0.00            
ATOM   1095  CA  GLY X  72      72.610  50.110  51.510  0.00  0.00            
ATOM   1096  HA1 GLY X  72      71.620  50.230  51.070  0.00  0.00            
ATOM   1097  HA2 GLY X  72      72.790  49.070  51.770  0.00  0.00            
ATOM   1098  C   GLY X  72      73.690  50.450  50.500  0.00  0.00            
ATOM   1099  O   GLY X  72      73.960  49.600  49.650  0.00  0.00            
ATOM   1100  N   VAL X  73      74.220  51.680  50.460  0.00  0.00            
ATOM   1101  H   VAL X  73      73.940  52.330  51.170  0.00  0.00            
ATOM   1102  CA  VAL X  73      75.180  52.180  49.500  0.00  0.00            
ATOM   1103  HA  VAL X  73      75.560  51.320  48.940  0.00  0.00            
ATOM   1104  CB  VAL X  73      74.460  53.080  48.500  0.00  0.00            
ATOM   1105  HB  VAL X  73      75.210  53.580  47.870  0.00  0.00            
ATOM   1106  CG1 VAL X  73      73.540  52.270  47.590  0.00  0.00            
ATOM   1107 HG11 VAL X  73      73.300  52.880  46.720  0.00  0.00            
ATOM   1108 HG12 VAL X  73      73.960  51.340  47.190  0.00  0.00            
ATOM   1109 HG13 VAL X  73      72.670  52.120  48.230  0.00  0.00            
ATOM   1110  CG2 VAL X  73      73.550  54.180  49.030  0.00  0.00            
ATOM   1111 HG21 VAL X  73      73.990  54.570  49.950  0.00  0.00            
ATOM   1112 HG22 VAL X  73      73.420  54.900  48.230  0.00  0.00            
ATOM   1113 HG23 VAL X  73      72.580  53.850  49.390  0.00  0.00            
ATOM   1114  C   VAL X  73      76.370  52.870  50.150  0.00  0.00            
ATOM   1115  O   VAL X  73      76.450  53.180  51.340  0.00  0.00            
ATOM   1116  N   ASP X  74      77.350  53.070  49.270  0.00  0.00            
ATOM   1117  H   ASP X  74      77.300  52.780  48.300  0.00  0.00            
ATOM   1118  CA  ASP X  74      78.510  53.820  49.710  0.00  0.00            
ATOM   1119  HA  ASP X  74      79.090  53.240  50.420  0.00  0.00            
ATOM   1120  CB  ASP X  74      79.250  53.980  48.380  0.00  0.00            
ATOM   1121  HB1 ASP X  74      78.690  54.700  47.790  0.00  0.00            
ATOM   1122  HB2 ASP X  74      79.120  53.010  47.910  0.00  0.00            
ATOM   1123  CG  ASP X  74      80.720  54.350  48.520  0.00  0.00            
ATOM   1124  OD1 ASP X  74      81.610  53.570  48.120  0.00  0.00            
ATOM   1125  OD2 ASP X  74      81.000  55.560  48.690  0.00  0.00            
ATOM   1126  C   ASP X  74      78.240  55.150  50.400  0.00  0.00            
ATOM   1127  O   ASP X  74      77.240  55.800  50.110  0.00  0.00            
ATOM   1128  N   PRO X  75      79.170  55.620  51.230  0.00  0.00            
ATOM   1129  CD  PRO X  75      80.160  54.820  51.920  0.00  0.00            
ATOM   1130  HD1 PRO X  75      80.990  54.670  51.230  0.00  0.00            
ATOM   1131  HD2 PRO X  75      79.740  53.870  52.270  0.00  0.00            
ATOM   1132  CG  PRO X  75      80.600  55.650  53.120  0.00  0.00            
ATOM   1133  HG1 PRO X  75      81.680  55.640  53.220  0.00  0.00            
ATOM   1134  HG2 PRO X  75      80.210  55.310  54.080  0.00  0.00            
ATOM   1135  CB  PRO X  75      80.290  57.100  52.740  0.00  0.00            
ATOM   1136  HB1 PRO X  75      81.140  57.590  52.270  0.00  0.00            
ATOM   1137  HB2 PRO X  75      79.930  57.600  53.630  0.00  0.00            
ATOM   1138  CA  PRO X  75      79.100  56.960  51.790  0.00  0.00            
ATOM   1139  HA  PRO X  75      78.220  57.110  52.410  0.00  0.00            
ATOM   1140  C   PRO X  75      79.000  58.130  50.810  0.00  0.00            
ATOM   1141  O   PRO X  75      78.210  59.060  50.960  0.00  0.00            
ATOM   1142  N   TRP X  76      79.810  58.030  49.760  0.00  0.00            
ATOM   1143  H   TRP X  76      80.360  57.190  49.690  0.00  0.00            
ATOM   1144  CA  TRP X  76      79.710  58.880  48.590  0.00  0.00            
ATOM   1145  HA  TRP X  76      79.840  59.870  49.040  0.00  0.00            
ATOM   1146  CB  TRP X  76      80.890  58.650  47.650  0.00  0.00            
ATOM   1147  HB1 TRP X  76      80.750  57.710  47.130  0.00  0.00            
ATOM   1148  HB2 TRP X  76      81.810  58.600  48.230  0.00  0.00            
ATOM   1149  CG  TRP X  76      81.040  59.730  46.620  0.00  0.00            
ATOM   1150  CD1 TRP X  76      81.540  60.960  46.850  0.00  0.00            
ATOM   1151  HD1 TRP X  76      81.880  61.330  47.810  0.00  0.00            
ATOM   1152  NE1 TRP X  76      81.470  61.730  45.710  0.00  0.00            
ATOM   1153  HE1 TRP X  76      81.780  62.700  45.690  0.00  0.00            
ATOM   1154  CE2 TRP X  76      80.970  60.980  44.670  0.00  0.00            
ATOM   1155  CZ2 TRP X  76      80.710  61.300  43.330  0.00  0.00            
ATOM   1156  HZ2 TRP X  76      80.990  62.230  42.860  0.00  0.00            
ATOM   1157  CH2 TRP X  76      80.030  60.350  42.560  0.00  0.00            
ATOM   1158  HH2 TRP X  76      79.840  60.580  41.520  0.00  0.00            
ATOM   1159  CZ3 TRP X  76      79.670  59.090  43.060  0.00  0.00            
ATOM   1160  HZ3 TRP X  76      79.120  58.350  42.500  0.00  0.00            
ATOM   1161  CE3 TRP X  76      79.980  58.790  44.390  0.00  0.00            
ATOM   1162  HE3 TRP X  76      79.710  57.830  44.820  0.00  0.00            
ATOM   1163  CD2 TRP X  76      80.570  59.740  45.240  0.00  0.00            
ATOM   1164  C   TRP X  76      78.360  59.000  47.890  0.00  0.00            
ATOM   1165  O   TRP X  76      78.070  60.090  47.390  0.00  0.00            
ATOM   1166  N   HIE X  77      77.490  58.020  48.130  0.00  0.00            
ATOM   1167  H   HIE X  77      77.820  57.170  48.560  0.00  0.00            
ATOM   1168  CA  HIE X  77      76.090  58.120  47.760  0.00  0.00            
ATOM   1169  HA  HIE X  77      75.830  58.860  47.010  0.00  0.00            
ATOM   1170  CB  HIE X  77      75.610  56.820  47.110  0.00  0.00            
ATOM   1171  HB1 HIE X  77      74.540  56.880  46.920  0.00  0.00            
ATOM   1172  HB2 HIE X  77      75.700  55.980  47.790  0.00  0.00            
ATOM   1173  CG  HIE X  77      76.210  56.460  45.780  0.00  0.00            
ATOM   1174  ND1 HIE X  77      76.330  57.400  44.760  0.00  0.00            
ATOM   1175  CE1 HIE X  77      76.900  56.760  43.740  0.00  0.00            
ATOM   1176  HE1 HIE X  77      77.160  57.140  42.770  0.00  0.00            
ATOM   1177  NE2 HIE X  77      77.160  55.470  44.010  0.00  0.00            
ATOM   1178  HE2 HIE X  77      77.590  54.840  43.350  0.00  0.00            
ATOM   1179  CD2 HIE X  77      76.670  55.260  45.290  0.00  0.00            
ATOM   1180  HD2 HIE X  77      76.700  54.330  45.840  0.00  0.00            
ATOM   1181  C   HIE X  77      75.190  58.470  48.930  0.00  0.00            
ATOM   1182  O   HIE X  77      74.220  59.200  48.730  0.00  0.00            
ATOM   1183  N   ASN X  78      75.470  58.000  50.150  0.00  0.00            
ATOM   1184  H   ASN X  78      76.240  57.350  50.190  0.00  0.00            
ATOM   1185  CA  ASN X  78      74.460  58.070  51.190  0.00  0.00            
ATOM   1186  HA  ASN X  78      73.650  57.600  50.640  0.00  0.00            
ATOM   1187  CB  ASN X  78      74.800  57.180  52.380  0.00  0.00            
ATOM   1188  HB1 ASN X  78      75.630  57.610  52.940  0.00  0.00            
ATOM   1189  HB2 ASN X  78      75.080  56.190  52.030  0.00  0.00            
ATOM   1190  CG  ASN X  78      73.580  56.970  53.270  0.00  0.00            
ATOM   1191  OD1 ASN X  78      72.550  56.350  52.980  0.00  0.00            
ATOM   1192  ND2 ASN X  78      73.600  57.440  54.510  0.00  0.00            
ATOM   1193 HD21 ASN X  78      74.530  57.730  54.800  0.00  0.00            
ATOM   1194 HD22 ASN X  78      72.990  57.080  55.220  0.00  0.00            
ATOM   1195  C   ASN X  78      74.170  59.520  51.550  0.00  0.00            
ATOM   1196  O   ASN X  78      73.030  59.680  51.970  0.00  0.00            
ATOM   1197  N   TRP X  79      75.060  60.500  51.360  0.00  0.00            
ATOM   1198  H   TRP X  79      75.970  60.250  50.980  0.00  0.00            
ATOM   1199  CA  TRP X  79      74.890  61.870  51.780  0.00  0.00            
ATOM   1200  HA  TRP X  79      74.560  61.890  52.810  0.00  0.00            
ATOM   1201  CB  TRP X  79      76.240  62.560  51.860  0.00  0.00            
ATOM   1202  HB1 TRP X  79      77.010  61.950  52.340  0.00  0.00            
ATOM   1203  HB2 TRP X  79      76.170  63.470  52.460  0.00  0.00            
ATOM   1204  CG  TRP X  79      76.770  62.930  50.510  0.00  0.00            
ATOM   1205  CD1 TRP X  79      77.730  62.310  49.780  0.00  0.00            
ATOM   1206  HD1 TRP X  79      78.020  61.270  49.880  0.00  0.00            
ATOM   1207  NE1 TRP X  79      78.160  63.120  48.750  0.00  0.00            
ATOM   1208  HE1 TRP X  79      78.770  62.830  47.990  0.00  0.00            
ATOM   1209  CE2 TRP X  79      77.550  64.350  48.820  0.00  0.00            
ATOM   1210  CZ2 TRP X  79      77.680  65.530  48.070  0.00  0.00            
ATOM   1211  HZ2 TRP X  79      78.350  65.530  47.230  0.00  0.00            
ATOM   1212  CH2 TRP X  79      77.050  66.690  48.540  0.00  0.00            
ATOM   1213  HH2 TRP X  79      77.170  67.590  47.940  0.00  0.00            
ATOM   1214  CZ3 TRP X  79      76.270  66.660  49.690  0.00  0.00            
ATOM   1215  HZ3 TRP X  79      75.840  67.530  50.160  0.00  0.00            
ATOM   1216  CE3 TRP X  79      76.050  65.450  50.370  0.00  0.00            
ATOM   1217  HE3 TRP X  79      75.470  65.480  51.280  0.00  0.00            
ATOM   1218  CD2 TRP X  79      76.690  64.270  49.950  0.00  0.00            
ATOM   1219  C   TRP X  79      73.810  62.620  51.010  0.00  0.00            
ATOM   1220  O   TRP X  79      73.210  63.570  51.530  0.00  0.00            
ATOM   1221  N   GLU X  80      73.570  62.280  49.750  0.00  0.00            
ATOM   1222  H   GLU X  80      74.200  61.610  49.330  0.00  0.00            
ATOM   1223  CA  GLU X  80      72.440  62.690  48.930  0.00  0.00            
ATOM   1224  HA  GLU X  80      72.110  63.700  49.160  0.00  0.00            
ATOM   1225  CB  GLU X  80      72.740  62.710  47.430  0.00  0.00            
ATOM   1226  HB1 GLU X  80      71.960  63.310  46.960  0.00  0.00            
ATOM   1227  HB2 GLU X  80      72.710  61.730  46.960  0.00  0.00            
ATOM   1228  CG  GLU X  80      74.120  63.320  47.180  0.00  0.00            
ATOM   1229  HG1 GLU X  80      74.860  62.530  47.240  0.00  0.00            
ATOM   1230  HG2 GLU X  80      74.350  63.980  48.020  0.00  0.00            
ATOM   1231  CD  GLU X  80      74.190  63.850  45.750  0.00  0.00            
ATOM   1232  OE1 GLU X  80      74.030  63.120  44.750  0.00  0.00            
ATOM   1233  OE2 GLU X  80      74.170  65.090  45.620  0.00  0.00            
ATOM   1234  C   GLU X  80      71.190  61.880  49.240  0.00  0.00            
ATOM   1235  O   GLU X  80      70.110  62.330  48.870  0.00  0.00            
ATOM   1236  N   ALA X  81      71.270  60.650  49.750  0.00  0.00            
ATOM   1237  H   ALA X  81      72.200  60.380  50.040  0.00  0.00            
ATOM   1238  CA  ALA X  81      70.200  59.690  49.950  0.00  0.00            
ATOM   1239  HA  ALA X  81      69.660  59.690  49.010  0.00  0.00            
ATOM   1240  CB  ALA X  81      70.850  58.320  50.140  0.00  0.00            
ATOM   1241  HB1 ALA X  81      71.530  58.050  49.330  0.00  0.00            
ATOM   1242  HB2 ALA X  81      71.260  58.230  51.150  0.00  0.00            
ATOM   1243  HB3 ALA X  81      70.050  57.580  50.120  0.00  0.00            
ATOM   1244  C   ALA X  81      69.270  59.980  51.120  0.00  0.00            
ATOM   1245  O   ALA X  81      68.150  59.490  51.120  0.00  0.00            
ATOM   1246  N   HIE X  82      69.790  60.800  52.050  0.00  0.00            
ATOM   1247  H   HIE X  82      70.760  61.070  52.000  0.00  0.00            
ATOM   1248  CA  HIE X  82      69.110  61.250  53.250  0.00  0.00            
ATOM   1249  HA  HIE X  82      68.860  60.420  53.910  0.00  0.00            
ATOM   1250  CB  HIE X  82      70.090  62.150  54.010  0.00  0.00            
ATOM   1251  HB1 HIE X  82      69.550  62.780  54.720  0.00  0.00            
ATOM   1252  HB2 HIE X  82      70.620  62.790  53.320  0.00  0.00            
ATOM   1253  CG  HIE X  82      71.210  61.460  54.740  0.00  0.00            
ATOM   1254  ND1 HIE X  82      71.130  60.530  55.780  0.00  0.00            
ATOM   1255  CE1 HIE X  82      72.390  60.160  56.010  0.00  0.00            
ATOM   1256  HE1 HIE X  82      72.700  59.450  56.760  0.00  0.00            
ATOM   1257  NE2 HIE X  82      73.230  60.890  55.270  0.00  0.00            
ATOM   1258  HE2 HIE X  82      74.240  60.910  55.380  0.00  0.00            
ATOM   1259  CD2 HIE X  82      72.520  61.790  54.500  0.00  0.00            
ATOM   1260  HD2 HIE X  82      72.860  62.480  53.740  0.00  0.00            
ATOM   1261  C   HIE X  82      67.860  62.080  52.990  0.00  0.00            
ATOM   1262  O   HIE X  82      67.900  62.910  52.080  0.00  0.00            
ATOM   1263  N   TYR X  83      66.870  61.930  53.870  0.00  0.00            
ATOM   1264  H   TYR X  83      66.980  61.190  54.550  0.00  0.00            
ATOM   1265  CA  TYR X  83      65.680  62.750  53.990  0.00  0.00            
ATOM   1266  HA  TYR X  83      65.980  63.760  53.710  0.00  0.00            
ATOM   1267  CB  TYR X  83      64.530  62.370  53.060  0.00  0.00            
ATOM   1268  HB1 TYR X  83      64.720  62.630  52.020  0.00  0.00            
ATOM   1269  HB2 TYR X  83      63.730  62.930  53.550  0.00  0.00            
ATOM   1270  CG  TYR X  83      64.150  60.910  53.050  0.00  0.00            
ATOM   1271  CD1 TYR X  83      63.270  60.410  54.010  0.00  0.00            
ATOM   1272  HD1 TYR X  83      62.730  61.150  54.590  0.00  0.00            
ATOM   1273  CE1 TYR X  83      62.970  59.040  54.030  0.00  0.00            
ATOM   1274  HE1 TYR X  83      62.180  58.730  54.700  0.00  0.00            
ATOM   1275  CZ  TYR X  83      63.420  58.200  52.990  0.00  0.00            
ATOM   1276  OH  TYR X  83      63.080  56.880  52.910  0.00  0.00            
ATOM   1277  HH  TYR X  83      63.280  56.410  52.100  0.00  0.00            
ATOM   1278  CE2 TYR X  83      64.390  58.700  52.100  0.00  0.00            
ATOM   1279  HE2 TYR X  83      64.790  57.980  51.400  0.00  0.00            
ATOM   1280  CD2 TYR X  83      64.840  60.030  52.200  0.00  0.00            
ATOM   1281  HD2 TYR X  83      65.610  60.380  51.530  0.00  0.00            
ATOM   1282  C   TYR X  83      65.230  62.780  55.440  0.00  0.00            
ATOM   1283  O   TYR X  83      65.650  61.960  56.260  0.00  0.00            
ATOM   1284  N   GLU X  84      64.420  63.770  55.800  0.00  0.00            
ATOM   1285  H   GLU X  84      64.090  64.430  55.110  0.00  0.00            
ATOM   1286  CA  GLU X  84      63.780  63.820  57.100  0.00  0.00            
ATOM   1287  HA  GLU X  84      64.470  63.560  57.910  0.00  0.00            
ATOM   1288  CB  GLU X  84      63.370  65.250  57.440  0.00  0.00            
ATOM   1289  HB1 GLU X  84      62.660  65.230  58.270  0.00  0.00            
ATOM   1290  HB2 GLU X  84      62.880  65.700  56.580  0.00  0.00            
ATOM   1291  CG  GLU X  84      64.520  66.140  57.880  0.00  0.00            
ATOM   1292  HG1 GLU X  84      65.300  66.010  57.130  0.00  0.00            
ATOM   1293  HG2 GLU X  84      64.900  65.690  58.810  0.00  0.00            
ATOM   1294  CD  GLU X  84      64.090  67.580  58.110  0.00  0.00            
ATOM   1295  OE1 GLU X  84      64.740  68.500  57.570  0.00  0.00            
ATOM   1296  OE2 GLU X  84      63.120  67.810  58.860  0.00  0.00            
ATOM   1297  C   GLU X  84      62.540  62.970  57.350  0.00  0.00            
ATOM   1298  O   GLU X  84      61.560  63.050  56.610  0.00  0.00            
ATOM   1299  N   VAL X  85      62.620  62.150  58.390  0.00  0.00            
ATOM   1300  H   VAL X  85      63.510  62.130  58.880  0.00  0.00            
ATOM   1301  CA  VAL X  85      61.560  61.220  58.750  0.00  0.00            
ATOM   1302  HA  VAL X  85      60.860  61.040  57.940  0.00  0.00            
ATOM   1303  CB  VAL X  85      62.260  59.930  59.150  0.00  0.00            
ATOM   1304  HB  VAL X  85      61.430  59.290  59.460  0.00  0.00            
ATOM   1305  CG1 VAL X  85      62.930  59.150  58.010  0.00  0.00            
ATOM   1306 HG11 VAL X  85      63.180  58.170  58.410  0.00  0.00            
ATOM   1307 HG12 VAL X  85      62.170  58.990  57.240  0.00  0.00            
ATOM   1308 HG13 VAL X  85      63.850  59.620  57.680  0.00  0.00            
ATOM   1309  CG2 VAL X  85      63.340  60.100  60.210  0.00  0.00            
ATOM   1310 HG21 VAL X  85      63.790  59.140  60.450  0.00  0.00            
ATOM   1311 HG22 VAL X  85      64.150  60.770  59.910  0.00  0.00            
ATOM   1312 HG23 VAL X  85      62.890  60.370  61.160  0.00  0.00            
ATOM   1313  C   VAL X  85      60.690  61.740  59.880  0.00  0.00            
ATOM   1314  O   VAL X  85      59.630  61.210  60.210  0.00  0.00            
ATOM   1315  N   LEU X  86      61.210  62.780  60.530  0.00  0.00            
ATOM   1316  H   LEU X  86      62.200  62.920  60.420  0.00  0.00            
ATOM   1317  CA  LEU X  86      60.670  63.660  61.560  0.00  0.00            
ATOM   1318  HA  LEU X  86      61.510  64.130  62.080  0.00  0.00            
ATOM   1319  CB  LEU X  86      59.950  64.800  60.850  0.00  0.00            
ATOM   1320  HB1 LEU X  86      59.330  64.420  60.040  0.00  0.00            
ATOM   1321  HB2 LEU X  86      60.650  65.340  60.220  0.00  0.00            
ATOM   1322  CG  LEU X  86      59.300  65.910  61.680  0.00  0.00            
ATOM   1323  HG  LEU X  86      58.860  65.400  62.540  0.00  0.00            
ATOM   1324  CD1 LEU X  86      60.330  66.810  62.340  0.00  0.00            
ATOM   1325 HD11 LEU X  86      60.810  67.290  61.490  0.00  0.00            
ATOM   1326 HD12 LEU X  86      59.780  67.500  62.980  0.00  0.00            
ATOM   1327 HD13 LEU X  86      61.050  66.220  62.910  0.00  0.00            
ATOM   1328  CD2 LEU X  86      58.260  66.670  60.860  0.00  0.00            
ATOM   1329 HD21 LEU X  86      57.790  67.400  61.530  0.00  0.00            
ATOM   1330 HD22 LEU X  86      58.620  67.200  59.980  0.00  0.00            
ATOM   1331 HD23 LEU X  86      57.470  66.070  60.430  0.00  0.00            
ATOM   1332  C   LEU X  86      59.840  62.980  62.640  0.00  0.00            
ATOM   1333  O   LEU X  86      58.610  63.010  62.550  0.00  0.00            
ATOM   1334  N   PRO X  87      60.420  62.490  63.730  0.00  0.00            
ATOM   1335  CD  PRO X  87      61.830  62.200  63.850  0.00  0.00            
ATOM   1336  HD1 PRO X  87      62.470  63.060  64.050  0.00  0.00            
ATOM   1337  HD2 PRO X  87      62.220  61.800  62.910  0.00  0.00            
ATOM   1338  CG  PRO X  87      61.970  61.150  64.950  0.00  0.00            
ATOM   1339  HG1 PRO X  87      62.610  61.590  65.710  0.00  0.00            
ATOM   1340  HG2 PRO X  87      62.510  60.290  64.530  0.00  0.00            
ATOM   1341  CB  PRO X  87      60.560  60.770  65.410  0.00  0.00            
ATOM   1342  HB1 PRO X  87      60.600  60.770  66.500  0.00  0.00            
ATOM   1343  HB2 PRO X  87      60.330  59.750  65.090  0.00  0.00            
ATOM   1344  CA  PRO X  87      59.720  61.920  64.870  0.00  0.00            
ATOM   1345  HA  PRO X  87      58.800  61.380  64.650  0.00  0.00            
ATOM   1346  C   PRO X  87      59.340  62.950  65.920  0.00  0.00            
ATOM   1347  O   PRO X  87      59.820  64.080  65.880  0.00  0.00            
ATOM   1348  N   GLY X  88      58.560  62.630  66.970  0.00  0.00            
ATOM   1349  H   GLY X  88      58.360  61.650  66.980  0.00  0.00            
ATOM   1350  CA  GLY X  88      58.360  63.370  68.200  0.00  0.00            
ATOM   1351  HA1 GLY X  88      57.420  63.100  68.680  0.00  0.00            
ATOM   1352  HA2 GLY X  88      58.390  64.440  68.010  0.00  0.00            
ATOM   1353  C   GLY X  88      59.460  63.170  69.230  0.00  0.00            
ATOM   1354  O   GLY X  88      59.940  62.040  69.270  0.00  0.00            
ATOM   1355  N   LYS X  89      59.660  64.200  70.060  0.00  0.00            
ATOM   1356  H   LYS X  89      59.080  65.010  69.910  0.00  0.00            
ATOM   1357  CA  LYS X  89      60.670  64.340  71.090  0.00  0.00            
ATOM   1358  HA  LYS X  89      61.390  63.520  71.080  0.00  0.00            
ATOM   1359  CB  LYS X  89      61.600  65.520  70.850  0.00  0.00            
ATOM   1360  HB1 LYS X  89      61.140  66.360  71.380  0.00  0.00            
ATOM   1361  HB2 LYS X  89      61.650  65.800  69.790  0.00  0.00            
ATOM   1362  CG  LYS X  89      63.040  65.410  71.330  0.00  0.00            
ATOM   1363  HG1 LYS X  89      63.590  64.540  70.970  0.00  0.00            
ATOM   1364  HG2 LYS X  89      63.050  65.530  72.410  0.00  0.00            
ATOM   1365  CD  LYS X  89      63.880  66.550  70.760  0.00  0.00            
ATOM   1366  HD1 LYS X  89      63.460  67.420  71.250  0.00  0.00            
ATOM   1367  HD2 LYS X  89      63.720  66.660  69.690  0.00  0.00            
ATOM   1368  CE  LYS X  89      65.370  66.490  71.100  0.00  0.00            
ATOM   1369  HE1 LYS X  89      65.880  65.680  70.590  0.00  0.00            
ATOM   1370  HE2 LYS X  89      65.300  66.370  72.180  0.00  0.00            
ATOM   1371  NZ  LYS X  89      66.040  67.750  70.750  0.00  0.00            
ATOM   1372  HZ1 LYS X  89      67.030  67.640  70.900  0.00  0.00            
ATOM   1373  HZ2 LYS X  89      65.730  67.950  69.800  0.00  0.00            
ATOM   1374  HZ3 LYS X  89      65.740  68.590  71.230  0.00  0.00            
ATOM   1375  C   LYS X  89      60.150  64.320  72.520  0.00  0.00            
ATOM   1376  O   LYS X  89      61.010  64.120  73.380  0.00  0.00            
ATOM   1377  N   GLU X  90      58.880  64.620  72.830  0.00  0.00            
ATOM   1378  H   GLU X  90      58.270  64.860  72.060  0.00  0.00            
ATOM   1379  CA  GLU X  90      58.330  64.830  74.150  0.00  0.00            
ATOM   1380  HA  GLU X  90      58.950  64.320  74.890  0.00  0.00            
ATOM   1381  CB  GLU X  90      58.240  66.320  74.440  0.00  0.00            
ATOM   1382  HB1 GLU X  90      57.790  66.530  75.410  0.00  0.00            
ATOM   1383  HB2 GLU X  90      57.630  66.860  73.710  0.00  0.00            
ATOM   1384  CG  GLU X  90      59.550  67.110  74.490  0.00  0.00            
ATOM   1385  HG1 GLU X  90      59.220  68.090  74.820  0.00  0.00            
ATOM   1386  HG2 GLU X  90      59.980  67.250  73.500  0.00  0.00            
ATOM   1387  CD  GLU X  90      60.610  66.710  75.510  0.00  0.00            
ATOM   1388  OE1 GLU X  90      60.410  65.750  76.290  0.00  0.00            
ATOM   1389  OE2 GLU X  90      61.620  67.440  75.630  0.00  0.00            
ATOM   1390  C   GLU X  90      56.960  64.200  74.340  0.00  0.00            
ATOM   1391  O   GLU X  90      56.140  64.270  73.420  0.00  0.00            
ATOM   1392  N   LYS X  91      56.660  63.700  75.530  0.00  0.00            
ATOM   1393  H   LYS X  91      57.290  63.870  76.300  0.00  0.00            
ATOM   1394  CA  LYS X  91      55.390  63.030  75.730  0.00  0.00            
ATOM   1395  HA  LYS X  91      55.230  62.410  74.850  0.00  0.00            
ATOM   1396  CB  LYS X  91      55.410  62.120  76.960  0.00  0.00            
ATOM   1397  HB1 LYS X  91      54.460  61.600  77.140  0.00  0.00            
ATOM   1398  HB2 LYS X  91      55.470  62.760  77.840  0.00  0.00            
ATOM   1399  CG  LYS X  91      56.450  61.020  76.790  0.00  0.00            
ATOM   1400  HG1 LYS X  91      56.630  60.590  77.770  0.00  0.00            
ATOM   1401  HG2 LYS X  91      57.360  61.520  76.460  0.00  0.00            
ATOM   1402  CD  LYS X  91      56.110  59.890  75.810  0.00  0.00            
ATOM   1403  HD1 LYS X  91      55.960  60.220  74.780  0.00  0.00            
ATOM   1404  HD2 LYS X  91      55.180  59.410  76.140  0.00  0.00            
ATOM   1405  CE  LYS X  91      57.180  58.820  75.890  0.00  0.00            
ATOM   1406  HE1 LYS X  91      58.110  59.350  76.120  0.00  0.00            
ATOM   1407  HE2 LYS X  91      57.260  58.370  74.900  0.00  0.00            
ATOM   1408  NZ  LYS X  91      56.910  57.690  76.790  0.00  0.00            
ATOM   1409  HZ1 LYS X  91      56.800  58.040  77.730  0.00  0.00            
ATOM   1410  HZ2 LYS X  91      56.000  57.290  76.580  0.00  0.00            
ATOM   1411  HZ3 LYS X  91      57.600  56.950  76.720  0.00  0.00            
ATOM   1412  C   LYS X  91      54.170  63.950  75.770  0.00  0.00            
ATOM   1413  O   LYS X  91      53.060  63.550  75.400  0.00  0.00            
ATOM   1414  N   VAL X  92      54.310  65.250  76.000  0.00  0.00            
ATOM   1415  H   VAL X  92      55.180  65.690  76.260  0.00  0.00            
ATOM   1416  CA  VAL X  92      53.190  66.150  75.810  0.00  0.00            
ATOM   1417  HA  VAL X  92      52.420  65.850  76.530  0.00  0.00            
ATOM   1418  CB  VAL X  92      53.440  67.610  76.170  0.00  0.00            
ATOM   1419  HB  VAL X  92      52.550  68.150  75.840  0.00  0.00            
ATOM   1420  CG1 VAL X  92      53.550  67.720  77.690  0.00  0.00            
ATOM   1421 HG11 VAL X  92      52.610  67.330  78.070  0.00  0.00            
ATOM   1422 HG12 VAL X  92      54.470  67.180  77.960  0.00  0.00            
ATOM   1423 HG13 VAL X  92      53.710  68.720  78.090  0.00  0.00            
ATOM   1424  CG2 VAL X  92      54.570  68.310  75.420  0.00  0.00            
ATOM   1425 HG21 VAL X  92      54.240  69.340  75.300  0.00  0.00            
ATOM   1426 HG22 VAL X  92      55.420  68.370  76.100  0.00  0.00            
ATOM   1427 HG23 VAL X  92      54.810  67.720  74.540  0.00  0.00            
ATOM   1428  C   VAL X  92      52.500  66.130  74.460  0.00  0.00            
ATOM   1429  O   VAL X  92      51.290  66.350  74.500  0.00  0.00            
ATOM   1430  N   VAL X  93      53.160  65.950  73.310  0.00  0.00            
ATOM   1431  H   VAL X  93      54.160  65.850  73.400  0.00  0.00            
ATOM   1432  CA  VAL X  93      52.620  65.860  71.960  0.00  0.00            
ATOM   1433  HA  VAL X  93      51.680  66.400  72.000  0.00  0.00            
ATOM   1434  CB  VAL X  93      53.440  66.620  70.920  0.00  0.00            
ATOM   1435  HB  VAL X  93      53.000  66.450  69.940  0.00  0.00            
ATOM   1436  CG1 VAL X  93      53.580  68.110  71.190  0.00  0.00            
ATOM   1437 HG11 VAL X  93      54.140  68.390  72.090  0.00  0.00            
ATOM   1438 HG12 VAL X  93      54.070  68.610  70.360  0.00  0.00            
ATOM   1439 HG13 VAL X  93      52.570  68.490  71.330  0.00  0.00            
ATOM   1440  CG2 VAL X  93      54.870  66.090  70.820  0.00  0.00            
ATOM   1441 HG21 VAL X  93      54.790  65.010  70.760  0.00  0.00            
ATOM   1442 HG22 VAL X  93      55.420  66.490  69.970  0.00  0.00            
ATOM   1443 HG23 VAL X  93      55.410  66.410  71.700  0.00  0.00            
ATOM   1444  C   VAL X  93      52.230  64.440  71.560  0.00  0.00            
ATOM   1445  O   VAL X  93      51.300  64.220  70.790  0.00  0.00            
ATOM   1446  N   SER X  94      52.750  63.420  72.240  0.00  0.00            
ATOM   1447  H   SER X  94      53.600  63.570  72.770  0.00  0.00            
ATOM   1448  CA  SER X  94      52.170  62.090  72.270  0.00  0.00            
ATOM   1449  HA  SER X  94      52.080  61.770  71.240  0.00  0.00            
ATOM   1450  CB  SER X  94      53.230  61.160  72.840  0.00  0.00            
ATOM   1451  HB1 SER X  94      52.920  60.150  72.560  0.00  0.00            
ATOM   1452  HB2 SER X  94      53.330  61.370  73.910  0.00  0.00            
ATOM   1453  OG  SER X  94      54.440  61.410  72.160  0.00  0.00            
ATOM   1454  HG  SER X  94      54.480  60.860  71.380  0.00  0.00            
ATOM   1455  C   SER X  94      50.830  62.020  73.000  0.00  0.00            
ATOM   1456  O   SER X  94      50.150  61.020  72.800  0.00  0.00            
ATOM   1457  N   GLU X  95      50.450  63.040  73.770  0.00  0.00            
ATOM   1458  H   GLU X  95      51.120  63.800  73.790  0.00  0.00            
ATOM   1459  CA  GLU X  95      49.320  63.040  74.680  0.00  0.00            
ATOM   1460  HA  GLU X  95      48.610  62.230  74.530  0.00  0.00            
ATOM   1461  CB  GLU X  95      49.850  62.860  76.100  0.00  0.00            
ATOM   1462  HB1 GLU X  95      49.040  63.200  76.750  0.00  0.00            
ATOM   1463  HB2 GLU X  95      50.650  63.580  76.300  0.00  0.00            
ATOM   1464  CG  GLU X  95      50.430  61.510  76.520  0.00  0.00            
ATOM   1465  HG1 GLU X  95      50.650  61.680  77.570  0.00  0.00            
ATOM   1466  HG2 GLU X  95      51.400  61.290  76.090  0.00  0.00            
ATOM   1467  CD  GLU X  95      49.450  60.350  76.440  0.00  0.00            
ATOM   1468  OE1 GLU X  95      48.240  60.590  76.650  0.00  0.00            
ATOM   1469  OE2 GLU X  95      49.840  59.180  76.300  0.00  0.00            
ATOM   1470  C   GLU X  95      48.500  64.310  74.490  0.00  0.00            
ATOM   1471  O   GLU X  95      47.690  64.630  75.350  0.00  0.00            
ATOM   1472  N   LEU X  96      48.660  65.050  73.390  0.00  0.00            
ATOM   1473  H   LEU X  96      49.120  64.590  72.620  0.00  0.00            
ATOM   1474  CA  LEU X  96      48.250  66.440  73.330  0.00  0.00            
ATOM   1475  HA  LEU X  96      48.700  66.940  74.180  0.00  0.00            
ATOM   1476  CB  LEU X  96      48.730  67.050  72.010  0.00  0.00            
ATOM   1477  HB1 LEU X  96      48.160  66.560  71.230  0.00  0.00            
ATOM   1478  HB2 LEU X  96      49.800  66.880  71.930  0.00  0.00            
ATOM   1479  CG  LEU X  96      48.610  68.560  71.820  0.00  0.00            
ATOM   1480  HG  LEU X  96      47.570  68.870  71.940  0.00  0.00            
ATOM   1481  CD1 LEU X  96      49.490  69.290  72.820  0.00  0.00            
ATOM   1482 HD11 LEU X  96      49.560  70.340  72.510  0.00  0.00            
ATOM   1483 HD12 LEU X  96      49.140  69.190  73.850  0.00  0.00            
ATOM   1484 HD13 LEU X  96      50.480  68.850  72.740  0.00  0.00            
ATOM   1485  CD2 LEU X  96      48.920  69.140  70.440  0.00  0.00            
ATOM   1486 HD21 LEU X  96      49.980  69.190  70.220  0.00  0.00            
ATOM   1487 HD22 LEU X  96      48.460  68.550  69.650  0.00  0.00            
ATOM   1488 HD23 LEU X  96      48.530  70.150  70.360  0.00  0.00            
ATOM   1489  C   LEU X  96      46.740  66.640  73.440  0.00  0.00            
ATOM   1490  O   LEU X  96      46.360  67.620  74.070  0.00  0.00            
ATOM   1491  N   LYS X  97      45.890  65.700  73.020  0.00  0.00            
ATOM   1492  H   LYS X  97      46.320  64.850  72.670  0.00  0.00            
ATOM   1493  CA  LYS X  97      44.450  65.770  72.980  0.00  0.00            
ATOM   1494  HA  LYS X  97      44.190  66.790  72.670  0.00  0.00            
ATOM   1495  CB  LYS X  97      43.960  64.860  71.860  0.00  0.00            
ATOM   1496  HB1 LYS X  97      44.120  63.860  72.260  0.00  0.00            
ATOM   1497  HB2 LYS X  97      44.530  65.070  70.950  0.00  0.00            
ATOM   1498  CG  LYS X  97      42.470  64.850  71.500  0.00  0.00            
ATOM   1499  HG1 LYS X  97      41.880  64.600  72.380  0.00  0.00            
ATOM   1500  HG2 LYS X  97      42.200  63.980  70.890  0.00  0.00            
ATOM   1501  CD  LYS X  97      42.090  66.160  70.830  0.00  0.00            
ATOM   1502  HD1 LYS X  97      42.370  66.110  69.780  0.00  0.00            
ATOM   1503  HD2 LYS X  97      42.660  67.000  71.230  0.00  0.00            
ATOM   1504  CE  LYS X  97      40.590  66.380  71.030  0.00  0.00            
ATOM   1505  HE1 LYS X  97      40.390  66.650  72.070  0.00  0.00            
ATOM   1506  HE2 LYS X  97      40.030  65.490  70.720  0.00  0.00            
ATOM   1507  NZ  LYS X  97      39.970  67.470  70.260  0.00  0.00            
ATOM   1508  HZ1 LYS X  97      40.130  67.340  69.270  0.00  0.00            
ATOM   1509  HZ2 LYS X  97      38.970  67.530  70.420  0.00  0.00            
ATOM   1510  HZ3 LYS X  97      40.310  68.390  70.500  0.00  0.00            
ATOM   1511  C   LYS X  97      43.870  65.550  74.370  0.00  0.00            
ATOM   1512  O   LYS X  97      42.710  65.860  74.630  0.00  0.00            
ATOM   1513  N   GLN X  98      44.630  65.200  75.410  0.00  0.00            
ATOM   1514  H   GLN X  98      45.590  65.090  75.130  0.00  0.00            
ATOM   1515  CA  GLN X  98      44.360  65.260  76.840  0.00  0.00            
ATOM   1516  HA  GLN X  98      43.280  65.370  76.940  0.00  0.00            
ATOM   1517  CB  GLN X  98      44.800  64.010  77.580  0.00  0.00            
ATOM   1518  HB1 GLN X  98      44.840  64.350  78.620  0.00  0.00            
ATOM   1519  HB2 GLN X  98      45.790  63.660  77.280  0.00  0.00            
ATOM   1520  CG  GLN X  98      43.800  62.850  77.500  0.00  0.00            
ATOM   1521  HG1 GLN X  98      43.630  62.670  76.440  0.00  0.00            
ATOM   1522  HG2 GLN X  98      42.870  63.300  77.850  0.00  0.00            
ATOM   1523  CD  GLN X  98      44.150  61.680  78.410  0.00  0.00            
ATOM   1524  OE1 GLN X  98      44.500  61.760  79.580  0.00  0.00            
ATOM   1525  NE2 GLN X  98      44.290  60.470  77.860  0.00  0.00            
ATOM   1526 HE21 GLN X  98      44.440  60.310  76.870  0.00  0.00            
ATOM   1527 HE22 GLN X  98      44.470  59.770  78.560  0.00  0.00            
ATOM   1528  C   GLN X  98      44.970  66.480  77.530  0.00  0.00            
ATOM   1529  O   GLN X  98      44.560  66.750  78.650  0.00  0.00            
ATOM   1530  N   LEU X  99      45.830  67.270  76.880  0.00  0.00            
ATOM   1531  H   LEU X  99      46.160  66.870  76.020  0.00  0.00            
ATOM   1532  CA  LEU X  99      46.310  68.600  77.210  0.00  0.00            
ATOM   1533  HA  LEU X  99      46.260  68.620  78.300  0.00  0.00            
ATOM   1534  CB  LEU X  99      47.770  68.740  76.810  0.00  0.00            
ATOM   1535  HB1 LEU X  99      48.030  68.560  75.770  0.00  0.00            
ATOM   1536  HB2 LEU X  99      48.280  67.980  77.400  0.00  0.00            
ATOM   1537  CG  LEU X  99      48.460  70.080  77.100  0.00  0.00            
ATOM   1538  HG  LEU X  99      48.370  70.340  78.160  0.00  0.00            
ATOM   1539  CD1 LEU X  99      49.970  69.930  76.960  0.00  0.00            
ATOM   1540 HD11 LEU X  99      50.360  69.920  75.940  0.00  0.00            
ATOM   1541 HD12 LEU X  99      50.380  70.800  77.470  0.00  0.00            
ATOM   1542 HD13 LEU X  99      50.380  69.050  77.470  0.00  0.00            
ATOM   1543  CD2 LEU X  99      47.980  71.280  76.290  0.00  0.00            
ATOM   1544 HD21 LEU X  99      47.020  71.650  76.670  0.00  0.00            
ATOM   1545 HD22 LEU X  99      48.650  72.120  76.420  0.00  0.00            
ATOM   1546 HD23 LEU X  99      47.940  71.030  75.230  0.00  0.00            
ATOM   1547  C   LEU X  99      45.390  69.670  76.650  0.00  0.00            
ATOM   1548  O   LEU X  99      44.860  70.500  77.380  0.00  0.00            
ATOM   1549  N   ALA X 100      45.030  69.570  75.360  0.00  0.00            
ATOM   1550  H   ALA X 100      45.640  69.060  74.730  0.00  0.00            
ATOM   1551  CA  ALA X 100      43.970  70.380  74.820  0.00  0.00            
ATOM   1552  HA  ALA X 100      43.980  71.380  75.250  0.00  0.00            
ATOM   1553  CB  ALA X 100      44.190  70.430  73.310  0.00  0.00            
ATOM   1554  HB1 ALA X 100      43.420  71.040  72.840  0.00  0.00            
ATOM   1555  HB2 ALA X 100      45.110  71.000  73.160  0.00  0.00            
ATOM   1556  HB3 ALA X 100      44.250  69.430  72.880  0.00  0.00            
ATOM   1557  C   ALA X 100      42.550  69.950  75.180  0.00  0.00            
ATOM   1558  O   ALA X 100      41.610  70.080  74.400  0.00  0.00            
ATOM   1559  N   GLU X 101      42.290  69.460  76.400  0.00  0.00            
ATOM   1560  H   GLU X 101      43.020  69.230  77.060  0.00  0.00            
ATOM   1561  CA  GLU X 101      41.020  68.840  76.700  0.00  0.00            
ATOM   1562  HA  GLU X 101      40.890  68.150  75.870  0.00  0.00            
ATOM   1563  CB  GLU X 101      41.010  67.820  77.840  0.00  0.00            
ATOM   1564  HB1 GLU X 101      41.400  68.240  78.770  0.00  0.00            
ATOM   1565  HB2 GLU X 101      41.780  67.090  77.610  0.00  0.00            
ATOM   1566  CG  GLU X 101      39.710  67.030  77.960  0.00  0.00            
ATOM   1567  HG1 GLU X 101      39.340  66.800  76.960  0.00  0.00            
ATOM   1568  HG2 GLU X 101      38.930  67.660  78.400  0.00  0.00            
ATOM   1569  CD  GLU X 101      39.870  65.800  78.850  0.00  0.00            
ATOM   1570  OE1 GLU X 101      39.410  65.900  80.010  0.00  0.00            
ATOM   1571  OE2 GLU X 101      40.460  64.800  78.390  0.00  0.00            
ATOM   1572  C   GLU X 101      39.910  69.870  76.760  0.00  0.00            
ATOM   1573  O   GLU X 101      40.010  70.860  77.480  0.00  0.00            
ATOM   1574  N   LYS X 102      38.840  69.750  75.970  0.00  0.00            
ATOM   1575  H   LYS X 102      38.950  69.020  75.280  0.00  0.00            
ATOM   1576  CA  LYS X 102      37.750  70.690  75.780  0.00  0.00            
ATOM   1577  HA  LYS X 102      37.200  70.380  74.890  0.00  0.00            
ATOM   1578  CB  LYS X 102      36.710  70.570  76.890  0.00  0.00            
ATOM   1579  HB1 LYS X 102      35.930  71.300  76.670  0.00  0.00            
ATOM   1580  HB2 LYS X 102      37.280  70.820  77.790  0.00  0.00            
ATOM   1581  CG  LYS X 102      35.990  69.230  76.870  0.00  0.00            
ATOM   1582  HG1 LYS X 102      36.760  68.450  76.880  0.00  0.00            
ATOM   1583  HG2 LYS X 102      35.340  69.190  75.990  0.00  0.00            
ATOM   1584  CD  LYS X 102      35.010  69.210  78.030  0.00  0.00            
ATOM   1585  HD1 LYS X 102      34.170  69.900  77.910  0.00  0.00            
ATOM   1586  HD2 LYS X 102      35.560  69.460  78.940  0.00  0.00            
ATOM   1587  CE  LYS X 102      34.320  67.850  78.180  0.00  0.00            
ATOM   1588  HE1 LYS X 102      33.920  67.610  77.200  0.00  0.00            
ATOM   1589  HE2 LYS X 102      33.480  68.030  78.850  0.00  0.00            
ATOM   1590  NZ  LYS X 102      35.280  66.790  78.510  0.00  0.00            
ATOM   1591  HZ1 LYS X 102      34.750  65.950  78.720  0.00  0.00            
ATOM   1592  HZ2 LYS X 102      35.770  66.540  77.660  0.00  0.00            
ATOM   1593  HZ3 LYS X 102      35.900  66.990  79.280  0.00  0.00            
ATOM   1594  C   LYS X 102      38.160  72.100  75.370  0.00  0.00            
ATOM   1595  O   LYS X 102      37.440  73.100  75.430  0.00  0.00            
ATOM   1596  N   ALA X 103      39.370  72.230  74.830  0.00  0.00            
ATOM   1597  H   ALA X 103      40.090  71.550  75.050  0.00  0.00            
ATOM   1598  CA  ALA X 103      39.910  73.520  74.480  0.00  0.00            
ATOM   1599  HA  ALA X 103      39.800  74.220  75.320  0.00  0.00            
ATOM   1600  CB  ALA X 103      41.430  73.500  74.310  0.00  0.00            
ATOM   1601  HB1 ALA X 103      41.750  74.480  73.950  0.00  0.00            
ATOM   1602  HB2 ALA X 103      42.000  73.430  75.230  0.00  0.00            
ATOM   1603  HB3 ALA X 103      41.700  72.690  73.630  0.00  0.00            
ATOM   1604  C   ALA X 103      39.270  74.200  73.280  0.00  0.00            
ATOM   1605  O   ALA X 103      39.170  73.640  72.190  0.00  0.00            
ATOM   1606  N   ASP X 104      38.800  75.430  73.460  0.00  0.00            
ATOM   1607  H   ASP X 104      38.910  75.860  74.370  0.00  0.00            
ATOM   1608  CA  ASP X 104      38.010  76.040  72.410  0.00  0.00            
ATOM   1609  HA  ASP X 104      37.360  75.390  71.820  0.00  0.00            
ATOM   1610  CB  ASP X 104      37.070  76.950  73.210  0.00  0.00            
ATOM   1611  HB1 ASP X 104      37.640  77.700  73.760  0.00  0.00            
ATOM   1612  HB2 ASP X 104      36.590  76.400  74.020  0.00  0.00            
ATOM   1613  CG  ASP X 104      36.070  77.740  72.370  0.00  0.00            
ATOM   1614  OD1 ASP X 104      35.230  77.120  71.680  0.00  0.00            
ATOM   1615  OD2 ASP X 104      36.020  78.980  72.480  0.00  0.00            
ATOM   1616  C   ASP X 104      38.860  76.820  71.430  0.00  0.00            
ATOM   1617  O   ASP X 104      38.440  77.140  70.310  0.00  0.00            
ATOM   1618  N   HIE X 105      40.050  77.330  71.760  0.00  0.00            
ATOM   1619  H   HIE X 105      40.350  77.180  72.710  0.00  0.00            
ATOM   1620  CA  HIE X 105      41.030  78.010  70.940  0.00  0.00            
ATOM   1621  HA  HIE X 105      41.280  77.450  70.040  0.00  0.00            
ATOM   1622  CB  HIE X 105      40.700  79.470  70.630  0.00  0.00            
ATOM   1623  HB1 HIE X 105      40.940  80.080  71.500  0.00  0.00            
ATOM   1624  HB2 HIE X 105      39.640  79.570  70.430  0.00  0.00            
ATOM   1625  CG  HIE X 105      41.470  80.000  69.450  0.00  0.00            
ATOM   1626  ND1 HIE X 105      41.980  79.270  68.370  0.00  0.00            
ATOM   1627  CE1 HIE X 105      42.490  80.170  67.530  0.00  0.00            
ATOM   1628  HE1 HIE X 105      43.000  79.910  66.620  0.00  0.00            
ATOM   1629  NE2 HIE X 105      42.420  81.430  68.010  0.00  0.00            
ATOM   1630  HE2 HIE X 105      42.520  82.210  67.370  0.00  0.00            
ATOM   1631  CD2 HIE X 105      41.720  81.320  69.190  0.00  0.00            
ATOM   1632  HD2 HIE X 105      41.290  82.160  69.710  0.00  0.00            
ATOM   1633  C   HIE X 105      42.360  78.030  71.680  0.00  0.00            
ATOM   1634  O   HIE X 105      42.270  78.010  72.900  0.00  0.00            
ATOM   1635  N   ILE X 106      43.520  78.040  71.020  0.00  0.00            
ATOM   1636  H   ILE X 106      43.530  78.210  70.020  0.00  0.00            
ATOM   1637  CA  ILE X 106      44.820  77.980  71.670  0.00  0.00            
ATOM   1638  HA  ILE X 106      44.740  78.050  72.750  0.00  0.00            
ATOM   1639  CB  ILE X 106      45.550  76.670  71.350  0.00  0.00            
ATOM   1640  HB  ILE X 106      45.430  76.460  70.290  0.00  0.00            
ATOM   1641  CG2 ILE X 106      47.040  76.560  71.660  0.00  0.00            
ATOM   1642 HG21 ILE X 106      47.580  77.370  71.160  0.00  0.00            
ATOM   1643 HG22 ILE X 106      47.150  76.610  72.740  0.00  0.00            
ATOM   1644 HG23 ILE X 106      47.480  75.610  71.350  0.00  0.00            
ATOM   1645  CG1 ILE X 106      44.680  75.650  72.060  0.00  0.00            
ATOM   1646 HG11 ILE X 106      43.640  75.740  71.740  0.00  0.00            
ATOM   1647 HG12 ILE X 106      44.840  75.920  73.110  0.00  0.00            
ATOM   1648  CD  ILE X 106      45.010  74.170  71.830  0.00  0.00            
ATOM   1649  HD1 ILE X 106      46.060  73.960  72.010  0.00  0.00            
ATOM   1650  HD2 ILE X 106      44.390  73.580  72.500  0.00  0.00            
ATOM   1651  HD3 ILE X 106      44.680  73.840  70.850  0.00  0.00            
ATOM   1652  C   ILE X 106      45.640  79.210  71.310  0.00  0.00            
ATOM   1653  O   ILE X 106      45.600  79.750  70.210  0.00  0.00            
ATOM   1654  N   TYR X 107      46.390  79.700  72.300  0.00  0.00            
ATOM   1655  H   TYR X 107      46.250  79.350  73.240  0.00  0.00            
ATOM   1656  CA  TYR X 107      47.330  80.790  72.230  0.00  0.00            
ATOM   1657  HA  TYR X 107      47.320  81.250  71.240  0.00  0.00            
ATOM   1658  CB  TYR X 107      46.890  81.850  73.240  0.00  0.00            
ATOM   1659  HB1 TYR X 107      47.720  82.530  73.440  0.00  0.00            
ATOM   1660  HB2 TYR X 107      46.620  81.380  74.190  0.00  0.00            
ATOM   1661  CG  TYR X 107      45.590  82.570  72.980  0.00  0.00            
ATOM   1662  CD1 TYR X 107      45.650  83.920  72.640  0.00  0.00            
ATOM   1663  HD1 TYR X 107      46.590  84.440  72.660  0.00  0.00            
ATOM   1664  CE1 TYR X 107      44.520  84.750  72.530  0.00  0.00            
ATOM   1665  HE1 TYR X 107      44.560  85.820  72.390  0.00  0.00            
ATOM   1666  CZ  TYR X 107      43.260  84.130  72.630  0.00  0.00            
ATOM   1667  OH  TYR X 107      42.110  84.830  72.400  0.00  0.00            
ATOM   1668  HH  TYR X 107      41.410  84.190  72.520  0.00  0.00            
ATOM   1669  CE2 TYR X 107      43.160  82.760  72.960  0.00  0.00            
ATOM   1670  HE2 TYR X 107      42.190  82.330  73.200  0.00  0.00            
ATOM   1671  CD2 TYR X 107      44.320  82.010  73.180  0.00  0.00            
ATOM   1672  HD2 TYR X 107      44.190  80.970  73.450  0.00  0.00            
ATOM   1673  C   TYR X 107      48.760  80.300  72.400  0.00  0.00            
ATOM   1674  O   TYR X 107      49.060  79.460  73.250  0.00  0.00            
ATOM   1675  N   LEU X 108      49.700  80.680  71.540  0.00  0.00            
ATOM   1676  H   LEU X 108      49.450  81.460  70.940  0.00  0.00            
ATOM   1677  CA  LEU X 108      51.100  80.330  71.650  0.00  0.00            
ATOM   1678  HA  LEU X 108      51.310  79.410  72.200  0.00  0.00            
ATOM   1679  CB  LEU X 108      51.720  80.060  70.280  0.00  0.00            
ATOM   1680  HB1 LEU X 108      52.670  79.570  70.470  0.00  0.00            
ATOM   1681  HB2 LEU X 108      51.800  80.990  69.720  0.00  0.00            
ATOM   1682  CG  LEU X 108      50.870  79.150  69.390  0.00  0.00            
ATOM   1683  HG  LEU X 108      49.910  79.640  69.230  0.00  0.00            
ATOM   1684  CD1 LEU X 108      51.550  78.920  68.050  0.00  0.00            
ATOM   1685 HD11 LEU X 108      51.010  78.180  67.450  0.00  0.00            
ATOM   1686 HD12 LEU X 108      51.720  79.870  67.540  0.00  0.00            
ATOM   1687 HD13 LEU X 108      52.450  78.340  68.250  0.00  0.00            
ATOM   1688  CD2 LEU X 108      50.570  77.750  69.920  0.00  0.00            
ATOM   1689 HD21 LEU X 108      50.060  77.880  70.880  0.00  0.00            
ATOM   1690 HD22 LEU X 108      49.820  77.350  69.240  0.00  0.00            
ATOM   1691 HD23 LEU X 108      51.460  77.120  70.060  0.00  0.00            
ATOM   1692  C   LEU X 108      51.900  81.460  72.290  0.00  0.00            
ATOM   1693  O   LEU X 108      51.550  82.620  72.100  0.00  0.00            
ATOM   1694  N   ALA X 109      52.880  81.120  73.130  0.00  0.00            
ATOM   1695  H   ALA X 109      52.730  80.180  73.460  0.00  0.00            
ATOM   1696  CA  ALA X 109      53.710  82.080  73.830  0.00  0.00            
ATOM   1697  HA  ALA X 109      53.820  82.980  73.230  0.00  0.00            
ATOM   1698  CB  ALA X 109      52.990  82.340  75.150  0.00  0.00            
ATOM   1699  HB1 ALA X 109      52.020  82.810  74.990  0.00  0.00            
ATOM   1700  HB2 ALA X 109      52.900  81.390  75.670  0.00  0.00            
ATOM   1701  HB3 ALA X 109      53.460  83.100  75.780  0.00  0.00            
ATOM   1702  C   ALA X 109      55.130  81.550  73.960  0.00  0.00            
ATOM   1703  O   ALA X 109      55.550  80.880  74.890  0.00  0.00            
ATOM   1704  N   THR X 110      55.930  82.100  73.030  0.00  0.00            
ATOM   1705  H   THR X 110      55.520  82.810  72.450  0.00  0.00            
ATOM   1706  CA  THR X 110      57.330  81.750  72.910  0.00  0.00            
ATOM   1707  HA  THR X 110      57.670  81.380  73.880  0.00  0.00            
ATOM   1708  CB  THR X 110      57.660  80.700  71.850  0.00  0.00            
ATOM   1709  HB  THR X 110      58.720  80.520  72.020  0.00  0.00            
ATOM   1710  CG2 THR X 110      56.940  79.350  71.810  0.00  0.00            
ATOM   1711 HG21 THR X 110      57.680  78.640  71.430  0.00  0.00            
ATOM   1712 HG22 THR X 110      56.690  79.080  72.830  0.00  0.00            
ATOM   1713 HG23 THR X 110      55.970  79.330  71.320  0.00  0.00            
ATOM   1714  OG1 THR X 110      57.420  81.120  70.520  0.00  0.00            
ATOM   1715  HG1 THR X 110      57.710  80.410  69.930  0.00  0.00            
ATOM   1716  C   THR X 110      58.220  82.970  72.730  0.00  0.00            
ATOM   1717  O   THR X 110      57.760  84.060  72.400  0.00  0.00            
ATOM   1718  N   ASP X 111      59.520  82.980  73.020  0.00  0.00            
ATOM   1719  H   ASP X 111      60.120  82.190  73.220  0.00  0.00            
ATOM   1720  CA  ASP X 111      60.310  84.170  72.730  0.00  0.00            
ATOM   1721  HA  ASP X 111      59.820  85.060  73.120  0.00  0.00            
ATOM   1722  CB  ASP X 111      61.610  84.080  73.520  0.00  0.00            
ATOM   1723  HB1 ASP X 111      62.130  84.990  73.260  0.00  0.00            
ATOM   1724  HB2 ASP X 111      62.230  83.250  73.190  0.00  0.00            
ATOM   1725  CG  ASP X 111      61.520  84.020  75.040  0.00  0.00            
ATOM   1726  OD1 ASP X 111      60.610  84.720  75.540  0.00  0.00            
ATOM   1727  OD2 ASP X 111      62.250  83.280  75.730  0.00  0.00            
ATOM   1728  C   ASP X 111      60.490  84.450  71.240  0.00  0.00            
ATOM   1729  O   ASP X 111      60.170  83.680  70.340  0.00  0.00            
ATOM   1730  N   LEU X 112      60.850  85.700  70.920  0.00  0.00            
ATOM   1731  H   LEU X 112      61.030  86.280  71.720  0.00  0.00            
ATOM   1732  CA  LEU X 112      61.080  86.180  69.570  0.00  0.00            
ATOM   1733  HA  LEU X 112      60.390  85.680  68.890  0.00  0.00            
ATOM   1734  CB  LEU X 112      60.880  87.690  69.490  0.00  0.00            
ATOM   1735  HB1 LEU X 112      61.710  88.250  69.910  0.00  0.00            
ATOM   1736  HB2 LEU X 112      60.030  88.000  70.100  0.00  0.00            
ATOM   1737  CG  LEU X 112      60.710  88.110  68.030  0.00  0.00            
ATOM   1738  HG  LEU X 112      61.640  87.990  67.480  0.00  0.00            
ATOM   1739  CD1 LEU X 112      59.440  87.470  67.470  0.00  0.00            
ATOM   1740 HD11 LEU X 112      59.000  88.000  66.630  0.00  0.00            
ATOM   1741 HD12 LEU X 112      59.530  86.500  66.990  0.00  0.00            
ATOM   1742 HD13 LEU X 112      58.570  87.460  68.130  0.00  0.00            
ATOM   1743  CD2 LEU X 112      60.470  89.620  68.090  0.00  0.00            
ATOM   1744 HD21 LEU X 112      59.710  89.870  68.830  0.00  0.00            
ATOM   1745 HD22 LEU X 112      61.360  90.140  68.450  0.00  0.00            
ATOM   1746 HD23 LEU X 112      60.150  89.980  67.120  0.00  0.00            
ATOM   1747  C   LEU X 112      62.470  85.750  69.110  0.00  0.00            
ATOM   1748  O   LEU X 112      63.270  86.530  68.600  0.00  0.00            
ATOM   1749  N   ASP X 113      62.870  84.510  69.380  0.00  0.00            
ATOM   1750  H   ASP X 113      62.070  83.910  69.570  0.00  0.00            
ATOM   1751  CA  ASP X 113      64.110  83.870  69.000  0.00  0.00            
ATOM   1752  HA  ASP X 113      64.750  84.700  68.710  0.00  0.00            
ATOM   1753  CB  ASP X 113      64.740  83.170  70.200  0.00  0.00            
ATOM   1754  HB1 ASP X 113      64.000  82.460  70.580  0.00  0.00            
ATOM   1755  HB2 ASP X 113      64.900  83.890  71.000  0.00  0.00            
ATOM   1756  CG  ASP X 113      66.030  82.490  69.770  0.00  0.00            
ATOM   1757  OD1 ASP X 113      66.920  83.120  69.160  0.00  0.00            
ATOM   1758  OD2 ASP X 113      66.060  81.240  69.740  0.00  0.00            
ATOM   1759  C   ASP X 113      63.950  82.980  67.770  0.00  0.00            
ATOM   1760  O   ASP X 113      62.850  82.480  67.530  0.00  0.00            
ATOM   1761  N   ARG X 114      64.980  82.720  66.970  0.00  0.00            
ATOM   1762  H   ARG X 114      65.840  83.220  67.130  0.00  0.00            
ATOM   1763  CA  ARG X 114      64.980  81.900  65.770  0.00  0.00            
ATOM   1764  HA  ARG X 114      64.210  82.180  65.060  0.00  0.00            
ATOM   1765  CB  ARG X 114      66.290  81.950  64.980  0.00  0.00            
ATOM   1766  HB1 ARG X 114      66.180  81.270  64.130  0.00  0.00            
ATOM   1767  HB2 ARG X 114      67.080  81.550  65.620  0.00  0.00            
ATOM   1768  CG  ARG X 114      66.590  83.330  64.410  0.00  0.00            
ATOM   1769  HG1 ARG X 114      66.550  84.050  65.230  0.00  0.00            
ATOM   1770  HG2 ARG X 114      66.000  83.680  63.570  0.00  0.00            
ATOM   1771  CD  ARG X 114      68.030  83.210  63.890  0.00  0.00            
ATOM   1772  HD1 ARG X 114      68.060  82.390  63.180  0.00  0.00            
ATOM   1773  HD2 ARG X 114      68.690  82.960  64.720  0.00  0.00            
ATOM   1774  NE  ARG X 114      68.430  84.510  63.350  0.00  0.00            
ATOM   1775  HE  ARG X 114      67.680  85.160  63.170  0.00  0.00            
ATOM   1776  CZ  ARG X 114      69.690  84.780  62.970  0.00  0.00            
ATOM   1777  NH1 ARG X 114      70.660  83.850  63.030  0.00  0.00            
ATOM   1778 HH11 ARG X 114      70.520  83.070  63.660  0.00  0.00            
ATOM   1779 HH12 ARG X 114      71.600  84.110  62.790  0.00  0.00            
ATOM   1780  NH2 ARG X 114      69.990  86.030  62.600  0.00  0.00            
ATOM   1781 HH21 ARG X 114      69.210  86.630  62.370  0.00  0.00            
ATOM   1782 HH22 ARG X 114      70.920  86.270  62.300  0.00  0.00            
ATOM   1783  C   ARG X 114      64.570  80.480  66.120  0.00  0.00            
ATOM   1784  O   ARG X 114      63.710  80.030  65.360  0.00  0.00            
ATOM   1785  N   GLU X 115      64.880  79.900  67.280  0.00  0.00            
ATOM   1786  H   GLU X 115      65.570  80.300  67.910  0.00  0.00            
ATOM   1787  CA  GLU X 115      64.240  78.660  67.670  0.00  0.00            
ATOM   1788  HA  GLU X 115      63.980  78.000  66.840  0.00  0.00            
ATOM   1789  CB  GLU X 115      65.200  77.980  68.640  0.00  0.00            
ATOM   1790  HB1 GLU X 115      65.190  78.450  69.620  0.00  0.00            
ATOM   1791  HB2 GLU X 115      66.200  77.860  68.220  0.00  0.00            
ATOM   1792  CG  GLU X 115      64.780  76.570  69.030  0.00  0.00            
ATOM   1793  HG1 GLU X 115      64.280  76.070  68.190  0.00  0.00            
ATOM   1794  HG2 GLU X 115      64.010  76.620  69.800  0.00  0.00            
ATOM   1795  CD  GLU X 115      65.970  75.690  69.400  0.00  0.00            
ATOM   1796  OE1 GLU X 115      66.540  75.050  68.490  0.00  0.00            
ATOM   1797  OE2 GLU X 115      66.320  75.520  70.590  0.00  0.00            
ATOM   1798  C   GLU X 115      62.930  78.900  68.400  0.00  0.00            
ATOM   1799  O   GLU X 115      61.970  78.140  68.420  0.00  0.00            
ATOM   1800  N   GLY X 116      62.770  80.050  69.070  0.00  0.00            
ATOM   1801  H   GLY X 116      63.470  80.780  69.080  0.00  0.00            
ATOM   1802  CA  GLY X 116      61.540  80.510  69.670  0.00  0.00            
ATOM   1803  HA1 GLY X 116      61.710  81.530  70.010  0.00  0.00            
ATOM   1804  HA2 GLY X 116      61.390  80.030  70.630  0.00  0.00            
ATOM   1805  C   GLY X 116      60.370  80.490  68.690  0.00  0.00            
ATOM   1806  O   GLY X 116      59.340  79.890  68.970  0.00  0.00            
ATOM   1807  N   GLU X 117      60.580  81.060  67.500  0.00  0.00            
ATOM   1808  H   GLU X 117      61.410  81.630  67.430  0.00  0.00            
ATOM   1809  CA  GLU X 117      59.760  81.020  66.310  0.00  0.00            
ATOM   1810  HA  GLU X 117      58.760  81.340  66.590  0.00  0.00            
ATOM   1811  CB  GLU X 117      60.230  82.070  65.310  0.00  0.00            
ATOM   1812  HB1 GLU X 117      61.020  81.630  64.690  0.00  0.00            
ATOM   1813  HB2 GLU X 117      60.620  82.880  65.920  0.00  0.00            
ATOM   1814  CG  GLU X 117      59.230  82.640  64.310  0.00  0.00            
ATOM   1815  HG1 GLU X 117      58.510  81.850  64.090  0.00  0.00            
ATOM   1816  HG2 GLU X 117      59.700  82.960  63.380  0.00  0.00            
ATOM   1817  CD  GLU X 117      58.490  83.820  64.940  0.00  0.00            
ATOM   1818  OE1 GLU X 117      58.500  84.890  64.300  0.00  0.00            
ATOM   1819  OE2 GLU X 117      57.950  83.690  66.060  0.00  0.00            
ATOM   1820  C   GLU X 117      59.640  79.650  65.650  0.00  0.00            
ATOM   1821  O   GLU X 117      58.570  79.310  65.160  0.00  0.00            
ATOM   1822  N   ALA X 118      60.640  78.770  65.760  0.00  0.00            
ATOM   1823  H   ALA X 118      61.410  79.050  66.350  0.00  0.00            
ATOM   1824  CA  ALA X 118      60.600  77.450  65.150  0.00  0.00            
ATOM   1825  HA  ALA X 118      60.120  77.530  64.180  0.00  0.00            
ATOM   1826  CB  ALA X 118      62.020  77.080  64.720  0.00  0.00            
ATOM   1827  HB1 ALA X 118      62.020  76.210  64.060  0.00  0.00            
ATOM   1828  HB2 ALA X 118      62.400  77.900  64.110  0.00  0.00            
ATOM   1829  HB3 ALA X 118      62.750  76.980  65.520  0.00  0.00            
ATOM   1830  C   ALA X 118      59.920  76.330  65.930  0.00  0.00            
ATOM   1831  O   ALA X 118      59.240  75.460  65.390  0.00  0.00            
ATOM   1832  N   ILE X 119      60.020  76.460  67.260  0.00  0.00            
ATOM   1833  H   ILE X 119      60.530  77.250  67.620  0.00  0.00            
ATOM   1834  CA  ILE X 119      59.210  75.730  68.210  0.00  0.00            
ATOM   1835  HA  ILE X 119      59.380  74.670  68.010  0.00  0.00            
ATOM   1836  CB  ILE X 119      59.740  75.970  69.620  0.00  0.00            
ATOM   1837  HB  ILE X 119      59.800  77.050  69.800  0.00  0.00            
ATOM   1838  CG2 ILE X 119      58.890  75.330  70.710  0.00  0.00            
ATOM   1839 HG21 ILE X 119      57.840  75.600  70.580  0.00  0.00            
ATOM   1840 HG22 ILE X 119      58.890  74.240  70.640  0.00  0.00            
ATOM   1841 HG23 ILE X 119      59.220  75.690  71.680  0.00  0.00            
ATOM   1842  CG1 ILE X 119      61.110  75.320  69.840  0.00  0.00            
ATOM   1843 HG11 ILE X 119      61.760  75.680  69.040  0.00  0.00            
ATOM   1844 HG12 ILE X 119      60.890  74.260  69.760  0.00  0.00            
ATOM   1845  CD  ILE X 119      61.810  75.750  71.120  0.00  0.00            
ATOM   1846  HD1 ILE X 119      61.310  75.550  72.060  0.00  0.00            
ATOM   1847  HD2 ILE X 119      62.830  75.350  71.150  0.00  0.00            
ATOM   1848  HD3 ILE X 119      61.930  76.840  71.110  0.00  0.00            
ATOM   1849  C   ILE X 119      57.750  76.080  68.000  0.00  0.00            
ATOM   1850  O   ILE X 119      56.980  75.170  67.710  0.00  0.00            
ATOM   1851  N   ALA X 120      57.370  77.360  67.900  0.00  0.00            
ATOM   1852  H   ALA X 120      58.090  78.050  68.070  0.00  0.00            
ATOM   1853  CA  ALA X 120      56.040  77.830  67.580  0.00  0.00            
ATOM   1854  HA  ALA X 120      55.400  77.470  68.380  0.00  0.00            
ATOM   1855  CB  ALA X 120      56.020  79.360  67.650  0.00  0.00            
ATOM   1856  HB1 ALA X 120      54.940  79.450  67.770  0.00  0.00            
ATOM   1857  HB2 ALA X 120      56.590  79.760  68.490  0.00  0.00            
ATOM   1858  HB3 ALA X 120      56.340  79.790  66.710  0.00  0.00            
ATOM   1859  C   ALA X 120      55.460  77.300  66.280  0.00  0.00            
ATOM   1860  O   ALA X 120      54.280  76.990  66.130  0.00  0.00            
ATOM   1861  N   TRP X 121      56.340  77.290  65.280  0.00  0.00            
ATOM   1862  H   TRP X 121      57.260  77.690  65.390  0.00  0.00            
ATOM   1863  CA  TRP X 121      55.980  76.800  63.960  0.00  0.00            
ATOM   1864  HA  TRP X 121      55.150  77.420  63.630  0.00  0.00            
ATOM   1865  CB  TRP X 121      57.170  77.120  63.050  0.00  0.00            
ATOM   1866  HB1 TRP X 121      58.070  76.540  63.270  0.00  0.00            
ATOM   1867  HB2 TRP X 121      57.450  78.150  63.260  0.00  0.00            
ATOM   1868  CG  TRP X 121      56.860  77.090  61.590  0.00  0.00            
ATOM   1869  CD1 TRP X 121      56.510  75.960  60.940  0.00  0.00            
ATOM   1870  HD1 TRP X 121      56.330  74.970  61.340  0.00  0.00            
ATOM   1871  NE1 TRP X 121      56.370  76.360  59.620  0.00  0.00            
ATOM   1872  HE1 TRP X 121      56.110  75.700  58.900  0.00  0.00            
ATOM   1873  CE2 TRP X 121      56.460  77.710  59.390  0.00  0.00            
ATOM   1874  CZ2 TRP X 121      56.340  78.480  58.230  0.00  0.00            
ATOM   1875  HZ2 TRP X 121      56.030  78.040  57.290  0.00  0.00            
ATOM   1876  CH2 TRP X 121      56.360  79.870  58.420  0.00  0.00            
ATOM   1877  HH2 TRP X 121      56.280  80.540  57.570  0.00  0.00            
ATOM   1878  CZ3 TRP X 121      56.660  80.390  59.680  0.00  0.00            
ATOM   1879  HZ3 TRP X 121      56.650  81.470  59.770  0.00  0.00            
ATOM   1880  CE3 TRP X 121      56.870  79.620  60.830  0.00  0.00            
ATOM   1881  HE3 TRP X 121      57.030  80.040  61.810  0.00  0.00            
ATOM   1882  CD2 TRP X 121      56.750  78.230  60.680  0.00  0.00            
ATOM   1883  C   TRP X 121      55.580  75.330  63.890  0.00  0.00            
ATOM   1884  O   TRP X 121      54.570  74.990  63.300  0.00  0.00            
ATOM   1885  N   HIE X 122      56.310  74.450  64.590  0.00  0.00            
ATOM   1886  H   HIE X 122      57.180  74.750  65.000  0.00  0.00            
ATOM   1887  CA  HIE X 122      55.950  73.060  64.750  0.00  0.00            
ATOM   1888  HA  HIE X 122      55.640  72.630  63.800  0.00  0.00            
ATOM   1889  CB  HIE X 122      57.130  72.220  65.230  0.00  0.00            
ATOM   1890  HB1 HIE X 122      56.720  71.340  65.720  0.00  0.00            
ATOM   1891  HB2 HIE X 122      57.750  72.670  66.010  0.00  0.00            
ATOM   1892  CG  HIE X 122      57.980  71.710  64.100  0.00  0.00            
ATOM   1893  ND1 HIE X 122      57.870  70.460  63.500  0.00  0.00            
ATOM   1894  CE1 HIE X 122      58.890  70.450  62.630  0.00  0.00            
ATOM   1895  HE1 HIE X 122      59.090  69.580  62.020  0.00  0.00            
ATOM   1896  NE2 HIE X 122      59.630  71.570  62.670  0.00  0.00            
ATOM   1897  HE2 HIE X 122      60.430  71.700  62.080  0.00  0.00            
ATOM   1898  CD2 HIE X 122      59.070  72.390  63.630  0.00  0.00            
ATOM   1899  HD2 HIE X 122      59.420  73.380  63.900  0.00  0.00            
ATOM   1900  C   HIE X 122      54.750  72.960  65.680  0.00  0.00            
ATOM   1901  O   HIE X 122      54.050  71.970  65.510  0.00  0.00            
ATOM   1902  N   LEU X 123      54.490  73.940  66.560  0.00  0.00            
ATOM   1903  H   LEU X 123      55.070  74.750  66.690  0.00  0.00            
ATOM   1904  CA  LEU X 123      53.360  73.720  67.440  0.00  0.00            
ATOM   1905  HA  LEU X 123      53.220  72.640  67.560  0.00  0.00            
ATOM   1906  CB  LEU X 123      53.900  74.420  68.690  0.00  0.00            
ATOM   1907  HB1 LEU X 123      54.040  75.480  68.480  0.00  0.00            
ATOM   1908  HB2 LEU X 123      54.810  73.920  69.040  0.00  0.00            
ATOM   1909  CG  LEU X 123      53.000  74.340  69.910  0.00  0.00            
ATOM   1910  HG  LEU X 123      51.980  74.650  69.690  0.00  0.00            
ATOM   1911  CD1 LEU X 123      52.970  72.960  70.570  0.00  0.00            
ATOM   1912 HD11 LEU X 123      53.940  72.750  71.010  0.00  0.00            
ATOM   1913 HD12 LEU X 123      52.240  72.860  71.380  0.00  0.00            
ATOM   1914 HD13 LEU X 123      52.860  72.130  69.870  0.00  0.00            
ATOM   1915  CD2 LEU X 123      53.370  75.270  71.060  0.00  0.00            
ATOM   1916 HD21 LEU X 123      54.340  75.020  71.500  0.00  0.00            
ATOM   1917 HD22 LEU X 123      53.460  76.290  70.670  0.00  0.00            
ATOM   1918 HD23 LEU X 123      52.570  75.170  71.780  0.00  0.00            
ATOM   1919  C   LEU X 123      52.040  74.160  66.830  0.00  0.00            
ATOM   1920  O   LEU X 123      51.040  73.470  67.010  0.00  0.00            
ATOM   1921  N   ARG X 124      52.110  75.230  66.030  0.00  0.00            
ATOM   1922  H   ARG X 124      52.960  75.780  66.010  0.00  0.00            
ATOM   1923  CA  ARG X 124      51.140  75.580  65.020  0.00  0.00            
ATOM   1924  HA  ARG X 124      50.200  75.960  65.410  0.00  0.00            
ATOM   1925  CB  ARG X 124      51.710  76.720  64.180  0.00  0.00            
ATOM   1926  HB1 ARG X 124      52.470  76.330  63.520  0.00  0.00            
ATOM   1927  HB2 ARG X 124      52.250  77.510  64.710  0.00  0.00            
ATOM   1928  CG  ARG X 124      50.540  77.330  63.410  0.00  0.00            
ATOM   1929  HG1 ARG X 124      49.840  77.630  64.190  0.00  0.00            
ATOM   1930  HG2 ARG X 124      50.080  76.560  62.790  0.00  0.00            
ATOM   1931  CD  ARG X 124      50.840  78.600  62.620  0.00  0.00            
ATOM   1932  HD1 ARG X 124      51.260  79.440  63.180  0.00  0.00            
ATOM   1933  HD2 ARG X 124      49.860  78.770  62.180  0.00  0.00            
ATOM   1934  NE  ARG X 124      51.700  78.290  61.490  0.00  0.00            
ATOM   1935  HE  ARG X 124      51.770  77.360  61.100  0.00  0.00            
ATOM   1936  CZ  ARG X 124      52.370  79.150  60.710  0.00  0.00            
ATOM   1937  NH1 ARG X 124      52.470  80.470  60.930  0.00  0.00            
ATOM   1938 HH11 ARG X 124      51.780  80.910  61.520  0.00  0.00            
ATOM   1939 HH12 ARG X 124      53.070  81.040  60.350  0.00  0.00            
ATOM   1940  NH2 ARG X 124      53.100  78.710  59.680  0.00  0.00            
ATOM   1941 HH21 ARG X 124      53.180  77.710  59.550  0.00  0.00            
ATOM   1942 HH22 ARG X 124      53.400  79.360  58.960  0.00  0.00            
ATOM   1943  C   ARG X 124      50.810  74.400  64.120  0.00  0.00            
ATOM   1944  O   ARG X 124      49.620  74.240  63.840  0.00  0.00            
ATOM   1945  N   GLU X 125      51.750  73.600  63.600  0.00  0.00            
ATOM   1946  H   GLU X 125      52.710  73.840  63.810  0.00  0.00            
ATOM   1947  CA  GLU X 125      51.470  72.530  62.670  0.00  0.00            
ATOM   1948  HA  GLU X 125      50.960  73.000  61.820  0.00  0.00            
ATOM   1949  CB  GLU X 125      52.800  71.950  62.210  0.00  0.00            
ATOM   1950  HB1 GLU X 125      53.310  71.470  63.050  0.00  0.00            
ATOM   1951  HB2 GLU X 125      53.380  72.820  61.890  0.00  0.00            
ATOM   1952  CG  GLU X 125      52.660  71.180  60.890  0.00  0.00            
ATOM   1953  HG1 GLU X 125      52.250  71.890  60.170  0.00  0.00            
ATOM   1954  HG2 GLU X 125      51.910  70.390  60.910  0.00  0.00            
ATOM   1955  CD  GLU X 125      54.020  70.640  60.470  0.00  0.00            
ATOM   1956  OE1 GLU X 125      54.830  71.410  59.920  0.00  0.00            
ATOM   1957  OE2 GLU X 125      54.250  69.440  60.740  0.00  0.00            
ATOM   1958  C   GLU X 125      50.610  71.400  63.200  0.00  0.00            
ATOM   1959  O   GLU X 125      49.740  70.850  62.520  0.00  0.00            
ATOM   1960  N   VAL X 126      50.880  71.040  64.450  0.00  0.00            
ATOM   1961  H   VAL X 126      51.710  71.460  64.850  0.00  0.00            
ATOM   1962  CA  VAL X 126      50.300  69.890  65.120  0.00  0.00            
ATOM   1963  HA  VAL X 126      49.900  69.160  64.420  0.00  0.00            
ATOM   1964  CB  VAL X 126      51.280  69.200  66.060  0.00  0.00            
ATOM   1965  HB  VAL X 126      50.880  68.200  66.210  0.00  0.00            
ATOM   1966  CG1 VAL X 126      52.590  68.790  65.390  0.00  0.00            
ATOM   1967 HG11 VAL X 126      52.890  67.790  65.700  0.00  0.00            
ATOM   1968 HG12 VAL X 126      52.460  68.710  64.310  0.00  0.00            
ATOM   1969 HG13 VAL X 126      53.350  69.540  65.590  0.00  0.00            
ATOM   1970  CG2 VAL X 126      51.600  69.860  67.400  0.00  0.00            
ATOM   1971 HG21 VAL X 126      52.260  70.710  67.270  0.00  0.00            
ATOM   1972 HG22 VAL X 126      50.770  70.250  68.000  0.00  0.00            
ATOM   1973 HG23 VAL X 126      52.180  69.160  68.000  0.00  0.00            
ATOM   1974  C   VAL X 126      48.970  70.220  65.790  0.00  0.00            
ATOM   1975  O   VAL X 126      48.360  69.310  66.350  0.00  0.00            
ATOM   1976  N   ILE X 127      48.500  71.450  65.600  0.00  0.00            
ATOM   1977  H   ILE X 127      49.140  72.180  65.300  0.00  0.00            
ATOM   1978  CA  ILE X 127      47.140  71.810  65.940  0.00  0.00            
ATOM   1979  HA  ILE X 127      46.670  70.930  66.370  0.00  0.00            
ATOM   1980  CB  ILE X 127      47.140  72.960  66.940  0.00  0.00            
ATOM   1981  HB  ILE X 127      47.750  73.770  66.560  0.00  0.00            
ATOM   1982  CG2 ILE X 127      45.740  73.490  67.240  0.00  0.00            
ATOM   1983 HG21 ILE X 127      44.990  72.760  67.530  0.00  0.00            
ATOM   1984 HG22 ILE X 127      45.770  74.290  67.990  0.00  0.00            
ATOM   1985 HG23 ILE X 127      45.410  73.950  66.310  0.00  0.00            
ATOM   1986  CG1 ILE X 127      47.740  72.410  68.230  0.00  0.00            
ATOM   1987 HG11 ILE X 127      48.700  71.910  68.140  0.00  0.00            
ATOM   1988 HG12 ILE X 127      47.090  71.700  68.730  0.00  0.00            
ATOM   1989  CD  ILE X 127      48.180  73.530  69.170  0.00  0.00            
ATOM   1990  HD1 ILE X 127      47.360  73.960  69.750  0.00  0.00            
ATOM   1991  HD2 ILE X 127      48.850  73.140  69.940  0.00  0.00            
ATOM   1992  HD3 ILE X 127      48.780  74.270  68.640  0.00  0.00            
ATOM   1993  C   ILE X 127      46.370  72.240  64.700  0.00  0.00            
ATOM   1994  O   ILE X 127      45.190  71.900  64.580  0.00  0.00            
ATOM   1995  N   GLY X 128      47.050  72.910  63.770  0.00  0.00            
ATOM   1996  H   GLY X 128      47.940  73.340  64.020  0.00  0.00            
ATOM   1997  CA  GLY X 128      46.420  73.330  62.540  0.00  0.00            
ATOM   1998  HA1 GLY X 128      47.190  73.840  61.960  0.00  0.00            
ATOM   1999  HA2 GLY X 128      45.600  74.020  62.750  0.00  0.00            
ATOM   2000  C   GLY X 128      45.810  72.230  61.680  0.00  0.00            
ATOM   2001  O   GLY X 128      45.110  72.590  60.730  0.00  0.00            
ATOM   2002  N   GLY X 129      46.030  70.940  61.940  0.00  0.00            
ATOM   2003  H   GLY X 129      46.400  70.640  62.830  0.00  0.00            
ATOM   2004  CA  GLY X 129      45.490  69.880  61.110  0.00  0.00            
ATOM   2005  HA1 GLY X 129      46.020  68.940  61.230  0.00  0.00            
ATOM   2006  HA2 GLY X 129      45.450  70.150  60.060  0.00  0.00            
ATOM   2007  C   GLY X 129      44.070  69.620  61.620  0.00  0.00            
ATOM   2008  O   GLY X 129      43.250  69.010  60.950  0.00  0.00            
ATOM   2009  N   ASP X 130      43.740  70.050  62.830  0.00  0.00            
ATOM   2010  H   ASP X 130      44.450  70.500  63.390  0.00  0.00            
ATOM   2011  CA  ASP X 130      42.430  69.890  63.440  0.00  0.00            
ATOM   2012  HA  ASP X 130      41.790  69.290  62.800  0.00  0.00            
ATOM   2013  CB  ASP X 130      42.500  69.080  64.730  0.00  0.00            
ATOM   2014  HB1 ASP X 130      43.200  69.570  65.410  0.00  0.00            
ATOM   2015  HB2 ASP X 130      42.910  68.090  64.540  0.00  0.00            
ATOM   2016  CG  ASP X 130      41.190  68.870  65.480  0.00  0.00            
ATOM   2017  OD1 ASP X 130      41.110  69.040  66.710  0.00  0.00            
ATOM   2018  OD2 ASP X 130      40.280  68.360  64.780  0.00  0.00            
ATOM   2019  C   ASP X 130      41.690  71.230  63.460  0.00  0.00            
ATOM   2020  O   ASP X 130      40.510  71.230  63.130  0.00  0.00            
ATOM   2021  N   ASP X 131      42.330  72.310  63.910  0.00  0.00            
ATOM   2022  H   ASP X 131      43.330  72.280  64.000  0.00  0.00            
ATOM   2023  CA  ASP X 131      41.670  73.580  64.160  0.00  0.00            
ATOM   2024  HA  ASP X 131      40.720  73.780  63.670  0.00  0.00            
ATOM   2025  CB  ASP X 131      41.270  73.570  65.630  0.00  0.00            
ATOM   2026  HB1 ASP X 131      42.100  73.500  66.330  0.00  0.00            
ATOM   2027  HB2 ASP X 131      40.660  72.660  65.700  0.00  0.00            
ATOM   2028  CG  ASP X 131      40.410  74.780  65.980  0.00  0.00            
ATOM   2029  OD1 ASP X 131      40.620  75.490  66.980  0.00  0.00            
ATOM   2030  OD2 ASP X 131      39.610  75.160  65.090  0.00  0.00            
ATOM   2031  C   ASP X 131      42.580  74.740  63.800  0.00  0.00            
ATOM   2032  O   ASP X 131      43.080  74.790  62.680  0.00  0.00            
ATOM   2033  N   ALA X 132      42.700  75.740  64.680  0.00  0.00            
ATOM   2034  H   ALA X 132      42.160  75.600  65.530  0.00  0.00            
ATOM   2035  CA  ALA X 132      43.550  76.910  64.620  0.00  0.00            
ATOM   2036  HA  ALA X 132      44.380  76.700  63.950  0.00  0.00            
ATOM   2037  CB  ALA X 132      42.700  78.010  63.990  0.00  0.00            
ATOM   2038  HB1 ALA X 132      41.830  78.240  64.590  0.00  0.00            
ATOM   2039  HB2 ALA X 132      43.250  78.930  63.840  0.00  0.00            
ATOM   2040  HB3 ALA X 132      42.390  77.710  62.980  0.00  0.00            
ATOM   2041  C   ALA X 132      44.120  77.330  65.970  0.00  0.00            
ATOM   2042  O   ALA X 132      43.590  76.870  66.980  0.00  0.00            
ATOM   2043  N   ARG X 133      45.000  78.330  65.940  0.00  0.00            
ATOM   2044  H   ARG X 133      45.250  78.670  65.020  0.00  0.00            
ATOM   2045  CA  ARG X 133      45.540  79.070  67.060  0.00  0.00            
ATOM   2046  HA  ARG X 133      44.880  78.810  67.900  0.00  0.00            
ATOM   2047  CB  ARG X 133      46.900  78.430  67.320  0.00  0.00            
ATOM   2048  HB1 ARG X 133      46.690  77.380  67.530  0.00  0.00            
ATOM   2049  HB2 ARG X 133      47.340  78.800  68.250  0.00  0.00            
ATOM   2050  CG  ARG X 133      47.990  78.410  66.260  0.00  0.00            
ATOM   2051  HG1 ARG X 133      47.530  78.120  65.310  0.00  0.00            
ATOM   2052  HG2 ARG X 133      48.720  77.620  66.430  0.00  0.00            
ATOM   2053  CD  ARG X 133      48.680  79.750  66.010  0.00  0.00            
ATOM   2054  HD1 ARG X 133      49.750  79.570  65.900  0.00  0.00            
ATOM   2055  HD2 ARG X 133      48.460  80.340  66.900  0.00  0.00            
ATOM   2056  NE  ARG X 133      48.060  80.430  64.870  0.00  0.00            
ATOM   2057  HE  ARG X 133      47.120  80.160  64.600  0.00  0.00            
ATOM   2058  CZ  ARG X 133      48.710  81.330  64.130  0.00  0.00            
ATOM   2059  NH1 ARG X 133      49.880  81.890  64.480  0.00  0.00            
ATOM   2060 HH11 ARG X 133      50.220  81.700  65.410  0.00  0.00            
ATOM   2061 HH12 ARG X 133      50.490  82.310  63.800  0.00  0.00            
ATOM   2062  NH2 ARG X 133      48.250  81.690  62.930  0.00  0.00            
ATOM   2063 HH21 ARG X 133      47.360  81.400  62.540  0.00  0.00            
ATOM   2064 HH22 ARG X 133      48.690  82.520  62.560  0.00  0.00            
ATOM   2065  C   ARG X 133      45.660  80.570  66.840  0.00  0.00            
ATOM   2066  O   ARG X 133      45.360  80.990  65.730  0.00  0.00            
ATOM   2067  N   TYR X 134      45.840  81.390  67.890  0.00  0.00            
ATOM   2068  H   TYR X 134      45.930  80.990  68.810  0.00  0.00            
ATOM   2069  CA  TYR X 134      45.740  82.830  67.810  0.00  0.00            
ATOM   2070  HA  TYR X 134      44.970  83.080  67.080  0.00  0.00            
ATOM   2071  CB  TYR X 134      45.340  83.270  69.210  0.00  0.00            
ATOM   2072  HB1 TYR X 134      45.970  82.950  70.040  0.00  0.00            
ATOM   2073  HB2 TYR X 134      44.370  82.790  69.360  0.00  0.00            
ATOM   2074  CG  TYR X 134      45.070  84.750  69.240  0.00  0.00            
ATOM   2075  CD1 TYR X 134      43.930  85.290  68.630  0.00  0.00            
ATOM   2076  HD1 TYR X 134      43.180  84.670  68.150  0.00  0.00            
ATOM   2077  CE1 TYR X 134      43.640  86.650  68.810  0.00  0.00            
ATOM   2078  HE1 TYR X 134      42.690  87.070  68.500  0.00  0.00            
ATOM   2079  CZ  TYR X 134      44.530  87.510  69.480  0.00  0.00            
ATOM   2080  OH  TYR X 134      44.130  88.780  69.790  0.00  0.00            
ATOM   2081  HH  TYR X 134      43.260  89.010  69.450  0.00  0.00            
ATOM   2082  CE2 TYR X 134      45.710  86.940  69.990  0.00  0.00            
ATOM   2083  HE2 TYR X 134      46.350  87.610  70.540  0.00  0.00            
ATOM   2084  CD2 TYR X 134      45.990  85.570  69.900  0.00  0.00            
ATOM   2085  HD2 TYR X 134      46.940  85.190  70.270  0.00  0.00            
ATOM   2086  C   TYR X 134      47.030  83.500  67.360  0.00  0.00            
ATOM   2087  O   TYR X 134      48.120  82.940  67.330  0.00  0.00            
ATOM   2088  N   SER X 135      47.050  84.790  66.990  0.00  0.00            
ATOM   2089  H   SER X 135      46.160  85.220  67.170  0.00  0.00            
ATOM   2090  CA  SER X 135      48.200  85.540  66.540  0.00  0.00            
ATOM   2091  HA  SER X 135      48.490  85.150  65.570  0.00  0.00            
ATOM   2092  CB  SER X 135      47.850  86.990  66.190  0.00  0.00            
ATOM   2093  HB1 SER X 135      48.750  87.600  66.190  0.00  0.00            
ATOM   2094  HB2 SER X 135      47.200  87.250  67.030  0.00  0.00            
ATOM   2095  OG  SER X 135      47.050  87.050  65.040  0.00  0.00            
ATOM   2096  HG  SER X 135      46.200  86.620  65.150  0.00  0.00            
ATOM   2097  C   SER X 135      49.470  85.620  67.380  0.00  0.00            
ATOM   2098  O   SER X 135      49.470  85.200  68.530  0.00  0.00            
ATOM   2099  N   ARG X 136      50.560  86.180  66.860  0.00  0.00            
ATOM   2100  H   ARG X 136      50.520  86.420  65.870  0.00  0.00            
ATOM   2101  CA  ARG X 136      51.780  86.380  67.610  0.00  0.00            
ATOM   2102  HA  ARG X 136      52.050  85.480  68.150  0.00  0.00            
ATOM   2103  CB  ARG X 136      52.920  86.590  66.610  0.00  0.00            
ATOM   2104  HB1 ARG X 136      52.870  87.560  66.120  0.00  0.00            
ATOM   2105  HB2 ARG X 136      52.740  85.900  65.790  0.00  0.00            
ATOM   2106  CG  ARG X 136      54.320  86.490  67.210  0.00  0.00            
ATOM   2107  HG1 ARG X 136      54.510  87.360  67.840  0.00  0.00            
ATOM   2108  HG2 ARG X 136      54.980  86.630  66.350  0.00  0.00            
ATOM   2109  CD  ARG X 136      54.580  85.130  67.850  0.00  0.00            
ATOM   2110  HD1 ARG X 136      54.200  84.340  67.210  0.00  0.00            
ATOM   2111  HD2 ARG X 136      54.090  84.990  68.820  0.00  0.00            
ATOM   2112  NE  ARG X 136      56.010  84.850  67.910  0.00  0.00            
ATOM   2113  HE  ARG X 136      56.550  84.610  67.080  0.00  0.00            
ATOM   2114  CZ  ARG X 136      56.840  84.780  68.960  0.00  0.00            
ATOM   2115  NH1 ARG X 136      56.590  85.240  70.190  0.00  0.00            
ATOM   2116 HH11 ARG X 136      55.730  85.700  70.430  0.00  0.00            
ATOM   2117 HH12 ARG X 136      57.260  85.000  70.910  0.00  0.00            
ATOM   2118  NH2 ARG X 136      57.980  84.090  68.810  0.00  0.00            
ATOM   2119 HH21 ARG X 136      58.150  83.900  67.830  0.00  0.00            
ATOM   2120 HH22 ARG X 136      58.760  84.090  69.450  0.00  0.00            
ATOM   2121  C   ARG X 136      51.670  87.510  68.620  0.00  0.00            
ATOM   2122  O   ARG X 136      51.170  88.610  68.380  0.00  0.00            
ATOM   2123  N   VAL X 137      52.310  87.280  69.770  0.00  0.00            
ATOM   2124  H   VAL X 137      52.710  86.350  69.830  0.00  0.00            
ATOM   2125  CA  VAL X 137      52.490  88.140  70.920  0.00  0.00            
ATOM   2126  HA  VAL X 137      52.130  89.140  70.650  0.00  0.00            
ATOM   2127  CB  VAL X 137      51.540  87.780  72.050  0.00  0.00            
ATOM   2128  HB  VAL X 137      51.670  88.500  72.860  0.00  0.00            
ATOM   2129  CG1 VAL X 137      50.090  87.790  71.570  0.00  0.00            
ATOM   2130 HG11 VAL X 137      49.790  87.010  70.880  0.00  0.00            
ATOM   2131 HG12 VAL X 137      49.450  87.680  72.440  0.00  0.00            
ATOM   2132 HG13 VAL X 137      49.890  88.780  71.140  0.00  0.00            
ATOM   2133  CG2 VAL X 137      51.800  86.330  72.470  0.00  0.00            
ATOM   2134 HG21 VAL X 137      51.080  86.100  73.260  0.00  0.00            
ATOM   2135 HG22 VAL X 137      51.640  85.570  71.710  0.00  0.00            
ATOM   2136 HG23 VAL X 137      52.800  86.250  72.890  0.00  0.00            
ATOM   2137  C   VAL X 137      53.940  88.320  71.340  0.00  0.00            
ATOM   2138  O   VAL X 137      54.730  87.380  71.260  0.00  0.00            
ATOM   2139  N   VAL X 138      54.270  89.550  71.740  0.00  0.00            
ATOM   2140  H   VAL X 138      53.560  90.270  71.730  0.00  0.00            
ATOM   2141  CA  VAL X 138      55.650  89.900  72.040  0.00  0.00            
ATOM   2142  HA  VAL X 138      56.220  88.980  72.170  0.00  0.00            
ATOM   2143  CB  VAL X 138      56.340  90.570  70.850  0.00  0.00            
ATOM   2144  HB  VAL X 138      57.140  91.190  71.260  0.00  0.00            
ATOM   2145  CG1 VAL X 138      56.830  89.570  69.810  0.00  0.00            
ATOM   2146 HG11 VAL X 138      57.250  90.060  68.930  0.00  0.00            
ATOM   2147 HG12 VAL X 138      57.720  89.090  70.220  0.00  0.00            
ATOM   2148 HG13 VAL X 138      56.060  88.890  69.450  0.00  0.00            
ATOM   2149  CG2 VAL X 138      55.400  91.550  70.150  0.00  0.00            
ATOM   2150 HG21 VAL X 138      54.460  91.100  69.830  0.00  0.00            
ATOM   2151 HG22 VAL X 138      55.100  92.310  70.870  0.00  0.00            
ATOM   2152 HG23 VAL X 138      55.990  91.900  69.300  0.00  0.00            
ATOM   2153  C   VAL X 138      55.890  90.760  73.270  0.00  0.00            
ATOM   2154  O   VAL X 138      55.020  91.530  73.670  0.00  0.00            
ATOM   2155  N   PHE X 139      57.090  90.610  73.840  0.00  0.00            
ATOM   2156  H   PHE X 139      57.760  90.010  73.370  0.00  0.00            
ATOM   2157  CA  PHE X 139      57.590  91.420  74.930  0.00  0.00            
ATOM   2158  HA  PHE X 139      56.890  92.240  75.110  0.00  0.00            
ATOM   2159  CB  PHE X 139      57.590  90.500  76.150  0.00  0.00            
ATOM   2160  HB1 PHE X 139      57.770  91.080  77.060  0.00  0.00            
ATOM   2161  HB2 PHE X 139      58.360  89.750  76.030  0.00  0.00            
ATOM   2162  CG  PHE X 139      56.290  89.790  76.470  0.00  0.00            
ATOM   2163  CD1 PHE X 139      55.290  90.380  77.240  0.00  0.00            
ATOM   2164  HD1 PHE X 139      55.450  91.290  77.800  0.00  0.00            
ATOM   2165  CE1 PHE X 139      54.030  89.770  77.330  0.00  0.00            
ATOM   2166  HE1 PHE X 139      53.170  90.170  77.840  0.00  0.00            
ATOM   2167  CZ  PHE X 139      53.840  88.500  76.770  0.00  0.00            
ATOM   2168  HZ  PHE X 139      52.840  88.100  76.850  0.00  0.00            
ATOM   2169  CE2 PHE X 139      54.860  87.870  76.040  0.00  0.00            
ATOM   2170  HE2 PHE X 139      54.650  86.960  75.490  0.00  0.00            
ATOM   2171  CD2 PHE X 139      56.050  88.570  75.820  0.00  0.00            
ATOM   2172  HD2 PHE X 139      56.840  88.130  75.240  0.00  0.00            
ATOM   2173  C   PHE X 139      58.920  92.060  74.600  0.00  0.00            
ATOM   2174  O   PHE X 139      59.750  91.530  73.860  0.00  0.00            
ATOM   2175  N   ASN X 140      59.270  93.050  75.420  0.00  0.00            
ATOM   2176  H   ASN X 140      58.490  93.430  75.960  0.00  0.00            
ATOM   2177  CA  ASN X 140      60.560  93.630  75.730  0.00  0.00            
ATOM   2178  HA  ASN X 140      61.140  93.320  74.860  0.00  0.00            
ATOM   2179  CB  ASN X 140      60.390  95.140  75.670  0.00  0.00            
ATOM   2180  HB1 ASN X 140      59.800  95.490  76.510  0.00  0.00            
ATOM   2181  HB2 ASN X 140      59.820  95.430  74.780  0.00  0.00            
ATOM   2182  CG  ASN X 140      61.760  95.820  75.590  0.00  0.00            
ATOM   2183  OD1 ASN X 140      62.490  95.710  74.610  0.00  0.00            
ATOM   2184  ND2 ASN X 140      62.220  96.400  76.700  0.00  0.00            
ATOM   2185 HD21 ASN X 140      61.520  96.530  77.420  0.00  0.00            
ATOM   2186 HD22 ASN X 140      63.130  96.840  76.740  0.00  0.00            
ATOM   2187  C   ASN X 140      61.140  93.070  77.020  0.00  0.00            
ATOM   2188  O   ASN X 140      62.090  92.300  76.890  0.00  0.00            
ATOM   2189  N   GLU X 141      60.580  93.480  78.160  0.00  0.00            
ATOM   2190  H   GLU X 141      59.820  94.140  78.110  0.00  0.00            
ATOM   2191  CA  GLU X 141      60.720  92.920  79.490  0.00  0.00            
ATOM   2192  HA  GLU X 141      61.290  92.000  79.360  0.00  0.00            
ATOM   2193  CB  GLU X 141      61.510  93.750  80.500  0.00  0.00            
ATOM   2194  HB1 GLU X 141      62.540  93.990  80.230  0.00  0.00            
ATOM   2195  HB2 GLU X 141      61.530  93.320  81.500  0.00  0.00            
ATOM   2196  CG  GLU X 141      60.930  95.100  80.910  0.00  0.00            
ATOM   2197  HG1 GLU X 141      61.270  95.410  81.900  0.00  0.00            
ATOM   2198  HG2 GLU X 141      59.840  95.020  80.890  0.00  0.00            
ATOM   2199  CD  GLU X 141      61.210  96.250  79.950  0.00  0.00            
ATOM   2200  OE1 GLU X 141      62.280  96.880  80.030  0.00  0.00            
ATOM   2201  OE2 GLU X 141      60.340  96.550  79.100  0.00  0.00            
ATOM   2202  C   GLU X 141      59.330  92.490  79.940  0.00  0.00            
ATOM   2203  O   GLU X 141      58.370  93.140  79.530  0.00  0.00            
ATOM   2204  N   ILE X 142      59.220  91.390  80.690  0.00  0.00            
ATOM   2205  H   ILE X 142      60.030  90.880  80.980  0.00  0.00            
ATOM   2206  CA  ILE X 142      57.930  90.750  80.910  0.00  0.00            
ATOM   2207  HA  ILE X 142      57.340  91.070  80.050  0.00  0.00            
ATOM   2208  CB  ILE X 142      57.990  89.230  80.920  0.00  0.00            
ATOM   2209  HB  ILE X 142      58.300  88.770  81.860  0.00  0.00            
ATOM   2210  CG2 ILE X 142      56.540  88.830  80.640  0.00  0.00            
ATOM   2211 HG21 ILE X 142      56.410  88.960  79.570  0.00  0.00            
ATOM   2212 HG22 ILE X 142      56.390  87.750  80.710  0.00  0.00            
ATOM   2213 HG23 ILE X 142      55.830  89.290  81.320  0.00  0.00            
ATOM   2214  CG1 ILE X 142      58.940  88.670  79.860  0.00  0.00            
ATOM   2215 HG11 ILE X 142      59.950  88.970  80.140  0.00  0.00            
ATOM   2216 HG12 ILE X 142      58.730  89.120  78.890  0.00  0.00            
ATOM   2217  CD  ILE X 142      58.950  87.160  79.710  0.00  0.00            
ATOM   2218  HD1 ILE X 142      58.030  86.750  79.300  0.00  0.00            
ATOM   2219  HD2 ILE X 142      59.860  86.930  79.150  0.00  0.00            
ATOM   2220  HD3 ILE X 142      59.090  86.730  80.700  0.00  0.00            
ATOM   2221  C   ILE X 142      57.380  91.430  82.160  0.00  0.00            
ATOM   2222  O   ILE X 142      57.690  90.920  83.230  0.00  0.00            
ATOM   2223  N   THR X 143      56.590  92.490  82.000  0.00  0.00            
ATOM   2224  H   THR X 143      56.550  92.970  81.110  0.00  0.00            
ATOM   2225  CA  THR X 143      55.950  93.230  83.080  0.00  0.00            
ATOM   2226  HA  THR X 143      56.340  92.830  84.020  0.00  0.00            
ATOM   2227  CB  THR X 143      56.260  94.720  83.010  0.00  0.00            
ATOM   2228  HB  THR X 143      55.730  95.290  83.770  0.00  0.00            
ATOM   2229  CG2 THR X 143      57.750  94.980  83.160  0.00  0.00            
ATOM   2230 HG21 THR X 143      58.160  94.360  83.960  0.00  0.00            
ATOM   2231 HG22 THR X 143      58.190  94.750  82.180  0.00  0.00            
ATOM   2232 HG23 THR X 143      58.070  96.010  83.300  0.00  0.00            
ATOM   2233  OG1 THR X 143      55.910  95.140  81.710  0.00  0.00            
ATOM   2234  HG1 THR X 143      56.210  96.030  81.520  0.00  0.00            
ATOM   2235  C   THR X 143      54.440  93.050  83.120  0.00  0.00            
ATOM   2236  O   THR X 143      53.830  92.630  82.140  0.00  0.00            
ATOM   2237  N   LYS X 144      53.800  93.390  84.240  0.00  0.00            
ATOM   2238  H   LYS X 144      54.350  93.820  84.970  0.00  0.00            
ATOM   2239  CA  LYS X 144      52.370  93.360  84.480  0.00  0.00            
ATOM   2240  HA  LYS X 144      52.020  92.330  84.460  0.00  0.00            
ATOM   2241  CB  LYS X 144      52.200  93.840  85.920  0.00  0.00            
ATOM   2242  HB1 LYS X 144      52.640  94.830  86.030  0.00  0.00            
ATOM   2243  HB2 LYS X 144      52.760  93.180  86.580  0.00  0.00            
ATOM   2244  CG  LYS X 144      50.760  93.850  86.440  0.00  0.00            
ATOM   2245  HG1 LYS X 144      50.390  92.830  86.410  0.00  0.00            
ATOM   2246  HG2 LYS X 144      50.170  94.570  85.880  0.00  0.00            
ATOM   2247  CD  LYS X 144      50.630  94.160  87.930  0.00  0.00            
ATOM   2248  HD1 LYS X 144      51.230  93.510  88.560  0.00  0.00            
ATOM   2249  HD2 LYS X 144      49.560  94.070  88.120  0.00  0.00            
ATOM   2250  CE  LYS X 144      51.060  95.580  88.280  0.00  0.00            
ATOM   2251  HE1 LYS X 144      50.210  96.230  88.050  0.00  0.00            
ATOM   2252  HE2 LYS X 144      51.940  95.900  87.710  0.00  0.00            
ATOM   2253  NZ  LYS X 144      51.320  95.730  89.720  0.00  0.00            
ATOM   2254  HZ1 LYS X 144      51.760  96.630  89.810  0.00  0.00            
ATOM   2255  HZ2 LYS X 144      50.440  95.720  90.220  0.00  0.00            
ATOM   2256  HZ3 LYS X 144      51.910  95.040  90.160  0.00  0.00            
ATOM   2257  C   LYS X 144      51.600  94.190  83.470  0.00  0.00            
ATOM   2258  O   LYS X 144      50.690  93.670  82.820  0.00  0.00            
ATOM   2259  N   ASN X 145      52.000  95.420  83.120  0.00  0.00            
ATOM   2260  H   ASN X 145      52.800  95.730  83.670  0.00  0.00            
ATOM   2261  CA  ASN X 145      51.440  96.260  82.090  0.00  0.00            
ATOM   2262  HA  ASN X 145      50.420  96.570  82.340  0.00  0.00            
ATOM   2263  CB  ASN X 145      52.390  97.450  82.040  0.00  0.00            
ATOM   2264  HB1 ASN X 145      53.410  97.060  81.970  0.00  0.00            
ATOM   2265  HB2 ASN X 145      52.270  98.010  82.970  0.00  0.00            
ATOM   2266  CG  ASN X 145      52.080  98.490  80.980  0.00  0.00            
ATOM   2267  OD1 ASN X 145      51.070  98.410  80.280  0.00  0.00            
ATOM   2268  ND2 ASN X 145      52.990  99.460  80.810  0.00  0.00            
ATOM   2269 HD21 ASN X 145      53.770  99.560  81.440  0.00  0.00            
ATOM   2270 HD22 ASN X 145      52.910 100.140  80.070  0.00  0.00            
ATOM   2271  C   ASN X 145      51.420  95.540  80.750  0.00  0.00            
ATOM   2272  O   ASN X 145      50.370  95.520  80.110  0.00  0.00            
ATOM   2273  N   ALA X 146      52.560  94.960  80.360  0.00  0.00            
ATOM   2274  H   ALA X 146      53.290  94.830  81.050  0.00  0.00            
ATOM   2275  CA  ALA X 146      52.760  94.360  79.060  0.00  0.00            
ATOM   2276  HA  ALA X 146      52.300  95.030  78.330  0.00  0.00            
ATOM   2277  CB  ALA X 146      54.280  94.330  78.910  0.00  0.00            
ATOM   2278  HB1 ALA X 146      54.750  95.310  79.000  0.00  0.00            
ATOM   2279  HB2 ALA X 146      54.670  93.690  79.700  0.00  0.00            
ATOM   2280  HB3 ALA X 146      54.440  93.990  77.890  0.00  0.00            
ATOM   2281  C   ALA X 146      52.050  93.030  78.860  0.00  0.00            
ATOM   2282  O   ALA X 146      51.760  92.690  77.720  0.00  0.00            
ATOM   2283  N   ILE X 147      51.780  92.260  79.920  0.00  0.00            
ATOM   2284  H   ILE X 147      52.230  92.410  80.820  0.00  0.00            
ATOM   2285  CA  ILE X 147      50.980  91.060  79.810  0.00  0.00            
ATOM   2286  HA  ILE X 147      51.230  90.520  78.900  0.00  0.00            
ATOM   2287  CB  ILE X 147      51.310  90.170  81.010  0.00  0.00            
ATOM   2288  HB  ILE X 147      51.310  90.850  81.860  0.00  0.00            
ATOM   2289  CG2 ILE X 147      50.330  89.060  81.370  0.00  0.00            
ATOM   2290 HG21 ILE X 147      49.360  89.500  81.620  0.00  0.00            
ATOM   2291 HG22 ILE X 147      50.210  88.280  80.620  0.00  0.00            
ATOM   2292 HG23 ILE X 147      50.750  88.560  82.240  0.00  0.00            
ATOM   2293  CG1 ILE X 147      52.710  89.600  80.800  0.00  0.00            
ATOM   2294 HG11 ILE X 147      53.290  89.640  81.720  0.00  0.00            
ATOM   2295 HG12 ILE X 147      53.270  90.280  80.160  0.00  0.00            
ATOM   2296  CD  ILE X 147      52.870  88.170  80.280  0.00  0.00            
ATOM   2297  HD1 ILE X 147      52.450  87.480  81.000  0.00  0.00            
ATOM   2298  HD2 ILE X 147      52.280  88.130  79.370  0.00  0.00            
ATOM   2299  HD3 ILE X 147      53.880  87.890  79.980  0.00  0.00            
ATOM   2300  C   ILE X 147      49.530  91.390  79.520  0.00  0.00            
ATOM   2301  O   ILE X 147      48.800  90.660  78.860  0.00  0.00            
ATOM   2302  N   ARG X 148      49.090  92.510  80.120  0.00  0.00            
ATOM   2303  H   ARG X 148      49.780  93.060  80.610  0.00  0.00            
ATOM   2304  CA  ARG X 148      47.770  93.090  80.100  0.00  0.00            
ATOM   2305  HA  ARG X 148      47.000  92.320  80.140  0.00  0.00            
ATOM   2306  CB  ARG X 148      47.490  93.910  81.360  0.00  0.00            
ATOM   2307  HB1 ARG X 148      46.500  94.330  81.160  0.00  0.00            
ATOM   2308  HB2 ARG X 148      48.230  94.690  81.510  0.00  0.00            
ATOM   2309  CG  ARG X 148      47.360  92.960  82.550  0.00  0.00            
ATOM   2310  HG1 ARG X 148      48.260  92.340  82.620  0.00  0.00            
ATOM   2311  HG2 ARG X 148      46.560  92.250  82.400  0.00  0.00            
ATOM   2312  CD  ARG X 148      47.240  93.730  83.870  0.00  0.00            
ATOM   2313  HD1 ARG X 148      46.570  94.570  83.670  0.00  0.00            
ATOM   2314  HD2 ARG X 148      48.200  94.190  84.120  0.00  0.00            
ATOM   2315  NE  ARG X 148      46.780  92.900  84.970  0.00  0.00            
ATOM   2316  HE  ARG X 148      46.430  91.980  84.720  0.00  0.00            
ATOM   2317  CZ  ARG X 148      46.770  93.210  86.280  0.00  0.00            
ATOM   2318  NH1 ARG X 148      47.100  94.380  86.840  0.00  0.00            
ATOM   2319 HH11 ARG X 148      47.410  95.140  86.240  0.00  0.00            
ATOM   2320 HH12 ARG X 148      47.100  94.570  87.830  0.00  0.00            
ATOM   2321  NH2 ARG X 148      46.340  92.260  87.120  0.00  0.00            
ATOM   2322 HH21 ARG X 148      45.910  91.460  86.690  0.00  0.00            
ATOM   2323 HH22 ARG X 148      46.330  92.460  88.110  0.00  0.00            
ATOM   2324  C   ARG X 148      47.400  93.820  78.820  0.00  0.00            
ATOM   2325  O   ARG X 148      46.220  94.100  78.640  0.00  0.00            
ATOM   2326  N   GLN X 149      48.400  94.070  77.970  0.00  0.00            
ATOM   2327  H   GLN X 149      49.340  93.730  78.130  0.00  0.00            
ATOM   2328  CA  GLN X 149      48.210  94.480  76.590  0.00  0.00            
ATOM   2329  HA  GLN X 149      47.190  94.200  76.320  0.00  0.00            
ATOM   2330  CB  GLN X 149      48.240  96.010  76.600  0.00  0.00            
ATOM   2331  HB1 GLN X 149      48.550  96.240  75.590  0.00  0.00            
ATOM   2332  HB2 GLN X 149      49.040  96.360  77.250  0.00  0.00            
ATOM   2333  CG  GLN X 149      47.080  96.890  77.060  0.00  0.00            
ATOM   2334  HG1 GLN X 149      47.270  97.950  76.890  0.00  0.00            
ATOM   2335  HG2 GLN X 149      47.010  96.780  78.150  0.00  0.00            
ATOM   2336  CD  GLN X 149      45.820  96.670  76.230  0.00  0.00            
ATOM   2337  OE1 GLN X 149      45.780  96.040  75.180  0.00  0.00            
ATOM   2338  NE2 GLN X 149      44.760  97.430  76.520  0.00  0.00            
ATOM   2339 HE21 GLN X 149      44.750  97.860  77.430  0.00  0.00            
ATOM   2340 HE22 GLN X 149      43.890  97.280  76.030  0.00  0.00            
ATOM   2341  C   GLN X 149      49.120  93.610  75.750  0.00  0.00            
ATOM   2342  O   GLN X 149      50.230  94.030  75.420  0.00  0.00            
ATOM   2343  N   ALA X 150      48.640  92.380  75.530  0.00  0.00            
ATOM   2344  H   ALA X 150      47.770  92.130  75.980  0.00  0.00            
ATOM   2345  CA  ALA X 150      49.330  91.510  74.600  0.00  0.00            
ATOM   2346  HA  ALA X 150      49.900  92.070  73.860  0.00  0.00            
ATOM   2347  CB  ALA X 150      50.390  90.850  75.470  0.00  0.00            
ATOM   2348  HB1 ALA X 150      49.870  90.430  76.340  0.00  0.00            
ATOM   2349  HB2 ALA X 150      50.760  90.040  74.840  0.00  0.00            
ATOM   2350  HB3 ALA X 150      51.160  91.600  75.650  0.00  0.00            
ATOM   2351  C   ALA X 150      48.370  90.540  73.930  0.00  0.00            
ATOM   2352  O   ALA X 150      48.110  90.560  72.720  0.00  0.00            
ATOM   2353  N   PHE X 151      47.560  89.830  74.710  0.00  0.00            
ATOM   2354  H   PHE X 151      47.560  90.040  75.700  0.00  0.00            
ATOM   2355  CA  PHE X 151      46.610  88.840  74.250  0.00  0.00            
ATOM   2356  HA  PHE X 151      47.150  88.210  73.530  0.00  0.00            
ATOM   2357  CB  PHE X 151      46.330  87.880  75.400  0.00  0.00            
ATOM   2358  HB1 PHE X 151      45.790  87.040  74.960  0.00  0.00            
ATOM   2359  HB2 PHE X 151      45.580  88.310  76.070  0.00  0.00            
ATOM   2360  CG  PHE X 151      47.570  87.380  76.090  0.00  0.00            
ATOM   2361  CD1 PHE X 151      47.830  88.000  77.320  0.00  0.00            
ATOM   2362  HD1 PHE X 151      47.060  88.680  77.660  0.00  0.00            
ATOM   2363  CE1 PHE X 151      48.960  87.620  78.060  0.00  0.00            
ATOM   2364  HE1 PHE X 151      49.120  88.130  79.000  0.00  0.00            
ATOM   2365  CZ  PHE X 151      49.870  86.720  77.490  0.00  0.00            
ATOM   2366  HZ  PHE X 151      50.800  86.510  77.990  0.00  0.00            
ATOM   2367  CE2 PHE X 151      49.660  86.150  76.230  0.00  0.00            
ATOM   2368  HE2 PHE X 151      50.370  85.450  75.830  0.00  0.00            
ATOM   2369  CD2 PHE X 151      48.470  86.460  75.550  0.00  0.00            
ATOM   2370  HD2 PHE X 151      48.230  86.060  74.580  0.00  0.00            
ATOM   2371  C   PHE X 151      45.390  89.250  73.440  0.00  0.00            
ATOM   2372  O   PHE X 151      44.480  88.440  73.240  0.00  0.00            
ATOM   2373  N   ASN X 152      45.310  90.480  72.930  0.00  0.00            
ATOM   2374  H   ASN X 152      46.110  91.050  73.140  0.00  0.00            
ATOM   2375  CA  ASN X 152      44.400  91.070  71.970  0.00  0.00            
ATOM   2376  HA  ASN X 152      43.640  90.360  71.640  0.00  0.00            
ATOM   2377  CB  ASN X 152      43.570  92.140  72.680  0.00  0.00            
ATOM   2378  HB1 ASN X 152      43.000  91.750  73.530  0.00  0.00            
ATOM   2379  HB2 ASN X 152      42.860  92.610  72.000  0.00  0.00            
ATOM   2380  CG  ASN X 152      44.390  93.320  73.160  0.00  0.00            
ATOM   2381  OD1 ASN X 152      45.610  93.330  73.150  0.00  0.00            
ATOM   2382  ND2 ASN X 152      43.760  94.400  73.650  0.00  0.00            
ATOM   2383 HD21 ASN X 152      42.800  94.280  73.950  0.00  0.00            
ATOM   2384 HD22 ASN X 152      44.310  95.060  74.170  0.00  0.00            
ATOM   2385  C   ASN X 152      45.030  91.660  70.710  0.00  0.00            
ATOM   2386  O   ASN X 152      44.340  92.150  69.830  0.00  0.00            
ATOM   2387  N   LYS X 153      46.340  91.450  70.560  0.00  0.00            
ATOM   2388  H   LYS X 153      46.690  90.830  71.270  0.00  0.00            
ATOM   2389  CA  LYS X 153      47.240  91.930  69.520  0.00  0.00            
ATOM   2390  HA  LYS X 153      46.840  92.870  69.130  0.00  0.00            
ATOM   2391  CB  LYS X 153      48.600  92.340  70.070  0.00  0.00            
ATOM   2392  HB1 LYS X 153      49.200  92.630  69.210  0.00  0.00            
ATOM   2393  HB2 LYS X 153      49.140  91.450  70.420  0.00  0.00            
ATOM   2394  CG  LYS X 153      48.830  93.350  71.190  0.00  0.00            
ATOM   2395  HG1 LYS X 153      49.880  93.280  71.480  0.00  0.00            
ATOM   2396  HG2 LYS X 153      48.210  93.050  72.030  0.00  0.00            
ATOM   2397  CD  LYS X 153      48.510  94.790  70.810  0.00  0.00            
ATOM   2398  HD1 LYS X 153      47.590  94.920  70.240  0.00  0.00            
ATOM   2399  HD2 LYS X 153      49.360  95.090  70.200  0.00  0.00            
ATOM   2400  CE  LYS X 153      48.550  95.790  71.960  0.00  0.00            
ATOM   2401  HE1 LYS X 153      48.430  96.760  71.480  0.00  0.00            
ATOM   2402  HE2 LYS X 153      49.440  95.690  72.580  0.00  0.00            
ATOM   2403  NZ  LYS X 153      47.370  95.690  72.840  0.00  0.00            
ATOM   2404  HZ1 LYS X 153      47.170  94.760  73.180  0.00  0.00            
ATOM   2405  HZ2 LYS X 153      47.540  96.290  73.640  0.00  0.00            
ATOM   2406  HZ3 LYS X 153      46.550  96.010  72.340  0.00  0.00            
ATOM   2407  C   LYS X 153      47.440  90.930  68.390  0.00  0.00            
ATOM   2408  O   LYS X 153      47.490  89.720  68.570  0.00  0.00            
ATOM   2409  N   PRO X 154      47.540  91.470  67.170  0.00  0.00            
ATOM   2410  CD  PRO X 154      47.370  92.850  66.770  0.00  0.00            
ATOM   2411  HD1 PRO X 154      48.180  93.510  67.090  0.00  0.00            
ATOM   2412  HD2 PRO X 154      46.390  93.170  67.110  0.00  0.00            
ATOM   2413  CG  PRO X 154      47.320  92.930  65.250  0.00  0.00            
ATOM   2414  HG1 PRO X 154      48.330  93.200  64.920  0.00  0.00            
ATOM   2415  HG2 PRO X 154      46.540  93.640  64.970  0.00  0.00            
ATOM   2416  CB  PRO X 154      47.020  91.490  64.820  0.00  0.00            
ATOM   2417  HB1 PRO X 154      47.370  91.360  63.800  0.00  0.00            
ATOM   2418  HB2 PRO X 154      45.970  91.240  64.930  0.00  0.00            
ATOM   2419  CA  PRO X 154      47.730  90.730  65.940  0.00  0.00            
ATOM   2420  HA  PRO X 154      47.410  89.690  65.950  0.00  0.00            
ATOM   2421  C   PRO X 154      49.230  90.590  65.700  0.00  0.00            
ATOM   2422  O   PRO X 154      49.990  91.340  66.300  0.00  0.00            
ATOM   2423  N   GLY X 155      49.540  89.660  64.790  0.00  0.00            
ATOM   2424  H   GLY X 155      48.810  89.060  64.440  0.00  0.00            
ATOM   2425  CA  GLY X 155      50.860  89.450  64.240  0.00  0.00            
ATOM   2426  HA1 GLY X 155      51.540  89.910  64.960  0.00  0.00            
ATOM   2427  HA2 GLY X 155      50.970  90.000  63.310  0.00  0.00            
ATOM   2428  C   GLY X 155      51.140  87.980  63.960  0.00  0.00            
ATOM   2429  O   GLY X 155      50.330  87.090  64.250  0.00  0.00            
ATOM   2430  N   GLU X 156      52.240  87.540  63.350  0.00  0.00            
ATOM   2431  H   GLU X 156      52.940  88.170  62.970  0.00  0.00            
ATOM   2432  CA  GLU X 156      52.340  86.210  62.800  0.00  0.00            
ATOM   2433  HA  GLU X 156      51.810  85.560  63.500  0.00  0.00            
ATOM   2434  CB  GLU X 156      51.670  86.170  61.430  0.00  0.00            
ATOM   2435  HB1 GLU X 156      52.310  86.670  60.710  0.00  0.00            
ATOM   2436  HB2 GLU X 156      50.680  86.610  61.380  0.00  0.00            
ATOM   2437  CG  GLU X 156      51.540  84.790  60.790  0.00  0.00            
ATOM   2438  HG1 GLU X 156      52.560  84.420  60.710  0.00  0.00            
ATOM   2439  HG2 GLU X 156      51.150  84.970  59.790  0.00  0.00            
ATOM   2440  CD  GLU X 156      50.700  83.810  61.600  0.00  0.00            
ATOM   2441  OE1 GLU X 156      51.210  83.140  62.520  0.00  0.00            
ATOM   2442  OE2 GLU X 156      49.460  83.720  61.490  0.00  0.00            
ATOM   2443  C   GLU X 156      53.810  85.800  62.720  0.00  0.00            
ATOM   2444  O   GLU X 156      54.660  86.650  62.490  0.00  0.00            
ATOM   2445  N   LEU X 157      54.090  84.510  62.880  0.00  0.00            
ATOM   2446  H   LEU X 157      53.280  83.930  63.050  0.00  0.00            
ATOM   2447  CA  LEU X 157      55.370  83.830  62.750  0.00  0.00            
ATOM   2448  HA  LEU X 157      56.000  83.980  63.630  0.00  0.00            
ATOM   2449  CB  LEU X 157      55.130  82.330  62.830  0.00  0.00            
ATOM   2450  HB1 LEU X 157      56.140  81.940  62.800  0.00  0.00            
ATOM   2451  HB2 LEU X 157      54.620  82.190  61.870  0.00  0.00            
ATOM   2452  CG  LEU X 157      54.370  81.650  63.960  0.00  0.00            
ATOM   2453  HG  LEU X 157      53.320  81.760  63.660  0.00  0.00            
ATOM   2454  CD1 LEU X 157      54.600  80.140  63.890  0.00  0.00            
ATOM   2455 HD11 LEU X 157      54.320  79.770  62.900  0.00  0.00            
ATOM   2456 HD12 LEU X 157      55.670  80.050  64.040  0.00  0.00            
ATOM   2457 HD13 LEU X 157      53.950  79.600  64.570  0.00  0.00            
ATOM   2458  CD2 LEU X 157      54.700  82.120  65.380  0.00  0.00            
ATOM   2459 HD21 LEU X 157      54.470  83.190  65.450  0.00  0.00            
ATOM   2460 HD22 LEU X 157      54.060  81.660  66.130  0.00  0.00            
ATOM   2461 HD23 LEU X 157      55.760  82.080  65.600  0.00  0.00            
ATOM   2462  C   LEU X 157      56.160  84.230  61.510  0.00  0.00            
ATOM   2463  O   LEU X 157      55.680  84.170  60.380  0.00  0.00            
ATOM   2464  N   ASN X 158      57.460  84.430  61.720  0.00  0.00            
ATOM   2465  H   ASN X 158      57.840  84.370  62.650  0.00  0.00            
ATOM   2466  CA  ASN X 158      58.330  84.750  60.600  0.00  0.00            
ATOM   2467  HA  ASN X 158      57.640  85.200  59.890  0.00  0.00            
ATOM   2468  CB  ASN X 158      59.310  85.820  61.070  0.00  0.00            
ATOM   2469  HB1 ASN X 158      59.880  85.520  61.940  0.00  0.00            
ATOM   2470  HB2 ASN X 158      58.760  86.730  61.320  0.00  0.00            
ATOM   2471  CG  ASN X 158      60.190  86.230  59.900  0.00  0.00            
ATOM   2472  OD1 ASN X 158      61.300  85.730  59.730  0.00  0.00            
ATOM   2473  ND2 ASN X 158      59.670  87.010  58.950  0.00  0.00            
ATOM   2474 HD21 ASN X 158      58.770  87.430  59.140  0.00  0.00            
ATOM   2475 HD22 ASN X 158      60.120  87.120  58.050  0.00  0.00            
ATOM   2476  C   ASN X 158      59.000  83.540  59.960  0.00  0.00            
ATOM   2477  O   ASN X 158      59.690  82.830  60.690  0.00  0.00            
ATOM   2478  N   ILE X 159      58.840  83.270  58.660  0.00  0.00            
ATOM   2479  H   ILE X 159      58.230  83.910  58.160  0.00  0.00            
ATOM   2480  CA  ILE X 159      59.360  82.080  58.020  0.00  0.00            
ATOM   2481  HA  ILE X 159      58.900  81.250  58.560  0.00  0.00            
ATOM   2482  CB  ILE X 159      58.960  82.080  56.550  0.00  0.00            
ATOM   2483  HB  ILE X 159      57.880  82.190  56.610  0.00  0.00            
ATOM   2484  CG2 ILE X 159      59.460  83.240  55.680  0.00  0.00            
ATOM   2485 HG21 ILE X 159      59.600  84.160  56.240  0.00  0.00            
ATOM   2486 HG22 ILE X 159      60.370  82.960  55.150  0.00  0.00            
ATOM   2487 HG23 ILE X 159      58.770  83.380  54.850  0.00  0.00            
ATOM   2488  CG1 ILE X 159      59.180  80.710  55.920  0.00  0.00            
ATOM   2489 HG11 ILE X 159      58.910  79.920  56.620  0.00  0.00            
ATOM   2490 HG12 ILE X 159      60.240  80.570  55.710  0.00  0.00            
ATOM   2491  CD  ILE X 159      58.430  80.520  54.610  0.00  0.00            
ATOM   2492  HD1 ILE X 159      58.320  79.440  54.550  0.00  0.00            
ATOM   2493  HD2 ILE X 159      57.430  80.960  54.690  0.00  0.00            
ATOM   2494  HD3 ILE X 159      58.780  80.990  53.690  0.00  0.00            
ATOM   2495  C   ILE X 159      60.870  81.920  58.110  0.00  0.00            
ATOM   2496  O   ILE X 159      61.480  80.850  58.100  0.00  0.00            
ATOM   2497  N   ASP X 160      61.580  83.050  58.090  0.00  0.00            
ATOM   2498  H   ASP X 160      61.090  83.920  58.210  0.00  0.00            
ATOM   2499  CA  ASP X 160      63.000  83.180  57.840  0.00  0.00            
ATOM   2500  HA  ASP X 160      63.280  82.540  57.010  0.00  0.00            
ATOM   2501  CB  ASP X 160      63.410  84.600  57.480  0.00  0.00            
ATOM   2502  HB1 ASP X 160      64.500  84.650  57.360  0.00  0.00            
ATOM   2503  HB2 ASP X 160      63.250  85.280  58.310  0.00  0.00            
ATOM   2504  CG  ASP X 160      62.900  85.040  56.110  0.00  0.00            
ATOM   2505  OD1 ASP X 160      62.840  84.210  55.170  0.00  0.00            
ATOM   2506  OD2 ASP X 160      62.550  86.220  55.970  0.00  0.00            
ATOM   2507  C   ASP X 160      63.750  82.880  59.130  0.00  0.00            
ATOM   2508  O   ASP X 160      64.820  82.280  59.080  0.00  0.00            
ATOM   2509  N   ARG X 161      63.160  83.200  60.290  0.00  0.00            
ATOM   2510  H   ARG X 161      62.450  83.880  60.120  0.00  0.00            
ATOM   2511  CA  ARG X 161      63.560  82.820  61.630  0.00  0.00            
ATOM   2512  HA  ARG X 161      64.620  82.980  61.840  0.00  0.00            
ATOM   2513  CB  ARG X 161      62.720  83.420  62.760  0.00  0.00            
ATOM   2514  HB1 ARG X 161      62.930  82.890  63.690  0.00  0.00            
ATOM   2515  HB2 ARG X 161      61.700  83.200  62.450  0.00  0.00            
ATOM   2516  CG  ARG X 161      62.850  84.920  63.020  0.00  0.00            
ATOM   2517  HG1 ARG X 161      62.560  85.460  62.130  0.00  0.00            
ATOM   2518  HG2 ARG X 161      63.880  85.060  63.330  0.00  0.00            
ATOM   2519  CD  ARG X 161      61.910  85.270  64.180  0.00  0.00            
ATOM   2520  HD1 ARG X 161      62.130  84.660  65.050  0.00  0.00            
ATOM   2521  HD2 ARG X 161      60.880  84.970  63.970  0.00  0.00            
ATOM   2522  NE  ARG X 161      62.100  86.680  64.520  0.00  0.00            
ATOM   2523  HE  ARG X 161      63.050  86.910  64.780  0.00  0.00            
ATOM   2524  CZ  ARG X 161      61.170  87.630  64.360  0.00  0.00            
ATOM   2525  NH1 ARG X 161      59.900  87.320  64.070  0.00  0.00            
ATOM   2526 HH11 ARG X 161      59.520  86.380  64.130  0.00  0.00            
ATOM   2527 HH12 ARG X 161      59.370  88.040  63.620  0.00  0.00            
ATOM   2528  NH2 ARG X 161      61.370  88.950  64.480  0.00  0.00            
ATOM   2529 HH21 ARG X 161      62.330  89.260  64.500  0.00  0.00            
ATOM   2530 HH22 ARG X 161      60.560  89.550  64.410  0.00  0.00            
ATOM   2531  C   ARG X 161      63.500  81.300  61.650  0.00  0.00            
ATOM   2532  O   ARG X 161      64.520  80.780  62.100  0.00  0.00            
ATOM   2533  N   VAL X 162      62.500  80.620  61.090  0.00  0.00            
ATOM   2534  H   VAL X 162      61.760  81.140  60.640  0.00  0.00            
ATOM   2535  CA  VAL X 162      62.390  79.180  61.270  0.00  0.00            
ATOM   2536  HA  VAL X 162      62.700  78.960  62.290  0.00  0.00            
ATOM   2537  CB  VAL X 162      60.930  78.790  61.100  0.00  0.00            
ATOM   2538  HB  VAL X 162      60.610  78.900  60.060  0.00  0.00            
ATOM   2539  CG1 VAL X 162      60.750  77.290  61.270  0.00  0.00            
ATOM   2540 HG11 VAL X 162      61.440  76.680  60.680  0.00  0.00            
ATOM   2541 HG12 VAL X 162      60.960  77.150  62.330  0.00  0.00            
ATOM   2542 HG13 VAL X 162      59.730  76.980  61.040  0.00  0.00            
ATOM   2543  CG2 VAL X 162      60.110  79.690  62.020  0.00  0.00            
ATOM   2544 HG21 VAL X 162      59.250  79.050  62.270  0.00  0.00            
ATOM   2545 HG22 VAL X 162      60.610  79.880  62.970  0.00  0.00            
ATOM   2546 HG23 VAL X 162      59.670  80.550  61.520  0.00  0.00            
ATOM   2547  C   VAL X 162      63.280  78.480  60.250  0.00  0.00            
ATOM   2548  O   VAL X 162      64.010  77.580  60.670  0.00  0.00            
ATOM   2549  N   ASN X 163      63.450  79.050  59.060  0.00  0.00            
ATOM   2550  H   ASN X 163      62.930  79.900  58.890  0.00  0.00            
ATOM   2551  CA  ASN X 163      64.360  78.630  58.010  0.00  0.00            
ATOM   2552  HA  ASN X 163      64.270  77.550  57.890  0.00  0.00            
ATOM   2553  CB  ASN X 163      63.950  79.210  56.660  0.00  0.00            
ATOM   2554  HB1 ASN X 163      63.910  80.290  56.550  0.00  0.00            
ATOM   2555  HB2 ASN X 163      62.930  78.880  56.470  0.00  0.00            
ATOM   2556  CG  ASN X 163      64.680  78.490  55.530  0.00  0.00            
ATOM   2557  OD1 ASN X 163      64.570  77.280  55.410  0.00  0.00            
ATOM   2558  ND2 ASN X 163      65.470  79.230  54.750  0.00  0.00            
ATOM   2559 HD21 ASN X 163      65.290  80.220  54.790  0.00  0.00            
ATOM   2560 HD22 ASN X 163      66.210  78.730  54.290  0.00  0.00            
ATOM   2561  C   ASN X 163      65.830  78.880  58.330  0.00  0.00            
ATOM   2562  O   ASN X 163      66.610  77.960  58.070  0.00  0.00            
ATOM   2563  N   ALA X 164      66.150  79.900  59.120  0.00  0.00            
ATOM   2564  H   ALA X 164      65.480  80.630  59.300  0.00  0.00            
ATOM   2565  CA  ALA X 164      67.500  80.050  59.640  0.00  0.00            
ATOM   2566  HA  ALA X 164      68.200  79.830  58.830  0.00  0.00            
ATOM   2567  CB  ALA X 164      67.730  81.510  60.040  0.00  0.00            
ATOM   2568  HB1 ALA X 164      67.060  81.800  60.840  0.00  0.00            
ATOM   2569  HB2 ALA X 164      68.730  81.510  60.470  0.00  0.00            
ATOM   2570  HB3 ALA X 164      67.590  82.150  59.170  0.00  0.00            
ATOM   2571  C   ALA X 164      67.870  79.130  60.790  0.00  0.00            
ATOM   2572  O   ALA X 164      69.040  78.770  60.890  0.00  0.00            
ATOM   2573  N   GLN X 165      66.910  78.750  61.630  0.00  0.00            
ATOM   2574  H   GLN X 165      66.010  79.150  61.420  0.00  0.00            
ATOM   2575  CA  GLN X 165      67.060  77.700  62.620  0.00  0.00            
ATOM   2576  HA  GLN X 165      67.930  77.940  63.230  0.00  0.00            
ATOM   2577  CB  GLN X 165      65.890  77.720  63.610  0.00  0.00            
ATOM   2578  HB1 GLN X 165      64.910  77.490  63.170  0.00  0.00            
ATOM   2579  HB2 GLN X 165      65.920  78.690  64.100  0.00  0.00            
ATOM   2580  CG  GLN X 165      66.290  76.850  64.800  0.00  0.00            
ATOM   2581  HG1 GLN X 165      65.850  77.280  65.700  0.00  0.00            
ATOM   2582  HG2 GLN X 165      67.340  76.680  65.040  0.00  0.00            
ATOM   2583  CD  GLN X 165      65.820  75.410  64.670  0.00  0.00            
ATOM   2584  OE1 GLN X 165      65.280  74.900  63.700  0.00  0.00            
ATOM   2585  NE2 GLN X 165      65.760  74.710  65.810  0.00  0.00            
ATOM   2586 HE21 GLN X 165      65.910  75.150  66.700  0.00  0.00            
ATOM   2587 HE22 GLN X 165      65.110  73.930  65.790  0.00  0.00            
ATOM   2588  C   GLN X 165      67.270  76.320  62.020  0.00  0.00            
ATOM   2589  O   GLN X 165      68.160  75.600  62.470  0.00  0.00            
ATOM   2590  N   GLN X 166      66.490  75.900  61.020  0.00  0.00            
ATOM   2591  H   GLN X 166      65.670  76.430  60.770  0.00  0.00            
ATOM   2592  CA  GLN X 166      66.640  74.620  60.360  0.00  0.00            
ATOM   2593  HA  GLN X 166      66.650  73.860  61.150  0.00  0.00            
ATOM   2594  CB  GLN X 166      65.400  74.180  59.580  0.00  0.00            
ATOM   2595  HB1 GLN X 166      65.540  73.210  59.100  0.00  0.00            
ATOM   2596  HB2 GLN X 166      65.370  75.010  58.880  0.00  0.00            
ATOM   2597  CG  GLN X 166      64.100  74.180  60.380  0.00  0.00            
ATOM   2598  HG1 GLN X 166      64.080  75.090  60.980  0.00  0.00            
ATOM   2599  HG2 GLN X 166      64.150  73.350  61.080  0.00  0.00            
ATOM   2600  CD  GLN X 166      62.770  74.120  59.640  0.00  0.00            
ATOM   2601  OE1 GLN X 166      62.690  74.230  58.410  0.00  0.00            
ATOM   2602  NE2 GLN X 166      61.650  73.970  60.350  0.00  0.00            
ATOM   2603 HE21 GLN X 166      61.630  73.970  61.360  0.00  0.00            
ATOM   2604 HE22 GLN X 166      60.720  73.910  59.970  0.00  0.00            
ATOM   2605  C   GLN X 166      68.010  74.540  59.710  0.00  0.00            
ATOM   2606  O   GLN X 166      68.700  73.530  59.840  0.00  0.00            
ATOM   2607  N   ALA X 167      68.550  75.590  59.090  0.00  0.00            
ATOM   2608  H   ALA X 167      67.940  76.320  58.750  0.00  0.00            
ATOM   2609  CA  ALA X 167      69.910  75.680  58.600  0.00  0.00            
ATOM   2610  HA  ALA X 167      70.130  74.820  57.970  0.00  0.00            
ATOM   2611  CB  ALA X 167      70.100  76.970  57.800  0.00  0.00            
ATOM   2612  HB1 ALA X 167      71.170  77.050  57.610  0.00  0.00            
ATOM   2613  HB2 ALA X 167      69.610  76.930  56.830  0.00  0.00            
ATOM   2614  HB3 ALA X 167      69.770  77.860  58.340  0.00  0.00            
ATOM   2615  C   ALA X 167      70.880  75.520  59.760  0.00  0.00            
ATOM   2616  O   ALA X 167      71.870  74.790  59.660  0.00  0.00            
ATOM   2617  N   ARG X 168      70.660  76.200  60.890  0.00  0.00            
ATOM   2618  H   ARG X 168      69.830  76.770  60.820  0.00  0.00            
ATOM   2619  CA  ARG X 168      71.570  76.300  62.010  0.00  0.00            
ATOM   2620  HA  ARG X 168      72.550  76.530  61.600  0.00  0.00            
ATOM   2621  CB  ARG X 168      71.140  77.350  63.030  0.00  0.00            
ATOM   2622  HB1 ARG X 168      70.210  77.040  63.510  0.00  0.00            
ATOM   2623  HB2 ARG X 168      70.990  78.310  62.540  0.00  0.00            
ATOM   2624  CG  ARG X 168      72.150  77.660  64.130  0.00  0.00            
ATOM   2625  HG1 ARG X 168      72.420  76.780  64.720  0.00  0.00            
ATOM   2626  HG2 ARG X 168      71.650  78.390  64.770  0.00  0.00            
ATOM   2627  CD  ARG X 168      73.500  78.260  63.740  0.00  0.00            
ATOM   2628  HD1 ARG X 168      74.000  77.460  63.200  0.00  0.00            
ATOM   2629  HD2 ARG X 168      74.130  78.440  64.620  0.00  0.00            
ATOM   2630  NE  ARG X 168      73.300  79.460  62.930  0.00  0.00            
ATOM   2631  HE  ARG X 168      72.380  79.610  62.540  0.00  0.00            
ATOM   2632  CZ  ARG X 168      74.290  80.350  62.830  0.00  0.00            
ATOM   2633  NH1 ARG X 168      75.570  80.050  63.100  0.00  0.00            
ATOM   2634 HH11 ARG X 168      75.820  79.100  63.340  0.00  0.00            
ATOM   2635 HH12 ARG X 168      76.290  80.700  62.830  0.00  0.00            
ATOM   2636  NH2 ARG X 168      74.070  81.580  62.330  0.00  0.00            
ATOM   2637 HH21 ARG X 168      73.150  81.690  61.930  0.00  0.00            
ATOM   2638 HH22 ARG X 168      74.860  82.210  62.280  0.00  0.00            
ATOM   2639  C   ARG X 168      71.620  74.970  62.750  0.00  0.00            
ATOM   2640  O   ARG X 168      72.710  74.610  63.180  0.00  0.00            
ATOM   2641  N   ARG X 169      70.640  74.060  62.840  0.00  0.00            
ATOM   2642  H   ARG X 169      69.710  74.320  62.550  0.00  0.00            
ATOM   2643  CA  ARG X 169      70.860  72.710  63.330  0.00  0.00            
ATOM   2644  HA  ARG X 169      71.730  72.660  63.970  0.00  0.00            
ATOM   2645  CB  ARG X 169      69.660  72.220  64.130  0.00  0.00            
ATOM   2646  HB1 ARG X 169      70.060  71.300  64.550  0.00  0.00            
ATOM   2647  HB2 ARG X 169      68.780  72.010  63.520  0.00  0.00            
ATOM   2648  CG  ARG X 169      69.440  73.310  65.180  0.00  0.00            
ATOM   2649  HG1 ARG X 169      69.030  74.200  64.700  0.00  0.00            
ATOM   2650  HG2 ARG X 169      70.430  73.510  65.600  0.00  0.00            
ATOM   2651  CD  ARG X 169      68.610  72.640  66.260  0.00  0.00            
ATOM   2652  HD1 ARG X 169      68.960  71.620  66.450  0.00  0.00            
ATOM   2653  HD2 ARG X 169      67.680  72.620  65.690  0.00  0.00            
ATOM   2654  NE  ARG X 169      68.460  73.440  67.480  0.00  0.00            
ATOM   2655  HE  ARG X 169      67.560  73.810  67.760  0.00  0.00            
ATOM   2656  CZ  ARG X 169      69.390  73.540  68.440  0.00  0.00            
ATOM   2657  NH1 ARG X 169      70.590  72.960  68.420  0.00  0.00            
ATOM   2658 HH11 ARG X 169      70.750  72.340  67.630  0.00  0.00            
ATOM   2659 HH12 ARG X 169      71.210  72.960  69.210  0.00  0.00            
ATOM   2660  NH2 ARG X 169      68.950  74.160  69.540  0.00  0.00            
ATOM   2661 HH21 ARG X 169      67.990  74.460  69.520  0.00  0.00            
ATOM   2662 HH22 ARG X 169      69.580  74.230  70.330  0.00  0.00            
ATOM   2663  C   ARG X 169      71.210  71.760  62.200  0.00  0.00            
ATOM   2664  O   ARG X 169      71.910  70.780  62.460  0.00  0.00            
ATOM   2665  N   PHE X 170      70.900  72.060  60.930  0.00  0.00            
ATOM   2666  H   PHE X 170      70.270  72.810  60.680  0.00  0.00            
ATOM   2667  CA  PHE X 170      71.400  71.240  59.850  0.00  0.00            
ATOM   2668  HA  PHE X 170      71.010  70.230  60.020  0.00  0.00            
ATOM   2669  CB  PHE X 170      70.950  71.700  58.470  0.00  0.00            
ATOM   2670  HB1 PHE X 170      71.050  72.780  58.430  0.00  0.00            
ATOM   2671  HB2 PHE X 170      69.870  71.570  58.350  0.00  0.00            
ATOM   2672  CG  PHE X 170      71.560  71.100  57.230  0.00  0.00            
ATOM   2673  CD1 PHE X 170      71.090  69.900  56.680  0.00  0.00            
ATOM   2674  HD1 PHE X 170      70.330  69.330  57.200  0.00  0.00            
ATOM   2675  CE1 PHE X 170      71.490  69.510  55.400  0.00  0.00            
ATOM   2676  HE1 PHE X 170      71.140  68.560  55.010  0.00  0.00            
ATOM   2677  CZ  PHE X 170      72.350  70.320  54.650  0.00  0.00            
ATOM   2678  HZ  PHE X 170      72.750  70.040  53.690  0.00  0.00            
ATOM   2679  CE2 PHE X 170      72.900  71.480  55.220  0.00  0.00            
ATOM   2680  HE2 PHE X 170      73.700  72.070  54.790  0.00  0.00            
ATOM   2681  CD2 PHE X 170      72.420  71.900  56.460  0.00  0.00            
ATOM   2682  HD2 PHE X 170      72.800  72.850  56.820  0.00  0.00            
ATOM   2683  C   PHE X 170      72.920  71.270  59.910  0.00  0.00            
ATOM   2684  O   PHE X 170      73.540  70.210  59.990  0.00  0.00            
ATOM   2685  N   MET X 171      73.530  72.450  60.100  0.00  0.00            
ATOM   2686  H   MET X 171      72.960  73.270  60.090  0.00  0.00            
ATOM   2687  CA  MET X 171      74.970  72.640  60.220  0.00  0.00            
ATOM   2688  HA  MET X 171      75.510  72.230  59.370  0.00  0.00            
ATOM   2689  CB  MET X 171      75.280  74.130  60.080  0.00  0.00            
ATOM   2690  HB1 MET X 171      76.310  74.240  60.420  0.00  0.00            
ATOM   2691  HB2 MET X 171      74.670  74.770  60.710  0.00  0.00            
ATOM   2692  CG  MET X 171      75.180  74.600  58.630  0.00  0.00            
ATOM   2693  HG1 MET X 171      75.400  75.660  58.700  0.00  0.00            
ATOM   2694  HG2 MET X 171      74.170  74.410  58.260  0.00  0.00            
ATOM   2695  SD  MET X 171      76.260  73.810  57.410  0.00  0.00            
ATOM   2696  CE  MET X 171      77.830  74.500  57.980  0.00  0.00            
ATOM   2697  HE1 MET X 171      78.620  74.690  57.260  0.00  0.00            
ATOM   2698  HE2 MET X 171      77.650  75.450  58.500  0.00  0.00            
ATOM   2699  HE3 MET X 171      78.230  73.760  58.670  0.00  0.00            
ATOM   2700  C   MET X 171      75.530  72.100  61.530  0.00  0.00            
ATOM   2701  O   MET X 171      76.750  72.100  61.670  0.00  0.00            
ATOM   2702  N   ASP X 172      74.750  71.680  62.530  0.00  0.00            
ATOM   2703  H   ASP X 172      73.750  71.730  62.440  0.00  0.00            
ATOM   2704  CA  ASP X 172      75.240  71.030  63.730  0.00  0.00            
ATOM   2705  HA  ASP X 172      76.260  71.300  63.970  0.00  0.00            
ATOM   2706  CB  ASP X 172      74.540  71.640  64.940  0.00  0.00            
ATOM   2707  HB1 ASP X 172      73.470  71.710  64.770  0.00  0.00            
ATOM   2708  HB2 ASP X 172      74.850  72.680  65.030  0.00  0.00            
ATOM   2709  CG  ASP X 172      74.770  70.950  66.280  0.00  0.00            
ATOM   2710  OD1 ASP X 172      75.870  71.070  66.870  0.00  0.00            
ATOM   2711  OD2 ASP X 172      73.860  70.200  66.680  0.00  0.00            
ATOM   2712  C   ASP X 172      75.130  69.510  63.690  0.00  0.00            
ATOM   2713  O   ASP X 172      76.130  68.800  63.760  0.00  0.00            
ATOM   2714  N   ARG X 173      73.910  68.990  63.550  0.00  0.00            
ATOM   2715  H   ARG X 173      73.190  69.700  63.530  0.00  0.00            
ATOM   2716  CA  ARG X 173      73.520  67.590  63.550  0.00  0.00            
ATOM   2717  HA  ARG X 173      74.240  67.110  64.210  0.00  0.00            
ATOM   2718  CB  ARG X 173      72.100  67.610  64.120  0.00  0.00            
ATOM   2719  HB1 ARG X 173      71.450  68.060  63.370  0.00  0.00            
ATOM   2720  HB2 ARG X 173      72.120  68.220  65.020  0.00  0.00            
ATOM   2721  CG  ARG X 173      71.730  66.170  64.430  0.00  0.00            
ATOM   2722  HG1 ARG X 173      72.590  65.540  64.620  0.00  0.00            
ATOM   2723  HG2 ARG X 173      71.340  65.770  63.490  0.00  0.00            
ATOM   2724  CD  ARG X 173      70.680  66.100  65.540  0.00  0.00            
ATOM   2725  HD1 ARG X 173      69.900  66.820  65.320  0.00  0.00            
ATOM   2726  HD2 ARG X 173      71.020  66.380  66.540  0.00  0.00            
ATOM   2727  NE  ARG X 173      70.080  64.770  65.660  0.00  0.00            
ATOM   2728  HE  ARG X 173      70.330  64.050  65.000  0.00  0.00            
ATOM   2729  CZ  ARG X 173      68.990  64.510  66.410  0.00  0.00            
ATOM   2730  NH1 ARG X 173      68.340  65.510  67.000  0.00  0.00            
ATOM   2731 HH11 ARG X 173      68.580  66.490  66.940  0.00  0.00            
ATOM   2732 HH12 ARG X 173      67.550  65.270  67.590  0.00  0.00            
ATOM   2733  NH2 ARG X 173      68.510  63.260  66.440  0.00  0.00            
ATOM   2734 HH21 ARG X 173      68.950  62.450  66.010  0.00  0.00            
ATOM   2735 HH22 ARG X 173      67.670  63.060  66.960  0.00  0.00            
ATOM   2736  C   ARG X 173      73.700  66.930  62.190  0.00  0.00            
ATOM   2737  O   ARG X 173      74.490  66.010  62.020  0.00  0.00            
ATOM   2738  N   VAL X 174      73.020  67.490  61.180  0.00  0.00            
ATOM   2739  H   VAL X 174      72.610  68.390  61.380  0.00  0.00            
ATOM   2740  CA  VAL X 174      72.560  66.710  60.050  0.00  0.00            
ATOM   2741  HA  VAL X 174      72.340  65.680  60.320  0.00  0.00            
ATOM   2742  CB  VAL X 174      71.280  67.270  59.440  0.00  0.00            
ATOM   2743  HB  VAL X 174      71.290  68.320  59.140  0.00  0.00            
ATOM   2744  CG1 VAL X 174      70.990  66.270  58.320  0.00  0.00            
ATOM   2745 HG11 VAL X 174      70.810  65.320  58.830  0.00  0.00            
ATOM   2746 HG12 VAL X 174      70.060  66.640  57.870  0.00  0.00            
ATOM   2747 HG13 VAL X 174      71.740  66.090  57.560  0.00  0.00            
ATOM   2748  CG2 VAL X 174      70.110  67.110  60.400  0.00  0.00            
ATOM   2749 HG21 VAL X 174      70.080  66.110  60.830  0.00  0.00            
ATOM   2750 HG22 VAL X 174      70.170  67.790  61.240  0.00  0.00            
ATOM   2751 HG23 VAL X 174      69.210  67.190  59.790  0.00  0.00            
ATOM   2752  C   VAL X 174      73.750  66.540  59.120  0.00  0.00            
ATOM   2753  O   VAL X 174      73.900  65.460  58.560  0.00  0.00            
ATOM   2754  N   VAL X 175      74.590  67.570  58.960  0.00  0.00            
ATOM   2755  H   VAL X 175      74.530  68.360  59.590  0.00  0.00            
ATOM   2756  CA  VAL X 175      75.790  67.550  58.160  0.00  0.00            
ATOM   2757  HA  VAL X 175      75.550  67.240  57.140  0.00  0.00            
ATOM   2758  CB  VAL X 175      76.530  68.890  58.070  0.00  0.00            
ATOM   2759  HB  VAL X 175      77.460  68.800  57.510  0.00  0.00            
ATOM   2760  CG1 VAL X 175      75.630  69.800  57.240  0.00  0.00            
ATOM   2761 HG11 VAL X 175      75.590  69.420  56.220  0.00  0.00            
ATOM   2762 HG12 VAL X 175      74.600  69.810  57.600  0.00  0.00            
ATOM   2763 HG13 VAL X 175      75.990  70.830  57.230  0.00  0.00            
ATOM   2764  CG2 VAL X 175      76.920  69.410  59.450  0.00  0.00            
ATOM   2765 HG21 VAL X 175      75.980  69.500  60.000  0.00  0.00            
ATOM   2766 HG22 VAL X 175      77.690  68.770  59.890  0.00  0.00            
ATOM   2767 HG23 VAL X 175      77.280  70.400  59.180  0.00  0.00            
ATOM   2768  C   VAL X 175      76.800  66.530  58.660  0.00  0.00            
ATOM   2769  O   VAL X 175      77.570  66.060  57.830  0.00  0.00            
ATOM   2770  N   GLY X 176      76.830  66.210  59.960  0.00  0.00            
ATOM   2771  H   GLY X 176      76.230  66.640  60.640  0.00  0.00            
ATOM   2772  CA  GLY X 176      77.640  65.090  60.410  0.00  0.00            
ATOM   2773  HA1 GLY X 176      77.630  65.000  61.500  0.00  0.00            
ATOM   2774  HA2 GLY X 176      78.650  65.340  60.070  0.00  0.00            
ATOM   2775  C   GLY X 176      77.150  63.720  59.960  0.00  0.00            
ATOM   2776  O   GLY X 176      77.990  62.880  59.650  0.00  0.00            
ATOM   2777  N   TYR X 177      75.870  63.580  59.620  0.00  0.00            
ATOM   2778  H   TYR X 177      75.210  64.320  59.780  0.00  0.00            
ATOM   2779  CA  TYR X 177      75.430  62.430  58.860  0.00  0.00            
ATOM   2780  HA  TYR X 177      75.790  61.540  59.380  0.00  0.00            
ATOM   2781  CB  TYR X 177      73.900  62.440  58.900  0.00  0.00            
ATOM   2782  HB1 TYR X 177      73.650  61.460  58.510  0.00  0.00            
ATOM   2783  HB2 TYR X 177      73.400  63.170  58.260  0.00  0.00            
ATOM   2784  CG  TYR X 177      73.250  62.550  60.260  0.00  0.00            
ATOM   2785  CD1 TYR X 177      72.010  63.170  60.490  0.00  0.00            
ATOM   2786  HD1 TYR X 177      71.360  63.530  59.700  0.00  0.00            
ATOM   2787  CE1 TYR X 177      71.420  63.180  61.760  0.00  0.00            
ATOM   2788  HE1 TYR X 177      70.500  63.730  61.900  0.00  0.00            
ATOM   2789  CZ  TYR X 177      72.110  62.610  62.850  0.00  0.00            
ATOM   2790  OH  TYR X 177      71.580  62.800  64.090  0.00  0.00            
ATOM   2791  HH  TYR X 177      72.130  62.610  64.850  0.00  0.00            
ATOM   2792  CE2 TYR X 177      73.330  61.930  62.650  0.00  0.00            
ATOM   2793  HE2 TYR X 177      73.840  61.490  63.500  0.00  0.00            
ATOM   2794  CD2 TYR X 177      73.840  61.900  61.350  0.00  0.00            
ATOM   2795  HD2 TYR X 177      74.740  61.340  61.170  0.00  0.00            
ATOM   2796  C   TYR X 177      75.930  62.250  57.430  0.00  0.00            
ATOM   2797  O   TYR X 177      75.740  61.250  56.750  0.00  0.00            
ATOM   2798  N   MET X 178      76.530  63.360  56.990  0.00  0.00            
ATOM   2799  H   MET X 178      76.510  64.240  57.500  0.00  0.00            
ATOM   2800  CA  MET X 178      76.940  63.530  55.610  0.00  0.00            
ATOM   2801  HA  MET X 178      76.530  62.620  55.170  0.00  0.00            
ATOM   2802  CB  MET X 178      76.410  64.810  54.990  0.00  0.00            
ATOM   2803  HB1 MET X 178      76.710  64.900  53.940  0.00  0.00            
ATOM   2804  HB2 MET X 178      76.790  65.700  55.490  0.00  0.00            
ATOM   2805  CG  MET X 178      74.890  64.840  54.910  0.00  0.00            
ATOM   2806  HG1 MET X 178      74.560  64.610  55.920  0.00  0.00            
ATOM   2807  HG2 MET X 178      74.540  64.090  54.200  0.00  0.00            
ATOM   2808  SD  MET X 178      74.290  66.510  54.560  0.00  0.00            
ATOM   2809  CE  MET X 178      72.580  65.940  54.380  0.00  0.00            
ATOM   2810  HE1 MET X 178      72.580  65.190  53.580  0.00  0.00            
ATOM   2811  HE2 MET X 178      72.290  65.480  55.320  0.00  0.00            
ATOM   2812  HE3 MET X 178      71.930  66.780  54.140  0.00  0.00            
ATOM   2813  C   MET X 178      78.450  63.520  55.400  0.00  0.00            
ATOM   2814  O   MET X 178      78.880  63.020  54.370  0.00  0.00            
ATOM   2815  N   VAL X 179      79.250  63.960  56.380  0.00  0.00            
ATOM   2816  H   VAL X 179      78.730  64.350  57.150  0.00  0.00            
ATOM   2817  CA  VAL X 179      80.670  64.200  56.290  0.00  0.00            
ATOM   2818  HA  VAL X 179      80.870  64.070  55.230  0.00  0.00            
ATOM   2819  CB  VAL X 179      81.210  65.610  56.520  0.00  0.00            
ATOM   2820  HB  VAL X 179      82.190  65.670  56.060  0.00  0.00            
ATOM   2821  CG1 VAL X 179      80.280  66.690  55.970  0.00  0.00            
ATOM   2822 HG11 VAL X 179      79.280  66.700  56.390  0.00  0.00            
ATOM   2823 HG12 VAL X 179      80.680  67.640  56.320  0.00  0.00            
ATOM   2824 HG13 VAL X 179      80.320  66.670  54.880  0.00  0.00            
ATOM   2825  CG2 VAL X 179      81.410  65.870  58.010  0.00  0.00            
ATOM   2826 HG21 VAL X 179      80.520  65.570  58.560  0.00  0.00            
ATOM   2827 HG22 VAL X 179      82.250  65.250  58.350  0.00  0.00            
ATOM   2828 HG23 VAL X 179      81.780  66.880  58.130  0.00  0.00            
ATOM   2829  C   VAL X 179      81.440  63.190  57.130  0.00  0.00            
ATOM   2830  O   VAL X 179      82.570  62.840  56.760  0.00  0.00            
ATOM   2831  N   SER X 180      80.880  62.660  58.210  0.00  0.00            
ATOM   2832  H   SER X 180      79.930  62.940  58.430  0.00  0.00            
ATOM   2833  CA  SER X 180      81.530  61.640  59.020  0.00  0.00            
ATOM   2834  HA  SER X 180      82.560  61.980  59.130  0.00  0.00            
ATOM   2835  CB  SER X 180      81.010  61.610  60.450  0.00  0.00            
ATOM   2836  HB1 SER X 180      79.950  61.400  60.320  0.00  0.00            
ATOM   2837  HB2 SER X 180      81.140  62.610  60.870  0.00  0.00            
ATOM   2838  OG  SER X 180      81.690  60.660  61.230  0.00  0.00            
ATOM   2839  HG  SER X 180      81.090  60.560  61.980  0.00  0.00            
ATOM   2840  C   SER X 180      81.630  60.250  58.410  0.00  0.00            
ATOM   2841  O   SER X 180      82.740  59.710  58.340  0.00  0.00            
ATOM   2842  N   PRO X 181      80.620  59.650  57.780  0.00  0.00            
ATOM   2843  CD  PRO X 181      79.210  59.950  57.890  0.00  0.00            
ATOM   2844  HD1 PRO X 181      78.970  60.770  57.210  0.00  0.00            
ATOM   2845  HD2 PRO X 181      78.820  60.410  58.800  0.00  0.00            
ATOM   2846  CG  PRO X 181      78.410  58.690  57.610  0.00  0.00            
ATOM   2847  HG1 PRO X 181      77.380  58.820  57.280  0.00  0.00            
ATOM   2848  HG2 PRO X 181      78.450  58.000  58.460  0.00  0.00            
ATOM   2849  CB  PRO X 181      79.310  58.050  56.570  0.00  0.00            
ATOM   2850  HB1 PRO X 181      79.100  58.540  55.620  0.00  0.00            
ATOM   2851  HB2 PRO X 181      79.190  56.960  56.540  0.00  0.00            
ATOM   2852  CA  PRO X 181      80.720  58.400  57.050  0.00  0.00            
ATOM   2853  HA  PRO X 181      81.100  57.630  57.720  0.00  0.00            
ATOM   2854  C   PRO X 181      81.690  58.490  55.870  0.00  0.00            
ATOM   2855  O   PRO X 181      82.410  57.550  55.560  0.00  0.00            
ATOM   2856  N   LEU X 182      81.710  59.630  55.170  0.00  0.00            
ATOM   2857  H   LEU X 182      81.240  60.410  55.630  0.00  0.00            
ATOM   2858  CA  LEU X 182      82.640  59.830  54.080  0.00  0.00            
ATOM   2859  HA  LEU X 182      82.670  58.980  53.410  0.00  0.00            
ATOM   2860  CB  LEU X 182      82.040  60.960  53.240  0.00  0.00            
ATOM   2861  HB1 LEU X 182      82.190  61.930  53.710  0.00  0.00            
ATOM   2862  HB2 LEU X 182      80.970  60.780  53.190  0.00  0.00            
ATOM   2863  CG  LEU X 182      82.600  61.130  51.830  0.00  0.00            
ATOM   2864  HG  LEU X 182      83.630  61.460  51.930  0.00  0.00            
ATOM   2865  CD1 LEU X 182      82.570  59.890  50.950  0.00  0.00            
ATOM   2866 HD11 LEU X 182      81.550  59.490  50.910  0.00  0.00            
ATOM   2867 HD12 LEU X 182      82.860  60.130  49.930  0.00  0.00            
ATOM   2868 HD13 LEU X 182      83.240  59.120  51.340  0.00  0.00            
ATOM   2869  CD2 LEU X 182      81.800  62.180  51.060  0.00  0.00            
ATOM   2870 HD21 LEU X 182      82.340  62.400  50.140  0.00  0.00            
ATOM   2871 HD22 LEU X 182      80.860  61.690  50.820  0.00  0.00            
ATOM   2872 HD23 LEU X 182      81.630  63.080  51.660  0.00  0.00            
ATOM   2873  C   LEU X 182      84.070  60.100  54.510  0.00  0.00            
ATOM   2874  O   LEU X 182      84.990  59.680  53.800  0.00  0.00            
ATOM   2875  N   LEU X 183      84.260  60.640  55.710  0.00  0.00            
ATOM   2876  H   LEU X 183      83.460  60.820  56.300  0.00  0.00            
ATOM   2877  CA  LEU X 183      85.560  60.890  56.300  0.00  0.00            
ATOM   2878  HA  LEU X 183      86.200  61.400  55.580  0.00  0.00            
ATOM   2879  CB  LEU X 183      85.470  61.800  57.520  0.00  0.00            
ATOM   2880  HB1 LEU X 183      84.820  61.250  58.200  0.00  0.00            
ATOM   2881  HB2 LEU X 183      84.840  62.630  57.210  0.00  0.00            
ATOM   2882  CG  LEU X 183      86.770  62.300  58.150  0.00  0.00            
ATOM   2883  HG  LEU X 183      87.390  61.510  58.580  0.00  0.00            
ATOM   2884  CD1 LEU X 183      87.670  63.170  57.270  0.00  0.00            
ATOM   2885 HD11 LEU X 183      88.650  63.220  57.740  0.00  0.00            
ATOM   2886 HD12 LEU X 183      87.820  62.670  56.310  0.00  0.00            
ATOM   2887 HD13 LEU X 183      87.300  64.180  57.140  0.00  0.00            
ATOM   2888  CD2 LEU X 183      86.330  63.120  59.350  0.00  0.00            
ATOM   2889 HD21 LEU X 183      85.590  62.550  59.920  0.00  0.00            
ATOM   2890 HD22 LEU X 183      87.170  63.490  59.940  0.00  0.00            
ATOM   2891 HD23 LEU X 183      85.810  64.040  59.070  0.00  0.00            
ATOM   2892  C   LEU X 183      86.170  59.540  56.680  0.00  0.00            
ATOM   2893  O   LEU X 183      87.340  59.250  56.420  0.00  0.00            
ATOM   2894  N   TRP X 184      85.380  58.570  57.140  0.00  0.00            
ATOM   2895  H   TRP X 184      84.570  58.830  57.680  0.00  0.00            
ATOM   2896  CA  TRP X 184      85.710  57.160  57.210  0.00  0.00            
ATOM   2897  HA  TRP X 184      86.600  57.060  57.840  0.00  0.00            
ATOM   2898  CB  TRP X 184      84.480  56.320  57.560  0.00  0.00            
ATOM   2899  HB1 TRP X 184      83.990  56.060  56.620  0.00  0.00            
ATOM   2900  HB2 TRP X 184      83.710  56.810  58.150  0.00  0.00            
ATOM   2901  CG  TRP X 184      84.800  55.010  58.230  0.00  0.00            
ATOM   2902  CD1 TRP X 184      84.750  54.840  59.570  0.00  0.00            
ATOM   2903  HD1 TRP X 184      84.580  55.630  60.280  0.00  0.00            
ATOM   2904  NE1 TRP X 184      85.060  53.550  59.930  0.00  0.00            
ATOM   2905  HE1 TRP X 184      85.160  53.200  60.870  0.00  0.00            
ATOM   2906  CE2 TRP X 184      85.240  52.780  58.790  0.00  0.00            
ATOM   2907  CZ2 TRP X 184      85.610  51.450  58.620  0.00  0.00            
ATOM   2908  HZ2 TRP X 184      85.850  50.860  59.500  0.00  0.00            
ATOM   2909  CH2 TRP X 184      85.750  50.910  57.340  0.00  0.00            
ATOM   2910  HH2 TRP X 184      86.010  49.870  57.200  0.00  0.00            
ATOM   2911  CZ3 TRP X 184      85.520  51.720  56.220  0.00  0.00            
ATOM   2912  HZ3 TRP X 184      85.570  51.340  55.210  0.00  0.00            
ATOM   2913  CE3 TRP X 184      85.250  53.070  56.450  0.00  0.00            
ATOM   2914  HE3 TRP X 184      85.060  53.670  55.570  0.00  0.00            
ATOM   2915  CD2 TRP X 184      85.090  53.680  57.700  0.00  0.00            
ATOM   2916  C   TRP X 184      86.320  56.580  55.940  0.00  0.00            
ATOM   2917  O   TRP X 184      87.200  55.720  56.020  0.00  0.00            
ATOM   2918  N   LYS X 185      85.960  57.100  54.770  0.00  0.00            
ATOM   2919  H   LYS X 185      85.140  57.680  54.760  0.00  0.00            
ATOM   2920  CA  LYS X 185      86.500  56.520  53.550  0.00  0.00            
ATOM   2921  HA  LYS X 185      86.470  55.430  53.620  0.00  0.00            
ATOM   2922  CB  LYS X 185      85.480  56.880  52.470  0.00  0.00            
ATOM   2923  HB1 LYS X 185      85.390  57.950  52.330  0.00  0.00            
ATOM   2924  HB2 LYS X 185      84.490  56.640  52.850  0.00  0.00            
ATOM   2925  CG  LYS X 185      85.670  56.070  51.190  0.00  0.00            
ATOM   2926  HG1 LYS X 185      86.010  55.060  51.440  0.00  0.00            
ATOM   2927  HG2 LYS X 185      86.460  56.500  50.580  0.00  0.00            
ATOM   2928  CD  LYS X 185      84.390  56.050  50.360  0.00  0.00            
ATOM   2929  HD1 LYS X 185      84.100  57.090  50.220  0.00  0.00            
ATOM   2930  HD2 LYS X 185      83.630  55.400  50.800  0.00  0.00            
ATOM   2931  CE  LYS X 185      84.720  55.540  48.950  0.00  0.00            
ATOM   2932  HE1 LYS X 185      84.960  54.480  48.980  0.00  0.00            
ATOM   2933  HE2 LYS X 185      85.610  56.110  48.710  0.00  0.00            
ATOM   2934  NZ  LYS X 185      83.600  55.700  48.010  0.00  0.00            
ATOM   2935  HZ1 LYS X 185      82.730  55.400  48.420  0.00  0.00            
ATOM   2936  HZ2 LYS X 185      83.480  56.630  47.640  0.00  0.00            
ATOM   2937  HZ3 LYS X 185      83.730  55.080  47.220  0.00  0.00            
ATOM   2938  C   LYS X 185      87.930  56.900  53.200  0.00  0.00            
ATOM   2939  O   LYS X 185      88.580  56.190  52.440  0.00  0.00            
ATOM   2940  N   LYS X 186      88.560  57.850  53.910  0.00  0.00            
ATOM   2941  H   LYS X 186      88.070  58.260  54.690  0.00  0.00            
ATOM   2942  CA  LYS X 186      89.990  58.080  53.870  0.00  0.00            
ATOM   2943  HA  LYS X 186      90.350  57.880  52.870  0.00  0.00            
ATOM   2944  CB  LYS X 186      90.310  59.510  54.280  0.00  0.00            
ATOM   2945  HB1 LYS X 186      89.810  59.690  55.230  0.00  0.00            
ATOM   2946  HB2 LYS X 186      89.760  60.210  53.650  0.00  0.00            
ATOM   2947  CG  LYS X 186      91.760  60.000  54.320  0.00  0.00            
ATOM   2948  HG1 LYS X 186      92.220  59.850  53.350  0.00  0.00            
ATOM   2949  HG2 LYS X 186      92.350  59.340  54.950  0.00  0.00            
ATOM   2950  CD  LYS X 186      91.870  61.370  54.980  0.00  0.00            
ATOM   2951  HD1 LYS X 186      92.030  61.180  56.040  0.00  0.00            
ATOM   2952  HD2 LYS X 186      91.080  62.110  54.840  0.00  0.00            
ATOM   2953  CE  LYS X 186      93.160  61.940  54.410  0.00  0.00            
ATOM   2954  HE1 LYS X 186      93.160  61.930  53.320  0.00  0.00            
ATOM   2955  HE2 LYS X 186      94.060  61.370  54.670  0.00  0.00            
ATOM   2956  NZ  LYS X 186      93.340  63.350  54.760  0.00  0.00            
ATOM   2957  HZ1 LYS X 186      92.550  63.900  54.460  0.00  0.00            
ATOM   2958  HZ2 LYS X 186      93.430  63.390  55.760  0.00  0.00            
ATOM   2959  HZ3 LYS X 186      94.140  63.770  54.290  0.00  0.00            
ATOM   2960  C   LYS X 186      90.730  57.020  54.670  0.00  0.00            
ATOM   2961  O   LYS X 186      91.600  56.260  54.240  0.00  0.00            
ATOM   2962  N   ILE X 187      90.480  56.990  55.980  0.00  0.00            
ATOM   2963  H   ILE X 187      89.810  57.650  56.350  0.00  0.00            
ATOM   2964  CA  ILE X 187      90.780  55.920  56.920  0.00  0.00            
ATOM   2965  HA  ILE X 187      90.780  54.980  56.370  0.00  0.00            
ATOM   2966  CB  ILE X 187      92.060  56.160  57.700  0.00  0.00            
ATOM   2967  HB  ILE X 187      92.070  55.500  58.560  0.00  0.00            
ATOM   2968  CG2 ILE X 187      93.280  55.810  56.860  0.00  0.00            
ATOM   2969 HG21 ILE X 187      94.150  55.720  57.520  0.00  0.00            
ATOM   2970 HG22 ILE X 187      93.030  54.940  56.250  0.00  0.00            
ATOM   2971 HG23 ILE X 187      93.500  56.550  56.090  0.00  0.00            
ATOM   2972  CG1 ILE X 187      92.220  57.530  58.360  0.00  0.00            
ATOM   2973 HG11 ILE X 187      91.300  57.720  58.920  0.00  0.00            
ATOM   2974 HG12 ILE X 187      92.340  58.280  57.580  0.00  0.00            
ATOM   2975  CD  ILE X 187      93.410  57.640  59.310  0.00  0.00            
ATOM   2976  HD1 ILE X 187      94.380  57.430  58.870  0.00  0.00            
ATOM   2977  HD2 ILE X 187      93.490  58.610  59.800  0.00  0.00            
ATOM   2978  HD3 ILE X 187      93.160  56.920  60.090  0.00  0.00            
ATOM   2979  C   ILE X 187      89.640  55.820  57.930  0.00  0.00            
ATOM   2980  O   ILE X 187      88.860  56.740  58.140  0.00  0.00            
ATOM   2981  N   ALA X 188      89.490  54.700  58.640  0.00  0.00            
ATOM   2982  H   ALA X 188      90.110  53.920  58.530  0.00  0.00            
ATOM   2983  CA  ALA X 188      88.340  54.490  59.500  0.00  0.00            
ATOM   2984  HA  ALA X 188      87.420  54.760  58.970  0.00  0.00            
ATOM   2985  CB  ALA X 188      88.340  52.980  59.680  0.00  0.00            
ATOM   2986  HB1 ALA X 188      87.480  52.690  60.290  0.00  0.00            
ATOM   2987  HB2 ALA X 188      88.390  52.410  58.750  0.00  0.00            
ATOM   2988  HB3 ALA X 188      89.230  52.570  60.140  0.00  0.00            
ATOM   2989  C   ALA X 188      88.390  55.310  60.780  0.00  0.00            
ATOM   2990  O   ALA X 188      88.920  54.850  61.790  0.00  0.00            
ATOM   2991  N   ARG X 189      87.820  56.520  60.710  0.00  0.00            
ATOM   2992  H   ARG X 189      87.430  56.930  59.880  0.00  0.00            
ATOM   2993  CA  ARG X 189      87.820  57.520  61.760  0.00  0.00            
ATOM   2994  HA  ARG X 189      88.070  57.050  62.710  0.00  0.00            
ATOM   2995  CB  ARG X 189      88.990  58.450  61.480  0.00  0.00            
ATOM   2996  HB1 ARG X 189      89.860  57.810  61.320  0.00  0.00            
ATOM   2997  HB2 ARG X 189      89.170  58.960  62.420  0.00  0.00            
ATOM   2998  CG  ARG X 189      88.910  59.440  60.320  0.00  0.00            
ATOM   2999  HG1 ARG X 189      87.900  59.850  60.320  0.00  0.00            
ATOM   3000  HG2 ARG X 189      89.240  58.940  59.410  0.00  0.00            
ATOM   3001  CD  ARG X 189      89.770  60.660  60.590  0.00  0.00            
ATOM   3002  HD1 ARG X 189      89.810  61.270  59.680  0.00  0.00            
ATOM   3003  HD2 ARG X 189      90.750  60.310  60.910  0.00  0.00            
ATOM   3004  NE  ARG X 189      89.170  61.500  61.630  0.00  0.00            
ATOM   3005  HE  ARG X 189      88.560  60.980  62.240  0.00  0.00            
ATOM   3006  CZ  ARG X 189      89.370  62.810  61.850  0.00  0.00            
ATOM   3007  NH1 ARG X 189      90.260  63.560  61.190  0.00  0.00            
ATOM   3008 HH11 ARG X 189      90.950  63.090  60.620  0.00  0.00            
ATOM   3009 HH12 ARG X 189      90.360  64.530  61.440  0.00  0.00            
ATOM   3010  NH2 ARG X 189      88.670  63.430  62.810  0.00  0.00            
ATOM   3011 HH21 ARG X 189      87.900  62.910  63.190  0.00  0.00            
ATOM   3012 HH22 ARG X 189      88.970  64.360  63.060  0.00  0.00            
ATOM   3013  C   ARG X 189      86.490  58.250  61.940  0.00  0.00            
ATOM   3014  O   ARG X 189      85.820  58.570  60.960  0.00  0.00            
ATOM   3015  N   GLY X 190      86.150  58.600  63.180  0.00  0.00            
ATOM   3016  H   GLY X 190      86.740  58.360  63.960  0.00  0.00            
ATOM   3017  CA  GLY X 190      85.100  59.560  63.460  0.00  0.00            
ATOM   3018  HA1 GLY X 190      84.860  59.480  64.530  0.00  0.00            
ATOM   3019  HA2 GLY X 190      84.190  59.450  62.870  0.00  0.00            
ATOM   3020  C   GLY X 190      85.570  60.990  63.230  0.00  0.00            
ATOM   3021  O   GLY X 190      86.770  61.260  63.220  0.00  0.00            
ATOM   3022  N   LEU X 191      84.670  61.970  63.250  0.00  0.00            
ATOM   3023  H   LEU X 191      83.700  61.720  63.350  0.00  0.00            
ATOM   3024  CA  LEU X 191      85.010  63.340  62.900  0.00  0.00            
ATOM   3025  HA  LEU X 191      85.750  63.290  62.100  0.00  0.00            
ATOM   3026  CB  LEU X 191      83.750  63.910  62.260  0.00  0.00            
ATOM   3027  HB1 LEU X 191      83.260  63.160  61.630  0.00  0.00            
ATOM   3028  HB2 LEU X 191      83.980  64.740  61.580  0.00  0.00            
ATOM   3029  CG  LEU X 191      82.650  64.400  63.190  0.00  0.00            
ATOM   3030  HG  LEU X 191      83.020  65.090  63.950  0.00  0.00            
ATOM   3031  CD1 LEU X 191      81.610  65.200  62.410  0.00  0.00            
ATOM   3032 HD11 LEU X 191      82.080  66.160  62.190  0.00  0.00            
ATOM   3033 HD12 LEU X 191      81.400  64.630  61.500  0.00  0.00            
ATOM   3034 HD13 LEU X 191      80.780  65.420  63.080  0.00  0.00            
ATOM   3035  CD2 LEU X 191      81.990  63.210  63.880  0.00  0.00            
ATOM   3036 HD21 LEU X 191      82.740  62.940  64.620  0.00  0.00            
ATOM   3037 HD22 LEU X 191      81.210  63.640  64.510  0.00  0.00            
ATOM   3038 HD23 LEU X 191      81.670  62.470  63.140  0.00  0.00            
ATOM   3039  C   LEU X 191      85.500  64.170  64.070  0.00  0.00            
ATOM   3040  O   LEU X 191      85.120  63.990  65.230  0.00  0.00            
ATOM   3041  N   SER X 192      86.310  65.200  63.800  0.00  0.00            
ATOM   3042  H   SER X 192      86.620  65.420  62.860  0.00  0.00            
ATOM   3043  CA  SER X 192      86.290  66.370  64.650  0.00  0.00            
ATOM   3044  HA  SER X 192      86.220  66.150  65.710  0.00  0.00            
ATOM   3045  CB  SER X 192      87.420  67.390  64.570  0.00  0.00            
ATOM   3046  HB1 SER X 192      87.230  68.260  65.200  0.00  0.00            
ATOM   3047  HB2 SER X 192      87.640  67.720  63.550  0.00  0.00            
ATOM   3048  OG  SER X 192      88.500  66.620  65.060  0.00  0.00            
ATOM   3049  HG  SER X 192      89.010  66.410  64.270  0.00  0.00            
ATOM   3050  C   SER X 192      85.010  67.120  64.290  0.00  0.00            
ATOM   3051  O   SER X 192      84.520  67.000  63.170  0.00  0.00            
ATOM   3052  N   ALA X 193      84.400  67.750  65.300  0.00  0.00            
ATOM   3053  H   ALA X 193      84.810  67.690  66.220  0.00  0.00            
ATOM   3054  CA  ALA X 193      83.070  68.330  65.280  0.00  0.00            
ATOM   3055  HA  ALA X 193      82.430  67.820  64.560  0.00  0.00            
ATOM   3056  CB  ALA X 193      82.430  68.080  66.650  0.00  0.00            
ATOM   3057  HB1 ALA X 193      83.010  68.620  67.410  0.00  0.00            
ATOM   3058  HB2 ALA X 193      81.370  68.330  66.580  0.00  0.00            
ATOM   3059  HB3 ALA X 193      82.460  67.040  66.950  0.00  0.00            
ATOM   3060  C   ALA X 193      83.070  69.790  64.870  0.00  0.00            
ATOM   3061  O   ALA X 193      83.980  70.540  65.230  0.00  0.00            
ATOM   3062  N   GLY X 194      82.030  70.190  64.140  0.00  0.00            
ATOM   3063  H   GLY X 194      81.210  69.600  64.020  0.00  0.00            
ATOM   3064  CA  GLY X 194      81.730  71.550  63.740  0.00  0.00            
ATOM   3065  HA1 GLY X 194      82.010  72.110  64.630  0.00  0.00            
ATOM   3066  HA2 GLY X 194      80.660  71.650  63.540  0.00  0.00            
ATOM   3067  C   GLY X 194      82.560  72.100  62.590  0.00  0.00            
ATOM   3068  O   GLY X 194      83.410  71.490  61.940  0.00  0.00            
ATOM   3069  N   ARG X 195      82.350  73.410  62.420  0.00  0.00            
ATOM   3070  H   ARG X 195      81.880  73.930  63.150  0.00  0.00            
ATOM   3071  CA  ARG X 195      83.040  74.280  61.480  0.00  0.00            
ATOM   3072  HA  ARG X 195      83.600  73.600  60.840  0.00  0.00            
ATOM   3073  CB  ARG X 195      82.080  75.010  60.550  0.00  0.00            
ATOM   3074  HB1 ARG X 195      82.610  75.800  60.020  0.00  0.00            
ATOM   3075  HB2 ARG X 195      81.330  75.530  61.160  0.00  0.00            
ATOM   3076  CG  ARG X 195      81.120  74.230  59.660  0.00  0.00            
ATOM   3077  HG1 ARG X 195      80.340  74.970  59.450  0.00  0.00            
ATOM   3078  HG2 ARG X 195      80.710  73.420  60.260  0.00  0.00            
ATOM   3079  CD  ARG X 195      81.820  73.620  58.450  0.00  0.00            
ATOM   3080  HD1 ARG X 195      81.080  72.980  57.950  0.00  0.00            
ATOM   3081  HD2 ARG X 195      82.600  72.980  58.860  0.00  0.00            
ATOM   3082  NE  ARG X 195      82.490  74.520  57.510  0.00  0.00            
ATOM   3083  HE  ARG X 195      83.420  74.830  57.740  0.00  0.00            
ATOM   3084  CZ  ARG X 195      82.040  74.930  56.320  0.00  0.00            
ATOM   3085  NH1 ARG X 195      80.980  74.380  55.700  0.00  0.00            
ATOM   3086 HH11 ARG X 195      80.560  73.650  56.260  0.00  0.00            
ATOM   3087 HH12 ARG X 195      80.560  74.730  54.850  0.00  0.00            
ATOM   3088  NH2 ARG X 195      82.660  75.820  55.540  0.00  0.00            
ATOM   3089 HH21 ARG X 195      83.480  76.360  55.810  0.00  0.00            
ATOM   3090 HH22 ARG X 195      82.450  75.840  54.550  0.00  0.00            
ATOM   3091  C   ARG X 195      84.100  75.230  62.010  0.00  0.00            
ATOM   3092  O   ARG X 195      85.110  75.490  61.350  0.00  0.00            
ATOM   3093  N   VAL X 196      84.030  75.670  63.270  0.00  0.00            
ATOM   3094  H   VAL X 196      83.140  75.450  63.710  0.00  0.00            
ATOM   3095  CA  VAL X 196      84.930  76.570  63.950  0.00  0.00            
ATOM   3096  HA  VAL X 196      85.100  77.460  63.340  0.00  0.00            
ATOM   3097  CB  VAL X 196      84.360  77.130  65.250  0.00  0.00            
ATOM   3098  HB  VAL X 196      85.000  77.930  65.600  0.00  0.00            
ATOM   3099  CG1 VAL X 196      83.080  77.920  65.010  0.00  0.00            
ATOM   3100 HG11 VAL X 196      82.680  78.240  65.970  0.00  0.00            
ATOM   3101 HG12 VAL X 196      83.170  78.770  64.330  0.00  0.00            
ATOM   3102 HG13 VAL X 196      82.300  77.330  64.540  0.00  0.00            
ATOM   3103  CG2 VAL X 196      84.130  76.160  66.410  0.00  0.00            
ATOM   3104 HG21 VAL X 196      85.090  75.690  66.660  0.00  0.00            
ATOM   3105 HG22 VAL X 196      83.720  76.700  67.260  0.00  0.00            
ATOM   3106 HG23 VAL X 196      83.470  75.340  66.150  0.00  0.00            
ATOM   3107  C   VAL X 196      86.340  76.130  64.310  0.00  0.00            
ATOM   3108  O   VAL X 196      87.110  76.840  64.940  0.00  0.00            
ATOM   3109  N   GLN X 197      86.700  74.890  63.940  0.00  0.00            
ATOM   3110  H   GLN X 197      86.170  74.410  63.240  0.00  0.00            
ATOM   3111  CA  GLN X 197      88.020  74.290  63.980  0.00  0.00            
ATOM   3112  HA  GLN X 197      88.230  74.060  65.020  0.00  0.00            
ATOM   3113  CB  GLN X 197      88.010  72.990  63.180  0.00  0.00            
ATOM   3114  HB1 GLN X 197      89.000  72.520  63.210  0.00  0.00            
ATOM   3115  HB2 GLN X 197      87.720  73.150  62.140  0.00  0.00            
ATOM   3116  CG  GLN X 197      87.080  71.930  63.760  0.00  0.00            
ATOM   3117  HG1 GLN X 197      86.080  72.360  63.750  0.00  0.00            
ATOM   3118  HG2 GLN X 197      87.370  71.720  64.790  0.00  0.00            
ATOM   3119  CD  GLN X 197      87.200  70.700  62.860  0.00  0.00            
ATOM   3120  OE1 GLN X 197      88.290  70.160  62.720  0.00  0.00            
ATOM   3121  NE2 GLN X 197      86.050  70.070  62.590  0.00  0.00            
ATOM   3122 HE21 GLN X 197      85.180  70.560  62.720  0.00  0.00            
ATOM   3123 HE22 GLN X 197      86.100  69.120  62.240  0.00  0.00            
ATOM   3124  C   GLN X 197      89.220  75.090  63.480  0.00  0.00            
ATOM   3125  O   GLN X 197      90.340  74.940  63.960  0.00  0.00            
ATOM   3126  N   SER X 198      88.940  76.080  62.630  0.00  0.00            
ATOM   3127  H   SER X 198      87.940  76.190  62.530  0.00  0.00            
ATOM   3128  CA  SER X 198      89.810  77.120  62.120  0.00  0.00            
ATOM   3129  HA  SER X 198      90.570  76.560  61.580  0.00  0.00            
ATOM   3130  CB  SER X 198      89.020  77.980  61.130  0.00  0.00            
ATOM   3131  HB1 SER X 198      88.800  77.320  60.290  0.00  0.00            
ATOM   3132  HB2 SER X 198      89.620  78.830  60.810  0.00  0.00            
ATOM   3133  OG  SER X 198      87.830  78.530  61.660  0.00  0.00            
ATOM   3134  HG  SER X 198      87.190  78.230  61.010  0.00  0.00            
ATOM   3135  C   SER X 198      90.440  77.910  63.260  0.00  0.00            
ATOM   3136  O   SER X 198      91.580  78.370  63.230  0.00  0.00            
ATOM   3137  N   VAL X 199      89.770  78.070  64.400  0.00  0.00            
ATOM   3138  H   VAL X 199      88.810  77.750  64.410  0.00  0.00            
ATOM   3139  CA  VAL X 199      90.320  78.560  65.650  0.00  0.00            
ATOM   3140  HA  VAL X 199      91.400  78.730  65.550  0.00  0.00            
ATOM   3141  CB  VAL X 199      89.680  79.830  66.210  0.00  0.00            
ATOM   3142  HB  VAL X 199      90.140  79.950  67.190  0.00  0.00            
ATOM   3143  CG1 VAL X 199      90.250  80.990  65.410  0.00  0.00            
ATOM   3144 HG11 VAL X 199      91.330  80.830  65.420  0.00  0.00            
ATOM   3145 HG12 VAL X 199      89.880  81.030  64.380  0.00  0.00            
ATOM   3146 HG13 VAL X 199      90.070  81.940  65.910  0.00  0.00            
ATOM   3147  CG2 VAL X 199      88.160  79.950  66.250  0.00  0.00            
ATOM   3148 HG21 VAL X 199      87.640  79.250  66.900  0.00  0.00            
ATOM   3149 HG22 VAL X 199      87.910  80.960  66.570  0.00  0.00            
ATOM   3150 HG23 VAL X 199      87.830  79.820  65.220  0.00  0.00            
ATOM   3151  C   VAL X 199      90.320  77.430  66.660  0.00  0.00            
ATOM   3152  O   VAL X 199      91.320  77.140  67.330  0.00  0.00            
ATOM   3153  N   ALA X 200      89.180  76.780  66.890  0.00  0.00            
ATOM   3154  H   ALA X 200      88.470  76.970  66.190  0.00  0.00            
ATOM   3155  CA  ALA X 200      88.970  75.880  68.010  0.00  0.00            
ATOM   3156  HA  ALA X 200      89.020  76.490  68.910  0.00  0.00            
ATOM   3157  CB  ALA X 200      87.620  75.170  67.990  0.00  0.00            
ATOM   3158  HB1 ALA X 200      87.520  74.660  67.030  0.00  0.00            
ATOM   3159  HB2 ALA X 200      87.610  74.490  68.840  0.00  0.00            
ATOM   3160  HB3 ALA X 200      86.860  75.950  68.050  0.00  0.00            
ATOM   3161  C   ALA X 200      90.090  74.870  68.230  0.00  0.00            
ATOM   3162  O   ALA X 200      90.310  74.540  69.390  0.00  0.00            
ATOM   3163  N   VAL X 201      90.730  74.350  67.180  0.00  0.00            
ATOM   3164  H   VAL X 201      90.530  74.710  66.260  0.00  0.00            
ATOM   3165  CA  VAL X 201      91.710  73.280  67.280  0.00  0.00            
ATOM   3166  HA  VAL X 201      91.960  73.110  68.320  0.00  0.00            
ATOM   3167  CB  VAL X 201      91.210  71.900  66.850  0.00  0.00            
ATOM   3168  HB  VAL X 201      91.990  71.160  66.740  0.00  0.00            
ATOM   3169  CG1 VAL X 201      90.310  71.280  67.910  0.00  0.00            
ATOM   3170 HG11 VAL X 201      90.890  71.200  68.830  0.00  0.00            
ATOM   3171 HG12 VAL X 201      89.370  71.830  68.000  0.00  0.00            
ATOM   3172 HG13 VAL X 201      90.000  70.260  67.650  0.00  0.00            
ATOM   3173  CG2 VAL X 201      90.410  71.840  65.550  0.00  0.00            
ATOM   3174 HG21 VAL X 201      90.940  72.250  64.690  0.00  0.00            
ATOM   3175 HG22 VAL X 201      90.240  70.790  65.300  0.00  0.00            
ATOM   3176 HG23 VAL X 201      89.390  72.190  65.670  0.00  0.00            
ATOM   3177  C   VAL X 201      92.980  73.650  66.530  0.00  0.00            
ATOM   3178  O   VAL X 201      93.840  72.860  66.140  0.00  0.00            
ATOM   3179  N   ARG X 202      93.180  74.970  66.500  0.00  0.00            
ATOM   3180  H   ARG X 202      92.420  75.560  66.810  0.00  0.00            
ATOM   3181  CA  ARG X 202      94.330  75.650  65.930  0.00  0.00            
ATOM   3182  HA  ARG X 202      95.090  74.930  65.630  0.00  0.00            
ATOM   3183  CB  ARG X 202      93.880  76.240  64.600  0.00  0.00            
ATOM   3184  HB1 ARG X 202      93.500  77.230  64.860  0.00  0.00            
ATOM   3185  HB2 ARG X 202      93.150  75.570  64.150  0.00  0.00            
ATOM   3186  CG  ARG X 202      95.130  76.470  63.740  0.00  0.00            
ATOM   3187  HG1 ARG X 202      95.720  75.580  63.530  0.00  0.00            
ATOM   3188  HG2 ARG X 202      95.820  77.080  64.330  0.00  0.00            
ATOM   3189  CD  ARG X 202      94.960  77.240  62.440  0.00  0.00            
ATOM   3190  HD1 ARG X 202      94.350  78.130  62.550  0.00  0.00            
ATOM   3191  HD2 ARG X 202      94.400  76.620  61.730  0.00  0.00            
ATOM   3192  NE  ARG X 202      96.250  77.630  61.870  0.00  0.00            
ATOM   3193  HE  ARG X 202      96.710  77.020  61.210  0.00  0.00            
ATOM   3194  CZ  ARG X 202      97.000  78.710  62.140  0.00  0.00            
ATOM   3195  NH1 ARG X 202      96.980  79.550  63.190  0.00  0.00            
ATOM   3196 HH11 ARG X 202      96.290  79.470  63.920  0.00  0.00            
ATOM   3197 HH12 ARG X 202      97.600  80.350  63.230  0.00  0.00            
ATOM   3198  NH2 ARG X 202      97.970  79.040  61.280  0.00  0.00            
ATOM   3199 HH21 ARG X 202      97.900  78.660  60.340  0.00  0.00            
ATOM   3200 HH22 ARG X 202      98.640  79.740  61.540  0.00  0.00            
ATOM   3201  C   ARG X 202      94.950  76.640  66.900  0.00  0.00            
ATOM   3202  O   ARG X 202      96.170  76.800  67.010  0.00  0.00            
ATOM   3203  N   LEU X 203      94.120  77.260  67.740  0.00  0.00            
ATOM   3204  H   LEU X 203      93.150  76.960  67.680  0.00  0.00            
ATOM   3205  CA  LEU X 203      94.470  78.360  68.600  0.00  0.00            
ATOM   3206  HA  LEU X 203      94.790  79.170  67.950  0.00  0.00            
ATOM   3207  CB  LEU X 203      93.190  78.690  69.370  0.00  0.00            
ATOM   3208  HB1 LEU X 203      92.810  77.890  70.000  0.00  0.00            
ATOM   3209  HB2 LEU X 203      92.300  78.870  68.760  0.00  0.00            
ATOM   3210  CG  LEU X 203      93.350  79.900  70.280  0.00  0.00            
ATOM   3211  HG  LEU X 203      94.260  79.830  70.880  0.00  0.00            
ATOM   3212  CD1 LEU X 203      93.630  81.170  69.470  0.00  0.00            
ATOM   3213 HD11 LEU X 203      94.630  81.220  69.040  0.00  0.00            
ATOM   3214 HD12 LEU X 203      92.870  81.200  68.690  0.00  0.00            
ATOM   3215 HD13 LEU X 203      93.640  82.080  70.080  0.00  0.00            
ATOM   3216  CD2 LEU X 203      92.180  80.000  71.250  0.00  0.00            
ATOM   3217 HD21 LEU X 203      92.400  80.850  71.910  0.00  0.00            
ATOM   3218 HD22 LEU X 203      91.290  80.140  70.630  0.00  0.00            
ATOM   3219 HD23 LEU X 203      92.140  79.110  71.870  0.00  0.00            
ATOM   3220  C   LEU X 203      95.640  78.010  69.520  0.00  0.00            
ATOM   3221  O   LEU X 203      96.440  78.920  69.750  0.00  0.00            
ATOM   3222  N   VAL X 204      95.800  76.790  70.030  0.00  0.00            
ATOM   3223  H   VAL X 204      95.040  76.130  69.930  0.00  0.00            
ATOM   3224  CA  VAL X 204      96.970  76.350  70.770  0.00  0.00            
ATOM   3225  HA  VAL X 204      97.110  77.160  71.500  0.00  0.00            
ATOM   3226  CB  VAL X 204      96.730  75.150  71.680  0.00  0.00            
ATOM   3227  HB  VAL X 204      97.630  75.050  72.290  0.00  0.00            
ATOM   3228  CG1 VAL X 204      95.560  75.370  72.630  0.00  0.00            
ATOM   3229 HG11 VAL X 204      95.450  74.530  73.320  0.00  0.00            
ATOM   3230 HG12 VAL X 204      95.610  76.350  73.110  0.00  0.00            
ATOM   3231 HG13 VAL X 204      94.680  75.340  71.990  0.00  0.00            
ATOM   3232  CG2 VAL X 204      96.430  73.850  70.930  0.00  0.00            
ATOM   3233 HG21 VAL X 204      96.120  73.110  71.670  0.00  0.00            
ATOM   3234 HG22 VAL X 204      95.620  74.050  70.230  0.00  0.00            
ATOM   3235 HG23 VAL X 204      97.320  73.440  70.460  0.00  0.00            
ATOM   3236  C   VAL X 204      98.270  76.290  69.990  0.00  0.00            
ATOM   3237  O   VAL X 204      99.320  76.460  70.600  0.00  0.00            
ATOM   3238  N   VAL X 205      98.200  75.970  68.690  0.00  0.00            
ATOM   3239  H   VAL X 205      97.280  76.020  68.270  0.00  0.00            
ATOM   3240  CA  VAL X 205      99.270  75.800  67.730  0.00  0.00            
ATOM   3241  HA  VAL X 205     100.120  75.370  68.270  0.00  0.00            
ATOM   3242  CB  VAL X 205      98.920  74.810  66.610  0.00  0.00            
ATOM   3243  HB  VAL X 205      98.430  75.350  65.810  0.00  0.00            
ATOM   3244  CG1 VAL X 205     100.230  74.180  66.130  0.00  0.00            
ATOM   3245 HG11 VAL X 205     100.750  73.590  66.880  0.00  0.00            
ATOM   3246 HG12 VAL X 205     100.000  73.510  65.300  0.00  0.00            
ATOM   3247 HG13 VAL X 205     100.840  74.980  65.720  0.00  0.00            
ATOM   3248  CG2 VAL X 205      98.170  73.590  67.120  0.00  0.00            
ATOM   3249 HG21 VAL X 205      98.660  73.250  68.030  0.00  0.00            
ATOM   3250 HG22 VAL X 205      97.120  73.830  67.320  0.00  0.00            
ATOM   3251 HG23 VAL X 205      98.170  72.800  66.360  0.00  0.00            
ATOM   3252  C   VAL X 205      99.680  77.130  67.120  0.00  0.00            
ATOM   3253  O   VAL X 205     100.860  77.250  66.800  0.00  0.00            
ATOM   3254  N   GLU X 206      98.850  78.170  67.160  0.00  0.00            
ATOM   3255  H   GLU X 206      97.890  77.900  67.300  0.00  0.00            
ATOM   3256  CA  GLU X 206      99.160  79.590  67.150  0.00  0.00            
ATOM   3257  HA  GLU X 206      99.860  79.750  66.340  0.00  0.00            
ATOM   3258  CB  GLU X 206      97.880  80.330  66.750  0.00  0.00            
ATOM   3259  HB1 GLU X 206      97.080  80.180  67.470  0.00  0.00            
ATOM   3260  HB2 GLU X 206      97.620  79.990  65.740  0.00  0.00            
ATOM   3261  CG  GLU X 206      98.050  81.840  66.620  0.00  0.00            
ATOM   3262  HG1 GLU X 206      98.650  82.180  65.770  0.00  0.00            
ATOM   3263  HG2 GLU X 206      98.550  82.150  67.530  0.00  0.00            
ATOM   3264  CD  GLU X 206      96.690  82.510  66.490  0.00  0.00            
ATOM   3265  OE1 GLU X 206      96.300  83.150  67.490  0.00  0.00            
ATOM   3266  OE2 GLU X 206      95.810  82.230  65.650  0.00  0.00            
ATOM   3267  C   GLU X 206      99.850  80.080  68.410  0.00  0.00            
ATOM   3268  O   GLU X 206     100.760  80.900  68.370  0.00  0.00            
ATOM   3269  N   ARG X 207      99.400  79.520  69.540  0.00  0.00            
ATOM   3270  H   ARG X 207      98.630  78.870  69.470  0.00  0.00            
ATOM   3271  CA  ARG X 207      99.910  79.780  70.870  0.00  0.00            
ATOM   3272  HA  ARG X 207      99.980  80.860  70.930  0.00  0.00            
ATOM   3273  CB  ARG X 207      98.970  79.240  71.940  0.00  0.00            
ATOM   3274  HB1 ARG X 207      99.180  78.180  72.110  0.00  0.00            
ATOM   3275  HB2 ARG X 207      97.920  79.240  71.640  0.00  0.00            
ATOM   3276  CG  ARG X 207      99.240  79.820  73.330  0.00  0.00            
ATOM   3277  HG1 ARG X 207     100.230  79.540  73.700  0.00  0.00            
ATOM   3278  HG2 ARG X 207      98.590  79.310  74.030  0.00  0.00            
ATOM   3279  CD  ARG X 207      99.030  81.320  73.480  0.00  0.00            
ATOM   3280  HD1 ARG X 207      98.130  81.600  72.930  0.00  0.00            
ATOM   3281  HD2 ARG X 207      99.930  81.760  73.040  0.00  0.00            
ATOM   3282  NE  ARG X 207      98.950  81.640  74.900  0.00  0.00            
ATOM   3283  HE  ARG X 207      98.970  80.800  75.470  0.00  0.00            
ATOM   3284  CZ  ARG X 207      98.550  82.810  75.430  0.00  0.00            
ATOM   3285  NH1 ARG X 207      98.540  83.950  74.730  0.00  0.00            
ATOM   3286 HH11 ARG X 207      98.950  83.870  73.810  0.00  0.00            
ATOM   3287 HH12 ARG X 207      98.110  84.750  75.180  0.00  0.00            
ATOM   3288  NH2 ARG X 207      98.050  82.740  76.670  0.00  0.00            
ATOM   3289 HH21 ARG X 207      97.840  81.910  77.220  0.00  0.00            
ATOM   3290 HH22 ARG X 207      97.930  83.670  77.040  0.00  0.00            
ATOM   3291  C   ARG X 207     101.370  79.350  71.020  0.00  0.00            
ATOM   3292  O   ARG X 207     102.200  80.100  71.520  0.00  0.00            
ATOM   3293  N   GLU X 208     101.650  78.100  70.640  0.00  0.00            
ATOM   3294  H   GLU X 208     100.830  77.580  70.390  0.00  0.00            
ATOM   3295  CA  GLU X 208     102.980  77.560  70.430  0.00  0.00            
ATOM   3296  HA  GLU X 208     103.550  77.610  71.360  0.00  0.00            
ATOM   3297  CB  GLU X 208     102.800  76.090  70.060  0.00  0.00            
ATOM   3298  HB1 GLU X 208     102.000  76.090  69.330  0.00  0.00            
ATOM   3299  HB2 GLU X 208     102.320  75.530  70.870  0.00  0.00            
ATOM   3300  CG  GLU X 208     103.930  75.260  69.460  0.00  0.00            
ATOM   3301  HG1 GLU X 208     104.360  75.790  68.620  0.00  0.00            
ATOM   3302  HG2 GLU X 208     103.470  74.340  69.080  0.00  0.00            
ATOM   3303  CD  GLU X 208     105.040  74.940  70.450  0.00  0.00            
ATOM   3304  OE1 GLU X 208     106.220  74.780  70.050  0.00  0.00            
ATOM   3305  OE2 GLU X 208     104.700  74.740  71.630  0.00  0.00            
ATOM   3306  C   GLU X 208     103.960  78.330  69.550  0.00  0.00            
ATOM   3307  O   GLU X 208     105.180  78.230  69.640  0.00  0.00            
ATOM   3308  N   ARG X 209     103.580  79.310  68.720  0.00  0.00            
ATOM   3309  H   ARG X 209     102.590  79.490  68.650  0.00  0.00            
ATOM   3310  CA  ARG X 209     104.470  80.320  68.200  0.00  0.00            
ATOM   3311  HA  ARG X 209     105.450  79.850  68.110  0.00  0.00            
ATOM   3312  CB  ARG X 209     104.130  80.720  66.760  0.00  0.00            
ATOM   3313  HB1 ARG X 209     103.180  81.240  66.860  0.00  0.00            
ATOM   3314  HB2 ARG X 209     103.990  79.760  66.260  0.00  0.00            
ATOM   3315  CG  ARG X 209     105.110  81.610  66.000  0.00  0.00            
ATOM   3316  HG1 ARG X 209     106.110  81.180  65.980  0.00  0.00            
ATOM   3317  HG2 ARG X 209     105.220  82.640  66.350  0.00  0.00            
ATOM   3318  CD  ARG X 209     104.640  81.650  64.560  0.00  0.00            
ATOM   3319  HD1 ARG X 209     105.360  82.280  64.050  0.00  0.00            
ATOM   3320  HD2 ARG X 209     103.650  82.100  64.510  0.00  0.00            
ATOM   3321  NE  ARG X 209     104.700  80.330  63.920  0.00  0.00            
ATOM   3322  HE  ARG X 209     105.490  79.720  64.070  0.00  0.00            
ATOM   3323  CZ  ARG X 209     103.560  79.840  63.410  0.00  0.00            
ATOM   3324  NH1 ARG X 209     102.540  80.630  63.040  0.00  0.00            
ATOM   3325 HH11 ARG X 209     102.600  81.630  63.110  0.00  0.00            
ATOM   3326 HH12 ARG X 209     101.750  80.180  62.610  0.00  0.00            
ATOM   3327  NH2 ARG X 209     103.530  78.530  63.140  0.00  0.00            
ATOM   3328 HH21 ARG X 209     104.300  77.900  63.350  0.00  0.00            
ATOM   3329 HH22 ARG X 209     102.720  78.030  62.810  0.00  0.00            
ATOM   3330  C   ARG X 209     104.780  81.520  69.080  0.00  0.00            
ATOM   3331  O   ARG X 209     105.840  82.110  68.920  0.00  0.00            
ATOM   3332  N   GLU X 210     103.970  81.730  70.120  0.00  0.00            
ATOM   3333  H   GLU X 210     103.120  81.200  70.240  0.00  0.00            
ATOM   3334  CA  GLU X 210     104.080  82.840  71.050  0.00  0.00            
ATOM   3335  HA  GLU X 210     104.410  83.710  70.490  0.00  0.00            
ATOM   3336  CB  GLU X 210     102.730  83.180  71.670  0.00  0.00            
ATOM   3337  HB1 GLU X 210     102.990  83.980  72.360  0.00  0.00            
ATOM   3338  HB2 GLU X 210     102.320  82.350  72.260  0.00  0.00            
ATOM   3339  CG  GLU X 210     101.720  83.650  70.620  0.00  0.00            
ATOM   3340  HG1 GLU X 210     101.360  82.750  70.120  0.00  0.00            
ATOM   3341  HG2 GLU X 210     102.160  84.400  69.970  0.00  0.00            
ATOM   3342  CD  GLU X 210     100.460  84.110  71.330  0.00  0.00            
ATOM   3343  OE1 GLU X 210     100.370  84.000  72.570  0.00  0.00            
ATOM   3344  OE2 GLU X 210      99.530  84.700  70.730  0.00  0.00            
ATOM   3345  C   GLU X 210     104.960  82.510  72.240  0.00  0.00            
ATOM   3346  O   GLU X 210     105.610  83.450  72.690  0.00  0.00            
ATOM   3347  N   ILE X 211     104.980  81.240  72.660  0.00  0.00            
ATOM   3348  H   ILE X 211     104.370  80.660  72.090  0.00  0.00            
ATOM   3349  CA  ILE X 211     105.680  80.840  73.860  0.00  0.00            
ATOM   3350  HA  ILE X 211     105.380  81.460  74.690  0.00  0.00            
ATOM   3351  CB  ILE X 211     105.300  79.390  74.150  0.00  0.00            
ATOM   3352  HB  ILE X 211     104.220  79.240  74.020  0.00  0.00            
ATOM   3353  CG2 ILE X 211     105.870  78.370  73.170  0.00  0.00            
ATOM   3354 HG21 ILE X 211     105.520  78.530  72.150  0.00  0.00            
ATOM   3355 HG22 ILE X 211     106.950  78.360  73.250  0.00  0.00            
ATOM   3356 HG23 ILE X 211     105.460  77.390  73.400  0.00  0.00            
ATOM   3357  CG1 ILE X 211     105.600  78.810  75.530  0.00  0.00            
ATOM   3358 HG11 ILE X 211     106.600  78.400  75.630  0.00  0.00            
ATOM   3359 HG12 ILE X 211     104.800  78.060  75.620  0.00  0.00            
ATOM   3360  CD  ILE X 211     105.400  79.840  76.630  0.00  0.00            
ATOM   3361  HD1 ILE X 211     104.360  80.180  76.690  0.00  0.00            
ATOM   3362  HD2 ILE X 211     105.550  79.320  77.580  0.00  0.00            
ATOM   3363  HD3 ILE X 211     106.120  80.670  76.630  0.00  0.00            
ATOM   3364  C   ILE X 211     107.190  81.040  73.770  0.00  0.00            
ATOM   3365  O   ILE X 211     107.800  81.000  74.830  0.00  0.00            
ATOM   3366  N   LYS X 212     107.800  81.310  72.610  0.00  0.00            
ATOM   3367  H   LYS X 212     107.270  81.390  71.760  0.00  0.00            
ATOM   3368  CA  LYS X 212     109.220  81.530  72.380  0.00  0.00            
ATOM   3369  HA  LYS X 212     109.690  80.580  72.640  0.00  0.00            
ATOM   3370  CB  LYS X 212     109.470  81.690  70.890  0.00  0.00            
ATOM   3371  HB1 LYS X 212     110.550  81.710  70.740  0.00  0.00            
ATOM   3372  HB2 LYS X 212     109.060  82.640  70.550  0.00  0.00            
ATOM   3373  CG  LYS X 212     108.850  80.590  70.030  0.00  0.00            
ATOM   3374  HG1 LYS X 212     107.760  80.660  70.050  0.00  0.00            
ATOM   3375  HG2 LYS X 212     109.110  79.600  70.400  0.00  0.00            
ATOM   3376  CD  LYS X 212     109.320  80.690  68.580  0.00  0.00            
ATOM   3377  HD1 LYS X 212     110.370  80.970  68.480  0.00  0.00            
ATOM   3378  HD2 LYS X 212     108.710  81.450  68.090  0.00  0.00            
ATOM   3379  CE  LYS X 212     108.990  79.390  67.860  0.00  0.00            
ATOM   3380  HE1 LYS X 212     108.880  79.670  66.810  0.00  0.00            
ATOM   3381  HE2 LYS X 212     107.990  79.230  68.250  0.00  0.00            
ATOM   3382  NZ  LYS X 212     109.960  78.330  68.180  0.00  0.00            
ATOM   3383  HZ1 LYS X 212     109.540  77.420  68.060  0.00  0.00            
ATOM   3384  HZ2 LYS X 212     110.820  78.510  67.680  0.00  0.00            
ATOM   3385  HZ3 LYS X 212     110.190  78.360  69.170  0.00  0.00            
ATOM   3386  C   LYS X 212     109.870  82.700  73.100  0.00  0.00            
ATOM   3387  O   LYS X 212     111.090  82.780  73.180  0.00  0.00            
ATOM   3388  N   ALA X 213     109.070  83.630  73.640  0.00  0.00            
ATOM   3389  H   ALA X 213     108.090  83.500  73.440  0.00  0.00            
ATOM   3390  CA  ALA X 213     109.450  84.860  74.300  0.00  0.00            
ATOM   3391  HA  ALA X 213     110.260  85.330  73.730  0.00  0.00            
ATOM   3392  CB  ALA X 213     108.280  85.840  74.310  0.00  0.00            
ATOM   3393  HB1 ALA X 213     108.760  86.790  74.560  0.00  0.00            
ATOM   3394  HB2 ALA X 213     107.870  86.190  73.360  0.00  0.00            
ATOM   3395  HB3 ALA X 213     107.480  85.620  75.010  0.00  0.00            
ATOM   3396  C   ALA X 213     109.940  84.570  75.710  0.00  0.00            
ATOM   3397  O   ALA X 213     110.810  85.300  76.170  0.00  0.00            
ATOM   3398  N   PHE X 214     109.500  83.500  76.380  0.00  0.00            
ATOM   3399  H   PHE X 214     108.820  82.880  75.960  0.00  0.00            
ATOM   3400  CA  PHE X 214     109.810  83.240  77.770  0.00  0.00            
ATOM   3401  HA  PHE X 214     109.670  84.200  78.280  0.00  0.00            
ATOM   3402  CB  PHE X 214     108.710  82.320  78.280  0.00  0.00            
ATOM   3403  HB1 PHE X 214     108.660  81.440  77.640  0.00  0.00            
ATOM   3404  HB2 PHE X 214     107.740  82.820  78.190  0.00  0.00            
ATOM   3405  CG  PHE X 214     108.940  81.790  79.680  0.00  0.00            
ATOM   3406  CD1 PHE X 214     109.020  82.770  80.680  0.00  0.00            
ATOM   3407  HD1 PHE X 214     108.900  83.820  80.470  0.00  0.00            
ATOM   3408  CE1 PHE X 214     109.170  82.390  82.020  0.00  0.00            
ATOM   3409  HE1 PHE X 214     109.140  83.130  82.800  0.00  0.00            
ATOM   3410  CZ  PHE X 214     109.290  81.030  82.350  0.00  0.00            
ATOM   3411  HZ  PHE X 214     109.290  80.790  83.400  0.00  0.00            
ATOM   3412  CE2 PHE X 214     109.220  80.040  81.370  0.00  0.00            
ATOM   3413  HE2 PHE X 214     109.160  79.000  81.670  0.00  0.00            
ATOM   3414  CD2 PHE X 214     109.020  80.450  80.040  0.00  0.00            
ATOM   3415  HD2 PHE X 214     109.080  79.720  79.250  0.00  0.00            
ATOM   3416  C   PHE X 214     111.220  82.820  78.150  0.00  0.00            
ATOM   3417  O   PHE X 214     111.930  82.130  77.440  0.00  0.00            
ATOM   3418  N   VAL X 215     111.690  83.230  79.330  0.00  0.00            
ATOM   3419  H   VAL X 215     111.140  83.840  79.910  0.00  0.00            
ATOM   3420  CA  VAL X 215     112.930  82.720  79.900  0.00  0.00            
ATOM   3421  HA  VAL X 215     113.250  81.860  79.310  0.00  0.00            
ATOM   3422  CB  VAL X 215     114.020  83.770  79.750  0.00  0.00            
ATOM   3423  HB  VAL X 215     113.670  84.690  80.200  0.00  0.00            
ATOM   3424  CG1 VAL X 215     115.280  83.350  80.500  0.00  0.00            
ATOM   3425 HG11 VAL X 215     115.640  82.470  79.980  0.00  0.00            
ATOM   3426 HG12 VAL X 215     115.980  84.190  80.430  0.00  0.00            
ATOM   3427 HG13 VAL X 215     115.090  83.230  81.570  0.00  0.00            
ATOM   3428  CG2 VAL X 215     114.360  84.040  78.280  0.00  0.00            
ATOM   3429 HG21 VAL X 215     115.120  84.810  78.230  0.00  0.00            
ATOM   3430 HG22 VAL X 215     114.540  83.110  77.740  0.00  0.00            
ATOM   3431 HG23 VAL X 215     113.440  84.510  77.920  0.00  0.00            
ATOM   3432  C   VAL X 215     112.520  82.460  81.340  0.00  0.00            
ATOM   3433  O   VAL X 215     112.250  83.410  82.070  0.00  0.00            
ATOM   3434  N   PRO X 216     112.580  81.210  81.820  0.00  0.00            
ATOM   3435  CD  PRO X 216     112.950  80.060  81.030  0.00  0.00            
ATOM   3436  HD1 PRO X 216     114.030  79.910  80.980  0.00  0.00            
ATOM   3437  HD2 PRO X 216     112.400  80.140  80.100  0.00  0.00            
ATOM   3438  CG  PRO X 216     112.430  78.870  81.840  0.00  0.00            
ATOM   3439  HG1 PRO X 216     113.120  78.060  81.580  0.00  0.00            
ATOM   3440  HG2 PRO X 216     111.400  78.570  81.650  0.00  0.00            
ATOM   3441  CB  PRO X 216     112.500  79.360  83.280  0.00  0.00            
ATOM   3442  HB1 PRO X 216     113.400  78.980  83.780  0.00  0.00            
ATOM   3443  HB2 PRO X 216     111.670  79.090  83.930  0.00  0.00            
ATOM   3444  CA  PRO X 216     112.490  80.880  83.230  0.00  0.00            
ATOM   3445  HA  PRO X 216     111.570  81.360  83.560  0.00  0.00            
ATOM   3446  C   PRO X 216     113.710  81.470  83.930  0.00  0.00            
ATOM   3447  O   PRO X 216     114.820  81.230  83.460  0.00  0.00            
ATOM   3448  N   GLU X 217     113.560  82.190  85.040  0.00  0.00            
ATOM   3449  H   GLU X 217     112.640  82.210  85.450  0.00  0.00            
ATOM   3450  CA  GLU X 217     114.600  82.590  85.970  0.00  0.00            
ATOM   3451  HA  GLU X 217     115.520  82.020  85.830  0.00  0.00            
ATOM   3452  CB  GLU X 217     114.930  84.020  85.540  0.00  0.00            
ATOM   3453  HB1 GLU X 217     114.040  84.630  85.680  0.00  0.00            
ATOM   3454  HB2 GLU X 217     115.210  84.020  84.490  0.00  0.00            
ATOM   3455  CG  GLU X 217     116.110  84.650  86.280  0.00  0.00            
ATOM   3456  HG1 GLU X 217     115.970  84.730  87.360  0.00  0.00            
ATOM   3457  HG2 GLU X 217     116.170  85.620  85.780  0.00  0.00            
ATOM   3458  CD  GLU X 217     117.420  83.930  86.000  0.00  0.00            
ATOM   3459  OE1 GLU X 217     118.200  84.430  85.160  0.00  0.00            
ATOM   3460  OE2 GLU X 217     117.750  83.050  86.820  0.00  0.00            
ATOM   3461  C   GLU X 217     114.130  82.470  87.410  0.00  0.00            
ATOM   3462  O   GLU X 217     112.930  82.550  87.650  0.00  0.00            
ATOM   3463  N   GLU X 218     115.050  82.320  88.370  0.00  0.00            
ATOM   3464  H   GLU X 218     116.000  82.540  88.120  0.00  0.00            
ATOM   3465  CA  GLU X 218     114.820  81.950  89.750  0.00  0.00            
ATOM   3466  HA  GLU X 218     113.750  81.780  89.840  0.00  0.00            
ATOM   3467  CB  GLU X 218     115.610  80.740  90.260  0.00  0.00            
ATOM   3468  HB1 GLU X 218     116.660  81.010  90.280  0.00  0.00            
ATOM   3469  HB2 GLU X 218     115.520  80.020  89.450  0.00  0.00            
ATOM   3470  CG  GLU X 218     115.200  80.180  91.620  0.00  0.00            
ATOM   3471  HG1 GLU X 218     114.150  79.890  91.560  0.00  0.00            
ATOM   3472  HG2 GLU X 218     115.450  80.930  92.370  0.00  0.00            
ATOM   3473  CD  GLU X 218     115.970  78.910  91.950  0.00  0.00            
ATOM   3474  OE1 GLU X 218     117.160  78.660  91.670  0.00  0.00            
ATOM   3475  OE2 GLU X 218     115.270  78.020  92.490  0.00  0.00            
ATOM   3476  C   GLU X 218     115.130  83.160  90.630  0.00  0.00            
ATOM   3477  O   GLU X 218     116.020  83.920  90.240  0.00  0.00            
ATOM   3478  N   PHE X 219     114.430  83.440  91.720  0.00  0.00            
ATOM   3479  H   PHE X 219     113.730  82.790  92.080  0.00  0.00            
ATOM   3480  CA  PHE X 219     114.480  84.660  92.500  0.00  0.00            
ATOM   3481  HA  PHE X 219     115.510  84.990  92.370  0.00  0.00            
ATOM   3482  CB  PHE X 219     113.550  85.740  91.950  0.00  0.00            
ATOM   3483  HB1 PHE X 219     113.340  86.530  92.680  0.00  0.00            
ATOM   3484  HB2 PHE X 219     112.560  85.310  91.800  0.00  0.00            
ATOM   3485  CG  PHE X 219     113.990  86.410  90.670  0.00  0.00            
ATOM   3486  CD1 PHE X 219     114.480  87.720  90.660  0.00  0.00            
ATOM   3487  HD1 PHE X 219     114.620  88.270  91.580  0.00  0.00            
ATOM   3488  CE1 PHE X 219     114.630  88.270  89.390  0.00  0.00            
ATOM   3489  HE1 PHE X 219     115.020  89.270  89.270  0.00  0.00            
ATOM   3490  CZ  PHE X 219     114.320  87.590  88.200  0.00  0.00            
ATOM   3491  HZ  PHE X 219     114.550  88.020  87.240  0.00  0.00            
ATOM   3492  CE2 PHE X 219     113.750  86.310  88.280  0.00  0.00            
ATOM   3493  HE2 PHE X 219     113.580  85.790  87.350  0.00  0.00            
ATOM   3494  CD2 PHE X 219     113.540  85.720  89.530  0.00  0.00            
ATOM   3495  HD2 PHE X 219     113.150  84.720  89.630  0.00  0.00            
ATOM   3496  C   PHE X 219     114.240  84.530  94.000  0.00  0.00            
ATOM   3497  O   PHE X 219     113.500  83.660  94.450  0.00  0.00            
ATOM   3498  N   TRP X 220     114.800  85.420  94.820  0.00  0.00            
ATOM   3499  H   TRP X 220     115.430  86.050  94.330  0.00  0.00            
ATOM   3500  CA  TRP X 220     114.840  85.470  96.260  0.00  0.00            
ATOM   3501  HA  TRP X 220     114.080  84.840  96.730  0.00  0.00            
ATOM   3502  CB  TRP X 220     116.150  84.990  96.890  0.00  0.00            
ATOM   3503  HB1 TRP X 220     116.040  84.880  97.970  0.00  0.00            
ATOM   3504  HB2 TRP X 220     117.000  85.660  96.780  0.00  0.00            
ATOM   3505  CG  TRP X 220     116.520  83.620  96.400  0.00  0.00            
ATOM   3506  CD1 TRP X 220     116.330  82.510  97.150  0.00  0.00            
ATOM   3507  HD1 TRP X 220     115.960  82.500  98.170  0.00  0.00            
ATOM   3508  NE1 TRP X 220     116.910  81.510  96.410  0.00  0.00            
ATOM   3509  HE1 TRP X 220     116.960  80.580  96.800  0.00  0.00            
ATOM   3510  CE2 TRP X 220     117.450  81.860  95.190  0.00  0.00            
ATOM   3511  CZ2 TRP X 220     118.120  81.110  94.210  0.00  0.00            
ATOM   3512  HZ2 TRP X 220     118.140  80.040  94.290  0.00  0.00            
ATOM   3513  CH2 TRP X 220     118.590  81.840  93.110  0.00  0.00            
ATOM   3514  HH2 TRP X 220     119.080  81.380  92.260  0.00  0.00            
ATOM   3515  CZ3 TRP X 220     118.370  83.220  93.030  0.00  0.00            
ATOM   3516  HZ3 TRP X 220     118.660  83.760  92.140  0.00  0.00            
ATOM   3517  CE3 TRP X 220     117.630  83.910  94.010  0.00  0.00            
ATOM   3518  HE3 TRP X 220     117.390  84.930  93.780  0.00  0.00            
ATOM   3519  CD2 TRP X 220     117.260  83.270  95.200  0.00  0.00            
ATOM   3520  C   TRP X 220     114.500  86.890  96.690  0.00  0.00            
ATOM   3521  O   TRP X 220     115.130  87.800  96.160  0.00  0.00            
ATOM   3522  N   GLU X 221     113.670  87.100  97.710  0.00  0.00            
ATOM   3523  H   GLU X 221     113.370  86.270  98.200  0.00  0.00            
ATOM   3524  CA  GLU X 221     113.220  88.390  98.200  0.00  0.00            
ATOM   3525  HA  GLU X 221     113.970  89.160  98.010  0.00  0.00            
ATOM   3526  CB  GLU X 221     111.980  88.870  97.460  0.00  0.00            
ATOM   3527  HB1 GLU X 221     111.720  89.900  97.730  0.00  0.00            
ATOM   3528  HB2 GLU X 221     111.170  88.250  97.860  0.00  0.00            
ATOM   3529  CG  GLU X 221     111.990  88.880  95.930  0.00  0.00            
ATOM   3530  HG1 GLU X 221     112.170  87.880  95.550  0.00  0.00            
ATOM   3531  HG2 GLU X 221     112.910  89.340  95.560  0.00  0.00            
ATOM   3532  CD  GLU X 221     110.710  89.410  95.310  0.00  0.00            
ATOM   3533  OE1 GLU X 221     110.700  89.380  94.060  0.00  0.00            
ATOM   3534  OE2 GLU X 221     109.690  89.740  95.950  0.00  0.00            
ATOM   3535  C   GLU X 221     113.050  88.460  99.710  0.00  0.00            
ATOM   3536  O   GLU X 221     113.270  87.440 100.360  0.00  0.00            
ATOM   3537  N   VAL X 222     112.680  89.620 100.270  0.00  0.00            
ATOM   3538  H   VAL X 222     112.650  90.490  99.770  0.00  0.00            
ATOM   3539  CA  VAL X 222     112.530  89.760 101.710  0.00  0.00            
ATOM   3540  HA  VAL X 222     112.300  88.780 102.100  0.00  0.00            
ATOM   3541  CB  VAL X 222     113.810  90.410 102.240  0.00  0.00            
ATOM   3542  HB  VAL X 222     113.990  91.360 101.720  0.00  0.00            
ATOM   3543  CG1 VAL X 222     113.640  90.830 103.700  0.00  0.00            
ATOM   3544 HG11 VAL X 222     112.860  91.580 103.830  0.00  0.00            
ATOM   3545 HG12 VAL X 222     113.540  89.930 104.300  0.00  0.00            
ATOM   3546 HG13 VAL X 222     114.520  91.320 104.110  0.00  0.00            
ATOM   3547  CG2 VAL X 222     115.070  89.570 102.100  0.00  0.00            
ATOM   3548 HG21 VAL X 222     115.870  90.090 102.620  0.00  0.00            
ATOM   3549 HG22 VAL X 222     114.930  88.520 102.350  0.00  0.00            
ATOM   3550 HG23 VAL X 222     115.450  89.590 101.080  0.00  0.00            
ATOM   3551  C   VAL X 222     111.270  90.580 101.950  0.00  0.00            
ATOM   3552  O   VAL X 222     111.140  91.640 101.350  0.00  0.00            
ATOM   3553  N   ASP X 223     110.340  90.080 102.770  0.00  0.00            
ATOM   3554  H   ASP X 223     110.590  89.270 103.320  0.00  0.00            
ATOM   3555  CA  ASP X 223     109.040  90.670 103.020  0.00  0.00            
ATOM   3556  HA  ASP X 223     108.920  91.630 102.520  0.00  0.00            
ATOM   3557  CB  ASP X 223     107.990  89.680 102.560  0.00  0.00            
ATOM   3558  HB1 ASP X 223     108.040  88.770 103.150  0.00  0.00            
ATOM   3559  HB2 ASP X 223     108.080  89.350 101.520  0.00  0.00            
ATOM   3560  CG  ASP X 223     106.580  90.190 102.800  0.00  0.00            
ATOM   3561  OD1 ASP X 223     106.000  89.740 103.810  0.00  0.00            
ATOM   3562  OD2 ASP X 223     106.110  91.090 102.070  0.00  0.00            
ATOM   3563  C   ASP X 223     108.930  90.900 104.520  0.00  0.00            
ATOM   3564  O   ASP X 223     109.440  90.100 105.310  0.00  0.00            
ATOM   3565  N   ALA X 224     108.220  91.930 104.980  0.00  0.00            
ATOM   3566  H   ALA X 224     107.720  92.490 104.300  0.00  0.00            
ATOM   3567  CA  ALA X 224     108.090  92.270 106.390  0.00  0.00            
ATOM   3568  HA  ALA X 224     108.160  91.410 107.060  0.00  0.00            
ATOM   3569  CB  ALA X 224     109.300  93.160 106.650  0.00  0.00            
ATOM   3570  HB1 ALA X 224     110.140  92.880 106.010  0.00  0.00            
ATOM   3571  HB2 ALA X 224     109.090  94.210 106.470  0.00  0.00            
ATOM   3572  HB3 ALA X 224     109.550  93.050 107.700  0.00  0.00            
ATOM   3573  C   ALA X 224     106.820  93.010 106.790  0.00  0.00            
ATOM   3574  O   ALA X 224     105.890  93.160 106.000  0.00  0.00            
ATOM   3575  N   SER X 225     106.640  93.460 108.030  0.00  0.00            
ATOM   3576  H   SER X 225     107.370  93.230 108.690  0.00  0.00            
ATOM   3577  CA  SER X 225     105.500  94.220 108.520  0.00  0.00            
ATOM   3578  HA  SER X 225     105.190  94.750 107.610  0.00  0.00            
ATOM   3579  CB  SER X 225     104.380  93.340 109.050  0.00  0.00            
ATOM   3580  HB1 SER X 225     103.490  93.940 109.240  0.00  0.00            
ATOM   3581  HB2 SER X 225     104.700  93.060 110.050  0.00  0.00            
ATOM   3582  OG  SER X 225     104.100  92.170 108.320  0.00  0.00            
ATOM   3583  HG  SER X 225     104.860  91.800 107.850  0.00  0.00            
ATOM   3584  C   SER X 225     105.880  95.160 109.660  0.00  0.00            
ATOM   3585  O   SER X 225     106.750  94.790 110.440  0.00  0.00            
ATOM   3586  N   THR X 226     105.310  96.360 109.640  0.00  0.00            
ATOM   3587  H   THR X 226     104.720  96.580 108.850  0.00  0.00            
ATOM   3588  CA  THR X 226     105.570  97.480 110.520  0.00  0.00            
ATOM   3589  HA  THR X 226     106.330  97.150 111.240  0.00  0.00            
ATOM   3590  CB  THR X 226     106.350  98.550 109.760  0.00  0.00            
ATOM   3591  HB  THR X 226     106.080  99.450 110.320  0.00  0.00            
ATOM   3592  CG2 THR X 226     107.840  98.250 109.630  0.00  0.00            
ATOM   3593 HG21 THR X 226     108.280  98.130 110.620  0.00  0.00            
ATOM   3594 HG22 THR X 226     108.070  97.330 109.100  0.00  0.00            
ATOM   3595 HG23 THR X 226     108.330  99.110 109.170  0.00  0.00            
ATOM   3596  OG1 THR X 226     105.870  98.720 108.450  0.00  0.00            
ATOM   3597  HG1 THR X 226     105.020  99.140 108.590  0.00  0.00            
ATOM   3598  C   THR X 226     104.370  98.110 111.210  0.00  0.00            
ATOM   3599  O   THR X 226     103.380  98.360 110.520  0.00  0.00            
ATOM   3600  N   THR X 227     104.460  98.370 112.510  0.00  0.00            
ATOM   3601  H   THR X 227     105.160  97.850 113.010  0.00  0.00            
ATOM   3602  CA  THR X 227     103.500  99.070 113.350  0.00  0.00            
ATOM   3603  HA  THR X 227     102.490  98.650 113.330  0.00  0.00            
ATOM   3604  CB  THR X 227     103.910  99.080 114.820  0.00  0.00            
ATOM   3605  HB  THR X 227     104.720  99.810 114.890  0.00  0.00            
ATOM   3606  CG2 THR X 227     102.870  99.360 115.910  0.00  0.00            
ATOM   3607 HG21 THR X 227     103.360  99.260 116.880  0.00  0.00            
ATOM   3608 HG22 THR X 227     102.500 100.380 115.840  0.00  0.00            
ATOM   3609 HG23 THR X 227     102.040  98.660 115.910  0.00  0.00            
ATOM   3610  OG1 THR X 227     104.480  97.830 115.090  0.00  0.00            
ATOM   3611  HG1 THR X 227     104.980  97.890 115.910  0.00  0.00            
ATOM   3612  C   THR X 227     103.280 100.520 112.930  0.00  0.00            
ATOM   3613  O   THR X 227     104.110 101.160 112.290  0.00  0.00            
ATOM   3614  N   THR X 228     102.130 101.100 113.250  0.00  0.00            
ATOM   3615  H   THR X 228     101.430 100.490 113.660  0.00  0.00            
ATOM   3616  CA  THR X 228     101.680 102.470 113.070  0.00  0.00            
ATOM   3617  HA  THR X 228     102.520 103.020 112.650  0.00  0.00            
ATOM   3618  CB  THR X 228     100.630 102.540 111.970  0.00  0.00            
ATOM   3619  HB  THR X 228     100.390 103.600 111.910  0.00  0.00            
ATOM   3620  CG2 THR X 228     101.160 102.120 110.610  0.00  0.00            
ATOM   3621 HG21 THR X 228     101.400 101.060 110.530  0.00  0.00            
ATOM   3622 HG22 THR X 228     100.460 102.520 109.870  0.00  0.00            
ATOM   3623 HG23 THR X 228     102.040 102.750 110.450  0.00  0.00            
ATOM   3624  OG1 THR X 228      99.520 101.780 112.410  0.00  0.00            
ATOM   3625  HG1 THR X 228      99.790 100.860 112.320  0.00  0.00            
ATOM   3626  C   THR X 228     101.360 103.150 114.390  0.00  0.00            
ATOM   3627  O   THR X 228     101.240 102.490 115.420  0.00  0.00            
ATOM   3628  N   PRO X 229     101.200 104.480 114.410  0.00  0.00            
ATOM   3629  CD  PRO X 229     101.610 105.420 113.390  0.00  0.00            
ATOM   3630  HD1 PRO X 229     100.840 105.530 112.620  0.00  0.00            
ATOM   3631  HD2 PRO X 229     102.580 105.080 113.020  0.00  0.00            
ATOM   3632  CG  PRO X 229     101.770 106.760 114.090  0.00  0.00            
ATOM   3633  HG1 PRO X 229     101.500 107.560 113.410  0.00  0.00            
ATOM   3634  HG2 PRO X 229     102.810 106.920 114.370  0.00  0.00            
ATOM   3635  CB  PRO X 229     100.890 106.650 115.330  0.00  0.00            
ATOM   3636  HB1 PRO X 229      99.870 106.780 114.980  0.00  0.00            
ATOM   3637  HB2 PRO X 229     101.090 107.320 116.180  0.00  0.00            
ATOM   3638  CA  PRO X 229     100.930 105.160 115.650  0.00  0.00            
ATOM   3639  HA  PRO X 229     101.730 104.940 116.360  0.00  0.00            
ATOM   3640  C   PRO X 229      99.640 104.670 116.290  0.00  0.00            
ATOM   3641  O   PRO X 229      99.540 104.700 117.520  0.00  0.00            
ATOM   3642  N   SER X 230      98.650 104.230 115.510  0.00  0.00            
ATOM   3643  H   SER X 230      98.710 104.170 114.500  0.00  0.00            
ATOM   3644  CA  SER X 230      97.400 103.720 116.020  0.00  0.00            
ATOM   3645  HA  SER X 230      96.870 104.380 116.710  0.00  0.00            
ATOM   3646  CB  SER X 230      96.400 103.610 114.870  0.00  0.00            
ATOM   3647  HB1 SER X 230      96.250 104.600 114.430  0.00  0.00            
ATOM   3648  HB2 SER X 230      95.350 103.460 115.150  0.00  0.00            
ATOM   3649  OG  SER X 230      96.700 102.790 113.770  0.00  0.00            
ATOM   3650  HG  SER X 230      95.880 102.460 113.400  0.00  0.00            
ATOM   3651  C   SER X 230      97.500 102.380 116.720  0.00  0.00            
ATOM   3652  O   SER X 230      96.470 101.910 117.210  0.00  0.00            
ATOM   3653  N   GLY X 231      98.670 101.750 116.780  0.00  0.00            
ATOM   3654  H   GLY X 231      99.380 102.300 116.310  0.00  0.00            
ATOM   3655  CA  GLY X 231      98.920 100.430 117.320  0.00  0.00            
ATOM   3656  HA1 GLY X 231      98.160 100.210 118.070  0.00  0.00            
ATOM   3657  HA2 GLY X 231      99.870 100.520 117.860  0.00  0.00            
ATOM   3658  C   GLY X 231      99.000  99.270 116.350  0.00  0.00            
ATOM   3659  O   GLY X 231      99.390  98.140 116.640  0.00  0.00            
ATOM   3660  N   GLU X 232      98.490  99.430 115.120  0.00  0.00            
ATOM   3661  H   GLU X 232      98.160 100.370 114.930  0.00  0.00            
ATOM   3662  CA  GLU X 232      98.240  98.450 114.090  0.00  0.00            
ATOM   3663  HA  GLU X 232      97.930  97.530 114.580  0.00  0.00            
ATOM   3664  CB  GLU X 232      97.070  99.020 113.290  0.00  0.00            
ATOM   3665  HB1 GLU X 232      96.830  98.350 112.460  0.00  0.00            
ATOM   3666  HB2 GLU X 232      97.390 100.020 112.990  0.00  0.00            
ATOM   3667  CG  GLU X 232      95.770  99.200 114.080  0.00  0.00            
ATOM   3668  HG1 GLU X 232      95.980  99.740 115.000  0.00  0.00            
ATOM   3669  HG2 GLU X 232      95.420  98.180 114.290  0.00  0.00            
ATOM   3670  CD  GLU X 232      94.630  99.910 113.360  0.00  0.00            
ATOM   3671  OE1 GLU X 232      94.460 101.130 113.560  0.00  0.00            
ATOM   3672  OE2 GLU X 232      93.890  99.210 112.630  0.00  0.00            
ATOM   3673  C   GLU X 232      99.410  98.200 113.150  0.00  0.00            
ATOM   3674  O   GLU X 232     100.170  99.150 112.990  0.00  0.00            
ATOM   3675  N   ALA X 233      99.540  97.000 112.570  0.00  0.00            
ATOM   3676  H   ALA X 233      98.950  96.230 112.870  0.00  0.00            
ATOM   3677  CA  ALA X 233     100.570  96.740 111.590  0.00  0.00            
ATOM   3678  HA  ALA X 233     101.340  97.510 111.680  0.00  0.00            
ATOM   3679  CB  ALA X 233     101.110  95.370 111.990  0.00  0.00            
ATOM   3680  HB1 ALA X 233     100.390  94.550 111.980  0.00  0.00            
ATOM   3681  HB2 ALA X 233     101.920  95.060 111.340  0.00  0.00            
ATOM   3682  HB3 ALA X 233     101.600  95.360 112.960  0.00  0.00            
ATOM   3683  C   ALA X 233     100.140  96.720 110.130  0.00  0.00            
ATOM   3684  O   ALA X 233      98.970  96.540 109.780  0.00  0.00            
ATOM   3685  N   LEU X 234     101.180  96.820 109.300  0.00  0.00            
ATOM   3686  H   LEU X 234     102.110  96.750 109.680  0.00  0.00            
ATOM   3687  CA  LEU X 234     101.060  96.940 107.860  0.00  0.00            
ATOM   3688  HA  LEU X 234     100.130  96.500 107.500  0.00  0.00            
ATOM   3689  CB  LEU X 234     101.100  98.430 107.520  0.00  0.00            
ATOM   3690  HB1 LEU X 234     101.490  98.600 106.520  0.00  0.00            
ATOM   3691  HB2 LEU X 234     101.820  98.980 108.130  0.00  0.00            
ATOM   3692  CG  LEU X 234      99.830  99.260 107.620  0.00  0.00            
ATOM   3693  HG  LEU X 234      99.580  99.280 108.680  0.00  0.00            
ATOM   3694  CD1 LEU X 234      99.960 100.690 107.110  0.00  0.00            
ATOM   3695 HD11 LEU X 234      99.100 101.300 107.410  0.00  0.00            
ATOM   3696 HD12 LEU X 234     100.750 101.290 107.570  0.00  0.00            
ATOM   3697 HD13 LEU X 234     100.080 100.770 106.030  0.00  0.00            
ATOM   3698  CD2 LEU X 234      98.640  98.680 106.870  0.00  0.00            
ATOM   3699 HD21 LEU X 234      98.340  97.800 107.440  0.00  0.00            
ATOM   3700 HD22 LEU X 234      97.860  99.440 106.770  0.00  0.00            
ATOM   3701 HD23 LEU X 234      98.880  98.380 105.850  0.00  0.00            
ATOM   3702  C   LEU X 234     102.250  96.260 107.200  0.00  0.00            
ATOM   3703  O   LEU X 234     103.370  96.410 107.680  0.00  0.00            
ATOM   3704  N   ALA X 235     102.080  95.580 106.060  0.00  0.00            
ATOM   3705  H   ALA X 235     101.140  95.470 105.720  0.00  0.00            
ATOM   3706  CA  ALA X 235     103.130  94.890 105.350  0.00  0.00            
ATOM   3707  HA  ALA X 235     103.830  94.400 106.020  0.00  0.00            
ATOM   3708  CB  ALA X 235     102.390  93.840 104.520  0.00  0.00            
ATOM   3709  HB1 ALA X 235     101.530  94.280 104.010  0.00  0.00            
ATOM   3710  HB2 ALA X 235     103.070  93.380 103.800  0.00  0.00            
ATOM   3711  HB3 ALA X 235     102.030  93.020 105.130  0.00  0.00            
ATOM   3712  C   ALA X 235     103.900  95.820 104.430  0.00  0.00            
ATOM   3713  O   ALA X 235     103.380  96.820 103.940  0.00  0.00            
ATOM   3714  N   LEU X 236     105.130  95.440 104.080  0.00  0.00            
ATOM   3715  H   LEU X 236     105.490  94.590 104.490  0.00  0.00            
ATOM   3716  CA  LEU X 236     106.040  96.040 103.130  0.00  0.00            
ATOM   3717  HA  LEU X 236     105.510  96.140 102.180  0.00  0.00            
ATOM   3718  CB  LEU X 236     106.480  97.430 103.570  0.00  0.00            
ATOM   3719  HB1 LEU X 236     105.580  98.010 103.790  0.00  0.00            
ATOM   3720  HB2 LEU X 236     107.020  97.920 102.760  0.00  0.00            
ATOM   3721  CG  LEU X 236     107.460  97.560 104.730  0.00  0.00            
ATOM   3722  HG  LEU X 236     108.380  97.110 104.360  0.00  0.00            
ATOM   3723  CD1 LEU X 236     107.830  99.020 104.990  0.00  0.00            
ATOM   3724 HD11 LEU X 236     107.770  99.550 104.040  0.00  0.00            
ATOM   3725 HD12 LEU X 236     107.020  99.450 105.580  0.00  0.00            
ATOM   3726 HD13 LEU X 236     108.730  99.090 105.590  0.00  0.00            
ATOM   3727  CD2 LEU X 236     107.270  96.860 106.070  0.00  0.00            
ATOM   3728 HD21 LEU X 236     108.070  97.130 106.760  0.00  0.00            
ATOM   3729 HD22 LEU X 236     106.340  97.270 106.470  0.00  0.00            
ATOM   3730 HD23 LEU X 236     107.410  95.780 106.060  0.00  0.00            
ATOM   3731  C   LEU X 236     107.260  95.140 102.970  0.00  0.00            
ATOM   3732  O   LEU X 236     107.510  94.250 103.780  0.00  0.00            
ATOM   3733  N   GLN X 237     108.050  95.230 101.900  0.00  0.00            
ATOM   3734  H   GLN X 237     107.760  95.910 101.210  0.00  0.00            
ATOM   3735  CA  GLN X 237     109.340  94.610 101.660  0.00  0.00            
ATOM   3736  HA  GLN X 237     109.360  93.630 102.120  0.00  0.00            
ATOM   3737  CB  GLN X 237     109.320  94.270 100.170  0.00  0.00            
ATOM   3738  HB1 GLN X 237     110.310  93.810 100.080  0.00  0.00            
ATOM   3739  HB2 GLN X 237     109.250  95.150  99.530  0.00  0.00            
ATOM   3740  CG  GLN X 237     108.330  93.230  99.670  0.00  0.00            
ATOM   3741  HG1 GLN X 237     107.410  93.750  99.370  0.00  0.00            
ATOM   3742  HG2 GLN X 237     108.060  92.490 100.420  0.00  0.00            
ATOM   3743  CD  GLN X 237     108.850  92.540  98.410  0.00  0.00            
ATOM   3744  OE1 GLN X 237     109.460  93.160  97.540  0.00  0.00            
ATOM   3745  NE2 GLN X 237     108.660  91.230  98.220  0.00  0.00            
ATOM   3746 HE21 GLN X 237     108.140  90.650  98.870  0.00  0.00            
ATOM   3747 HE22 GLN X 237     109.190  90.770  97.500  0.00  0.00            
ATOM   3748  C   GLN X 237     110.590  95.470 101.830  0.00  0.00            
ATOM   3749  O   GLN X 237     110.660  96.520 101.190  0.00  0.00            
ATOM   3750  N   VAL X 238     111.480  95.140 102.760  0.00  0.00            
ATOM   3751  H   VAL X 238     111.440  94.260 103.270  0.00  0.00            
ATOM   3752  CA  VAL X 238     112.570  95.970 103.230  0.00  0.00            
ATOM   3753  HA  VAL X 238     112.800  96.750 102.510  0.00  0.00            
ATOM   3754  CB  VAL X 238     112.330  96.770 104.510  0.00  0.00            
ATOM   3755  HB  VAL X 238     113.270  97.260 104.740  0.00  0.00            
ATOM   3756  CG1 VAL X 238     111.410  97.960 104.240  0.00  0.00            
ATOM   3757 HG11 VAL X 238     111.720  98.380 103.290  0.00  0.00            
ATOM   3758 HG12 VAL X 238     110.360  97.690 104.140  0.00  0.00            
ATOM   3759 HG13 VAL X 238     111.550  98.700 105.020  0.00  0.00            
ATOM   3760  CG2 VAL X 238     111.890  96.070 105.790  0.00  0.00            
ATOM   3761 HG21 VAL X 238     112.650  95.320 106.030  0.00  0.00            
ATOM   3762 HG22 VAL X 238     111.660  96.700 106.650  0.00  0.00            
ATOM   3763 HG23 VAL X 238     111.010  95.470 105.550  0.00  0.00            
ATOM   3764  C   VAL X 238     113.780  95.060 103.390  0.00  0.00            
ATOM   3765  O   VAL X 238     113.720  93.980 103.980  0.00  0.00            
ATOM   3766  N   THR X 239     114.890  95.590 102.880  0.00  0.00            
ATOM   3767  H   THR X 239     114.930  96.590 102.780  0.00  0.00            
ATOM   3768  CA  THR X 239     116.190  94.930 102.890  0.00  0.00            
ATOM   3769  HA  THR X 239     116.100  94.180 103.680  0.00  0.00            
ATOM   3770  CB  THR X 239     116.550  94.160 101.630  0.00  0.00            
ATOM   3771  HB  THR X 239     115.800  93.390 101.490  0.00  0.00            
ATOM   3772  CG2 THR X 239     116.740  95.040 100.400  0.00  0.00            
ATOM   3773 HG21 THR X 239     115.690  95.230 100.180  0.00  0.00            
ATOM   3774 HG22 THR X 239     117.280  95.940 100.680  0.00  0.00            
ATOM   3775 HG23 THR X 239     117.150  94.450  99.570  0.00  0.00            
ATOM   3776  OG1 THR X 239     117.860  93.630 101.690  0.00  0.00            
ATOM   3777  HG1 THR X 239     117.830  93.010 100.960  0.00  0.00            
ATOM   3778  C   THR X 239     117.290  95.900 103.280  0.00  0.00            
ATOM   3779  O   THR X 239     117.240  97.110 103.060  0.00  0.00            
ATOM   3780  N   HIE X 240     118.410  95.410 103.820  0.00  0.00            
ATOM   3781  H   HIE X 240     118.420  94.410 103.690  0.00  0.00            
ATOM   3782  CA  HIE X 240     119.680  96.100 103.940  0.00  0.00            
ATOM   3783  HA  HIE X 240     119.550  96.970 103.300  0.00  0.00            
ATOM   3784  CB  HIE X 240     119.920  96.520 105.380  0.00  0.00            
ATOM   3785  HB1 HIE X 240     120.020  95.620 105.990  0.00  0.00            
ATOM   3786  HB2 HIE X 240     119.040  97.060 105.700  0.00  0.00            
ATOM   3787  CG  HIE X 240     121.150  97.380 105.300  0.00  0.00            
ATOM   3788  ND1 HIE X 240     121.280  98.420 104.380  0.00  0.00            
ATOM   3789  CE1 HIE X 240     122.440  99.040 104.610  0.00  0.00            
ATOM   3790  HE1 HIE X 240     122.880  99.890 104.110  0.00  0.00            
ATOM   3791  NE2 HIE X 240     122.970  98.450 105.690  0.00  0.00            
ATOM   3792  HE2 HIE X 240     123.880  98.730 106.040  0.00  0.00            
ATOM   3793  CD2 HIE X 240     122.280  97.320 106.090  0.00  0.00            
ATOM   3794  HD2 HIE X 240     122.550  96.620 106.860  0.00  0.00            
ATOM   3795  C   HIE X 240     120.790  95.230 103.360  0.00  0.00            
ATOM   3796  O   HIE X 240     120.870  94.030 103.630  0.00  0.00            
ATOM   3797  N   GLN X 241     121.670  95.860 102.580  0.00  0.00            
ATOM   3798  H   GLN X 241     121.610  96.860 102.450  0.00  0.00            
ATOM   3799  CA  GLN X 241     122.700  95.170 101.840  0.00  0.00            
ATOM   3800  HA  GLN X 241     123.080  94.300 102.380  0.00  0.00            
ATOM   3801  CB  GLN X 241     122.000  94.770 100.540  0.00  0.00            
ATOM   3802  HB1 GLN X 241     121.310  93.950 100.750  0.00  0.00            
ATOM   3803  HB2 GLN X 241     122.820  94.300 100.000  0.00  0.00            
ATOM   3804  CG  GLN X 241     121.420  95.830  99.610  0.00  0.00            
ATOM   3805  HG1 GLN X 241     121.950  96.780  99.670  0.00  0.00            
ATOM   3806  HG2 GLN X 241     120.410  96.050  99.950  0.00  0.00            
ATOM   3807  CD  GLN X 241     121.400  95.440  98.140  0.00  0.00            
ATOM   3808  OE1 GLN X 241     120.520  94.710  97.690  0.00  0.00            
ATOM   3809  NE2 GLN X 241     122.420  95.720  97.330  0.00  0.00            
ATOM   3810 HE21 GLN X 241     123.290  96.000  97.770  0.00  0.00            
ATOM   3811 HE22 GLN X 241     122.480  95.260  96.430  0.00  0.00            
ATOM   3812  C   GLN X 241     123.960  96.000 101.590  0.00  0.00            
ATOM   3813  O   GLN X 241     123.830  97.220 101.650  0.00  0.00            
ATOM   3814  N   ASN X 242     125.090  95.410 101.210  0.00  0.00            
ATOM   3815  H   ASN X 242     125.110  94.400 101.210  0.00  0.00            
ATOM   3816  CA  ASN X 242     126.140  96.080 100.470  0.00  0.00            
ATOM   3817  HA  ASN X 242     126.430  97.060 100.860  0.00  0.00            
ATOM   3818  CB  ASN X 242     127.410  95.250 100.360  0.00  0.00            
ATOM   3819  HB1 ASN X 242     127.280  94.370  99.740  0.00  0.00            
ATOM   3820  HB2 ASN X 242     127.730  94.960 101.360  0.00  0.00            
ATOM   3821  CG  ASN X 242     128.480  96.160  99.780  0.00  0.00            
ATOM   3822  OD1 ASN X 242     128.520  96.390  98.570  0.00  0.00            
ATOM   3823  ND2 ASN X 242     129.350  96.880 100.490  0.00  0.00            
ATOM   3824 HD21 ASN X 242     129.340  96.690 101.490  0.00  0.00            
ATOM   3825 HD22 ASN X 242     129.840  97.690 100.140  0.00  0.00            
ATOM   3826  C   ASN X 242     125.580  96.450  99.110  0.00  0.00            
ATOM   3827  O   ASN X 242     124.850  95.670  98.490  0.00  0.00            
ATOM   3828  N   ASP X 243     125.760  97.670  98.600  0.00  0.00            
ATOM   3829  H   ASP X 243     126.360  98.300  99.120  0.00  0.00            
ATOM   3830  CA  ASP X 243     125.110  98.220  97.430  0.00  0.00            
ATOM   3831  HA  ASP X 243     124.020  98.120  97.480  0.00  0.00            
ATOM   3832  CB  ASP X 243     125.340  99.730  97.420  0.00  0.00            
ATOM   3833  HB1 ASP X 243     126.410  99.940  97.380  0.00  0.00            
ATOM   3834  HB2 ASP X 243     125.070 100.080  98.410  0.00  0.00            
ATOM   3835  CG  ASP X 243     124.530 100.560  96.430  0.00  0.00            
ATOM   3836  OD1 ASP X 243     125.220 101.380  95.780  0.00  0.00            
ATOM   3837  OD2 ASP X 243     123.280 100.540  96.360  0.00  0.00            
ATOM   3838  C   ASP X 243     125.580  97.620  96.120  0.00  0.00            
ATOM   3839  O   ASP X 243     124.980  97.880  95.080  0.00  0.00            
ATOM   3840  N   LYS X 244     126.660  96.830  96.090  0.00  0.00            
ATOM   3841  H   LYS X 244     127.170  96.670  96.950  0.00  0.00            
ATOM   3842  CA  LYS X 244     127.290  96.380  94.860  0.00  0.00            
ATOM   3843  HA  LYS X 244     127.290  97.290  94.270  0.00  0.00            
ATOM   3844  CB  LYS X 244     128.750  96.010  95.120  0.00  0.00            
ATOM   3845  HB1 LYS X 244     128.760  95.020  95.580  0.00  0.00            
ATOM   3846  HB2 LYS X 244     129.160  96.790  95.760  0.00  0.00            
ATOM   3847  CG  LYS X 244     129.620  96.030  93.860  0.00  0.00            
ATOM   3848  HG1 LYS X 244     129.960  97.050  93.700  0.00  0.00            
ATOM   3849  HG2 LYS X 244     129.030  95.810  92.970  0.00  0.00            
ATOM   3850  CD  LYS X 244     130.710  94.970  93.940  0.00  0.00            
ATOM   3851  HD1 LYS X 244     130.210  94.010  93.950  0.00  0.00            
ATOM   3852  HD2 LYS X 244     131.360  95.040  94.820  0.00  0.00            
ATOM   3853  CE  LYS X 244     131.650  95.000  92.740  0.00  0.00            
ATOM   3854  HE1 LYS X 244     131.960  96.010  92.460  0.00  0.00            
ATOM   3855  HE2 LYS X 244     131.040  94.620  91.920  0.00  0.00            
ATOM   3856  NZ  LYS X 244     132.800  94.080  92.780  0.00  0.00            
ATOM   3857  HZ1 LYS X 244     132.590  93.110  92.950  0.00  0.00            
ATOM   3858  HZ2 LYS X 244     133.370  93.980  91.950  0.00  0.00            
ATOM   3859  HZ3 LYS X 244     133.460  94.440  93.440  0.00  0.00            
ATOM   3860  C   LYS X 244     126.570  95.390  93.960  0.00  0.00            
ATOM   3861  O   LYS X 244     126.540  95.700  92.780  0.00  0.00            
ATOM   3862  N   PRO X 245     126.040  94.270  94.460  0.00  0.00            
ATOM   3863  CD  PRO X 245     126.360  93.740  95.780  0.00  0.00            
ATOM   3864  HD1 PRO X 245     126.170  94.550  96.490  0.00  0.00            
ATOM   3865  HD2 PRO X 245     127.370  93.350  95.760  0.00  0.00            
ATOM   3866  CG  PRO X 245     125.430  92.560  96.050  0.00  0.00            
ATOM   3867  HG1 PRO X 245     124.490  92.820  96.530  0.00  0.00            
ATOM   3868  HG2 PRO X 245     125.960  91.800  96.630  0.00  0.00            
ATOM   3869  CB  PRO X 245     125.010  92.150  94.640  0.00  0.00            
ATOM   3870  HB1 PRO X 245     124.020  91.700  94.700  0.00  0.00            
ATOM   3871  HB2 PRO X 245     125.760  91.510  94.190  0.00  0.00            
ATOM   3872  CA  PRO X 245     125.000  93.460  93.850  0.00  0.00            
ATOM   3873  HA  PRO X 245     125.270  93.250  92.820  0.00  0.00            
ATOM   3874  C   PRO X 245     123.710  94.260  93.900  0.00  0.00            
ATOM   3875  O   PRO X 245     123.470  94.990  94.860  0.00  0.00            
ATOM   3876  N   PHE X 246     122.890  94.120  92.850  0.00  0.00            
ATOM   3877  H   PHE X 246     123.120  93.440  92.140  0.00  0.00            
ATOM   3878  CA  PHE X 246     121.520  94.570  92.860  0.00  0.00            
ATOM   3879  HA  PHE X 246     121.430  95.460  93.490  0.00  0.00            
ATOM   3880  CB  PHE X 246     121.220  94.960  91.410  0.00  0.00            
ATOM   3881  HB1 PHE X 246     120.150  95.180  91.470  0.00  0.00            
ATOM   3882  HB2 PHE X 246     121.380  94.140  90.710  0.00  0.00            
ATOM   3883  CG  PHE X 246     121.860  96.210  90.860  0.00  0.00            
ATOM   3884  CD1 PHE X 246     122.880  96.310  89.910  0.00  0.00            
ATOM   3885  HD1 PHE X 246     123.280  95.380  89.530  0.00  0.00            
ATOM   3886  CE1 PHE X 246     123.390  97.540  89.460  0.00  0.00            
ATOM   3887  HE1 PHE X 246     124.310  97.610  88.910  0.00  0.00            
ATOM   3888  CZ  PHE X 246     122.900  98.710  90.060  0.00  0.00            
ATOM   3889  HZ  PHE X 246     123.370  99.650  89.830  0.00  0.00            
ATOM   3890  CE2 PHE X 246     121.820  98.670  90.950  0.00  0.00            
ATOM   3891  HE2 PHE X 246     121.500  99.590  91.430  0.00  0.00            
ATOM   3892  CD2 PHE X 246     121.320  97.420  91.320  0.00  0.00            
ATOM   3893  HD2 PHE X 246     120.550  97.290  92.060  0.00  0.00            
ATOM   3894  C   PHE X 246     120.480  93.620  93.450  0.00  0.00            
ATOM   3895  O   PHE X 246     119.590  94.070  94.170  0.00  0.00            
ATOM   3896  N   ARG X 247     120.610  92.320  93.190  0.00  0.00            
ATOM   3897  H   ARG X 247     121.340  92.020  92.550  0.00  0.00            
ATOM   3898  CA  ARG X 247     119.890  91.200  93.750  0.00  0.00            
ATOM   3899  HA  ARG X 247     119.210  91.580  94.530  0.00  0.00            
ATOM   3900  CB  ARG X 247     119.060  90.640  92.600  0.00  0.00            
ATOM   3901  HB1 ARG X 247     118.860  91.480  91.930  0.00  0.00            
ATOM   3902  HB2 ARG X 247     118.170  90.180  93.020  0.00  0.00            
ATOM   3903  CG  ARG X 247     119.760  89.590  91.740  0.00  0.00            
ATOM   3904  HG1 ARG X 247     119.930  88.740  92.390  0.00  0.00            
ATOM   3905  HG2 ARG X 247     120.710  89.950  91.350  0.00  0.00            
ATOM   3906  CD  ARG X 247     118.770  89.220  90.640  0.00  0.00            
ATOM   3907  HD1 ARG X 247     118.860  89.980  89.860  0.00  0.00            
ATOM   3908  HD2 ARG X 247     117.800  88.940  91.050  0.00  0.00            
ATOM   3909  NE  ARG X 247     119.210  87.970  90.000  0.00  0.00            
ATOM   3910  HE  ARG X 247     120.120  88.040  89.580  0.00  0.00            
ATOM   3911  CZ  ARG X 247     118.690  86.740  89.900  0.00  0.00            
ATOM   3912  NH1 ARG X 247     117.570  86.300  90.480  0.00  0.00            
ATOM   3913 HH11 ARG X 247     117.130  86.840  91.210  0.00  0.00            
ATOM   3914 HH12 ARG X 247     117.240  85.390  90.190  0.00  0.00            
ATOM   3915  NH2 ARG X 247     119.420  85.740  89.380  0.00  0.00            
ATOM   3916 HH21 ARG X 247     120.300  85.900  88.890  0.00  0.00            
ATOM   3917 HH22 ARG X 247     119.110  84.790  89.480  0.00  0.00            
ATOM   3918  C   ARG X 247     120.680  90.090  94.430  0.00  0.00            
ATOM   3919  O   ARG X 247     121.730  89.660  93.950  0.00  0.00            
ATOM   3920  N   PRO X 248     120.070  89.490  95.450  0.00  0.00            
ATOM   3921  CD  PRO X 248     118.880  89.880  96.180  0.00  0.00            
ATOM   3922  HD1 PRO X 248     117.900  89.700  95.750  0.00  0.00            
ATOM   3923  HD2 PRO X 248     118.920  90.890  96.590  0.00  0.00            
ATOM   3924  CG  PRO X 248     118.930  89.030  97.440  0.00  0.00            
ATOM   3925  HG1 PRO X 248     118.110  88.330  97.270  0.00  0.00            
ATOM   3926  HG2 PRO X 248     118.690  89.590  98.340  0.00  0.00            
ATOM   3927  CB  PRO X 248     120.290  88.340  97.520  0.00  0.00            
ATOM   3928  HB1 PRO X 248     120.250  87.360  97.980  0.00  0.00            
ATOM   3929  HB2 PRO X 248     120.920  88.950  98.170  0.00  0.00            
ATOM   3930  CA  PRO X 248     120.700  88.330  96.050  0.00  0.00            
ATOM   3931  HA  PRO X 248     121.770  88.530  96.000  0.00  0.00            
ATOM   3932  C   PRO X 248     120.270  87.080  95.290  0.00  0.00            
ATOM   3933  O   PRO X 248     119.100  86.830  95.000  0.00  0.00            
ATOM   3934  N   VAL X 249     121.200  86.150  95.060  0.00  0.00            
ATOM   3935  H   VAL X 249     122.140  86.290  95.400  0.00  0.00            
ATOM   3936  CA  VAL X 249     121.040  85.020  94.170  0.00  0.00            
ATOM   3937  HA  VAL X 249     120.000  84.970  93.820  0.00  0.00            
ATOM   3938  CB  VAL X 249     121.930  85.180  92.940  0.00  0.00            
ATOM   3939  HB  VAL X 249     121.880  84.330  92.260  0.00  0.00            
ATOM   3940  CG1 VAL X 249     121.550  86.360  92.050  0.00  0.00            
ATOM   3941 HG11 VAL X 249     120.500  86.260  91.780  0.00  0.00            
ATOM   3942 HG12 VAL X 249     121.820  87.320  92.480  0.00  0.00            
ATOM   3943 HG13 VAL X 249     122.120  86.290  91.130  0.00  0.00            
ATOM   3944  CG2 VAL X 249     123.400  85.250  93.360  0.00  0.00            
ATOM   3945 HG21 VAL X 249     124.080  85.240  92.520  0.00  0.00            
ATOM   3946 HG22 VAL X 249     123.660  86.060  94.040  0.00  0.00            
ATOM   3947 HG23 VAL X 249     123.630  84.450  94.070  0.00  0.00            
ATOM   3948  C   VAL X 249     121.370  83.690  94.810  0.00  0.00            
ATOM   3949  O   VAL X 249     121.410  82.700  94.080  0.00  0.00            
ATOM   3950  N   ASN X 250     121.410  83.630  96.150  0.00  0.00            
ATOM   3951  H   ASN X 250     121.300  84.470  96.710  0.00  0.00            
ATOM   3952  CA  ASN X 250     121.240  82.390  96.880  0.00  0.00            
ATOM   3953  HA  ASN X 250     120.700  81.700  96.230  0.00  0.00            
ATOM   3954  CB  ASN X 250     122.600  81.810  97.250  0.00  0.00            
ATOM   3955  HB1 ASN X 250     123.060  82.490  97.960  0.00  0.00            
ATOM   3956  HB2 ASN X 250     123.300  81.850  96.420  0.00  0.00            
ATOM   3957  CG  ASN X 250     122.420  80.370  97.700  0.00  0.00            
ATOM   3958  OD1 ASN X 250     122.290  80.130  98.900  0.00  0.00            
ATOM   3959  ND2 ASN X 250     122.390  79.340  96.850  0.00  0.00            
ATOM   3960 HD21 ASN X 250     122.380  79.450  95.850  0.00  0.00            
ATOM   3961 HD22 ASN X 250     122.330  78.420  97.270  0.00  0.00            
ATOM   3962  C   ASN X 250     120.370  82.610  98.110  0.00  0.00            
ATOM   3963  O   ASN X 250     120.310  83.700  98.660  0.00  0.00            
ATOM   3964  N   LYS X 251     119.670  81.560  98.550  0.00  0.00            
ATOM   3965  H   LYS X 251     119.720  80.710  98.010  0.00  0.00            
ATOM   3966  CA  LYS X 251     118.950  81.530  99.810  0.00  0.00            
ATOM   3967  HA  LYS X 251     118.080  82.160  99.650  0.00  0.00            
ATOM   3968  CB  LYS X 251     118.510  80.070  99.830  0.00  0.00            
ATOM   3969  HB1 LYS X 251     119.420  79.460  99.810  0.00  0.00            
ATOM   3970  HB2 LYS X 251     117.940  79.940  98.900  0.00  0.00            
ATOM   3971  CG  LYS X 251     117.620  79.630 100.990  0.00  0.00            
ATOM   3972  HG1 LYS X 251     116.640  80.070 100.820  0.00  0.00            
ATOM   3973  HG2 LYS X 251     118.070  79.890 101.950  0.00  0.00            
ATOM   3974  CD  LYS X 251     117.550  78.110 100.930  0.00  0.00            
ATOM   3975  HD1 LYS X 251     116.880  77.680 101.670  0.00  0.00            
ATOM   3976  HD2 LYS X 251     118.560  77.730 101.080  0.00  0.00            
ATOM   3977  CE  LYS X 251     116.880  77.770  99.600  0.00  0.00            
ATOM   3978  HE1 LYS X 251     117.590  78.090  98.830  0.00  0.00            
ATOM   3979  HE2 LYS X 251     116.010  78.430  99.580  0.00  0.00            
ATOM   3980  NZ  LYS X 251     116.780  76.300  99.550  0.00  0.00            
ATOM   3981  HZ1 LYS X 251     117.670  75.840  99.640  0.00  0.00            
ATOM   3982  HZ2 LYS X 251     116.230  75.840 100.260  0.00  0.00            
ATOM   3983  HZ3 LYS X 251     116.370  75.980  98.690  0.00  0.00            
ATOM   3984  C   LYS X 251     119.730  82.010 101.030  0.00  0.00            
ATOM   3985  O   LYS X 251     119.180  82.740 101.850  0.00  0.00            
ATOM   3986  N   GLU X 252     120.980  81.560 101.150  0.00  0.00            
ATOM   3987  H   GLU X 252     121.400  80.890 100.530  0.00  0.00            
ATOM   3988  CA  GLU X 252     121.920  82.100 102.120  0.00  0.00            
ATOM   3989  HA  GLU X 252     121.610  81.800 103.120  0.00  0.00            
ATOM   3990  CB  GLU X 252     123.340  81.630 101.850  0.00  0.00            
ATOM   3991  HB1 GLU X 252     123.720  82.140 100.970  0.00  0.00            
ATOM   3992  HB2 GLU X 252     123.180  80.560 101.680  0.00  0.00            
ATOM   3993  CG  GLU X 252     124.360  81.880 102.960  0.00  0.00            
ATOM   3994  HG1 GLU X 252     124.110  81.200 103.780  0.00  0.00            
ATOM   3995  HG2 GLU X 252     124.160  82.860 103.400  0.00  0.00            
ATOM   3996  CD  GLU X 252     125.800  81.620 102.550  0.00  0.00            
ATOM   3997  OE1 GLU X 252     126.360  80.670 103.160  0.00  0.00            
ATOM   3998  OE2 GLU X 252     126.310  82.370 101.690  0.00  0.00            
ATOM   3999  C   GLU X 252     121.910  83.630 102.080  0.00  0.00            
ATOM   4000  O   GLU X 252     121.640  84.230 103.120  0.00  0.00            
ATOM   4001  N   GLN X 253     121.980  84.280 100.920  0.00  0.00            
ATOM   4002  H   GLN X 253     121.820  83.730 100.090  0.00  0.00            
ATOM   4003  CA  GLN X 253     122.120  85.720 100.880  0.00  0.00            
ATOM   4004  HA  GLN X 253     122.960  86.010 101.520  0.00  0.00            
ATOM   4005  CB  GLN X 253     122.490  86.170  99.470  0.00  0.00            
ATOM   4006  HB1 GLN X 253     122.550  87.260  99.480  0.00  0.00            
ATOM   4007  HB2 GLN X 253     121.690  85.970  98.760  0.00  0.00            
ATOM   4008  CG  GLN X 253     123.770  85.500  98.980  0.00  0.00            
ATOM   4009  HG1 GLN X 253     123.700  84.420  99.170  0.00  0.00            
ATOM   4010  HG2 GLN X 253     124.610  86.000  99.470  0.00  0.00            
ATOM   4011  CD  GLN X 253     124.030  85.650  97.490  0.00  0.00            
ATOM   4012  OE1 GLN X 253     123.480  86.530  96.830  0.00  0.00            
ATOM   4013  NE2 GLN X 253     124.690  84.680  96.870  0.00  0.00            
ATOM   4014 HE21 GLN X 253     125.070  83.930  97.430  0.00  0.00            
ATOM   4015 HE22 GLN X 253     125.080  84.900  95.960  0.00  0.00            
ATOM   4016  C   GLN X 253     120.890  86.490 101.350  0.00  0.00            
ATOM   4017  O   GLN X 253     121.020  87.570 101.930  0.00  0.00            
ATOM   4018  N   THR X 254     119.680  85.950 101.180  0.00  0.00            
ATOM   4019  H   THR X 254     119.500  85.100 100.670  0.00  0.00            
ATOM   4020  CA  THR X 254     118.530  86.620 101.760  0.00  0.00            
ATOM   4021  HA  THR X 254     118.640  87.700 101.690  0.00  0.00            
ATOM   4022  CB  THR X 254     117.180  86.210 101.180  0.00  0.00            
ATOM   4023  HB  THR X 254     116.360  86.340 101.890  0.00  0.00            
ATOM   4024  CG2 THR X 254     116.870  87.120 100.000  0.00  0.00            
ATOM   4025 HG21 THR X 254     116.810  88.120 100.420  0.00  0.00            
ATOM   4026 HG22 THR X 254     117.680  87.060  99.260  0.00  0.00            
ATOM   4027 HG23 THR X 254     115.920  86.880  99.520  0.00  0.00            
ATOM   4028  OG1 THR X 254     117.190  84.960 100.540  0.00  0.00            
ATOM   4029  HG1 THR X 254     116.320  84.740 100.210  0.00  0.00            
ATOM   4030  C   THR X 254     118.430  86.410 103.260  0.00  0.00            
ATOM   4031  O   THR X 254     117.840  87.210 103.980  0.00  0.00            
ATOM   4032  N   GLN X 255     119.010  85.320 103.780  0.00  0.00            
ATOM   4033  H   GLN X 255     119.460  84.670 103.150  0.00  0.00            
ATOM   4034  CA  GLN X 255     119.110  85.090 105.200  0.00  0.00            
ATOM   4035  HA  GLN X 255     118.150  85.260 105.700  0.00  0.00            
ATOM   4036  CB  GLN X 255     119.150  83.600 105.550  0.00  0.00            
ATOM   4037  HB1 GLN X 255     120.020  83.160 105.060  0.00  0.00            
ATOM   4038  HB2 GLN X 255     118.380  83.130 104.950  0.00  0.00            
ATOM   4039  CG  GLN X 255     119.220  83.060 106.980  0.00  0.00            
ATOM   4040  HG1 GLN X 255     120.220  83.220 107.370  0.00  0.00            
ATOM   4041  HG2 GLN X 255     118.870  82.020 106.980  0.00  0.00            
ATOM   4042  CD  GLN X 255     118.240  83.690 107.950  0.00  0.00            
ATOM   4043  OE1 GLN X 255     117.140  84.030 107.530  0.00  0.00            
ATOM   4044  NE2 GLN X 255     118.540  83.670 109.250  0.00  0.00            
ATOM   4045 HE21 GLN X 255     119.470  83.520 109.610  0.00  0.00            
ATOM   4046 HE22 GLN X 255     117.900  84.260 109.770  0.00  0.00            
ATOM   4047  C   GLN X 255     120.170  85.950 105.870  0.00  0.00            
ATOM   4048  O   GLN X 255     120.060  86.300 107.040  0.00  0.00            
ATOM   4049  N   ALA X 256     121.210  86.330 105.120  0.00  0.00            
ATOM   4050  H   ALA X 256     121.300  85.920 104.200  0.00  0.00            
ATOM   4051  CA  ALA X 256     122.070  87.380 105.620  0.00  0.00            
ATOM   4052  HA  ALA X 256     122.270  87.220 106.680  0.00  0.00            
ATOM   4053  CB  ALA X 256     123.410  87.320 104.900  0.00  0.00            
ATOM   4054  HB1 ALA X 256     124.110  88.120 105.150  0.00  0.00            
ATOM   4055  HB2 ALA X 256     123.990  86.430 105.150  0.00  0.00            
ATOM   4056  HB3 ALA X 256     123.320  87.260 103.810  0.00  0.00            
ATOM   4057  C   ALA X 256     121.460  88.770 105.470  0.00  0.00            
ATOM   4058  O   ALA X 256     121.930  89.670 106.170  0.00  0.00            
ATOM   4059  N   ALA X 257     120.450  88.960 104.620  0.00  0.00            
ATOM   4060  H   ALA X 257     120.120  88.140 104.130  0.00  0.00            
ATOM   4061  CA  ALA X 257     119.890  90.290 104.440  0.00  0.00            
ATOM   4062  HA  ALA X 257     120.680  91.040 104.410  0.00  0.00            
ATOM   4063  CB  ALA X 257     119.170  90.420 103.100  0.00  0.00            
ATOM   4064  HB1 ALA X 257     118.540  91.310 103.010  0.00  0.00            
ATOM   4065  HB2 ALA X 257     119.880  90.400 102.280  0.00  0.00            
ATOM   4066  HB3 ALA X 257     118.650  89.490 102.900  0.00  0.00            
ATOM   4067  C   ALA X 257     118.970  90.620 105.610  0.00  0.00            
ATOM   4068  O   ALA X 257     118.970  91.720 106.160  0.00  0.00            
ATOM   4069  N   VAL X 258     118.070  89.730 106.010  0.00  0.00            
ATOM   4070  H   VAL X 258     118.010  88.860 105.500  0.00  0.00            
ATOM   4071  CA  VAL X 258     117.210  89.860 107.170  0.00  0.00            
ATOM   4072  HA  VAL X 258     116.800  90.870 107.150  0.00  0.00            
ATOM   4073  CB  VAL X 258     116.090  88.830 107.220  0.00  0.00            
ATOM   4074  HB  VAL X 258     115.490  89.150 108.070  0.00  0.00            
ATOM   4075  CG1 VAL X 258     115.270  88.740 105.930  0.00  0.00            
ATOM   4076 HG11 VAL X 258     114.390  88.110 106.020  0.00  0.00            
ATOM   4077 HG12 VAL X 258     114.990  89.780 105.780  0.00  0.00            
ATOM   4078 HG13 VAL X 258     115.910  88.350 105.140  0.00  0.00            
ATOM   4079  CG2 VAL X 258     116.570  87.410 107.510  0.00  0.00            
ATOM   4080 HG21 VAL X 258     117.200  86.960 106.740  0.00  0.00            
ATOM   4081 HG22 VAL X 258     117.090  87.410 108.470  0.00  0.00            
ATOM   4082 HG23 VAL X 258     115.630  86.850 107.500  0.00  0.00            
ATOM   4083  C   VAL X 258     117.980  89.860 108.480  0.00  0.00            
ATOM   4084  O   VAL X 258     117.530  90.520 109.420  0.00  0.00            
ATOM   4085  N   SER X 259     119.130  89.190 108.570  0.00  0.00            
ATOM   4086  H   SER X 259     119.370  88.690 107.730  0.00  0.00            
ATOM   4087  CA  SER X 259     120.140  89.320 109.600  0.00  0.00            
ATOM   4088  HA  SER X 259     119.670  89.120 110.560  0.00  0.00            
ATOM   4089  CB  SER X 259     121.300  88.340 109.460  0.00  0.00            
ATOM   4090  HB1 SER X 259     122.110  88.740 110.070  0.00  0.00            
ATOM   4091  HB2 SER X 259     121.670  88.340 108.430  0.00  0.00            
ATOM   4092  OG  SER X 259     120.740  87.070 109.700  0.00  0.00            
ATOM   4093  HG  SER X 259     120.220  86.890 108.910  0.00  0.00            
ATOM   4094  C   SER X 259     120.770  90.700 109.680  0.00  0.00            
ATOM   4095  O   SER X 259     120.730  91.310 110.740  0.00  0.00            
ATOM   4096  N   LEU X 260     121.080  91.270 108.510  0.00  0.00            
ATOM   4097  H   LEU X 260     121.110  90.650 107.710  0.00  0.00            
ATOM   4098  CA  LEU X 260     121.590  92.620 108.500  0.00  0.00            
ATOM   4099  HA  LEU X 260     122.230  92.760 109.370  0.00  0.00            
ATOM   4100  CB  LEU X 260     122.350  92.850 107.200  0.00  0.00            
ATOM   4101  HB1 LEU X 260     121.620  93.250 106.480  0.00  0.00            
ATOM   4102  HB2 LEU X 260     122.700  91.900 106.800  0.00  0.00            
ATOM   4103  CG  LEU X 260     123.570  93.760 107.240  0.00  0.00            
ATOM   4104  HG  LEU X 260     123.300  94.710 107.710  0.00  0.00            
ATOM   4105  CD1 LEU X 260     124.760  93.190 108.020  0.00  0.00            
ATOM   4106 HD11 LEU X 260     124.360  92.890 108.990  0.00  0.00            
ATOM   4107 HD12 LEU X 260     125.030  92.320 107.430  0.00  0.00            
ATOM   4108 HD13 LEU X 260     125.550  93.940 107.970  0.00  0.00            
ATOM   4109  CD2 LEU X 260     123.940  94.090 105.800  0.00  0.00            
ATOM   4110 HD21 LEU X 260     124.880  94.640 105.850  0.00  0.00            
ATOM   4111 HD22 LEU X 260     124.060  93.210 105.160  0.00  0.00            
ATOM   4112 HD23 LEU X 260     123.330  94.810 105.260  0.00  0.00            
ATOM   4113  C   LEU X 260     120.580  93.720 108.830  0.00  0.00            
ATOM   4114  O   LEU X 260     120.830  94.720 109.490  0.00  0.00            
ATOM   4115  N   LEU X 261     119.320  93.600 108.400  0.00  0.00            
ATOM   4116  H   LEU X 261     119.140  92.830 107.780  0.00  0.00            
ATOM   4117  CA  LEU X 261     118.210  94.490 108.690  0.00  0.00            
ATOM   4118  HA  LEU X 261     118.470  95.450 108.240  0.00  0.00            
ATOM   4119  CB  LEU X 261     117.030  94.010 107.850  0.00  0.00            
ATOM   4120  HB1 LEU X 261     116.960  92.950 108.090  0.00  0.00            
ATOM   4121  HB2 LEU X 261     117.350  94.080 106.810  0.00  0.00            
ATOM   4122  CG  LEU X 261     115.670  94.670 107.720  0.00  0.00            
ATOM   4123  HG  LEU X 261     115.040  94.040 107.090  0.00  0.00            
ATOM   4124  CD1 LEU X 261     115.040  94.840 109.100  0.00  0.00            
ATOM   4125 HD11 LEU X 261     115.130  93.920 109.660  0.00  0.00            
ATOM   4126 HD12 LEU X 261     115.450  95.650 109.710  0.00  0.00            
ATOM   4127 HD13 LEU X 261     114.000  95.070 108.830  0.00  0.00            
ATOM   4128  CD2 LEU X 261     115.840  96.070 107.120  0.00  0.00            
ATOM   4129 HD21 LEU X 261     116.580  96.630 107.700  0.00  0.00            
ATOM   4130 HD22 LEU X 261     116.190  95.990 106.090  0.00  0.00            
ATOM   4131 HD23 LEU X 261     114.840  96.490 107.160  0.00  0.00            
ATOM   4132  C   LEU X 261     117.970  94.710 110.170  0.00  0.00            
ATOM   4133  O   LEU X 261     117.660  95.770 110.720  0.00  0.00            
ATOM   4134  N   GLU X 262     118.010  93.600 110.920  0.00  0.00            
ATOM   4135  H   GLU X 262     118.210  92.730 110.450  0.00  0.00            
ATOM   4136  CA  GLU X 262     117.930  93.500 112.360  0.00  0.00            
ATOM   4137  HA  GLU X 262     117.000  94.000 112.630  0.00  0.00            
ATOM   4138  CB  GLU X 262     117.730  92.020 112.660  0.00  0.00            
ATOM   4139  HB1 GLU X 262     118.610  91.500 112.290  0.00  0.00            
ATOM   4140  HB2 GLU X 262     116.800  91.740 112.160  0.00  0.00            
ATOM   4141  CG  GLU X 262     117.510  91.680 114.130  0.00  0.00            
ATOM   4142  HG1 GLU X 262     116.560  92.140 114.400  0.00  0.00            
ATOM   4143  HG2 GLU X 262     118.260  92.120 114.800  0.00  0.00            
ATOM   4144  CD  GLU X 262     117.450  90.180 114.360  0.00  0.00            
ATOM   4145  OE1 GLU X 262     118.260  89.300 113.990  0.00  0.00            
ATOM   4146  OE2 GLU X 262     116.470  89.720 114.990  0.00  0.00            
ATOM   4147  C   GLU X 262     119.100  94.100 113.140  0.00  0.00            
ATOM   4148  O   GLU X 262     118.970  94.580 114.260  0.00  0.00            
ATOM   4149  N   LYS X 263     120.260  94.230 112.490  0.00  0.00            
ATOM   4150  H   LYS X 263     120.300  93.870 111.550  0.00  0.00            
ATOM   4151  CA  LYS X 263     121.530  94.650 113.040  0.00  0.00            
ATOM   4152  HA  LYS X 263     121.540  94.460 114.120  0.00  0.00            
ATOM   4153  CB  LYS X 263     122.610  93.760 112.440  0.00  0.00            
ATOM   4154  HB1 LYS X 263     122.520  93.880 111.360  0.00  0.00            
ATOM   4155  HB2 LYS X 263     122.140  92.800 112.670  0.00  0.00            
ATOM   4156  CG  LYS X 263     124.010  93.900 113.040  0.00  0.00            
ATOM   4157  HG1 LYS X 263     123.960  93.640 114.090  0.00  0.00            
ATOM   4158  HG2 LYS X 263     124.310  94.940 112.880  0.00  0.00            
ATOM   4159  CD  LYS X 263     125.070  93.000 112.420  0.00  0.00            
ATOM   4160  HD1 LYS X 263     125.220  93.150 111.350  0.00  0.00            
ATOM   4161  HD2 LYS X 263     124.760  91.950 112.490  0.00  0.00            
ATOM   4162  CE  LYS X 263     126.370  93.130 113.220  0.00  0.00            
ATOM   4163  HE1 LYS X 263     126.170  92.890 114.260  0.00  0.00            
ATOM   4164  HE2 LYS X 263     126.720  94.160 113.250  0.00  0.00            
ATOM   4165  NZ  LYS X 263     127.510  92.390 112.660  0.00  0.00            
ATOM   4166  HZ1 LYS X 263     127.870  92.840 111.830  0.00  0.00            
ATOM   4167  HZ2 LYS X 263     128.300  92.180 113.250  0.00  0.00            
ATOM   4168  HZ3 LYS X 263     127.210  91.470 112.340  0.00  0.00            
ATOM   4169  C   LYS X 263     121.930  96.080 112.710  0.00  0.00            
ATOM   4170  O   LYS X 263     122.690  96.690 113.460  0.00  0.00            
ATOM   4171  N   ALA X 264     121.490  96.580 111.550  0.00  0.00            
ATOM   4172  H   ALA X 264     120.800  96.070 111.030  0.00  0.00            
ATOM   4173  CA  ALA X 264     121.750  97.940 111.120  0.00  0.00            
ATOM   4174  HA  ALA X 264     122.810  98.130 111.260  0.00  0.00            
ATOM   4175  CB  ALA X 264     121.330  98.110 109.670  0.00  0.00            
ATOM   4176  HB1 ALA X 264     121.780  97.330 109.050  0.00  0.00            
ATOM   4177  HB2 ALA X 264     120.250  97.960 109.590  0.00  0.00            
ATOM   4178  HB3 ALA X 264     121.550  99.130 109.350  0.00  0.00            
ATOM   4179  C   ALA X 264     120.950  98.910 111.990  0.00  0.00            
ATOM   4180  O   ALA X 264     119.850  98.600 112.450  0.00  0.00            
ATOM   4181  N   ARG X 265     121.480 100.130 112.080  0.00  0.00            
ATOM   4182  H   ARG X 265     122.410 100.240 111.680  0.00  0.00            
ATOM   4183  CA  ARG X 265     120.670 101.280 112.400  0.00  0.00            
ATOM   4184  HA  ARG X 265     120.020 101.080 113.250  0.00  0.00            
ATOM   4185  CB  ARG X 265     121.590 102.420 112.840  0.00  0.00            
ATOM   4186  HB1 ARG X 265     121.010 103.280 113.170  0.00  0.00            
ATOM   4187  HB2 ARG X 265     122.240 102.730 112.020  0.00  0.00            
ATOM   4188  CG  ARG X 265     122.510 102.060 114.000  0.00  0.00            
ATOM   4189  HG1 ARG X 265     123.150 101.240 113.680  0.00  0.00            
ATOM   4190  HG2 ARG X 265     121.920 101.600 114.790  0.00  0.00            
ATOM   4191  CD  ARG X 265     123.460 103.140 114.540  0.00  0.00            
ATOM   4192  HD1 ARG X 265     123.950 103.590 113.680  0.00  0.00            
ATOM   4193  HD2 ARG X 265     124.180 102.730 115.240  0.00  0.00            
ATOM   4194  NE  ARG X 265     122.700 104.190 115.220  0.00  0.00            
ATOM   4195  HE  ARG X 265     121.720 103.970 115.300  0.00  0.00            
ATOM   4196  CZ  ARG X 265     123.100 105.410 115.610  0.00  0.00            
ATOM   4197  NH1 ARG X 265     124.390 105.760 115.740  0.00  0.00            
ATOM   4198 HH11 ARG X 265     125.040 105.010 115.530  0.00  0.00            
ATOM   4199 HH12 ARG X 265     124.670 106.650 116.120  0.00  0.00            
ATOM   4200  NH2 ARG X 265     122.200 106.290 116.070  0.00  0.00            
ATOM   4201 HH21 ARG X 265     121.260 106.170 115.730  0.00  0.00            
ATOM   4202 HH22 ARG X 265     122.530 107.120 116.540  0.00  0.00            
ATOM   4203  C   ARG X 265     119.820 101.800 111.250  0.00  0.00            
ATOM   4204  O   ARG X 265     120.190 102.720 110.520  0.00  0.00            
ATOM   4205  N   TYR X 266     118.780 101.030 110.910  0.00  0.00            
ATOM   4206  H   TYR X 266     118.570 100.220 111.480  0.00  0.00            
ATOM   4207  CA  TYR X 266     117.920 101.260 109.760  0.00  0.00            
ATOM   4208  HA  TYR X 266     118.430 101.840 108.990  0.00  0.00            
ATOM   4209  CB  TYR X 266     117.440  99.900 109.240  0.00  0.00            
ATOM   4210  HB1 TYR X 266     116.690  99.560 109.950  0.00  0.00            
ATOM   4211  HB2 TYR X 266     118.250  99.170 109.330  0.00  0.00            
ATOM   4212  CG  TYR X 266     116.860  99.800 107.860  0.00  0.00            
ATOM   4213  CD1 TYR X 266     115.470  99.720 107.640  0.00  0.00            
ATOM   4214  HD1 TYR X 266     114.870  99.890 108.520  0.00  0.00            
ATOM   4215  CE1 TYR X 266     114.920  99.510 106.370  0.00  0.00            
ATOM   4216  HE1 TYR X 266     113.860  99.650 106.250  0.00  0.00            
ATOM   4217  CZ  TYR X 266     115.780  99.290 105.280  0.00  0.00            
ATOM   4218  OH  TYR X 266     115.330  99.220 103.990  0.00  0.00            
ATOM   4219  HH  TYR X 266     116.010  98.950 103.370  0.00  0.00            
ATOM   4220  CE2 TYR X 266     117.160  99.170 105.540  0.00  0.00            
ATOM   4221  HE2 TYR X 266     117.780  98.860 104.710  0.00  0.00            
ATOM   4222  CD2 TYR X 266     117.710  99.580 106.770  0.00  0.00            
ATOM   4223  HD2 TYR X 266     118.780  99.560 106.890  0.00  0.00            
ATOM   4224  C   TYR X 266     116.680 102.070 110.090  0.00  0.00            
ATOM   4225  O   TYR X 266     115.970 101.790 111.060  0.00  0.00            
ATOM   4226  N   SER X 267     116.450 103.100 109.280  0.00  0.00            
ATOM   4227  H   SER X 267     117.070 103.120 108.490  0.00  0.00            
ATOM   4228  CA  SER X 267     115.550 104.240 109.400  0.00  0.00            
ATOM   4229  HA  SER X 267     114.970 104.120 110.320  0.00  0.00            
ATOM   4230  CB  SER X 267     116.460 105.450 109.570  0.00  0.00            
ATOM   4231  HB1 SER X 267     115.850 106.230 110.020  0.00  0.00            
ATOM   4232  HB2 SER X 267     116.760 105.690 108.550  0.00  0.00            
ATOM   4233  OG  SER X 267     117.570 105.250 110.420  0.00  0.00            
ATOM   4234  HG  SER X 267     117.140 105.070 111.260  0.00  0.00            
ATOM   4235  C   SER X 267     114.500 104.490 108.330  0.00  0.00            
ATOM   4236  O   SER X 267     114.510 103.950 107.220  0.00  0.00            
ATOM   4237  N   VAL X 268     113.520 105.300 108.740  0.00  0.00            
ATOM   4238  H   VAL X 268     113.480 105.760 109.630  0.00  0.00            
ATOM   4239  CA  VAL X 268     112.670 105.980 107.790  0.00  0.00            
ATOM   4240  HA  VAL X 268     112.610 105.480 106.820  0.00  0.00            
ATOM   4241  CB  VAL X 268     111.250 106.030 108.340  0.00  0.00            
ATOM   4242  HB  VAL X 268     111.280 106.650 109.230  0.00  0.00            
ATOM   4243  CG1 VAL X 268     110.220 106.720 107.460  0.00  0.00            
ATOM   4244 HG11 VAL X 268     110.260 107.800 107.550  0.00  0.00            
ATOM   4245 HG12 VAL X 268     110.250 106.370 106.430  0.00  0.00            
ATOM   4246 HG13 VAL X 268     109.200 106.520 107.780  0.00  0.00            
ATOM   4247  CG2 VAL X 268     110.740 104.600 108.510  0.00  0.00            
ATOM   4248 HG21 VAL X 268     110.890 104.120 107.540  0.00  0.00            
ATOM   4249 HG22 VAL X 268     111.390 104.120 109.240  0.00  0.00            
ATOM   4250 HG23 VAL X 268     109.690 104.540 108.810  0.00  0.00            
ATOM   4251  C   VAL X 268     113.160 107.410 107.560  0.00  0.00            
ATOM   4252  O   VAL X 268     113.290 108.150 108.530  0.00  0.00            
ATOM   4253  N   LEU X 269     113.250 107.880 106.320  0.00  0.00            
ATOM   4254  H   LEU X 269     112.970 107.250 105.580  0.00  0.00            
ATOM   4255  CA  LEU X 269     113.990 109.030 105.820  0.00  0.00            
ATOM   4256  HA  LEU X 269     114.420 109.510 106.700  0.00  0.00            
ATOM   4257  CB  LEU X 269     115.160 108.560 104.960  0.00  0.00            
ATOM   4258  HB1 LEU X 269     115.800 109.360 104.610  0.00  0.00            
ATOM   4259  HB2 LEU X 269     114.680 108.140 104.080  0.00  0.00            
ATOM   4260  CG  LEU X 269     116.120 107.540 105.570  0.00  0.00            
ATOM   4261  HG  LEU X 269     115.570 106.620 105.780  0.00  0.00            
ATOM   4262  CD1 LEU X 269     117.270 107.130 104.650  0.00  0.00            
ATOM   4263 HD11 LEU X 269     116.840 106.820 103.700  0.00  0.00            
ATOM   4264 HD12 LEU X 269     117.890 108.000 104.470  0.00  0.00            
ATOM   4265 HD13 LEU X 269     117.870 106.330 105.090  0.00  0.00            
ATOM   4266  CD2 LEU X 269     116.830 108.040 106.820  0.00  0.00            
ATOM   4267 HD21 LEU X 269     116.280 108.150 107.750  0.00  0.00            
ATOM   4268 HD22 LEU X 269     117.600 107.330 107.120  0.00  0.00            
ATOM   4269 HD23 LEU X 269     117.320 109.000 106.670  0.00  0.00            
ATOM   4270  C   LEU X 269     113.260 110.130 105.060  0.00  0.00            
ATOM   4271  O   LEU X 269     113.620 111.300 105.130  0.00  0.00            
ATOM   4272  N   GLU X 270     112.220 109.700 104.340  0.00  0.00            
ATOM   4273  H   GLU X 270     111.940 108.730 104.460  0.00  0.00            
ATOM   4274  CA  GLU X 270     111.230 110.530 103.690  0.00  0.00            
ATOM   4275  HA  GLU X 270     111.100 111.420 104.300  0.00  0.00            
ATOM   4276  CB  GLU X 270     111.790 111.090 102.390  0.00  0.00            
ATOM   4277  HB1 GLU X 270     111.980 110.250 101.710  0.00  0.00            
ATOM   4278  HB2 GLU X 270     112.700 111.690 102.460  0.00  0.00            
ATOM   4279  CG  GLU X 270     110.760 111.880 101.590  0.00  0.00            
ATOM   4280  HG1 GLU X 270     110.230 112.660 102.140  0.00  0.00            
ATOM   4281  HG2 GLU X 270     110.100 111.100 101.200  0.00  0.00            
ATOM   4282  CD  GLU X 270     111.490 112.680 100.520  0.00  0.00            
ATOM   4283  OE1 GLU X 270     112.300 113.570 100.830  0.00  0.00            
ATOM   4284  OE2 GLU X 270     111.290 112.350  99.330  0.00  0.00            
ATOM   4285  C   GLU X 270     109.930 109.750 103.510  0.00  0.00            
ATOM   4286  O   GLU X 270     109.890 108.530 103.410  0.00  0.00            
ATOM   4287  N   ARG X 271     108.790 110.440 103.440  0.00  0.00            
ATOM   4288  H   ARG X 271     108.870 111.440 103.520  0.00  0.00            
ATOM   4289  CA  ARG X 271     107.500 110.020 102.940  0.00  0.00            
ATOM   4290  HA  ARG X 271     107.600 109.130 102.330  0.00  0.00            
ATOM   4291  CB  ARG X 271     106.590 109.530 104.060  0.00  0.00            
ATOM   4292  HB1 ARG X 271     106.180 110.400 104.580  0.00  0.00            
ATOM   4293  HB2 ARG X 271     107.310 108.960 104.640  0.00  0.00            
ATOM   4294  CG  ARG X 271     105.460 108.590 103.630  0.00  0.00            
ATOM   4295  HG1 ARG X 271     105.860 107.630 103.300  0.00  0.00            
ATOM   4296  HG2 ARG X 271     104.980 109.080 102.790  0.00  0.00            
ATOM   4297  CD  ARG X 271     104.400 108.360 104.700  0.00  0.00            
ATOM   4298  HD1 ARG X 271     105.000 107.950 105.520  0.00  0.00            
ATOM   4299  HD2 ARG X 271     103.610 107.690 104.370  0.00  0.00            
ATOM   4300  NE  ARG X 271     103.690 109.590 105.020  0.00  0.00            
ATOM   4301  HE  ARG X 271     103.930 110.050 105.880  0.00  0.00            
ATOM   4302  CZ  ARG X 271     102.750 110.220 104.290  0.00  0.00            
ATOM   4303  NH1 ARG X 271     102.310 109.790 103.100  0.00  0.00            
ATOM   4304 HH11 ARG X 271     102.400 108.840 102.770  0.00  0.00            
ATOM   4305 HH12 ARG X 271     101.670 110.400 102.600  0.00  0.00            
ATOM   4306  NH2 ARG X 271     102.330 111.380 104.810  0.00  0.00            
ATOM   4307 HH21 ARG X 271     102.650 111.610 105.740  0.00  0.00            
ATOM   4308 HH22 ARG X 271     101.800 112.040 104.260  0.00  0.00            
ATOM   4309  C   ARG X 271     106.810 111.170 102.210  0.00  0.00            
ATOM   4310  O   ARG X 271     106.890 112.340 102.570  0.00  0.00            
ATOM   4311  N   GLU X 272     106.010 110.770 101.210  0.00  0.00            
ATOM   4312  H   GLU X 272     105.840 109.780 101.080  0.00  0.00            
ATOM   4313  CA  GLU X 272     105.300 111.710 100.380  0.00  0.00            
ATOM   4314  HA  GLU X 272     104.940 112.510 101.030  0.00  0.00            
ATOM   4315  CB  GLU X 272     106.010 112.270  99.150  0.00  0.00            
ATOM   4316  HB1 GLU X 272     105.320 112.910  98.610  0.00  0.00            
ATOM   4317  HB2 GLU X 272     106.310 111.480  98.450  0.00  0.00            
ATOM   4318  CG  GLU X 272     107.250 113.050  99.570  0.00  0.00            
ATOM   4319  HG1 GLU X 272     107.910 112.330 100.060  0.00  0.00            
ATOM   4320  HG2 GLU X 272     106.970 113.740 100.360  0.00  0.00            
ATOM   4321  CD  GLU X 272     107.980 113.910  98.550  0.00  0.00            
ATOM   4322  OE1 GLU X 272     108.310 113.310  97.510  0.00  0.00            
ATOM   4323  OE2 GLU X 272     108.430 115.050  98.800  0.00  0.00            
ATOM   4324  C   GLU X 272     103.970 111.100  99.960  0.00  0.00            
ATOM   4325  O   GLU X 272     103.860 109.880  99.880  0.00  0.00            
ATOM   4326  N   ASP X 273     102.940 111.940  99.840  0.00  0.00            
ATOM   4327  H   ASP X 273     103.100 112.940  99.910  0.00  0.00            
ATOM   4328  CA  ASP X 273     101.680 111.540  99.240  0.00  0.00            
ATOM   4329  HA  ASP X 273     101.860 110.720  98.540  0.00  0.00            
ATOM   4330  CB  ASP X 273     100.670 110.950 100.220  0.00  0.00            
ATOM   4331  HB1 ASP X 273     101.090 110.110 100.770  0.00  0.00            
ATOM   4332  HB2 ASP X 273      99.950 110.400  99.620  0.00  0.00            
ATOM   4333  CG  ASP X 273     100.070 111.990 101.150  0.00  0.00            
ATOM   4334  OD1 ASP X 273     100.700 112.280 102.190  0.00  0.00            
ATOM   4335  OD2 ASP X 273      98.990 112.520 100.790  0.00  0.00            
ATOM   4336  C   ASP X 273     101.030 112.630  98.400  0.00  0.00            
ATOM   4337  O   ASP X 273     101.320 113.810  98.620  0.00  0.00            
ATOM   4338  N   LYS X 274     100.380 112.250  97.300  0.00  0.00            
ATOM   4339  H   LYS X 274     100.250 111.250  97.170  0.00  0.00            
ATOM   4340  CA  LYS X 274      99.580 113.180  96.540  0.00  0.00            
ATOM   4341  HA  LYS X 274      99.260 113.910  97.290  0.00  0.00            
ATOM   4342  CB  LYS X 274     100.460 113.960  95.560  0.00  0.00            
ATOM   4343  HB1 LYS X 274     101.300 114.360  96.120  0.00  0.00            
ATOM   4344  HB2 LYS X 274      99.880 114.830  95.260  0.00  0.00            
ATOM   4345  CG  LYS X 274     100.810 113.170  94.300  0.00  0.00            
ATOM   4346  HG1 LYS X 274     101.470 113.770  93.680  0.00  0.00            
ATOM   4347  HG2 LYS X 274      99.900 113.010  93.720  0.00  0.00            
ATOM   4348  CD  LYS X 274     101.530 111.860  94.610  0.00  0.00            
ATOM   4349  HD1 LYS X 274     100.780 111.190  95.030  0.00  0.00            
ATOM   4350  HD2 LYS X 274     102.330 112.060  95.320  0.00  0.00            
ATOM   4351  CE  LYS X 274     102.170 111.100  93.450  0.00  0.00            
ATOM   4352  HE1 LYS X 274     101.370 110.870  92.750  0.00  0.00            
ATOM   4353  HE2 LYS X 274     102.440 110.100  93.800  0.00  0.00            
ATOM   4354  NZ  LYS X 274     103.240 111.940  92.890  0.00  0.00            
ATOM   4355  HZ1 LYS X 274     102.960 112.860  92.560  0.00  0.00            
ATOM   4356  HZ2 LYS X 274     103.910 112.180  93.600  0.00  0.00            
ATOM   4357  HZ3 LYS X 274     103.660 111.460  92.110  0.00  0.00            
ATOM   4358  C   LYS X 274      98.340 112.480  95.990  0.00  0.00            
ATOM   4359  O   LYS X 274      98.390 111.260  95.920  0.00  0.00            
ATOM   4360  N   PRO X 275      97.230 113.130  95.640  0.00  0.00            
ATOM   4361  CD  PRO X 275      97.090 114.580  95.650  0.00  0.00            
ATOM   4362  HD1 PRO X 275      97.520 115.050  94.760  0.00  0.00            
ATOM   4363  HD2 PRO X 275      97.600 115.060  96.480  0.00  0.00            
ATOM   4364  CG  PRO X 275      95.600 114.850  95.840  0.00  0.00            
ATOM   4365  HG1 PRO X 275      95.420 115.900  95.600  0.00  0.00            
ATOM   4366  HG2 PRO X 275      95.420 114.760  96.910  0.00  0.00            
ATOM   4367  CB  PRO X 275      94.960 113.690  95.090  0.00  0.00            
ATOM   4368  HB1 PRO X 275      94.950 114.120  94.090  0.00  0.00            
ATOM   4369  HB2 PRO X 275      93.920 113.450  95.330  0.00  0.00            
ATOM   4370  CA  PRO X 275      95.930 112.550  95.370  0.00  0.00            
ATOM   4371  HA  PRO X 275      95.550 112.100  96.290  0.00  0.00            
ATOM   4372  C   PRO X 275      96.050 111.620  94.180  0.00  0.00            
ATOM   4373  O   PRO X 275      96.880 111.730  93.280  0.00  0.00            
ATOM   4374  N   THR X 276      95.160 110.630  94.110  0.00  0.00            
ATOM   4375  H   THR X 276      94.560 110.560  94.920  0.00  0.00            
ATOM   4376  CA  THR X 276      94.790 109.730  93.040  0.00  0.00            
ATOM   4377  HA  THR X 276      94.840 110.290  92.100  0.00  0.00            
ATOM   4378  CB  THR X 276      95.690 108.510  92.900  0.00  0.00            
ATOM   4379  HB  THR X 276      95.120 107.720  92.410  0.00  0.00            
ATOM   4380  CG2 THR X 276      96.930 108.800  92.070  0.00  0.00            
ATOM   4381 HG21 THR X 276      96.690 109.120  91.050  0.00  0.00            
ATOM   4382 HG22 THR X 276      97.580 109.490  92.620  0.00  0.00            
ATOM   4383 HG23 THR X 276      97.510 107.880  91.980  0.00  0.00            
ATOM   4384  OG1 THR X 276      96.170 107.920  94.090  0.00  0.00            
ATOM   4385  HG1 THR X 276      97.070 107.610  93.960  0.00  0.00            
ATOM   4386  C   THR X 276      93.320 109.340  93.100  0.00  0.00            
ATOM   4387  O   THR X 276      92.580 109.470  94.070  0.00  0.00            
ATOM   4388  N   THR X 277      92.810 108.710  92.040  0.00  0.00            
ATOM   4389  H   THR X 277      93.450 108.450  91.310  0.00  0.00            
ATOM   4390  CA  THR X 277      91.450 108.250  91.800  0.00  0.00            
ATOM   4391  HA  THR X 277      91.180 107.870  92.780  0.00  0.00            
ATOM   4392  CB  THR X 277      90.540 109.380  91.340  0.00  0.00            
ATOM   4393  HB  THR X 277      90.640 110.260  91.980  0.00  0.00            
ATOM   4394  CG2 THR X 277      90.640 109.860  89.890  0.00  0.00            
ATOM   4395 HG21 THR X 277      91.610 109.950  89.410  0.00  0.00            
ATOM   4396 HG22 THR X 277      90.130 109.110  89.290  0.00  0.00            
ATOM   4397 HG23 THR X 277      90.210 110.860  89.920  0.00  0.00            
ATOM   4398  OG1 THR X 277      89.270 108.820  91.570  0.00  0.00            
ATOM   4399  HG1 THR X 277      88.670 109.570  91.620  0.00  0.00            
ATOM   4400  C   THR X 277      91.270 107.020  90.910  0.00  0.00            
ATOM   4401  O   THR X 277      92.080 106.810  90.010  0.00  0.00            
ATOM   4402  N   SER X 278      90.280 106.160  91.150  0.00  0.00            
ATOM   4403  H   SER X 278      89.550 106.440  91.780  0.00  0.00            
ATOM   4404  CA  SER X 278      89.940 105.040  90.290  0.00  0.00            
ATOM   4405  HA  SER X 278      90.350 105.180  89.290  0.00  0.00            
ATOM   4406  CB  SER X 278      90.530 103.740  90.820  0.00  0.00            
ATOM   4407  HB1 SER X 278      90.110 102.820  90.410  0.00  0.00            
ATOM   4408  HB2 SER X 278      90.440 103.650  91.900  0.00  0.00            
ATOM   4409  OG  SER X 278      91.920 103.760  90.550  0.00  0.00            
ATOM   4410  HG  SER X 278      92.280 102.910  90.280  0.00  0.00            
ATOM   4411  C   SER X 278      88.430 104.980  90.120  0.00  0.00            
ATOM   4412  O   SER X 278      87.710 105.000  91.110  0.00  0.00            
ATOM   4413  N   LYS X 279      87.960 105.010  88.870  0.00  0.00            
ATOM   4414  H   LYS X 279      88.670 105.120  88.160  0.00  0.00            
ATOM   4415  CA  LYS X 279      86.560 105.060  88.480  0.00  0.00            
ATOM   4416  HA  LYS X 279      86.000 105.740  89.130  0.00  0.00            
ATOM   4417  CB  LYS X 279      86.470 105.630  87.070  0.00  0.00            
ATOM   4418  HB1 LYS X 279      85.510 105.350  86.650  0.00  0.00            
ATOM   4419  HB2 LYS X 279      87.150 105.130  86.390  0.00  0.00            
ATOM   4420  CG  LYS X 279      86.550 107.160  87.040  0.00  0.00            
ATOM   4421  HG1 LYS X 279      87.410 107.410  87.650  0.00  0.00            
ATOM   4422  HG2 LYS X 279      85.610 107.660  87.260  0.00  0.00            
ATOM   4423  CD  LYS X 279      87.030 107.760  85.720  0.00  0.00            
ATOM   4424  HD1 LYS X 279      86.200 107.710  85.010  0.00  0.00            
ATOM   4425  HD2 LYS X 279      87.900 107.240  85.340  0.00  0.00            
ATOM   4426  CE  LYS X 279      87.470 109.200  85.990  0.00  0.00            
ATOM   4427  HE1 LYS X 279      88.340 109.020  86.620  0.00  0.00            
ATOM   4428  HE2 LYS X 279      86.650 109.780  86.420  0.00  0.00            
ATOM   4429  NZ  LYS X 279      87.710 109.860  84.700  0.00  0.00            
ATOM   4430  HZ1 LYS X 279      88.160 110.760  84.800  0.00  0.00            
ATOM   4431  HZ2 LYS X 279      88.440 109.420  84.150  0.00  0.00            
ATOM   4432  HZ3 LYS X 279      86.870 109.990  84.150  0.00  0.00            
ATOM   4433  C   LYS X 279      85.890 103.690  88.530  0.00  0.00            
ATOM   4434  O   LYS X 279      86.550 102.700  88.250  0.00  0.00            
ATOM   4435  N   PRO X 280      84.560 103.610  88.690  0.00  0.00            
ATOM   4436  CD  PRO X 280      83.640 104.720  88.860  0.00  0.00            
ATOM   4437  HD1 PRO X 280      83.840 105.510  88.130  0.00  0.00            
ATOM   4438  HD2 PRO X 280      83.660 105.090  89.890  0.00  0.00            
ATOM   4439  CG  PRO X 280      82.270 104.090  88.670  0.00  0.00            
ATOM   4440  HG1 PRO X 280      81.910 104.160  87.650  0.00  0.00            
ATOM   4441  HG2 PRO X 280      81.460 104.560  89.240  0.00  0.00            
ATOM   4442  CB  PRO X 280      82.430 102.660  89.180  0.00  0.00            
ATOM   4443  HB1 PRO X 280      81.660 102.010  88.750  0.00  0.00            
ATOM   4444  HB2 PRO X 280      82.330 102.820  90.250  0.00  0.00            
ATOM   4445  CA  PRO X 280      83.850 102.360  88.710  0.00  0.00            
ATOM   4446  HA  PRO X 280      84.260 101.660  89.440  0.00  0.00            
ATOM   4447  C   PRO X 280      83.860 101.630  87.370  0.00  0.00            
ATOM   4448  O   PRO X 280      83.860 102.220  86.280  0.00  0.00            
ATOM   4449  N   GLY X 281      83.830 100.300  87.390  0.00  0.00            
ATOM   4450  H   GLY X 281      83.950  99.770  88.240  0.00  0.00            
ATOM   4451  CA  GLY X 281      83.510  99.460  86.250  0.00  0.00            
ATOM   4452  HA1 GLY X 281      83.680  98.440  86.600  0.00  0.00            
ATOM   4453  HA2 GLY X 281      84.280  99.540  85.480  0.00  0.00            
ATOM   4454  C   GLY X 281      82.120  99.610  85.650  0.00  0.00            
ATOM   4455  O   GLY X 281      81.370 100.510  86.020  0.00  0.00            
ATOM   4456  N   ALA X 282      81.740  98.590  84.880  0.00  0.00            
ATOM   4457  H   ALA X 282      82.410  97.840  84.760  0.00  0.00            
ATOM   4458  CA  ALA X 282      80.640  98.620  83.930  0.00  0.00            
ATOM   4459  HA  ALA X 282      80.530  99.680  83.740  0.00  0.00            
ATOM   4460  CB  ALA X 282      81.120  97.890  82.680  0.00  0.00            
ATOM   4461  HB1 ALA X 282      81.320  96.830  82.820  0.00  0.00            
ATOM   4462  HB2 ALA X 282      80.380  97.910  81.870  0.00  0.00            
ATOM   4463  HB3 ALA X 282      82.030  98.350  82.290  0.00  0.00            
ATOM   4464  C   ALA X 282      79.360  97.950  84.410  0.00  0.00            
ATOM   4465  O   ALA X 282      79.450  97.060  85.250  0.00  0.00            
ATOM   4466  N   PRO X 283      78.220  98.320  83.820  0.00  0.00            
ATOM   4467  CD  PRO X 283      78.060  99.460  82.940  0.00  0.00            
ATOM   4468  HD1 PRO X 283      78.450  99.090  81.990  0.00  0.00            
ATOM   4469  HD2 PRO X 283      78.720 100.290  83.210  0.00  0.00            
ATOM   4470  CG  PRO X 283      76.570  99.710  82.770  0.00  0.00            
ATOM   4471  HG1 PRO X 283      76.290 100.270  81.880  0.00  0.00            
ATOM   4472  HG2 PRO X 283      76.240 100.240  83.660  0.00  0.00            
ATOM   4473  CB  PRO X 283      76.070  98.260  82.800  0.00  0.00            
ATOM   4474  HB1 PRO X 283      75.990  97.890  81.780  0.00  0.00            
ATOM   4475  HB2 PRO X 283      75.020  98.200  83.110  0.00  0.00            
ATOM   4476  CA  PRO X 283      77.070  97.460  83.630  0.00  0.00            
ATOM   4477  HA  PRO X 283      76.740  97.070  84.590  0.00  0.00            
ATOM   4478  C   PRO X 283      77.410  96.160  82.910  0.00  0.00            
ATOM   4479  O   PRO X 283      78.480  96.000  82.330  0.00  0.00            
ATOM   4480  N   PHE X 284      76.440  95.240  82.920  0.00  0.00            
ATOM   4481  H   PHE X 284      75.560  95.430  83.360  0.00  0.00            
ATOM   4482  CA  PHE X 284      76.720  93.920  82.370  0.00  0.00            
ATOM   4483  HA  PHE X 284      77.790  93.820  82.490  0.00  0.00            
ATOM   4484  CB  PHE X 284      76.070  92.920  83.330  0.00  0.00            
ATOM   4485  HB1 PHE X 284      75.870  92.020  82.750  0.00  0.00            
ATOM   4486  HB2 PHE X 284      75.100  93.200  83.750  0.00  0.00            
ATOM   4487  CG  PHE X 284      76.970  92.510  84.470  0.00  0.00            
ATOM   4488  CD1 PHE X 284      78.170  91.840  84.240  0.00  0.00            
ATOM   4489  HD1 PHE X 284      78.420  91.630  83.210  0.00  0.00            
ATOM   4490  CE1 PHE X 284      78.860  91.220  85.290  0.00  0.00            
ATOM   4491  HE1 PHE X 284      79.750  90.630  85.100  0.00  0.00            
ATOM   4492  CZ  PHE X 284      78.470  91.500  86.600  0.00  0.00            
ATOM   4493  HZ  PHE X 284      78.990  91.100  87.460  0.00  0.00            
ATOM   4494  CE2 PHE X 284      77.270  92.170  86.850  0.00  0.00            
ATOM   4495  HE2 PHE X 284      76.880  92.310  87.850  0.00  0.00            
ATOM   4496  CD2 PHE X 284      76.510  92.670  85.780  0.00  0.00            
ATOM   4497  HD2 PHE X 284      75.620  93.200  86.080  0.00  0.00            
ATOM   4498  C   PHE X 284      76.210  93.790  80.950  0.00  0.00            
ATOM   4499  O   PHE X 284      75.150  94.290  80.580  0.00  0.00            
ATOM   4500  N   ILE X 285      76.990  92.990  80.220  0.00  0.00            
ATOM   4501  H   ILE X 285      77.760  92.520  80.680  0.00  0.00            
ATOM   4502  CA  ILE X 285      76.640  92.250  79.020  0.00  0.00            
ATOM   4503  HA  ILE X 285      75.580  92.450  78.860  0.00  0.00            
ATOM   4504  CB  ILE X 285      77.370  92.740  77.770  0.00  0.00            
ATOM   4505  HB  ILE X 285      77.180  92.020  76.980  0.00  0.00            
ATOM   4506  CG2 ILE X 285      76.880  94.120  77.320  0.00  0.00            
ATOM   4507 HG21 ILE X 285      77.160  94.840  78.100  0.00  0.00            
ATOM   4508 HG22 ILE X 285      77.340  94.360  76.370  0.00  0.00            
ATOM   4509 HG23 ILE X 285      75.790  94.180  77.240  0.00  0.00            
ATOM   4510  CG1 ILE X 285      78.870  92.690  78.050  0.00  0.00            
ATOM   4511 HG11 ILE X 285      79.220  91.820  78.610  0.00  0.00            
ATOM   4512 HG12 ILE X 285      79.180  93.650  78.460  0.00  0.00            
ATOM   4513  CD  ILE X 285      79.610  92.470  76.740  0.00  0.00            
ATOM   4514  HD1 ILE X 285      79.630  93.470  76.290  0.00  0.00            
ATOM   4515  HD2 ILE X 285      80.650  92.210  76.940  0.00  0.00            
ATOM   4516  HD3 ILE X 285      79.030  91.800  76.100  0.00  0.00            
ATOM   4517  C   ILE X 285      76.760  90.740  79.180  0.00  0.00            
ATOM   4518  O   ILE X 285      77.300  90.260  80.180  0.00  0.00            
ATOM   4519  N   THR X 286      76.380  89.960  78.170  0.00  0.00            
ATOM   4520  H   THR X 286      75.920  90.370  77.370  0.00  0.00            
ATOM   4521  CA  THR X 286      76.360  88.520  78.330  0.00  0.00            
ATOM   4522  HA  THR X 286      75.810  88.470  79.270  0.00  0.00            
ATOM   4523  CB  THR X 286      75.550  87.770  77.280  0.00  0.00            
ATOM   4524  HB  THR X 286      76.150  87.540  76.410  0.00  0.00            
ATOM   4525  CG2 THR X 286      75.010  86.450  77.840  0.00  0.00            
ATOM   4526 HG21 THR X 286      74.660  85.830  77.010  0.00  0.00            
ATOM   4527 HG22 THR X 286      75.840  85.880  78.250  0.00  0.00            
ATOM   4528 HG23 THR X 286      74.220  86.620  78.570  0.00  0.00            
ATOM   4529  OG1 THR X 286      74.450  88.530  76.850  0.00  0.00            
ATOM   4530  HG1 THR X 286      73.720  88.450  77.470  0.00  0.00            
ATOM   4531  C   THR X 286      77.740  87.890  78.530  0.00  0.00            
ATOM   4532  O   THR X 286      77.910  87.040  79.400  0.00  0.00            
ATOM   4533  N   SER X 287      78.780  88.360  77.840  0.00  0.00            
ATOM   4534  H   SER X 287      78.480  88.960  77.090  0.00  0.00            
ATOM   4535  CA  SER X 287      80.110  87.790  77.990  0.00  0.00            
ATOM   4536  HA  SER X 287      80.000  86.710  78.080  0.00  0.00            
ATOM   4537  CB  SER X 287      80.940  87.990  76.720  0.00  0.00            
ATOM   4538  HB1 SER X 287      80.320  87.560  75.940  0.00  0.00            
ATOM   4539  HB2 SER X 287      81.890  87.460  76.760  0.00  0.00            
ATOM   4540  OG  SER X 287      81.230  89.360  76.560  0.00  0.00            
ATOM   4541  HG  SER X 287      81.620  89.440  75.680  0.00  0.00            
ATOM   4542  C   SER X 287      80.820  88.250  79.250  0.00  0.00            
ATOM   4543  O   SER X 287      81.540  87.420  79.810  0.00  0.00            
ATOM   4544  N   THR X 288      80.570  89.460  79.740  0.00  0.00            
ATOM   4545  H   THR X 288      79.970  90.090  79.220  0.00  0.00            
ATOM   4546  CA  THR X 288      81.080  89.910  81.020  0.00  0.00            
ATOM   4547  HA  THR X 288      82.100  89.510  81.110  0.00  0.00            
ATOM   4548  CB  THR X 288      81.310  91.410  81.010  0.00  0.00            
ATOM   4549  HB  THR X 288      81.860  91.580  81.940  0.00  0.00            
ATOM   4550  CG2 THR X 288      81.990  92.010  79.770  0.00  0.00            
ATOM   4551 HG21 THR X 288      83.020  91.650  79.810  0.00  0.00            
ATOM   4552 HG22 THR X 288      81.480  91.790  78.830  0.00  0.00            
ATOM   4553 HG23 THR X 288      82.200  93.080  79.840  0.00  0.00            
ATOM   4554  OG1 THR X 288      80.070  92.050  81.220  0.00  0.00            
ATOM   4555  HG1 THR X 288      80.270  92.990  81.290  0.00  0.00            
ATOM   4556  C   THR X 288      80.390  89.370  82.260  0.00  0.00            
ATOM   4557  O   THR X 288      81.010  89.240  83.320  0.00  0.00            
ATOM   4558  N   LEU X 289      79.100  89.020  82.160  0.00  0.00            
ATOM   4559  H   LEU X 289      78.560  89.360  81.380  0.00  0.00            
ATOM   4560  CA  LEU X 289      78.350  88.280  83.160  0.00  0.00            
ATOM   4561  HA  LEU X 289      78.630  88.660  84.140  0.00  0.00            
ATOM   4562  CB  LEU X 289      76.900  88.680  82.900  0.00  0.00            
ATOM   4563  HB1 LEU X 289      76.650  88.370  81.880  0.00  0.00            
ATOM   4564  HB2 LEU X 289      76.680  89.740  82.850  0.00  0.00            
ATOM   4565  CG  LEU X 289      75.910  88.040  83.880  0.00  0.00            
ATOM   4566  HG  LEU X 289      76.090  86.960  83.880  0.00  0.00            
ATOM   4567  CD1 LEU X 289      76.180  88.400  85.330  0.00  0.00            
ATOM   4568 HD11 LEU X 289      77.010  87.780  85.660  0.00  0.00            
ATOM   4569 HD12 LEU X 289      76.470  89.440  85.460  0.00  0.00            
ATOM   4570 HD13 LEU X 289      75.250  88.270  85.890  0.00  0.00            
ATOM   4571  CD2 LEU X 289      74.480  88.370  83.460  0.00  0.00            
ATOM   4572 HD21 LEU X 289      74.290  88.320  82.390  0.00  0.00            
ATOM   4573 HD22 LEU X 289      73.820  87.620  83.890  0.00  0.00            
ATOM   4574 HD23 LEU X 289      74.220  89.350  83.860  0.00  0.00            
ATOM   4575  C   LEU X 289      78.630  86.790  83.230  0.00  0.00            
ATOM   4576  O   LEU X 289      78.650  86.160  84.280  0.00  0.00            
ATOM   4577  N   GLN X 290      78.920  86.230  82.050  0.00  0.00            
ATOM   4578  H   GLN X 290      78.790  86.750  81.190  0.00  0.00            
ATOM   4579  CA  GLN X 290      79.490  84.900  82.000  0.00  0.00            
ATOM   4580  HA  GLN X 290      78.850  84.110  82.400  0.00  0.00            
ATOM   4581  CB  GLN X 290      79.770  84.650  80.520  0.00  0.00            
ATOM   4582  HB1 GLN X 290      80.490  85.430  80.230  0.00  0.00            
ATOM   4583  HB2 GLN X 290      78.880  84.790  79.910  0.00  0.00            
ATOM   4584  CG  GLN X 290      80.390  83.310  80.130  0.00  0.00            
ATOM   4585  HG1 GLN X 290      79.640  82.520  80.210  0.00  0.00            
ATOM   4586  HG2 GLN X 290      81.130  83.040  80.880  0.00  0.00            
ATOM   4587  CD  GLN X 290      81.120  83.430  78.800  0.00  0.00            
ATOM   4588  OE1 GLN X 290      82.300  83.060  78.820  0.00  0.00            
ATOM   4589  NE2 GLN X 290      80.580  83.870  77.660  0.00  0.00            
ATOM   4590 HE21 GLN X 290      79.620  84.190  77.730  0.00  0.00            
ATOM   4591 HE22 GLN X 290      80.950  83.690  76.740  0.00  0.00            
ATOM   4592  C   GLN X 290      80.750  84.790  82.850  0.00  0.00            
ATOM   4593  O   GLN X 290      80.800  83.950  83.740  0.00  0.00            
ATOM   4594  N   GLN X 291      81.670  85.720  82.600  0.00  0.00            
ATOM   4595  H   GLN X 291      81.570  86.410  81.870  0.00  0.00            
ATOM   4596  CA  GLN X 291      82.970  85.700  83.250  0.00  0.00            
ATOM   4597  HA  GLN X 291      83.500  84.740  83.240  0.00  0.00            
ATOM   4598  CB  GLN X 291      83.980  86.700  82.710  0.00  0.00            
ATOM   4599  HB1 GLN X 291      84.850  86.670  83.370  0.00  0.00            
ATOM   4600  HB2 GLN X 291      83.550  87.690  82.840  0.00  0.00            
ATOM   4601  CG  GLN X 291      84.400  86.360  81.280  0.00  0.00            
ATOM   4602  HG1 GLN X 291      83.620  85.780  80.790  0.00  0.00            
ATOM   4603  HG2 GLN X 291      85.350  85.830  81.360  0.00  0.00            
ATOM   4604  CD  GLN X 291      84.700  87.650  80.540  0.00  0.00            
ATOM   4605  OE1 GLN X 291      85.060  88.690  81.090  0.00  0.00            
ATOM   4606  NE2 GLN X 291      84.730  87.790  79.220  0.00  0.00            
ATOM   4607 HE21 GLN X 291      84.580  87.030  78.570  0.00  0.00            
ATOM   4608 HE22 GLN X 291      84.950  88.720  78.900  0.00  0.00            
ATOM   4609  C   GLN X 291      82.730  85.910  84.740  0.00  0.00            
ATOM   4610  O   GLN X 291      83.150  85.080  85.540  0.00  0.00            
ATOM   4611  N   ALA X 292      82.160  87.040  85.160  0.00  0.00            
ATOM   4612  H   ALA X 292      81.800  87.640  84.430  0.00  0.00            
ATOM   4613  CA  ALA X 292      82.160  87.400  86.570  0.00  0.00            
ATOM   4614  HA  ALA X 292      83.190  87.350  86.910  0.00  0.00            
ATOM   4615  CB  ALA X 292      81.660  88.830  86.700  0.00  0.00            
ATOM   4616  HB1 ALA X 292      82.360  89.470  86.150  0.00  0.00            
ATOM   4617  HB2 ALA X 292      80.640  88.930  86.350  0.00  0.00            
ATOM   4618  HB3 ALA X 292      81.790  89.150  87.740  0.00  0.00            
ATOM   4619  C   ALA X 292      81.270  86.490  87.400  0.00  0.00            
ATOM   4620  O   ALA X 292      81.520  86.340  88.590  0.00  0.00            
ATOM   4621  N   ALA X 293      80.260  85.790  86.870  0.00  0.00            
ATOM   4622  H   ALA X 293      80.070  86.040  85.910  0.00  0.00            
ATOM   4623  CA  ALA X 293      79.710  84.600  87.490  0.00  0.00            
ATOM   4624  HA  ALA X 293      79.380  84.880  88.490  0.00  0.00            
ATOM   4625  CB  ALA X 293      78.480  84.150  86.690  0.00  0.00            
ATOM   4626  HB1 ALA X 293      77.750  83.510  87.190  0.00  0.00            
ATOM   4627  HB2 ALA X 293      77.890  84.970  86.290  0.00  0.00            
ATOM   4628  HB3 ALA X 293      78.830  83.660  85.790  0.00  0.00            
ATOM   4629  C   ALA X 293      80.740  83.500  87.710  0.00  0.00            
ATOM   4630  O   ALA X 293      80.720  82.860  88.750  0.00  0.00            
ATOM   4631  N   SER X 294      81.600  83.180  86.740  0.00  0.00            
ATOM   4632  H   SER X 294      81.510  83.600  85.820  0.00  0.00            
ATOM   4633  CA  SER X 294      82.600  82.180  87.010  0.00  0.00            
ATOM   4634  HA  SER X 294      82.120  81.350  87.530  0.00  0.00            
ATOM   4635  CB  SER X 294      83.370  81.750  85.770  0.00  0.00            
ATOM   4636  HB1 SER X 294      84.190  81.140  86.150  0.00  0.00            
ATOM   4637  HB2 SER X 294      83.790  82.570  85.190  0.00  0.00            
ATOM   4638  OG  SER X 294      82.510  80.960  84.970  0.00  0.00            
ATOM   4639  HG  SER X 294      82.090  80.270  85.490  0.00  0.00            
ATOM   4640  C   SER X 294      83.540  82.710  88.090  0.00  0.00            
ATOM   4641  O   SER X 294      83.970  81.930  88.940  0.00  0.00            
ATOM   4642  N   THR X 295      83.870  84.000  88.090  0.00  0.00            
ATOM   4643  H   THR X 295      83.640  84.540  87.270  0.00  0.00            
ATOM   4644  CA  THR X 295      84.970  84.540  88.870  0.00  0.00            
ATOM   4645  HA  THR X 295      85.900  83.970  88.750  0.00  0.00            
ATOM   4646  CB  THR X 295      85.440  85.880  88.310  0.00  0.00            
ATOM   4647  HB  THR X 295      84.620  86.580  88.490  0.00  0.00            
ATOM   4648  CG2 THR X 295      86.800  86.310  88.830  0.00  0.00            
ATOM   4649 HG21 THR X 295      87.070  87.280  88.410  0.00  0.00            
ATOM   4650 HG22 THR X 295      86.700  86.390  89.920  0.00  0.00            
ATOM   4651 HG23 THR X 295      87.500  85.550  88.470  0.00  0.00            
ATOM   4652  OG1 THR X 295      85.690  85.740  86.930  0.00  0.00            
ATOM   4653  HG1 THR X 295      85.670  86.640  86.580  0.00  0.00            
ATOM   4654  C   THR X 295      84.670  84.730  90.340  0.00  0.00            
ATOM   4655  O   THR X 295      85.550  84.640  91.190  0.00  0.00            
ATOM   4656  N   ARG X 296      83.380  85.020  90.560  0.00  0.00            
ATOM   4657  H   ARG X 296      82.730  85.040  89.790  0.00  0.00            
ATOM   4658  CA  ARG X 296      82.720  85.260  91.830  0.00  0.00            
ATOM   4659  HA  ARG X 296      83.530  85.380  92.550  0.00  0.00            
ATOM   4660  CB  ARG X 296      82.050  86.630  91.880  0.00  0.00            
ATOM   4661  HB1 ARG X 296      81.290  86.850  91.130  0.00  0.00            
ATOM   4662  HB2 ARG X 296      82.800  87.300  91.460  0.00  0.00            
ATOM   4663  CG  ARG X 296      81.620  87.080  93.280  0.00  0.00            
ATOM   4664  HG1 ARG X 296      82.220  86.520  94.000  0.00  0.00            
ATOM   4665  HG2 ARG X 296      80.660  86.630  93.530  0.00  0.00            
ATOM   4666  CD  ARG X 296      81.580  88.590  93.520  0.00  0.00            
ATOM   4667  HD1 ARG X 296      81.390  88.750  94.580  0.00  0.00            
ATOM   4668  HD2 ARG X 296      80.800  88.990  92.880  0.00  0.00            
ATOM   4669  NE  ARG X 296      82.810  89.320  93.240  0.00  0.00            
ATOM   4670  HE  ARG X 296      82.740  89.910  92.430  0.00  0.00            
ATOM   4671  CZ  ARG X 296      83.800  89.540  94.120  0.00  0.00            
ATOM   4672  NH1 ARG X 296      83.780  88.860  95.280  0.00  0.00            
ATOM   4673 HH11 ARG X 296      82.930  88.370  95.540  0.00  0.00            
ATOM   4674 HH12 ARG X 296      84.470  89.150  95.960  0.00  0.00            
ATOM   4675  NH2 ARG X 296      84.880  90.270  93.790  0.00  0.00            
ATOM   4676 HH21 ARG X 296      84.850  90.600  92.840  0.00  0.00            
ATOM   4677 HH22 ARG X 296      85.720  90.310  94.340  0.00  0.00            
ATOM   4678  C   ARG X 296      81.960  84.050  92.340  0.00  0.00            
ATOM   4679  O   ARG X 296      82.070  83.560  93.470  0.00  0.00            
ATOM   4680  N   LEU X 297      81.060  83.460  91.550  0.00  0.00            
ATOM   4681  H   LEU X 297      80.860  83.950  90.690  0.00  0.00            
ATOM   4682  CA  LEU X 297      80.130  82.460  92.030  0.00  0.00            
ATOM   4683  HA  LEU X 297      79.990  82.520  93.110  0.00  0.00            
ATOM   4684  CB  LEU X 297      78.780  82.680  91.350  0.00  0.00            
ATOM   4685  HB1 LEU X 297      78.140  81.960  91.870  0.00  0.00            
ATOM   4686  HB2 LEU X 297      78.740  82.240  90.360  0.00  0.00            
ATOM   4687  CG  LEU X 297      78.190  84.080  91.420  0.00  0.00            
ATOM   4688  HG  LEU X 297      78.890  84.730  90.890  0.00  0.00            
ATOM   4689  CD1 LEU X 297      76.920  84.050  90.580  0.00  0.00            
ATOM   4690 HD11 LEU X 297      76.390  85.000  90.680  0.00  0.00            
ATOM   4691 HD12 LEU X 297      77.120  83.810  89.540  0.00  0.00            
ATOM   4692 HD13 LEU X 297      76.320  83.240  90.990  0.00  0.00            
ATOM   4693  CD2 LEU X 297      78.080  84.610  92.850  0.00  0.00            
ATOM   4694 HD21 LEU X 297      79.090  84.900  93.120  0.00  0.00            
ATOM   4695 HD22 LEU X 297      77.480  85.510  93.000  0.00  0.00            
ATOM   4696 HD23 LEU X 297      77.760  83.860  93.570  0.00  0.00            
ATOM   4697  C   LEU X 297      80.590  81.020  91.810  0.00  0.00            
ATOM   4698  O   LEU X 297      79.980  80.120  92.380  0.00  0.00            
ATOM   4699  N   GLY X 298      81.640  80.820  91.010  0.00  0.00            
ATOM   4700  H   GLY X 298      82.140  81.640  90.680  0.00  0.00            
ATOM   4701  CA  GLY X 298      82.200  79.510  90.750  0.00  0.00            
ATOM   4702  HA1 GLY X 298      82.190  78.910  91.660  0.00  0.00            
ATOM   4703  HA2 GLY X 298      83.210  79.650  90.360  0.00  0.00            
ATOM   4704  C   GLY X 298      81.360  78.840  89.690  0.00  0.00            
ATOM   4705  O   GLY X 298      81.470  77.620  89.530  0.00  0.00            
ATOM   4706  N   PHE X 299      80.370  79.490  89.070  0.00  0.00            
ATOM   4707  H   PHE X 299      80.190  80.440  89.350  0.00  0.00            
ATOM   4708  CA  PHE X 299      79.410  78.810  88.220  0.00  0.00            
ATOM   4709  HA  PHE X 299      79.110  77.940  88.810  0.00  0.00            
ATOM   4710  CB  PHE X 299      78.150  79.640  88.000  0.00  0.00            
ATOM   4711  HB1 PHE X 299      77.540  79.170  87.240  0.00  0.00            
ATOM   4712  HB2 PHE X 299      78.460  80.610  87.600  0.00  0.00            
ATOM   4713  CG  PHE X 299      77.270  80.050  89.160  0.00  0.00            
ATOM   4714  CD1 PHE X 299      77.380  79.660  90.500  0.00  0.00            
ATOM   4715  HD1 PHE X 299      78.160  78.950  90.720  0.00  0.00            
ATOM   4716  CE1 PHE X 299      76.420  79.950  91.480  0.00  0.00            
ATOM   4717  HE1 PHE X 299      76.490  79.480  92.450  0.00  0.00            
ATOM   4718  CZ  PHE X 299      75.340  80.760  91.110  0.00  0.00            
ATOM   4719  HZ  PHE X 299      74.520  80.990  91.780  0.00  0.00            
ATOM   4720  CE2 PHE X 299      75.240  81.210  89.790  0.00  0.00            
ATOM   4721  HE2 PHE X 299      74.410  81.830  89.490  0.00  0.00            
ATOM   4722  CD2 PHE X 299      76.240  80.950  88.840  0.00  0.00            
ATOM   4723  HD2 PHE X 299      76.170  81.460  87.890  0.00  0.00            
ATOM   4724  C   PHE X 299      79.950  78.390  86.860  0.00  0.00            
ATOM   4725  O   PHE X 299      80.760  79.120  86.280  0.00  0.00            
ATOM   4726  N   GLY X 300      79.650  77.180  86.390  0.00  0.00            
ATOM   4727  H   GLY X 300      79.230  76.510  87.020  0.00  0.00            
ATOM   4728  CA  GLY X 300      79.900  76.940  84.980  0.00  0.00            
ATOM   4729  HA1 GLY X 300      79.560  75.940  84.720  0.00  0.00            
ATOM   4730  HA2 GLY X 300      80.980  76.990  84.830  0.00  0.00            
ATOM   4731  C   GLY X 300      79.120  77.870  84.070  0.00  0.00            
ATOM   4732  O   GLY X 300      78.050  78.340  84.450  0.00  0.00            
ATOM   4733  N   VAL X 301      79.490  77.930  82.790  0.00  0.00            
ATOM   4734  H   VAL X 301      80.360  77.500  82.520  0.00  0.00            
ATOM   4735  CA  VAL X 301      78.980  78.890  81.830  0.00  0.00            
ATOM   4736  HA  VAL X 301      78.860  79.860  82.300  0.00  0.00            
ATOM   4737  CB  VAL X 301      79.820  79.100  80.570  0.00  0.00            
ATOM   4738  HB  VAL X 301      79.370  79.840  79.910  0.00  0.00            
ATOM   4739  CG1 VAL X 301      81.190  79.650  80.980  0.00  0.00            
ATOM   4740 HG11 VAL X 301      81.860  79.850  80.150  0.00  0.00            
ATOM   4741 HG12 VAL X 301      81.000  80.530  81.590  0.00  0.00            
ATOM   4742 HG13 VAL X 301      81.660  78.880  81.590  0.00  0.00            
ATOM   4743  CG2 VAL X 301      79.910  77.770  79.830  0.00  0.00            
ATOM   4744 HG21 VAL X 301      79.000  77.180  79.910  0.00  0.00            
ATOM   4745 HG22 VAL X 301      80.270  77.950  78.820  0.00  0.00            
ATOM   4746 HG23 VAL X 301      80.740  77.200  80.240  0.00  0.00            
ATOM   4747  C   VAL X 301      77.530  78.700  81.420  0.00  0.00            
ATOM   4748  O   VAL X 301      76.770  79.640  81.190  0.00  0.00            
ATOM   4749  N   LYS X 302      77.060  77.450  81.370  0.00  0.00            
ATOM   4750  H   LYS X 302      77.700  76.710  81.600  0.00  0.00            
ATOM   4751  CA  LYS X 302      75.670  77.090  81.180  0.00  0.00            
ATOM   4752  HA  LYS X 302      75.320  77.590  80.280  0.00  0.00            
ATOM   4753  CB  LYS X 302      75.560  75.600  80.830  0.00  0.00            
ATOM   4754  HB1 LYS X 302      74.500  75.390  80.950  0.00  0.00            
ATOM   4755  HB2 LYS X 302      75.980  74.930  81.570  0.00  0.00            
ATOM   4756  CG  LYS X 302      75.970  75.230  79.400  0.00  0.00            
ATOM   4757  HG1 LYS X 302      77.000  75.540  79.230  0.00  0.00            
ATOM   4758  HG2 LYS X 302      75.310  75.610  78.620  0.00  0.00            
ATOM   4759  CD  LYS X 302      75.950  73.710  79.240  0.00  0.00            
ATOM   4760  HD1 LYS X 302      76.520  73.180  80.010  0.00  0.00            
ATOM   4761  HD2 LYS X 302      76.540  73.470  78.360  0.00  0.00            
ATOM   4762  CE  LYS X 302      74.570  73.080  79.210  0.00  0.00            
ATOM   4763  HE1 LYS X 302      74.030  73.540  78.390  0.00  0.00            
ATOM   4764  HE2 LYS X 302      73.960  73.250  80.100  0.00  0.00            
ATOM   4765  NZ  LYS X 302      74.640  71.610  79.110  0.00  0.00            
ATOM   4766  HZ1 LYS X 302      74.900  71.300  78.190  0.00  0.00            
ATOM   4767  HZ2 LYS X 302      75.350  71.250  79.730  0.00  0.00            
ATOM   4768  HZ3 LYS X 302      73.740  71.180  79.290  0.00  0.00            
ATOM   4769  C   LYS X 302      74.760  77.450  82.340  0.00  0.00            
ATOM   4770  O   LYS X 302      73.760  78.140  82.130  0.00  0.00            
ATOM   4771  N   LYS X 303      75.040  77.060  83.590  0.00  0.00            
ATOM   4772  H   LYS X 303      75.760  76.370  83.730  0.00  0.00            
ATOM   4773  CA  LYS X 303      74.400  77.580  84.780  0.00  0.00            
ATOM   4774  HA  LYS X 303      73.390  77.180  84.800  0.00  0.00            
ATOM   4775  CB  LYS X 303      75.070  77.140  86.070  0.00  0.00            
ATOM   4776  HB1 LYS X 303      76.110  77.480  86.040  0.00  0.00            
ATOM   4777  HB2 LYS X 303      75.170  76.050  86.110  0.00  0.00            
ATOM   4778  CG  LYS X 303      74.420  77.660  87.350  0.00  0.00            
ATOM   4779  HG1 LYS X 303      73.340  77.500  87.380  0.00  0.00            
ATOM   4780  HG2 LYS X 303      74.700  78.700  87.480  0.00  0.00            
ATOM   4781  CD  LYS X 303      75.040  76.890  88.510  0.00  0.00            
ATOM   4782  HD1 LYS X 303      76.120  77.040  88.510  0.00  0.00            
ATOM   4783  HD2 LYS X 303      74.840  75.820  88.420  0.00  0.00            
ATOM   4784  CE  LYS X 303      74.520  77.350  89.870  0.00  0.00            
ATOM   4785  HE1 LYS X 303      73.460  77.130  89.990  0.00  0.00            
ATOM   4786  HE2 LYS X 303      74.650  78.430  89.990  0.00  0.00            
ATOM   4787  NZ  LYS X 303      75.210  76.700  91.010  0.00  0.00            
ATOM   4788  HZ1 LYS X 303      74.800  75.780  90.980  0.00  0.00            
ATOM   4789  HZ2 LYS X 303      76.220  76.720  91.000  0.00  0.00            
ATOM   4790  HZ3 LYS X 303      74.920  77.140  91.870  0.00  0.00            
ATOM   4791  C   LYS X 303      74.220  79.090  84.670  0.00  0.00            
ATOM   4792  O   LYS X 303      73.130  79.520  85.040  0.00  0.00            
ATOM   4793  N   THR X 304      75.290  79.830  84.360  0.00  0.00            
ATOM   4794  H   THR X 304      76.200  79.400  84.440  0.00  0.00            
ATOM   4795  CA  THR X 304      75.170  81.270  84.270  0.00  0.00            
ATOM   4796  HA  THR X 304      74.790  81.700  85.200  0.00  0.00            
ATOM   4797  CB  THR X 304      76.540  81.870  83.950  0.00  0.00            
ATOM   4798  HB  THR X 304      76.880  81.570  82.960  0.00  0.00            
ATOM   4799  CG2 THR X 304      76.480  83.400  83.990  0.00  0.00            
ATOM   4800 HG21 THR X 304      75.870  83.820  84.790  0.00  0.00            
ATOM   4801 HG22 THR X 304      77.500  83.770  84.110  0.00  0.00            
ATOM   4802 HG23 THR X 304      76.020  83.770  83.080  0.00  0.00            
ATOM   4803  OG1 THR X 304      77.470  81.430  84.910  0.00  0.00            
ATOM   4804  HG1 THR X 304      78.390  81.500  84.630  0.00  0.00            
ATOM   4805  C   THR X 304      74.170  81.810  83.250  0.00  0.00            
ATOM   4806  O   THR X 304      73.200  82.470  83.600  0.00  0.00            
ATOM   4807  N   MET X 305      74.320  81.470  81.960  0.00  0.00            
ATOM   4808  H   MET X 305      75.040  80.790  81.780  0.00  0.00            
ATOM   4809  CA  MET X 305      73.300  81.760  80.970  0.00  0.00            
ATOM   4810  HA  MET X 305      73.060  82.820  80.990  0.00  0.00            
ATOM   4811  CB  MET X 305      73.830  81.360  79.590  0.00  0.00            
ATOM   4812  HB1 MET X 305      72.960  81.010  79.040  0.00  0.00            
ATOM   4813  HB2 MET X 305      74.490  80.530  79.810  0.00  0.00            
ATOM   4814  CG  MET X 305      74.370  82.540  78.790  0.00  0.00            
ATOM   4815  HG1 MET X 305      73.710  83.400  78.890  0.00  0.00            
ATOM   4816  HG2 MET X 305      74.550  82.340  77.730  0.00  0.00            
ATOM   4817  SD  MET X 305      75.990  82.880  79.540  0.00  0.00            
ATOM   4818  CE  MET X 305      76.950  81.680  78.590  0.00  0.00            
ATOM   4819  HE1 MET X 305      76.650  80.690  78.940  0.00  0.00            
ATOM   4820  HE2 MET X 305      76.860  81.820  77.520  0.00  0.00            
ATOM   4821  HE3 MET X 305      78.020  81.700  78.790  0.00  0.00            
ATOM   4822  C   MET X 305      71.930  81.120  81.060  0.00  0.00            
ATOM   4823  O   MET X 305      70.930  81.800  80.820  0.00  0.00            
ATOM   4824  N   MET X 306      71.740  79.980  81.740  0.00  0.00            
ATOM   4825  H   MET X 306      72.600  79.460  81.880  0.00  0.00            
ATOM   4826  CA  MET X 306      70.440  79.420  82.050  0.00  0.00            
ATOM   4827  HA  MET X 306      69.730  79.550  81.240  0.00  0.00            
ATOM   4828  CB  MET X 306      70.630  77.940  82.340  0.00  0.00            
ATOM   4829  HB1 MET X 306      69.710  77.590  82.820  0.00  0.00            
ATOM   4830  HB2 MET X 306      71.420  77.720  83.060  0.00  0.00            
ATOM   4831  CG  MET X 306      70.830  77.100  81.090  0.00  0.00            
ATOM   4832  HG1 MET X 306      71.660  77.560  80.550  0.00  0.00            
ATOM   4833  HG2 MET X 306      69.880  77.140  80.560  0.00  0.00            
ATOM   4834  SD  MET X 306      71.110  75.310  81.210  0.00  0.00            
ATOM   4835  CE  MET X 306      71.180  74.840  79.460  0.00  0.00            
ATOM   4836  HE1 MET X 306      71.980  75.350  78.930  0.00  0.00            
ATOM   4837  HE2 MET X 306      71.430  73.780  79.430  0.00  0.00            
ATOM   4838  HE3 MET X 306      70.230  75.010  78.950  0.00  0.00            
ATOM   4839  C   MET X 306      69.690  80.090  83.200  0.00  0.00            
ATOM   4840  O   MET X 306      68.490  80.350  83.180  0.00  0.00            
ATOM   4841  N   MET X 307      70.350  80.410  84.310  0.00  0.00            
ATOM   4842  H   MET X 307      71.330  80.140  84.310  0.00  0.00            
ATOM   4843  CA  MET X 307      69.790  81.220  85.380  0.00  0.00            
ATOM   4844  HA  MET X 307      68.890  80.680  85.670  0.00  0.00            
ATOM   4845  CB  MET X 307      70.810  81.280  86.510  0.00  0.00            
ATOM   4846  HB1 MET X 307      70.560  82.010  87.270  0.00  0.00            
ATOM   4847  HB2 MET X 307      71.810  81.400  86.080  0.00  0.00            
ATOM   4848  CG  MET X 307      70.880  80.020  87.370  0.00  0.00            
ATOM   4849  HG1 MET X 307      71.220  79.170  86.770  0.00  0.00            
ATOM   4850  HG2 MET X 307      69.910  79.680  87.740  0.00  0.00            
ATOM   4851  SD  MET X 307      72.130  80.060  88.680  0.00  0.00            
ATOM   4852  CE  MET X 307      71.450  78.950  89.930  0.00  0.00            
ATOM   4853  HE1 MET X 307      72.160  78.920  90.750  0.00  0.00            
ATOM   4854  HE2 MET X 307      70.390  79.130  90.120  0.00  0.00            
ATOM   4855  HE3 MET X 307      71.440  77.950  89.490  0.00  0.00            
ATOM   4856  C   MET X 307      69.450  82.620  84.890  0.00  0.00            
ATOM   4857  O   MET X 307      68.380  83.090  85.250  0.00  0.00            
ATOM   4858  N   ALA X 308      70.340  83.310  84.180  0.00  0.00            
ATOM   4859  H   ALA X 308      71.260  82.900  84.040  0.00  0.00            
ATOM   4860  CA  ALA X 308      70.150  84.590  83.520  0.00  0.00            
ATOM   4861  HA  ALA X 308      70.090  85.370  84.270  0.00  0.00            
ATOM   4862  CB  ALA X 308      71.400  84.950  82.710  0.00  0.00            
ATOM   4863  HB1 ALA X 308      72.230  85.270  83.350  0.00  0.00            
ATOM   4864  HB2 ALA X 308      71.740  84.100  82.130  0.00  0.00            
ATOM   4865  HB3 ALA X 308      71.160  85.750  82.010  0.00  0.00            
ATOM   4866  C   ALA X 308      68.850  84.480  82.730  0.00  0.00            
ATOM   4867  O   ALA X 308      67.930  85.260  82.950  0.00  0.00            
ATOM   4868  N   GLN X 309      68.730  83.530  81.800  0.00  0.00            
ATOM   4869  H   GLN X 309      69.500  82.910  81.620  0.00  0.00            
ATOM   4870  CA  GLN X 309      67.590  83.500  80.910  0.00  0.00            
ATOM   4871  HA  GLN X 309      67.430  84.510  80.560  0.00  0.00            
ATOM   4872  CB  GLN X 309      67.850  82.590  79.710  0.00  0.00            
ATOM   4873  HB1 GLN X 309      67.650  81.610  80.140  0.00  0.00            
ATOM   4874  HB2 GLN X 309      68.870  82.810  79.380  0.00  0.00            
ATOM   4875  CG  GLN X 309      66.830  82.900  78.610  0.00  0.00            
ATOM   4876  HG1 GLN X 309      66.820  83.980  78.470  0.00  0.00            
ATOM   4877  HG2 GLN X 309      65.850  82.500  78.880  0.00  0.00            
ATOM   4878  CD  GLN X 309      67.180  82.280  77.260  0.00  0.00            
ATOM   4879  OE1 GLN X 309      67.870  82.820  76.400  0.00  0.00            
ATOM   4880  NE2 GLN X 309      66.790  81.010  77.190  0.00  0.00            
ATOM   4881 HE21 GLN X 309      66.200  80.550  77.870  0.00  0.00            
ATOM   4882 HE22 GLN X 309      66.810  80.560  76.290  0.00  0.00            
ATOM   4883  C   GLN X 309      66.310  83.110  81.650  0.00  0.00            
ATOM   4884  O   GLN X 309      65.310  83.790  81.440  0.00  0.00            
ATOM   4885  N   ARG X 310      66.350  82.140  82.570  0.00  0.00            
ATOM   4886  H   ARG X 310      67.230  81.670  82.740  0.00  0.00            
ATOM   4887  CA  ARG X 310      65.210  81.870  83.420  0.00  0.00            
ATOM   4888  HA  ARG X 310      64.380  81.740  82.730  0.00  0.00            
ATOM   4889  CB  ARG X 310      65.420  80.510  84.090  0.00  0.00            
ATOM   4890  HB1 ARG X 310      64.590  80.170  84.700  0.00  0.00            
ATOM   4891  HB2 ARG X 310      66.310  80.490  84.720  0.00  0.00            
ATOM   4892  CG  ARG X 310      65.560  79.390  83.050  0.00  0.00            
ATOM   4893  HG1 ARG X 310      66.240  79.620  82.230  0.00  0.00            
ATOM   4894  HG2 ARG X 310      64.580  79.180  82.630  0.00  0.00            
ATOM   4895  CD  ARG X 310      66.030  78.110  83.730  0.00  0.00            
ATOM   4896  HD1 ARG X 310      65.180  77.630  84.220  0.00  0.00            
ATOM   4897  HD2 ARG X 310      66.790  78.300  84.480  0.00  0.00            
ATOM   4898  NE  ARG X 310      66.530  77.070  82.830  0.00  0.00            
ATOM   4899  HE  ARG X 310      66.110  76.990  81.910  0.00  0.00            
ATOM   4900  CZ  ARG X 310      67.340  76.070  83.180  0.00  0.00            
ATOM   4901  NH1 ARG X 310      67.880  75.840  84.390  0.00  0.00            
ATOM   4902 HH11 ARG X 310      67.530  76.350  85.190  0.00  0.00            
ATOM   4903 HH12 ARG X 310      68.510  75.080  84.590  0.00  0.00            
ATOM   4904  NH2 ARG X 310      67.610  75.110  82.270  0.00  0.00            
ATOM   4905 HH21 ARG X 310      67.180  75.100  81.360  0.00  0.00            
ATOM   4906 HH22 ARG X 310      68.240  74.380  82.570  0.00  0.00            
ATOM   4907  C   ARG X 310      64.870  82.950  84.430  0.00  0.00            
ATOM   4908  O   ARG X 310      63.840  82.810  85.090  0.00  0.00            
ATOM   4909  N   LEU X 311      65.720  83.970  84.570  0.00  0.00            
ATOM   4910  H   LEU X 311      66.580  84.020  84.050  0.00  0.00            
ATOM   4911  CA  LEU X 311      65.340  85.190  85.250  0.00  0.00            
ATOM   4912  HA  LEU X 311      64.490  84.940  85.890  0.00  0.00            
ATOM   4913  CB  LEU X 311      66.490  85.760  86.080  0.00  0.00            
ATOM   4914  HB1 LEU X 311      66.320  86.780  86.440  0.00  0.00            
ATOM   4915  HB2 LEU X 311      67.360  85.710  85.430  0.00  0.00            
ATOM   4916  CG  LEU X 311      66.810  84.900  87.290  0.00  0.00            
ATOM   4917  HG  LEU X 311      66.840  83.820  87.110  0.00  0.00            
ATOM   4918  CD1 LEU X 311      68.100  85.300  88.010  0.00  0.00            
ATOM   4919 HD11 LEU X 311      67.980  86.370  88.180  0.00  0.00            
ATOM   4920 HD12 LEU X 311      68.240  84.750  88.940  0.00  0.00            
ATOM   4921 HD13 LEU X 311      69.040  85.120  87.490  0.00  0.00            
ATOM   4922  CD2 LEU X 311      65.750  85.080  88.370  0.00  0.00            
ATOM   4923 HD21 LEU X 311      64.950  84.550  87.850  0.00  0.00            
ATOM   4924 HD22 LEU X 311      65.970  84.690  89.370  0.00  0.00            
ATOM   4925 HD23 LEU X 311      65.580  86.150  88.460  0.00  0.00            
ATOM   4926  C   LEU X 311      64.670  86.220  84.350  0.00  0.00            
ATOM   4927  O   LEU X 311      63.760  86.920  84.790  0.00  0.00            
ATOM   4928  N   TYR X 312      65.050  86.200  83.070  0.00  0.00            
ATOM   4929  H   TYR X 312      65.830  85.630  82.790  0.00  0.00            
ATOM   4930  CA  TYR X 312      64.310  86.900  82.030  0.00  0.00            
ATOM   4931  HA  TYR X 312      64.080  87.900  82.380  0.00  0.00            
ATOM   4932  CB  TYR X 312      65.140  86.970  80.750  0.00  0.00            
ATOM   4933  HB1 TYR X 312      65.670  86.050  80.530  0.00  0.00            
ATOM   4934  HB2 TYR X 312      65.760  87.870  80.720  0.00  0.00            
ATOM   4935  CG  TYR X 312      64.210  87.050  79.560  0.00  0.00            
ATOM   4936  CD1 TYR X 312      63.610  88.260  79.210  0.00  0.00            
ATOM   4937  HD1 TYR X 312      63.880  89.210  79.650  0.00  0.00            
ATOM   4938  CE1 TYR X 312      62.600  88.300  78.230  0.00  0.00            
ATOM   4939  HE1 TYR X 312      62.150  89.240  77.970  0.00  0.00            
ATOM   4940  CZ  TYR X 312      62.220  87.170  77.480  0.00  0.00            
ATOM   4941  OH  TYR X 312      61.210  87.200  76.560  0.00  0.00            
ATOM   4942  HH  TYR X 312      61.000  86.330  76.210  0.00  0.00            
ATOM   4943  CE2 TYR X 312      62.810  85.950  77.880  0.00  0.00            
ATOM   4944  HE2 TYR X 312      62.570  85.100  77.270  0.00  0.00            
ATOM   4945  CD2 TYR X 312      63.810  85.910  78.860  0.00  0.00            
ATOM   4946  HD2 TYR X 312      64.340  84.980  79.010  0.00  0.00            
ATOM   4947  C   TYR X 312      62.930  86.280  81.860  0.00  0.00            
ATOM   4948  O   TYR X 312      61.910  86.970  81.810  0.00  0.00            
ATOM   4949  N   GLU X 313      62.830  84.950  81.870  0.00  0.00            
ATOM   4950  H   GLU X 313      63.710  84.460  81.930  0.00  0.00            
ATOM   4951  CA  GLU X 313      61.540  84.280  81.780  0.00  0.00            
ATOM   4952  HA  GLU X 313      61.000  84.600  80.890  0.00  0.00            
ATOM   4953  CB  GLU X 313      61.830  82.800  81.560  0.00  0.00            
ATOM   4954  HB1 GLU X 313      60.980  82.170  81.810  0.00  0.00            
ATOM   4955  HB2 GLU X 313      62.560  82.460  82.300  0.00  0.00            
ATOM   4956  CG  GLU X 313      62.360  82.520  80.160  0.00  0.00            
ATOM   4957  HG1 GLU X 313      63.440  82.650  80.230  0.00  0.00            
ATOM   4958  HG2 GLU X 313      61.840  83.100  79.400  0.00  0.00            
ATOM   4959  CD  GLU X 313      62.270  81.050  79.760  0.00  0.00            
ATOM   4960  OE1 GLU X 313      63.050  80.230  80.280  0.00  0.00            
ATOM   4961  OE2 GLU X 313      61.450  80.620  78.930  0.00  0.00            
ATOM   4962  C   GLU X 313      60.580  84.510  82.940  0.00  0.00            
ATOM   4963  O   GLU X 313      59.370  84.440  82.720  0.00  0.00            
ATOM   4964  N   ALA X 314      61.060  84.750  84.160  0.00  0.00            
ATOM   4965  H   ALA X 314      62.020  84.480  84.320  0.00  0.00            
ATOM   4966  CA  ALA X 314      60.320  85.220  85.310  0.00  0.00            
ATOM   4967  HA  ALA X 314      59.370  84.690  85.350  0.00  0.00            
ATOM   4968  CB  ALA X 314      61.090  84.750  86.550  0.00  0.00            
ATOM   4969  HB1 ALA X 314      60.500  84.870  87.460  0.00  0.00            
ATOM   4970  HB2 ALA X 314      61.180  83.660  86.520  0.00  0.00            
ATOM   4971  HB3 ALA X 314      62.020  85.290  86.650  0.00  0.00            
ATOM   4972  C   ALA X 314      60.000  86.710  85.300  0.00  0.00            
ATOM   4973  O   ALA X 314      59.430  87.240  86.250  0.00  0.00            
ATOM   4974  N   GLY X 315      60.530  87.470  84.340  0.00  0.00            
ATOM   4975  H   GLY X 315      61.070  86.990  83.630  0.00  0.00            
ATOM   4976  CA  GLY X 315      60.470  88.920  84.280  0.00  0.00            
ATOM   4977  HA1 GLY X 315      59.440  89.250  84.250  0.00  0.00            
ATOM   4978  HA2 GLY X 315      60.980  89.170  83.350  0.00  0.00            
ATOM   4979  C   GLY X 315      61.260  89.710  85.320  0.00  0.00            
ATOM   4980  O   GLY X 315      61.160  90.920  85.460  0.00  0.00            
ATOM   4981  N   TYR X 316      62.140  88.980  86.010  0.00  0.00            
ATOM   4982  H   TYR X 316      62.240  88.020  85.710  0.00  0.00            
ATOM   4983  CA  TYR X 316      63.000  89.470  87.070  0.00  0.00            
ATOM   4984  HA  TYR X 316      62.310  90.130  87.590  0.00  0.00            
ATOM   4985  CB  TYR X 316      63.310  88.360  88.070  0.00  0.00            
ATOM   4986  HB1 TYR X 316      64.110  88.680  88.730  0.00  0.00            
ATOM   4987  HB2 TYR X 316      63.810  87.610  87.460  0.00  0.00            
ATOM   4988  CG  TYR X 316      62.180  87.610  88.730  0.00  0.00            
ATOM   4989  CD1 TYR X 316      60.980  88.260  89.050  0.00  0.00            
ATOM   4990  HD1 TYR X 316      60.810  89.240  88.630  0.00  0.00            
ATOM   4991  CE1 TYR X 316      59.930  87.600  89.690  0.00  0.00            
ATOM   4992  HE1 TYR X 316      59.070  88.190  89.980  0.00  0.00            
ATOM   4993  CZ  TYR X 316      60.050  86.220  89.940  0.00  0.00            
ATOM   4994  OH  TYR X 316      58.990  85.550  90.480  0.00  0.00            
ATOM   4995  HH  TYR X 316      59.230  84.680  90.800  0.00  0.00            
ATOM   4996  CE2 TYR X 316      61.340  85.650  89.900  0.00  0.00            
ATOM   4997  HE2 TYR X 316      61.530  84.660  90.280  0.00  0.00            
ATOM   4998  CD2 TYR X 316      62.380  86.330  89.260  0.00  0.00            
ATOM   4999  HD2 TYR X 316      63.290  85.750  89.140  0.00  0.00            
ATOM   5000  C   TYR X 316      64.230  90.310  86.720  0.00  0.00            
ATOM   5001  O   TYR X 316      64.670  91.100  87.550  0.00  0.00            
ATOM   5002  N   ILE X 317      64.740  90.250  85.490  0.00  0.00            
ATOM   5003  H   ILE X 317      64.320  89.580  84.850  0.00  0.00            
ATOM   5004  CA  ILE X 317      65.760  91.060  84.850  0.00  0.00            
ATOM   5005  HA  ILE X 317      65.860  92.020  85.350  0.00  0.00            
ATOM   5006  CB  ILE X 317      67.140  90.430  84.950  0.00  0.00            
ATOM   5007  HB  ILE X 317      67.860  90.930  84.300  0.00  0.00            
ATOM   5008  CG2 ILE X 317      67.720  90.400  86.370  0.00  0.00            
ATOM   5009 HG21 ILE X 317      67.800  91.430  86.690  0.00  0.00            
ATOM   5010 HG22 ILE X 317      67.110  89.910  87.130  0.00  0.00            
ATOM   5011 HG23 ILE X 317      68.740  90.040  86.450  0.00  0.00            
ATOM   5012  CG1 ILE X 317      67.060  89.070  84.260  0.00  0.00            
ATOM   5013 HG11 ILE X 317      66.600  89.100  83.270  0.00  0.00            
ATOM   5014 HG12 ILE X 317      66.530  88.400  84.930  0.00  0.00            
ATOM   5015  CD  ILE X 317      68.510  88.740  83.910  0.00  0.00            
ATOM   5016  HD1 ILE X 317      68.560  87.700  83.590  0.00  0.00            
ATOM   5017  HD2 ILE X 317      68.790  89.440  83.130  0.00  0.00            
ATOM   5018  HD3 ILE X 317      69.150  88.830  84.790  0.00  0.00            
ATOM   5019  C   ILE X 317      65.330  91.430  83.440  0.00  0.00            
ATOM   5020  O   ILE X 317      64.220  91.100  83.020  0.00  0.00            
ATOM   5021  N   THR X 318      66.180  92.100  82.670  0.00  0.00            
ATOM   5022  H   THR X 318      67.020  92.440  83.130  0.00  0.00            
ATOM   5023  CA  THR X 318      66.020  92.560  81.300  0.00  0.00            
ATOM   5024  HA  THR X 318      65.000  92.750  80.980  0.00  0.00            
ATOM   5025  CB  THR X 318      66.760  93.870  81.070  0.00  0.00            
ATOM   5026  HB  THR X 318      66.700  94.080  80.000  0.00  0.00            
ATOM   5027  CG2 THR X 318      66.280  95.010  81.970  0.00  0.00            
ATOM   5028 HG21 THR X 318      65.190  95.050  81.870  0.00  0.00            
ATOM   5029 HG22 THR X 318      66.570  94.830  83.000  0.00  0.00            
ATOM   5030 HG23 THR X 318      66.820  95.910  81.680  0.00  0.00            
ATOM   5031  OG1 THR X 318      68.120  93.750  81.410  0.00  0.00            
ATOM   5032  HG1 THR X 318      68.540  94.100  80.620  0.00  0.00            
ATOM   5033  C   THR X 318      66.430  91.410  80.390  0.00  0.00            
ATOM   5034  O   THR X 318      66.880  90.360  80.840  0.00  0.00            
ATOM   5035  N   TYR X 319      66.310  91.540  79.060  0.00  0.00            
ATOM   5036  H   TYR X 319      65.880  92.380  78.720  0.00  0.00            
ATOM   5037  CA  TYR X 319      66.900  90.650  78.080  0.00  0.00            
ATOM   5038  HA  TYR X 319      66.400  89.690  78.150  0.00  0.00            
ATOM   5039  CB  TYR X 319      66.790  91.090  76.620  0.00  0.00            
ATOM   5040  HB1 TYR X 319      67.670  91.440  76.100  0.00  0.00            
ATOM   5041  HB2 TYR X 319      66.270  92.040  76.570  0.00  0.00            
ATOM   5042  CG  TYR X 319      66.120  90.030  75.780  0.00  0.00            
ATOM   5043  CD1 TYR X 319      64.780  89.680  75.960  0.00  0.00            
ATOM   5044  HD1 TYR X 319      64.160  90.110  76.730  0.00  0.00            
ATOM   5045  CE1 TYR X 319      64.160  88.820  75.040  0.00  0.00            
ATOM   5046  HE1 TYR X 319      63.100  88.620  75.050  0.00  0.00            
ATOM   5047  CZ  TYR X 319      64.880  88.300  73.950  0.00  0.00            
ATOM   5048  OH  TYR X 319      64.260  87.540  72.990  0.00  0.00            
ATOM   5049  HH  TYR X 319      64.830  87.180  72.300  0.00  0.00            
ATOM   5050  CE2 TYR X 319      66.250  88.610  73.900  0.00  0.00            
ATOM   5051  HE2 TYR X 319      66.830  88.180  73.100  0.00  0.00            
ATOM   5052  CD2 TYR X 319      66.920  89.500  74.750  0.00  0.00            
ATOM   5053  HD2 TYR X 319      67.930  89.810  74.540  0.00  0.00            
ATOM   5054  C   TYR X 319      68.350  90.300  78.360  0.00  0.00            
ATOM   5055  O   TYR X 319      69.190  91.190  78.280  0.00  0.00            
ATOM   5056  N   MET X 320      68.610  89.070  78.820  0.00  0.00            
ATOM   5057  H   MET X 320      67.830  88.460  79.020  0.00  0.00            
ATOM   5058  CA  MET X 320      69.940  88.630  79.170  0.00  0.00            
ATOM   5059  HA  MET X 320      70.350  89.400  79.830  0.00  0.00            
ATOM   5060  CB  MET X 320      69.930  87.280  79.870  0.00  0.00            
ATOM   5061  HB1 MET X 320      69.040  87.300  80.500  0.00  0.00            
ATOM   5062  HB2 MET X 320      70.880  87.230  80.400  0.00  0.00
[truncated: 412,069 more chars]
