# Supplementary material for: Unraveling topoisomerase IA gate dynamics in presence of PPEF and its preclinical evaluation against multidrug-resistant pathogens
Source: Commun Biol. 2023 Feb 18;6:195. doi: 10.1038/s42003-023-04412-1 (PMC9938908; doi:10.1038/s42003-023-04412-1)
Supplement: Supplementary file 9 — Supplementary Data 7 [file 42003_2023_4412_MOESM9_ESM.zip › Metadynamic-conformation/TopoIA-dsDNA/open.pdb]

CRYST1  159.599  159.599  159.599  90.00  90.00  90.00 P 1           1
ATOM      1  N   MET X   1      24.280  80.200  67.150  0.00  0.00            
ATOM      2  H1  MET X   1      23.880  81.100  67.350  0.00  0.00            
ATOM      3  H2  MET X   1      23.490  79.760  66.690  0.00  0.00            
ATOM      4  H3  MET X   1      24.500  79.760  68.030  0.00  0.00            
ATOM      5  CA  MET X   1      25.460  80.190  66.270  0.00  0.00            
ATOM      6  HA  MET X   1      24.990  80.150  65.280  0.00  0.00            
ATOM      7  CB  MET X   1      26.250  81.490  66.340  0.00  0.00            
ATOM      8  HB1 MET X   1      27.130  81.270  65.730  0.00  0.00            
ATOM      9  HB2 MET X   1      26.560  81.620  67.380  0.00  0.00            
ATOM     10  CG  MET X   1      25.440  82.660  65.800  0.00  0.00            
ATOM     11  HG1 MET X   1      24.590  82.870  66.450  0.00  0.00            
ATOM     12  HG2 MET X   1      25.020  82.390  64.820  0.00  0.00            
ATOM     13  SD  MET X   1      26.350  84.210  65.680  0.00  0.00            
ATOM     14  CE  MET X   1      27.740  83.910  64.550  0.00  0.00            
ATOM     15  HE1 MET X   1      28.220  84.810  64.180  0.00  0.00            
ATOM     16  HE2 MET X   1      28.460  83.360  65.150  0.00  0.00            
ATOM     17  HE3 MET X   1      27.340  83.360  63.700  0.00  0.00            
ATOM     18  C   MET X   1      26.290  78.940  66.490  0.00  0.00            
ATOM     19  O   MET X   1      26.550  78.500  67.610  0.00  0.00            
ATOM     20  N   GLY X   2      26.950  78.520  65.410  0.00  0.00            
ATOM     21  H   GLY X   2      26.760  78.950  64.520  0.00  0.00            
ATOM     22  CA  GLY X   2      28.170  77.730  65.400  0.00  0.00            
ATOM     23  HA1 GLY X   2      28.290  77.310  64.400  0.00  0.00            
ATOM     24  HA2 GLY X   2      28.070  76.900  66.100  0.00  0.00            
ATOM     25  C   GLY X   2      29.380  78.630  65.640  0.00  0.00            
ATOM     26  O   GLY X   2      29.260  79.840  65.780  0.00  0.00            
ATOM     27  N   LYS X   3      30.630  78.170  65.600  0.00  0.00            
ATOM     28  H   LYS X   3      30.820  77.180  65.520  0.00  0.00            
ATOM     29  CA  LYS X   3      31.820  78.950  65.910  0.00  0.00            
ATOM     30  HA  LYS X   3      31.570  79.990  66.120  0.00  0.00            
ATOM     31  CB  LYS X   3      32.370  78.360  67.210  0.00  0.00            
ATOM     32  HB1 LYS X   3      33.250  78.880  67.570  0.00  0.00            
ATOM     33  HB2 LYS X   3      32.730  77.340  67.090  0.00  0.00            
ATOM     34  CG  LYS X   3      31.370  78.380  68.360  0.00  0.00            
ATOM     35  HG1 LYS X   3      31.000  77.360  68.430  0.00  0.00            
ATOM     36  HG2 LYS X   3      30.500  79.000  68.140  0.00  0.00            
ATOM     37  CD  LYS X   3      31.960  78.820  69.700  0.00  0.00            
ATOM     38  HD1 LYS X   3      32.660  79.640  69.550  0.00  0.00            
ATOM     39  HD2 LYS X   3      32.510  78.030  70.210  0.00  0.00            
ATOM     40  CE  LYS X   3      30.790  79.290  70.560  0.00  0.00            
ATOM     41  HE1 LYS X   3      30.020  78.540  70.750  0.00  0.00            
ATOM     42  HE2 LYS X   3      30.310  80.090  69.980  0.00  0.00            
ATOM     43  NZ  LYS X   3      31.290  79.870  71.810  0.00  0.00            
ATOM     44  HZ1 LYS X   3      30.580  80.170  72.470  0.00  0.00            
ATOM     45  HZ2 LYS X   3      31.720  79.140  72.370  0.00  0.00            
ATOM     46  HZ3 LYS X   3      31.970  80.590  71.640  0.00  0.00            
ATOM     47  C   LYS X   3      32.830  78.950  64.780  0.00  0.00            
ATOM     48  O   LYS X   3      32.980  78.190  63.830  0.00  0.00            
ATOM     49  N   ALA X   4      33.720  79.920  65.000  0.00  0.00            
ATOM     50  H   ALA X   4      33.610  80.530  65.800  0.00  0.00            
ATOM     51  CA  ALA X   4      34.830  80.230  64.120  0.00  0.00            
ATOM     52  HA  ALA X   4      34.680  79.830  63.120  0.00  0.00            
ATOM     53  CB  ALA X   4      35.110  81.730  64.150  0.00  0.00            
ATOM     54  HB1 ALA X   4      34.310  82.270  63.660  0.00  0.00            
ATOM     55  HB2 ALA X   4      35.260  82.080  65.180  0.00  0.00            
ATOM     56  HB3 ALA X   4      36.010  81.880  63.550  0.00  0.00            
ATOM     57  C   ALA X   4      36.000  79.440  64.690  0.00  0.00            
ATOM     58  O   ALA X   4      36.380  79.640  65.840  0.00  0.00            
ATOM     59  N   LEU X   5      36.510  78.450  63.950  0.00  0.00            
ATOM     60  H   LEU X   5      36.220  78.440  62.990  0.00  0.00            
ATOM     61  CA  LEU X   5      37.690  77.690  64.320  0.00  0.00            
ATOM     62  HA  LEU X   5      37.760  77.750  65.400  0.00  0.00            
ATOM     63  CB  LEU X   5      37.440  76.250  63.880  0.00  0.00            
ATOM     64  HB1 LEU X   5      36.980  76.310  62.900  0.00  0.00            
ATOM     65  HB2 LEU X   5      36.790  75.810  64.640  0.00  0.00            
ATOM     66  CG  LEU X   5      38.610  75.280  63.720  0.00  0.00            
ATOM     67  HG  LEU X   5      39.430  75.710  63.150  0.00  0.00            
ATOM     68  CD1 LEU X   5      39.280  74.960  65.050  0.00  0.00            
ATOM     69 HD11 LEU X   5      40.280  74.530  65.070  0.00  0.00            
ATOM     70 HD12 LEU X   5      39.410  75.910  65.580  0.00  0.00            
ATOM     71 HD13 LEU X   5      38.580  74.290  65.550  0.00  0.00            
ATOM     72  CD2 LEU X   5      38.380  74.100  62.780  0.00  0.00            
ATOM     73 HD21 LEU X   5      37.810  74.440  61.920  0.00  0.00            
ATOM     74 HD22 LEU X   5      39.330  73.650  62.500  0.00  0.00            
ATOM     75 HD23 LEU X   5      37.870  73.320  63.350  0.00  0.00            
ATOM     76  C   LEU X   5      38.960  78.180  63.640  0.00  0.00            
ATOM     77  O   LEU X   5      39.050  78.350  62.430  0.00  0.00            
ATOM     78  N   VAL X   6      40.030  78.360  64.430  0.00  0.00            
ATOM     79  H   VAL X   6      39.950  78.140  65.410  0.00  0.00            
ATOM     80  CA  VAL X   6      41.370  78.710  64.020  0.00  0.00            
ATOM     81  HA  VAL X   6      41.350  79.010  62.970  0.00  0.00            
ATOM     82  CB  VAL X   6      41.920  79.880  64.840  0.00  0.00            
ATOM     83  HB  VAL X   6      42.220  79.520  65.830  0.00  0.00            
ATOM     84  CG1 VAL X   6      43.130  80.420  64.100  0.00  0.00            
ATOM     85 HG11 VAL X   6      43.910  79.660  64.000  0.00  0.00            
ATOM     86 HG12 VAL X   6      42.930  80.700  63.070  0.00  0.00            
ATOM     87 HG13 VAL X   6      43.520  81.280  64.660  0.00  0.00            
ATOM     88  CG2 VAL X   6      40.970  81.060  65.030  0.00  0.00            
ATOM     89 HG21 VAL X   6      41.390  81.740  65.780  0.00  0.00            
ATOM     90 HG22 VAL X   6      40.680  81.620  64.140  0.00  0.00            
ATOM     91 HG23 VAL X   6      40.050  80.740  65.500  0.00  0.00            
ATOM     92  C   VAL X   6      42.290  77.490  64.040  0.00  0.00            
ATOM     93  O   VAL X   6      42.280  76.730  65.000  0.00  0.00            
ATOM     94  N   ILE X   7      43.210  77.420  63.080  0.00  0.00            
ATOM     95  H   ILE X   7      43.240  78.140  62.380  0.00  0.00            
ATOM     96  CA  ILE X   7      44.200  76.400  62.800  0.00  0.00            
ATOM     97  HA  ILE X   7      44.120  75.620  63.560  0.00  0.00            
ATOM     98  CB  ILE X   7      44.010  75.710  61.450  0.00  0.00            
ATOM     99  HB  ILE X   7      43.970  76.490  60.690  0.00  0.00            
ATOM    100  CG2 ILE X   7      45.110  74.680  61.160  0.00  0.00            
ATOM    101 HG21 ILE X   7      45.920  75.270  60.740  0.00  0.00            
ATOM    102 HG22 ILE X   7      45.300  74.130  62.080  0.00  0.00            
ATOM    103 HG23 ILE X   7      44.860  73.970  60.370  0.00  0.00            
ATOM    104  CG1 ILE X   7      42.650  75.030  61.310  0.00  0.00            
ATOM    105 HG11 ILE X   7      42.610  74.630  60.300  0.00  0.00            
ATOM    106 HG12 ILE X   7      41.880  75.790  61.420  0.00  0.00            
ATOM    107  CD  ILE X   7      42.440  73.870  62.280  0.00  0.00            
ATOM    108  HD1 ILE X   7      41.600  73.240  62.000  0.00  0.00            
ATOM    109  HD2 ILE X   7      43.320  73.230  62.300  0.00  0.00            
ATOM    110  HD3 ILE X   7      42.190  74.260  63.270  0.00  0.00            
ATOM    111  C   ILE X   7      45.560  77.080  62.840  0.00  0.00            
ATOM    112  O   ILE X   7      45.840  77.940  62.010  0.00  0.00            
ATOM    113  N   VAL X   8      46.400  76.730  63.820  0.00  0.00            
ATOM    114  H   VAL X   8      46.100  76.070  64.520  0.00  0.00            
ATOM    115  CA  VAL X   8      47.770  77.150  64.020  0.00  0.00            
ATOM    116  HA  VAL X   8      48.020  77.840  63.220  0.00  0.00            
ATOM    117  CB  VAL X   8      48.040  77.850  65.360  0.00  0.00            
ATOM    118  HB  VAL X   8      49.110  78.020  65.470  0.00  0.00            
ATOM    119  CG1 VAL X   8      47.300  79.180  65.400  0.00  0.00            
ATOM    120 HG11 VAL X   8      46.270  79.050  65.060  0.00  0.00            
ATOM    121 HG12 VAL X   8      47.170  79.490  66.440  0.00  0.00            
ATOM    122 HG13 VAL X   8      47.830  79.940  64.830  0.00  0.00            
ATOM    123  CG2 VAL X   8      47.490  77.030  66.520  0.00  0.00            
ATOM    124 HG21 VAL X   8      46.400  77.030  66.480  0.00  0.00            
ATOM    125 HG22 VAL X   8      47.830  76.000  66.390  0.00  0.00            
ATOM    126 HG23 VAL X   8      47.670  77.380  67.530  0.00  0.00            
ATOM    127  C   VAL X   8      48.800  76.040  63.860  0.00  0.00            
ATOM    128  O   VAL X   8      48.410  74.880  63.880  0.00  0.00            
ATOM    129  N   GLU X   9      50.100  76.360  63.850  0.00  0.00            
ATOM    130  H   GLU X   9      50.370  77.330  63.940  0.00  0.00            
ATOM    131  CA  GLU X   9      51.170  75.390  63.710  0.00  0.00            
ATOM    132  HA  GLU X   9      50.970  74.820  62.800  0.00  0.00            
ATOM    133  CB  GLU X   9      52.480  76.140  63.520  0.00  0.00            
ATOM    134  HB1 GLU X   9      52.820  76.720  64.380  0.00  0.00            
ATOM    135  HB2 GLU X   9      52.290  76.940  62.800  0.00  0.00            
ATOM    136  CG  GLU X   9      53.730  75.410  63.010  0.00  0.00            
ATOM    137  HG1 GLU X   9      53.570  74.850  62.090  0.00  0.00            
ATOM    138  HG2 GLU X   9      54.030  74.660  63.740  0.00  0.00            
ATOM    139  CD  GLU X   9      54.930  76.350  62.940  0.00  0.00            
ATOM    140  OE1 GLU X   9      55.160  77.260  63.770  0.00  0.00            
ATOM    141  OE2 GLU X   9      55.670  76.180  61.950  0.00  0.00            
ATOM    142  C   GLU X   9      51.480  74.440  64.860  0.00  0.00            
ATOM    143  O   GLU X   9      52.110  73.410  64.610  0.00  0.00            
ATOM    144  N   SER X  10      51.190  74.680  66.140  0.00  0.00            
ATOM    145  H   SER X  10      51.040  75.650  66.340  0.00  0.00            
ATOM    146  CA  SER X  10      51.670  73.940  67.290  0.00  0.00            
ATOM    147  HA  SER X  10      51.690  72.910  66.940  0.00  0.00            
ATOM    148  CB  SER X  10      53.110  74.380  67.520  0.00  0.00            
ATOM    149  HB1 SER X  10      53.570  74.410  66.530  0.00  0.00            
ATOM    150  HB2 SER X  10      53.620  73.570  68.040  0.00  0.00            
ATOM    151  OG  SER X  10      53.310  75.590  68.210  0.00  0.00            
ATOM    152  HG  SER X  10      54.270  75.680  68.250  0.00  0.00            
ATOM    153  C   SER X  10      50.690  74.210  68.430  0.00  0.00            
ATOM    154  O   SER X  10      50.260  75.340  68.610  0.00  0.00            
ATOM    155  N   PRO X  11      50.620  73.270  69.380  0.00  0.00            
ATOM    156  CD  PRO X  11      50.860  71.860  69.150  0.00  0.00            
ATOM    157  HD1 PRO X  11      51.870  71.590  69.480  0.00  0.00            
ATOM    158  HD2 PRO X  11      50.700  71.420  68.160  0.00  0.00            
ATOM    159  CG  PRO X  11      50.010  71.150  70.210  0.00  0.00            
ATOM    160  HG1 PRO X  11      50.500  70.210  70.440  0.00  0.00            
ATOM    161  HG2 PRO X  11      49.030  70.940  69.780  0.00  0.00            
ATOM    162  CB  PRO X  11      49.990  72.160  71.350  0.00  0.00            
ATOM    163  HB1 PRO X  11      50.930  72.110  71.910  0.00  0.00            
ATOM    164  HB2 PRO X  11      49.120  72.100  72.000  0.00  0.00            
ATOM    165  CA  PRO X  11      49.900  73.490  70.610  0.00  0.00            
ATOM    166  HA  PRO X  11      48.830  73.640  70.540  0.00  0.00            
ATOM    167  C   PRO X  11      50.470  74.660  71.410  0.00  0.00            
ATOM    168  O   PRO X  11      49.700  75.500  71.880  0.00  0.00            
ATOM    169  N   ALA X  12      51.790  74.840  71.530  0.00  0.00            
ATOM    170  H   ALA X  12      52.390  74.190  71.050  0.00  0.00            
ATOM    171  CA  ALA X  12      52.390  76.040  72.090  0.00  0.00            
ATOM    172  HA  ALA X  12      52.040  76.140  73.110  0.00  0.00            
ATOM    173  CB  ALA X  12      53.900  75.830  72.170  0.00  0.00            
ATOM    174  HB1 ALA X  12      54.220  74.910  72.650  0.00  0.00            
ATOM    175  HB2 ALA X  12      54.220  75.770  71.130  0.00  0.00            
ATOM    176  HB3 ALA X  12      54.330  76.740  72.600  0.00  0.00            
ATOM    177  C   ALA X  12      51.960  77.380  71.510  0.00  0.00            
ATOM    178  O   ALA X  12      51.970  78.380  72.240  0.00  0.00            
ATOM    179  N   LYS X  13      51.520  77.470  70.260  0.00  0.00            
ATOM    180  H   LYS X  13      51.580  76.610  69.720  0.00  0.00            
ATOM    181  CA  LYS X  13      50.850  78.560  69.570  0.00  0.00            
ATOM    182  HA  LYS X  13      51.190  79.450  70.100  0.00  0.00            
ATOM    183  CB  LYS X  13      51.430  78.610  68.160  0.00  0.00            
ATOM    184  HB1 LYS X  13      50.980  79.470  67.670  0.00  0.00            
ATOM    185  HB2 LYS X  13      51.260  77.630  67.710  0.00  0.00            
ATOM    186  CG  LYS X  13      52.940  78.820  68.100  0.00  0.00            
ATOM    187  HG1 LYS X  13      53.500  78.040  68.620  0.00  0.00            
ATOM    188  HG2 LYS X  13      53.090  79.760  68.620  0.00  0.00            
ATOM    189  CD  LYS X  13      53.350  78.880  66.630  0.00  0.00            
ATOM    190  HD1 LYS X  13      52.670  79.540  66.080  0.00  0.00            
ATOM    191  HD2 LYS X  13      53.330  77.880  66.200  0.00  0.00            
ATOM    192  CE  LYS X  13      54.760  79.450  66.520  0.00  0.00            
ATOM    193  HE1 LYS X  13      55.380  78.780  67.120  0.00  0.00            
ATOM    194  HE2 LYS X  13      54.750  80.400  67.070  0.00  0.00            
ATOM    195  NZ  LYS X  13      55.320  79.550  65.160  0.00  0.00            
ATOM    196  HZ1 LYS X  13      54.860  80.200  64.550  0.00  0.00            
ATOM    197  HZ2 LYS X  13      56.270  79.890  65.240  0.00  0.00            
ATOM    198  HZ3 LYS X  13      55.370  78.670  64.670  0.00  0.00            
ATOM    199  C   LYS X  13      49.360  78.590  69.830  0.00  0.00            
ATOM    200  O   LYS X  13      48.780  79.650  70.080  0.00  0.00            
ATOM    201  N   ALA X  14      48.610  77.490  69.880  0.00  0.00            
ATOM    202  H   ALA X  14      49.030  76.590  69.640  0.00  0.00            
ATOM    203  CA  ALA X  14      47.220  77.470  70.300  0.00  0.00            
ATOM    204  HA  ALA X  14      46.680  78.120  69.610  0.00  0.00            
ATOM    205  CB  ALA X  14      46.670  76.060  70.130  0.00  0.00            
ATOM    206  HB1 ALA X  14      45.620  76.010  70.420  0.00  0.00            
ATOM    207  HB2 ALA X  14      46.880  75.720  69.120  0.00  0.00            
ATOM    208  HB3 ALA X  14      47.240  75.450  70.830  0.00  0.00            
ATOM    209  C   ALA X  14      46.980  78.010  71.700  0.00  0.00            
ATOM    210  O   ALA X  14      46.140  78.880  71.920  0.00  0.00            
ATOM    211  N   LYS X  15      47.730  77.540  72.710  0.00  0.00            
ATOM    212  H   LYS X  15      48.420  76.840  72.480  0.00  0.00            
ATOM    213  CA  LYS X  15      47.600  77.940  74.090  0.00  0.00            
ATOM    214  HA  LYS X  15      46.580  78.010  74.460  0.00  0.00            
ATOM    215  CB  LYS X  15      48.340  76.940  74.970  0.00  0.00            
ATOM    216  HB1 LYS X  15      48.190  77.290  75.990  0.00  0.00            
ATOM    217  HB2 LYS X  15      49.410  77.010  74.780  0.00  0.00            
ATOM    218  CG  LYS X  15      47.800  75.540  74.730  0.00  0.00            
ATOM    219  HG1 LYS X  15      48.130  75.080  73.800  0.00  0.00            
ATOM    220  HG2 LYS X  15      46.720  75.660  74.630  0.00  0.00            
ATOM    221  CD  LYS X  15      48.220  74.740  75.960  0.00  0.00            
ATOM    222  HD1 LYS X  15      47.680  75.210  76.780  0.00  0.00            
ATOM    223  HD2 LYS X  15      49.260  74.860  76.240  0.00  0.00            
ATOM    224  CE  LYS X  15      47.910  73.260  75.730  0.00  0.00            
ATOM    225  HE1 LYS X  15      48.420  72.820  74.880  0.00  0.00            
ATOM    226  HE2 LYS X  15      46.820  73.200  75.750  0.00  0.00            
ATOM    227  NZ  LYS X  15      48.450  72.540  76.890  0.00  0.00            
ATOM    228  HZ1 LYS X  15      48.000  72.860  77.740  0.00  0.00            
ATOM    229  HZ2 LYS X  15      48.290  71.540  76.830  0.00  0.00            
ATOM    230  HZ3 LYS X  15      49.450  72.550  76.980  0.00  0.00            
ATOM    231  C   LYS X  15      48.070  79.370  74.370  0.00  0.00            
ATOM    232  O   LYS X  15      47.670  79.910  75.400  0.00  0.00            
ATOM    233  N   THR X  16      48.740  80.020  73.420  0.00  0.00            
ATOM    234  H   THR X  16      49.060  79.470  72.640  0.00  0.00            
ATOM    235  CA  THR X  16      48.930  81.460  73.440  0.00  0.00            
ATOM    236  HA  THR X  16      48.640  81.770  74.440  0.00  0.00            
ATOM    237  CB  THR X  16      50.370  81.830  73.120  0.00  0.00            
ATOM    238  HB  THR X  16      50.490  82.880  72.870  0.00  0.00            
ATOM    239  CG2 THR X  16      51.350  81.620  74.280  0.00  0.00            
ATOM    240 HG21 THR X  16      52.330  82.040  74.040  0.00  0.00            
ATOM    241 HG22 THR X  16      50.970  82.310  75.040  0.00  0.00            
ATOM    242 HG23 THR X  16      51.420  80.580  74.580  0.00  0.00            
ATOM    243  OG1 THR X  16      50.840  81.020  72.060  0.00  0.00            
ATOM    244  HG1 THR X  16      51.070  80.120  72.320  0.00  0.00            
ATOM    245  C   THR X  16      48.030  82.380  72.620  0.00  0.00            
ATOM    246  O   THR X  16      47.680  83.440  73.130  0.00  0.00            
ATOM    247  N   ILE X  17      47.620  82.070  71.390  0.00  0.00            
ATOM    248  H   ILE X  17      47.940  81.160  71.080  0.00  0.00            
ATOM    249  CA  ILE X  17      46.680  82.800  70.570  0.00  0.00            
ATOM    250  HA  ILE X  17      47.070  83.810  70.600  0.00  0.00            
ATOM    251  CB  ILE X  17      46.790  82.250  69.150  0.00  0.00            
ATOM    252  HB  ILE X  17      47.810  81.860  69.010  0.00  0.00            
ATOM    253  CG2 ILE X  17      45.900  81.050  68.830  0.00  0.00            
ATOM    254 HG21 ILE X  17      46.180  80.230  69.500  0.00  0.00            
ATOM    255 HG22 ILE X  17      44.840  81.260  68.930  0.00  0.00            
ATOM    256 HG23 ILE X  17      46.010  80.570  67.860  0.00  0.00            
ATOM    257  CG1 ILE X  17      46.540  83.290  68.060  0.00  0.00            
ATOM    258 HG11 ILE X  17      47.230  84.100  68.270  0.00  0.00            
ATOM    259 HG12 ILE X  17      45.510  83.640  68.110  0.00  0.00            
ATOM    260  CD  ILE X  17      46.680  82.890  66.590  0.00  0.00            
ATOM    261  HD1 ILE X  17      45.820  82.410  66.120  0.00  0.00            
ATOM    262  HD2 ILE X  17      46.800  83.830  66.050  0.00  0.00            
ATOM    263  HD3 ILE X  17      47.570  82.290  66.400  0.00  0.00            
ATOM    264  C   ILE X  17      45.260  82.980  71.080  0.00  0.00            
ATOM    265  O   ILE X  17      44.730  84.080  71.000  0.00  0.00            
ATOM    266  N   ASN X  18      44.710  81.990  71.790  0.00  0.00            
ATOM    267  H   ASN X  18      45.090  81.050  71.730  0.00  0.00            
ATOM    268  CA  ASN X  18      43.570  82.240  72.650  0.00  0.00            
ATOM    269  HA  ASN X  18      42.770  82.590  72.000  0.00  0.00            
ATOM    270  CB  ASN X  18      43.200  80.910  73.280  0.00  0.00            
ATOM    271  HB1 ASN X  18      44.080  80.350  73.610  0.00  0.00            
ATOM    272  HB2 ASN X  18      42.700  80.270  72.550  0.00  0.00            
ATOM    273  CG  ASN X  18      42.300  81.020  74.500  0.00  0.00            
ATOM    274  OD1 ASN X  18      42.690  80.860  75.660  0.00  0.00            
ATOM    275  ND2 ASN X  18      41.030  81.360  74.290  0.00  0.00            
ATOM    276 HD21 ASN X  18      40.650  81.380  73.350  0.00  0.00            
ATOM    277 HD22 ASN X  18      40.470  81.420  75.130  0.00  0.00            
ATOM    278  C   ASN X  18      43.630  83.330  73.720  0.00  0.00            
ATOM    279  O   ASN X  18      42.670  84.090  73.830  0.00  0.00            
ATOM    280  N   LYS X  19      44.810  83.540  74.310  0.00  0.00            
ATOM    281  H   LYS X  19      45.520  82.820  74.250  0.00  0.00            
ATOM    282  CA  LYS X  19      45.120  84.650  75.180  0.00  0.00            
ATOM    283  HA  LYS X  19      44.360  84.610  75.960  0.00  0.00            
ATOM    284  CB  LYS X  19      46.380  84.450  76.020  0.00  0.00            
ATOM    285  HB1 LYS X  19      46.320  85.250  76.750  0.00  0.00            
ATOM    286  HB2 LYS X  19      47.290  84.610  75.440  0.00  0.00            
ATOM    287  CG  LYS X  19      46.450  83.090  76.720  0.00  0.00            
ATOM    288  HG1 LYS X  19      46.620  82.250  76.060  0.00  0.00            
ATOM    289  HG2 LYS X  19      45.510  82.960  77.260  0.00  0.00            
ATOM    290  CD  LYS X  19      47.600  83.050  77.720  0.00  0.00            
ATOM    291  HD1 LYS X  19      47.400  83.840  78.430  0.00  0.00            
ATOM    292  HD2 LYS X  19      48.540  83.170  77.170  0.00  0.00            
ATOM    293  CE  LYS X  19      47.720  81.680  78.390  0.00  0.00            
ATOM    294  HE1 LYS X  19      47.570  81.000  77.560  0.00  0.00            
ATOM    295  HE2 LYS X  19      46.880  81.510  79.070  0.00  0.00            
ATOM    296  NZ  LYS X  19      49.010  81.400  79.040  0.00  0.00            
ATOM    297  HZ1 LYS X  19      49.470  82.130  79.570  0.00  0.00            
ATOM    298  HZ2 LYS X  19      48.930  80.630  79.690  0.00  0.00            
ATOM    299  HZ3 LYS X  19      49.750  81.080  78.420  0.00  0.00            
ATOM    300  C   LYS X  19      45.230  85.980  74.440  0.00  0.00            
ATOM    301  O   LYS X  19      45.250  86.980  75.150  0.00  0.00            
ATOM    302  N   TYR X  20      45.040  86.040  73.120  0.00  0.00            
ATOM    303  H   TYR X  20      44.880  85.120  72.730  0.00  0.00            
ATOM    304  CA  TYR X  20      45.070  87.280  72.380  0.00  0.00            
ATOM    305  HA  TYR X  20      45.160  88.140  73.050  0.00  0.00            
ATOM    306  CB  TYR X  20      46.450  87.260  71.730  0.00  0.00            
ATOM    307  HB1 TYR X  20      46.740  88.140  71.150  0.00  0.00            
ATOM    308  HB2 TYR X  20      46.540  86.320  71.190  0.00  0.00            
ATOM    309  CG  TYR X  20      47.570  87.210  72.740  0.00  0.00            
ATOM    310  CD1 TYR X  20      47.800  88.230  73.670  0.00  0.00            
ATOM    311  HD1 TYR X  20      47.140  89.090  73.620  0.00  0.00            
ATOM    312  CE1 TYR X  20      48.750  88.160  74.690  0.00  0.00            
ATOM    313  HE1 TYR X  20      48.880  88.950  75.410  0.00  0.00            
ATOM    314  CZ  TYR X  20      49.490  86.960  74.740  0.00  0.00            
ATOM    315  OH  TYR X  20      50.220  86.800  75.880  0.00  0.00            
ATOM    316  HH  TYR X  20      50.700  85.970  75.920  0.00  0.00            
ATOM    317  CE2 TYR X  20      49.460  86.030  73.690  0.00  0.00            
ATOM    318  HE2 TYR X  20      50.120  85.180  73.740  0.00  0.00            
ATOM    319  CD2 TYR X  20      48.510  86.170  72.670  0.00  0.00            
ATOM    320  HD2 TYR X  20      48.490  85.470  71.850  0.00  0.00            
ATOM    321  C   TYR X  20      43.990  87.580  71.350  0.00  0.00            
ATOM    322  O   TYR X  20      43.740  88.770  71.130  0.00  0.00            
ATOM    323  N   LEU X  21      43.280  86.610  70.780  0.00  0.00            
ATOM    324  H   LEU X  21      43.630  85.660  70.810  0.00  0.00            
ATOM    325  CA  LEU X  21      42.170  86.800  69.870  0.00  0.00            
ATOM    326  HA  LEU X  21      42.550  87.240  68.940  0.00  0.00            
ATOM    327  CB  LEU X  21      41.540  85.450  69.550  0.00  0.00            
ATOM    328  HB1 LEU X  21      40.660  85.650  68.940  0.00  0.00            
ATOM    329  HB2 LEU X  21      41.170  84.920  70.440  0.00  0.00            
ATOM    330  CG  LEU X  21      42.400  84.540  68.680  0.00  0.00            
ATOM    331  HG  LEU X  21      43.420  84.910  68.780  0.00  0.00            
ATOM    332  CD1 LEU X  21      42.100  83.090  69.050  0.00  0.00            
ATOM    333 HD11 LEU X  21      42.340  82.980  70.110  0.00  0.00            
ATOM    334 HD12 LEU X  21      41.020  82.900  68.980  0.00  0.00            
ATOM    335 HD13 LEU X  21      42.730  82.420  68.480  0.00  0.00            
ATOM    336  CD2 LEU X  21      42.240  84.830  67.190  0.00  0.00            
ATOM    337 HD21 LEU X  21      42.210  85.920  67.130  0.00  0.00            
ATOM    338 HD22 LEU X  21      43.120  84.430  66.670  0.00  0.00            
ATOM    339 HD23 LEU X  21      41.310  84.400  66.830  0.00  0.00            
ATOM    340  C   LEU X  21      41.190  87.770  70.510  0.00  0.00            
ATOM    341  O   LEU X  21      40.760  87.600  71.650  0.00  0.00            
ATOM    342  N   GLY X  22      40.800  88.830  69.800  0.00  0.00            
ATOM    343  H   GLY X  22      41.180  88.960  68.870  0.00  0.00            
ATOM    344  CA  GLY X  22      39.840  89.820  70.240  0.00  0.00            
ATOM    345  HA1 GLY X  22      39.830  90.650  69.540  0.00  0.00            
ATOM    346  HA2 GLY X  22      40.170  90.310  71.150  0.00  0.00            
ATOM    347  C   GLY X  22      38.390  89.360  70.390  0.00  0.00            
ATOM    348  O   GLY X  22      37.560  90.190  70.730  0.00  0.00            
ATOM    349  N   SER X  23      38.080  88.060  70.310  0.00  0.00            
ATOM    350  H   SER X  23      38.800  87.380  70.150  0.00  0.00            
ATOM    351  CA  SER X  23      36.730  87.530  70.370  0.00  0.00            
ATOM    352  HA  SER X  23      36.300  87.940  71.280  0.00  0.00            
ATOM    353  CB  SER X  23      35.930  87.950  69.140  0.00  0.00            
ATOM    354  HB1 SER X  23      35.670  88.990  69.280  0.00  0.00            
ATOM    355  HB2 SER X  23      34.970  87.440  69.070  0.00  0.00            
ATOM    356  OG  SER X  23      36.660  87.930  67.930  0.00  0.00            
ATOM    357  HG  SER X  23      36.010  88.030  67.230  0.00  0.00            
ATOM    358  C   SER X  23      36.730  86.020  70.580  0.00  0.00            
ATOM    359  O   SER X  23      37.840  85.500  70.660  0.00  0.00            
ATOM    360  N   ASP X  24      35.560  85.410  70.770  0.00  0.00            
ATOM    361  H   ASP X  24      34.800  86.040  70.940  0.00  0.00            
ATOM    362  CA  ASP X  24      35.240  84.000  70.920  0.00  0.00            
ATOM    363  HA  ASP X  24      35.860  83.490  71.660  0.00  0.00            
ATOM    364  CB  ASP X  24      33.800  83.940  71.410  0.00  0.00            
ATOM    365  HB1 ASP X  24      33.190  84.610  70.800  0.00  0.00            
ATOM    366  HB2 ASP X  24      33.860  84.260  72.450  0.00  0.00            
ATOM    367  CG  ASP X  24      33.170  82.560  71.420  0.00  0.00            
ATOM    368  OD1 ASP X  24      33.820  81.630  71.940  0.00  0.00            
ATOM    369  OD2 ASP X  24      32.000  82.390  71.000  0.00  0.00            
ATOM    370  C   ASP X  24      35.490  83.160  69.680  0.00  0.00            
ATOM    371  O   ASP X  24      34.720  83.170  68.720  0.00  0.00            
ATOM    372  N   TYR X  25      36.710  82.630  69.560  0.00  0.00            
ATOM    373  H   TYR X  25      37.340  82.680  70.350  0.00  0.00            
ATOM    374  CA  TYR X  25      37.030  81.570  68.620  0.00  0.00            
ATOM    375  HA  TYR X  25      36.160  81.510  67.970  0.00  0.00            
ATOM    376  CB  TYR X  25      38.310  81.890  67.870  0.00  0.00            
ATOM    377  HB1 TYR X  25      38.440  81.010  67.240  0.00  0.00            
ATOM    378  HB2 TYR X  25      39.130  81.900  68.600  0.00  0.00            
ATOM    379  CG  TYR X  25      38.330  83.140  67.030  0.00  0.00            
ATOM    380  CD1 TYR X  25      38.210  83.010  65.640  0.00  0.00            
ATOM    381  HD1 TYR X  25      38.060  82.030  65.220  0.00  0.00            
ATOM    382  CE1 TYR X  25      38.320  84.150  64.830  0.00  0.00            
ATOM    383  HE1 TYR X  25      38.230  83.930  63.770  0.00  0.00            
ATOM    384  CZ  TYR X  25      38.590  85.440  65.330  0.00  0.00            
ATOM    385  OH  TYR X  25      38.830  86.480  64.480  0.00  0.00            
ATOM    386  HH  TYR X  25      39.030  87.180  65.100  0.00  0.00            
ATOM    387  CE2 TYR X  25      38.590  85.530  66.740  0.00  0.00            
ATOM    388  HE2 TYR X  25      38.780  86.510  67.140  0.00  0.00            
ATOM    389  CD2 TYR X  25      38.510  84.420  67.580  0.00  0.00            
ATOM    390  HD2 TYR X  25      38.720  84.530  68.640  0.00  0.00            
ATOM    391  C   TYR X  25      37.010  80.180  69.260  0.00  0.00            
ATOM    392  O   TYR X  25      36.940  80.010  70.470  0.00  0.00            
ATOM    393  N   VAL X  26      37.310  79.170  68.440  0.00  0.00            
ATOM    394  H   VAL X  26      37.160  79.310  67.450  0.00  0.00            
ATOM    395  CA  VAL X  26      38.020  78.040  69.000  0.00  0.00            
ATOM    396  HA  VAL X  26      38.340  78.180  70.030  0.00  0.00            
ATOM    397  CB  VAL X  26      37.150  76.790  69.080  0.00  0.00            
ATOM    398  HB  VAL X  26      37.790  76.000  69.470  0.00  0.00            
ATOM    399  CG1 VAL X  26      36.130  76.780  70.210  0.00  0.00            
ATOM    400 HG11 VAL X  26      35.750  75.780  70.370  0.00  0.00            
ATOM    401 HG12 VAL X  26      36.420  77.260  71.140  0.00  0.00            
ATOM    402 HG13 VAL X  26      35.280  77.420  69.950  0.00  0.00            
ATOM    403  CG2 VAL X  26      36.600  76.260  67.760  0.00  0.00            
ATOM    404 HG21 VAL X  26      37.460  75.920  67.190  0.00  0.00            
ATOM    405 HG22 VAL X  26      35.870  75.480  67.980  0.00  0.00            
ATOM    406 HG23 VAL X  26      36.210  77.040  67.100  0.00  0.00            
ATOM    407  C   VAL X  26      39.310  77.690  68.280  0.00  0.00            
ATOM    408  O   VAL X  26      39.460  78.000  67.100  0.00  0.00            
ATOM    409  N   VAL X  27      40.380  77.190  68.910  0.00  0.00            
ATOM    410  H   VAL X  27      40.200  77.040  69.890  0.00  0.00            
ATOM    411  CA  VAL X  27      41.650  76.870  68.290  0.00  0.00            
ATOM    412  HA  VAL X  27      41.450  76.980  67.230  0.00  0.00            
ATOM    413  CB  VAL X  27      42.700  77.770  68.920  0.00  0.00            
ATOM    414  HB  VAL X  27      42.810  77.500  69.970  0.00  0.00            
ATOM    415  CG1 VAL X  27      44.070  77.580  68.290  0.00  0.00            
ATOM    416 HG11 VAL X  27      44.790  78.300  68.700  0.00  0.00            
ATOM    417 HG12 VAL X  27      44.390  76.550  68.450  0.00  0.00            
ATOM    418 HG13 VAL X  27      44.070  77.750  67.210  0.00  0.00            
ATOM    419  CG2 VAL X  27      42.370  79.260  68.880  0.00  0.00            
ATOM    420 HG21 VAL X  27      42.040  79.540  67.880  0.00  0.00            
ATOM    421 HG22 VAL X  27      41.570  79.570  69.550  0.00  0.00            
ATOM    422 HG23 VAL X  27      43.190  79.830  69.320  0.00  0.00            
ATOM    423  C   VAL X  27      41.980  75.380  68.390  0.00  0.00            
ATOM    424  O   VAL X  27      41.700  74.660  69.340  0.00  0.00            
ATOM    425  N   LYS X  28      42.590  74.920  67.300  0.00  0.00            
ATOM    426  H   LYS X  28      42.610  75.520  66.490  0.00  0.00            
ATOM    427  CA  LYS X  28      43.240  73.620  67.270  0.00  0.00            
ATOM    428  HA  LYS X  28      43.450  73.310  68.290  0.00  0.00            
ATOM    429  CB  LYS X  28      42.340  72.650  66.500  0.00  0.00            
ATOM    430  HB1 LYS X  28      42.900  71.710  66.470  0.00  0.00            
ATOM    431  HB2 LYS X  28      42.250  73.080  65.500  0.00  0.00            
ATOM    432  CG  LYS X  28      40.960  72.420  67.100  0.00  0.00            
ATOM    433  HG1 LYS X  28      40.440  73.350  67.310  0.00  0.00            
ATOM    434  HG2 LYS X  28      41.120  71.940  68.060  0.00  0.00            
ATOM    435  CD  LYS X  28      40.140  71.600  66.100  0.00  0.00            
ATOM    436  HD1 LYS X  28      40.820  70.900  65.610  0.00  0.00            
ATOM    437  HD2 LYS X  28      39.690  72.210  65.320  0.00  0.00            
ATOM    438  CE  LYS X  28      38.960  70.890  66.770  0.00  0.00            
ATOM    439  HE1 LYS X  28      39.340  70.160  67.480  0.00  0.00            
ATOM    440  HE2 LYS X  28      38.350  70.490  65.960  0.00  0.00            
ATOM    441  NZ  LYS X  28      38.040  71.760  67.520  0.00  0.00            
ATOM    442  HZ1 LYS X  28      37.320  71.210  67.960  0.00  0.00            
ATOM    443  HZ2 LYS X  28      38.480  72.350  68.210  0.00  0.00            
ATOM    444  HZ3 LYS X  28      37.680  72.390  66.830  0.00  0.00            
ATOM    445  C   LYS X  28      44.550  73.880  66.550  0.00  0.00            
ATOM    446  O   LYS X  28      44.720  74.750  65.710  0.00  0.00            
ATOM    447  N   SER X  29      45.480  72.950  66.820  0.00  0.00            
ATOM    448  H   SER X  29      45.250  72.220  67.480  0.00  0.00            
ATOM    449  CA  SER X  29      46.750  72.780  66.150  0.00  0.00            
ATOM    450  HA  SER X  29      47.070  73.800  65.920  0.00  0.00            
ATOM    451  CB  SER X  29      47.780  72.350  67.190  0.00  0.00            
ATOM    452  HB1 SER X  29      48.750  72.270  66.700  0.00  0.00            
ATOM    453  HB2 SER X  29      47.630  71.360  67.610  0.00  0.00            
ATOM    454  OG  SER X  29      47.790  73.320  68.220  0.00  0.00            
ATOM    455  HG  SER X  29      47.070  73.170  68.830  0.00  0.00            
ATOM    456  C   SER X  29      46.710  71.840  64.960  0.00  0.00            
ATOM    457  O   SER X  29      46.000  70.830  64.960  0.00  0.00            
ATOM    458  N   SER X  30      47.490  72.050  63.910  0.00  0.00            
ATOM    459  H   SER X  30      48.070  72.880  63.940  0.00  0.00            
ATOM    460  CA  SER X  30      47.710  71.220  62.750  0.00  0.00            
ATOM    461  HA  SER X  30      46.870  71.300  62.050  0.00  0.00            
ATOM    462  CB  SER X  30      48.930  71.770  62.020  0.00  0.00            
ATOM    463  HB1 SER X  30      48.660  72.770  61.680  0.00  0.00            
ATOM    464  HB2 SER X  30      49.260  71.130  61.200  0.00  0.00            
ATOM    465  OG  SER X  30      50.080  71.820  62.830  0.00  0.00            
ATOM    466  HG  SER X  30      50.780  72.260  62.340  0.00  0.00            
ATOM    467  C   SER X  30      48.020  69.770  63.130  0.00  0.00            
ATOM    468  O   SER X  30      48.550  69.500  64.200  0.00  0.00            
ATOM    469  N   VAL X  31      47.770  68.840  62.210  0.00  0.00            
ATOM    470  H   VAL X  31      47.190  69.170  61.440  0.00  0.00            
ATOM    471  CA  VAL X  31      48.250  67.480  62.190  0.00  0.00            
ATOM    472  HA  VAL X  31      48.500  67.140  63.200  0.00  0.00            
ATOM    473  CB  VAL X  31      47.220  66.410  61.840  0.00  0.00            
ATOM    474  HB  VAL X  31      47.830  65.510  61.960  0.00  0.00            
ATOM    475  CG1 VAL X  31      46.130  66.340  62.910  0.00  0.00            
ATOM    476 HG11 VAL X  31      46.490  66.150  63.920  0.00  0.00            
ATOM    477 HG12 VAL X  31      45.630  67.310  62.940  0.00  0.00            
ATOM    478 HG13 VAL X  31      45.500  65.520  62.590  0.00  0.00            
ATOM    479  CG2 VAL X  31      46.650  66.470  60.430  0.00  0.00            
ATOM    480 HG21 VAL X  31      47.360  66.920  59.750  0.00  0.00            
ATOM    481 HG22 VAL X  31      46.370  65.460  60.120  0.00  0.00            
ATOM    482 HG23 VAL X  31      45.730  67.060  60.430  0.00  0.00            
ATOM    483  C   VAL X  31      49.480  67.340  61.300  0.00  0.00            
ATOM    484  O   VAL X  31      49.670  66.280  60.700  0.00  0.00            
ATOM    485  N   GLY X  32      50.260  68.410  61.160  0.00  0.00            
ATOM    486  H   GLY X  32      49.970  69.230  61.680  0.00  0.00            
ATOM    487  CA  GLY X  32      51.280  68.540  60.140  0.00  0.00            
ATOM    488  HA1 GLY X  32      51.930  67.660  60.200  0.00  0.00            
ATOM    489  HA2 GLY X  32      51.940  69.400  60.220  0.00  0.00            
ATOM    490  C   GLY X  32      50.510  68.540  58.830  0.00  0.00            
ATOM    491  O   GLY X  32      49.530  69.260  58.680  0.00  0.00            
ATOM    492  N   HIE X  33      50.910  67.700  57.870  0.00  0.00            
ATOM    493  H   HIE X  33      51.690  67.110  58.090  0.00  0.00            
ATOM    494  CA  HIE X  33      50.280  67.710  56.560  0.00  0.00            
ATOM    495  HA  HIE X  33      50.020  68.730  56.300  0.00  0.00            
ATOM    496  CB  HIE X  33      51.370  67.280  55.590  0.00  0.00            
ATOM    497  HB1 HIE X  33      51.570  66.230  55.830  0.00  0.00            
ATOM    498  HB2 HIE X  33      52.310  67.770  55.840  0.00  0.00            
ATOM    499  CG  HIE X  33      51.210  67.450  54.110  0.00  0.00            
ATOM    500  ND1 HIE X  33      50.010  67.630  53.420  0.00  0.00            
ATOM    501  CE1 HIE X  33      50.360  67.990  52.180  0.00  0.00            
ATOM    502  HE1 HIE X  33      49.690  68.170  51.350  0.00  0.00            
ATOM    503  NE2 HIE X  33      51.690  68.010  52.010  0.00  0.00            
ATOM    504  HE2 HIE X  33      52.270  68.200  51.210  0.00  0.00            
ATOM    505  CD2 HIE X  33      52.240  67.730  53.250  0.00  0.00            
ATOM    506  HD2 HIE X  33      53.280  67.740  53.550  0.00  0.00            
ATOM    507  C   HIE X  33      48.980  66.910  56.540  0.00  0.00            
ATOM    508  O   HIE X  33      48.900  66.120  57.480  0.00  0.00            
ATOM    509  N   ILE X  34      48.090  67.040  55.560  0.00  0.00            
ATOM    510  H   ILE X  34      48.350  67.670  54.810  0.00  0.00            
ATOM    511  CA  ILE X  34      46.850  66.290  55.420  0.00  0.00            
ATOM    512  HA  ILE X  34      46.790  65.730  56.350  0.00  0.00            
ATOM    513  CB  ILE X  34      45.640  67.210  55.370  0.00  0.00            
ATOM    514  HB  ILE X  34      44.730  66.640  55.200  0.00  0.00            
ATOM    515  CG2 ILE X  34      45.390  67.900  56.710  0.00  0.00            
ATOM    516 HG21 ILE X  34      45.430  67.150  57.500  0.00  0.00            
ATOM    517 HG22 ILE X  34      46.160  68.680  56.780  0.00  0.00            
ATOM    518 HG23 ILE X  34      44.460  68.460  56.720  0.00  0.00            
ATOM    519  CG1 ILE X  34      45.610  68.340  54.350  0.00  0.00            
ATOM    520 HG11 ILE X  34      46.530  68.900  54.530  0.00  0.00            
ATOM    521 HG12 ILE X  34      44.830  69.100  54.420  0.00  0.00            
ATOM    522  CD  ILE X  34      45.670  67.880  52.900  0.00  0.00            
ATOM    523  HD1 ILE X  34      45.410  68.670  52.190  0.00  0.00            
ATOM    524  HD2 ILE X  34      46.650  67.440  52.690  0.00  0.00            
ATOM    525  HD3 ILE X  34      45.010  67.030  52.720  0.00  0.00            
ATOM    526  C   ILE X  34      46.920  65.310  54.260  0.00  0.00            
ATOM    527  O   ILE X  34      45.990  64.520  54.120  0.00  0.00            
ATOM    528  N   ARG X  35      47.940  65.320  53.400  0.00  0.00            
ATOM    529  H   ARG X  35      48.630  66.040  53.570  0.00  0.00            
ATOM    530  CA  ARG X  35      48.150  64.400  52.300  0.00  0.00            
ATOM    531  HA  ARG X  35      47.390  63.610  52.270  0.00  0.00            
ATOM    532  CB  ARG X  35      47.870  65.130  51.000  0.00  0.00            
ATOM    533  HB1 ARG X  35      48.490  64.680  50.210  0.00  0.00            
ATOM    534  HB2 ARG X  35      48.110  66.180  51.170  0.00  0.00            
ATOM    535  CG  ARG X  35      46.370  65.100  50.730  0.00  0.00            
ATOM    536  HG1 ARG X  35      45.750  65.140  51.630  0.00  0.00            
ATOM    537  HG2 ARG X  35      46.050  64.180  50.230  0.00  0.00            
ATOM    538  CD  ARG X  35      45.890  66.230  49.820  0.00  0.00            
ATOM    539  HD1 ARG X  35      46.340  66.170  48.830  0.00  0.00            
ATOM    540  HD2 ARG X  35      46.270  67.170  50.210  0.00  0.00            
ATOM    541  NE  ARG X  35      44.430  66.140  49.680  0.00  0.00            
ATOM    542  HE  ARG X  35      44.050  65.340  50.170  0.00  0.00            
ATOM    543  CZ  ARG X  35      43.790  66.840  48.740  0.00  0.00            
ATOM    544  NH1 ARG X  35      44.330  67.780  47.940  0.00  0.00            
ATOM    545 HH11 ARG X  35      45.320  67.970  47.940  0.00  0.00            
ATOM    546 HH12 ARG X  35      43.760  68.180  47.210  0.00  0.00            
ATOM    547  NH2 ARG X  35      42.460  66.710  48.620  0.00  0.00            
ATOM    548 HH21 ARG X  35      41.990  66.040  49.210  0.00  0.00            
ATOM    549 HH22 ARG X  35      41.920  67.150  47.890  0.00  0.00            
ATOM    550  C   ARG X  35      49.520  63.730  52.330  0.00  0.00            
ATOM    551  O   ARG X  35      50.510  64.260  52.820  0.00  0.00            
ATOM    552  N   ASP X  36      49.600  62.510  51.780  0.00  0.00            
ATOM    553  H   ASP X  36      48.800  62.060  51.360  0.00  0.00            
ATOM    554  CA  ASP X  36      50.770  61.660  51.800  0.00  0.00            
ATOM    555  HA  ASP X  36      51.580  62.070  52.400  0.00  0.00            
ATOM    556  CB  ASP X  36      50.410  60.210  52.150  0.00  0.00            
ATOM    557  HB1 ASP X  36      49.950  59.790  51.250  0.00  0.00            
ATOM    558  HB2 ASP X  36      49.710  60.240  52.980  0.00  0.00            
ATOM    559  CG  ASP X  36      51.620  59.390  52.560  0.00  0.00            
ATOM    560  OD1 ASP X  36      52.460  59.890  53.340  0.00  0.00            
ATOM    561  OD2 ASP X  36      51.740  58.230  52.120  0.00  0.00            
ATOM    562  C   ASP X  36      51.430  61.700  50.430  0.00  0.00            
ATOM    563  O   ASP X  36      50.800  62.120  49.460  0.00  0.00            
ATOM    564  N   LEU X  37      52.720  61.370  50.300  0.00  0.00            
ATOM    565  H   LEU X  37      53.240  60.920  51.040  0.00  0.00            
ATOM    566  CA  LEU X  37      53.510  61.460  49.090  0.00  0.00            
ATOM    567  HA  LEU X  37      52.830  61.580  48.250  0.00  0.00            
ATOM    568  CB  LEU X  37      54.400  62.700  49.070  0.00  0.00            
ATOM    569  HB1 LEU X  37      55.090  62.480  49.880  0.00  0.00            
ATOM    570  HB2 LEU X  37      53.740  63.560  49.190  0.00  0.00            
ATOM    571  CG  LEU X  37      55.270  62.960  47.850  0.00  0.00            
ATOM    572  HG  LEU X  37      56.100  62.270  47.710  0.00  0.00            
ATOM    573  CD1 LEU X  37      54.360  62.870  46.630  0.00  0.00            
ATOM    574 HD11 LEU X  37      53.410  63.390  46.790  0.00  0.00            
ATOM    575 HD12 LEU X  37      54.850  63.290  45.750  0.00  0.00            
ATOM    576 HD13 LEU X  37      54.180  61.830  46.400  0.00  0.00            
ATOM    577  CD2 LEU X  37      55.870  64.360  47.920  0.00  0.00            
ATOM    578 HD21 LEU X  37      56.430  64.400  48.860  0.00  0.00            
ATOM    579 HD22 LEU X  37      56.530  64.570  47.080  0.00  0.00            
ATOM    580 HD23 LEU X  37      55.070  65.100  47.970  0.00  0.00            
ATOM    581  C   LEU X  37      54.250  60.170  48.780  0.00  0.00            
ATOM    582  O   LEU X  37      55.480  60.260  48.760  0.00  0.00            
ATOM    583  N   PRO X  38      53.530  59.070  48.560  0.00  0.00            
ATOM    584  CD  PRO X  38      52.130  58.870  48.910  0.00  0.00            
ATOM    585  HD1 PRO X  38      51.370  59.510  48.460  0.00  0.00            
ATOM    586  HD2 PRO X  38      52.100  58.960  49.990  0.00  0.00            
ATOM    587  CG  PRO X  38      51.760  57.430  48.590  0.00  0.00            
ATOM    588  HG1 PRO X  38      51.190  57.510  47.660  0.00  0.00            
ATOM    589  HG2 PRO X  38      51.340  56.870  49.430  0.00  0.00            
ATOM    590  CB  PRO X  38      53.080  56.740  48.260  0.00  0.00            
ATOM    591  HB1 PRO X  38      52.980  55.970  47.500  0.00  0.00            
ATOM    592  HB2 PRO X  38      53.610  56.330  49.120  0.00  0.00            
ATOM    593  CA  PRO X  38      53.950  57.910  47.800  0.00  0.00            
ATOM    594  HA  PRO X  38      54.980  57.660  48.080  0.00  0.00            
ATOM    595  C   PRO X  38      53.860  58.250  46.320  0.00  0.00            
ATOM    596  O   PRO X  38      53.430  59.330  45.940  0.00  0.00            
ATOM    597  N   THR X  39      54.260  57.350  45.420  0.00  0.00            
ATOM    598  H   THR X  39      54.670  56.520  45.830  0.00  0.00            
ATOM    599  CA  THR X  39      54.030  57.400  43.990  0.00  0.00            
ATOM    600  HA  THR X  39      53.190  58.060  43.810  0.00  0.00            
ATOM    601  CB  THR X  39      55.260  57.800  43.180  0.00  0.00            
ATOM    602  HB  THR X  39      55.100  57.490  42.150  0.00  0.00            
ATOM    603  CG2 THR X  39      55.320  59.330  43.220  0.00  0.00            
ATOM    604 HG21 THR X  39      55.350  59.690  44.250  0.00  0.00            
ATOM    605 HG22 THR X  39      56.230  59.750  42.780  0.00  0.00            
ATOM    606 HG23 THR X  39      54.440  59.840  42.840  0.00  0.00            
ATOM    607  OG1 THR X  39      56.470  57.220  43.620  0.00  0.00            
ATOM    608  HG1 THR X  39      57.010  56.900  42.890  0.00  0.00            
ATOM    609  C   THR X  39      53.580  56.000  43.580  0.00  0.00            
ATOM    610  O   THR X  39      53.880  55.010  44.240  0.00  0.00            
ATOM    611  N   SER X  40      52.870  55.810  42.470  0.00  0.00            
ATOM    612  H   SER X  40      52.740  56.560  41.800  0.00  0.00            
ATOM    613  CA  SER X  40      52.320  54.560  41.990  0.00  0.00            
ATOM    614  HA  SER X  40      51.520  54.300  42.680  0.00  0.00            
ATOM    615  CB  SER X  40      51.720  54.860  40.620  0.00  0.00            
ATOM    616  HB1 SER X  40      50.870  55.520  40.780  0.00  0.00            
ATOM    617  HB2 SER X  40      51.540  53.880  40.180  0.00  0.00            
ATOM    618  OG  SER X  40      52.640  55.520  39.770  0.00  0.00            
ATOM    619  HG  SER X  40      52.280  55.820  38.940  0.00  0.00            
ATOM    620  C   SER X  40      53.170  53.300  41.870  0.00  0.00            
ATOM    621  O   SER X  40      52.710  52.200  42.150  0.00  0.00            
ATOM    622  N   GLY X  41      54.410  53.540  41.430  0.00  0.00            
ATOM    623  H   GLY X  41      54.630  54.510  41.260  0.00  0.00            
ATOM    624  CA  GLY X  41      55.270  52.530  40.850  0.00  0.00            
ATOM    625  HA1 GLY X  41      55.920  53.020  40.130  0.00  0.00            
ATOM    626  HA2 GLY X  41      54.560  51.950  40.270  0.00  0.00            
ATOM    627  C   GLY X  41      56.020  51.670  41.870  0.00  0.00            
ATOM    628  O   GLY X  41      57.180  51.340  41.690  0.00  0.00            
ATOM    629  N   SER X  42      55.380  51.370  43.010  0.00  0.00            
ATOM    630  H   SER X  42      54.460  51.760  43.090  0.00  0.00            
ATOM    631  CA  SER X  42      55.810  50.450  44.040  0.00  0.00            
ATOM    632  HA  SER X  42      55.310  50.720  44.970  0.00  0.00            
ATOM    633  CB  SER X  42      55.460  48.990  43.820  0.00  0.00            
ATOM    634  HB1 SER X  42      55.660  48.490  44.760  0.00  0.00            
ATOM    635  HB2 SER X  42      56.040  48.510  43.030  0.00  0.00            
ATOM    636  OG  SER X  42      54.060  48.880  43.680  0.00  0.00            
ATOM    637  HG  SER X  42      53.810  49.250  42.830  0.00  0.00            
ATOM    638  C   SER X  42      57.270  50.590  44.460  0.00  0.00            
ATOM    639  O   SER X  42      57.960  49.580  44.600  0.00  0.00            
ATOM    640  N   ALA X  43      57.790  51.790  44.700  0.00  0.00            
ATOM    641  H   ALA X  43      57.160  52.580  44.630  0.00  0.00            
ATOM    642  CA  ALA X  43      58.880  51.960  45.640  0.00  0.00            
ATOM    643  HA  ALA X  43      59.430  51.030  45.830  0.00  0.00            
ATOM    644  CB  ALA X  43      59.830  52.940  44.960  0.00  0.00            
ATOM    645  HB1 ALA X  43      59.280  53.870  44.840  0.00  0.00            
ATOM    646  HB2 ALA X  43      60.760  53.110  45.510  0.00  0.00            
ATOM    647  HB3 ALA X  43      60.130  52.590  43.970  0.00  0.00            
ATOM    648  C   ALA X  43      58.510  52.490  47.010  0.00  0.00            
ATOM    649  O   ALA X  43      59.190  52.270  48.010  0.00  0.00            
ATOM    650  N   ALA X  44      57.380  53.180  47.160  0.00  0.00            
ATOM    651  H   ALA X  44      56.960  53.590  46.340  0.00  0.00            
ATOM    652  CA  ALA X  44      56.720  53.370  48.440  0.00  0.00            
ATOM    653  HA  ALA X  44      57.370  53.730  49.230  0.00  0.00            
ATOM    654  CB  ALA X  44      55.650  54.410  48.140  0.00  0.00            
ATOM    655  HB1 ALA X  44      56.120  55.320  47.760  0.00  0.00            
ATOM    656  HB2 ALA X  44      55.090  54.090  47.260  0.00  0.00            
ATOM    657  HB3 ALA X  44      54.990  54.520  49.000  0.00  0.00            
ATOM    658  C   ALA X  44      56.030  52.120  48.970  0.00  0.00            
ATOM    659  O   ALA X  44      55.690  51.210  48.220  0.00  0.00            
ATOM    660  N   LYS X  45      55.700  52.050  50.270  0.00  0.00            
ATOM    661  H   LYS X  45      56.070  52.780  50.860  0.00  0.00            
ATOM    662  CA  LYS X  45      54.910  51.030  50.910  0.00  0.00            
ATOM    663  HA  LYS X  45      55.470  50.130  50.640  0.00  0.00            
ATOM    664  CB  LYS X  45      54.680  51.210  52.410  0.00  0.00            
ATOM    665  HB1 LYS X  45      55.690  51.400  52.780  0.00  0.00            
ATOM    666  HB2 LYS X  45      54.260  50.320  52.870  0.00  0.00            
ATOM    667  CG  LYS X  45      53.840  52.450  52.730  0.00  0.00            
ATOM    668  HG1 LYS X  45      52.790  52.190  52.580  0.00  0.00            
ATOM    669  HG2 LYS X  45      54.110  53.300  52.110  0.00  0.00            
ATOM    670  CD  LYS X  45      54.010  52.900  54.180  0.00  0.00            
ATOM    671  HD1 LYS X  45      55.030  53.230  54.350  0.00  0.00            
ATOM    672  HD2 LYS X  45      53.790  52.100  54.880  0.00  0.00            
ATOM    673  CE  LYS X  45      53.090  54.090  54.450  0.00  0.00            
ATOM    674  HE1 LYS X  45      52.090  53.660  54.450  0.00  0.00            
ATOM    675  HE2 LYS X  45      53.250  54.770  53.620  0.00  0.00            
ATOM    676  NZ  LYS X  45      53.390  54.610  55.790  0.00  0.00            
ATOM    677  HZ1 LYS X  45      52.880  55.480  55.890  0.00  0.00            
ATOM    678  HZ2 LYS X  45      53.100  53.960  56.500  0.00  0.00            
ATOM    679  HZ3 LYS X  45      54.360  54.900  55.830  0.00  0.00            
ATOM    680  C   LYS X  45      53.620  50.780  50.150  0.00  0.00            
ATOM    681  O   LYS X  45      53.070  51.770  49.670  0.00  0.00            
ATOM    682  N   LYS X  46      53.110  49.550  50.080  0.00  0.00            
ATOM    683  H   LYS X  46      53.580  48.810  50.590  0.00  0.00            
ATOM    684  CA  LYS X  46      51.790  49.310  49.550  0.00  0.00            
ATOM    685  HA  LYS X  46      51.700  49.670  48.520  0.00  0.00            
ATOM    686  CB  LYS X  46      51.410  47.830  49.550  0.00  0.00            
ATOM    687  HB1 LYS X  46      50.410  47.580  49.200  0.00  0.00            
ATOM    688  HB2 LYS X  46      51.500  47.370  50.540  0.00  0.00            
ATOM    689  CG  LYS X  46      52.430  47.110  48.680  0.00  0.00            
ATOM    690  HG1 LYS X  46      53.480  47.140  49.010  0.00  0.00            
ATOM    691  HG2 LYS X  46      52.400  47.640  47.730  0.00  0.00            
ATOM    692  CD  LYS X  46      51.990  45.680  48.390  0.00  0.00            
ATOM    693  HD1 LYS X  46      50.930  45.500  48.240  0.00  0.00            
ATOM    694  HD2 LYS X  46      52.300  45.020  49.210  0.00  0.00            
ATOM    695  CE  LYS X  46      52.830  45.240  47.190  0.00  0.00            
ATOM    696  HE1 LYS X  46      53.860  45.520  47.400  0.00  0.00            
ATOM    697  HE2 LYS X  46      52.400  45.790  46.360  0.00  0.00            
ATOM    698  NZ  LYS X  46      52.660  43.830  46.790  0.00  0.00            
ATOM    699  HZ1 LYS X  46      53.150  43.540  45.960  0.00  0.00            
ATOM    700  HZ2 LYS X  46      52.940  43.290  47.600  0.00  0.00            
ATOM    701  HZ3 LYS X  46      51.670  43.690  46.650  0.00  0.00            
ATOM    702  C   LYS X  46      50.730  50.150  50.250  0.00  0.00            
ATOM    703  O   LYS X  46      50.960  50.510  51.400  0.00  0.00            
ATOM    704  N   SER X  47      49.590  50.240  49.570  0.00  0.00            
ATOM    705  H   SER X  47      49.540  49.840  48.650  0.00  0.00            
ATOM    706  CA  SER X  47      48.410  50.950  50.010  0.00  0.00            
ATOM    707  HA  SER X  47      48.190  50.590  51.020  0.00  0.00            
ATOM    708  CB  SER X  47      48.570  52.470  50.050  0.00  0.00            
ATOM    709  HB1 SER X  47      49.240  52.740  50.870  0.00  0.00            
ATOM    710  HB2 SER X  47      47.640  52.970  50.300  0.00  0.00            
ATOM    711  OG  SER X  47      49.030  53.060  48.850  0.00  0.00            
ATOM    712  HG  SER X  47      48.210  53.410  48.500  0.00  0.00            
ATOM    713  C   SER X  47      47.220  50.530  49.160  0.00  0.00            
ATOM    714  O   SER X  47      47.460  50.060  48.050  0.00  0.00            
ATOM    715  N   ALA X  48      45.960  50.540  49.600  0.00  0.00            
ATOM    716  H   ALA X  48      45.730  50.960  50.490  0.00  0.00            
ATOM    717  CA  ALA X  48      44.800  50.060  48.870  0.00  0.00            
ATOM    718  HA  ALA X  48      45.140  49.370  48.090  0.00  0.00            
ATOM    719  CB  ALA X  48      43.960  49.210  49.810  0.00  0.00            
ATOM    720  HB1 ALA X  48      43.280  48.470  49.380  0.00  0.00            
ATOM    721  HB2 ALA X  48      44.570  48.690  50.550  0.00  0.00            
ATOM    722  HB3 ALA X  48      43.440  49.890  50.490  0.00  0.00            
ATOM    723  C   ALA X  48      44.030  51.110  48.090  0.00  0.00            
ATOM    724  O   ALA X  48      44.060  52.290  48.460  0.00  0.00            
ATOM    725  N   ASP X  49      43.370  50.740  46.990  0.00  0.00            
ATOM    726  H   ASP X  49      43.380  49.760  46.770  0.00  0.00            
ATOM    727  CA  ASP X  49      42.700  51.640  46.070  0.00  0.00            
ATOM    728  HA  ASP X  49      43.410  52.360  45.650  0.00  0.00            
ATOM    729  CB  ASP X  49      42.080  50.820  44.950  0.00  0.00            
ATOM    730  HB1 ASP X  49      41.420  50.040  45.330  0.00  0.00            
ATOM    731  HB2 ASP X  49      42.930  50.330  44.490  0.00  0.00            
ATOM    732  CG  ASP X  49      41.260  51.660  43.970  0.00  0.00            
ATOM    733  OD1 ASP X  49      41.840  52.360  43.120  0.00  0.00            
ATOM    734  OD2 ASP X  49      40.030  51.830  44.090  0.00  0.00            
ATOM    735  C   ASP X  49      41.690  52.510  46.830  0.00  0.00            
ATOM    736  O   ASP X  49      41.080  52.070  47.800  0.00  0.00            
ATOM    737  N   SER X  50      41.480  53.710  46.300  0.00  0.00            
ATOM    738  H   SER X  50      42.130  54.020  45.600  0.00  0.00            
ATOM    739  CA  SER X  50      40.580  54.670  46.900  0.00  0.00            
ATOM    740  HA  SER X  50      41.010  54.900  47.880  0.00  0.00            
ATOM    741  CB  SER X  50      40.440  55.960  46.100  0.00  0.00            
ATOM    742  HB1 SER X  50      39.890  56.730  46.640  0.00  0.00            
ATOM    743  HB2 SER X  50      39.940  55.740  45.150  0.00  0.00            
ATOM    744  OG  SER X  50      41.670  56.550  45.740  0.00  0.00            
ATOM    745  HG  SER X  50      42.240  56.740  46.480  0.00  0.00            
ATOM    746  C   SER X  50      39.200  54.090  47.220  0.00  0.00            
ATOM    747  O   SER X  50      38.550  54.350  48.220  0.00  0.00            
ATOM    748  N   THR X  51      38.650  53.280  46.310  0.00  0.00            
ATOM    749  H   THR X  51      39.230  53.090  45.500  0.00  0.00            
ATOM    750  CA  THR X  51      37.350  52.670  46.450  0.00  0.00            
ATOM    751  HA  THR X  51      36.710  53.460  46.850  0.00  0.00            
ATOM    752  CB  THR X  51      36.670  52.180  45.170  0.00  0.00            
ATOM    753  HB  THR X  51      35.680  51.810  45.440  0.00  0.00            
ATOM    754  CG2 THR X  51      36.520  53.370  44.230  0.00  0.00            
ATOM    755 HG21 THR X  51      36.150  54.220  44.800  0.00  0.00            
ATOM    756 HG22 THR X  51      37.530  53.650  43.950  0.00  0.00            
ATOM    757 HG23 THR X  51      35.830  53.150  43.410  0.00  0.00            
ATOM    758  OG1 THR X  51      37.390  51.140  44.550  0.00  0.00            
ATOM    759  HG1 THR X  51      38.230  51.540  44.310  0.00  0.00            
ATOM    760  C   THR X  51      37.270  51.570  47.500  0.00  0.00            
ATOM    761  O   THR X  51      36.170  51.070  47.700  0.00  0.00            
ATOM    762  N   SER X  52      38.380  51.140  48.100  0.00  0.00            
ATOM    763  H   SER X  52      39.230  51.670  48.000  0.00  0.00            
ATOM    764  CA  SER X  52      38.320  50.020  49.020  0.00  0.00            
ATOM    765  HA  SER X  52      37.930  49.130  48.530  0.00  0.00            
ATOM    766  CB  SER X  52      39.740  49.720  49.490  0.00  0.00            
ATOM    767  HB1 SER X  52      39.600  48.830  50.100  0.00  0.00            
ATOM    768  HB2 SER X  52      40.020  50.570  50.120  0.00  0.00            
ATOM    769  OG  SER X  52      40.590  49.530  48.380  0.00  0.00            
ATOM    770  HG  SER X  52      40.860  50.380  48.040  0.00  0.00            
ATOM    771  C   SER X  52      37.530  50.210  50.300  0.00  0.00            
ATOM    772  O   SER X  52      36.970  49.270  50.860  0.00  0.00            
ATOM    773  N   THR X  53      37.430  51.460  50.780  0.00  0.00            
ATOM    774  H   THR X  53      37.870  52.220  50.290  0.00  0.00            
ATOM    775  CA  THR X  53      36.660  51.770  51.960  0.00  0.00            
ATOM    776  HA  THR X  53      36.880  51.060  52.760  0.00  0.00            
ATOM    777  CB  THR X  53      36.970  53.160  52.520  0.00  0.00            
ATOM    778  HB  THR X  53      36.160  53.530  53.140  0.00  0.00            
ATOM    779  CG2 THR X  53      38.270  53.280  53.320  0.00  0.00            
ATOM    780 HG21 THR X  53      39.200  52.990  52.840  0.00  0.00            
ATOM    781 HG22 THR X  53      38.390  54.340  53.500  0.00  0.00            
ATOM    782 HG23 THR X  53      38.110  52.710  54.240  0.00  0.00            
ATOM    783  OG1 THR X  53      37.260  54.100  51.520  0.00  0.00            
ATOM    784  HG1 THR X  53      36.510  54.190  50.930  0.00  0.00            
ATOM    785  C   THR X  53      35.180  51.540  51.710  0.00  0.00            
ATOM    786  O   THR X  53      34.700  51.750  50.590  0.00  0.00            
ATOM    787  N   LYS X  54      34.450  51.020  52.700  0.00  0.00            
ATOM    788  H   LYS X  54      35.060  50.670  53.430  0.00  0.00            
ATOM    789  CA  LYS X  54      33.040  50.700  52.640  0.00  0.00            
ATOM    790  HA  LYS X  54      32.530  51.320  51.900  0.00  0.00            
ATOM    791  CB  LYS X  54      32.770  49.250  52.230  0.00  0.00            
ATOM    792  HB1 LYS X  54      33.050  49.110  51.190  0.00  0.00            
ATOM    793  HB2 LYS X  54      31.690  49.160  52.310  0.00  0.00            
ATOM    794  CG  LYS X  54      33.450  48.240  53.150  0.00  0.00            
ATOM    795  HG1 LYS X  54      33.110  48.470  54.160  0.00  0.00            
ATOM    796  HG2 LYS X  54      34.540  48.300  53.110  0.00  0.00            
ATOM    797  CD  LYS X  54      32.930  46.860  52.780  0.00  0.00            
ATOM    798  HD1 LYS X  54      32.920  46.670  51.700  0.00  0.00            
ATOM    799  HD2 LYS X  54      31.930  46.850  53.220  0.00  0.00            
ATOM    800  CE  LYS X  54      33.720  45.760  53.480  0.00  0.00            
ATOM    801  HE1 LYS X  54      33.890  45.950  54.540  0.00  0.00            
ATOM    802  HE2 LYS X  54      34.720  45.670  53.050  0.00  0.00            
ATOM    803  NZ  LYS X  54      33.010  44.490  53.300  0.00  0.00            
ATOM    804  HZ1 LYS X  54      33.590  43.670  53.430  0.00  0.00            
ATOM    805  HZ2 LYS X  54      32.280  44.520  53.990  0.00  0.00            
ATOM    806  HZ3 LYS X  54      32.540  44.490  52.400  0.00  0.00            
ATOM    807  C   LYS X  54      32.210  51.140  53.840  0.00  0.00            
ATOM    808  O   LYS X  54      31.010  50.870  53.910  0.00  0.00            
ATOM    809  N   THR X  55      32.820  51.630  54.920  0.00  0.00            
ATOM    810  H   THR X  55      33.810  51.780  54.860  0.00  0.00            
ATOM    811  CA  THR X  55      32.110  51.840  56.160  0.00  0.00            
ATOM    812  HA  THR X  55      31.550  50.910  56.270  0.00  0.00            
ATOM    813  CB  THR X  55      33.040  51.880  57.370  0.00  0.00            
ATOM    814  HB  THR X  55      32.510  52.200  58.260  0.00  0.00            
ATOM    815  CG2 THR X  55      33.550  50.470  57.670  0.00  0.00            
ATOM    816 HG21 THR X  55      34.040  50.110  56.760  0.00  0.00            
ATOM    817 HG22 THR X  55      34.280  50.390  58.480  0.00  0.00            
ATOM    818 HG23 THR X  55      32.760  49.800  58.000  0.00  0.00            
ATOM    819  OG1 THR X  55      34.140  52.680  56.980  0.00  0.00            
ATOM    820  HG1 THR X  55      34.500  52.960  57.830  0.00  0.00            
ATOM    821  C   THR X  55      31.120  52.990  56.280  0.00  0.00            
ATOM    822  O   THR X  55      30.340  52.980  57.230  0.00  0.00            
ATOM    823  N   ALA X  56      31.050  53.980  55.380  0.00  0.00            
ATOM    824  H   ALA X  56      31.650  53.850  54.580  0.00  0.00            
ATOM    825  CA  ALA X  56      30.500  55.300  55.600  0.00  0.00            
ATOM    826  HA  ALA X  56      30.500  55.460  56.680  0.00  0.00            
ATOM    827  CB  ALA X  56      31.430  56.300  54.920  0.00  0.00            
ATOM    828  HB1 ALA X  56      31.590  55.970  53.890  0.00  0.00            
ATOM    829  HB2 ALA X  56      30.930  57.270  54.800  0.00  0.00            
ATOM    830  HB3 ALA X  56      32.430  56.300  55.350  0.00  0.00            
ATOM    831  C   ALA X  56      29.060  55.430  55.150  0.00  0.00            
ATOM    832  O   ALA X  56      28.610  54.890  54.140  0.00  0.00            
ATOM    833  N   LYS X  57      28.230  56.110  55.940  0.00  0.00            
ATOM    834  H   LYS X  57      28.600  56.500  56.800  0.00  0.00            
ATOM    835  CA  LYS X  57      26.820  56.370  55.740  0.00  0.00            
ATOM    836  HA  LYS X  57      26.660  56.260  54.670  0.00  0.00            
ATOM    837  CB  LYS X  57      26.050  55.350  56.570  0.00  0.00            
ATOM    838  HB1 LYS X  57      25.000  55.610  56.700  0.00  0.00            
ATOM    839  HB2 LYS X  57      26.440  55.300  57.590  0.00  0.00            
ATOM    840  CG  LYS X  57      25.990  53.960  55.930  0.00  0.00            
ATOM    841  HG1 LYS X  57      26.950  53.450  55.840  0.00  0.00            
ATOM    842  HG2 LYS X  57      25.640  54.130  54.910  0.00  0.00            
ATOM    843  CD  LYS X  57      24.950  53.050  56.580  0.00  0.00            
ATOM    844  HD1 LYS X  57      24.000  53.450  56.240  0.00  0.00            
ATOM    845  HD2 LYS X  57      25.090  53.130  57.660  0.00  0.00            
ATOM    846  CE  LYS X  57      25.000  51.560  56.260  0.00  0.00            
ATOM    847  HE1 LYS X  57      25.300  51.050  57.180  0.00  0.00            
ATOM    848  HE2 LYS X  57      25.810  51.420  55.540  0.00  0.00            
ATOM    849  NZ  LYS X  57      23.780  50.980  55.680  0.00  0.00            
ATOM    850  HZ1 LYS X  57      22.920  51.310  56.080  0.00  0.00            
ATOM    851  HZ2 LYS X  57      23.800  51.250  54.700  0.00  0.00            
ATOM    852  HZ3 LYS X  57      23.750  49.970  55.700  0.00  0.00            
ATOM    853  C   LYS X  57      26.290  57.780  55.980  0.00  0.00            
ATOM    854  O   LYS X  57      25.250  58.140  55.440  0.00  0.00            
ATOM    855  N   LYS X  58      27.020  58.750  56.550  0.00  0.00            
ATOM    856  H   LYS X  58      27.950  58.480  56.850  0.00  0.00            
ATOM    857  CA  LYS X  58      26.710  60.150  56.420  0.00  0.00            
ATOM    858  HA  LYS X  58      25.640  60.280  56.610  0.00  0.00            
ATOM    859  CB  LYS X  58      27.550  60.980  57.390  0.00  0.00            
ATOM    860  HB1 LYS X  58      28.590  60.810  57.120  0.00  0.00            
ATOM    861  HB2 LYS X  58      27.310  60.580  58.370  0.00  0.00            
ATOM    862  CG  LYS X  58      27.400  62.500  57.470  0.00  0.00            
ATOM    863  HG1 LYS X  58      27.150  62.980  56.530  0.00  0.00            
ATOM    864  HG2 LYS X  58      28.400  62.890  57.620  0.00  0.00            
ATOM    865  CD  LYS X  58      26.500  63.050  58.580  0.00  0.00            
ATOM    866  HD1 LYS X  58      27.020  62.830  59.520  0.00  0.00            
ATOM    867  HD2 LYS X  58      25.560  62.500  58.550  0.00  0.00            
ATOM    868  CE  LYS X  58      26.250  64.540  58.360  0.00  0.00            
ATOM    869  HE1 LYS X  58      25.800  64.750  57.390  0.00  0.00            
ATOM    870  HE2 LYS X  58      27.220  65.030  58.420  0.00  0.00            
ATOM    871  NZ  LYS X  58      25.400  65.090  59.430  0.00  0.00            
ATOM    872  HZ1 LYS X  58      25.750  64.800  60.330  0.00  0.00            
ATOM    873  HZ2 LYS X  58      25.310  66.090  59.320  0.00  0.00            
ATOM    874  HZ3 LYS X  58      24.420  64.870  59.280  0.00  0.00            
ATOM    875  C   LYS X  58      27.010  60.690  55.030  0.00  0.00            
ATOM    876  O   LYS X  58      28.060  60.360  54.500  0.00  0.00            
ATOM    877  N   PRO X  59      26.180  61.550  54.420  0.00  0.00            
ATOM    878  CD  PRO X  59      24.810  61.900  54.720  0.00  0.00            
ATOM    879  HD1 PRO X  59      24.680  62.120  55.780  0.00  0.00            
ATOM    880  HD2 PRO X  59      24.110  61.110  54.420  0.00  0.00            
ATOM    881  CG  PRO X  59      24.440  63.170  53.960  0.00  0.00            
ATOM    882  HG1 PRO X  59      24.780  64.070  54.450  0.00  0.00            
ATOM    883  HG2 PRO X  59      23.360  63.280  53.860  0.00  0.00            
ATOM    884  CB  PRO X  59      25.290  62.910  52.710  0.00  0.00            
ATOM    885  HB1 PRO X  59      25.410  63.810  52.110  0.00  0.00            
ATOM    886  HB2 PRO X  59      24.790  62.170  52.090  0.00  0.00            
ATOM    887  CA  PRO X  59      26.580  62.280  53.240  0.00  0.00            
ATOM    888  HA  PRO X  59      26.920  61.620  52.440  0.00  0.00            
ATOM    889  C   PRO X  59      27.610  63.340  53.580  0.00  0.00            
ATOM    890  O   PRO X  59      27.290  64.380  54.150  0.00  0.00            
ATOM    891  N   LYS X  60      28.860  63.020  53.240  0.00  0.00            
ATOM    892  H   LYS X  60      28.990  62.170  52.710  0.00  0.00            
ATOM    893  CA  LYS X  60      30.070  63.790  53.470  0.00  0.00            
ATOM    894  HA  LYS X  60      29.790  64.840  53.480  0.00  0.00            
ATOM    895  CB  LYS X  60      30.570  63.450  54.870  0.00  0.00            
ATOM    896  HB1 LYS X  60      29.770  63.690  55.560  0.00  0.00            
ATOM    897  HB2 LYS X  60      31.440  64.070  55.100  0.00  0.00            
ATOM    898  CG  LYS X  60      31.100  62.030  55.040  0.00  0.00            
ATOM    899  HG1 LYS X  60      31.910  61.800  54.340  0.00  0.00            
ATOM    900  HG2 LYS X  60      30.230  61.400  54.880  0.00  0.00            
ATOM    901  CD  LYS X  60      31.640  61.690  56.430  0.00  0.00            
ATOM    902  HD1 LYS X  60      31.000  61.950  57.270  0.00  0.00            
ATOM    903  HD2 LYS X  60      32.490  62.350  56.560  0.00  0.00            
ATOM    904  CE  LYS X  60      31.990  60.210  56.550  0.00  0.00            
ATOM    905  HE1 LYS X  60      31.160  59.600  56.170  0.00  0.00            
ATOM    906  HE2 LYS X  60      32.070  59.990  57.610  0.00  0.00            
ATOM    907  NZ  LYS X  60      33.180  59.740  55.820  0.00  0.00            
ATOM    908  HZ1 LYS X  60      33.940  60.400  55.940  0.00  0.00            
ATOM    909  HZ2 LYS X  60      33.500  58.880  56.250  0.00  0.00            
ATOM    910  HZ3 LYS X  60      32.990  59.590  54.840  0.00  0.00            
ATOM    911  C   LYS X  60      31.140  63.590  52.410  0.00  0.00            
ATOM    912  O   LYS X  60      31.340  62.510  51.850  0.00  0.00            
ATOM    913  N   LYS X  61      31.860  64.670  52.120  0.00  0.00            
ATOM    914  H   LYS X  61      31.630  65.590  52.460  0.00  0.00            
ATOM    915  CA  LYS X  61      33.090  64.560  51.360  0.00  0.00            
ATOM    916  HA  LYS X  61      32.910  64.020  50.430  0.00  0.00            
ATOM    917  CB  LYS X  61      33.550  65.980  51.030  0.00  0.00            
ATOM    918  HB1 LYS X  61      33.610  66.540  51.970  0.00  0.00            
ATOM    919  HB2 LYS X  61      32.820  66.460  50.380  0.00  0.00            
ATOM    920  CG  LYS X  61      34.900  66.180  50.340  0.00  0.00            
ATOM    921  HG1 LYS X  61      35.730  65.760  50.920  0.00  0.00            
ATOM    922  HG2 LYS X  61      34.900  67.260  50.270  0.00  0.00            
ATOM    923  CD  LYS X  61      34.890  65.580  48.940  0.00  0.00            
ATOM    924  HD1 LYS X  61      34.280  66.250  48.340  0.00  0.00            
ATOM    925  HD2 LYS X  61      34.410  64.600  48.990  0.00  0.00            
ATOM    926  CE  LYS X  61      36.300  65.410  48.390  0.00  0.00            
ATOM    927  HE1 LYS X  61      36.800  64.610  48.940  0.00  0.00            
ATOM    928  HE2 LYS X  61      36.720  66.410  48.530  0.00  0.00            
ATOM    929  NZ  LYS X  61      36.080  64.980  47.000  0.00  0.00            
ATOM    930  HZ1 LYS X  61      35.640  65.790  46.590  0.00  0.00            
ATOM    931  HZ2 LYS X  61      36.960  64.850  46.530  0.00  0.00            
ATOM    932  HZ3 LYS X  61      35.580  64.110  46.910  0.00  0.00            
ATOM    933  C   LYS X  61      34.130  63.800  52.170  0.00  0.00            
ATOM    934  O   LYS X  61      34.150  64.030  53.380  0.00  0.00            
ATOM    935  N   ASP X  62      34.920  62.860  51.630  0.00  0.00            
ATOM    936  H   ASP X  62      34.840  62.640  50.650  0.00  0.00            
ATOM    937  CA  ASP X  62      36.040  62.210  52.290  0.00  0.00            
ATOM    938  HA  ASP X  62      36.220  62.700  53.240  0.00  0.00            
ATOM    939  CB  ASP X  62      35.630  60.790  52.660  0.00  0.00            
ATOM    940  HB1 ASP X  62      34.650  60.760  53.130  0.00  0.00            
ATOM    941  HB2 ASP X  62      36.360  60.450  53.400  0.00  0.00            
ATOM    942  CG  ASP X  62      35.680  59.810  51.490  0.00  0.00            
ATOM    943  OD1 ASP X  62      34.910  59.930  50.500  0.00  0.00            
ATOM    944  OD2 ASP X  62      36.250  58.730  51.710  0.00  0.00            
ATOM    945  C   ASP X  62      37.330  62.190  51.480  0.00  0.00            
ATOM    946  O   ASP X  62      37.380  62.140  50.250  0.00  0.00            
ATOM    947  N   GLU X  63      38.440  62.280  52.210  0.00  0.00            
ATOM    948  H   GLU X  63      38.350  62.510  53.190  0.00  0.00            
ATOM    949  CA  GLU X  63      39.760  61.880  51.790  0.00  0.00            
ATOM    950  HA  GLU X  63      39.930  62.100  50.740  0.00  0.00            
ATOM    951  CB  GLU X  63      40.920  62.570  52.510  0.00  0.00            
ATOM    952  HB1 GLU X  63      41.900  62.240  52.170  0.00  0.00            
ATOM    953  HB2 GLU X  63      40.710  62.470  53.570  0.00  0.00            
ATOM    954  CG  GLU X  63      41.130  64.080  52.410  0.00  0.00            
ATOM    955  HG1 GLU X  63      41.890  64.440  53.110  0.00  0.00            
ATOM    956  HG2 GLU X  63      40.190  64.580  52.640  0.00  0.00            
ATOM    957  CD  GLU X  63      41.710  64.540  51.080  0.00  0.00            
ATOM    958  OE1 GLU X  63      40.950  65.090  50.260  0.00  0.00            
ATOM    959  OE2 GLU X  63      42.870  64.260  50.710  0.00  0.00            
ATOM    960  C   GLU X  63      39.910  60.380  52.010  0.00  0.00            
ATOM    961  O   GLU X  63      39.560  59.770  53.020  0.00  0.00            
ATOM    962  N   ARG X  64      40.560  59.760  51.020  0.00  0.00            
ATOM    963  H   ARG X  64      40.820  60.340  50.240  0.00  0.00            
ATOM    964  CA  ARG X  64      40.630  58.330  50.810  0.00  0.00            
ATOM    965  HA  ARG X  64      40.070  57.910  51.640  0.00  0.00            
ATOM    966  CB  ARG X  64      40.050  58.020  49.430  0.00  0.00            
ATOM    967  HB1 ARG X  64      40.380  57.060  49.020  0.00  0.00            
ATOM    968  HB2 ARG X  64      40.380  58.800  48.740  0.00  0.00            
ATOM    969  CG  ARG X  64      38.530  58.050  49.570  0.00  0.00            
ATOM    970  HG1 ARG X  64      38.260  58.980  50.070  0.00  0.00            
ATOM    971  HG2 ARG X  64      38.190  57.180  50.120  0.00  0.00            
ATOM    972  CD  ARG X  64      37.840  57.990  48.210  0.00  0.00            
ATOM    973  HD1 ARG X  64      37.950  56.970  47.840  0.00  0.00            
ATOM    974  HD2 ARG X  64      38.070  58.820  47.530  0.00  0.00            
ATOM    975  NE  ARG X  64      36.430  58.250  48.500  0.00  0.00            
ATOM    976  HE  ARG X  64      36.160  58.260  49.480  0.00  0.00            
ATOM    977  CZ  ARG X  64      35.440  58.450  47.630  0.00  0.00            
ATOM    978  NH1 ARG X  64      35.660  58.300  46.320  0.00  0.00            
ATOM    979 HH11 ARG X  64      36.590  58.120  45.940  0.00  0.00            
ATOM    980 HH12 ARG X  64      34.900  58.420  45.670  0.00  0.00            
ATOM    981  NH2 ARG X  64      34.200  58.730  48.070  0.00  0.00            
ATOM    982 HH21 ARG X  64      34.200  59.210  48.960  0.00  0.00            
ATOM    983 HH22 ARG X  64      33.490  58.860  47.360  0.00  0.00            
ATOM    984  C   ARG X  64      42.090  57.880  50.750  0.00  0.00            
ATOM    985  O   ARG X  64      42.950  58.750  50.640  0.00  0.00            
ATOM    986  N   GLY X  65      42.330  56.570  50.770  0.00  0.00            
ATOM    987  H   GLY X  65      41.540  56.010  51.060  0.00  0.00            
ATOM    988  CA  GLY X  65      43.540  55.930  50.300  0.00  0.00            
ATOM    989  HA1 GLY X  65      43.470  54.860  50.500  0.00  0.00            
ATOM    990  HA2 GLY X  65      44.330  56.340  50.930  0.00  0.00            
ATOM    991  C   GLY X  65      43.930  56.070  48.830  0.00  0.00            
ATOM    992  O   GLY X  65      43.240  56.800  48.120  0.00  0.00            
ATOM    993  N   ALA X  66      44.880  55.250  48.380  0.00  0.00            
ATOM    994  H   ALA X  66      45.330  54.620  49.020  0.00  0.00            
ATOM    995  CA  ALA X  66      45.190  55.130  46.970  0.00  0.00            
ATOM    996  HA  ALA X  66      44.250  55.190  46.430  0.00  0.00            
ATOM    997  CB  ALA X  66      46.040  56.260  46.400  0.00  0.00            
ATOM    998  HB1 ALA X  66      47.090  56.250  46.670  0.00  0.00            
ATOM    999  HB2 ALA X  66      46.000  56.270  45.310  0.00  0.00            
ATOM   1000  HB3 ALA X  66      45.640  57.230  46.700  0.00  0.00            
ATOM   1001  C   ALA X  66      45.950  53.840  46.690  0.00  0.00            
ATOM   1002  O   ALA X  66      46.720  53.410  47.540  0.00  0.00            
ATOM   1003  N   LEU X  67      45.880  53.370  45.440  0.00  0.00            
ATOM   1004  H   LEU X  67      45.250  53.890  44.830  0.00  0.00            
ATOM   1005  CA  LEU X  67      46.530  52.160  45.000  0.00  0.00            
ATOM   1006  HA  LEU X  67      46.360  51.340  45.700  0.00  0.00            
ATOM   1007  CB  LEU X  67      45.770  51.750  43.740  0.00  0.00            
ATOM   1008  HB1 LEU X  67      45.820  52.570  43.020  0.00  0.00            
ATOM   1009  HB2 LEU X  67      44.710  51.650  43.970  0.00  0.00            
ATOM   1010  CG  LEU X  67      46.190  50.490  42.990  0.00  0.00            
ATOM   1011  HG  LEU X  67      47.080  50.780  42.440  0.00  0.00            
ATOM   1012  CD1 LEU X  67      46.390  49.240  43.840  0.00  0.00            
ATOM   1013 HD11 LEU X  67      46.830  48.440  43.240  0.00  0.00            
ATOM   1014 HD12 LEU X  67      47.020  49.360  44.720  0.00  0.00            
ATOM   1015 HD13 LEU X  67      45.370  49.000  44.160  0.00  0.00            
ATOM   1016  CD2 LEU X  67      45.160  50.320  41.880  0.00  0.00            
ATOM   1017 HD21 LEU X  67      45.420  49.720  41.000  0.00  0.00            
ATOM   1018 HD22 LEU X  67      44.180  50.010  42.240  0.00  0.00            
ATOM   1019 HD23 LEU X  67      45.020  51.350  41.540  0.00  0.00            
ATOM   1020  C   LEU X  67      48.030  52.120  44.780  0.00  0.00            
ATOM   1021  O   LEU X  67      48.550  52.820  43.910  0.00  0.00            
ATOM   1022  N   VAL X  68      48.760  51.400  45.640  0.00  0.00            
ATOM   1023  H   VAL X  68      48.210  50.990  46.380  0.00  0.00            
ATOM   1024  CA  VAL X  68      50.150  51.030  45.480  0.00  0.00            
ATOM   1025  HA  VAL X  68      50.530  51.270  44.480  0.00  0.00            
ATOM   1026  CB  VAL X  68      51.150  51.850  46.280  0.00  0.00            
ATOM   1027  HB  VAL X  68      51.010  51.580  47.330  0.00  0.00            
ATOM   1028  CG1 VAL X  68      52.580  51.470  45.890  0.00  0.00            
ATOM   1029 HG11 VAL X  68      53.210  51.890  46.690  0.00  0.00            
ATOM   1030 HG12 VAL X  68      52.740  50.400  45.970  0.00  0.00            
ATOM   1031 HG13 VAL X  68      52.730  51.880  44.890  0.00  0.00            
ATOM   1032  CG2 VAL X  68      51.040  53.370  46.290  0.00  0.00            
ATOM   1033 HG21 VAL X  68      51.440  53.740  45.340  0.00  0.00            
ATOM   1034 HG22 VAL X  68      50.030  53.750  46.470  0.00  0.00            
ATOM   1035 HG23 VAL X  68      51.750  53.720  47.040  0.00  0.00            
ATOM   1036  C   VAL X  68      50.290  49.540  45.760  0.00  0.00            
ATOM   1037  O   VAL X  68      50.110  49.000  46.850  0.00  0.00            
ATOM   1038  N   ASN X  69      50.560  48.810  44.670  0.00  0.00            
ATOM   1039  H   ASN X  69      50.560  49.320  43.800  0.00  0.00            
ATOM   1040  CA  ASN X  69      50.670  47.370  44.710  0.00  0.00            
ATOM   1041  HA  ASN X  69      51.170  47.140  45.650  0.00  0.00            
ATOM   1042  CB  ASN X  69      49.290  46.710  44.670  0.00  0.00            
ATOM   1043  HB1 ASN X  69      48.980  46.560  43.640  0.00  0.00            
ATOM   1044  HB2 ASN X  69      48.570  47.400  45.110  0.00  0.00            
ATOM   1045  CG  ASN X  69      49.120  45.400  45.430  0.00  0.00            
ATOM   1046  OD1 ASN X  69      50.020  44.920  46.120  0.00  0.00            
ATOM   1047  ND2 ASN X  69      47.930  44.820  45.360  0.00  0.00            
ATOM   1048 HD21 ASN X  69      47.130  45.200  44.870  0.00  0.00            
ATOM   1049 HD22 ASN X  69      47.820  43.940  45.840  0.00  0.00            
ATOM   1050  C   ASN X  69      51.610  46.730  43.700  0.00  0.00            
ATOM   1051  O   ASN X  69      52.250  45.740  44.020  0.00  0.00            
ATOM   1052  N   ARG X  70      51.770  47.310  42.500  0.00  0.00            
ATOM   1053  H   ARG X  70      51.280  48.170  42.290  0.00  0.00            
ATOM   1054  CA  ARG X  70      52.570  46.670  41.480  0.00  0.00            
ATOM   1055  HA  ARG X  70      53.020  45.730  41.800  0.00  0.00            
ATOM   1056  CB  ARG X  70      51.610  46.350  40.340  0.00  0.00            
ATOM   1057  HB1 ARG X  70      51.190  47.230  39.860  0.00  0.00            
ATOM   1058  HB2 ARG X  70      50.780  45.830  40.840  0.00  0.00            
ATOM   1059  CG  ARG X  70      52.080  45.380  39.270  0.00  0.00            
ATOM   1060  HG1 ARG X  70      52.480  44.560  39.860  0.00  0.00            
ATOM   1061  HG2 ARG X  70      52.830  45.830  38.620  0.00  0.00            
ATOM   1062  CD  ARG X  70      50.950  45.010  38.310  0.00  0.00            
ATOM   1063  HD1 ARG X  70      50.790  45.900  37.710  0.00  0.00            
ATOM   1064  HD2 ARG X  70      50.070  44.850  38.940  0.00  0.00            
ATOM   1065  NE  ARG X  70      51.400  43.960  37.400  0.00  0.00            
ATOM   1066  HE  ARG X  70      51.820  43.140  37.820  0.00  0.00            
ATOM   1067  CZ  ARG X  70      51.230  43.920  36.070  0.00  0.00            
ATOM   1068  NH1 ARG X  70      50.640  44.910  35.390  0.00  0.00            
ATOM   1069 HH11 ARG X  70      50.080  45.580  35.890  0.00  0.00            
ATOM   1070 HH12 ARG X  70      50.620  44.870  34.380  0.00  0.00            
ATOM   1071  NH2 ARG X  70      51.720  42.870  35.400  0.00  0.00            
ATOM   1072 HH21 ARG X  70      52.110  42.120  35.940  0.00  0.00            
ATOM   1073 HH22 ARG X  70      51.540  42.590  34.440  0.00  0.00            
ATOM   1074  C   ARG X  70      53.770  47.510  41.060  0.00  0.00            
ATOM   1075  O   ARG X  70      53.610  48.720  40.870  0.00  0.00            
ATOM   1076  N   MET X  71      54.940  46.890  40.980  0.00  0.00            
ATOM   1077  H   MET X  71      54.960  45.920  41.270  0.00  0.00            
ATOM   1078  CA  MET X  71      56.080  47.540  40.360  0.00  0.00            
ATOM   1079  HA  MET X  71      56.070  48.580  40.670  0.00  0.00            
ATOM   1080  CB  MET X  71      57.430  46.900  40.700  0.00  0.00            
ATOM   1081  HB1 MET X  71      57.700  46.110  40.000  0.00  0.00            
ATOM   1082  HB2 MET X  71      57.320  46.350  41.630  0.00  0.00            
ATOM   1083  CG  MET X  71      58.490  47.960  40.960  0.00  0.00            
ATOM   1084  HG1 MET X  71      58.260  48.500  41.880  0.00  0.00            
ATOM   1085  HG2 MET X  71      58.460  48.730  40.190  0.00  0.00            
ATOM   1086  SD  MET X  71      60.150  47.260  41.180  0.00  0.00            
ATOM   1087  CE  MET X  71      61.040  48.790  41.570  0.00  0.00            
ATOM   1088  HE1 MET X  71      60.830  49.510  40.780  0.00  0.00            
ATOM   1089  HE2 MET X  71      60.770  49.140  42.570  0.00  0.00            
ATOM   1090  HE3 MET X  71      62.120  48.640  41.510  0.00  0.00            
ATOM   1091  C   MET X  71      55.960  47.540  38.840  0.00  0.00            
ATOM   1092  O   MET X  71      55.820  48.600  38.240  0.00  0.00            
ATOM   1093  N   GLY X  72      55.800  46.310  38.340  0.00  0.00            
ATOM   1094  H   GLY X  72      55.790  45.520  38.970  0.00  0.00            
ATOM   1095  CA  GLY X  72      55.270  46.200  37.000  0.00  0.00            
ATOM   1096  HA1 GLY X  72      54.590  47.020  36.760  0.00  0.00            
ATOM   1097  HA2 GLY X  72      54.690  45.290  36.860  0.00  0.00            
ATOM   1098  C   GLY X  72      56.350  46.190  35.920  0.00  0.00            
ATOM   1099  O   GLY X  72      56.180  45.530  34.900  0.00  0.00            
ATOM   1100  N   VAL X  73      57.340  47.070  36.110  0.00  0.00            
ATOM   1101  H   VAL X  73      57.130  47.720  36.860  0.00  0.00            
ATOM   1102  CA  VAL X  73      58.480  47.410  35.290  0.00  0.00            
ATOM   1103  HA  VAL X  73      58.550  46.600  34.560  0.00  0.00            
ATOM   1104  CB  VAL X  73      58.210  48.710  34.550  0.00  0.00            
ATOM   1105  HB  VAL X  73      59.100  48.910  33.960  0.00  0.00            
ATOM   1106  CG1 VAL X  73      57.020  48.590  33.590  0.00  0.00            
ATOM   1107 HG11 VAL X  73      57.140  49.440  32.930  0.00  0.00            
ATOM   1108 HG12 VAL X  73      57.150  47.730  32.930  0.00  0.00            
ATOM   1109 HG13 VAL X  73      56.060  48.580  34.120  0.00  0.00            
ATOM   1110  CG2 VAL X  73      57.890  49.960  35.350  0.00  0.00            
ATOM   1111 HG21 VAL X  73      57.020  49.800  36.000  0.00  0.00            
ATOM   1112 HG22 VAL X  73      58.760  50.190  35.960  0.00  0.00            
ATOM   1113 HG23 VAL X  73      57.680  50.840  34.740  0.00  0.00            
ATOM   1114  C   VAL X  73      59.810  47.420  36.040  0.00  0.00            
ATOM   1115  O   VAL X  73      59.910  47.340  37.270  0.00  0.00            
ATOM   1116  N   ASP X  74      60.910  47.410  35.280  0.00  0.00            
ATOM   1117  H   ASP X  74      60.730  46.990  34.380  0.00  0.00            
ATOM   1118  CA  ASP X  74      62.250  47.680  35.740  0.00  0.00            
ATOM   1119  HA  ASP X  74      62.540  46.930  36.480  0.00  0.00            
ATOM   1120  CB  ASP X  74      63.160  47.450  34.540  0.00  0.00            
ATOM   1121  HB1 ASP X  74      63.000  48.280  33.850  0.00  0.00            
ATOM   1122  HB2 ASP X  74      62.870  46.540  34.020  0.00  0.00            
ATOM   1123  CG  ASP X  74      64.650  47.300  34.840  0.00  0.00            
ATOM   1124  OD1 ASP X  74      65.100  46.140  34.710  0.00  0.00            
ATOM   1125  OD2 ASP X  74      65.370  48.270  35.170  0.00  0.00            
ATOM   1126  C   ASP X  74      62.450  49.070  36.320  0.00  0.00            
ATOM   1127  O   ASP X  74      61.860  50.020  35.810  0.00  0.00            
ATOM   1128  N   PRO X  75      63.310  49.380  37.300  0.00  0.00            
ATOM   1129  CD  PRO X  75      64.180  48.520  38.080  0.00  0.00            
ATOM   1130  HD1 PRO X  75      64.630  47.690  37.540  0.00  0.00            
ATOM   1131  HD2 PRO X  75      63.510  48.060  38.800  0.00  0.00            
ATOM   1132  CG  PRO X  75      65.160  49.350  38.910  0.00  0.00            
ATOM   1133  HG1 PRO X  75      66.110  49.510  38.410  0.00  0.00            
ATOM   1134  HG2 PRO X  75      65.390  48.890  39.870  0.00  0.00            
ATOM   1135  CB  PRO X  75      64.350  50.630  39.050  0.00  0.00            
ATOM   1136  HB1 PRO X  75      64.960  51.520  39.180  0.00  0.00            
ATOM   1137  HB2 PRO X  75      63.740  50.640  39.950  0.00  0.00            
ATOM   1138  CA  PRO X  75      63.500  50.730  37.780  0.00  0.00            
ATOM   1139  HA  PRO X  75      62.560  51.160  38.120  0.00  0.00            
ATOM   1140  C   PRO X  75      64.060  51.670  36.710  0.00  0.00            
ATOM   1141  O   PRO X  75      63.910  52.870  36.950  0.00  0.00            
ATOM   1142  N   TRP X  76      64.600  51.130  35.620  0.00  0.00            
ATOM   1143  H   TRP X  76      64.660  50.130  35.550  0.00  0.00            
ATOM   1144  CA  TRP X  76      65.120  51.920  34.520  0.00  0.00            
ATOM   1145  HA  TRP X  76      65.690  52.770  34.910  0.00  0.00            
ATOM   1146  CB  TRP X  76      66.060  51.090  33.660  0.00  0.00            
ATOM   1147  HB1 TRP X  76      65.410  50.330  33.200  0.00  0.00            
ATOM   1148  HB2 TRP X  76      66.820  50.530  34.210  0.00  0.00            
ATOM   1149  CG  TRP X  76      66.840  51.770  32.590  0.00  0.00            
ATOM   1150  CD1 TRP X  76      68.040  52.370  32.780  0.00  0.00            
ATOM   1151  HD1 TRP X  76      68.590  52.440  33.710  0.00  0.00            
ATOM   1152  NE1 TRP X  76      68.530  52.900  31.600  0.00  0.00            
ATOM   1153  HE1 TRP X  76      69.520  53.000  31.440  0.00  0.00            
ATOM   1154  CE2 TRP X  76      67.570  52.800  30.610  0.00  0.00            
ATOM   1155  CZ2 TRP X  76      67.450  53.290  29.300  0.00  0.00            
ATOM   1156  HZ2 TRP X  76      68.220  53.940  28.930  0.00  0.00            
ATOM   1157  CH2 TRP X  76      66.280  53.040  28.570  0.00  0.00            
ATOM   1158  HH2 TRP X  76      66.240  53.550  27.610  0.00  0.00            
ATOM   1159  CZ3 TRP X  76      65.220  52.320  29.110  0.00  0.00            
ATOM   1160  HZ3 TRP X  76      64.330  52.080  28.540  0.00  0.00            
ATOM   1161  CE3 TRP X  76      65.390  51.790  30.400  0.00  0.00            
ATOM   1162  HE3 TRP X  76      64.570  51.250  30.840  0.00  0.00            
ATOM   1163  CD2 TRP X  76      66.500  52.080  31.210  0.00  0.00            
ATOM   1164  C   TRP X  76      63.990  52.500  33.680  0.00  0.00            
ATOM   1165  O   TRP X  76      64.150  53.500  32.970  0.00  0.00            
ATOM   1166  N   HIE X  77      62.770  51.970  33.740  0.00  0.00            
ATOM   1167  H   HIE X  77      62.780  51.180  34.370  0.00  0.00            
ATOM   1168  CA  HIE X  77      61.570  52.440  33.080  0.00  0.00            
ATOM   1169  HA  HIE X  77      61.780  53.130  32.260  0.00  0.00            
ATOM   1170  CB  HIE X  77      60.780  51.290  32.470  0.00  0.00            
ATOM   1171  HB1 HIE X  77      59.870  51.790  32.120  0.00  0.00            
ATOM   1172  HB2 HIE X  77      60.520  50.580  33.260  0.00  0.00            
ATOM   1173  CG  HIE X  77      61.450  50.570  31.340  0.00  0.00            
ATOM   1174  ND1 HIE X  77      62.160  49.370  31.510  0.00  0.00            
ATOM   1175  CE1 HIE X  77      62.680  49.090  30.320  0.00  0.00            
ATOM   1176  HE1 HIE X  77      63.290  48.200  30.200  0.00  0.00            
ATOM   1177  NE2 HIE X  77      62.420  50.050  29.420  0.00  0.00            
ATOM   1178  HE2 HIE X  77      62.850  50.070  28.500  0.00  0.00            
ATOM   1179  CD2 HIE X  77      61.780  51.070  30.100  0.00  0.00            
ATOM   1180  HD2 HIE X  77      61.490  52.040  29.740  0.00  0.00            
ATOM   1181  C   HIE X  77      60.780  53.270  34.080  0.00  0.00            
ATOM   1182  O   HIE X  77      60.180  54.280  33.710  0.00  0.00            
ATOM   1183  N   ASN X  78      60.810  52.830  35.340  0.00  0.00            
ATOM   1184  H   ASN X  78      61.410  52.040  35.530  0.00  0.00            
ATOM   1185  CA  ASN X  78      59.800  53.120  36.350  0.00  0.00            
ATOM   1186  HA  ASN X  78      58.860  52.720  35.960  0.00  0.00            
ATOM   1187  CB  ASN X  78      60.160  52.330  37.600  0.00  0.00            
ATOM   1188  HB1 ASN X  78      60.820  52.920  38.230  0.00  0.00            
ATOM   1189  HB2 ASN X  78      60.660  51.400  37.310  0.00  0.00            
ATOM   1190  CG  ASN X  78      59.000  51.920  38.500  0.00  0.00            
ATOM   1191  OD1 ASN X  78      57.850  51.830  38.080  0.00  0.00            
ATOM   1192  ND2 ASN X  78      59.280  51.710  39.780  0.00  0.00            
ATOM   1193 HD21 ASN X  78      60.220  51.810  40.140  0.00  0.00            
ATOM   1194 HD22 ASN X  78      58.550  51.350  40.380  0.00  0.00            
ATOM   1195  C   ASN X  78      59.720  54.600  36.710  0.00  0.00            
ATOM   1196  O   ASN X  78      58.650  55.100  37.050  0.00  0.00            
ATOM   1197  N   TRP X  79      60.730  55.400  36.350  0.00  0.00            
ATOM   1198  H   TRP X  79      61.590  54.910  36.150  0.00  0.00            
ATOM   1199  CA  TRP X  79      60.700  56.840  36.450  0.00  0.00            
ATOM   1200  HA  TRP X  79      60.290  57.040  37.440  0.00  0.00            
ATOM   1201  CB  TRP X  79      62.080  57.450  36.230  0.00  0.00            
ATOM   1202  HB1 TRP X  79      62.750  57.040  36.990  0.00  0.00            
ATOM   1203  HB2 TRP X  79      62.000  58.500  36.520  0.00  0.00            
ATOM   1204  CG  TRP X  79      62.740  57.540  34.890  0.00  0.00            
ATOM   1205  CD1 TRP X  79      63.580  56.600  34.400  0.00  0.00            
ATOM   1206  HD1 TRP X  79      63.840  55.670  34.890  0.00  0.00            
ATOM   1207  NE1 TRP X  79      63.930  56.850  33.090  0.00  0.00            
ATOM   1208  HE1 TRP X  79      64.500  56.210  32.560  0.00  0.00            
ATOM   1209  CE2 TRP X  79      63.370  58.050  32.680  0.00  0.00            
ATOM   1210  CZ2 TRP X  79      63.460  58.700  31.450  0.00  0.00            
ATOM   1211  HZ2 TRP X  79      64.060  58.260  30.670  0.00  0.00            
ATOM   1212  CH2 TRP X  79      62.750  59.900  31.300  0.00  0.00            
ATOM   1213  HH2 TRP X  79      62.980  60.490  30.430  0.00  0.00            
ATOM   1214  CZ3 TRP X  79      62.010  60.400  32.380  0.00  0.00            
ATOM   1215  HZ3 TRP X  79      61.460  61.320  32.250  0.00  0.00            
ATOM   1216  CE3 TRP X  79      61.930  59.700  33.600  0.00  0.00            
ATOM   1217  HE3 TRP X  79      61.270  60.060  34.370  0.00  0.00            
ATOM   1218  CD2 TRP X  79      62.620  58.490  33.800  0.00  0.00            
ATOM   1219  C   TRP X  79      59.750  57.550  35.500  0.00  0.00            
ATOM   1220  O   TRP X  79      59.400  58.710  35.680  0.00  0.00            
ATOM   1221  N   GLU X  80      59.180  56.820  34.540  0.00  0.00            
ATOM   1222  H   GLU X  80      59.570  55.920  34.270  0.00  0.00            
ATOM   1223  CA  GLU X  80      58.080  57.310  33.730  0.00  0.00            
ATOM   1224  HA  GLU X  80      58.030  58.380  33.910  0.00  0.00            
ATOM   1225  CB  GLU X  80      58.310  56.990  32.260  0.00  0.00            
ATOM   1226  HB1 GLU X  80      57.400  57.250  31.730  0.00  0.00            
ATOM   1227  HB2 GLU X  80      58.380  55.910  32.120  0.00  0.00            
ATOM   1228  CG  GLU X  80      59.480  57.690  31.560  0.00  0.00            
ATOM   1229  HG1 GLU X  80      59.860  57.090  30.730  0.00  0.00            
ATOM   1230  HG2 GLU X  80      60.350  57.760  32.210  0.00  0.00            
ATOM   1231  CD  GLU X  80      59.110  59.080  31.080  0.00  0.00            
ATOM   1232  OE1 GLU X  80      59.560  59.510  29.990  0.00  0.00            
ATOM   1233  OE2 GLU X  80      58.320  59.750  31.770  0.00  0.00            
ATOM   1234  C   GLU X  80      56.730  56.770  34.190  0.00  0.00            
ATOM   1235  O   GLU X  80      55.670  57.260  33.830  0.00  0.00            
ATOM   1236  N   ALA X  81      56.770  55.770  35.080  0.00  0.00            
ATOM   1237  H   ALA X  81      57.680  55.440  35.390  0.00  0.00            
ATOM   1238  CA  ALA X  81      55.590  55.060  35.520  0.00  0.00            
ATOM   1239  HA  ALA X  81      54.840  55.250  34.750  0.00  0.00            
ATOM   1240  CB  ALA X  81      55.980  53.580  35.470  0.00  0.00            
ATOM   1241  HB1 ALA X  81      55.220  52.840  35.730  0.00  0.00            
ATOM   1242  HB2 ALA X  81      56.270  53.380  34.440  0.00  0.00            
ATOM   1243  HB3 ALA X  81      56.830  53.330  36.090  0.00  0.00            
ATOM   1244  C   ALA X  81      55.190  55.450  36.930  0.00  0.00            
ATOM   1245  O   ALA X  81      54.050  55.160  37.300  0.00  0.00            
ATOM   1246  N   HIE X  82      56.000  56.110  37.760  0.00  0.00            
ATOM   1247  H   HIE X  82      56.980  56.210  37.530  0.00  0.00            
ATOM   1248  CA  HIE X  82      55.610  56.780  38.980  0.00  0.00            
ATOM   1249  HA  HIE X  82      55.070  56.170  39.700  0.00  0.00            
ATOM   1250  CB  HIE X  82      56.910  57.190  39.670  0.00  0.00            
ATOM   1251  HB1 HIE X  82      56.700  57.960  40.420  0.00  0.00            
ATOM   1252  HB2 HIE X  82      57.490  57.590  38.840  0.00  0.00            
ATOM   1253  CG  HIE X  82      57.640  56.070  40.360  0.00  0.00            
ATOM   1254  ND1 HIE X  82      57.250  55.390  41.510  0.00  0.00            
ATOM   1255  CE1 HIE X  82      58.170  54.450  41.760  0.00  0.00            
ATOM   1256  HE1 HIE X  82      58.230  53.860  42.660  0.00  0.00            
ATOM   1257  NE2 HIE X  82      59.170  54.580  40.880  0.00  0.00            
ATOM   1258  HE2 HIE X  82      60.060  54.100  40.850  0.00  0.00            
ATOM   1259  CD2 HIE X  82      58.850  55.570  39.970  0.00  0.00            
ATOM   1260  HD2 HIE X  82      59.390  55.990  39.140  0.00  0.00            
ATOM   1261  C   HIE X  82      54.830  58.040  38.630  0.00  0.00            
ATOM   1262  O   HIE X  82      55.390  58.950  38.010  0.00  0.00            
ATOM   1263  N   TYR X  83      53.640  58.170  39.220  0.00  0.00            
ATOM   1264  H   TYR X  83      53.380  57.380  39.800  0.00  0.00            
ATOM   1265  CA  TYR X  83      52.750  59.300  39.030  0.00  0.00            
ATOM   1266  HA  TYR X  83      53.320  60.190  38.750  0.00  0.00            
ATOM   1267  CB  TYR X  83      51.830  58.870  37.900  0.00  0.00            
ATOM   1268  HB1 TYR X  83      52.380  58.700  36.960  0.00  0.00            
ATOM   1269  HB2 TYR X  83      51.250  59.770  37.760  0.00  0.00            
ATOM   1270  CG  TYR X  83      50.980  57.650  38.160  0.00  0.00            
ATOM   1271  CD1 TYR X  83      49.850  57.810  38.960  0.00  0.00            
ATOM   1272  HD1 TYR X  83      49.550  58.730  39.430  0.00  0.00            
ATOM   1273  CE1 TYR X  83      48.990  56.720  39.170  0.00  0.00            
ATOM   1274  HE1 TYR X  83      48.120  56.800  39.790  0.00  0.00            
ATOM   1275  CZ  TYR X  83      49.300  55.530  38.490  0.00  0.00            
ATOM   1276  OH  TYR X  83      48.560  54.420  38.800  0.00  0.00            
ATOM   1277  HH  TYR X  83      48.650  53.820  38.060  0.00  0.00            
ATOM   1278  CE2 TYR X  83      50.420  55.380  37.650  0.00  0.00            
ATOM   1279  HE2 TYR X  83      50.640  54.490  37.080  0.00  0.00            
ATOM   1280  CD2 TYR X  83      51.300  56.460  37.490  0.00  0.00            
ATOM   1281  HD2 TYR X  83      52.010  56.460  36.670  0.00  0.00            
ATOM   1282  C   TYR X  83      52.040  59.570  40.350  0.00  0.00            
ATOM   1283  O   TYR X  83      52.130  58.760  41.280  0.00  0.00            
ATOM   1284  N   GLU X  84      51.400  60.720  40.510  0.00  0.00            
ATOM   1285  H   GLU X  84      51.410  61.310  39.680  0.00  0.00            
ATOM   1286  CA  GLU X  84      50.780  61.210  41.720  0.00  0.00            
ATOM   1287  HA  GLU X  84      51.520  61.220  42.530  0.00  0.00            
ATOM   1288  CB  GLU X  84      50.410  62.670  41.500  0.00  0.00            
ATOM   1289  HB1 GLU X  84      50.000  62.800  40.500  0.00  0.00            
ATOM   1290  HB2 GLU X  84      51.330  63.260  41.520  0.00  0.00            
ATOM   1291  CG  GLU X  84      49.450  63.270  42.520  0.00  0.00            
ATOM   1292  HG1 GLU X  84      49.850  62.920  43.480  0.00  0.00            
ATOM   1293  HG2 GLU X  84      48.430  62.900  42.460  0.00  0.00            
ATOM   1294  CD  GLU X  84      49.380  64.790  42.570  0.00  0.00            
ATOM   1295  OE1 GLU X  84      50.450  65.370  42.850  0.00  0.00            
ATOM   1296  OE2 GLU X  84      48.320  65.430  42.400  0.00  0.00            
ATOM   1297  C   GLU X  84      49.580  60.350  42.090  0.00  0.00            
ATOM   1298  O   GLU X  84      48.690  60.040  41.300  0.00  0.00            
ATOM   1299  N   VAL X  85      49.460  59.970  43.370  0.00  0.00            
ATOM   1300  H   VAL X  85      50.120  60.330  44.040  0.00  0.00            
ATOM   1301  CA  VAL X  85      48.400  59.090  43.820  0.00  0.00            
ATOM   1302  HA  VAL X  85      47.590  59.000  43.100  0.00  0.00            
ATOM   1303  CB  VAL X  85      49.010  57.720  44.070  0.00  0.00            
ATOM   1304  HB  VAL X  85      48.220  57.100  44.480  0.00  0.00            
ATOM   1305  CG1 VAL X  85      49.410  56.970  42.800  0.00  0.00            
ATOM   1306 HG11 VAL X  85      49.470  55.920  43.100  0.00  0.00            
ATOM   1307 HG12 VAL X  85      48.580  57.150  42.110  0.00  0.00            
ATOM   1308 HG13 VAL X  85      50.370  57.350  42.440  0.00  0.00            
ATOM   1309  CG2 VAL X  85      50.140  57.680  45.100  0.00  0.00            
ATOM   1310 HG21 VAL X  85      50.800  58.520  44.900  0.00  0.00            
ATOM   1311 HG22 VAL X  85      49.670  57.900  46.070  0.00  0.00            
ATOM   1312 HG23 VAL X  85      50.630  56.720  45.050  0.00  0.00            
ATOM   1313  C   VAL X  85      47.750  59.570  45.110  0.00  0.00            
ATOM   1314  O   VAL X  85      46.720  59.110  45.610  0.00  0.00            
ATOM   1315  N   LEU X  86      48.320  60.600  45.730  0.00  0.00            
ATOM   1316  H   LEU X  86      49.260  60.820  45.420  0.00  0.00            
ATOM   1317  CA  LEU X  86      47.890  61.620  46.660  0.00  0.00            
ATOM   1318  HA  LEU X  86      48.710  61.710  47.370  0.00  0.00            
ATOM   1319  CB  LEU X  86      47.690  62.890  45.820  0.00  0.00            
ATOM   1320  HB1 LEU X  86      46.970  62.720  45.020  0.00  0.00            
ATOM   1321  HB2 LEU X  86      48.630  63.130  45.320  0.00  0.00            
ATOM   1322  CG  LEU X  86      47.250  64.200  46.460  0.00  0.00            
ATOM   1323  HG  LEU X  86      46.640  64.060  47.350  0.00  0.00            
ATOM   1324  CD1 LEU X  86      48.450  65.070  46.820  0.00  0.00            
ATOM   1325 HD11 LEU X  86      48.930  64.510  47.620  0.00  0.00            
ATOM   1326 HD12 LEU X  86      49.170  65.220  46.030  0.00  0.00            
ATOM   1327 HD13 LEU X  86      48.200  66.020  47.300  0.00  0.00            
ATOM   1328  CD2 LEU X  86      46.460  65.090  45.500  0.00  0.00            
ATOM   1329 HD21 LEU X  86      45.600  64.500  45.210  0.00  0.00            
ATOM   1330 HD22 LEU X  86      46.120  66.000  46.000  0.00  0.00            
ATOM   1331 HD23 LEU X  86      47.110  65.370  44.680  0.00  0.00            
ATOM   1332  C   LEU X  86      46.710  61.180  47.510  0.00  0.00            
ATOM   1333  O   LEU X  86      45.670  61.840  47.520  0.00  0.00            
ATOM   1334  N   PRO X  87      46.780  60.140  48.350  0.00  0.00            
ATOM   1335  CD  PRO X  87      48.000  59.390  48.580  0.00  0.00            
ATOM   1336  HD1 PRO X  87      48.810  60.070  48.840  0.00  0.00            
ATOM   1337  HD2 PRO X  87      48.330  58.940  47.650  0.00  0.00            
ATOM   1338  CG  PRO X  87      47.740  58.490  49.790  0.00  0.00            
ATOM   1339  HG1 PRO X  87      48.100  58.880  50.740  0.00  0.00            
ATOM   1340  HG2 PRO X  87      48.230  57.530  49.680  0.00  0.00            
ATOM   1341  CB  PRO X  87      46.210  58.480  49.890  0.00  0.00            
ATOM   1342  HB1 PRO X  87      45.870  58.270  50.900  0.00  0.00            
ATOM   1343  HB2 PRO X  87      45.670  57.800  49.230  0.00  0.00            
ATOM   1344  CA  PRO X  87      45.800  59.860  49.380  0.00  0.00            
ATOM   1345  HA  PRO X  87      44.790  59.820  48.980  0.00  0.00            
ATOM   1346  C   PRO X  87      45.760  60.930  50.450  0.00  0.00            
ATOM   1347  O   PRO X  87      46.720  61.690  50.630  0.00  0.00            
ATOM   1348  N   GLY X  88      44.710  60.920  51.270  0.00  0.00            
ATOM   1349  H   GLY X  88      43.940  60.300  51.070  0.00  0.00            
ATOM   1350  CA  GLY X  88      44.790  61.570  52.570  0.00  0.00            
ATOM   1351  HA1 GLY X  88      43.790  61.700  52.960  0.00  0.00            
ATOM   1352  HA2 GLY X  88      45.200  62.580  52.520  0.00  0.00            
ATOM   1353  C   GLY X  88      45.580  60.770  53.600  0.00  0.00            
ATOM   1354  O   GLY X  88      45.510  59.550  53.630  0.00  0.00            
ATOM   1355  N   LYS X  89      46.390  61.480  54.400  0.00  0.00            
ATOM   1356  H   LYS X  89      46.430  62.480  54.260  0.00  0.00            
ATOM   1357  CA  LYS X  89      47.300  60.910  55.370  0.00  0.00            
ATOM   1358  HA  LYS X  89      47.830  60.090  54.870  0.00  0.00            
ATOM   1359  CB  LYS X  89      48.320  61.950  55.820  0.00  0.00            
ATOM   1360  HB1 LYS X  89      47.860  62.720  56.430  0.00  0.00            
ATOM   1361  HB2 LYS X  89      48.810  62.400  54.960  0.00  0.00            
ATOM   1362  CG  LYS X  89      49.470  61.470  56.710  0.00  0.00            
ATOM   1363  HG1 LYS X  89      49.130  60.940  57.610  0.00  0.00            
ATOM   1364  HG2 LYS X  89      49.930  62.430  56.950  0.00  0.00            
ATOM   1365  CD  LYS X  89      50.490  60.610  55.970  0.00  0.00            
ATOM   1366  HD1 LYS X  89      50.720  61.060  55.000  0.00  0.00            
ATOM   1367  HD2 LYS X  89      50.110  59.610  55.790  0.00  0.00            
ATOM   1368  CE  LYS X  89      51.780  60.710  56.770  0.00  0.00            
ATOM   1369  HE1 LYS X  89      51.800  59.870  57.460  0.00  0.00            
ATOM   1370  HE2 LYS X  89      51.790  61.650  57.320  0.00  0.00            
ATOM   1371  NZ  LYS X  89      53.060  60.680  56.040  0.00  0.00            
ATOM   1372  HZ1 LYS X  89      53.900  60.700  56.610  0.00  0.00            
ATOM   1373  HZ2 LYS X  89      53.110  59.820  55.520  0.00  0.00            
ATOM   1374  HZ3 LYS X  89      53.120  61.480  55.430  0.00  0.00            
ATOM   1375  C   LYS X  89      46.640  60.220  56.550  0.00  0.00            
ATOM   1376  O   LYS X  89      46.900  59.070  56.930  0.00  0.00            
ATOM   1377  N   GLU X  90      46.090  61.130  57.360  0.00  0.00            
ATOM   1378  H   GLU X  90      46.090  62.110  57.120  0.00  0.00            
ATOM   1379  CA  GLU X  90      45.540  60.760  58.640  0.00  0.00            
ATOM   1380  HA  GLU X  90      45.890  59.830  59.090  0.00  0.00            
ATOM   1381  CB  GLU X  90      45.710  61.960  59.560  0.00  0.00            
ATOM   1382  HB1 GLU X  90      45.100  61.810  60.450  0.00  0.00            
ATOM   1383  HB2 GLU X  90      45.320  62.850  59.070  0.00  0.00            
ATOM   1384  CG  GLU X  90      47.110  62.090  60.150  0.00  0.00            
ATOM   1385  HG1 GLU X  90      47.220  62.950  60.820  0.00  0.00            
ATOM   1386  HG2 GLU X  90      47.930  62.170  59.440  0.00  0.00            
ATOM   1387  CD  GLU X  90      47.350  60.940  61.130  0.00  0.00            
ATOM   1388  OE1 GLU X  90      48.180  60.060  60.830  0.00  0.00            
ATOM   1389  OE2 GLU X  90      46.780  60.940  62.240  0.00  0.00            
ATOM   1390  C   GLU X  90      44.080  60.350  58.520  0.00  0.00            
ATOM   1391  O   GLU X  90      43.340  60.920  57.710  0.00  0.00            
ATOM   1392  N   LYS X  91      43.600  59.430  59.360  0.00  0.00            
ATOM   1393  H   LYS X  91      44.180  59.220  60.150  0.00  0.00            
ATOM   1394  CA  LYS X  91      42.300  58.820  59.160  0.00  0.00            
ATOM   1395  HA  LYS X  91      42.340  58.340  58.180  0.00  0.00            
ATOM   1396  CB  LYS X  91      42.390  57.700  60.200  0.00  0.00            
ATOM   1397  HB1 LYS X  91      42.420  58.060  61.230  0.00  0.00            
ATOM   1398  HB2 LYS X  91      43.260  57.100  59.920  0.00  0.00            
ATOM   1399  CG  LYS X  91      41.230  56.730  60.010  0.00  0.00            
ATOM   1400  HG1 LYS X  91      41.090  56.390  58.990  0.00  0.00            
ATOM   1401  HG2 LYS X  91      40.320  57.280  60.240  0.00  0.00            
ATOM   1402  CD  LYS X  91      41.340  55.610  61.040  0.00  0.00            
ATOM   1403  HD1 LYS X  91      40.350  55.180  61.180  0.00  0.00            
ATOM   1404  HD2 LYS X  91      41.700  56.040  61.980  0.00  0.00            
ATOM   1405  CE  LYS X  91      42.300  54.610  60.400  0.00  0.00            
ATOM   1406  HE1 LYS X  91      43.280  55.090  60.400  0.00  0.00            
ATOM   1407  HE2 LYS X  91      42.110  54.420  59.350  0.00  0.00            
ATOM   1408  NZ  LYS X  91      42.360  53.320  61.110  0.00  0.00            
ATOM   1409  HZ1 LYS X  91      41.590  52.740  60.790  0.00  0.00            
ATOM   1410  HZ2 LYS X  91      43.240  52.840  61.010  0.00  0.00            
ATOM   1411  HZ3 LYS X  91      42.130  53.370  62.090  0.00  0.00            
ATOM   1412  C   LYS X  91      41.210  59.840  59.450  0.00  0.00            
ATOM   1413  O   LYS X  91      40.080  59.680  58.980  0.00  0.00            
ATOM   1414  N   VAL X  92      41.470  60.990  60.070  0.00  0.00            
ATOM   1415  H   VAL X  92      42.380  61.060  60.500  0.00  0.00            
ATOM   1416  CA  VAL X  92      40.510  61.940  60.590  0.00  0.00            
ATOM   1417  HA  VAL X  92      39.520  61.610  60.910  0.00  0.00            
ATOM   1418  CB  VAL X  92      41.060  62.520  61.890  0.00  0.00            
ATOM   1419  HB  VAL X  92      40.330  63.260  62.220  0.00  0.00            
ATOM   1420  CG1 VAL X  92      41.160  61.530  63.040  0.00  0.00            
ATOM   1421 HG11 VAL X  92      41.460  62.130  63.900  0.00  0.00            
ATOM   1422 HG12 VAL X  92      40.210  61.060  63.310  0.00  0.00            
ATOM   1423 HG13 VAL X  92      41.900  60.760  62.820  0.00  0.00            
ATOM   1424  CG2 VAL X  92      42.340  63.340  61.800  0.00  0.00            
ATOM   1425 HG21 VAL X  92      42.420  63.880  62.740  0.00  0.00            
ATOM   1426 HG22 VAL X  92      43.150  62.650  61.540  0.00  0.00            
ATOM   1427 HG23 VAL X  92      42.390  64.040  60.970  0.00  0.00            
ATOM   1428  C   VAL X  92      40.190  63.020  59.570  0.00  0.00            
ATOM   1429  O   VAL X  92      39.130  63.630  59.690  0.00  0.00            
ATOM   1430  N   VAL X  93      40.890  63.110  58.430  0.00  0.00            
ATOM   1431  H   VAL X  93      41.750  62.580  58.470  0.00  0.00            
ATOM   1432  CA  VAL X  93      40.500  63.900  57.290  0.00  0.00            
ATOM   1433  HA  VAL X  93      39.870  64.720  57.650  0.00  0.00            
ATOM   1434  CB  VAL X  93      41.730  64.490  56.600  0.00  0.00            
ATOM   1435  HB  VAL X  93      41.340  65.190  55.860  0.00  0.00            
ATOM   1436  CG1 VAL X  93      42.640  65.300  57.520  0.00  0.00            
ATOM   1437 HG11 VAL X  93      42.080  66.180  57.830  0.00  0.00            
ATOM   1438 HG12 VAL X  93      42.910  64.720  58.410  0.00  0.00            
ATOM   1439 HG13 VAL X  93      43.510  65.650  56.980  0.00  0.00            
ATOM   1440  CG2 VAL X  93      42.620  63.480  55.870  0.00  0.00            
ATOM   1441 HG21 VAL X  93      42.030  62.850  55.210  0.00  0.00            
ATOM   1442 HG22 VAL X  93      43.300  64.110  55.310  0.00  0.00            
ATOM   1443 HG23 VAL X  93      43.350  63.010  56.530  0.00  0.00            
ATOM   1444  C   VAL X  93      39.540  63.190  56.340  0.00  0.00            
ATOM   1445  O   VAL X  93      39.110  63.760  55.340  0.00  0.00            
ATOM   1446  N   SER X  94      39.170  61.960  56.710  0.00  0.00            
ATOM   1447  H   SER X  94      39.670  61.490  57.450  0.00  0.00            
ATOM   1448  CA  SER X  94      38.040  61.280  56.110  0.00  0.00            
ATOM   1449  HA  SER X  94      38.060  61.340  55.030  0.00  0.00            
ATOM   1450  CB  SER X  94      38.140  59.760  56.280  0.00  0.00            
ATOM   1451  HB1 SER X  94      37.340  59.290  55.710  0.00  0.00            
ATOM   1452  HB2 SER X  94      38.120  59.610  57.360  0.00  0.00            
ATOM   1453  OG  SER X  94      39.350  59.320  55.710  0.00  0.00            
ATOM   1454  HG  SER X  94      39.440  59.760  54.860  0.00  0.00            
ATOM   1455  C   SER X  94      36.670  61.660  56.630  0.00  0.00            
ATOM   1456  O   SER X  94      35.650  61.360  56.020  0.00  0.00            
ATOM   1457  N   GLU X  95      36.650  62.440  57.720  0.00  0.00            
ATOM   1458  H   GLU X  95      37.530  62.700  58.150  0.00  0.00            
ATOM   1459  CA  GLU X  95      35.490  62.930  58.440  0.00  0.00            
ATOM   1460  HA  GLU X  95      34.660  63.000  57.740  0.00  0.00            
ATOM   1461  CB  GLU X  95      35.110  62.030  59.610  0.00  0.00            
ATOM   1462  HB1 GLU X  95      34.630  62.580  60.420  0.00  0.00            
ATOM   1463  HB2 GLU X  95      36.050  61.580  59.940  0.00  0.00            
ATOM   1464  CG  GLU X  95      34.120  60.910  59.270  0.00  0.00            
ATOM   1465  HG1 GLU X  95      34.480  60.320  58.430  0.00  0.00            
ATOM   1466  HG2 GLU X  95      33.260  61.370  58.790  0.00  0.00            
ATOM   1467  CD  GLU X  95      33.700  60.100  60.490  0.00  0.00            
ATOM   1468  OE1 GLU X  95      34.590  59.480  61.130  0.00  0.00            
ATOM   1469  OE2 GLU X  95      32.510  59.970  60.830  0.00  0.00            
ATOM   1470  C   GLU X  95      35.770  64.340  58.920  0.00  0.00            
ATOM   1471  O   GLU X  95      35.680  64.750  60.080  0.00  0.00            
ATOM   1472  N   LEU X  96      36.290  65.220  58.050  0.00  0.00            
ATOM   1473  H   LEU X  96      36.360  64.860  57.110  0.00  0.00            
ATOM   1474  CA  LEU X  96      37.050  66.410  58.350  0.00  0.00            
ATOM   1475  HA  LEU X  96      37.870  66.190  59.040  0.00  0.00            
ATOM   1476  CB  LEU X  96      37.800  66.890  57.110  0.00  0.00            
ATOM   1477  HB1 LEU X  96      37.090  66.930  56.280  0.00  0.00            
ATOM   1478  HB2 LEU X  96      38.470  66.110  56.790  0.00  0.00            
ATOM   1479  CG  LEU X  96      38.540  68.210  57.320  0.00  0.00            
ATOM   1480  HG  LEU X  96      37.820  69.020  57.430  0.00  0.00            
ATOM   1481  CD1 LEU X  96      39.520  68.200  58.490  0.00  0.00            
ATOM   1482 HD11 LEU X  96      39.830  69.240  58.620  0.00  0.00            
ATOM   1483 HD12 LEU X  96      39.100  67.820  59.420  0.00  0.00            
ATOM   1484 HD13 LEU X  96      40.430  67.620  58.310  0.00  0.00            
ATOM   1485  CD2 LEU X  96      39.350  68.480  56.050  0.00  0.00            
ATOM   1486 HD21 LEU X  96      40.120  69.230  56.190  0.00  0.00            
ATOM   1487 HD22 LEU X  96      39.850  67.560  55.730  0.00  0.00            
ATOM   1488 HD23 LEU X  96      38.660  68.720  55.240  0.00  0.00            
ATOM   1489  C   LEU X  96      36.160  67.360  59.150  0.00  0.00            
ATOM   1490  O   LEU X  96      36.650  68.020  60.060  0.00  0.00            
ATOM   1491  N   LYS X  97      34.890  67.600  58.810  0.00  0.00            
ATOM   1492  H   LYS X  97      34.700  67.220  57.890  0.00  0.00            
ATOM   1493  CA  LYS X  97      33.930  68.490  59.430  0.00  0.00            
ATOM   1494  HA  LYS X  97      34.250  69.530  59.460  0.00  0.00            
ATOM   1495  CB  LYS X  97      32.660  68.440  58.590  0.00  0.00            
ATOM   1496  HB1 LYS X  97      32.350  67.400  58.740  0.00  0.00            
ATOM   1497  HB2 LYS X  97      32.950  68.570  57.550  0.00  0.00            
ATOM   1498  CG  LYS X  97      31.610  69.480  58.970  0.00  0.00            
ATOM   1499  HG1 LYS X  97      31.910  70.500  58.730  0.00  0.00            
ATOM   1500  HG2 LYS X  97      31.380  69.400  60.030  0.00  0.00            
ATOM   1501  CD  LYS X  97      30.290  69.230  58.230  0.00  0.00            
ATOM   1502  HD1 LYS X  97      29.570  69.970  58.570  0.00  0.00            
ATOM   1503  HD2 LYS X  97      29.910  68.300  58.630  0.00  0.00            
ATOM   1504  CE  LYS X  97      30.310  69.250  56.700  0.00  0.00            
ATOM   1505  HE1 LYS X  97      29.330  68.900  56.380  0.00  0.00            
ATOM   1506  HE2 LYS X  97      30.990  68.470  56.370  0.00  0.00            
ATOM   1507  NZ  LYS X  97      30.550  70.560  56.080  0.00  0.00            
ATOM   1508  HZ1 LYS X  97      31.400  71.020  56.370  0.00  0.00            
ATOM   1509  HZ2 LYS X  97      30.580  70.460  55.070  0.00  0.00            
ATOM   1510  HZ3 LYS X  97      29.710  71.120  56.170  0.00  0.00            
ATOM   1511  C   LYS X  97      33.560  68.040  60.840  0.00  0.00            
ATOM   1512  O   LYS X  97      33.190  68.790  61.750  0.00  0.00            
ATOM   1513  N   GLN X  98      33.720  66.750  61.130  0.00  0.00            
ATOM   1514  H   GLN X  98      34.210  66.160  60.480  0.00  0.00            
ATOM   1515  CA  GLN X  98      33.620  66.180  62.460  0.00  0.00            
ATOM   1516  HA  GLN X  98      32.770  66.620  62.980  0.00  0.00            
ATOM   1517  CB  GLN X  98      33.330  64.690  62.340  0.00  0.00            
ATOM   1518  HB1 GLN X  98      33.370  64.340  63.380  0.00  0.00            
ATOM   1519  HB2 GLN X  98      34.050  64.040  61.840  0.00  0.00            
ATOM   1520  CG  GLN X  98      31.960  64.290  61.800  0.00  0.00            
ATOM   1521  HG1 GLN X  98      31.250  64.670  62.530  0.00  0.00            
ATOM   1522  HG2 GLN X  98      31.780  63.220  61.810  0.00  0.00            
ATOM   1523  CD  GLN X  98      31.780  64.710  60.350  0.00  0.00            
ATOM   1524  OE1 GLN X  98      32.520  64.250  59.480  0.00  0.00            
ATOM   1525  NE2 GLN X  98      30.880  65.620  60.000  0.00  0.00            
ATOM   1526 HE21 GLN X  98      30.300  65.990  60.750  0.00  0.00            
ATOM   1527 HE22 GLN X  98      30.570  65.630  59.040  0.00  0.00            
ATOM   1528  C   GLN X  98      34.910  66.380  63.250  0.00  0.00            
ATOM   1529  O   GLN X  98      34.840  66.610  64.450  0.00  0.00            
ATOM   1530  N   LEU X  99      36.110  66.410  62.660  0.00  0.00            
ATOM   1531  H   LEU X  99      36.120  66.190  61.670  0.00  0.00            
ATOM   1532  CA  LEU X  99      37.320  66.840  63.320  0.00  0.00            
ATOM   1533  HA  LEU X  99      37.490  66.170  64.160  0.00  0.00            
ATOM   1534  CB  LEU X  99      38.540  66.640  62.420  0.00  0.00            
ATOM   1535  HB1 LEU X  99      38.440  67.230  61.510  0.00  0.00            
ATOM   1536  HB2 LEU X  99      38.590  65.580  62.180  0.00  0.00            
ATOM   1537  CG  LEU X  99      39.860  67.180  62.960  0.00  0.00            
ATOM   1538  HG  LEU X  99      39.760  68.220  63.280  0.00  0.00            
ATOM   1539  CD1 LEU X  99      40.390  66.340  64.110  0.00  0.00            
ATOM   1540 HD11 LEU X  99      41.430  66.510  64.360  0.00  0.00            
ATOM   1541 HD12 LEU X  99      39.790  66.540  65.000  0.00  0.00            
ATOM   1542 HD13 LEU X  99      40.270  65.280  63.880  0.00  0.00            
ATOM   1543  CD2 LEU X  99      40.980  67.090  61.930  0.00  0.00            
ATOM   1544 HD21 LEU X  99      41.900  67.260  62.490  0.00  0.00            
ATOM   1545 HD22 LEU X  99      41.030  66.080  61.510  0.00  0.00            
ATOM   1546 HD23 LEU X  99      40.840  67.810  61.120  0.00  0.00            
ATOM   1547  C   LEU X  99      37.220  68.310  63.720  0.00  0.00            
ATOM   1548  O   LEU X  99      37.550  68.710  64.840  0.00  0.00            
ATOM   1549  N   ALA X 100      36.750  69.220  62.870  0.00  0.00            
ATOM   1550  H   ALA X 100      36.710  68.940  61.900  0.00  0.00            
ATOM   1551  CA  ALA X 100      36.420  70.600  63.160  0.00  0.00            
ATOM   1552  HA  ALA X 100      37.210  71.010  63.790  0.00  0.00            
ATOM   1553  CB  ALA X 100      36.420  71.350  61.830  0.00  0.00            
ATOM   1554  HB1 ALA X 100      37.400  71.400  61.360  0.00  0.00            
ATOM   1555  HB2 ALA X 100      35.680  70.930  61.150  0.00  0.00            
ATOM   1556  HB3 ALA X 100      36.130  72.360  62.110  0.00  0.00            
ATOM   1557  C   ALA X 100      35.070  70.840  63.820  0.00  0.00            
ATOM   1558  O   ALA X 100      34.570  71.960  63.940  0.00  0.00            
ATOM   1559  N   GLU X 101      34.430  69.820  64.390  0.00  0.00            
ATOM   1560  H   GLU X 101      34.970  68.970  64.500  0.00  0.00            
ATOM   1561  CA  GLU X 101      33.170  69.810  65.110  0.00  0.00            
ATOM   1562  HA  GLU X 101      32.750  68.810  65.020  0.00  0.00            
ATOM   1563  CB  GLU X 101      33.530  70.120  66.550  0.00  0.00            
ATOM   1564  HB1 GLU X 101      32.670  70.260  67.210  0.00  0.00            
ATOM   1565  HB2 GLU X 101      34.180  71.000  66.630  0.00  0.00            
ATOM   1566  CG  GLU X 101      34.390  69.040  67.200  0.00  0.00            
ATOM   1567  HG1 GLU X 101      35.170  68.580  66.590  0.00  0.00            
ATOM   1568  HG2 GLU X 101      33.740  68.200  67.460  0.00  0.00            
ATOM   1569  CD  GLU X 101      35.020  69.450  68.520  0.00  0.00            
ATOM   1570  OE1 GLU X 101      36.210  69.820  68.460  0.00  0.00            
ATOM   1571  OE2 GLU X 101      34.360  69.320  69.580  0.00  0.00            
ATOM   1572  C   GLU X 101      32.100  70.780  64.620  0.00  0.00            
ATOM   1573  O   GLU X 101      31.590  71.680  65.270  0.00  0.00            
ATOM   1574  N   LYS X 102      31.840  70.640  63.310  0.00  0.00            
ATOM   1575  H   LYS X 102      32.260  69.830  62.880  0.00  0.00            
ATOM   1576  CA  LYS X 102      30.900  71.510  62.620  0.00  0.00            
ATOM   1577  HA  LYS X 102      31.040  71.270  61.570  0.00  0.00            
ATOM   1578  CB  LYS X 102      29.440  71.110  62.850  0.00  0.00            
ATOM   1579  HB1 LYS X 102      29.170  71.710  63.720  0.00  0.00            
ATOM   1580  HB2 LYS X 102      29.360  70.030  62.970  0.00  0.00            
ATOM   1581  CG  LYS X 102      28.470  71.350  61.700  0.00  0.00            
ATOM   1582  HG1 LYS X 102      28.840  71.070  60.710  0.00  0.00            
ATOM   1583  HG2 LYS X 102      28.260  72.420  61.710  0.00  0.00            
ATOM   1584  CD  LYS X 102      27.160  70.700  62.120  0.00  0.00            
ATOM   1585  HD1 LYS X 102      26.780  71.320  62.930  0.00  0.00            
ATOM   1586  HD2 LYS X 102      27.340  69.650  62.370  0.00  0.00            
ATOM   1587  CE  LYS X 102      26.170  70.720  60.970  0.00  0.00            
ATOM   1588  HE1 LYS X 102      26.370  69.950  60.230  0.00  0.00            
ATOM   1589  HE2 LYS X 102      26.340  71.650  60.420  0.00  0.00            
ATOM   1590  NZ  LYS X 102      24.810  70.610  61.520  0.00  0.00            
ATOM   1591  HZ1 LYS X 102      24.870  70.110  62.400  0.00  0.00            
ATOM   1592  HZ2 LYS X 102      24.360  71.510  61.610  0.00  0.00            
ATOM   1593  HZ3 LYS X 102      24.280  70.000  60.910  0.00  0.00            
ATOM   1594  C   LYS X 102      31.190  72.990  62.760  0.00  0.00            
ATOM   1595  O   LYS X 102      30.360  73.750  63.270  0.00  0.00            
ATOM   1596  N   ALA X 103      32.350  73.410  62.260  0.00  0.00            
ATOM   1597  H   ALA X 103      33.000  72.770  61.820  0.00  0.00            
ATOM   1598  CA  ALA X 103      32.730  74.800  62.410  0.00  0.00            
ATOM   1599  HA  ALA X 103      32.420  75.130  63.400  0.00  0.00            
ATOM   1600  CB  ALA X 103      34.240  75.010  62.330  0.00  0.00            
ATOM   1601  HB1 ALA X 103      34.670  74.480  63.180  0.00  0.00            
ATOM   1602  HB2 ALA X 103      34.610  74.810  61.320  0.00  0.00            
ATOM   1603  HB3 ALA X 103      34.410  76.080  62.440  0.00  0.00            
ATOM   1604  C   ALA X 103      31.990  75.670  61.400  0.00  0.00            
ATOM   1605  O   ALA X 103      31.870  75.290  60.240  0.00  0.00            
ATOM   1606  N   ASP X 104      31.650  76.920  61.730  0.00  0.00            
ATOM   1607  H   ASP X 104      32.020  77.280  62.600  0.00  0.00            
ATOM   1608  CA  ASP X 104      30.930  77.860  60.890  0.00  0.00            
ATOM   1609  HA  ASP X 104      30.200  77.290  60.320  0.00  0.00            
ATOM   1610  CB  ASP X 104      30.150  78.830  61.770  0.00  0.00            
ATOM   1611  HB1 ASP X 104      30.850  79.210  62.520  0.00  0.00            
ATOM   1612  HB2 ASP X 104      29.470  78.200  62.350  0.00  0.00            
ATOM   1613  CG  ASP X 104      29.340  79.900  61.060  0.00  0.00            
ATOM   1614  OD1 ASP X 104      28.110  79.720  60.940  0.00  0.00            
ATOM   1615  OD2 ASP X 104      29.880  80.910  60.580  0.00  0.00            
ATOM   1616  C   ASP X 104      31.710  78.530  59.770  0.00  0.00            
ATOM   1617  O   ASP X 104      31.140  78.850  58.740  0.00  0.00            
ATOM   1618  N   HIE X 105      33.000  78.750  60.060  0.00  0.00            
ATOM   1619  H   HIE X 105      33.390  78.330  60.890  0.00  0.00            
ATOM   1620  CA  HIE X 105      33.990  79.270  59.140  0.00  0.00            
ATOM   1621  HA  HIE X 105      33.780  78.890  58.140  0.00  0.00            
ATOM   1622  CB  HIE X 105      33.990  80.790  59.090  0.00  0.00            
ATOM   1623  HB1 HIE X 105      34.760  81.100  59.800  0.00  0.00            
ATOM   1624  HB2 HIE X 105      32.990  81.140  59.360  0.00  0.00            
ATOM   1625  CG  HIE X 105      34.390  81.490  57.820  0.00  0.00            
ATOM   1626  ND1 HIE X 105      34.460  80.820  56.600  0.00  0.00            
ATOM   1627  CE1 HIE X 105      34.660  81.740  55.650  0.00  0.00            
ATOM   1628  HE1 HIE X 105      34.800  81.500  54.610  0.00  0.00            
ATOM   1629  NE2 HIE X 105      34.650  82.970  56.190  0.00  0.00            
ATOM   1630  HE2 HIE X 105      34.830  83.810  55.670  0.00  0.00            
ATOM   1631  CD2 HIE X 105      34.470  82.830  57.560  0.00  0.00            
ATOM   1632  HD2 HIE X 105      34.460  83.650  58.260  0.00  0.00            
ATOM   1633  C   HIE X 105      35.340  78.850  59.700  0.00  0.00            
ATOM   1634  O   HIE X 105      35.410  78.680  60.920  0.00  0.00            
ATOM   1635  N   ILE X 106      36.320  78.600  58.820  0.00  0.00            
ATOM   1636  H   ILE X 106      36.080  78.530  57.850  0.00  0.00            
ATOM   1637  CA  ILE X 106      37.610  78.080  59.230  0.00  0.00            
ATOM   1638  HA  ILE X 106      37.610  78.120  60.320  0.00  0.00            
ATOM   1639  CB  ILE X 106      37.820  76.590  58.990  0.00  0.00            
ATOM   1640  HB  ILE X 106      38.150  76.450  57.960  0.00  0.00            
ATOM   1641  CG2 ILE X 106      39.010  76.080  59.810  0.00  0.00            
ATOM   1642 HG21 ILE X 106      39.220  75.020  59.780  0.00  0.00            
ATOM   1643 HG22 ILE X 106      39.940  76.600  59.580  0.00  0.00            
ATOM   1644 HG23 ILE X 106      38.840  76.270  60.870  0.00  0.00            
ATOM   1645  CG1 ILE X 106      36.610  75.670  59.160  0.00  0.00            
ATOM   1646 HG11 ILE X 106      35.940  75.950  58.350  0.00  0.00            
ATOM   1647 HG12 ILE X 106      36.080  75.830  60.100  0.00  0.00            
ATOM   1648  CD  ILE X 106      36.770  74.170  58.990  0.00  0.00            
ATOM   1649  HD1 ILE X 106      37.150  73.660  59.880  0.00  0.00            
ATOM   1650  HD2 ILE X 106      35.760  73.860  58.730  0.00  0.00            
ATOM   1651  HD3 ILE X 106      37.410  73.930  58.140  0.00  0.00            
ATOM   1652  C   ILE X 106      38.740  79.040  58.880  0.00  0.00            
ATOM   1653  O   ILE X 106      38.930  79.410  57.730  0.00  0.00            
ATOM   1654  N   TYR X 107      39.540  79.390  59.890  0.00  0.00            
ATOM   1655  H   TYR X 107      39.330  79.090  60.840  0.00  0.00            
ATOM   1656  CA  TYR X 107      40.660  80.300  59.870  0.00  0.00            
ATOM   1657  HA  TYR X 107      40.430  80.900  59.000  0.00  0.00            
ATOM   1658  CB  TYR X 107      40.580  81.230  61.070  0.00  0.00            
ATOM   1659  HB1 TYR X 107      41.510  81.780  61.000  0.00  0.00            
ATOM   1660  HB2 TYR X 107      40.490  80.610  61.960  0.00  0.00            
ATOM   1661  CG  TYR X 107      39.530  82.320  61.100  0.00  0.00            
ATOM   1662  CD1 TYR X 107      39.780  83.700  61.120  0.00  0.00            
ATOM   1663  HD1 TYR X 107      40.800  84.040  60.980  0.00  0.00            
ATOM   1664  CE1 TYR X 107      38.790  84.680  61.050  0.00  0.00            
ATOM   1665  HE1 TYR X 107      39.080  85.720  61.130  0.00  0.00            
ATOM   1666  CZ  TYR X 107      37.450  84.240  61.010  0.00  0.00            
ATOM   1667  OH  TYR X 107      36.430  85.140  60.940  0.00  0.00            
ATOM   1668  HH  TYR X 107      35.570  84.730  60.820  0.00  0.00            
ATOM   1669  CE2 TYR X 107      37.150  82.870  61.080  0.00  0.00            
ATOM   1670  HE2 TYR X 107      36.110  82.570  61.060  0.00  0.00            
ATOM   1671  CD2 TYR X 107      38.190  81.950  61.260  0.00  0.00            
ATOM   1672  HD2 TYR X 107      38.060  80.910  61.520  0.00  0.00            
ATOM   1673  C   TYR X 107      42.030  79.630  59.760  0.00  0.00            
ATOM   1674  O   TYR X 107      42.510  78.860  60.590  0.00  0.00            
ATOM   1675  N   LEU X 108      42.730  79.990  58.680  0.00  0.00            
ATOM   1676  H   LEU X 108      42.370  80.710  58.070  0.00  0.00            
ATOM   1677  CA  LEU X 108      44.010  79.450  58.290  0.00  0.00            
ATOM   1678  HA  LEU X 108      44.140  78.460  58.720  0.00  0.00            
ATOM   1679  CB  LEU X 108      44.010  79.190  56.780  0.00  0.00            
ATOM   1680  HB1 LEU X 108      45.000  78.760  56.670  0.00  0.00            
ATOM   1681  HB2 LEU X 108      43.960  80.170  56.300  0.00  0.00            
ATOM   1682  CG  LEU X 108      42.970  78.160  56.350  0.00  0.00            
ATOM   1683  HG  LEU X 108      41.940  78.300  56.690  0.00  0.00            
ATOM   1684  CD1 LEU X 108      42.920  78.240  54.830  0.00  0.00            
ATOM   1685 HD11 LEU X 108      41.990  77.800  54.480  0.00  0.00            
ATOM   1686 HD12 LEU X 108      42.890  79.280  54.480  0.00  0.00            
ATOM   1687 HD13 LEU X 108      43.820  77.830  54.380  0.00  0.00            
ATOM   1688  CD2 LEU X 108      43.480  76.780  56.740  0.00  0.00            
ATOM   1689 HD21 LEU X 108      42.910  75.950  56.310  0.00  0.00            
ATOM   1690 HD22 LEU X 108      44.520  76.730  56.420  0.00  0.00            
ATOM   1691 HD23 LEU X 108      43.340  76.670  57.820  0.00  0.00            
ATOM   1692  C   LEU X 108      45.090  80.420  58.770  0.00  0.00            
ATOM   1693  O   LEU X 108      45.530  81.270  58.010  0.00  0.00            
ATOM   1694  N   ALA X 109      45.580  80.240  59.990  0.00  0.00            
ATOM   1695  H   ALA X 109      45.260  79.400  60.460  0.00  0.00            
ATOM   1696  CA  ALA X 109      46.570  81.050  60.680  0.00  0.00            
ATOM   1697  HA  ALA X 109      46.890  81.850  60.010  0.00  0.00            
ATOM   1698  CB  ALA X 109      45.910  81.640  61.920  0.00  0.00            
ATOM   1699  HB1 ALA X 109      46.710  82.100  62.510  0.00  0.00            
ATOM   1700  HB2 ALA X 109      45.190  82.400  61.610  0.00  0.00            
ATOM   1701  HB3 ALA X 109      45.370  80.920  62.540  0.00  0.00            
ATOM   1702  C   ALA X 109      47.880  80.340  60.970  0.00  0.00            
ATOM   1703  O   ALA X 109      48.580  80.690  61.920  0.00  0.00            
ATOM   1704  N   THR X 110      48.200  79.320  60.160  0.00  0.00            
ATOM   1705  H   THR X 110      47.510  79.050  59.480  0.00  0.00            
ATOM   1706  CA  THR X 110      49.440  78.570  60.140  0.00  0.00            
ATOM   1707  HA  THR X 110      49.620  78.010  61.050  0.00  0.00            
ATOM   1708  CB  THR X 110      49.360  77.590  58.970  0.00  0.00            
ATOM   1709  HB  THR X 110      50.390  77.290  58.770  0.00  0.00            
ATOM   1710  CG2 THR X 110      48.530  76.370  59.350  0.00  0.00            
ATOM   1711 HG21 THR X 110      49.220  75.540  59.540  0.00  0.00            
ATOM   1712 HG22 THR X 110      47.970  76.560  60.260  0.00  0.00            
ATOM   1713 HG23 THR X 110      47.800  76.130  58.580  0.00  0.00            
ATOM   1714  OG1 THR X 110      48.820  78.210  57.830  0.00  0.00            
ATOM   1715  HG1 THR X 110      49.410  78.010  57.100  0.00  0.00            
ATOM   1716  C   THR X 110      50.630  79.510  59.970  0.00  0.00            
ATOM   1717  O   THR X 110      50.400  80.620  59.500  0.00  0.00            
ATOM   1718  N   ASP X 111      51.830  79.060  60.360  0.00  0.00            
ATOM   1719  H   ASP X 111      51.970  78.070  60.490  0.00  0.00            
ATOM   1720  CA  ASP X 111      52.910  80.020  60.440  0.00  0.00            
ATOM   1721  HA  ASP X 111      52.600  80.770  61.170  0.00  0.00            
ATOM   1722  CB  ASP X 111      54.150  79.280  60.960  0.00  0.00            
ATOM   1723  HB1 ASP X 111      54.610  78.840  60.070  0.00  0.00            
ATOM   1724  HB2 ASP X 111      53.900  78.370  61.510  0.00  0.00            
ATOM   1725  CG  ASP X 111      55.070  80.160  61.790  0.00  0.00            
ATOM   1726  OD1 ASP X 111      54.710  80.940  62.700  0.00  0.00            
ATOM   1727  OD2 ASP X 111      56.260  79.950  61.460  0.00  0.00            
ATOM   1728  C   ASP X 111      53.230  80.810  59.180  0.00  0.00            
ATOM   1729  O   ASP X 111      52.890  80.390  58.080  0.00  0.00            
ATOM   1730  N   LEU X 112      53.950  81.920  59.340  0.00  0.00            
ATOM   1731  H   LEU X 112      54.170  82.170  60.290  0.00  0.00            
ATOM   1732  CA  LEU X 112      54.560  82.640  58.240  0.00  0.00            
ATOM   1733  HA  LEU X 112      53.800  82.530  57.470  0.00  0.00            
ATOM   1734  CB  LEU X 112      54.760  84.080  58.690  0.00  0.00            
ATOM   1735  HB1 LEU X 112      55.520  84.060  59.470  0.00  0.00            
ATOM   1736  HB2 LEU X 112      53.840  84.360  59.200  0.00  0.00            
ATOM   1737  CG  LEU X 112      55.190  85.230  57.780  0.00  0.00            
ATOM   1738  HG  LEU X 112      56.170  85.000  57.360  0.00  0.00            
ATOM   1739  CD1 LEU X 112      54.310  85.240  56.540  0.00  0.00            
ATOM   1740 HD11 LEU X 112      53.980  84.250  56.220  0.00  0.00            
ATOM   1741 HD12 LEU X 112      53.410  85.830  56.750  0.00  0.00            
ATOM   1742 HD13 LEU X 112      54.750  85.680  55.640  0.00  0.00            
ATOM   1743  CD2 LEU X 112      55.260  86.600  58.430  0.00  0.00            
ATOM   1744 HD21 LEU X 112      54.250  86.880  58.720  0.00  0.00            
ATOM   1745 HD22 LEU X 112      55.820  86.590  59.370  0.00  0.00            
ATOM   1746 HD23 LEU X 112      55.640  87.430  57.830  0.00  0.00            
ATOM   1747  C   LEU X 112      55.770  81.890  57.690  0.00  0.00            
ATOM   1748  O   LEU X 112      56.860  82.420  57.520  0.00  0.00            
ATOM   1749  N   ASP X 113      55.680  80.580  57.440  0.00  0.00            
ATOM   1750  H   ASP X 113      54.820  80.080  57.640  0.00  0.00            
ATOM   1751  CA  ASP X 113      56.760  79.800  56.870  0.00  0.00            
ATOM   1752  HA  ASP X 113      57.650  80.440  56.850  0.00  0.00            
ATOM   1753  CB  ASP X 113      57.010  78.670  57.860  0.00  0.00            
ATOM   1754  HB1 ASP X 113      56.070  78.140  57.970  0.00  0.00            
ATOM   1755  HB2 ASP X 113      57.260  79.110  58.830  0.00  0.00            
ATOM   1756  CG  ASP X 113      58.110  77.660  57.570  0.00  0.00            
ATOM   1757  OD1 ASP X 113      59.280  78.090  57.490  0.00  0.00            
ATOM   1758  OD2 ASP X 113      57.870  76.450  57.340  0.00  0.00            
ATOM   1759  C   ASP X 113      56.350  79.210  55.530  0.00  0.00            
ATOM   1760  O   ASP X 113      55.160  79.050  55.300  0.00  0.00            
ATOM   1761  N   ARG X 114      57.360  78.760  54.770  0.00  0.00            
ATOM   1762  H   ARG X 114      58.330  78.950  54.990  0.00  0.00            
ATOM   1763  CA  ARG X 114      57.000  78.140  53.510  0.00  0.00            
ATOM   1764  HA  ARG X 114      56.400  78.780  52.870  0.00  0.00            
ATOM   1765  CB  ARG X 114      58.290  77.980  52.700  0.00  0.00            
ATOM   1766  HB1 ARG X 114      58.900  77.270  53.240  0.00  0.00            
ATOM   1767  HB2 ARG X 114      58.860  78.910  52.700  0.00  0.00            
ATOM   1768  CG  ARG X 114      58.150  77.540  51.240  0.00  0.00            
ATOM   1769  HG1 ARG X 114      57.680  78.310  50.640  0.00  0.00            
ATOM   1770  HG2 ARG X 114      57.550  76.630  51.230  0.00  0.00            
ATOM   1771  CD  ARG X 114      59.470  77.270  50.520  0.00  0.00            
ATOM   1772  HD1 ARG X 114      59.270  76.610  49.670  0.00  0.00            
ATOM   1773  HD2 ARG X 114      60.000  76.830  51.360  0.00  0.00            
ATOM   1774  NE  ARG X 114      60.140  78.500  50.120  0.00  0.00            
ATOM   1775  HE  ARG X 114      59.580  79.330  50.200  0.00  0.00            
ATOM   1776  CZ  ARG X 114      61.440  78.580  49.800  0.00  0.00            
ATOM   1777  NH1 ARG X 114      62.230  77.500  49.770  0.00  0.00            
ATOM   1778 HH11 ARG X 114      61.900  76.600  50.090  0.00  0.00            
ATOM   1779 HH12 ARG X 114      63.240  77.550  49.740  0.00  0.00            
ATOM   1780  NH2 ARG X 114      62.070  79.740  49.580  0.00  0.00            
ATOM   1781 HH21 ARG X 114      61.540  80.600  49.640  0.00  0.00            
ATOM   1782 HH22 ARG X 114      63.020  79.720  49.240  0.00  0.00            
ATOM   1783  C   ARG X 114      56.080  76.950  53.720  0.00  0.00            
ATOM   1784  O   ARG X 114      55.160  76.810  52.920  0.00  0.00            
ATOM   1785  N   GLU X 115      56.270  76.120  54.750  0.00  0.00            
ATOM   1786  H   GLU X 115      57.010  76.320  55.400  0.00  0.00            
ATOM   1787  CA  GLU X 115      55.470  74.930  54.980  0.00  0.00            
ATOM   1788  HA  GLU X 115      55.020  74.600  54.040  0.00  0.00            
ATOM   1789  CB  GLU X 115      56.370  73.740  55.290  0.00  0.00            
ATOM   1790  HB1 GLU X 115      56.790  73.970  56.270  0.00  0.00            
ATOM   1791  HB2 GLU X 115      57.200  73.770  54.580  0.00  0.00            
ATOM   1792  CG  GLU X 115      55.750  72.350  55.360  0.00  0.00            
ATOM   1793  HG1 GLU X 115      54.800  72.210  54.850  0.00  0.00            
ATOM   1794  HG2 GLU X 115      55.390  72.290  56.390  0.00  0.00            
ATOM   1795  CD  GLU X 115      56.860  71.320  55.180  0.00  0.00            
ATOM   1796  OE1 GLU X 115      56.810  70.510  54.230  0.00  0.00            
ATOM   1797  OE2 GLU X 115      57.770  71.220  56.030  0.00  0.00            
ATOM   1798  C   GLU X 115      54.280  75.270  55.860  0.00  0.00            
ATOM   1799  O   GLU X 115      53.390  74.460  56.120  0.00  0.00            
ATOM   1800  N   GLY X 116      54.140  76.500  56.360  0.00  0.00            
ATOM   1801  H   GLY X 116      54.760  77.220  56.020  0.00  0.00            
ATOM   1802  CA  GLY X 116      52.900  76.940  56.960  0.00  0.00            
ATOM   1803  HA1 GLY X 116      53.150  77.740  57.650  0.00  0.00            
ATOM   1804  HA2 GLY X 116      52.380  76.250  57.620  0.00  0.00            
ATOM   1805  C   GLY X 116      51.880  77.510  55.980  0.00  0.00            
ATOM   1806  O   GLY X 116      50.680  77.300  56.070  0.00  0.00            
ATOM   1807  N   GLU X 117      52.420  78.210  54.970  0.00  0.00            
ATOM   1808  H   GLU X 117      53.390  78.470  54.970  0.00  0.00            
ATOM   1809  CA  GLU X 117      51.690  78.490  53.750  0.00  0.00            
ATOM   1810  HA  GLU X 117      50.760  79.030  53.900  0.00  0.00            
ATOM   1811  CB  GLU X 117      52.610  79.430  52.970  0.00  0.00            
ATOM   1812  HB1 GLU X 117      53.450  78.820  52.640  0.00  0.00            
ATOM   1813  HB2 GLU X 117      53.010  80.190  53.640  0.00  0.00            
ATOM   1814  CG  GLU X 117      51.910  80.150  51.820  0.00  0.00            
ATOM   1815  HG1 GLU X 117      50.930  79.710  51.640  0.00  0.00            
ATOM   1816  HG2 GLU X 117      52.520  79.880  50.950  0.00  0.00            
ATOM   1817  CD  GLU X 117      51.790  81.620  52.190  0.00  0.00            
ATOM   1818  OE1 GLU X 117      51.340  81.940  53.310  0.00  0.00            
ATOM   1819  OE2 GLU X 117      51.940  82.490  51.310  0.00  0.00            
ATOM   1820  C   GLU X 117      51.240  77.250  53.000  0.00  0.00            
ATOM   1821  O   GLU X 117      50.070  77.160  52.620  0.00  0.00            
ATOM   1822  N   ALA X 118      52.160  76.290  52.910  0.00  0.00            
ATOM   1823  H   ALA X 118      53.100  76.410  53.260  0.00  0.00            
ATOM   1824  CA  ALA X 118      51.830  75.050  52.220  0.00  0.00            
ATOM   1825  HA  ALA X 118      51.330  75.370  51.310  0.00  0.00            
ATOM   1826  CB  ALA X 118      53.150  74.420  51.800  0.00  0.00            
ATOM   1827  HB1 ALA X 118      52.880  73.700  51.030  0.00  0.00            
ATOM   1828  HB2 ALA X 118      53.930  75.080  51.420  0.00  0.00            
ATOM   1829  HB3 ALA X 118      53.610  73.950  52.680  0.00  0.00            
ATOM   1830  C   ALA X 118      50.810  74.190  52.950  0.00  0.00            
ATOM   1831  O   ALA X 118      49.880  73.640  52.350  0.00  0.00            
ATOM   1832  N   ILE X 119      51.050  74.030  54.250  0.00  0.00            
ATOM   1833  H   ILE X 119      51.950  74.270  54.650  0.00  0.00            
ATOM   1834  CA  ILE X 119      49.960  73.430  54.990  0.00  0.00            
ATOM   1835  HA  ILE X 119      49.680  72.470  54.550  0.00  0.00            
ATOM   1836  CB  ILE X 119      50.340  73.070  56.430  0.00  0.00            
ATOM   1837  HB  ILE X 119      51.150  73.680  56.800  0.00  0.00            
ATOM   1838  CG2 ILE X 119      49.250  73.110  57.500  0.00  0.00            
ATOM   1839 HG21 ILE X 119      48.440  72.420  57.270  0.00  0.00            
ATOM   1840 HG22 ILE X 119      49.660  72.990  58.500  0.00  0.00            
ATOM   1841 HG23 ILE X 119      48.740  74.080  57.480  0.00  0.00            
ATOM   1842  CG1 ILE X 119      50.930  71.670  56.510  0.00  0.00            
ATOM   1843 HG11 ILE X 119      50.180  70.970  56.150  0.00  0.00            
ATOM   1844 HG12 ILE X 119      51.180  71.360  57.530  0.00  0.00            
ATOM   1845  CD  ILE X 119      52.140  71.290  55.670  0.00  0.00            
ATOM   1846  HD1 ILE X 119      52.650  70.370  55.960  0.00  0.00            
ATOM   1847  HD2 ILE X 119      51.920  71.270  54.600  0.00  0.00            
ATOM   1848  HD3 ILE X 119      52.850  72.110  55.820  0.00  0.00            
ATOM   1849  C   ILE X 119      48.660  74.210  54.890  0.00  0.00            
ATOM   1850  O   ILE X 119      47.580  73.630  54.890  0.00  0.00            
ATOM   1851  N   ALA X 120      48.630  75.540  54.730  0.00  0.00            
ATOM   1852  H   ALA X 120      49.520  76.000  54.820  0.00  0.00            
ATOM   1853  CA  ALA X 120      47.380  76.240  54.510  0.00  0.00            
ATOM   1854  HA  ALA X 120      46.670  75.910  55.270  0.00  0.00            
ATOM   1855  CB  ALA X 120      47.570  77.750  54.630  0.00  0.00            
ATOM   1856  HB1 ALA X 120      46.590  78.180  54.400  0.00  0.00            
ATOM   1857  HB2 ALA X 120      47.750  78.050  55.660  0.00  0.00            
ATOM   1858  HB3 ALA X 120      48.340  78.010  53.900  0.00  0.00            
ATOM   1859  C   ALA X 120      46.840  76.090  53.100  0.00  0.00            
ATOM   1860  O   ALA X 120      45.630  75.950  52.960  0.00  0.00            
ATOM   1861  N   TRP X 121      47.580  76.060  51.980  0.00  0.00            
ATOM   1862  H   TRP X 121      48.580  76.190  51.980  0.00  0.00            
ATOM   1863  CA  TRP X 121      47.060  75.620  50.700  0.00  0.00            
ATOM   1864  HA  TRP X 121      46.200  76.200  50.390  0.00  0.00            
ATOM   1865  CB  TRP X 121      48.220  75.660  49.710  0.00  0.00            
ATOM   1866  HB1 TRP X 121      48.990  74.920  49.960  0.00  0.00            
ATOM   1867  HB2 TRP X 121      48.660  76.650  49.860  0.00  0.00            
ATOM   1868  CG  TRP X 121      47.870  75.490  48.270  0.00  0.00            
ATOM   1869  CD1 TRP X 121      47.690  74.300  47.660  0.00  0.00            
ATOM   1870  HD1 TRP X 121      47.720  73.330  48.140  0.00  0.00            
ATOM   1871  NE1 TRP X 121      47.310  74.540  46.360  0.00  0.00            
ATOM   1872  HE1 TRP X 121      46.960  73.850  45.700  0.00  0.00            
ATOM   1873  CE2 TRP X 121      47.390  75.870  46.030  0.00  0.00            
ATOM   1874  CZ2 TRP X 121      47.180  76.630  44.870  0.00  0.00            
ATOM   1875  HZ2 TRP X 121      46.840  76.100  43.990  0.00  0.00            
ATOM   1876  CH2 TRP X 121      47.380  78.020  44.870  0.00  0.00            
ATOM   1877  HH2 TRP X 121      47.340  78.660  44.010  0.00  0.00            
ATOM   1878  CZ3 TRP X 121      47.660  78.630  46.100  0.00  0.00            
ATOM   1879  HZ3 TRP X 121      47.790  79.700  46.010  0.00  0.00            
ATOM   1880  CE3 TRP X 121      47.890  77.920  47.280  0.00  0.00            
ATOM   1881  HE3 TRP X 121      48.240  78.400  48.180  0.00  0.00            
ATOM   1882  CD2 TRP X 121      47.750  76.520  47.240  0.00  0.00            
ATOM   1883  C   TRP X 121      46.530  74.190  50.640  0.00  0.00            
ATOM   1884  O   TRP X 121      45.460  74.010  50.070  0.00  0.00            
ATOM   1885  N   HIE X 122      47.110  73.180  51.290  0.00  0.00            
ATOM   1886  H   HIE X 122      48.000  73.320  51.740  0.00  0.00            
ATOM   1887  CA  HIE X 122      46.650  71.810  51.340  0.00  0.00            
ATOM   1888  HA  HIE X 122      46.420  71.440  50.350  0.00  0.00            
ATOM   1889  CB  HIE X 122      47.860  70.950  51.740  0.00  0.00            
ATOM   1890  HB1 HIE X 122      47.600  69.910  51.930  0.00  0.00            
ATOM   1891  HB2 HIE X 122      48.330  71.410  52.610  0.00  0.00            
ATOM   1892  CG  HIE X 122      48.850  70.840  50.620  0.00  0.00            
ATOM   1893  ND1 HIE X 122      48.560  70.560  49.280  0.00  0.00            
ATOM   1894  CE1 HIE X 122      49.690  70.640  48.580  0.00  0.00            
ATOM   1895  HE1 HIE X 122      49.800  70.490  47.520  0.00  0.00            
ATOM   1896  NE2 HIE X 122      50.700  70.880  49.440  0.00  0.00            
ATOM   1897  HE2 HIE X 122      51.670  70.780  49.180  0.00  0.00            
ATOM   1898  CD2 HIE X 122      50.200  71.080  50.710  0.00  0.00            
ATOM   1899  HD2 HIE X 122      50.760  71.250  51.620  0.00  0.00            
ATOM   1900  C   HIE X 122      45.420  71.680  52.230  0.00  0.00            
ATOM   1901  O   HIE X 122      44.400  71.120  51.830  0.00  0.00            
ATOM   1902  N   LEU X 123      45.340  72.380  53.360  0.00  0.00            
ATOM   1903  H   LEU X 123      46.120  72.960  53.610  0.00  0.00            
ATOM   1904  CA  LEU X 123      44.140  72.450  54.180  0.00  0.00            
ATOM   1905  HA  LEU X 123      43.810  71.440  54.400  0.00  0.00            
ATOM   1906  CB  LEU X 123      44.450  73.260  55.440  0.00  0.00            
ATOM   1907  HB1 LEU X 123      43.500  73.640  55.810  0.00  0.00            
ATOM   1908  HB2 LEU X 123      44.940  74.150  55.050  0.00  0.00            
ATOM   1909  CG  LEU X 123      45.240  72.540  56.530  0.00  0.00            
ATOM   1910  HG  LEU X 123      46.190  72.140  56.180  0.00  0.00            
ATOM   1911  CD1 LEU X 123      45.410  73.520  57.690  0.00  0.00            
ATOM   1912 HD11 LEU X 123      46.220  74.250  57.620  0.00  0.00            
ATOM   1913 HD12 LEU X 123      44.430  73.980  57.830  0.00  0.00            
ATOM   1914 HD13 LEU X 123      45.570  72.890  58.570  0.00  0.00            
ATOM   1915  CD2 LEU X 123      44.420  71.370  57.080  0.00  0.00            
ATOM   1916 HD21 LEU X 123      43.410  71.730  57.250  0.00  0.00            
ATOM   1917 HD22 LEU X 123      44.500  70.590  56.320  0.00  0.00            
ATOM   1918 HD23 LEU X 123      44.820  70.870  57.960  0.00  0.00            
ATOM   1919  C   LEU X 123      43.040  73.140  53.390  0.00  0.00            
ATOM   1920  O   LEU X 123      41.900  72.680  53.400  0.00  0.00            
ATOM   1921  N   ARG X 124      43.250  74.220  52.630  0.00  0.00            
ATOM   1922  H   ARG X 124      44.180  74.600  52.590  0.00  0.00            
ATOM   1923  CA  ARG X 124      42.150  74.970  52.040  0.00  0.00            
ATOM   1924  HA  ARG X 124      41.340  75.180  52.730  0.00  0.00            
ATOM   1925  CB  ARG X 124      42.810  76.260  51.550  0.00  0.00            
ATOM   1926  HB1 ARG X 124      43.530  76.000  50.780  0.00  0.00            
ATOM   1927  HB2 ARG X 124      43.380  76.690  52.380  0.00  0.00            
ATOM   1928  CG  ARG X 124      41.810  77.280  51.020  0.00  0.00            
ATOM   1929  HG1 ARG X 124      41.050  77.660  51.700  0.00  0.00            
ATOM   1930  HG2 ARG X 124      41.140  76.910  50.240  0.00  0.00            
ATOM   1931  CD  ARG X 124      42.560  78.460  50.410  0.00  0.00            
ATOM   1932  HD1 ARG X 124      43.260  78.800  51.180  0.00  0.00            
ATOM   1933  HD2 ARG X 124      41.820  79.250  50.350  0.00  0.00            
ATOM   1934  NE  ARG X 124      43.120  78.140  49.090  0.00  0.00            
ATOM   1935  HE  ARG X 124      43.160  77.160  48.840  0.00  0.00            
ATOM   1936  CZ  ARG X 124      43.720  79.020  48.280  0.00  0.00            
ATOM   1937  NH1 ARG X 124      43.890  80.330  48.480  0.00  0.00            
ATOM   1938 HH11 ARG X 124      43.600  80.760  49.340  0.00  0.00            
ATOM   1939 HH12 ARG X 124      44.470  80.770  47.780  0.00  0.00            
ATOM   1940  NH2 ARG X 124      44.310  78.610  47.140  0.00  0.00            
ATOM   1941 HH21 ARG X 124      44.480  77.620  47.140  0.00  0.00            
ATOM   1942 HH22 ARG X 124      44.720  79.220  46.450  0.00  0.00            
ATOM   1943  C   ARG X 124      41.470  74.200  50.910  0.00  0.00            
ATOM   1944  O   ARG X 124      40.260  74.340  50.770  0.00  0.00            
ATOM   1945  N   GLU X 125      42.140  73.320  50.170  0.00  0.00            
ATOM   1946  H   GLU X 125      43.110  73.220  50.440  0.00  0.00            
ATOM   1947  CA  GLU X 125      41.530  72.420  49.220  0.00  0.00            
ATOM   1948  HA  GLU X 125      40.980  72.920  48.420  0.00  0.00            
ATOM   1949  CB  GLU X 125      42.650  71.630  48.540  0.00  0.00            
ATOM   1950  HB1 GLU X 125      42.150  70.860  47.960  0.00  0.00            
ATOM   1951  HB2 GLU X 125      43.200  71.130  49.340  0.00  0.00            
ATOM   1952  CG  GLU X 125      43.470  72.490  47.580  0.00  0.00            
ATOM   1953  HG1 GLU X 125      44.190  71.850  47.070  0.00  0.00            
ATOM   1954  HG2 GLU X 125      43.950  73.320  48.100  0.00  0.00            
ATOM   1955  CD  GLU X 125      42.590  73.110  46.510  0.00  0.00            
ATOM   1956  OE1 GLU X 125      41.850  72.490  45.720  0.00  0.00            
ATOM   1957  OE2 GLU X 125      42.690  74.350  46.390  0.00  0.00            
ATOM   1958  C   GLU X 125      40.520  71.480  49.860  0.00  0.00            
ATOM   1959  O   GLU X 125      39.460  71.170  49.320  0.00  0.00            
ATOM   1960  N   VAL X 126      40.840  71.070  51.090  0.00  0.00            
ATOM   1961  H   VAL X 126      41.600  71.530  51.570  0.00  0.00            
ATOM   1962  CA  VAL X 126      40.190  69.910  51.670  0.00  0.00            
ATOM   1963  HA  VAL X 126      39.750  69.400  50.810  0.00  0.00            
ATOM   1964  CB  VAL X 126      41.070  68.900  52.400  0.00  0.00            
ATOM   1965  HB  VAL X 126      40.440  68.160  52.890  0.00  0.00            
ATOM   1966  CG1 VAL X 126      42.100  68.260  51.490  0.00  0.00            
ATOM   1967 HG11 VAL X 126      41.540  67.680  50.750  0.00  0.00            
ATOM   1968 HG12 VAL X 126      42.660  69.010  50.930  0.00  0.00            
ATOM   1969 HG13 VAL X 126      42.690  67.560  52.090  0.00  0.00            
ATOM   1970  CG2 VAL X 126      41.870  69.600  53.500  0.00  0.00            
ATOM   1971 HG21 VAL X 126      41.240  70.090  54.230  0.00  0.00            
ATOM   1972 HG22 VAL X 126      42.270  68.770  54.070  0.00  0.00            
ATOM   1973 HG23 VAL X 126      42.710  70.190  53.120  0.00  0.00            
ATOM   1974  C   VAL X 126      39.060  70.400  52.560  0.00  0.00            
ATOM   1975  O   VAL X 126      38.140  69.620  52.780  0.00  0.00            
ATOM   1976  N   ILE X 127      39.100  71.690  52.930  0.00  0.00            
ATOM   1977  H   ILE X 127      39.960  72.190  52.760  0.00  0.00            
ATOM   1978  CA  ILE X 127      38.070  72.380  53.680  0.00  0.00            
ATOM   1979  HA  ILE X 127      37.490  71.690  54.300  0.00  0.00            
ATOM   1980  CB  ILE X 127      38.600  73.550  54.490  0.00  0.00            
ATOM   1981  HB  ILE X 127      39.170  74.250  53.870  0.00  0.00            
ATOM   1982  CG2 ILE X 127      37.510  74.320  55.240  0.00  0.00            
ATOM   1983 HG21 ILE X 127      37.090  73.730  56.050  0.00  0.00            
ATOM   1984 HG22 ILE X 127      37.870  75.250  55.690  0.00  0.00            
ATOM   1985 HG23 ILE X 127      36.670  74.510  54.570  0.00  0.00            
ATOM   1986  CG1 ILE X 127      39.540  72.940  55.530  0.00  0.00            
ATOM   1987 HG11 ILE X 127      40.270  72.340  54.980  0.00  0.00            
ATOM   1988 HG12 ILE X 127      38.950  72.380  56.250  0.00  0.00            
ATOM   1989  CD  ILE X 127      40.320  73.820  56.500  0.00  0.00            
ATOM   1990  HD1 ILE X 127      41.190  73.310  56.910  0.00  0.00            
ATOM   1991  HD2 ILE X 127      40.680  74.750  56.060  0.00  0.00            
ATOM   1992  HD3 ILE X 127      39.680  74.160  57.310  0.00  0.00            
ATOM   1993  C   ILE X 127      37.080  72.930  52.660  0.00  0.00            
ATOM   1994  O   ILE X 127      35.890  72.630  52.730  0.00  0.00            
ATOM   1995  N   GLY X 128      37.580  73.610  51.630  0.00  0.00            
ATOM   1996  H   GLY X 128      38.580  73.720  51.560  0.00  0.00            
ATOM   1997  CA  GLY X 128      36.770  74.250  50.610  0.00  0.00            
ATOM   1998  HA1 GLY X 128      37.360  75.050  50.160  0.00  0.00            
ATOM   1999  HA2 GLY X 128      35.970  74.740  51.150  0.00  0.00            
ATOM   2000  C   GLY X 128      36.060  73.430  49.540  0.00  0.00            
ATOM   2001  O   GLY X 128      35.560  74.130  48.660  0.00  0.00            
ATOM   2002  N   GLY X 129      36.000  72.100  49.650  0.00  0.00            
ATOM   2003  H   GLY X 129      36.590  71.730  50.380  0.00  0.00            
ATOM   2004  CA  GLY X 129      35.140  71.240  48.870  0.00  0.00            
ATOM   2005  HA1 GLY X 129      35.490  70.210  49.000  0.00  0.00            
ATOM   2006  HA2 GLY X 129      35.150  71.530  47.820  0.00  0.00            
ATOM   2007  C   GLY X 129      33.710  71.290  49.380  0.00  0.00            
ATOM   2008  O   GLY X 129      32.830  70.900  48.610  0.00  0.00            
ATOM   2009  N   ASP X 130      33.470  71.790  50.600  0.00  0.00            
ATOM   2010  H   ASP X 130      34.260  72.100  51.150  0.00  0.00            
ATOM   2011  CA  ASP X 130      32.130  71.900  51.140  0.00  0.00            
ATOM   2012  HA  ASP X 130      31.520  72.370  50.370  0.00  0.00            
ATOM   2013  CB  ASP X 130      31.580  70.550  51.620  0.00  0.00            
ATOM   2014  HB1 ASP X 130      32.320  70.240  52.350  0.00  0.00            
ATOM   2015  HB2 ASP X 130      31.500  69.790  50.850  0.00  0.00            
ATOM   2016  CG  ASP X 130      30.250  70.550  52.360  0.00  0.00            
ATOM   2017  OD1 ASP X 130      29.300  71.210  51.900  0.00  0.00            
ATOM   2018  OD2 ASP X 130      30.030  69.780  53.330  0.00  0.00            
ATOM   2019  C   ASP X 130      32.000  72.830  52.340  0.00  0.00            
ATOM   2020  O   ASP X 130      31.010  73.550  52.480  0.00  0.00            
ATOM   2021  N   ASP X 131      33.000  72.970  53.210  0.00  0.00            
ATOM   2022  H   ASP X 131      33.960  72.670  53.050  0.00  0.00            
ATOM   2023  CA  ASP X 131      32.960  73.960  54.270  0.00  0.00            
ATOM   2024  HA  ASP X 131      31.930  74.080  54.620  0.00  0.00            
ATOM   2025  CB  ASP X 131      33.800  73.440  55.430  0.00  0.00            
ATOM   2026  HB1 ASP X 131      34.240  74.240  56.020  0.00  0.00            
ATOM   2027  HB2 ASP X 131      34.710  72.900  55.130  0.00  0.00            
ATOM   2028  CG  ASP X 131      33.050  72.460  56.310  0.00  0.00            
ATOM   2029  OD1 ASP X 131      33.140  71.220  56.180  0.00  0.00            
ATOM   2030  OD2 ASP X 131      32.220  72.950  57.100  0.00  0.00            
ATOM   2031  C   ASP X 131      33.370  75.340  53.760  0.00  0.00            
ATOM   2032  O   ASP X 131      33.830  75.500  52.640  0.00  0.00            
ATOM   2033  N   ALA X 132      33.230  76.380  54.590  0.00  0.00            
ATOM   2034  H   ALA X 132      32.920  76.150  55.520  0.00  0.00            
ATOM   2035  CA  ALA X 132      33.750  77.720  54.430  0.00  0.00            
ATOM   2036  HA  ALA X 132      34.010  77.890  53.380  0.00  0.00            
ATOM   2037  CB  ALA X 132      32.690  78.700  54.920  0.00  0.00            
ATOM   2038  HB1 ALA X 132      32.910  79.710  54.590  0.00  0.00            
ATOM   2039  HB2 ALA X 132      31.750  78.520  54.400  0.00  0.00            
ATOM   2040  HB3 ALA X 132      32.590  78.600  56.000  0.00  0.00            
ATOM   2041  C   ALA X 132      35.090  77.940  55.120  0.00  0.00            
ATOM   2042  O   ALA X 132      35.330  77.610  56.280  0.00  0.00            
ATOM   2043  N   ARG X 133      36.020  78.630  54.450  0.00  0.00            
ATOM   2044  H   ARG X 133      35.790  78.930  53.510  0.00  0.00            
ATOM   2045  CA  ARG X 133      37.350  79.040  54.830  0.00  0.00            
ATOM   2046  HA  ARG X 133      37.360  78.820  55.890  0.00  0.00            
ATOM   2047  CB  ARG X 133      38.500  78.190  54.290  0.00  0.00            
ATOM   2048  HB1 ARG X 133      38.470  77.280  54.890  0.00  0.00            
ATOM   2049  HB2 ARG X 133      39.480  78.670  54.300  0.00  0.00            
ATOM   2050  CG  ARG X 133      38.350  77.650  52.870  0.00  0.00            
ATOM   2051  HG1 ARG X 133      37.400  77.120  52.790  0.00  0.00            
ATOM   2052  HG2 ARG X 133      39.060  76.850  52.640  0.00  0.00            
ATOM   2053  CD  ARG X 133      38.410  78.750  51.820  0.00  0.00            
ATOM   2054  HD1 ARG X 133      39.410  79.130  52.000  0.00  0.00            
ATOM   2055  HD2 ARG X 133      37.660  79.530  51.990  0.00  0.00            
ATOM   2056  NE  ARG X 133      38.360  78.330  50.420  0.00  0.00            
ATOM   2057  HE  ARG X 133      37.720  77.550  50.350  0.00  0.00            
ATOM   2058  CZ  ARG X 133      38.930  78.820  49.320  0.00  0.00            
ATOM   2059  NH1 ARG X 133      39.640  79.960  49.350  0.00  0.00            
ATOM   2060 HH11 ARG X 133      39.560  80.590  50.130  0.00  0.00            
ATOM   2061 HH12 ARG X 133      40.060  80.200  48.460  0.00  0.00            
ATOM   2062  NH2 ARG X 133      38.810  78.220  48.130  0.00  0.00            
ATOM   2063 HH21 ARG X 133      38.310  77.360  47.980  0.00  0.00            
ATOM   2064 HH22 ARG X 133      39.300  78.660  47.360  0.00  0.00            
ATOM   2065  C   ARG X 133      37.610  80.540  54.700  0.00  0.00            
ATOM   2066  O   ARG X 133      37.580  81.170  53.650  0.00  0.00            
ATOM   2067  N   TYR X 134      37.940  81.200  55.820  0.00  0.00            
ATOM   2068  H   TYR X 134      38.190  80.650  56.630  0.00  0.00            
ATOM   2069  CA  TYR X 134      38.230  82.610  55.950  0.00  0.00            
ATOM   2070  HA  TYR X 134      37.440  83.160  55.440  0.00  0.00            
ATOM   2071  CB  TYR X 134      38.230  83.000  57.420  0.00  0.00            
ATOM   2072  HB1 TYR X 134      39.110  82.590  57.920  0.00  0.00            
ATOM   2073  HB2 TYR X 134      37.370  82.650  58.000  0.00  0.00            
ATOM   2074  CG  TYR X 134      38.320  84.500  57.490  0.00  0.00            
ATOM   2075  CD1 TYR X 134      37.170  85.300  57.540  0.00  0.00            
ATOM   2076  HD1 TYR X 134      36.180  84.880  57.630  0.00  0.00            
ATOM   2077  CE1 TYR X 134      37.330  86.680  57.720  0.00  0.00            
ATOM   2078  HE1 TYR X 134      36.440  87.290  57.770  0.00  0.00            
ATOM   2079  CZ  TYR X 134      38.580  87.320  57.720  0.00  0.00            
ATOM   2080  OH  TYR X 134      38.680  88.650  57.990  0.00  0.00            
ATOM   2081  HH  TYR X 134      37.820  89.060  58.090  0.00  0.00            
ATOM   2082  CE2 TYR X 134      39.730  86.500  57.710  0.00  0.00            
ATOM   2083  HE2 TYR X 134      40.720  86.940  57.660  0.00  0.00            
ATOM   2084  CD2 TYR X 134      39.570  85.110  57.660  0.00  0.00            
ATOM   2085  HD2 TYR X 134      40.430  84.470  57.730  0.00  0.00            
ATOM   2086  C   TYR X 134      39.580  82.980  55.340  0.00  0.00            
ATOM   2087  O   TYR X 134      40.560  82.270  55.570  0.00  0.00            
ATOM   2088  N   SER X 135      39.710  84.090  54.620  0.00  0.00            
ATOM   2089  H   SER X 135      38.870  84.630  54.480  0.00  0.00            
ATOM   2090  CA  SER X 135      40.920  84.560  53.960  0.00  0.00            
ATOM   2091  HA  SER X 135      41.070  83.940  53.070  0.00  0.00            
ATOM   2092  CB  SER X 135      40.670  85.950  53.390  0.00  0.00            
ATOM   2093  HB1 SER X 135      41.590  86.400  53.010  0.00  0.00            
ATOM   2094  HB2 SER X 135      40.390  86.600  54.230  0.00  0.00            
ATOM   2095  OG  SER X 135      39.580  85.960  52.500  0.00  0.00            
ATOM   2096  HG  SER X 135      38.770  85.790  53.000  0.00  0.00            
ATOM   2097  C   SER X 135      42.130  84.520  54.880  0.00  0.00            
ATOM   2098  O   SER X 135      42.080  84.760  56.090  0.00  0.00            
ATOM   2099  N   ARG X 136      43.330  84.190  54.410  0.00  0.00            
ATOM   2100  H   ARG X 136      43.410  84.330  53.410  0.00  0.00            
ATOM   2101  CA  ARG X 136      44.590  83.950  55.090  0.00  0.00            
ATOM   2102  HA  ARG X 136      44.540  83.000  55.620  0.00  0.00            
ATOM   2103  CB  ARG X 136      45.590  83.780  53.950  0.00  0.00            
ATOM   2104  HB1 ARG X 136      45.410  84.580  53.230  0.00  0.00            
ATOM   2105  HB2 ARG X 136      45.360  82.860  53.420  0.00  0.00            
ATOM   2106  CG  ARG X 136      47.060  83.670  54.350  0.00  0.00            
ATOM   2107  HG1 ARG X 136      47.380  84.580  54.860  0.00  0.00            
ATOM   2108  HG2 ARG X 136      47.640  83.570  53.430  0.00  0.00            
ATOM   2109  CD  ARG X 136      47.440  82.540  55.300  0.00  0.00            
ATOM   2110  HD1 ARG X 136      46.930  81.660  54.890  0.00  0.00            
ATOM   2111  HD2 ARG X 136      47.240  82.890  56.310  0.00  0.00            
ATOM   2112  NE  ARG X 136      48.870  82.230  55.230  0.00  0.00            
ATOM   2113  HE  ARG X 136      49.360  82.330  54.350  0.00  0.00            
ATOM   2114  CZ  ARG X 136      49.530  81.580  56.200  0.00  0.00            
ATOM   2115  NH1 ARG X 136      48.990  81.380  57.410  0.00  0.00            
ATOM   2116 HH11 ARG X 136      48.140  81.880  57.610  0.00  0.00            
ATOM   2117 HH12 ARG X 136      49.450  80.800  58.100  0.00  0.00            
ATOM   2118  NH2 ARG X 136      50.780  81.170  55.970  0.00  0.00            
ATOM   2119 HH21 ARG X 136      51.230  81.370  55.090  0.00  0.00            
ATOM   2120 HH22 ARG X 136      51.300  80.610  56.630  0.00  0.00            
ATOM   2121  C   ARG X 136      45.030  85.080  56.020  0.00  0.00            
ATOM   2122  O   ARG X 136      44.960  86.270  55.710  0.00  0.00            
ATOM   2123  N   VAL X 137      45.570  84.580  57.130  0.00  0.00            
ATOM   2124  H   VAL X 137      45.260  83.650  57.390  0.00  0.00            
ATOM   2125  CA  VAL X 137      46.190  85.410  58.140  0.00  0.00            
ATOM   2126  HA  VAL X 137      46.280  86.410  57.710  0.00  0.00            
ATOM   2127  CB  VAL X 137      45.260  85.530  59.340  0.00  0.00            
ATOM   2128  HB  VAL X 137      45.770  85.900  60.230  0.00  0.00            
ATOM   2129  CG1 VAL X 137      44.120  86.500  59.030  0.00  0.00            
ATOM   2130 HG11 VAL X 137      43.440  86.030  58.330  0.00  0.00            
ATOM   2131 HG12 VAL X 137      43.630  86.730  59.970  0.00  0.00            
ATOM   2132 HG13 VAL X 137      44.500  87.390  58.530  0.00  0.00            
ATOM   2133  CG2 VAL X 137      44.670  84.190  59.770  0.00  0.00            
ATOM   2134 HG21 VAL X 137      44.120  83.750  58.930  0.00  0.00            
ATOM   2135 HG22 VAL X 137      45.560  83.600  59.990  0.00  0.00            
ATOM   2136 HG23 VAL X 137      44.110  84.300  60.690  0.00  0.00            
ATOM   2137  C   VAL X 137      47.600  85.010  58.570  0.00  0.00            
ATOM   2138  O   VAL X 137      47.980  83.840  58.550  0.00  0.00            
ATOM   2139  N   VAL X 138      48.400  86.020  58.890  0.00  0.00            
ATOM   2140  H   VAL X 138      48.130  86.980  58.720  0.00  0.00            
ATOM   2141  CA  VAL X 138      49.810  85.820  59.170  0.00  0.00            
ATOM   2142  HA  VAL X 138      50.050  84.810  59.510  0.00  0.00            
ATOM   2143  CB  VAL X 138      50.670  85.860  57.910  0.00  0.00            
ATOM   2144  HB  VAL X 138      51.700  86.050  58.220  0.00  0.00            
ATOM   2145  CG1 VAL X 138      50.790  84.540  57.160  0.00  0.00            
ATOM   2146 HG11 VAL X 138      51.570  84.610  56.400  0.00  0.00            
ATOM   2147 HG12 VAL X 138      50.860  83.640  57.770  0.00  0.00            
ATOM   2148 HG13 VAL X 138      49.970  84.440  56.450  0.00  0.00            
ATOM   2149  CG2 VAL X 138      50.330  86.990  56.950  0.00  0.00            
ATOM   2150 HG21 VAL X 138      49.380  86.840  56.440  0.00  0.00            
ATOM   2151 HG22 VAL X 138      50.300  87.890  57.570  0.00  0.00            
ATOM   2152 HG23 VAL X 138      51.130  87.240  56.250  0.00  0.00            
ATOM   2153  C   VAL X 138      50.300  86.860  60.170  0.00  0.00            
ATOM   2154  O   VAL X 138      49.970  88.050  60.180  0.00  0.00            
ATOM   2155  N   PHE X 139      51.250  86.460  61.020  0.00  0.00            
ATOM   2156  H   PHE X 139      51.570  85.510  60.910  0.00  0.00            
ATOM   2157  CA  PHE X 139      51.750  87.210  62.160  0.00  0.00            
ATOM   2158  HA  PHE X 139      52.030  88.190  61.790  0.00  0.00            
ATOM   2159  CB  PHE X 139      50.740  87.270  63.300  0.00  0.00            
ATOM   2160  HB1 PHE X 139      50.000  88.040  63.070  0.00  0.00            
ATOM   2161  HB2 PHE X 139      51.320  87.510  64.180  0.00  0.00            
ATOM   2162  CG  PHE X 139      49.990  85.990  63.560  0.00  0.00            
ATOM   2163  CD1 PHE X 139      48.740  85.800  62.950  0.00  0.00            
ATOM   2164  HD1 PHE X 139      48.340  86.490  62.230  0.00  0.00            
ATOM   2165  CE1 PHE X 139      48.120  84.570  63.200  0.00  0.00            
ATOM   2166  HE1 PHE X 139      47.210  84.340  62.670  0.00  0.00            
ATOM   2167  CZ  PHE X 139      48.700  83.550  63.960  0.00  0.00            
ATOM   2168  HZ  PHE X 139      48.200  82.600  64.060  0.00  0.00            
ATOM   2169  CE2 PHE X 139      49.930  83.780  64.580  0.00  0.00            
ATOM   2170  HE2 PHE X 139      50.230  82.960  65.210  0.00  0.00            
ATOM   2171  CD2 PHE X 139      50.530  85.050  64.450  0.00  0.00            
ATOM   2172  HD2 PHE X 139      51.440  85.240  64.980  0.00  0.00            
ATOM   2173  C   PHE X 139      53.100  86.660  62.610  0.00  0.00            
ATOM   2174  O   PHE X 139      53.200  85.460  62.840  0.00  0.00            
ATOM   2175  N   ASN X 140      54.160  87.460  62.730  0.00  0.00            
ATOM   2176  H   ASN X 140      53.970  88.440  62.580  0.00  0.00            
ATOM   2177  CA  ASN X 140      55.510  87.030  63.040  0.00  0.00            
ATOM   2178  HA  ASN X 140      55.700  86.200  62.360  0.00  0.00            
ATOM   2179  CB  ASN X 140      56.500  88.130  62.670  0.00  0.00            
ATOM   2180  HB1 ASN X 140      56.430  88.270  61.590  0.00  0.00            
ATOM   2181  HB2 ASN X 140      57.540  87.870  62.870  0.00  0.00            
ATOM   2182  CG  ASN X 140      56.180  89.440  63.380  0.00  0.00            
ATOM   2183  OD1 ASN X 140      55.200  89.560  64.110  0.00  0.00            
ATOM   2184  ND2 ASN X 140      56.990  90.480  63.170  0.00  0.00            
ATOM   2185 HD21 ASN X 140      57.660  90.590  62.420  0.00  0.00            
ATOM   2186 HD22 ASN X 140      56.700  91.330  63.620  0.00  0.00            
ATOM   2187  C   ASN X 140      55.760  86.510  64.450  0.00  0.00            
ATOM   2188  O   ASN X 140      56.720  85.790  64.690  0.00  0.00            
ATOM   2189  N   GLU X 141      54.960  86.960  65.420  0.00  0.00            
ATOM   2190  H   GLU X 141      54.180  87.500  65.080  0.00  0.00            
ATOM   2191  CA  GLU X 141      54.960  86.530  66.810  0.00  0.00            
ATOM   2192  HA  GLU X 141      55.410  85.540  66.860  0.00  0.00            
ATOM   2193  CB  GLU X 141      55.780  87.570  67.560  0.00  0.00            
ATOM   2194  HB1 GLU X 141      56.740  87.580  67.040  0.00  0.00            
ATOM   2195  HB2 GLU X 141      55.930  87.190  68.570  0.00  0.00            
ATOM   2196  CG  GLU X 141      55.200  88.980  67.600  0.00  0.00            
ATOM   2197  HG1 GLU X 141      54.210  88.910  68.050  0.00  0.00            
ATOM   2198  HG2 GLU X 141      55.060  89.230  66.550  0.00  0.00            
ATOM   2199  CD  GLU X 141      56.060  89.930  68.420  0.00  0.00            
ATOM   2200  OE1 GLU X 141      56.960  89.450  69.150  0.00  0.00            
ATOM   2201  OE2 GLU X 141      55.750  91.140  68.330  0.00  0.00            
ATOM   2202  C   GLU X 141      53.530  86.500  67.340  0.00  0.00            
ATOM   2203  O   GLU X 141      52.560  86.850  66.680  0.00  0.00            
ATOM   2204  N   ILE X 142      53.360  85.970  68.560  0.00  0.00            
ATOM   2205  H   ILE X 142      54.180  85.670  69.080  0.00  0.00            
ATOM   2206  CA  ILE X 142      52.030  85.820  69.110  0.00  0.00            
ATOM   2207  HA  ILE X 142      51.280  86.250  68.460  0.00  0.00            
ATOM   2208  CB  ILE X 142      51.660  84.350  69.270  0.00  0.00            
ATOM   2209  HB  ILE X 142      52.470  83.820  69.780  0.00  0.00            
ATOM   2210  CG2 ILE X 142      50.320  84.170  69.990  0.00  0.00            
ATOM   2211 HG21 ILE X 142      49.490  84.710  69.520  0.00  0.00            
ATOM   2212 HG22 ILE X 142      50.100  83.100  70.000  0.00  0.00            
ATOM   2213 HG23 ILE X 142      50.440  84.470  71.030  0.00  0.00            
ATOM   2214  CG1 ILE X 142      51.650  83.730  67.880  0.00  0.00            
ATOM   2215 HG11 ILE X 142      52.600  83.860  67.350  0.00  0.00            
ATOM   2216 HG12 ILE X 142      50.880  84.260  67.310  0.00  0.00            
ATOM   2217  CD  ILE X 142      51.390  82.230  67.890  0.00  0.00            
ATOM   2218  HD1 ILE X 142      51.930  81.720  67.090  0.00  0.00            
ATOM   2219  HD2 ILE X 142      51.650  81.720  68.820  0.00  0.00            
ATOM   2220  HD3 ILE X 142      50.320  82.100  67.700  0.00  0.00            
ATOM   2221  C   ILE X 142      52.020  86.600  70.420  0.00  0.00            
ATOM   2222  O   ILE X 142      52.370  86.040  71.460  0.00  0.00            
ATOM   2223  N   THR X 143      51.580  87.850  70.270  0.00  0.00            
ATOM   2224  H   THR X 143      51.310  88.130  69.330  0.00  0.00            
ATOM   2225  CA  THR X 143      51.330  88.760  71.360  0.00  0.00            
ATOM   2226  HA  THR X 143      51.400  88.260  72.330  0.00  0.00            
ATOM   2227  CB  THR X 143      52.450  89.800  71.290  0.00  0.00            
ATOM   2228  HB  THR X 143      52.240  90.600  72.000  0.00  0.00            
ATOM   2229  CG2 THR X 143      53.890  89.380  71.560  0.00  0.00            
ATOM   2230 HG21 THR X 143      54.300  88.730  70.790  0.00  0.00            
ATOM   2231 HG22 THR X 143      54.620  90.180  71.730  0.00  0.00            
ATOM   2232 HG23 THR X 143      53.840  88.880  72.520  0.00  0.00            
ATOM   2233  OG1 THR X 143      52.470  90.530  70.080  0.00  0.00            
ATOM   2234  HG1 THR X 143      53.320  90.980  70.020  0.00  0.00            
ATOM   2235  C   THR X 143      50.000  89.490  71.190  0.00  0.00            
ATOM   2236  O   THR X 143      49.480  89.360  70.090  0.00  0.00            
ATOM   2237  N   LYS X 144      49.510  90.300  72.130  0.00  0.00            
ATOM   2238  H   LYS X 144      50.020  90.470  72.990  0.00  0.00            
ATOM   2239  CA  LYS X 144      48.440  91.250  71.930  0.00  0.00            
ATOM   2240  HA  LYS X 144      47.640  90.580  71.620  0.00  0.00            
ATOM   2241  CB  LYS X 144      48.090  91.940  73.250  0.00  0.00            
ATOM   2242  HB1 LYS X 144      48.880  92.670  73.420  0.00  0.00            
ATOM   2243  HB2 LYS X 144      48.180  91.140  73.990  0.00  0.00            
ATOM   2244  CG  LYS X 144      46.740  92.610  73.480  0.00  0.00            
ATOM   2245  HG1 LYS X 144      45.960  91.850  73.370  0.00  0.00            
ATOM   2246  HG2 LYS X 144      46.590  93.360  72.700  0.00  0.00            
ATOM   2247  CD  LYS X 144      46.640  93.300  74.830  0.00  0.00            
ATOM   2248  HD1 LYS X 144      47.340  94.130  74.820  0.00  0.00            
ATOM   2249  HD2 LYS X 144      46.940  92.680  75.680  0.00  0.00            
ATOM   2250  CE  LYS X 144      45.220  93.830  75.020  0.00  0.00            
ATOM   2251  HE1 LYS X 144      44.630  92.920  75.100  0.00  0.00            
ATOM   2252  HE2 LYS X 144      44.970  94.450  74.160  0.00  0.00            
ATOM   2253  NZ  LYS X 144      45.130  94.700  76.190  0.00  0.00            
ATOM   2254  HZ1 LYS X 144      44.150  94.940  76.240  0.00  0.00            
ATOM   2255  HZ2 LYS X 144      45.520  94.300  77.040  0.00  0.00            
ATOM   2256  HZ3 LYS X 144      45.680  95.530  76.000  0.00  0.00            
ATOM   2257  C   LYS X 144      48.610  92.270  70.810  0.00  0.00            
ATOM   2258  O   LYS X 144      47.750  92.480  69.960  0.00  0.00            
ATOM   2259  N   ASN X 145      49.850  92.750  70.720  0.00  0.00            
ATOM   2260  H   ASN X 145      50.510  92.530  71.450  0.00  0.00            
ATOM   2261  CA  ASN X 145      50.210  93.750  69.730  0.00  0.00            
ATOM   2262  HA  ASN X 145      49.360  94.420  69.700  0.00  0.00            
ATOM   2263  CB  ASN X 145      51.470  94.480  70.200  0.00  0.00            
ATOM   2264  HB1 ASN X 145      52.330  93.820  70.150  0.00  0.00            
ATOM   2265  HB2 ASN X 145      51.200  94.790  71.210  0.00  0.00            
ATOM   2266  CG  ASN X 145      51.930  95.730  69.450  0.00  0.00            
ATOM   2267  OD1 ASN X 145      51.740  96.850  69.900  0.00  0.00            
ATOM   2268  ND2 ASN X 145      52.580  95.590  68.290  0.00  0.00            
ATOM   2269 HD21 ASN X 145      52.880  94.680  67.970  0.00  0.00            
ATOM   2270 HD22 ASN X 145      52.700  96.430  67.740  0.00  0.00            
ATOM   2271  C   ASN X 145      50.380  93.180  68.330  0.00  0.00            
ATOM   2272  O   ASN X 145      49.920  93.850  67.400  0.00  0.00            
ATOM   2273  N   ALA X 146      50.710  91.900  68.170  0.00  0.00            
ATOM   2274  H   ALA X 146      51.010  91.330  68.950  0.00  0.00            
ATOM   2275  CA  ALA X 146      50.800  91.270  66.860  0.00  0.00            
ATOM   2276  HA  ALA X 146      51.130  91.960  66.090  0.00  0.00            
ATOM   2277  CB  ALA X 146      51.780  90.110  67.010  0.00  0.00            
ATOM   2278  HB1 ALA X 146      51.980  89.650  66.050  0.00  0.00            
ATOM   2279  HB2 ALA X 146      52.680  90.600  67.360  0.00  0.00            
ATOM   2280  HB3 ALA X 146      51.310  89.410  67.710  0.00  0.00            
ATOM   2281  C   ALA X 146      49.430  90.790  66.410  0.00  0.00            
ATOM   2282  O   ALA X 146      48.950  91.220  65.360  0.00  0.00            
ATOM   2283  N   ILE X 147      48.690  89.980  67.160  0.00  0.00            
ATOM   2284  H   ILE X 147      48.810  89.910  68.160  0.00  0.00            
ATOM   2285  CA  ILE X 147      47.450  89.320  66.790  0.00  0.00            
ATOM   2286  HA  ILE X 147      47.720  88.770  65.890  0.00  0.00            
ATOM   2287  CB  ILE X 147      47.020  88.360  67.890  0.00  0.00            
ATOM   2288  HB  ILE X 147      47.020  88.770  68.900  0.00  0.00            
ATOM   2289  CG2 ILE X 147      45.680  87.670  67.680  0.00  0.00            
ATOM   2290 HG21 ILE X 147      45.740  87.140  66.730  0.00  0.00            
ATOM   2291 HG22 ILE X 147      45.560  87.060  68.580  0.00  0.00            
ATOM   2292 HG23 ILE X 147      44.820  88.330  67.540  0.00  0.00            
ATOM   2293  CG1 ILE X 147      48.050  87.240  68.050  0.00  0.00            
ATOM   2294 HG11 ILE X 147      47.630  86.490  68.720  0.00  0.00            
ATOM   2295 HG12 ILE X 147      48.900  87.710  68.530  0.00  0.00            
ATOM   2296  CD  ILE X 147      48.490  86.490  66.800  0.00  0.00            
ATOM   2297  HD1 ILE X 147      47.650  86.300  66.130  0.00  0.00            
ATOM   2298  HD2 ILE X 147      49.080  87.100  66.110  0.00  0.00            
ATOM   2299  HD3 ILE X 147      49.100  85.610  66.990  0.00  0.00            
ATOM   2300  C   ILE X 147      46.320  90.260  66.380  0.00  0.00            
ATOM   2301  O   ILE X 147      45.690  90.140  65.330  0.00  0.00            
ATOM   2302  N   ARG X 148      45.980  91.320  67.120  0.00  0.00            
ATOM   2303  H   ARG X 148      46.520  91.360  67.970  0.00  0.00            
ATOM   2304  CA  ARG X 148      44.880  92.250  66.960  0.00  0.00            
ATOM   2305  HA  ARG X 148      44.080  91.690  66.460  0.00  0.00            
ATOM   2306  CB  ARG X 148      44.320  92.770  68.280  0.00  0.00            
ATOM   2307  HB1 ARG X 148      43.520  93.470  68.040  0.00  0.00            
ATOM   2308  HB2 ARG X 148      45.060  93.370  68.810  0.00  0.00            
ATOM   2309  CG  ARG X 148      43.790  91.670  69.200  0.00  0.00            
ATOM   2310  HG1 ARG X 148      44.630  91.020  69.410  0.00  0.00            
ATOM   2311  HG2 ARG X 148      42.930  91.130  68.790  0.00  0.00            
ATOM   2312  CD  ARG X 148      43.320  92.320  70.500  0.00  0.00            
ATOM   2313  HD1 ARG X 148      42.480  92.950  70.220  0.00  0.00            
ATOM   2314  HD2 ARG X 148      44.100  93.020  70.820  0.00  0.00            
ATOM   2315  NE  ARG X 148      43.070  91.360  71.570  0.00  0.00            
ATOM   2316  HE  ARG X 148      43.400  90.420  71.390  0.00  0.00            
ATOM   2317  CZ  ARG X 148      42.640  91.620  72.810  0.00  0.00            
ATOM   2318  NH1 ARG X 148      42.280  92.840  73.240  0.00  0.00            
ATOM   2319 HH11 ARG X 148      42.190  93.610  72.590  0.00  0.00            
ATOM   2320 HH12 ARG X 148      41.780  92.940  74.110  0.00  0.00            
ATOM   2321  NH2 ARG X 148      42.410  90.570  73.620  0.00  0.00            
ATOM   2322 HH21 ARG X 148      42.380  89.650  73.220  0.00  0.00            
ATOM   2323 HH22 ARG X 148      41.940  90.650  74.510  0.00  0.00            
ATOM   2324  C   ARG X 148      45.160  93.330  65.930  0.00  0.00            
ATOM   2325  O   ARG X 148      44.180  94.000  65.600  0.00  0.00            
ATOM   2326  N   GLN X 149      46.340  93.380  65.320  0.00  0.00            
ATOM   2327  H   GLN X 149      47.060  92.750  65.660  0.00  0.00            
ATOM   2328  CA  GLN X 149      46.550  94.010  64.040  0.00  0.00            
ATOM   2329  HA  GLN X 149      45.620  94.460  63.680  0.00  0.00            
ATOM   2330  CB  GLN X 149      47.490  95.190  64.290  0.00  0.00            
ATOM   2331  HB1 GLN X 149      47.830  95.510  63.310  0.00  0.00            
ATOM   2332  HB2 GLN X 149      48.330  94.890  64.910  0.00  0.00            
ATOM   2333  CG  GLN X 149      46.680  96.270  65.020  0.00  0.00            
ATOM   2334  HG1 GLN X 149      47.440  97.010  65.270  0.00  0.00            
ATOM   2335  HG2 GLN X 149      46.160  95.910  65.900  0.00  0.00            
ATOM   2336  CD  GLN X 149      45.650  97.010  64.180  0.00  0.00            
ATOM   2337  OE1 GLN X 149      45.570  96.800  62.970  0.00  0.00            
ATOM   2338  NE2 GLN X 149      44.930  97.950  64.790  0.00  0.00            
ATOM   2339 HE21 GLN X 149      44.870  97.780  65.780  0.00  0.00            
ATOM   2340 HE22 GLN X 149      44.150  98.270  64.230  0.00  0.00            
ATOM   2341  C   GLN X 149      47.030  93.070  62.940  0.00  0.00            
ATOM   2342  O   GLN X 149      47.930  93.370  62.150  0.00  0.00            
ATOM   2343  N   ALA X 150      46.570  91.820  62.920  0.00  0.00            
ATOM   2344  H   ALA X 150      46.090  91.460  63.730  0.00  0.00            
ATOM   2345  CA  ALA X 150      46.790  90.840  61.880  0.00  0.00            
ATOM   2346  HA  ALA X 150      47.230  91.280  60.980  0.00  0.00            
ATOM   2347  CB  ALA X 150      47.920  89.900  62.320  0.00  0.00            
ATOM   2348  HB1 ALA X 150      47.730  89.650  63.360  0.00  0.00            
ATOM   2349  HB2 ALA X 150      47.970  89.010  61.690  0.00  0.00            
ATOM   2350  HB3 ALA X 150      48.800  90.540  62.250  0.00  0.00            
ATOM   2351  C   ALA X 150      45.520  90.080  61.530  0.00  0.00            
ATOM   2352  O   ALA X 150      45.250  89.930  60.340  0.00  0.00            
ATOM   2353  N   PHE X 151      44.660  89.650  62.460  0.00  0.00            
ATOM   2354  H   PHE X 151      44.840  89.680  63.450  0.00  0.00            
ATOM   2355  CA  PHE X 151      43.430  88.970  62.100  0.00  0.00            
ATOM   2356  HA  PHE X 151      43.670  88.070  61.530  0.00  0.00            
ATOM   2357  CB  PHE X 151      42.810  88.390  63.370  0.00  0.00            
ATOM   2358  HB1 PHE X 151      41.720  88.400  63.280  0.00  0.00            
ATOM   2359  HB2 PHE X 151      42.960  88.970  64.280  0.00  0.00            
ATOM   2360  CG  PHE X 151      43.250  86.960  63.590  0.00  0.00            
ATOM   2361  CD1 PHE X 151      44.430  86.620  64.270  0.00  0.00            
ATOM   2362  HD1 PHE X 151      45.140  87.340  64.650  0.00  0.00            
ATOM   2363  CE1 PHE X 151      44.850  85.280  64.280  0.00  0.00            
ATOM   2364  HE1 PHE X 151      45.830  85.170  64.720  0.00  0.00            
ATOM   2365  CZ  PHE X 151      44.040  84.250  63.770  0.00  0.00            
ATOM   2366  HZ  PHE X 151      44.390  83.240  63.890  0.00  0.00            
ATOM   2367  CE2 PHE X 151      42.800  84.610  63.240  0.00  0.00            
ATOM   2368  HE2 PHE X 151      42.110  83.870  62.850  0.00  0.00            
ATOM   2369  CD2 PHE X 151      42.430  85.950  63.080  0.00  0.00            
ATOM   2370  HD2 PHE X 151      41.450  86.200  62.700  0.00  0.00            
ATOM   2371  C   PHE X 151      42.380  89.820  61.410  0.00  0.00            
ATOM   2372  O   PHE X 151      41.630  89.360  60.540  0.00  0.00            
ATOM   2373  N   ASN X 152      42.410  91.120  61.740  0.00  0.00            
ATOM   2374  H   ASN X 152      43.030  91.360  62.500  0.00  0.00            
ATOM   2375  CA  ASN X 152      41.670  92.190  61.110  0.00  0.00            
ATOM   2376  HA  ASN X 152      40.640  91.850  61.010  0.00  0.00            
ATOM   2377  CB  ASN X 152      41.680  93.440  61.990  0.00  0.00            
ATOM   2378  HB1 ASN X 152      41.200  93.250  62.950  0.00  0.00            
ATOM   2379  HB2 ASN X 152      41.040  94.140  61.470  0.00  0.00            
ATOM   2380  CG  ASN X 152      42.930  94.280  62.210  0.00  0.00            
ATOM   2381  OD1 ASN X 152      44.060  93.790  62.150  0.00  0.00            
ATOM   2382  ND2 ASN X 152      42.830  95.580  62.480  0.00  0.00            
ATOM   2383 HD21 ASN X 152      41.960  96.080  62.330  0.00  0.00            
ATOM   2384 HD22 ASN X 152      43.660  96.130  62.620  0.00  0.00            
ATOM   2385  C   ASN X 152      42.140  92.570  59.700  0.00  0.00            
ATOM   2386  O   ASN X 152      41.440  93.300  59.010  0.00  0.00            
ATOM   2387  N   LYS X 153      43.310  92.110  59.260  0.00  0.00            
ATOM   2388  H   LYS X 153      43.860  91.610  59.950  0.00  0.00            
ATOM   2389  CA  LYS X 153      43.890  92.420  57.970  0.00  0.00            
ATOM   2390  HA  LYS X 153      43.130  92.980  57.420  0.00  0.00            
ATOM   2391  CB  LYS X 153      44.970  93.460  58.260  0.00  0.00            
ATOM   2392  HB1 LYS X 153      45.590  93.580  57.370  0.00  0.00            
ATOM   2393  HB2 LYS X 153      45.640  93.060  59.010  0.00  0.00            
ATOM   2394  CG  LYS X 153      44.410  94.820  58.660  0.00  0.00            
ATOM   2395  HG1 LYS X 153      43.700  94.650  59.470  0.00  0.00            
ATOM   2396  HG2 LYS X 153      43.930  95.220  57.760  0.00  0.00            
ATOM   2397  CD  LYS X 153      45.520  95.760  59.100  0.00  0.00            
ATOM   2398  HD1 LYS X 153      46.330  95.790  58.370  0.00  0.00            
ATOM   2399  HD2 LYS X 153      45.920  95.380  60.040  0.00  0.00            
ATOM   2400  CE  LYS X 153      44.960  97.170  59.270  0.00  0.00            
ATOM   2401  HE1 LYS X 153      43.930  97.080  59.640  0.00  0.00            
ATOM   2402  HE2 LYS X 153      44.930  97.770  58.360  0.00  0.00            
ATOM   2403  NZ  LYS X 153      45.710  97.780  60.370  0.00  0.00            
ATOM   2404  HZ1 LYS X 153      45.250  98.630  60.670  0.00  0.00            
ATOM   2405  HZ2 LYS X 153      45.760  97.250  61.230  0.00  0.00            
ATOM   2406  HZ3 LYS X 153      46.620  98.080  60.040  0.00  0.00            
ATOM   2407  C   LYS X 153      44.370  91.200  57.190  0.00  0.00            
ATOM   2408  O   LYS X 153      45.590  91.130  57.060  0.00  0.00            
ATOM   2409  N   PRO X 154      43.590  90.200  56.790  0.00  0.00            
ATOM   2410  CD  PRO X 154      42.140  90.250  56.850  0.00  0.00            
ATOM   2411  HD1 PRO X 154      41.840  91.280  56.640  0.00  0.00            
ATOM   2412  HD2 PRO X 154      41.790  89.920  57.820  0.00  0.00            
ATOM   2413  CG  PRO X 154      41.630  89.280  55.780  0.00  0.00            
ATOM   2414  HG1 PRO X 154      41.620  89.700  54.780  0.00  0.00            
ATOM   2415  HG2 PRO X 154      40.620  88.920  56.010  0.00  0.00            
ATOM   2416  CB  PRO X 154      42.670  88.170  55.910  0.00  0.00            
ATOM   2417  HB1 PRO X 154      42.720  87.430  55.110  0.00  0.00            
ATOM   2418  HB2 PRO X 154      42.440  87.670  56.850  0.00  0.00            
ATOM   2419  CA  PRO X 154      43.950  88.980  56.090  0.00  0.00            
ATOM   2420  HA  PRO X 154      44.670  88.360  56.620  0.00  0.00            
ATOM   2421  C   PRO X 154      44.570  89.300  54.740  0.00  0.00            
ATOM   2422  O   PRO X 154      44.450  90.400  54.210  0.00  0.00            
ATOM   2423  N   GLY X 155      45.330  88.390  54.140  0.00  0.00            
ATOM   2424  H   GLY X 155      45.470  87.550  54.690  0.00  0.00            
ATOM   2425  CA  GLY X 155      45.980  88.500  52.850  0.00  0.00            
ATOM   2426  HA1 GLY X 155      47.060  88.530  53.030  0.00  0.00            
ATOM   2427  HA2 GLY X 155      45.820  89.500  52.440  0.00  0.00            
ATOM   2428  C   GLY X 155      45.570  87.410  51.870  0.00  0.00            
ATOM   2429  O   GLY X 155      44.410  87.000  51.850  0.00  0.00            
ATOM   2430  N   GLU X 156      46.500  86.900  51.070  0.00  0.00            
ATOM   2431  H   GLU X 156      47.450  87.230  51.120  0.00  0.00            
ATOM   2432  CA  GLU X 156      46.330  85.690  50.290  0.00  0.00            
ATOM   2433  HA  GLU X 156      45.540  85.140  50.780  0.00  0.00            
ATOM   2434  CB  GLU X 156      45.870  86.140  48.910  0.00  0.00            
ATOM   2435  HB1 GLU X 156      46.640  86.700  48.380  0.00  0.00            
ATOM   2436  HB2 GLU X 156      45.010  86.810  48.990  0.00  0.00            
ATOM   2437  CG  GLU X 156      45.380  85.040  47.970  0.00  0.00            
ATOM   2438  HG1 GLU X 156      46.210  84.350  47.800  0.00  0.00            
ATOM   2439  HG2 GLU X 156      45.080  85.470  47.020  0.00  0.00            
ATOM   2440  CD  GLU X 156      44.230  84.280  48.610  0.00  0.00            
ATOM   2441  OE1 GLU X 156      44.500  83.460  49.510  0.00  0.00            
ATOM   2442  OE2 GLU X 156      43.080  84.690  48.310  0.00  0.00            
ATOM   2443  C   GLU X 156      47.500  84.710  50.320  0.00  0.00            
ATOM   2444  O   GLU X 156      48.570  85.120  50.790  0.00  0.00            
ATOM   2445  N   LEU X 157      47.380  83.470  49.850  0.00  0.00            
ATOM   2446  H   LEU X 157      46.490  83.100  49.560  0.00  0.00            
ATOM   2447  CA  LEU X 157      48.440  82.490  49.780  0.00  0.00            
ATOM   2448  HA  LEU X 157      49.190  82.670  50.560  0.00  0.00            
ATOM   2449  CB  LEU X 157      47.820  81.100  49.940  0.00  0.00            
ATOM   2450  HB1 LEU X 157      48.540  80.330  49.670  0.00  0.00            
ATOM   2451  HB2 LEU X 157      46.990  80.920  49.270  0.00  0.00            
ATOM   2452  CG  LEU X 157      47.210  80.810  51.310  0.00  0.00            
ATOM   2453  HG  LEU X 157      46.510  81.560  51.670  0.00  0.00            
ATOM   2454  CD1 LEU X 157      46.460  79.490  51.200  0.00  0.00            
ATOM   2455 HD11 LEU X 157      45.610  79.540  50.510  0.00  0.00            
ATOM   2456 HD12 LEU X 157      47.070  78.650  50.870  0.00  0.00            
ATOM   2457 HD13 LEU X 157      46.030  79.220  52.160  0.00  0.00            
ATOM   2458  CD2 LEU X 157      48.280  80.490  52.350  0.00  0.00            
ATOM   2459 HD21 LEU X 157      47.860  80.210  53.320  0.00  0.00            
ATOM   2460 HD22 LEU X 157      48.870  79.690  51.910  0.00  0.00            
ATOM   2461 HD23 LEU X 157      48.900  81.390  52.380  0.00  0.00            
ATOM   2462  C   LEU X 157      49.180  82.490  48.450  0.00  0.00            
ATOM   2463  O   LEU X 157      48.600  82.340  47.380  0.00  0.00            
ATOM   2464  N   ASN X 158      50.520  82.490  48.460  0.00  0.00            
ATOM   2465  H   ASN X 158      50.910  82.690  49.360  0.00  0.00            
ATOM   2466  CA  ASN X 158      51.400  82.540  47.310  0.00  0.00            
ATOM   2467  HA  ASN X 158      50.940  83.000  46.440  0.00  0.00            
ATOM   2468  CB  ASN X 158      52.580  83.420  47.720  0.00  0.00            
ATOM   2469  HB1 ASN X 158      52.950  83.090  48.680  0.00  0.00            
ATOM   2470  HB2 ASN X 158      52.180  84.420  47.880  0.00  0.00            
ATOM   2471  CG  ASN X 158      53.740  83.370  46.740  0.00  0.00            
ATOM   2472  OD1 ASN X 158      54.820  82.820  46.980  0.00  0.00            
ATOM   2473  ND2 ASN X 158      53.450  83.870  45.540  0.00  0.00            
ATOM   2474 HD21 ASN X 158      52.600  84.390  45.360  0.00  0.00            
ATOM   2475 HD22 ASN X 158      54.060  83.730  44.750  0.00  0.00            
ATOM   2476  C   ASN X 158      51.770  81.130  46.890  0.00  0.00            
ATOM   2477  O   ASN X 158      52.660  80.550  47.520  0.00  0.00            
ATOM   2478  N   ILE X 159      51.330  80.670  45.710  0.00  0.00            
ATOM   2479  H   ILE X 159      50.640  81.250  45.250  0.00  0.00            
ATOM   2480  CA  ILE X 159      51.590  79.410  45.050  0.00  0.00            
ATOM   2481  HA  ILE X 159      51.230  78.690  45.780  0.00  0.00            
ATOM   2482  CB  ILE X 159      50.840  79.270  43.730  0.00  0.00            
ATOM   2483  HB  ILE X 159      49.870  79.660  44.040  0.00  0.00            
ATOM   2484  CG2 ILE X 159      51.420  80.130  42.620  0.00  0.00            
ATOM   2485 HG21 ILE X 159      50.620  80.470  41.970  0.00  0.00            
ATOM   2486 HG22 ILE X 159      51.810  81.010  43.120  0.00  0.00            
ATOM   2487 HG23 ILE X 159      52.210  79.620  42.050  0.00  0.00            
ATOM   2488  CG1 ILE X 159      50.660  77.820  43.270  0.00  0.00            
ATOM   2489 HG11 ILE X 159      50.220  77.270  44.100  0.00  0.00            
ATOM   2490 HG12 ILE X 159      51.670  77.450  43.100  0.00  0.00            
ATOM   2491  CD  ILE X 159      49.810  77.690  42.000  0.00  0.00            
ATOM   2492  HD1 ILE X 159      50.390  78.270  41.290  0.00  0.00            
ATOM   2493  HD2 ILE X 159      49.870  76.660  41.640  0.00  0.00            
ATOM   2494  HD3 ILE X 159      48.790  78.000  42.190  0.00  0.00            
ATOM   2495  C   ILE X 159      53.090  79.140  44.970  0.00  0.00            
ATOM   2496  O   ILE X 159      53.500  77.980  45.040  0.00  0.00            
ATOM   2497  N   ASP X 160      53.990  80.120  44.930  0.00  0.00            
ATOM   2498  H   ASP X 160      53.670  81.080  44.880  0.00  0.00            
ATOM   2499  CA  ASP X 160      55.390  79.880  44.670  0.00  0.00            
ATOM   2500  HA  ASP X 160      55.440  79.090  43.930  0.00  0.00            
ATOM   2501  CB  ASP X 160      55.980  81.180  44.130  0.00  0.00            
ATOM   2502  HB1 ASP X 160      57.010  81.060  43.790  0.00  0.00            
ATOM   2503  HB2 ASP X 160      56.100  81.940  44.910  0.00  0.00            
ATOM   2504  CG  ASP X 160      55.200  81.640  42.900  0.00  0.00            
ATOM   2505  OD1 ASP X 160      54.190  82.370  43.020  0.00  0.00            
ATOM   2506  OD2 ASP X 160      55.680  81.370  41.780  0.00  0.00            
ATOM   2507  C   ASP X 160      55.960  79.300  45.950  0.00  0.00            
ATOM   2508  O   ASP X 160      56.850  78.450  45.830  0.00  0.00            
ATOM   2509  N   ARG X 161      55.430  79.680  47.110  0.00  0.00            
ATOM   2510  H   ARG X 161      54.700  80.380  47.050  0.00  0.00            
ATOM   2511  CA  ARG X 161      55.870  79.060  48.350  0.00  0.00            
ATOM   2512  HA  ARG X 161      56.930  79.250  48.520  0.00  0.00            
ATOM   2513  CB  ARG X 161      55.170  79.810  49.480  0.00  0.00            
ATOM   2514  HB1 ARG X 161      55.100  79.140  50.340  0.00  0.00            
ATOM   2515  HB2 ARG X 161      54.160  80.020  49.150  0.00  0.00            
ATOM   2516  CG  ARG X 161      55.910  81.080  49.900  0.00  0.00            
ATOM   2517  HG1 ARG X 161      56.160  81.640  49.000  0.00  0.00            
ATOM   2518  HG2 ARG X 161      56.820  80.790  50.430  0.00  0.00            
ATOM   2519  CD  ARG X 161      55.020  81.940  50.780  0.00  0.00            
ATOM   2520  HD1 ARG X 161      54.560  81.290  51.530  0.00  0.00            
ATOM   2521  HD2 ARG X 161      54.330  82.490  50.140  0.00  0.00            
ATOM   2522  NE  ARG X 161      55.840  82.920  51.500  0.00  0.00            
ATOM   2523  HE  ARG X 161      56.810  82.680  51.660  0.00  0.00            
ATOM   2524  CZ  ARG X 161      55.360  83.960  52.200  0.00  0.00            
ATOM   2525  NH1 ARG X 161      54.060  84.050  52.490  0.00  0.00            
ATOM   2526 HH11 ARG X 161      53.410  83.470  51.970  0.00  0.00            
ATOM   2527 HH12 ARG X 161      53.780  84.770  53.140  0.00  0.00            
ATOM   2528  NH2 ARG X 161      56.230  84.860  52.690  0.00  0.00            
ATOM   2529 HH21 ARG X 161      57.140  84.700  52.280  0.00  0.00            
ATOM   2530 HH22 ARG X 161      55.940  85.790  52.930  0.00  0.00            
ATOM   2531  C   ARG X 161      55.520  77.580  48.330  0.00  0.00            
ATOM   2532  O   ARG X 161      56.360  76.760  48.700  0.00  0.00            
ATOM   2533  N   VAL X 162      54.300  77.190  47.930  0.00  0.00            
ATOM   2534  H   VAL X 162      53.560  77.870  47.850  0.00  0.00            
ATOM   2535  CA  VAL X 162      53.860  75.810  47.840  0.00  0.00            
ATOM   2536  HA  VAL X 162      53.980  75.290  48.790  0.00  0.00            
ATOM   2537  CB  VAL X 162      52.350  75.720  47.640  0.00  0.00            
ATOM   2538  HB  VAL X 162      52.130  75.850  46.580  0.00  0.00            
ATOM   2539  CG1 VAL X 162      51.790  74.340  47.940  0.00  0.00            
ATOM   2540 HG11 VAL X 162      50.730  74.340  47.700  0.00  0.00            
ATOM   2541 HG12 VAL X 162      52.240  73.560  47.330  0.00  0.00            
ATOM   2542 HG13 VAL X 162      51.900  74.140  49.000  0.00  0.00            
ATOM   2543  CG2 VAL X 162      51.520  76.720  48.440  0.00  0.00            
ATOM   2544 HG21 VAL X 162      51.540  76.530  49.520  0.00  0.00            
ATOM   2545 HG22 VAL X 162      51.850  77.740  48.220  0.00  0.00            
ATOM   2546 HG23 VAL X 162      50.500  76.690  48.080  0.00  0.00            
ATOM   2547  C   VAL X 162      54.540  75.060  46.710  0.00  0.00            
ATOM   2548  O   VAL X 162      55.110  74.010  47.020  0.00  0.00            
ATOM   2549  N   ASN X 163      54.780  75.630  45.530  0.00  0.00            
ATOM   2550  H   ASN X 163      54.240  76.470  45.370  0.00  0.00            
ATOM   2551  CA  ASN X 163      55.580  74.980  44.500  0.00  0.00            
ATOM   2552  HA  ASN X 163      55.130  74.020  44.270  0.00  0.00            
ATOM   2553  CB  ASN X 163      55.580  75.920  43.290  0.00  0.00            
ATOM   2554  HB1 ASN X 163      56.320  76.710  43.410  0.00  0.00            
ATOM   2555  HB2 ASN X 163      54.620  76.420  43.140  0.00  0.00            
ATOM   2556  CG  ASN X 163      55.870  75.120  42.030  0.00  0.00            
ATOM   2557  OD1 ASN X 163      55.380  74.030  41.750  0.00  0.00            
ATOM   2558  ND2 ASN X 163      56.460  75.830  41.060  0.00  0.00            
ATOM   2559 HD21 ASN X 163      56.690  76.800  41.170  0.00  0.00            
ATOM   2560 HD22 ASN X 163      56.870  75.300  40.300  0.00  0.00            
ATOM   2561  C   ASN X 163      56.970  74.690  45.030  0.00  0.00            
ATOM   2562  O   ASN X 163      57.590  73.730  44.560  0.00  0.00            
ATOM   2563  N   ALA X 164      57.610  75.560  45.810  0.00  0.00            
ATOM   2564  H   ALA X 164      57.140  76.450  45.900  0.00  0.00            
ATOM   2565  CA  ALA X 164      58.900  75.310  46.410  0.00  0.00            
ATOM   2566  HA  ALA X 164      59.580  74.790  45.740  0.00  0.00            
ATOM   2567  CB  ALA X 164      59.560  76.630  46.820  0.00  0.00            
ATOM   2568  HB1 ALA X 164      58.970  77.120  47.590  0.00  0.00            
ATOM   2569  HB2 ALA X 164      60.560  76.450  47.220  0.00  0.00            
ATOM   2570  HB3 ALA X 164      59.640  77.250  45.930  0.00  0.00            
ATOM   2571  C   ALA X 164      58.920  74.350  47.590  0.00  0.00            
ATOM   2572  O   ALA X 164      59.910  73.650  47.750  0.00  0.00            
ATOM   2573  N   GLN X 165      57.820  74.220  48.340  0.00  0.00            
ATOM   2574  H   GLN X 165      56.990  74.740  48.090  0.00  0.00            
ATOM   2575  CA  GLN X 165      57.670  73.140  49.290  0.00  0.00            
ATOM   2576  HA  GLN X 165      58.630  73.000  49.780  0.00  0.00            
ATOM   2577  CB  GLN X 165      56.580  73.550  50.290  0.00  0.00            
ATOM   2578  HB1 GLN X 165      55.700  73.930  49.770  0.00  0.00            
ATOM   2579  HB2 GLN X 165      57.000  74.430  50.790  0.00  0.00            
ATOM   2580  CG  GLN X 165      56.250  72.590  51.420  0.00  0.00            
ATOM   2581  HG1 GLN X 165      55.780  73.190  52.200  0.00  0.00            
ATOM   2582  HG2 GLN X 165      57.170  72.160  51.830  0.00  0.00            
ATOM   2583  CD  GLN X 165      55.210  71.540  51.070  0.00  0.00            
ATOM   2584  OE1 GLN X 165      54.630  71.480  49.990  0.00  0.00            
ATOM   2585  NE2 GLN X 165      54.880  70.670  52.040  0.00  0.00            
ATOM   2586 HE21 GLN X 165      55.460  70.510  52.850  0.00  0.00            
ATOM   2587 HE22 GLN X 165      54.090  70.100  51.780  0.00  0.00            
ATOM   2588  C   GLN X 165      57.390  71.800  48.640  0.00  0.00            
ATOM   2589  O   GLN X 165      58.010  70.830  49.090  0.00  0.00            
ATOM   2590  N   GLN X 166      56.600  71.710  47.570  0.00  0.00            
ATOM   2591  H   GLN X 166      56.040  72.520  47.350  0.00  0.00            
ATOM   2592  CA  GLN X 166      56.410  70.550  46.720  0.00  0.00            
ATOM   2593  HA  GLN X 166      56.110  69.700  47.320  0.00  0.00            
ATOM   2594  CB  GLN X 166      55.380  70.910  45.650  0.00  0.00            
ATOM   2595  HB1 GLN X 166      55.550  70.100  44.930  0.00  0.00            
ATOM   2596  HB2 GLN X 166      55.510  71.920  45.280  0.00  0.00            
ATOM   2597  CG  GLN X 166      53.950  70.690  46.130  0.00  0.00            
ATOM   2598  HG1 GLN X 166      53.820  71.380  46.970  0.00  0.00            
ATOM   2599  HG2 GLN X 166      53.860  69.620  46.300  0.00  0.00            
ATOM   2600  CD  GLN X 166      52.980  71.130  45.040  0.00  0.00            
ATOM   2601  OE1 GLN X 166      52.810  72.300  44.710  0.00  0.00            
ATOM   2602  NE2 GLN X 166      52.190  70.170  44.560  0.00  0.00            
ATOM   2603 HE21 GLN X 166      52.210  69.230  44.950  0.00  0.00            
ATOM   2604 HE22 GLN X 166      51.420  70.420  43.960  0.00  0.00            
ATOM   2605  C   GLN X 166      57.710  70.100  46.070  0.00  0.00            
ATOM   2606  O   GLN X 166      58.050  68.930  46.190  0.00  0.00            
ATOM   2607  N   ALA X 167      58.470  71.110  45.630  0.00  0.00            
ATOM   2608  H   ALA X 167      58.090  72.030  45.500  0.00  0.00            
ATOM   2609  CA  ALA X 167      59.810  70.870  45.130  0.00  0.00            
ATOM   2610  HA  ALA X 167      59.840  70.070  44.390  0.00  0.00            
ATOM   2611  CB  ALA X 167      60.380  72.050  44.340  0.00  0.00            
ATOM   2612  HB1 ALA X 167      59.850  72.290  43.420  0.00  0.00            
ATOM   2613  HB2 ALA X 167      60.360  73.040  44.800  0.00  0.00            
ATOM   2614  HB3 ALA X 167      61.380  71.780  44.010  0.00  0.00            
ATOM   2615  C   ALA X 167      60.780  70.350  46.180  0.00  0.00            
ATOM   2616  O   ALA X 167      61.450  69.350  45.960  0.00  0.00            
ATOM   2617  N   ARG X 168      60.750  70.930  47.380  0.00  0.00            
ATOM   2618  H   ARG X 168      60.070  71.660  47.570  0.00  0.00            
ATOM   2619  CA  ARG X 168      61.690  70.550  48.420  0.00  0.00            
ATOM   2620  HA  ARG X 168      62.650  70.350  47.950  0.00  0.00            
ATOM   2621  CB  ARG X 168      61.780  71.640  49.480  0.00  0.00            
ATOM   2622  HB1 ARG X 168      60.840  71.670  50.030  0.00  0.00            
ATOM   2623  HB2 ARG X 168      61.780  72.610  49.000  0.00  0.00            
ATOM   2624  CG  ARG X 168      62.920  71.560  50.490  0.00  0.00            
ATOM   2625  HG1 ARG X 168      62.760  70.630  51.040  0.00  0.00            
ATOM   2626  HG2 ARG X 168      62.750  72.340  51.230  0.00  0.00            
ATOM   2627  CD  ARG X 168      64.330  71.580  49.890  0.00  0.00            
ATOM   2628  HD1 ARG X 168      64.470  70.710  49.250  0.00  0.00            
ATOM   2629  HD2 ARG X 168      64.980  71.350  50.740  0.00  0.00            
ATOM   2630  NE  ARG X 168      64.710  72.840  49.250  0.00  0.00            
ATOM   2631  HE  ARG X 168      63.950  73.400  48.880  0.00  0.00            
ATOM   2632  CZ  ARG X 168      65.910  73.430  49.300  0.00  0.00            
ATOM   2633  NH1 ARG X 168      67.000  72.780  49.740  0.00  0.00            
ATOM   2634 HH11 ARG X 168      66.890  71.800  49.960  0.00  0.00            
ATOM   2635 HH12 ARG X 168      67.910  73.200  49.700  0.00  0.00            
ATOM   2636  NH2 ARG X 168      66.030  74.690  48.870  0.00  0.00            
ATOM   2637 HH21 ARG X 168      65.310  75.120  48.300  0.00  0.00            
ATOM   2638 HH22 ARG X 168      66.920  75.150  48.950  0.00  0.00            
ATOM   2639  C   ARG X 168      61.330  69.250  49.130  0.00  0.00            
ATOM   2640  O   ARG X 168      62.240  68.490  49.470  0.00  0.00            
ATOM   2641  N   ARG X 169      60.090  68.780  49.080  0.00  0.00            
ATOM   2642  H   ARG X 169      59.440  69.530  49.270  0.00  0.00            
ATOM   2643  CA  ARG X 169      59.680  67.430  49.410  0.00  0.00            
ATOM   2644  HA  ARG X 169      60.370  67.070  50.190  0.00  0.00            
ATOM   2645  CB  ARG X 169      58.270  67.450  50.000  0.00  0.00            
ATOM   2646  HB1 ARG X 169      58.000  66.430  50.260  0.00  0.00            
ATOM   2647  HB2 ARG X 169      57.560  67.820  49.270  0.00  0.00            
ATOM   2648  CG  ARG X 169      58.160  68.190  51.330  0.00  0.00            
ATOM   2649  HG1 ARG X 169      57.120  68.290  51.640  0.00  0.00            
ATOM   2650  HG2 ARG X 169      58.530  69.190  51.110  0.00  0.00            
ATOM   2651  CD  ARG X 169      59.040  67.590  52.430  0.00  0.00            
ATOM   2652  HD1 ARG X 169      60.090  67.820  52.300  0.00  0.00            
ATOM   2653  HD2 ARG X 169      59.130  66.510  52.530  0.00  0.00            
ATOM   2654  NE  ARG X 169      58.560  68.210  53.670  0.00  0.00            
ATOM   2655  HE  ARG X 169      58.440  69.210  53.730  0.00  0.00            
ATOM   2656  CZ  ARG X 169      58.440  67.640  54.880  0.00  0.00            
ATOM   2657  NH1 ARG X 169      58.680  66.350  55.120  0.00  0.00            
ATOM   2658 HH11 ARG X 169      58.880  65.710  54.370  0.00  0.00            
ATOM   2659 HH12 ARG X 169      58.620  65.970  56.060  0.00  0.00            
ATOM   2660  NH2 ARG X 169      58.150  68.440  55.920  0.00  0.00            
ATOM   2661 HH21 ARG X 169      57.920  69.410  55.750  0.00  0.00            
ATOM   2662 HH22 ARG X 169      58.000  67.980  56.810  0.00  0.00            
ATOM   2663  C   ARG X 169      59.820  66.370  48.320  0.00  0.00            
ATOM   2664  O   ARG X 169      60.110  65.210  48.610  0.00  0.00            
ATOM   2665  N   PHE X 170      59.830  66.770  47.050  0.00  0.00            
ATOM   2666  H   PHE X 170      59.730  67.750  46.830  0.00  0.00            
ATOM   2667  CA  PHE X 170      60.160  65.910  45.930  0.00  0.00            
ATOM   2668  HA  PHE X 170      59.630  64.960  46.020  0.00  0.00            
ATOM   2669  CB  PHE X 170      59.740  66.650  44.670  0.00  0.00            
ATOM   2670  HB1 PHE X 170      60.190  67.630  44.770  0.00  0.00            
ATOM   2671  HB2 PHE X 170      58.660  66.790  44.630  0.00  0.00            
ATOM   2672  CG  PHE X 170      60.120  65.930  43.390  0.00  0.00            
ATOM   2673  CD1 PHE X 170      59.280  65.020  42.750  0.00  0.00            
ATOM   2674  HD1 PHE X 170      58.260  65.070  43.100  0.00  0.00            
ATOM   2675  CE1 PHE X 170      59.570  64.410  41.520  0.00  0.00            
ATOM   2676  HE1 PHE X 170      58.850  63.810  40.980  0.00  0.00            
ATOM   2677  CZ  PHE X 170      60.860  64.570  41.000  0.00  0.00            
ATOM   2678  HZ  PHE X 170      61.140  64.070  40.080  0.00  0.00            
ATOM   2679  CE2 PHE X 170      61.760  65.420  41.640  0.00  0.00            
ATOM   2680  HE2 PHE X 170      62.750  65.520  41.220  0.00  0.00            
ATOM   2681  CD2 PHE X 170      61.370  66.120  42.790  0.00  0.00            
ATOM   2682  HD2 PHE X 170      62.090  66.820  43.190  0.00  0.00            
ATOM   2683  C   PHE X 170      61.640  65.520  45.940  0.00  0.00            
ATOM   2684  O   PHE X 170      61.990  64.350  46.010  0.00  0.00            
ATOM   2685  N   MET X 171      62.480  66.540  46.080  0.00  0.00            
ATOM   2686  H   MET X 171      62.180  67.510  46.090  0.00  0.00            
ATOM   2687  CA  MET X 171      63.910  66.300  46.140  0.00  0.00            
ATOM   2688  HA  MET X 171      64.050  65.570  45.340  0.00  0.00            
ATOM   2689  CB  MET X 171      64.640  67.590  45.800  0.00  0.00            
ATOM   2690  HB1 MET X 171      65.710  67.410  45.830  0.00  0.00            
ATOM   2691  HB2 MET X 171      64.340  68.380  46.500  0.00  0.00            
ATOM   2692  CG  MET X 171      64.450  68.160  44.400  0.00  0.00            
ATOM   2693  HG1 MET X 171      64.850  69.180  44.450  0.00  0.00            
ATOM   2694  HG2 MET X 171      63.390  68.360  44.260  0.00  0.00            
ATOM   2695  SD  MET X 171      65.150  67.290  42.970  0.00  0.00            
ATOM   2696  CE  MET X 171      66.920  67.590  43.190  0.00  0.00            
ATOM   2697  HE1 MET X 171      67.500  67.210  42.340  0.00  0.00            
ATOM   2698  HE2 MET X 171      67.160  68.640  43.340  0.00  0.00            
ATOM   2699  HE3 MET X 171      67.300  67.000  44.030  0.00  0.00            
ATOM   2700  C   MET X 171      64.390  65.620  47.420  0.00  0.00            
ATOM   2701  O   MET X 171      65.570  65.280  47.420  0.00  0.00            
ATOM   2702  N   ASP X 172      63.500  65.310  48.360  0.00  0.00            
ATOM   2703  H   ASP X 172      62.550  65.560  48.150  0.00  0.00            
ATOM   2704  CA  ASP X 172      63.760  64.280  49.360  0.00  0.00            
ATOM   2705  HA  ASP X 172      64.840  64.150  49.410  0.00  0.00            
ATOM   2706  CB  ASP X 172      63.480  64.770  50.770  0.00  0.00            
ATOM   2707  HB1 ASP X 172      62.420  65.000  50.930  0.00  0.00            
ATOM   2708  HB2 ASP X 172      63.890  65.760  50.950  0.00  0.00            
ATOM   2709  CG  ASP X 172      64.010  63.850  51.860  0.00  0.00            
ATOM   2710  OD1 ASP X 172      65.240  63.660  51.970  0.00  0.00            
ATOM   2711  OD2 ASP X 172      63.180  63.050  52.350  0.00  0.00            
ATOM   2712  C   ASP X 172      63.170  62.920  49.010  0.00  0.00            
ATOM   2713  O   ASP X 172      63.890  61.970  48.730  0.00  0.00            
ATOM   2714  N   ARG X 173      61.840  62.870  49.130  0.00  0.00            
ATOM   2715  H   ARG X 173      61.420  63.790  49.150  0.00  0.00            
ATOM   2716  CA  ARG X 173      60.970  61.710  49.190  0.00  0.00            
ATOM   2717  HA  ARG X 173      61.550  60.990  49.770  0.00  0.00            
ATOM   2718  CB  ARG X 173      59.690  62.020  49.960  0.00  0.00            
ATOM   2719  HB1 ARG X 173      59.140  62.800  49.440  0.00  0.00            
ATOM   2720  HB2 ARG X 173      60.000  62.480  50.900  0.00  0.00            
ATOM   2721  CG  ARG X 173      58.810  60.810  50.270  0.00  0.00            
ATOM   2722  HG1 ARG X 173      59.490  60.020  50.570  0.00  0.00            
ATOM   2723  HG2 ARG X 173      58.260  60.510  49.380  0.00  0.00            
ATOM   2724  CD  ARG X 173      57.720  61.050  51.310  0.00  0.00            
ATOM   2725  HD1 ARG X 173      57.160  61.890  50.910  0.00  0.00            
ATOM   2726  HD2 ARG X 173      58.180  61.390  52.240  0.00  0.00            
ATOM   2727  NE  ARG X 173      56.870  59.880  51.530  0.00  0.00            
ATOM   2728  HE  ARG X 173      57.140  58.970  51.190  0.00  0.00            
ATOM   2729  CZ  ARG X 173      55.630  59.960  52.020  0.00  0.00            
ATOM   2730  NH1 ARG X 173      55.090  61.080  52.520  0.00  0.00            
ATOM   2731 HH11 ARG X 173      55.650  61.920  52.590  0.00  0.00            
ATOM   2732 HH12 ARG X 173      54.160  60.990  52.900  0.00  0.00            
ATOM   2733  NH2 ARG X 173      54.800  58.910  52.040  0.00  0.00            
ATOM   2734 HH21 ARG X 173      55.100  58.060  51.600  0.00  0.00            
ATOM   2735 HH22 ARG X 173      53.970  58.860  52.610  0.00  0.00            
ATOM   2736  C   ARG X 173      60.770  61.030  47.850  0.00  0.00            
ATOM   2737  O   ARG X 173      60.910  59.810  47.830  0.00  0.00            
ATOM   2738  N   VAL X 174      60.550  61.710  46.720  0.00  0.00            
ATOM   2739  H   VAL X 174      60.530  62.710  46.800  0.00  0.00            
ATOM   2740  CA  VAL X 174      60.100  61.100  45.480  0.00  0.00            
ATOM   2741  HA  VAL X 174      59.690  60.130  45.730  0.00  0.00            
ATOM   2742  CB  VAL X 174      59.060  61.960  44.770  0.00  0.00            
ATOM   2743  HB  VAL X 174      59.530  62.940  44.680  0.00  0.00            
ATOM   2744  CG1 VAL X 174      58.670  61.430  43.390  0.00  0.00            
ATOM   2745 HG11 VAL X 174      58.560  60.350  43.440  0.00  0.00            
ATOM   2746 HG12 VAL X 174      57.740  61.840  42.990  0.00  0.00            
ATOM   2747 HG13 VAL X 174      59.460  61.760  42.710  0.00  0.00            
ATOM   2748  CG2 VAL X 174      57.790  62.030  45.600  0.00  0.00            
ATOM   2749 HG21 VAL X 174      57.110  62.800  45.230  0.00  0.00            
ATOM   2750 HG22 VAL X 174      57.230  61.100  45.450  0.00  0.00            
ATOM   2751 HG23 VAL X 174      57.950  62.190  46.660  0.00  0.00            
ATOM   2752  C   VAL X 174      61.320  60.800  44.610  0.00  0.00            
ATOM   2753  O   VAL X 174      61.250  59.940  43.740  0.00  0.00            
ATOM   2754  N   VAL X 175      62.380  61.560  44.900  0.00  0.00            
ATOM   2755  H   VAL X 175      62.270  62.420  45.410  0.00  0.00            
ATOM   2756  CA  VAL X 175      63.660  61.110  44.400  0.00  0.00            
ATOM   2757  HA  VAL X 175      63.520  61.040  43.320  0.00  0.00            
ATOM   2758  CB  VAL X 175      64.770  62.160  44.470  0.00  0.00            
ATOM   2759  HB  VAL X 175      65.630  61.770  43.920  0.00  0.00            
ATOM   2760  CG1 VAL X 175      64.500  63.380  43.600  0.00  0.00            
ATOM   2761 HG11 VAL X 175      63.680  63.990  43.990  0.00  0.00            
ATOM   2762 HG12 VAL X 175      65.410  63.970  43.570  0.00  0.00            
ATOM   2763 HG13 VAL X 175      64.160  63.090  42.600  0.00  0.00            
ATOM   2764  CG2 VAL X 175      65.350  62.600  45.810  0.00  0.00            
ATOM   2765 HG21 VAL X 175      64.540  63.220  46.210  0.00  0.00            
ATOM   2766 HG22 VAL X 175      65.320  61.680  46.390  0.00  0.00            
ATOM   2767 HG23 VAL X 175      66.240  63.230  45.830  0.00  0.00            
ATOM   2768  C   VAL X 175      64.040  59.720  44.900  0.00  0.00            
ATOM   2769  O   VAL X 175      64.440  58.890  44.100  0.00  0.00            
ATOM   2770  N   GLY X 176      63.720  59.510  46.180  0.00  0.00            
ATOM   2771  H   GLY X 176      63.550  60.260  46.830  0.00  0.00            
ATOM   2772  CA  GLY X 176      63.750  58.210  46.810  0.00  0.00            
ATOM   2773  HA1 GLY X 176      63.570  58.380  47.870  0.00  0.00            
ATOM   2774  HA2 GLY X 176      64.770  57.830  46.730  0.00  0.00            
ATOM   2775  C   GLY X 176      62.850  57.180  46.140  0.00  0.00            
ATOM   2776  O   GLY X 176      62.840  56.060  46.640  0.00  0.00            
ATOM   2777  N   TYR X 177      62.000  57.460  45.150  0.00  0.00            
ATOM   2778  H   TYR X 177      62.000  58.410  44.800  0.00  0.00            
ATOM   2779  CA  TYR X 177      61.250  56.480  44.390  0.00  0.00            
ATOM   2780  HA  TYR X 177      61.400  55.510  44.860  0.00  0.00            
ATOM   2781  CB  TYR X 177      59.760  56.820  44.520  0.00  0.00            
ATOM   2782  HB1 TYR X 177      59.230  56.060  43.950  0.00  0.00            
ATOM   2783  HB2 TYR X 177      59.540  57.770  44.040  0.00  0.00            
ATOM   2784  CG  TYR X 177      59.190  56.800  45.920  0.00  0.00            
ATOM   2785  CD1 TYR X 177      58.180  57.730  46.190  0.00  0.00            
ATOM   2786  HD1 TYR X 177      57.760  58.320  45.390  0.00  0.00            
ATOM   2787  CE1 TYR X 177      57.790  57.910  47.520  0.00  0.00            
ATOM   2788  HE1 TYR X 177      57.100  58.700  47.770  0.00  0.00            
ATOM   2789  CZ  TYR X 177      58.240  57.080  48.570  0.00  0.00            
ATOM   2790  OH  TYR X 177      57.640  57.220  49.780  0.00  0.00            
ATOM   2791  HH  TYR X 177      57.860  56.460  50.320  0.00  0.00            
ATOM   2792  CE2 TYR X 177      59.160  56.070  48.230  0.00  0.00            
ATOM   2793  HE2 TYR X 177      59.520  55.420  49.010  0.00  0.00            
ATOM   2794  CD2 TYR X 177      59.640  55.930  46.920  0.00  0.00            
ATOM   2795  HD2 TYR X 177      60.340  55.170  46.630  0.00  0.00            
ATOM   2796  C   TYR X 177      61.540  56.480  42.900  0.00  0.00            
ATOM   2797  O   TYR X 177      61.620  55.430  42.270  0.00  0.00            
ATOM   2798  N   MET X 178      61.840  57.640  42.310  0.00  0.00            
ATOM   2799  H   MET X 178      61.880  58.490  42.850  0.00  0.00            
ATOM   2800  CA  MET X 178      62.030  57.810  40.880  0.00  0.00            
ATOM   2801  HA  MET X 178      61.310  57.220  40.320  0.00  0.00            
ATOM   2802  CB  MET X 178      61.800  59.250  40.420  0.00  0.00            
ATOM   2803  HB1 MET X 178      62.190  59.370  39.410  0.00  0.00            
ATOM   2804  HB2 MET X 178      62.440  59.900  41.020  0.00  0.00            
ATOM   2805  CG  MET X 178      60.430  59.920  40.520  0.00  0.00            
ATOM   2806  HG1 MET X 178      60.530  61.010  40.540  0.00  0.00            
ATOM   2807  HG2 MET X 178      59.910  59.610  41.420  0.00  0.00            
ATOM   2808  SD  MET X 178      59.400  59.550  39.080  0.00  0.00            
ATOM   2809  CE  MET X 178      58.260  60.950  39.230  0.00  0.00            
ATOM   2810  HE1 MET X 178      58.780  61.840  38.890  0.00  0.00            
ATOM   2811  HE2 MET X 178      57.340  60.750  38.670  0.00  0.00            
ATOM   2812  HE3 MET X 178      58.050  61.090  40.290  0.00  0.00            
ATOM   2813  C   MET X 178      63.380  57.300  40.400  0.00  0.00            
ATOM   2814  O   MET X 178      63.440  56.720  39.320  0.00  0.00            
ATOM   2815  N   VAL X 179      64.410  57.640  41.190  0.00  0.00            
ATOM   2816  H   VAL X 179      64.220  58.090  42.080  0.00  0.00            
ATOM   2817  CA  VAL X 179      65.790  57.480  40.790  0.00  0.00            
ATOM   2818  HA  VAL X 179      65.880  56.900  39.870  0.00  0.00            
ATOM   2819  CB  VAL X 179      66.390  58.850  40.480  0.00  0.00            
ATOM   2820  HB  VAL X 179      67.440  58.580  40.540  0.00  0.00            
ATOM   2821  CG1 VAL X 179      66.030  59.310  39.070  0.00  0.00            
ATOM   2822 HG11 VAL X 179      64.970  59.060  38.990  0.00  0.00            
ATOM   2823 HG12 VAL X 179      66.280  60.360  38.930  0.00  0.00            
ATOM   2824 HG13 VAL X 179      66.610  58.680  38.400  0.00  0.00            
ATOM   2825  CG2 VAL X 179      66.160  59.860  41.600  0.00  0.00            
ATOM   2826 HG21 VAL X 179      66.720  60.790  41.470  0.00  0.00            
ATOM   2827 HG22 VAL X 179      65.150  60.230  41.420  0.00  0.00            
ATOM   2828 HG23 VAL X 179      66.330  59.510  42.620  0.00  0.00            
ATOM   2829  C   VAL X 179      66.560  56.630  41.790  0.00  0.00            
ATOM   2830  O   VAL X 179      67.330  55.790  41.340  0.00  0.00            
ATOM   2831  N   SER X 180      66.440  56.730  43.120  0.00  0.00            
ATOM   2832  H   SER X 180      65.860  57.490  43.450  0.00  0.00            
ATOM   2833  CA  SER X 180      67.120  55.890  44.090  0.00  0.00            
ATOM   2834  HA  SER X 180      68.190  56.080  43.980  0.00  0.00            
ATOM   2835  CB  SER X 180      66.590  56.260  45.470  0.00  0.00            
ATOM   2836  HB1 SER X 180      66.720  55.360  46.070  0.00  0.00            
ATOM   2837  HB2 SER X 180      65.540  56.550  45.390  0.00  0.00            
ATOM   2838  OG  SER X 180      67.180  57.390  46.070  0.00  0.00            
ATOM   2839  HG  SER X 180      67.000  57.520  47.000  0.00  0.00            
ATOM   2840  C   SER X 180      66.990  54.400  43.830  0.00  0.00            
ATOM   2841  O   SER X 180      67.980  53.700  44.050  0.00  0.00            
ATOM   2842  N   PRO X 181      65.890  53.860  43.290  0.00  0.00            
ATOM   2843  CD  PRO X 181      64.560  54.440  43.400  0.00  0.00            
ATOM   2844  HD1 PRO X 181      64.200  54.840  42.450  0.00  0.00            
ATOM   2845  HD2 PRO X 181      64.420  55.110  44.240  0.00  0.00            
ATOM   2846  CG  PRO X 181      63.650  53.250  43.710  0.00  0.00            
ATOM   2847  HG1 PRO X 181      62.600  53.360  43.410  0.00  0.00            
ATOM   2848  HG2 PRO X 181      63.760  52.980  44.750  0.00  0.00            
ATOM   2849  CB  PRO X 181      64.220  52.160  42.800  0.00  0.00            
ATOM   2850  HB1 PRO X 181      63.910  52.300  41.760  0.00  0.00            
ATOM   2851  HB2 PRO X 181      63.880  51.160  43.050  0.00  0.00            
ATOM   2852  CA  PRO X 181      65.710  52.470  42.950  0.00  0.00            
ATOM   2853  HA  PRO X 181      65.960  51.910  43.840  0.00  0.00            
ATOM   2854  C   PRO X 181      66.400  52.010  41.680  0.00  0.00            
ATOM   2855  O   PRO X 181      66.590  50.820  41.420  0.00  0.00            
ATOM   2856  N   LEU X 182      66.950  52.990  40.960  0.00  0.00            
ATOM   2857  H   LEU X 182      66.740  53.970  41.110  0.00  0.00            
ATOM   2858  CA  LEU X 182      67.930  52.830  39.890  0.00  0.00            
ATOM   2859  HA  LEU X 182      67.660  51.920  39.360  0.00  0.00            
ATOM   2860  CB  LEU X 182      67.680  53.920  38.850  0.00  0.00            
ATOM   2861  HB1 LEU X 182      67.880  54.950  39.140  0.00  0.00            
ATOM   2862  HB2 LEU X 182      66.630  53.970  38.560  0.00  0.00            
ATOM   2863  CG  LEU X 182      68.390  53.650  37.530  0.00  0.00            
ATOM   2864  HG  LEU X 182      69.460  53.570  37.730  0.00  0.00            
ATOM   2865  CD1 LEU X 182      67.960  52.300  36.950  0.00  0.00            
ATOM   2866 HD11 LEU X 182      68.400  52.080  35.980  0.00  0.00            
ATOM   2867 HD12 LEU X 182      68.270  51.370  37.430  0.00  0.00            
ATOM   2868 HD13 LEU X 182      66.880  52.170  36.890  0.00  0.00            
ATOM   2869  CD2 LEU X 182      68.180  54.660  36.410  0.00  0.00            
ATOM   2870 HD21 LEU X 182      68.270  55.610  36.930  0.00  0.00            
ATOM   2871 HD22 LEU X 182      68.960  54.550  35.660  0.00  0.00            
ATOM   2872 HD23 LEU X 182      67.230  54.550  35.880  0.00  0.00            
ATOM   2873  C   LEU X 182      69.350  52.530  40.330  0.00  0.00            
ATOM   2874  O   LEU X 182      70.010  51.660  39.770  0.00  0.00            
ATOM   2875  N   LEU X 183      69.780  53.290  41.340  0.00  0.00            
ATOM   2876  H   LEU X 183      69.160  54.000  41.700  0.00  0.00            
ATOM   2877  CA  LEU X 183      71.090  53.080  41.930  0.00  0.00            
ATOM   2878  HA  LEU X 183      71.820  53.060  41.130  0.00  0.00            
ATOM   2879  CB  LEU X 183      71.500  54.310  42.740  0.00  0.00            
ATOM   2880  HB1 LEU X 183      70.720  54.450  43.490  0.00  0.00            
ATOM   2881  HB2 LEU X 183      71.280  55.160  42.100  0.00  0.00            
ATOM   2882  CG  LEU X 183      72.900  54.470  43.340  0.00  0.00            
ATOM   2883  HG  LEU X 183      73.100  53.590  43.950  0.00  0.00            
ATOM   2884  CD1 LEU X 183      73.950  54.520  42.240  0.00  0.00            
ATOM   2885 HD11 LEU X 183      73.680  55.290  41.510  0.00  0.00            
ATOM   2886 HD12 LEU X 183      74.850  54.870  42.760  0.00  0.00            
ATOM   2887 HD13 LEU X 183      74.100  53.540  41.780  0.00  0.00            
ATOM   2888  CD2 LEU X 183      72.890  55.730  44.200  0.00  0.00            
ATOM   2889 HD21 LEU X 183      72.880  56.610  43.560  0.00  0.00            
ATOM   2890 HD22 LEU X 183      72.110  55.560  44.940  0.00  0.00            
ATOM   2891 HD23 LEU X 183      73.840  55.770  44.740  0.00  0.00            
ATOM   2892  C   LEU X 183      71.260  51.760  42.660  0.00  0.00            
ATOM   2893  O   LEU X 183      72.140  50.950  42.370  0.00  0.00            
ATOM   2894  N   TRP X 184      70.260  51.400  43.470  0.00  0.00            
ATOM   2895  H   TRP X 184      69.580  52.120  43.670  0.00  0.00            
ATOM   2896  CA  TRP X 184      70.060  50.050  43.970  0.00  0.00            
ATOM   2897  HA  TRP X 184      70.870  49.830  44.660  0.00  0.00            
ATOM   2898  CB  TRP X 184      68.850  49.930  44.900  0.00  0.00            
ATOM   2899  HB1 TRP X 184      68.300  49.000  44.750  0.00  0.00            
ATOM   2900  HB2 TRP X 184      68.070  50.640  44.660  0.00  0.00            
ATOM   2901  CG  TRP X 184      69.140  50.020  46.360  0.00  0.00            
ATOM   2902  CD1 TRP X 184      68.850  51.100  47.110  0.00  0.00            
ATOM   2903  HD1 TRP X 184      68.480  52.050  46.750  0.00  0.00            
ATOM   2904  NE1 TRP X 184      69.130  50.830  48.440  0.00  0.00            
ATOM   2905  HE1 TRP X 184      68.930  51.490  49.180  0.00  0.00            
ATOM   2906  CE2 TRP X 184      69.670  49.570  48.630  0.00  0.00            
ATOM   2907  CZ2 TRP X 184      70.050  48.940  49.820  0.00  0.00            
ATOM   2908  HZ2 TRP X 184      70.010  49.490  50.750  0.00  0.00            
ATOM   2909  CH2 TRP X 184      70.650  47.680  49.720  0.00  0.00            
ATOM   2910  HH2 TRP X 184      70.910  47.110  50.600  0.00  0.00            
ATOM   2911  CZ3 TRP X 184      70.750  47.150  48.430  0.00  0.00            
ATOM   2912  HZ3 TRP X 184      71.180  46.170  48.310  0.00  0.00            
ATOM   2913  CE3 TRP X 184      70.280  47.780  47.270  0.00  0.00            
ATOM   2914  HE3 TRP X 184      70.290  47.280  46.310  0.00  0.00            
ATOM   2915  CD2 TRP X 184      69.710  49.060  47.300  0.00  0.00            
ATOM   2916  C   TRP X 184      70.010  48.900  42.970  0.00  0.00            
ATOM   2917  O   TRP X 184      70.080  47.720  43.310  0.00  0.00            
ATOM   2918  N   LYS X 185      69.930  49.190  41.670  0.00  0.00            
ATOM   2919  H   LYS X 185      69.830  50.150  41.390  0.00  0.00            
ATOM   2920  CA  LYS X 185      70.130  48.210  40.620  0.00  0.00            
ATOM   2921  HA  LYS X 185      69.860  47.240  41.020  0.00  0.00            
ATOM   2922  CB  LYS X 185      69.210  48.550  39.450  0.00  0.00            
ATOM   2923  HB1 LYS X 185      69.400  49.570  39.120  0.00  0.00            
ATOM   2924  HB2 LYS X 185      68.200  48.550  39.870  0.00  0.00            
ATOM   2925  CG  LYS X 185      69.290  47.480  38.370  0.00  0.00            
ATOM   2926  HG1 LYS X 185      69.020  46.480  38.720  0.00  0.00            
ATOM   2927  HG2 LYS X 185      70.300  47.340  37.980  0.00  0.00            
ATOM   2928  CD  LYS X 185      68.340  47.900  37.250  0.00  0.00            
ATOM   2929  HD1 LYS X 185      68.380  48.980  37.200  0.00  0.00            
ATOM   2930  HD2 LYS X 185      67.330  47.560  37.510  0.00  0.00            
ATOM   2931  CE  LYS X 185      68.750  47.250  35.930  0.00  0.00            
ATOM   2932  HE1 LYS X 185      68.800  46.170  36.090  0.00  0.00            
ATOM   2933  HE2 LYS X 185      69.740  47.630  35.680  0.00  0.00            
ATOM   2934  NZ  LYS X 185      67.880  47.720  34.840  0.00  0.00            
ATOM   2935  HZ1 LYS X 185      67.980  47.160  34.000  0.00  0.00            
ATOM   2936  HZ2 LYS X 185      66.930  47.680  35.160  0.00  0.00            
ATOM   2937  HZ3 LYS X 185      68.050  48.670  34.560  0.00  0.00            
ATOM   2938  C   LYS X 185      71.600  48.080  40.210  0.00  0.00            
ATOM   2939  O   LYS X 185      71.960  46.910  40.130  0.00  0.00            
ATOM   2940  N   LYS X 186      72.440  49.100  40.030  0.00  0.00            
ATOM   2941  H   LYS X 186      71.970  49.970  40.240  0.00  0.00            
ATOM   2942  CA  LYS X 186      73.850  49.070  39.700  0.00  0.00            
ATOM   2943  HA  LYS X 186      74.030  48.510  38.780  0.00  0.00            
ATOM   2944  CB  LYS X 186      74.240  50.510  39.370  0.00  0.00            
ATOM   2945  HB1 LYS X 186      74.390  51.090  40.290  0.00  0.00            
ATOM   2946  HB2 LYS X 186      73.370  50.960  38.890  0.00  0.00            
ATOM   2947  CG  LYS X 186      75.590  50.650  38.680  0.00  0.00            
ATOM   2948  HG1 LYS X 186      75.420  50.550  37.600  0.00  0.00            
ATOM   2949  HG2 LYS X 186      76.170  49.780  39.000  0.00  0.00            
ATOM   2950  CD  LYS X 186      76.410  51.880  39.060  0.00  0.00            
ATOM   2951  HD1 LYS X 186      76.490  51.950  40.140  0.00  0.00            
ATOM   2952  HD2 LYS X 186      75.790  52.730  38.760  0.00  0.00            
ATOM   2953  CE  LYS X 186      77.790  52.100  38.440  0.00  0.00            
ATOM   2954  HE1 LYS X 186      77.740  51.920  37.370  0.00  0.00            
ATOM   2955  HE2 LYS X 186      78.520  51.450  38.930  0.00  0.00            
ATOM   2956  NZ  LYS X 186      78.290  53.460  38.660  0.00  0.00            
ATOM   2957  HZ1 LYS X 186      79.130  53.670  38.140  0.00  0.00            
ATOM   2958  HZ2 LYS X 186      77.560  54.120  38.430  0.00  0.00            
ATOM   2959  HZ3 LYS X 186      78.580  53.610  39.610  0.00  0.00            
ATOM   2960  C   LYS X 186      74.660  48.480  40.830  0.00  0.00            
ATOM   2961  O   LYS X 186      75.650  47.770  40.620  0.00  0.00            
ATOM   2962  N   ILE X 187      74.290  48.750  42.090  0.00  0.00            
ATOM   2963  H   ILE X 187      73.510  49.380  42.150  0.00  0.00            
ATOM   2964  CA  ILE X 187      75.010  48.420  43.300  0.00  0.00            
ATOM   2965  HA  ILE X 187      75.810  47.710  43.060  0.00  0.00            
ATOM   2966  CB  ILE X 187      75.700  49.660  43.860  0.00  0.00            
ATOM   2967  HB  ILE X 187      76.230  49.330  44.760  0.00  0.00            
ATOM   2968  CG2 ILE X 187      76.760  50.060  42.830  0.00  0.00            
ATOM   2969 HG21 ILE X 187      77.380  49.250  42.450  0.00  0.00            
ATOM   2970 HG22 ILE X 187      76.280  50.470  41.940  0.00  0.00            
ATOM   2971 HG23 ILE X 187      77.490  50.780  43.210  0.00  0.00            
ATOM   2972  CG1 ILE X 187      74.770  50.750  44.370  0.00  0.00            
ATOM   2973 HG11 ILE X 187      74.180  50.410  45.220  0.00  0.00            
ATOM   2974 HG12 ILE X 187      74.120  51.060  43.550  0.00  0.00            
ATOM   2975  CD  ILE X 187      75.490  52.000  44.880  0.00  0.00            
ATOM   2976  HD1 ILE X 187      74.740  52.700  45.250  0.00  0.00            
ATOM   2977  HD2 ILE X 187      76.120  51.700  45.720  0.00  0.00            
ATOM   2978  HD3 ILE X 187      76.130  52.490  44.140  0.00  0.00            
ATOM   2979  C   ILE X 187      74.150  47.710  44.330  0.00  0.00            
ATOM   2980  O   ILE X 187      73.010  48.120  44.560  0.00  0.00            
ATOM   2981  N   ALA X 188      74.800  46.740  44.970  0.00  0.00            
ATOM   2982  H   ALA X 188      75.750  46.530  44.710  0.00  0.00            
ATOM   2983  CA  ALA X 188      74.130  45.830  45.880  0.00  0.00            
ATOM   2984  HA  ALA X 188      73.120  45.640  45.520  0.00  0.00            
ATOM   2985  CB  ALA X 188      74.860  44.520  45.590  0.00  0.00            
ATOM   2986  HB1 ALA X 188      75.050  44.370  44.530  0.00  0.00            
ATOM   2987  HB2 ALA X 188      75.860  44.530  46.040  0.00  0.00            
ATOM   2988  HB3 ALA X 188      74.240  43.660  45.860  0.00  0.00            
ATOM   2989  C   ALA X 188      74.010  46.070  47.380  0.00  0.00            
ATOM   2990  O   ALA X 188      73.810  45.130  48.140  0.00  0.00            
ATOM   2991  N   ARG X 189      74.300  47.300  47.830  0.00  0.00            
ATOM   2992  H   ARG X 189      74.530  47.960  47.110  0.00  0.00            
ATOM   2993  CA  ARG X 189      74.070  47.910  49.130  0.00  0.00            
ATOM   2994  HA  ARG X 189      73.180  47.400  49.510  0.00  0.00            
ATOM   2995  CB  ARG X 189      75.320  47.670  49.980  0.00  0.00            
ATOM   2996  HB1 ARG X 189      75.360  46.630  50.290  0.00  0.00            
ATOM   2997  HB2 ARG X 189      75.170  48.090  50.970  0.00  0.00            
ATOM   2998  CG  ARG X 189      76.610  48.260  49.420  0.00  0.00            
ATOM   2999  HG1 ARG X 189      76.640  48.310  48.330  0.00  0.00            
ATOM   3000  HG2 ARG X 189      77.350  47.470  49.600  0.00  0.00            
ATOM   3001  CD  ARG X 189      77.190  49.510  50.070  0.00  0.00            
ATOM   3002  HD1 ARG X 189      78.260  49.580  49.900  0.00  0.00            
ATOM   3003  HD2 ARG X 189      77.040  49.520  51.150  0.00  0.00            
ATOM   3004  NE  ARG X 189      76.720  50.800  49.570  0.00  0.00            
ATOM   3005  HE  ARG X 189      75.760  51.000  49.810  0.00  0.00            
ATOM   3006  CZ  ARG X 189      77.320  51.840  48.970  0.00  0.00            
ATOM   3007  NH1 ARG X 189      78.590  51.770  48.560  0.00  0.00            
ATOM   3008 HH11 ARG X 189      79.090  50.910  48.710  0.00  0.00            
ATOM   3009 HH12 ARG X 189      78.990  52.490  47.980  0.00  0.00            
ATOM   3010  NH2 ARG X 189      76.720  53.030  48.840  0.00  0.00            
ATOM   3011 HH21 ARG X 189      75.780  53.240  49.150  0.00  0.00            
ATOM   3012 HH22 ARG X 189      77.180  53.610  48.150  0.00  0.00            
ATOM   3013  C   ARG X 189      73.650  49.370  49.110  0.00  0.00            
ATOM   3014  O   ARG X 189      73.670  50.020  48.070  0.00  0.00            
ATOM   3015  N   GLY X 190      73.350  49.920  50.290  0.00  0.00            
ATOM   3016  H   GLY X 190      73.400  49.320  51.100  0.00  0.00            
ATOM   3017  CA  GLY X 190      72.580  51.110  50.590  0.00  0.00            
ATOM   3018  HA1 GLY X 190      72.420  51.070  51.670  0.00  0.00            
ATOM   3019  HA2 GLY X 190      71.600  51.010  50.140  0.00  0.00            
ATOM   3020  C   GLY X 190      73.240  52.420  50.180  0.00  0.00            
ATOM   3021  O   GLY X 190      74.460  52.550  50.310  0.00  0.00            
ATOM   3022  N   LEU X 191      72.500  53.390  49.650  0.00  0.00            
ATOM   3023  H   LEU X 191      71.490  53.300  49.610  0.00  0.00            
ATOM   3024  CA  LEU X 191      73.010  54.640  49.120  0.00  0.00            
ATOM   3025  HA  LEU X 191      73.940  54.470  48.590  0.00  0.00            
ATOM   3026  CB  LEU X 191      72.010  55.020  48.020  0.00  0.00            
ATOM   3027  HB1 LEU X 191      72.190  54.260  47.260  0.00  0.00            
ATOM   3028  HB2 LEU X 191      72.330  55.970  47.600  0.00  0.00            
ATOM   3029  CG  LEU X 191      70.520  55.220  48.260  0.00  0.00            
ATOM   3030  HG  LEU X 191      70.020  54.370  48.710  0.00  0.00            
ATOM   3031  CD1 LEU X 191      70.170  56.540  48.930  0.00  0.00            
ATOM   3032 HD11 LEU X 191      69.090  56.610  49.030  0.00  0.00            
ATOM   3033 HD12 LEU X 191      70.570  56.740  49.930  0.00  0.00            
ATOM   3034 HD13 LEU X 191      70.530  57.380  48.340  0.00  0.00            
ATOM   3035  CD2 LEU X 191      69.860  55.220  46.880  0.00  0.00            
ATOM   3036 HD21 LEU X 191      68.770  55.280  46.940  0.00  0.00            
ATOM   3037 HD22 LEU X 191      70.250  56.080  46.330  0.00  0.00            
ATOM   3038 HD23 LEU X 191      70.180  54.380  46.270  0.00  0.00            
ATOM   3039  C   LEU X 191      73.290  55.830  50.020  0.00  0.00            
ATOM   3040  O   LEU X 191      72.860  55.880  51.170  0.00  0.00            
ATOM   3041  N   SER X 192      74.030  56.880  49.640  0.00  0.00            
ATOM   3042  H   SER X 192      74.600  56.770  48.810  0.00  0.00            
ATOM   3043  CA  SER X 192      74.190  58.120  50.370  0.00  0.00            
ATOM   3044  HA  SER X 192      74.170  57.850  51.430  0.00  0.00            
ATOM   3045  CB  SER X 192      75.580  58.660  50.050  0.00  0.00            
ATOM   3046  HB1 SER X 192      76.220  58.030  50.660  0.00  0.00            
ATOM   3047  HB2 SER X 192      75.550  59.700  50.400  0.00  0.00            
ATOM   3048  OG  SER X 192      76.000  58.650  48.710  0.00  0.00            
ATOM   3049  HG  SER X 192      76.170  59.550  48.430  0.00  0.00            
ATOM   3050  C   SER X 192      73.110  59.140  50.060  0.00  0.00            
ATOM   3051  O   SER X 192      72.620  59.190  48.930  0.00  0.00            
ATOM   3052  N   ALA X 193      72.660  59.990  50.990  0.00  0.00            
ATOM   3053  H   ALA X 193      73.050  60.000  51.920  0.00  0.00            
ATOM   3054  CA  ALA X 193      71.440  60.740  50.800  0.00  0.00            
ATOM   3055  HA  ALA X 193      70.780  60.220  50.100  0.00  0.00            
ATOM   3056  CB  ALA X 193      70.660  60.720  52.120  0.00  0.00            
ATOM   3057  HB1 ALA X 193      69.710  61.230  51.960  0.00  0.00            
ATOM   3058  HB2 ALA X 193      70.560  59.660  52.300  0.00  0.00            
ATOM   3059  HB3 ALA X 193      71.160  61.200  52.960  0.00  0.00            
ATOM   3060  C   ALA X 193      71.570  62.160  50.270  0.00  0.00            
ATOM   3061  O   ALA X 193      72.430  62.850  50.820  0.00  0.00            
ATOM   3062  N   GLY X 194      70.800  62.560  49.260  0.00  0.00            
ATOM   3063  H   GLY X 194      70.320  61.800  48.800  0.00  0.00            
ATOM   3064  CA  GLY X 194      70.760  63.880  48.660  0.00  0.00            
ATOM   3065  HA1 GLY X 194      70.850  64.540  49.520  0.00  0.00            
ATOM   3066  HA2 GLY X 194      69.910  64.150  48.030  0.00  0.00            
ATOM   3067  C   GLY X 194      71.990  64.270  47.860  0.00  0.00            
ATOM   3068  O   GLY X 194      72.920  63.470  47.810  0.00  0.00            
ATOM   3069  N   ARG X 195      72.000  65.530  47.410  0.00  0.00            
ATOM   3070  H   ARG X 195      71.230  66.130  47.690  0.00  0.00            
ATOM   3071  CA  ARG X 195      73.120  66.070  46.680  0.00  0.00            
ATOM   3072  HA  ARG X 195      73.630  65.260  46.160  0.00  0.00            
ATOM   3073  CB  ARG X 195      72.530  67.080  45.710  0.00  0.00            
ATOM   3074  HB1 ARG X 195      73.270  67.590  45.100  0.00  0.00            
ATOM   3075  HB2 ARG X 195      72.100  67.810  46.390  0.00  0.00            
ATOM   3076  CG  ARG X 195      71.320  66.730  44.840  0.00  0.00            
ATOM   3077  HG1 ARG X 195      70.850  67.640  44.480  0.00  0.00            
ATOM   3078  HG2 ARG X 195      70.550  66.330  45.510  0.00  0.00            
ATOM   3079  CD  ARG X 195      71.600  65.700  43.750  0.00  0.00            
ATOM   3080  HD1 ARG X 195      70.720  65.090  43.550  0.00  0.00            
ATOM   3081  HD2 ARG X 195      72.290  64.900  44.040  0.00  0.00            
ATOM   3082  NE  ARG X 195      72.080  66.450  42.600  0.00  0.00            
ATOM   3083  HE  ARG X 195      73.020  66.840  42.640  0.00  0.00            
ATOM   3084  CZ  ARG X 195      71.380  66.930  41.560  0.00  0.00            
ATOM   3085  NH1 ARG X 195      70.140  66.530  41.260  0.00  0.00            
ATOM   3086 HH11 ARG X 195      69.860  65.580  41.450  0.00  0.00            
ATOM   3087 HH12 ARG X 195      69.570  67.020  40.590  0.00  0.00            
ATOM   3088  NH2 ARG X 195      71.910  67.750  40.640  0.00  0.00            
ATOM   3089 HH21 ARG X 195      72.910  67.900  40.770  0.00  0.00            
ATOM   3090 HH22 ARG X 195      71.510  67.780  39.720  0.00  0.00            
ATOM   3091  C   ARG X 195      74.240  66.630  47.550  0.00  0.00            
ATOM   3092  O   ARG X 195      75.320  66.750  46.990  0.00  0.00            
ATOM   3093  N   VAL X 196      74.050  66.980  48.830  0.00  0.00            
ATOM   3094  H   VAL X 196      73.080  66.950  49.100  0.00  0.00            
ATOM   3095  CA  VAL X 196      75.050  67.630  49.650  0.00  0.00            
ATOM   3096  HA  VAL X 196      75.540  68.410  49.080  0.00  0.00            
ATOM   3097  CB  VAL X 196      74.400  68.420  50.790  0.00  0.00            
ATOM   3098  HB  VAL X 196      75.180  69.070  51.180  0.00  0.00            
ATOM   3099  CG1 VAL X 196      73.290  69.430  50.490  0.00  0.00            
ATOM   3100 HG11 VAL X 196      73.690  70.080  49.710  0.00  0.00            
ATOM   3101 HG12 VAL X 196      72.370  68.920  50.230  0.00  0.00            
ATOM   3102 HG13 VAL X 196      73.220  70.090  51.350  0.00  0.00            
ATOM   3103  CG2 VAL X 196      73.950  67.510  51.930  0.00  0.00            
ATOM   3104 HG21 VAL X 196      74.720  66.880  52.380  0.00  0.00            
ATOM   3105 HG22 VAL X 196      73.540  68.070  52.780  0.00  0.00            
ATOM   3106 HG23 VAL X 196      73.160  66.880  51.510  0.00  0.00            
ATOM   3107  C   VAL X 196      76.220  66.700  49.920  0.00  0.00            
ATOM   3108  O   VAL X 196      77.260  67.210  50.340  0.00  0.00            
ATOM   3109  N   GLN X 197      76.150  65.430  49.540  0.00  0.00            
ATOM   3110  H   GLN X 197      75.270  65.140  49.130  0.00  0.00            
ATOM   3111  CA  GLN X 197      77.260  64.490  49.520  0.00  0.00            
ATOM   3112  HA  GLN X 197      77.530  64.320  50.560  0.00  0.00            
ATOM   3113  CB  GLN X 197      76.780  63.090  49.150  0.00  0.00            
ATOM   3114  HB1 GLN X 197      75.950  62.780  49.790  0.00  0.00            
ATOM   3115  HB2 GLN X 197      77.600  62.380  49.220  0.00  0.00            
ATOM   3116  CG  GLN X 197      76.230  63.080  47.730  0.00  0.00            
ATOM   3117  HG1 GLN X 197      77.020  63.510  47.110  0.00  0.00            
ATOM   3118  HG2 GLN X 197      75.350  63.710  47.680  0.00  0.00            
ATOM   3119  CD  GLN X 197      75.900  61.680  47.220  0.00  0.00            
ATOM   3120  OE1 GLN X 197      76.770  60.810  47.240  0.00  0.00            
ATOM   3121  NE2 GLN X 197      74.620  61.350  47.060  0.00  0.00            
ATOM   3122 HE21 GLN X 197      73.960  62.100  47.150  0.00  0.00            
ATOM   3123 HE22 GLN X 197      74.340  60.380  47.110  0.00  0.00            
ATOM   3124  C   GLN X 197      78.480  64.900  48.710  0.00  0.00            
ATOM   3125  O   GLN X 197      79.580  64.440  49.000  0.00  0.00            
ATOM   3126  N   SER X 198      78.300  65.880  47.820  0.00  0.00            
ATOM   3127  H   SER X 198      77.350  66.110  47.590  0.00  0.00            
ATOM   3128  CA  SER X 198      79.310  66.630  47.090  0.00  0.00            
ATOM   3129  HA  SER X 198      79.760  65.830  46.520  0.00  0.00            
ATOM   3130  CB  SER X 198      78.670  67.620  46.120  0.00  0.00            
ATOM   3131  HB1 SER X 198      77.950  67.060  45.530  0.00  0.00            
ATOM   3132  HB2 SER X 198      79.470  68.040  45.510  0.00  0.00            
ATOM   3133  OG  SER X 198      77.940  68.590  46.840  0.00  0.00            
ATOM   3134  HG  SER X 198      77.030  68.280  46.780  0.00  0.00            
ATOM   3135  C   SER X 198      80.330  67.310  48.000  0.00  0.00            
ATOM   3136  O   SER X 198      81.430  67.590  47.520  0.00  0.00            
ATOM   3137  N   VAL X 199      80.030  67.520  49.280  0.00  0.00            
ATOM   3138  H   VAL X 199      79.060  67.410  49.550  0.00  0.00            
ATOM   3139  CA  VAL X 199      81.010  67.900  50.270  0.00  0.00            
ATOM   3140  HA  VAL X 199      82.020  67.870  49.860  0.00  0.00            
ATOM   3141  CB  VAL X 199      80.730  69.340  50.700  0.00  0.00            
ATOM   3142  HB  VAL X 199      80.720  69.920  49.780  0.00  0.00            
ATOM   3143  CG1 VAL X 199      79.350  69.630  51.270  0.00  0.00            
ATOM   3144 HG11 VAL X 199      79.150  70.700  51.280  0.00  0.00            
ATOM   3145 HG12 VAL X 199      78.560  69.200  50.650  0.00  0.00            
ATOM   3146 HG13 VAL X 199      79.190  69.150  52.240  0.00  0.00            
ATOM   3147  CG2 VAL X 199      81.770  69.930  51.650  0.00  0.00            
ATOM   3148 HG21 VAL X 199      82.760  69.810  51.220  0.00  0.00            
ATOM   3149 HG22 VAL X 199      81.560  70.990  51.790  0.00  0.00            
ATOM   3150 HG23 VAL X 199      81.750  69.380  52.590  0.00  0.00            
ATOM   3151  C   VAL X 199      80.950  67.000  51.500  0.00  0.00            
ATOM   3152  O   VAL X 199      81.980  66.770  52.130  0.00  0.00            
ATOM   3153  N   ALA X 200      79.770  66.510  51.870  0.00  0.00            
ATOM   3154  H   ALA X 200      78.940  66.800  51.390  0.00  0.00            
ATOM   3155  CA  ALA X 200      79.550  65.820  53.130  0.00  0.00            
ATOM   3156  HA  ALA X 200      79.880  66.520  53.890  0.00  0.00            
ATOM   3157  CB  ALA X 200      78.050  65.780  53.400  0.00  0.00            
ATOM   3158  HB1 ALA X 200      77.830  65.210  54.300  0.00  0.00            
ATOM   3159  HB2 ALA X 200      77.680  66.780  53.620  0.00  0.00            
ATOM   3160  HB3 ALA X 200      77.490  65.340  52.580  0.00  0.00            
ATOM   3161  C   ALA X 200      80.210  64.450  53.270  0.00  0.00            
ATOM   3162  O   ALA X 200      80.510  64.190  54.430  0.00  0.00            
ATOM   3163  N   VAL X 201      80.580  63.770  52.180  0.00  0.00            
ATOM   3164  H   VAL X 201      80.350  64.190  51.300  0.00  0.00            
ATOM   3165  CA  VAL X 201      81.470  62.630  52.080  0.00  0.00            
ATOM   3166  HA  VAL X 201      81.820  62.500  53.100  0.00  0.00            
ATOM   3167  CB  VAL X 201      80.880  61.280  51.680  0.00  0.00            
ATOM   3168  HB  VAL X 201      81.720  60.580  51.660  0.00  0.00            
ATOM   3169  CG1 VAL X 201      79.800  60.760  52.630  0.00  0.00            
ATOM   3170 HG11 VAL X 201      80.310  60.690  53.590  0.00  0.00            
ATOM   3171 HG12 VAL X 201      79.020  61.520  52.690  0.00  0.00            
ATOM   3172 HG13 VAL X 201      79.400  59.820  52.250  0.00  0.00            
ATOM   3173  CG2 VAL X 201      80.250  61.380  50.290  0.00  0.00            
ATOM   3174 HG21 VAL X 201      79.310  61.920  50.210  0.00  0.00            
ATOM   3175 HG22 VAL X 201      80.910  61.800  49.530  0.00  0.00            
ATOM   3176 HG23 VAL X 201      80.100  60.370  49.920  0.00  0.00            
ATOM   3177  C   VAL X 201      82.680  62.940  51.210  0.00  0.00            
ATOM   3178  O   VAL X 201      83.400  62.070  50.730  0.00  0.00            
ATOM   3179  N   ARG X 202      82.950  64.240  51.070  0.00  0.00            
ATOM   3180  H   ARG X 202      82.520  64.950  51.650  0.00  0.00            
ATOM   3181  CA  ARG X 202      84.100  64.690  50.320  0.00  0.00            
ATOM   3182  HA  ARG X 202      84.610  63.830  49.890  0.00  0.00            
ATOM   3183  CB  ARG X 202      83.750  65.500  49.080  0.00  0.00            
ATOM   3184  HB1 ARG X 202      83.020  66.220  49.470  0.00  0.00            
ATOM   3185  HB2 ARG X 202      83.280  64.800  48.390  0.00  0.00            
ATOM   3186  CG  ARG X 202      84.960  66.210  48.490  0.00  0.00            
ATOM   3187  HG1 ARG X 202      85.720  65.470  48.230  0.00  0.00            
ATOM   3188  HG2 ARG X 202      85.350  66.950  49.200  0.00  0.00            
ATOM   3189  CD  ARG X 202      84.490  67.040  47.300  0.00  0.00            
ATOM   3190  HD1 ARG X 202      84.090  67.950  47.750  0.00  0.00            
ATOM   3191  HD2 ARG X 202      83.700  66.460  46.820  0.00  0.00            
ATOM   3192  NE  ARG X 202      85.550  67.490  46.400  0.00  0.00            
ATOM   3193  HE  ARG X 202      85.420  67.330  45.410  0.00  0.00            
ATOM   3194  CZ  ARG X 202      86.630  68.240  46.630  0.00  0.00            
ATOM   3195  NH1 ARG X 202      86.930  68.850  47.790  0.00  0.00            
ATOM   3196 HH11 ARG X 202      86.300  68.660  48.560  0.00  0.00            
ATOM   3197 HH12 ARG X 202      87.700  69.480  47.950  0.00  0.00            
ATOM   3198  NH2 ARG X 202      87.400  68.580  45.590  0.00  0.00            
ATOM   3199 HH21 ARG X 202      87.340  68.010  44.760  0.00  0.00            
ATOM   3200 HH22 ARG X 202      88.140  69.250  45.780  0.00  0.00            
ATOM   3201  C   ARG X 202      85.180  65.310  51.210  0.00  0.00            
ATOM   3202  O   ARG X 202      86.380  65.090  51.010  0.00  0.00            
ATOM   3203  N   LEU X 203      84.730  66.150  52.140  0.00  0.00            
ATOM   3204  H   LEU X 203      83.730  66.160  52.280  0.00  0.00            
ATOM   3205  CA  LEU X 203      85.500  66.980  53.030  0.00  0.00            
ATOM   3206  HA  LEU X 203      86.060  67.650  52.370  0.00  0.00            
ATOM   3207  CB  LEU X 203      84.520  67.860  53.800  0.00  0.00            
ATOM   3208  HB1 LEU X 203      83.970  67.260  54.520  0.00  0.00            
ATOM   3209  HB2 LEU X 203      83.970  68.360  53.010  0.00  0.00            
ATOM   3210  CG  LEU X 203      85.160  68.930  54.690  0.00  0.00            
ATOM   3211  HG  LEU X 203      85.820  68.460  55.420  0.00  0.00            
ATOM   3212  CD1 LEU X 203      86.040  69.850  53.850  0.00  0.00            
ATOM   3213 HD11 LEU X 203      85.630  70.010  52.860  0.00  0.00            
ATOM   3214 HD12 LEU X 203      86.210  70.840  54.290  0.00  0.00            
ATOM   3215 HD13 LEU X 203      87.000  69.380  53.660  0.00  0.00            
ATOM   3216  CD2 LEU X 203      84.060  69.740  55.370  0.00  0.00            
ATOM   3217 HD21 LEU X 203      83.560  69.080  56.090  0.00  0.00            
ATOM   3218 HD22 LEU X 203      84.560  70.510  55.950  0.00  0.00            
ATOM   3219 HD23 LEU X 203      83.370  70.120  54.620  0.00  0.00            
ATOM   3220  C   LEU X 203      86.510  66.220  53.880  0.00  0.00            
ATOM   3221  O   LEU X 203      87.540  66.750  54.260  0.00  0.00            
ATOM   3222  N   VAL X 204      86.310  64.940  54.230  0.00  0.00            
ATOM   3223  H   VAL X 204      85.490  64.410  53.960  0.00  0.00            
ATOM   3224  CA  VAL X 204      87.310  64.060  54.800  0.00  0.00            
ATOM   3225  HA  VAL X 204      87.630  64.530  55.730  0.00  0.00            
ATOM   3226  CB  VAL X 204      86.740  62.690  55.150  0.00  0.00            
ATOM   3227  HB  VAL X 204      87.620  62.120  55.420  0.00  0.00            
ATOM   3228  CG1 VAL X 204      85.660  62.680  56.230  0.00  0.00            
ATOM   3229 HG11 VAL X 204      85.330  61.650  56.370  0.00  0.00            
ATOM   3230 HG12 VAL X 204      86.060  63.040  57.180  0.00  0.00            
ATOM   3231 HG13 VAL X 204      84.810  63.320  55.980  0.00  0.00            
ATOM   3232  CG2 VAL X 204      86.150  61.910  53.980  0.00  0.00            
ATOM   3233 HG21 VAL X 204      85.470  62.610  53.500  0.00  0.00            
ATOM   3234 HG22 VAL X 204      86.860  61.720  53.170  0.00  0.00            
ATOM   3235 HG23 VAL X 204      85.600  61.030  54.320  0.00  0.00            
ATOM   3236  C   VAL X 204      88.480  63.810  53.870  0.00  0.00            
ATOM   3237  O   VAL X 204      89.610  63.580  54.300  0.00  0.00            
ATOM   3238  N   VAL X 205      88.250  63.820  52.560  0.00  0.00            
ATOM   3239  H   VAL X 205      87.330  63.990  52.190  0.00  0.00            
ATOM   3240  CA  VAL X 205      89.360  63.650  51.630  0.00  0.00            
ATOM   3241  HA  VAL X 205      90.080  62.940  52.030  0.00  0.00            
ATOM   3242  CB  VAL X 205      88.810  63.190  50.290  0.00  0.00            
ATOM   3243  HB  VAL X 205      88.330  63.960  49.690  0.00  0.00            
ATOM   3244  CG1 VAL X 205      89.960  62.850  49.350  0.00  0.00            
ATOM   3245 HG11 VAL X 205      90.430  61.890  49.560  0.00  0.00            
ATOM   3246 HG12 VAL X 205      89.560  62.710  48.340  0.00  0.00            
ATOM   3247 HG13 VAL X 205      90.840  63.490  49.320  0.00  0.00            
ATOM   3248  CG2 VAL X 205      87.870  62.000  50.130  0.00  0.00            
ATOM   3249 HG21 VAL X 205      88.330  61.110  50.550  0.00  0.00            
ATOM   3250 HG22 VAL X 205      86.990  62.180  50.750  0.00  0.00            
ATOM   3251 HG23 VAL X 205      87.550  61.820  49.110  0.00  0.00            
ATOM   3252  C   VAL X 205      90.130  64.950  51.440  0.00  0.00            
ATOM   3253  O   VAL X 205      91.360  64.950  51.410  0.00  0.00            
ATOM   3254  N   GLU X 206      89.350  66.020  51.230  0.00  0.00            
ATOM   3255  H   GLU X 206      88.340  65.920  51.250  0.00  0.00            
ATOM   3256  CA  GLU X 206      90.020  67.300  51.110  0.00  0.00            
ATOM   3257  HA  GLU X 206      90.780  67.320  50.340  0.00  0.00            
ATOM   3258  CB  GLU X 206      89.020  68.440  50.930  0.00  0.00            
ATOM   3259  HB1 GLU X 206      88.210  68.270  51.630  0.00  0.00            
ATOM   3260  HB2 GLU X 206      88.570  68.310  49.940  0.00  0.00            
ATOM   3261  CG  GLU X 206      89.370  69.920  51.050  0.00  0.00            
ATOM   3262  HG1 GLU X 206      90.360  70.000  50.600  0.00  0.00            
ATOM   3263  HG2 GLU X 206      89.590  70.220  52.070  0.00  0.00            
ATOM   3264  CD  GLU X 206      88.350  70.790  50.320  0.00  0.00            
ATOM   3265  OE1 GLU X 206      87.420  71.310  50.970  0.00  0.00            
ATOM   3266  OE2 GLU X 206      88.570  70.890  49.090  0.00  0.00            
ATOM   3267  C   GLU X 206      90.860  67.600  52.340  0.00  0.00            
ATOM   3268  O   GLU X 206      91.890  68.270  52.280  0.00  0.00            
ATOM   3269  N   ARG X 207      90.400  67.110  53.490  0.00  0.00            
ATOM   3270  H   ARG X 207      89.390  67.030  53.540  0.00  0.00            
ATOM   3271  CA  ARG X 207      91.250  67.150  54.670  0.00  0.00            
ATOM   3272  HA  ARG X 207      91.780  68.110  54.720  0.00  0.00            
ATOM   3273  CB  ARG X 207      90.440  66.890  55.930  0.00  0.00            
ATOM   3274  HB1 ARG X 207      90.300  65.820  56.030  0.00  0.00            
ATOM   3275  HB2 ARG X 207      89.490  67.430  55.930  0.00  0.00            
ATOM   3276  CG  ARG X 207      91.150  67.260  57.240  0.00  0.00            
ATOM   3277  HG1 ARG X 207      91.930  66.520  57.440  0.00  0.00            
ATOM   3278  HG2 ARG X 207      90.370  67.080  57.980  0.00  0.00            
ATOM   3279  CD  ARG X 207      91.650  68.690  57.340  0.00  0.00            
ATOM   3280  HD1 ARG X 207      91.030  69.380  56.760  0.00  0.00            
ATOM   3281  HD2 ARG X 207      92.650  68.670  56.900  0.00  0.00            
ATOM   3282  NE  ARG X 207      91.710  69.150  58.730  0.00  0.00            
ATOM   3283  HE  ARG X 207      91.380  68.600  59.500  0.00  0.00            
ATOM   3284  CZ  ARG X 207      91.980  70.430  59.040  0.00  0.00            
ATOM   3285  NH1 ARG X 207      92.300  71.450  58.230  0.00  0.00            
ATOM   3286 HH11 ARG X 207      92.310  71.200  57.250  0.00  0.00            
ATOM   3287 HH12 ARG X 207      92.470  72.380  58.590  0.00  0.00            
ATOM   3288  NH2 ARG X 207      91.950  70.770  60.330  0.00  0.00            
ATOM   3289 HH21 ARG X 207      91.410  70.110  60.880  0.00  0.00            
ATOM   3290 HH22 ARG X 207      92.020  71.750  60.570  0.00  0.00            
ATOM   3291  C   ARG X 207      92.380  66.140  54.590  0.00  0.00            
ATOM   3292  O   ARG X 207      93.480  66.440  55.040  0.00  0.00            
ATOM   3293  N   GLU X 208      92.300  64.940  54.020  0.00  0.00            
ATOM   3294  H   GLU X 208      91.370  64.740  53.700  0.00  0.00            
ATOM   3295  CA  GLU X 208      93.400  64.040  53.720  0.00  0.00            
ATOM   3296  HA  GLU X 208      93.840  63.670  54.640  0.00  0.00            
ATOM   3297  CB  GLU X 208      92.900  62.820  52.970  0.00  0.00            
ATOM   3298  HB1 GLU X 208      92.340  63.110  52.080  0.00  0.00            
ATOM   3299  HB2 GLU X 208      92.150  62.340  53.600  0.00  0.00            
ATOM   3300  CG  GLU X 208      93.840  61.670  52.610  0.00  0.00            
ATOM   3301  HG1 GLU X 208      94.350  62.060  51.730  0.00  0.00            
ATOM   3302  HG2 GLU X 208      93.310  60.770  52.310  0.00  0.00            
ATOM   3303  CD  GLU X 208      94.910  61.270  53.620  0.00  0.00            
ATOM   3304  OE1 GLU X 208      94.520  60.770  54.700  0.00  0.00            
ATOM   3305  OE2 GLU X 208      96.120  61.390  53.350  0.00  0.00            
ATOM   3306  C   GLU X 208      94.530  64.720  52.950  0.00  0.00            
ATOM   3307  O   GLU X 208      95.700  64.580  53.290  0.00  0.00            
ATOM   3308  N   ARG X 209      94.110  65.630  52.060  0.00  0.00            
ATOM   3309  H   ARG X 209      93.120  65.610  51.860  0.00  0.00            
ATOM   3310  CA  ARG X 209      94.930  66.310  51.080  0.00  0.00            
ATOM   3311  HA  ARG X 209      95.650  65.560  50.780  0.00  0.00            
ATOM   3312  CB  ARG X 209      94.000  66.780  49.960  0.00  0.00            
ATOM   3313  HB1 ARG X 209      94.450  67.600  49.400  0.00  0.00            
ATOM   3314  HB2 ARG X 209      93.120  67.220  50.420  0.00  0.00            
ATOM   3315  CG  ARG X 209      93.560  65.670  49.000  0.00  0.00            
ATOM   3316  HG1 ARG X 209      93.140  64.850  49.580  0.00  0.00            
ATOM   3317  HG2 ARG X 209      94.480  65.310  48.540  0.00  0.00            
ATOM   3318  CD  ARG X 209      92.540  66.250  48.030  0.00  0.00            
ATOM   3319  HD1 ARG X 209      92.950  67.010  47.360  0.00  0.00            
ATOM   3320  HD2 ARG X 209      91.790  66.810  48.590  0.00  0.00            
ATOM   3321  NE  ARG X 209      92.060  65.150  47.190  0.00  0.00            
ATOM   3322  HE  ARG X 209      92.590  64.310  47.380  0.00  0.00            
ATOM   3323  CZ  ARG X 209      90.930  65.160  46.470  0.00  0.00            
ATOM   3324  NH1 ARG X 209      90.090  66.200  46.320  0.00  0.00            
ATOM   3325 HH11 ARG X 209      90.290  67.010  46.890  0.00  0.00            
ATOM   3326 HH12 ARG X 209      89.260  66.140  45.760  0.00  0.00            
ATOM   3327  NH2 ARG X 209      90.510  64.060  45.820  0.00  0.00            
ATOM   3328 HH21 ARG X 209      91.230  63.380  45.650  0.00  0.00            
ATOM   3329 HH22 ARG X 209      89.580  64.020  45.430  0.00  0.00            
ATOM   3330  C   ARG X 209      95.730  67.450  51.690  0.00  0.00            
ATOM   3331  O   ARG X 209      96.450  68.150  50.980  0.00  0.00            
ATOM   3332  N   GLU X 210      95.600  67.690  53.000  0.00  0.00            
ATOM   3333  H   GLU X 210      94.920  67.060  53.390  0.00  0.00            
ATOM   3334  CA  GLU X 210      96.400  68.580  53.810  0.00  0.00            
ATOM   3335  HA  GLU X 210      97.310  68.790  53.250  0.00  0.00            
ATOM   3336  CB  GLU X 210      95.710  69.940  54.000  0.00  0.00            
ATOM   3337  HB1 GLU X 210      95.650  70.440  53.030  0.00  0.00            
ATOM   3338  HB2 GLU X 210      96.410  70.510  54.610  0.00  0.00            
ATOM   3339  CG  GLU X 210      94.400  69.850  54.770  0.00  0.00            
ATOM   3340  HG1 GLU X 210      94.510  69.670  55.840  0.00  0.00            
ATOM   3341  HG2 GLU X 210      93.840  69.030  54.320  0.00  0.00            
ATOM   3342  CD  GLU X 210      93.410  71.000  54.670  0.00  0.00            
ATOM   3343  OE1 GLU X 210      92.450  71.070  55.470  0.00  0.00            
ATOM   3344  OE2 GLU X 210      93.420  71.750  53.680  0.00  0.00            
ATOM   3345  C   GLU X 210      96.940  67.970  55.090  0.00  0.00            
ATOM   3346  O   GLU X 210      97.950  68.490  55.570  0.00  0.00            
ATOM   3347  N   ILE X 211      96.380  66.920  55.700  0.00  0.00            
ATOM   3348  H   ILE X 211      95.490  66.520  55.430  0.00  0.00            
ATOM   3349  CA  ILE X 211      96.610  66.640  57.100  0.00  0.00            
ATOM   3350  HA  ILE X 211      96.560  67.630  57.560  0.00  0.00            
ATOM   3351  CB  ILE X 211      95.480  65.820  57.720  0.00  0.00            
ATOM   3352  HB  ILE X 211      94.520  66.230  57.400  0.00  0.00            
ATOM   3353  CG2 ILE X 211      95.500  64.390  57.200  0.00  0.00            
ATOM   3354 HG21 ILE X 211      95.580  64.410  56.110  0.00  0.00            
ATOM   3355 HG22 ILE X 211      96.320  63.900  57.720  0.00  0.00            
ATOM   3356 HG23 ILE X 211      94.620  63.890  57.590  0.00  0.00            
ATOM   3357  CG1 ILE X 211      95.320  65.840  59.230  0.00  0.00            
ATOM   3358 HG11 ILE X 211      95.580  66.840  59.570  0.00  0.00            
ATOM   3359 HG12 ILE X 211      96.030  65.190  59.750  0.00  0.00            
ATOM   3360  CD  ILE X 211      93.900  65.530  59.680  0.00  0.00            
ATOM   3361  HD1 ILE X 211      93.850  65.520  60.760  0.00  0.00            
ATOM   3362  HD2 ILE X 211      93.220  66.260  59.230  0.00  0.00            
ATOM   3363  HD3 ILE X 211      93.630  64.530  59.330  0.00  0.00            
ATOM   3364  C   ILE X 211      98.010  66.170  57.460  0.00  0.00            
ATOM   3365  O   ILE X 211      98.420  66.330  58.600  0.00  0.00            
ATOM   3366  N   LYS X 212      98.740  65.540  56.530  0.00  0.00            
ATOM   3367  H   LYS X 212      98.210  65.450  55.670  0.00  0.00            
ATOM   3368  CA  LYS X 212     100.090  65.040  56.610  0.00  0.00            
ATOM   3369  HA  LYS X 212     100.350  64.870  57.650  0.00  0.00            
ATOM   3370  CB  LYS X 212     100.140  63.730  55.830  0.00  0.00            
ATOM   3371  HB1 LYS X 212     101.170  63.400  56.020  0.00  0.00            
ATOM   3372  HB2 LYS X 212     100.090  64.020  54.780  0.00  0.00            
ATOM   3373  CG  LYS X 212      99.100  62.700  56.240  0.00  0.00            
ATOM   3374  HG1 LYS X 212      98.090  63.110  56.170  0.00  0.00            
ATOM   3375  HG2 LYS X 212      99.240  62.450  57.290  0.00  0.00            
ATOM   3376  CD  LYS X 212      99.200  61.430  55.390  0.00  0.00            
ATOM   3377  HD1 LYS X 212     100.230  61.220  55.080  0.00  0.00            
ATOM   3378  HD2 LYS X 212      98.690  61.550  54.430  0.00  0.00            
ATOM   3379  CE  LYS X 212      98.490  60.250  56.030  0.00  0.00            
ATOM   3380  HE1 LYS X 212      98.900  60.180  57.040  0.00  0.00            
ATOM   3381  HE2 LYS X 212      98.790  59.380  55.440  0.00  0.00            
ATOM   3382  NZ  LYS X 212      97.040  60.490  56.070  0.00  0.00            
ATOM   3383  HZ1 LYS X 212      96.610  59.600  56.290  0.00  0.00            
ATOM   3384  HZ2 LYS X 212      96.900  61.150  56.820  0.00  0.00            
ATOM   3385  HZ3 LYS X 212      96.670  60.910  55.230  0.00  0.00            
ATOM   3386  C   LYS X 212     101.150  65.940  55.980  0.00  0.00            
ATOM   3387  O   LYS X 212     102.310  65.830  56.390  0.00  0.00            
ATOM   3388  N   ALA X 213     100.780  66.810  55.040  0.00  0.00            
ATOM   3389  H   ALA X 213      99.820  66.750  54.730  0.00  0.00            
ATOM   3390  CA  ALA X 213     101.530  67.790  54.280  0.00  0.00            
ATOM   3391  HA  ALA X 213     102.480  67.320  54.040  0.00  0.00            
ATOM   3392  CB  ALA X 213     100.830  68.110  52.960  0.00  0.00            
ATOM   3393  HB1 ALA X 213     101.390  68.870  52.410  0.00  0.00            
ATOM   3394  HB2 ALA X 213     100.760  67.260  52.270  0.00  0.00            
ATOM   3395  HB3 ALA X 213      99.810  68.430  53.140  0.00  0.00            
ATOM   3396  C   ALA X 213     101.800  69.060  55.070  0.00  0.00            
ATOM   3397  O   ALA X 213     102.800  69.720  54.810  0.00  0.00            
ATOM   3398  N   PHE X 214     100.940  69.410  56.040  0.00  0.00            
ATOM   3399  H   PHE X 214     100.000  69.060  55.880  0.00  0.00            
ATOM   3400  CA  PHE X 214     101.180  70.290  57.160  0.00  0.00            
ATOM   3401  HA  PHE X 214     101.810  71.150  56.890  0.00  0.00            
ATOM   3402  CB  PHE X 214      99.830  70.780  57.680  0.00  0.00            
ATOM   3403  HB1 PHE X 214      99.240  69.940  58.030  0.00  0.00            
ATOM   3404  HB2 PHE X 214      99.410  71.340  56.850  0.00  0.00            
ATOM   3405  CG  PHE X 214      99.990  71.640  58.910  0.00  0.00            
ATOM   3406  CD1 PHE X 214     100.070  73.030  58.760  0.00  0.00            
ATOM   3407  HD1 PHE X 214     100.080  73.480  57.780  0.00  0.00            
ATOM   3408  CE1 PHE X 214     100.210  73.890  59.860  0.00  0.00            
ATOM   3409  HE1 PHE X 214     100.330  74.950  59.670  0.00  0.00            
ATOM   3410  CZ  PHE X 214     100.260  73.330  61.140  0.00  0.00            
ATOM   3411  HZ  PHE X 214     100.460  73.920  62.030  0.00  0.00            
ATOM   3412  CE2 PHE X 214     100.030  71.960  61.290  0.00  0.00            
ATOM   3413  HE2 PHE X 214     100.100  71.500  62.270  0.00  0.00            
ATOM   3414  CD2 PHE X 214      99.860  71.110  60.200  0.00  0.00            
ATOM   3415  HD2 PHE X 214      99.880  70.030  60.280  0.00  0.00            
ATOM   3416  C   PHE X 214     101.940  69.560  58.260  0.00  0.00            
ATOM   3417  O   PHE X 214     101.600  68.440  58.620  0.00  0.00            
ATOM   3418  N   VAL X 215     103.050  70.170  58.660  0.00  0.00            
ATOM   3419  H   VAL X 215     103.260  71.020  58.150  0.00  0.00            
ATOM   3420  CA  VAL X 215     104.220  69.630  59.340  0.00  0.00            
ATOM   3421  HA  VAL X 215     104.150  68.550  59.350  0.00  0.00            
ATOM   3422  CB  VAL X 215     105.530  69.950  58.640  0.00  0.00            
ATOM   3423  HB  VAL X 215     105.870  70.990  58.620  0.00  0.00            
ATOM   3424  CG1 VAL X 215     106.660  69.180  59.330  0.00  0.00            
ATOM   3425 HG11 VAL X 215     106.900  69.610  60.300  0.00  0.00            
ATOM   3426 HG12 VAL X 215     106.370  68.140  59.500  0.00  0.00            
ATOM   3427 HG13 VAL X 215     107.600  69.240  58.780  0.00  0.00            
ATOM   3428  CG2 VAL X 215     105.670  69.460  57.210  0.00  0.00            
ATOM   3429 HG21 VAL X 215     105.460  68.400  57.110  0.00  0.00            
ATOM   3430 HG22 VAL X 215     104.970  70.130  56.700  0.00  0.00            
ATOM   3431 HG23 VAL X 215     106.700  69.630  56.900  0.00  0.00            
ATOM   3432  C   VAL X 215     104.290  70.270  60.720  0.00  0.00            
ATOM   3433  O   VAL X 215     104.390  71.490  60.830  0.00  0.00            
ATOM   3434  N   PRO X 216     104.380  69.520  61.820  0.00  0.00            
ATOM   3435  CD  PRO X 216     104.130  68.090  61.890  0.00  0.00            
ATOM   3436  HD1 PRO X 216     105.070  67.600  61.630  0.00  0.00            
ATOM   3437  HD2 PRO X 216     103.410  67.830  61.120  0.00  0.00            
ATOM   3438  CG  PRO X 216     103.610  67.800  63.300  0.00  0.00            
ATOM   3439  HG1 PRO X 216     104.260  67.020  63.670  0.00  0.00            
ATOM   3440  HG2 PRO X 216     102.570  67.480  63.290  0.00  0.00            
ATOM   3441  CB  PRO X 216     103.780  69.090  64.090  0.00  0.00            
ATOM   3442  HB1 PRO X 216     104.250  68.900  65.050  0.00  0.00            
ATOM   3443  HB2 PRO X 216     102.790  69.500  64.270  0.00  0.00            
ATOM   3444  CA  PRO X 216     104.650  69.960  63.180  0.00  0.00            
ATOM   3445  HA  PRO X 216     104.300  70.980  63.260  0.00  0.00            
ATOM   3446  C   PRO X 216     106.140  70.030  63.470  0.00  0.00            
ATOM   3447  O   PRO X 216     106.940  69.170  63.090  0.00  0.00            
ATOM   3448  N   GLU X 217     106.440  70.950  64.380  0.00  0.00            
ATOM   3449  H   GLU X 217     105.760  71.550  64.810  0.00  0.00            
ATOM   3450  CA  GLU X 217     107.790  71.300  64.800  0.00  0.00            
ATOM   3451  HA  GLU X 217     108.560  70.770  64.240  0.00  0.00            
ATOM   3452  CB  GLU X 217     108.060  72.750  64.440  0.00  0.00            
ATOM   3453  HB1 GLU X 217     107.290  73.410  64.850  0.00  0.00            
ATOM   3454  HB2 GLU X 217     108.040  72.850  63.360  0.00  0.00            
ATOM   3455  CG  GLU X 217     109.440  73.200  64.920  0.00  0.00            
ATOM   3456  HG1 GLU X 217     110.240  72.610  64.470  0.00  0.00            
ATOM   3457  HG2 GLU X 217     109.520  73.170  66.010  0.00  0.00            
ATOM   3458  CD  GLU X 217     109.680  74.680  64.620  0.00  0.00            
ATOM   3459  OE1 GLU X 217     108.680  75.420  64.490  0.00  0.00            
ATOM   3460  OE2 GLU X 217     110.810  75.170  64.800  0.00  0.00            
ATOM   3461  C   GLU X 217     107.850  70.910  66.270  0.00  0.00            
ATOM   3462  O   GLU X 217     107.140  71.450  67.110  0.00  0.00            
ATOM   3463  N   GLU X 218     108.880  70.140  66.650  0.00  0.00            
ATOM   3464  H   GLU X 218     109.610  69.880  66.000  0.00  0.00            
ATOM   3465  CA  GLU X 218     108.930  69.360  67.870  0.00  0.00            
ATOM   3466  HA  GLU X 218     108.160  69.720  68.560  0.00  0.00            
ATOM   3467  CB  GLU X 218     108.680  67.900  67.490  0.00  0.00            
ATOM   3468  HB1 GLU X 218     108.510  67.390  68.430  0.00  0.00            
ATOM   3469  HB2 GLU X 218     109.460  67.440  66.890  0.00  0.00            
ATOM   3470  CG  GLU X 218     107.410  67.710  66.660  0.00  0.00            
ATOM   3471  HG1 GLU X 218     107.380  68.270  65.720  0.00  0.00            
ATOM   3472  HG2 GLU X 218     106.560  68.090  67.220  0.00  0.00            
ATOM   3473  CD  GLU X 218     107.220  66.240  66.320  0.00  0.00            
ATOM   3474  OE1 GLU X 218     106.220  65.610  66.730  0.00  0.00            
ATOM   3475  OE2 GLU X 218     108.090  65.740  65.570  0.00  0.00            
ATOM   3476  C   GLU X 218     110.310  69.460  68.490  0.00  0.00            
ATOM   3477  O   GLU X 218     111.300  69.540  67.770  0.00  0.00            
ATOM   3478  N   PHE X 219     110.450  69.470  69.820  0.00  0.00            
ATOM   3479  H   PHE X 219     109.680  69.400  70.470  0.00  0.00            
ATOM   3480  CA  PHE X 219     111.680  69.110  70.500  0.00  0.00            
ATOM   3481  HA  PHE X 219     112.260  68.530  69.780  0.00  0.00            
ATOM   3482  CB  PHE X 219     112.460  70.410  70.700  0.00  0.00            
ATOM   3483  HB1 PHE X 219     112.590  70.880  69.720  0.00  0.00            
ATOM   3484  HB2 PHE X 219     113.480  70.190  71.020  0.00  0.00            
ATOM   3485  CG  PHE X 219     111.940  71.460  71.650  0.00  0.00            
ATOM   3486  CD1 PHE X 219     111.360  72.630  71.170  0.00  0.00            
ATOM   3487  HD1 PHE X 219     111.180  72.770  70.120  0.00  0.00            
ATOM   3488  CE1 PHE X 219     111.070  73.740  71.980  0.00  0.00            
ATOM   3489  HE1 PHE X 219     110.680  74.640  71.530  0.00  0.00            
ATOM   3490  CZ  PHE X 219     111.250  73.660  73.370  0.00  0.00            
ATOM   3491  HZ  PHE X 219     111.070  74.540  73.960  0.00  0.00            
ATOM   3492  CE2 PHE X 219     111.740  72.440  73.860  0.00  0.00            
ATOM   3493  HE2 PHE X 219     111.870  72.380  74.930  0.00  0.00            
ATOM   3494  CD2 PHE X 219     112.120  71.370  73.040  0.00  0.00            
ATOM   3495  HD2 PHE X 219     112.660  70.480  73.330  0.00  0.00            
ATOM   3496  C   PHE X 219     111.470  68.210  71.710  0.00  0.00            
ATOM   3497  O   PHE X 219     110.310  67.870  71.940  0.00  0.00            
ATOM   3498  N   TRP X 220     112.580  67.940  72.410  0.00  0.00            
ATOM   3499  H   TRP X 220     113.470  68.310  72.120  0.00  0.00            
ATOM   3500  CA  TRP X 220     112.640  67.000  73.520  0.00  0.00            
ATOM   3501  HA  TRP X 220     111.600  66.770  73.740  0.00  0.00            
ATOM   3502  CB  TRP X 220     113.130  65.640  73.030  0.00  0.00            
ATOM   3503  HB1 TRP X 220     113.270  64.930  73.840  0.00  0.00            
ATOM   3504  HB2 TRP X 220     114.130  65.750  72.610  0.00  0.00            
ATOM   3505  CG  TRP X 220     112.220  64.930  72.080  0.00  0.00            
ATOM   3506  CD1 TRP X 220     111.380  63.920  72.400  0.00  0.00            
ATOM   3507  HD1 TRP X 220     111.300  63.570  73.420  0.00  0.00            
ATOM   3508  NE1 TRP X 220     110.540  63.600  71.350  0.00  0.00            
ATOM   3509  HE1 TRP X 220     109.830  62.890  71.380  0.00  0.00            
ATOM   3510  CE2 TRP X 220     110.980  64.250  70.210  0.00  0.00            
ATOM   3511  CZ2 TRP X 220     110.610  64.190  68.860  0.00  0.00            
ATOM   3512  HZ2 TRP X 220     109.730  63.600  68.640  0.00  0.00            
ATOM   3513  CH2 TRP X 220     111.200  65.060  67.940  0.00  0.00            
ATOM   3514  HH2 TRP X 220     110.710  65.120  66.980  0.00  0.00            
ATOM   3515  CZ3 TRP X 220     112.200  65.940  68.360  0.00  0.00            
ATOM   3516  HZ3 TRP X 220     112.610  66.730  67.740  0.00  0.00            
ATOM   3517  CE3 TRP X 220     112.630  65.930  69.690  0.00  0.00            
ATOM   3518  HE3 TRP X 220     113.450  66.550  70.000  0.00  0.00            
ATOM   3519  CD2 TRP X 220     112.070  65.060  70.640  0.00  0.00            
ATOM   3520  C   TRP X 220     113.330  67.430  74.800  0.00  0.00            
ATOM   3521  O   TRP X 220     114.140  68.350  74.740  0.00  0.00            
ATOM   3522  N   GLU X 221     112.910  66.870  75.940  0.00  0.00            
ATOM   3523  H   GLU X 221     112.150  66.220  75.810  0.00  0.00            
ATOM   3524  CA  GLU X 221     113.410  66.860  77.300  0.00  0.00            
ATOM   3525  HA  GLU X 221     114.450  67.170  77.290  0.00  0.00            
ATOM   3526  CB  GLU X 221     112.540  67.760  78.180  0.00  0.00            
ATOM   3527  HB1 GLU X 221     112.200  68.610  77.590  0.00  0.00            
ATOM   3528  HB2 GLU X 221     113.150  68.130  79.000  0.00  0.00            
ATOM   3529  CG  GLU X 221     111.300  66.980  78.630  0.00  0.00            
ATOM   3530  HG1 GLU X 221     111.600  66.320  79.450  0.00  0.00            
ATOM   3531  HG2 GLU X 221     110.840  66.410  77.830  0.00  0.00            
ATOM   3532  CD  GLU X 221     110.190  67.800  79.270  0.00  0.00            
ATOM   3533  OE1 GLU X 221     110.580  68.860  79.790  0.00  0.00            
ATOM   3534  OE2 GLU X 221     108.980  67.490  79.160  0.00  0.00            
ATOM   3535  C   GLU X 221     113.560  65.410  77.740  0.00  0.00            
ATOM   3536  O   GLU X 221     113.220  64.530  76.960  0.00  0.00            
ATOM   3537  N   VAL X 222     114.220  65.130  78.870  0.00  0.00            
ATOM   3538  H   VAL X 222     114.700  65.910  79.300  0.00  0.00            
ATOM   3539  CA  VAL X 222     114.240  63.900  79.630  0.00  0.00            
ATOM   3540  HA  VAL X 222     113.740  63.080  79.100  0.00  0.00            
ATOM   3541  CB  VAL X 222     115.610  63.320  79.980  0.00  0.00            
ATOM   3542  HB  VAL X 222     116.200  64.170  80.330  0.00  0.00            
ATOM   3543  CG1 VAL X 222     115.600  62.210  81.020  0.00  0.00            
ATOM   3544 HG11 VAL X 222     116.590  61.760  81.110  0.00  0.00            
ATOM   3545 HG12 VAL X 222     115.310  62.610  81.990  0.00  0.00            
ATOM   3546 HG13 VAL X 222     114.750  61.530  80.920  0.00  0.00            
ATOM   3547  CG2 VAL X 222     116.240  62.760  78.710  0.00  0.00            
ATOM   3548 HG21 VAL X 222     116.190  63.580  78.000  0.00  0.00            
ATOM   3549 HG22 VAL X 222     117.240  62.470  79.030  0.00  0.00            
ATOM   3550 HG23 VAL X 222     115.670  61.880  78.400  0.00  0.00            
ATOM   3551  C   VAL X 222     113.500  64.210  80.920  0.00  0.00            
ATOM   3552  O   VAL X 222     113.970  65.040  81.700  0.00  0.00            
ATOM   3553  N   ASP X 223     112.440  63.500  81.280  0.00  0.00            
ATOM   3554  H   ASP X 223     112.200  62.710  80.700  0.00  0.00            
ATOM   3555  CA  ASP X 223     111.700  63.570  82.530  0.00  0.00            
ATOM   3556  HA  ASP X 223     111.900  64.440  83.160  0.00  0.00            
ATOM   3557  CB  ASP X 223     110.220  63.730  82.220  0.00  0.00            
ATOM   3558  HB1 ASP X 223     109.810  62.850  81.700  0.00  0.00            
ATOM   3559  HB2 ASP X 223     110.080  64.600  81.580  0.00  0.00            
ATOM   3560  CG  ASP X 223     109.410  64.040  83.470  0.00  0.00            
ATOM   3561  OD1 ASP X 223     108.310  63.460  83.530  0.00  0.00            
ATOM   3562  OD2 ASP X 223     109.800  64.760  84.410  0.00  0.00            
ATOM   3563  C   ASP X 223     111.970  62.330  83.370  0.00  0.00            
ATOM   3564  O   ASP X 223     111.580  61.210  83.060  0.00  0.00            
ATOM   3565  N   ALA X 224     112.690  62.430  84.500  0.00  0.00            
ATOM   3566  H   ALA X 224     112.800  63.350  84.900  0.00  0.00            
ATOM   3567  CA  ALA X 224     113.200  61.330  85.290  0.00  0.00            
ATOM   3568  HA  ALA X 224     112.850  60.390  84.860  0.00  0.00            
ATOM   3569  CB  ALA X 224     114.700  61.310  84.990  0.00  0.00            
ATOM   3570  HB1 ALA X 224     114.990  60.300  85.280  0.00  0.00            
ATOM   3571  HB2 ALA X 224     114.930  61.480  83.940  0.00  0.00            
ATOM   3572  HB3 ALA X 224     115.130  62.030  85.690  0.00  0.00            
ATOM   3573  C   ALA X 224     112.900  61.510  86.770  0.00  0.00            
ATOM   3574  O   ALA X 224     112.930  62.630  87.260  0.00  0.00            
ATOM   3575  N   SER X 225     112.920  60.410  87.530  0.00  0.00            
ATOM   3576  H   SER X 225     113.020  59.530  87.050  0.00  0.00            
ATOM   3577  CA  SER X 225     112.910  60.530  88.970  0.00  0.00            
ATOM   3578  HA  SER X 225     113.390  61.480  89.200  0.00  0.00            
ATOM   3579  CB  SER X 225     111.460  60.460  89.430  0.00  0.00            
ATOM   3580  HB1 SER X 225     111.040  59.500  89.130  0.00  0.00            
ATOM   3581  HB2 SER X 225     110.830  61.200  88.930  0.00  0.00            
ATOM   3582  OG  SER X 225     111.310  60.850  90.780  0.00  0.00            
ATOM   3583  HG  SER X 225     110.380  61.000  90.950  0.00  0.00            
ATOM   3584  C   SER X 225     113.770  59.520  89.730  0.00  0.00            
ATOM   3585  O   SER X 225     113.940  58.390  89.290  0.00  0.00            
ATOM   3586  N   THR X 226     114.110  59.850  90.970  0.00  0.00            
ATOM   3587  H   THR X 226     113.680  60.690  91.340  0.00  0.00            
ATOM   3588  CA  THR X 226     114.940  59.050  91.850  0.00  0.00            
ATOM   3589  HA  THR X 226     115.070  58.040  91.450  0.00  0.00            
ATOM   3590  CB  THR X 226     116.290  59.700  92.120  0.00  0.00            
ATOM   3591  HB  THR X 226     116.730  58.990  92.810  0.00  0.00            
ATOM   3592  CG2 THR X 226     117.200  59.790  90.890  0.00  0.00            
ATOM   3593 HG21 THR X 226     117.430  58.800  90.510  0.00  0.00            
ATOM   3594 HG22 THR X 226     116.720  60.340  90.080  0.00  0.00            
ATOM   3595 HG23 THR X 226     118.140  60.230  91.210  0.00  0.00            
ATOM   3596  OG1 THR X 226     116.150  60.910  92.830  0.00  0.00            
ATOM   3597  HG1 THR X 226     115.420  61.370  92.410  0.00  0.00            
ATOM   3598  C   THR X 226     114.270  58.790  93.200  0.00  0.00            
ATOM   3599  O   THR X 226     113.410  59.550  93.650  0.00  0.00            
ATOM   3600  N   THR X 227     114.810  57.770  93.870  0.00  0.00            
ATOM   3601  H   THR X 227     115.420  57.150  93.360  0.00  0.00            
ATOM   3602  CA  THR X 227     114.780  57.540  95.300  0.00  0.00            
ATOM   3603  HA  THR X 227     114.130  58.370  95.550  0.00  0.00            
ATOM   3604  CB  THR X 227     114.290  56.150  95.700  0.00  0.00            
ATOM   3605  HB  THR X 227     114.250  56.000  96.780  0.00  0.00            
ATOM   3606  CG2 THR X 227     112.820  56.030  95.290  0.00  0.00            
ATOM   3607 HG21 THR X 227     112.440  55.290  95.990  0.00  0.00            
ATOM   3608 HG22 THR X 227     112.340  57.010  95.340  0.00  0.00            
ATOM   3609 HG23 THR X 227     112.740  55.610  94.290  0.00  0.00            
ATOM   3610  OG1 THR X 227     115.090  55.130  95.170  0.00  0.00            
ATOM   3611  HG1 THR X 227     114.890  54.350  95.690  0.00  0.00            
ATOM   3612  C   THR X 227     116.010  57.870  96.140  0.00  0.00            
ATOM   3613  O   THR X 227     117.140  57.760  95.670  0.00  0.00            
ATOM   3614  N   THR X 228     115.810  58.340  97.370  0.00  0.00            
ATOM   3615  H   THR X 228     114.870  58.580  97.630  0.00  0.00            
ATOM   3616  CA  THR X 228     116.840  58.770  98.300  0.00  0.00            
ATOM   3617  HA  THR X 228     117.780  58.950  97.770  0.00  0.00            
ATOM   3618  CB  THR X 228     116.360  60.010  99.040  0.00  0.00            
ATOM   3619  HB  THR X 228     117.110  60.180  99.800  0.00  0.00            
ATOM   3620  CG2 THR X 228     116.210  61.270  98.180  0.00  0.00            
ATOM   3621 HG21 THR X 228     116.800  61.180  97.270  0.00  0.00            
ATOM   3622 HG22 THR X 228     115.170  61.320  97.860  0.00  0.00            
ATOM   3623 HG23 THR X 228     116.560  62.140  98.730  0.00  0.00            
ATOM   3624  OG1 THR X 228     115.130  59.810  99.700  0.00  0.00            
ATOM   3625  HG1 THR X 228     114.480  59.790  98.990  0.00  0.00            
ATOM   3626  C   THR X 228     117.080  57.740  99.400  0.00  0.00            
ATOM   3627  O   THR X 228     116.320  56.770  99.420  0.00  0.00            
ATOM   3628  N   PRO X 229     118.110  57.850 100.230  0.00  0.00            
ATOM   3629  CD  PRO X 229     119.360  58.500  99.910  0.00  0.00            
ATOM   3630  HD1 PRO X 229     119.310  59.590 100.000  0.00  0.00            
ATOM   3631  HD2 PRO X 229     119.490  58.330  98.840  0.00  0.00            
ATOM   3632  CG  PRO X 229     120.470  57.910 100.770  0.00  0.00            
ATOM   3633  HG1 PRO X 229     121.240  58.650 100.990  0.00  0.00            
ATOM   3634  HG2 PRO X 229     121.050  57.180 100.200  0.00  0.00            
ATOM   3635  CB  PRO X 229     119.680  57.360 101.950  0.00  0.00            
ATOM   3636  HB1 PRO X 229     119.460  58.220 102.580  0.00  0.00            
ATOM   3637  HB2 PRO X 229     120.160  56.510 102.440  0.00  0.00            
ATOM   3638  CA  PRO X 229     118.440  56.850 101.230  0.00  0.00            
ATOM   3639  HA  PRO X 229     118.670  55.980 100.610  0.00  0.00            
ATOM   3640  C   PRO X 229     117.290  56.580 102.190  0.00  0.00            
ATOM   3641  O   PRO X 229     117.380  55.630 102.960  0.00  0.00            
ATOM   3642  N   SER X 230     116.280  57.450 102.320  0.00  0.00            
ATOM   3643  H   SER X 230     116.360  58.290 101.760  0.00  0.00            
ATOM   3644  CA  SER X 230     115.070  57.230 103.090  0.00  0.00            
ATOM   3645  HA  SER X 230     115.390  56.500 103.830  0.00  0.00            
ATOM   3646  CB  SER X 230     114.670  58.470 103.880  0.00  0.00            
ATOM   3647  HB1 SER X 230     115.460  58.730 104.580  0.00  0.00            
ATOM   3648  HB2 SER X 230     113.800  58.280 104.500  0.00  0.00            
ATOM   3649  OG  SER X 230     114.380  59.490 102.950  0.00  0.00            
ATOM   3650  HG  SER X 230     114.150  60.280 103.440  0.00  0.00            
ATOM   3651  C   SER X 230     113.900  56.640 102.320  0.00  0.00            
ATOM   3652  O   SER X 230     112.800  56.560 102.870  0.00  0.00            
ATOM   3653  N   GLY X 231     114.110  56.280 101.050  0.00  0.00            
ATOM   3654  H   GLY X 231     115.030  56.440 100.680  0.00  0.00            
ATOM   3655  CA  GLY X 231     113.110  55.830 100.100  0.00  0.00            
ATOM   3656  HA1 GLY X 231     112.610  54.910 100.400  0.00  0.00            
ATOM   3657  HA2 GLY X 231     113.620  55.710  99.140  0.00  0.00            
ATOM   3658  C   GLY X 231     112.080  56.880  99.720  0.00  0.00            
ATOM   3659  O   GLY X 231     110.980  56.500  99.310  0.00  0.00            
ATOM   3660  N   GLU X 232     112.340  58.150 100.020  0.00  0.00            
ATOM   3661  H   GLU X 232     113.160  58.380 100.570  0.00  0.00            
ATOM   3662  CA  GLU X 232     111.500  59.210  99.510  0.00  0.00            
ATOM   3663  HA  GLU X 232     110.560  58.800  99.150  0.00  0.00            
ATOM   3664  CB  GLU X 232     111.180  60.320 100.510  0.00  0.00            
ATOM   3665  HB1 GLU X 232     110.410  60.940 100.050  0.00  0.00            
ATOM   3666  HB2 GLU X 232     112.060  60.930 100.710  0.00  0.00            
ATOM   3667  CG  GLU X 232     110.610  59.820 101.840  0.00  0.00            
ATOM   3668  HG1 GLU X 232     111.180  59.000 102.290  0.00  0.00            
ATOM   3669  HG2 GLU X 232     109.640  59.390 101.590  0.00  0.00            
ATOM   3670  CD  GLU X 232     110.290  60.860 102.890  0.00  0.00            
ATOM   3671  OE1 GLU X 232     110.760  60.680 104.040  0.00  0.00            
ATOM   3672  OE2 GLU X 232     109.490  61.800 102.700  0.00  0.00            
ATOM   3673  C   GLU X 232     111.940  59.650  98.120  0.00  0.00            
ATOM   3674  O   GLU X 232     113.100  59.510  97.770  0.00  0.00            
ATOM   3675  N   ALA X 233     110.980  60.110  97.310  0.00  0.00            
ATOM   3676  H   ALA X 233     110.080  60.380  97.650  0.00  0.00            
ATOM   3677  CA  ALA X 233     111.200  60.400  95.900  0.00  0.00            
ATOM   3678  HA  ALA X 233     111.890  59.630  95.540  0.00  0.00            
ATOM   3679  CB  ALA X 233     109.880  60.200  95.160  0.00  0.00            
ATOM   3680  HB1 ALA X 233     109.160  60.940  95.500  0.00  0.00            
ATOM   3681  HB2 ALA X 233     110.080  60.190  94.090  0.00  0.00            
ATOM   3682  HB3 ALA X 233     109.560  59.190  95.420  0.00  0.00            
ATOM   3683  C   ALA X 233     111.650  61.810  95.570  0.00  0.00            
ATOM   3684  O   ALA X 233     111.180  62.740  96.230  0.00  0.00            
ATOM   3685  N   LEU X 234     112.480  62.030  94.550  0.00  0.00            
ATOM   3686  H   LEU X 234     112.940  61.210  94.160  0.00  0.00            
ATOM   3687  CA  LEU X 234     112.880  63.320  94.040  0.00  0.00            
ATOM   3688  HA  LEU X 234     112.110  64.070  94.220  0.00  0.00            
ATOM   3689  CB  LEU X 234     114.130  63.680  94.840  0.00  0.00            
ATOM   3690  HB1 LEU X 234     114.980  63.100  94.490  0.00  0.00            
ATOM   3691  HB2 LEU X 234     113.960  63.480  95.890  0.00  0.00            
ATOM   3692  CG  LEU X 234     114.590  65.140  94.830  0.00  0.00            
ATOM   3693  HG  LEU X 234     113.750  65.780  95.100  0.00  0.00            
ATOM   3694  CD1 LEU X 234     115.730  65.330  95.820  0.00  0.00            
ATOM   3695 HD11 LEU X 234     115.380  65.250  96.850  0.00  0.00            
ATOM   3696 HD12 LEU X 234     116.540  64.620  95.650  0.00  0.00            
ATOM   3697 HD13 LEU X 234     116.080  66.360  95.750  0.00  0.00            
ATOM   3698  CD2 LEU X 234     115.230  65.660  93.550  0.00  0.00            
ATOM   3699 HD21 LEU X 234     115.440  66.720  93.710  0.00  0.00            
ATOM   3700 HD22 LEU X 234     116.100  65.060  93.300  0.00  0.00            
ATOM   3701 HD23 LEU X 234     114.540  65.600  92.710  0.00  0.00            
ATOM   3702  C   LEU X 234     113.030  63.270  92.520  0.00  0.00            
ATOM   3703  O   LEU X 234     113.900  62.530  92.050  0.00  0.00            
ATOM   3704  N   ALA X 235     112.330  64.050  91.690  0.00  0.00            
ATOM   3705  H   ALA X 235     111.510  64.510  92.060  0.00  0.00            
ATOM   3706  CA  ALA X 235     112.400  64.060  90.250  0.00  0.00            
ATOM   3707  HA  ALA X 235     112.700  63.060  89.930  0.00  0.00            
ATOM   3708  CB  ALA X 235     111.020  64.320  89.670  0.00  0.00            
ATOM   3709  HB1 ALA X 235     111.140  64.410  88.590  0.00  0.00            
ATOM   3710  HB2 ALA X 235     110.300  63.530  89.900  0.00  0.00            
ATOM   3711  HB3 ALA X 235     110.630  65.280  90.020  0.00  0.00            
ATOM   3712  C   ALA X 235     113.430  65.110  89.820  0.00  0.00            
ATOM   3713  O   ALA X 235     113.550  66.080  90.560  0.00  0.00            
ATOM   3714  N   LEU X 236     114.080  64.950  88.670  0.00  0.00            
ATOM   3715  H   LEU X 236     113.860  64.210  88.010  0.00  0.00            
ATOM   3716  CA  LEU X 236     115.090  65.860  88.170  0.00  0.00            
ATOM   3717  HA  LEU X 236     114.820  66.900  88.310  0.00  0.00            
ATOM   3718  CB  LEU X 236     116.370  65.590  88.960  0.00  0.00            
ATOM   3719  HB1 LEU X 236     116.100  65.580  90.010  0.00  0.00            
ATOM   3720  HB2 LEU X 236     116.990  66.480  88.880  0.00  0.00            
ATOM   3721  CG  LEU X 236     117.290  64.410  88.620  0.00  0.00            
ATOM   3722  HG  LEU X 236     117.790  64.550  87.660  0.00  0.00            
ATOM   3723  CD1 LEU X 236     118.310  64.310  89.750  0.00  0.00            
ATOM   3724 HD11 LEU X 236     119.120  63.680  89.380  0.00  0.00            
ATOM   3725 HD12 LEU X 236     118.710  65.300  89.990  0.00  0.00            
ATOM   3726 HD13 LEU X 236     117.860  63.840  90.620  0.00  0.00            
ATOM   3727  CD2 LEU X 236     116.510  63.100  88.680  0.00  0.00            
ATOM   3728 HD21 LEU X 236     115.770  63.060  87.880  0.00  0.00            
ATOM   3729 HD22 LEU X 236     117.170  62.240  88.680  0.00  0.00            
ATOM   3730 HD23 LEU X 236     115.960  63.110  89.630  0.00  0.00            
ATOM   3731  C   LEU X 236     115.250  65.700  86.670  0.00  0.00            
ATOM   3732  O   LEU X 236     114.870  64.670  86.110  0.00  0.00            
ATOM   3733  N   GLN X 237     116.020  66.580  86.020  0.00  0.00            
ATOM   3734  H   GLN X 237     116.410  67.340  86.560  0.00  0.00            
ATOM   3735  CA  GLN X 237     116.490  66.490  84.650  0.00  0.00            
ATOM   3736  HA  GLN X 237     115.830  65.720  84.250  0.00  0.00            
ATOM   3737  CB  GLN X 237     116.240  67.820  83.960  0.00  0.00            
ATOM   3738  HB1 GLN X 237     116.770  67.830  83.000  0.00  0.00            
ATOM   3739  HB2 GLN X 237     116.730  68.620  84.520  0.00  0.00            
ATOM   3740  CG  GLN X 237     114.750  68.080  83.770  0.00  0.00            
ATOM   3741  HG1 GLN X 237     114.290  68.420  84.700  0.00  0.00            
ATOM   3742  HG2 GLN X 237     114.130  67.220  83.510  0.00  0.00            
ATOM   3743  CD  GLN X 237     114.590  69.210  82.760  0.00  0.00            
ATOM   3744  OE1 GLN X 237     114.270  68.990  81.590  0.00  0.00            
ATOM   3745  NE2 GLN X 237     114.710  70.460  83.220  0.00  0.00            
ATOM   3746 HE21 GLN X 237     114.870  70.630  84.200  0.00  0.00            
ATOM   3747 HE22 GLN X 237     114.500  71.160  82.520  0.00  0.00            
ATOM   3748  C   GLN X 237     117.920  66.020  84.480  0.00  0.00            
ATOM   3749  O   GLN X 237     118.820  66.430  85.210  0.00  0.00            
ATOM   3750  N   VAL X 238     118.100  65.140  83.480  0.00  0.00            
ATOM   3751  H   VAL X 238     117.360  64.980  82.820  0.00  0.00            
ATOM   3752  CA  VAL X 238     119.230  64.280  83.170  0.00  0.00            
ATOM   3753  HA  VAL X 238     120.080  64.870  83.520  0.00  0.00            
ATOM   3754  CB  VAL X 238     119.230  62.940  83.880  0.00  0.00            
ATOM   3755  HB  VAL X 238     120.070  62.330  83.540  0.00  0.00            
ATOM   3756  CG1 VAL X 238     119.370  63.250  85.370  0.00  0.00            
ATOM   3757 HG11 VAL X 238     118.420  63.580  85.790  0.00  0.00            
ATOM   3758 HG12 VAL X 238     119.640  62.330  85.880  0.00  0.00            
ATOM   3759 HG13 VAL X 238     120.100  64.060  85.410  0.00  0.00            
ATOM   3760  CG2 VAL X 238     118.050  61.980  83.750  0.00  0.00            
ATOM   3761 HG21 VAL X 238     118.040  61.550  82.750  0.00  0.00            
ATOM   3762 HG22 VAL X 238     118.000  61.200  84.500  0.00  0.00            
ATOM   3763 HG23 VAL X 238     117.150  62.600  83.680  0.00  0.00            
ATOM   3764  C   VAL X 238     119.550  64.030  81.710  0.00  0.00            
ATOM   3765  O   VAL X 238     118.590  64.000  80.940  0.00  0.00            
ATOM   3766  N   THR X 239     120.810  63.730  81.390  0.00  0.00            
ATOM   3767  H   THR X 239     121.490  63.730  82.130  0.00  0.00            
ATOM   3768  CA  THR X 239     121.240  63.150  80.130  0.00  0.00            
ATOM   3769  HA  THR X 239     120.440  62.470  79.870  0.00  0.00            
ATOM   3770  CB  THR X 239     121.270  64.250  79.070  0.00  0.00            
ATOM   3771  HB  THR X 239     120.340  64.810  79.170  0.00  0.00            
ATOM   3772  CG2 THR X 239     122.380  65.290  79.210  0.00  0.00            
ATOM   3773 HG21 THR X 239     122.330  66.000  78.380  0.00  0.00            
ATOM   3774 HG22 THR X 239     122.230  65.800  80.170  0.00  0.00            
ATOM   3775 HG23 THR X 239     123.350  64.790  79.270  0.00  0.00            
ATOM   3776  OG1 THR X 239     121.360  63.710  77.780  0.00  0.00            
ATOM   3777  HG1 THR X 239     121.060  64.400  77.180  0.00  0.00            
ATOM   3778  C   THR X 239     122.540  62.360  80.210  0.00  0.00            
ATOM   3779  O   THR X 239     123.250  62.510  81.200  0.00  0.00            
ATOM   3780  N   HIE X 240     122.860  61.500  79.240  0.00  0.00            
ATOM   3781  H   HIE X 240     122.100  61.360  78.590  0.00  0.00            
ATOM   3782  CA  HIE X 240     124.140  60.850  79.020  0.00  0.00            
ATOM   3783  HA  HIE X 240     124.930  61.460  79.460  0.00  0.00            
ATOM   3784  CB  HIE X 240     124.190  59.550  79.820  0.00  0.00            
ATOM   3785  HB1 HIE X 240     123.480  58.840  79.370  0.00  0.00            
ATOM   3786  HB2 HIE X 240     123.760  59.680  80.810  0.00  0.00            
ATOM   3787  CG  HIE X 240     125.550  58.910  79.860  0.00  0.00            
ATOM   3788  ND1 HIE X 240     126.760  59.470  80.260  0.00  0.00            
ATOM   3789  CE1 HIE X 240     127.640  58.490  80.450  0.00  0.00            
ATOM   3790  HE1 HIE X 240     128.620  58.690  80.860  0.00  0.00            
ATOM   3791  NE2 HIE X 240     127.040  57.310  80.210  0.00  0.00            
ATOM   3792  HE2 HIE X 240     127.430  56.410  80.420  0.00  0.00            
ATOM   3793  CD2 HIE X 240     125.730  57.550  79.840  0.00  0.00            
ATOM   3794  HD2 HIE X 240     124.950  56.830  79.660  0.00  0.00            
ATOM   3795  C   HIE X 240     124.330  60.700  77.520  0.00  0.00            
ATOM   3796  O   HIE X 240     124.300  59.590  77.010  0.00  0.00            
ATOM   3797  N   GLN X 241     124.680  61.830  76.900  0.00  0.00            
ATOM   3798  H   GLN X 241     124.590  62.710  77.380  0.00  0.00            
ATOM   3799  CA  GLN X 241     125.330  61.700  75.610  0.00  0.00            
ATOM   3800  HA  GLN X 241     125.950  60.820  75.770  0.00  0.00            
ATOM   3801  CB  GLN X 241     124.280  61.420  74.530  0.00  0.00            
ATOM   3802  HB1 GLN X 241     123.680  60.540  74.760  0.00  0.00            
ATOM   3803  HB2 GLN X 241     124.840  61.260  73.610  0.00  0.00            
ATOM   3804  CG  GLN X 241     123.310  62.580  74.390  0.00  0.00            
ATOM   3805  HG1 GLN X 241     123.780  63.510  74.720  0.00  0.00            
ATOM   3806  HG2 GLN X 241     122.550  62.420  75.160  0.00  0.00            
ATOM   3807  CD  GLN X 241     122.580  62.750  73.070  0.00  0.00            
ATOM   3808  OE1 GLN X 241     122.990  62.170  72.060  0.00  0.00            
ATOM   3809  NE2 GLN X 241     121.480  63.500  73.060  0.00  0.00            
ATOM   3810 HE21 GLN X 241     121.240  64.060  73.860  0.00  0.00            
ATOM   3811 HE22 GLN X 241     121.050  63.700  72.170  0.00  0.00            
ATOM   3812  C   GLN X 241     126.140  62.960  75.350  0.00  0.00            
ATOM   3813  O   GLN X 241     125.910  63.990  75.990  0.00  0.00            
ATOM   3814  N   ASN X 242     126.900  62.970  74.250  0.00  0.00            
ATOM   3815  H   ASN X 242     126.900  62.130  73.700  0.00  0.00            
ATOM   3816  CA  ASN X 242     127.620  64.050  73.600  0.00  0.00            
ATOM   3817  HA  ASN X 242     128.460  64.300  74.250  0.00  0.00            
ATOM   3818  CB  ASN X 242     128.200  63.580  72.270  0.00  0.00            
ATOM   3819  HB1 ASN X 242     127.380  63.320  71.600  0.00  0.00            
ATOM   3820  HB2 ASN X 242     128.780  62.670  72.450  0.00  0.00            
ATOM   3821  CG  ASN X 242     129.170  64.560  71.640  0.00  0.00            
ATOM   3822  OD1 ASN X 242     129.340  65.680  72.130  0.00  0.00            
ATOM   3823  ND2 ASN X 242     129.660  64.310  70.420  0.00  0.00            
ATOM   3824 HD21 ASN X 242     129.400  63.460  69.940  0.00  0.00            
ATOM   3825 HD22 ASN X 242     130.250  65.000  69.990  0.00  0.00            
ATOM   3826  C   ASN X 242     126.720  65.260  73.400  0.00  0.00            
ATOM   3827  O   ASN X 242     125.810  65.290  72.570  0.00  0.00            
ATOM   3828  N   ASP X 243     127.060  66.380  74.040  0.00  0.00            
ATOM   3829  H   ASP X 243     127.920  66.340  74.580  0.00  0.00            
ATOM   3830  CA  ASP X 243     126.300  67.610  73.950  0.00  0.00            
ATOM   3831  HA  ASP X 243     125.220  67.450  73.930  0.00  0.00            
ATOM   3832  CB  ASP X 243     126.720  68.300  75.250  0.00  0.00            
ATOM   3833  HB1 ASP X 243     127.800  68.410  75.310  0.00  0.00            
ATOM   3834  HB2 ASP X 243     126.440  67.590  76.020  0.00  0.00            
ATOM   3835  CG  ASP X 243     126.130  69.700  75.380  0.00  0.00            
ATOM   3836  OD1 ASP X 243     126.780  70.690  74.990  0.00  0.00            
ATOM   3837  OD2 ASP X 243     124.950  69.840  75.780  0.00  0.00            
ATOM   3838  C   ASP X 243     126.580  68.500  72.750  0.00  0.00            
ATOM   3839  O   ASP X 243     125.780  69.360  72.370  0.00  0.00            
ATOM   3840  N   LYS X 244     127.620  68.160  71.990  0.00  0.00            
ATOM   3841  H   LYS X 244     128.130  67.300  72.160  0.00  0.00            
ATOM   3842  CA  LYS X 244     128.070  68.920  70.850  0.00  0.00            
ATOM   3843  HA  LYS X 244     128.100  70.000  71.010  0.00  0.00            
ATOM   3844  CB  LYS X 244     129.540  68.590  70.630  0.00  0.00            
ATOM   3845  HB1 LYS X 244     129.810  69.250  69.810  0.00  0.00            
ATOM   3846  HB2 LYS X 244     129.720  67.540  70.390  0.00  0.00            
ATOM   3847  CG  LYS X 244     130.370  68.850  71.890  0.00  0.00            
ATOM   3848  HG1 LYS X 244     130.150  68.140  72.690  0.00  0.00            
ATOM   3849  HG2 LYS X 244     130.270  69.880  72.230  0.00  0.00            
ATOM   3850  CD  LYS X 244     131.870  68.720  71.640  0.00  0.00            
ATOM   3851  HD1 LYS X 244     132.460  68.680  72.550  0.00  0.00            
ATOM   3852  HD2 LYS X 244     132.250  69.570  71.070  0.00  0.00            
ATOM   3853  CE  LYS X 244     132.210  67.420  70.910  0.00  0.00            
ATOM   3854  HE1 LYS X 244     133.220  67.500  70.500  0.00  0.00            
ATOM   3855  HE2 LYS X 244     131.540  67.330  70.050  0.00  0.00            
ATOM   3856  NZ  LYS X 244     132.060  66.230  71.750  0.00  0.00            
ATOM   3857  HZ1 LYS X 244     132.710  66.310  72.520  0.00  0.00            
ATOM   3858  HZ2 LYS X 244     131.140  66.090  72.150  0.00  0.00            
ATOM   3859  HZ3 LYS X 244     132.310  65.360  71.300  0.00  0.00            
ATOM   3860  C   LYS X 244     127.310  68.840  69.530  0.00  0.00            
ATOM   3861  O   LYS X 244     127.080  69.870  68.920  0.00  0.00            
ATOM   3862  N   PRO X 245     126.840  67.690  69.030  0.00  0.00            
ATOM   3863  CD  PRO X 245     127.080  66.370  69.580  0.00  0.00            
ATOM   3864  HD1 PRO X 245     127.030  66.380  70.670  0.00  0.00            
ATOM   3865  HD2 PRO X 245     128.070  66.080  69.220  0.00  0.00            
ATOM   3866  CG  PRO X 245     126.100  65.320  69.050  0.00  0.00            
ATOM   3867  HG1 PRO X 245     125.300  64.940  69.680  0.00  0.00            
ATOM   3868  HG2 PRO X 245     126.760  64.520  68.710  0.00  0.00            
ATOM   3869  CB  PRO X 245     125.510  66.030  67.830  0.00  0.00            
ATOM   3870  HB1 PRO X 245     124.430  65.850  67.840  0.00  0.00            
ATOM   3871  HB2 PRO X 245     125.910  65.810  66.840  0.00  0.00            
ATOM   3872  CA  PRO X 245     125.830  67.510  68.000  0.00  0.00            
ATOM   3873  HA  PRO X 245     126.130  67.900  67.030  0.00  0.00            
ATOM   3874  C   PRO X 245     124.580  68.280  68.400  0.00  0.00            
ATOM   3875  O   PRO X 245     124.220  68.470  69.560  0.00  0.00            
ATOM   3876  N   PHE X 246     123.880  68.620  67.320  0.00  0.00            
ATOM   3877  H   PHE X 246     124.170  68.490  66.360  0.00  0.00            
ATOM   3878  CA  PHE X 246     122.630  69.280  67.640  0.00  0.00            
ATOM   3879  HA  PHE X 246     122.940  70.120  68.260  0.00  0.00            
ATOM   3880  CB  PHE X 246     122.130  69.740  66.270  0.00  0.00            
ATOM   3881  HB1 PHE X 246     121.910  68.820  65.720  0.00  0.00            
ATOM   3882  HB2 PHE X 246     122.890  70.280  65.720  0.00  0.00            
ATOM   3883  CG  PHE X 246     120.960  70.690  66.300  0.00  0.00            
ATOM   3884  CD1 PHE X 246     121.120  72.000  66.770  0.00  0.00            
ATOM   3885  HD1 PHE X 246     122.110  72.310  67.080  0.00  0.00            
ATOM   3886  CE1 PHE X 246     120.060  72.920  66.830  0.00  0.00            
ATOM   3887  HE1 PHE X 246     120.270  73.880  67.270  0.00  0.00            
ATOM   3888  CZ  PHE X 246     118.750  72.480  66.620  0.00  0.00            
ATOM   3889  HZ  PHE X 246     117.880  73.090  66.820  0.00  0.00            
ATOM   3890  CE2 PHE X 246     118.630  71.160  66.170  0.00  0.00            
ATOM   3891  HE2 PHE X 246     117.660  70.750  65.920  0.00  0.00            
ATOM   3892  CD2 PHE X 246     119.680  70.260  65.930  0.00  0.00            
ATOM   3893  HD2 PHE X 246     119.460  69.290  65.520  0.00  0.00            
ATOM   3894  C   PHE X 246     121.590  68.410  68.330  0.00  0.00            
ATOM   3895  O   PHE X 246     121.670  67.190  68.270  0.00  0.00            
ATOM   3896  N   ARG X 247     120.620  69.060  68.980  0.00  0.00            
ATOM   3897  H   ARG X 247     120.680  70.040  69.190  0.00  0.00            
ATOM   3898  CA  ARG X 247     119.550  68.300  69.610  0.00  0.00            
ATOM   3899  HA  ARG X 247     120.030  67.590  70.280  0.00  0.00            
ATOM   3900  CB  ARG X 247     118.750  69.240  70.500  0.00  0.00            
ATOM   3901  HB1 ARG X 247     119.440  69.530  71.290  0.00  0.00            
ATOM   3902  HB2 ARG X 247     117.960  68.630  70.950  0.00  0.00            
ATOM   3903  CG  ARG X 247     118.020  70.450  69.920  0.00  0.00            
ATOM   3904  HG1 ARG X 247     118.740  71.060  69.380  0.00  0.00            
ATOM   3905  HG2 ARG X 247     117.670  71.040  70.770  0.00  0.00            
ATOM   3906  CD  ARG X 247     116.790  70.080  69.100  0.00  0.00            
ATOM   3907  HD1 ARG X 247     116.100  69.480  69.690  0.00  0.00            
ATOM   3908  HD2 ARG X 247     117.040  69.540  68.190  0.00  0.00            
ATOM   3909  NE  ARG X 247     116.070  71.290  68.670  0.00  0.00            
ATOM   3910  HE  ARG X 247     116.260  72.190  69.090  0.00  0.00            
ATOM   3911  CZ  ARG X 247     114.860  71.160  68.110  0.00  0.00            
ATOM   3912  NH1 ARG X 247     114.200  70.050  67.750  0.00  0.00            
ATOM   3913 HH11 ARG X 247     114.590  69.130  67.900  0.00  0.00            
ATOM   3914 HH12 ARG X 247     113.230  70.020  67.460  0.00  0.00            
ATOM   3915  NH2 ARG X 247     114.220  72.270  67.740  0.00  0.00            
ATOM   3916 HH21 ARG X 247     114.810  73.090  67.850  0.00  0.00            
ATOM   3917 HH22 ARG X 247     113.670  72.140  66.900  0.00  0.00            
ATOM   3918  C   ARG X 247     118.740  67.460  68.630  0.00  0.00            
ATOM   3919  O   ARG X 247     118.750  67.790  67.450  0.00  0.00            
ATOM   3920  N   PRO X 248     117.890  66.530  69.090  0.00  0.00            
ATOM   3921  CD  PRO X 248     118.010  65.930  70.400  0.00  0.00            
ATOM   3922  HD1 PRO X 248     117.530  66.510  71.180  0.00  0.00            
ATOM   3923  HD2 PRO X 248     119.050  65.770  70.680  0.00  0.00            
ATOM   3924  CG  PRO X 248     117.190  64.640  70.340  0.00  0.00            
ATOM   3925  HG1 PRO X 248     116.700  64.370  71.270  0.00  0.00            
ATOM   3926  HG2 PRO X 248     117.750  63.760  70.010  0.00  0.00            
ATOM   3927  CB  PRO X 248     116.120  64.910  69.290  0.00  0.00            
ATOM   3928  HB1 PRO X 248     115.290  65.410  69.780  0.00  0.00            
ATOM   3929  HB2 PRO X 248     115.870  64.000  68.730  0.00  0.00            
ATOM   3930  CA  PRO X 248     116.910  65.790  68.320  0.00  0.00            
ATOM   3931  HA  PRO X 248     117.480  65.190  67.620  0.00  0.00            
ATOM   3932  C   PRO X 248     115.950  66.610  67.460  0.00  0.00            
ATOM   3933  O   PRO X 248     115.390  67.570  67.980  0.00  0.00            
ATOM   3934  N   VAL X 249     115.770  66.250  66.190  0.00  0.00            
ATOM   3935  H   VAL X 249     116.310  65.440  65.920  0.00  0.00            
ATOM   3936  CA  VAL X 249     114.830  66.840  65.240  0.00  0.00            
ATOM   3937  HA  VAL X 249     114.340  67.690  65.710  0.00  0.00            
ATOM   3938  CB  VAL X 249     115.510  67.370  63.980  0.00  0.00            
ATOM   3939  HB  VAL X 249     114.700  67.800  63.400  0.00  0.00            
ATOM   3940  CG1 VAL X 249     116.510  68.460  64.360  0.00  0.00            
ATOM   3941 HG11 VAL X 249     116.930  68.750  63.390  0.00  0.00            
ATOM   3942 HG12 VAL X 249     116.050  69.380  64.710  0.00  0.00            
ATOM   3943 HG13 VAL X 249     117.260  68.050  65.030  0.00  0.00            
ATOM   3944  CG2 VAL X 249     116.180  66.300  63.120  0.00  0.00            
ATOM   3945 HG21 VAL X 249     116.420  66.630  62.110  0.00  0.00            
ATOM   3946 HG22 VAL X 249     117.040  65.950  63.700  0.00  0.00            
ATOM   3947 HG23 VAL X 249     115.520  65.440  63.070  0.00  0.00            
ATOM   3948  C   VAL X 249     113.740  65.850  64.860  0.00  0.00            
ATOM   3949  O   VAL X 249     112.780  66.250  64.200  0.00  0.00            
ATOM   3950  N   ASN X 250     113.950  64.560  65.160  0.00  0.00            
ATOM   3951  H   ASN X 250     114.770  64.350  65.710  0.00  0.00            
ATOM   3952  CA  ASN X 250     113.080  63.460  64.800  0.00  0.00            
ATOM   3953  HA  ASN X 250     112.040  63.750  64.660  0.00  0.00            
ATOM   3954  CB  ASN X 250     113.520  63.080  63.390  0.00  0.00            
ATOM   3955  HB1 ASN X 250     114.540  62.710  63.340  0.00  0.00            
ATOM   3956  HB2 ASN X 250     113.510  63.990  62.790  0.00  0.00            
ATOM   3957  CG  ASN X 250     112.530  62.270  62.570  0.00  0.00            
ATOM   3958  OD1 ASN X 250     111.460  61.940  63.080  0.00  0.00            
ATOM   3959  ND2 ASN X 250     112.790  61.970  61.300  0.00  0.00            
ATOM   3960 HD21 ASN X 250     113.690  62.200  60.910  0.00  0.00            
ATOM   3961 HD22 ASN X 250     112.140  61.460  60.710  0.00  0.00            
ATOM   3962  C   ASN X 250     113.110  62.340  65.830  0.00  0.00            
ATOM   3963  O   ASN X 250     114.110  62.080  66.500  0.00  0.00            
ATOM   3964  N   LYS X 251     112.030  61.560  65.960  0.00  0.00            
ATOM   3965  H   LYS X 251     111.190  61.960  65.570  0.00  0.00            
ATOM   3966  CA  LYS X 251     111.870  60.600  67.030  0.00  0.00            
ATOM   3967  HA  LYS X 251     111.910  61.040  68.030  0.00  0.00            
ATOM   3968  CB  LYS X 251     110.520  59.950  66.770  0.00  0.00            
ATOM   3969  HB1 LYS X 251     110.610  59.450  65.810  0.00  0.00            
ATOM   3970  HB2 LYS X 251     109.710  60.650  66.570  0.00  0.00            
ATOM   3971  CG  LYS X 251     109.980  59.100  67.920  0.00  0.00            
ATOM   3972  HG1 LYS X 251     110.110  59.720  68.800  0.00  0.00            
ATOM   3973  HG2 LYS X 251     110.560  58.180  67.980  0.00  0.00            
ATOM   3974  CD  LYS X 251     108.510  58.730  67.760  0.00  0.00            
ATOM   3975  HD1 LYS X 251     108.360  58.140  66.850  0.00  0.00            
ATOM   3976  HD2 LYS X 251     107.850  59.590  67.830  0.00  0.00            
ATOM   3977  CE  LYS X 251     107.910  57.810  68.820  0.00  0.00            
ATOM   3978  HE1 LYS X 251     106.850  57.700  68.560  0.00  0.00            
ATOM   3979  HE2 LYS X 251     107.930  58.320  69.780  0.00  0.00            
ATOM   3980  NZ  LYS X 251     108.470  56.460  68.990  0.00  0.00            
ATOM   3981  HZ1 LYS X 251     109.280  56.440  69.600  0.00  0.00            
ATOM   3982  HZ2 LYS X 251     107.830  55.820  69.420  0.00  0.00            
ATOM   3983  HZ3 LYS X 251     108.820  56.110  68.110  0.00  0.00            
ATOM   3984  C   LYS X 251     112.950  59.530  67.150  0.00  0.00            
ATOM   3985  O   LYS X 251     113.420  59.180  68.230  0.00  0.00            
ATOM   3986  N   GLU X 252     113.460  59.120  65.990  0.00  0.00            
ATOM   3987  H   GLU X 252     112.870  59.250  65.190  0.00  0.00            
ATOM   3988  CA  GLU X 252     114.530  58.150  65.920  0.00  0.00            
ATOM   3989  HA  GLU X 252     114.030  57.340  66.450  0.00  0.00            
ATOM   3990  CB  GLU X 252     114.620  57.690  64.470  0.00  0.00            
ATOM   3991  HB1 GLU X 252     115.190  58.410  63.880  0.00  0.00            
ATOM   3992  HB2 GLU X 252     113.580  57.590  64.170  0.00  0.00            
ATOM   3993  CG  GLU X 252     115.360  56.380  64.190  0.00  0.00            
ATOM   3994  HG1 GLU X 252     116.430  56.580  64.200  0.00  0.00            
ATOM   3995  HG2 GLU X 252     114.990  56.150  63.190  0.00  0.00            
ATOM   3996  CD  GLU X 252     115.070  55.230  65.150  0.00  0.00            
ATOM   3997  OE1 GLU X 252     113.860  55.090  65.440  0.00  0.00            
ATOM   3998  OE2 GLU X 252     115.970  54.500  65.600  0.00  0.00            
ATOM   3999  C   GLU X 252     115.860  58.560  66.540  0.00  0.00            
ATOM   4000  O   GLU X 252     116.720  57.740  66.860  0.00  0.00            
ATOM   4001  N   GLN X 253     116.040  59.870  66.700  0.00  0.00            
ATOM   4002  H   GLN X 253     115.300  60.470  66.340  0.00  0.00            
ATOM   4003  CA  GLN X 253     117.110  60.520  67.430  0.00  0.00            
ATOM   4004  HA  GLN X 253     118.040  59.950  67.440  0.00  0.00            
ATOM   4005  CB  GLN X 253     117.410  61.910  66.870  0.00  0.00            
ATOM   4006  HB1 GLN X 253     118.220  62.350  67.440  0.00  0.00            
ATOM   4007  HB2 GLN X 253     116.460  62.440  66.900  0.00  0.00            
ATOM   4008  CG  GLN X 253     117.990  61.930  65.460  0.00  0.00            
ATOM   4009  HG1 GLN X 253     117.590  61.050  64.950  0.00  0.00            
ATOM   4010  HG2 GLN X 253     119.050  61.760  65.620  0.00  0.00            
ATOM   4011  CD  GLN X 253     117.670  63.210  64.710  0.00  0.00            
ATOM   4012  OE1 GLN X 253     116.780  63.960  65.130  0.00  0.00            
ATOM   4013  NE2 GLN X 253     118.380  63.550  63.630  0.00  0.00            
ATOM   4014 HE21 GLN X 253     119.190  63.000  63.400  0.00  0.00            
ATOM   4015 HE22 GLN X 253     118.130  64.460  63.260  0.00  0.00            
ATOM   4016  C   GLN X 253     116.900  60.600  68.930  0.00  0.00            
ATOM   4017  O   GLN X 253     117.840  60.860  69.690  0.00  0.00            
ATOM   4018  N   THR X 254     115.740  60.320  69.520  0.00  0.00            
ATOM   4019  H   THR X 254     114.990  60.200  68.850  0.00  0.00            
ATOM   4020  CA  THR X 254     115.380  60.810  70.840  0.00  0.00            
ATOM   4021  HA  THR X 254     115.890  61.760  70.970  0.00  0.00            
ATOM   4022  CB  THR X 254     113.900  61.110  70.980  0.00  0.00            
ATOM   4023  HB  THR X 254     113.740  61.640  71.920  0.00  0.00            
ATOM   4024  CG2 THR X 254     113.490  62.100  69.890  0.00  0.00            
ATOM   4025 HG21 THR X 254     112.410  62.060  69.740  0.00  0.00            
ATOM   4026 HG22 THR X 254     113.850  63.110  70.060  0.00  0.00            
ATOM   4027 HG23 THR X 254     113.810  61.700  68.930  0.00  0.00            
ATOM   4028  OG1 THR X 254     113.070  59.970  71.060  0.00  0.00            
ATOM   4029  HG1 THR X 254     112.230  60.300  71.380  0.00  0.00            
ATOM   4030  C   THR X 254     115.720  59.900  72.020  0.00  0.00            
ATOM   4031  O   THR X 254     115.510  60.270  73.170  0.00  0.00            
ATOM   4032  N   GLN X 255     116.380  58.770  71.770  0.00  0.00            
ATOM   4033  H   GLN X 255     116.510  58.440  70.830  0.00  0.00            
ATOM   4034  CA  GLN X 255     116.650  57.780  72.800  0.00  0.00            
ATOM   4035  HA  GLN X 255     115.930  57.910  73.610  0.00  0.00            
ATOM   4036  CB  GLN X 255     116.190  56.450  72.210  0.00  0.00            
ATOM   4037  HB1 GLN X 255     117.020  56.040  71.630  0.00  0.00            
ATOM   4038  HB2 GLN X 255     115.270  56.570  71.640  0.00  0.00            
ATOM   4039  CG  GLN X 255     115.850  55.510  73.370  0.00  0.00            
ATOM   4040  HG1 GLN X 255     115.070  55.880  74.040  0.00  0.00            
ATOM   4041  HG2 GLN X 255     116.680  55.430  74.060  0.00  0.00            
ATOM   4042  CD  GLN X 255     115.340  54.140  72.960  0.00  0.00            
ATOM   4043  OE1 GLN X 255     115.490  53.720  71.820  0.00  0.00            
ATOM   4044  NE2 GLN X 255     114.590  53.380  73.760  0.00  0.00            
ATOM   4045 HE21 GLN X 255     114.340  53.740  74.670  0.00  0.00            
ATOM   4046 HE22 GLN X 255     114.570  52.420  73.440  0.00  0.00            
ATOM   4047  C   GLN X 255     118.070  57.850  73.360  0.00  0.00            
ATOM   4048  O   GLN X 255     118.280  57.350  74.460  0.00  0.00            
ATOM   4049  N   ALA X 256     118.990  58.480  72.630  0.00  0.00            
ATOM   4050  H   ALA X 256     118.660  59.090  71.900  0.00  0.00            
ATOM   4051  CA  ALA X 256     120.410  58.540  72.920  0.00  0.00            
ATOM   4052  HA  ALA X 256     120.860  57.550  72.840  0.00  0.00            
ATOM   4053  CB  ALA X 256     121.020  59.350  71.780  0.00  0.00            
ATOM   4054  HB1 ALA X 256     122.110  59.240  71.850  0.00  0.00            
ATOM   4055  HB2 ALA X 256     120.750  58.760  70.900  0.00  0.00            
ATOM   4056  HB3 ALA X 256     120.530  60.320  71.720  0.00  0.00            
ATOM   4057  C   ALA X 256     120.790  59.170  74.250  0.00  0.00            
ATOM   4058  O   ALA X 256     121.810  58.800  74.830  0.00  0.00            
ATOM   4059  N   ALA X 257     119.930  60.030  74.800  0.00  0.00            
ATOM   4060  H   ALA X 257     119.130  60.280  74.230  0.00  0.00            
ATOM   4061  CA  ALA X 257     120.070  60.710  76.070  0.00  0.00            
ATOM   4062  HA  ALA X 257     121.080  61.100  76.140  0.00  0.00            
ATOM   4063  CB  ALA X 257     119.240  61.990  76.020  0.00  0.00            
ATOM   4064  HB1 ALA X 257     119.740  62.720  75.380  0.00  0.00            
ATOM   4065  HB2 ALA X 257     118.190  61.800  75.810  0.00  0.00            
ATOM   4066  HB3 ALA X 257     119.210  62.240  77.080  0.00  0.00            
ATOM   4067  C   ALA X 257     119.740  59.860  77.290  0.00  0.00            
ATOM   4068  O   ALA X 257     120.130  60.240  78.400  0.00  0.00            
ATOM   4069  N   VAL X 258     119.210  58.650  77.080  0.00  0.00            
ATOM   4070  H   VAL X 258     118.860  58.470  76.150  0.00  0.00            
ATOM   4071  CA  VAL X 258     118.840  57.720  78.130  0.00  0.00            
ATOM   4072  HA  VAL X 258     119.310  57.910  79.100  0.00  0.00            
ATOM   4073  CB  VAL X 258     117.350  57.860  78.410  0.00  0.00            
ATOM   4074  HB  VAL X 258     117.060  57.260  79.270  0.00  0.00            
ATOM   4075  CG1 VAL X 258     117.030  59.270  78.880  0.00  0.00            
ATOM   4076 HG11 VAL X 258     116.840  59.910  78.020  0.00  0.00            
ATOM   4077 HG12 VAL X 258     116.110  59.360  79.460  0.00  0.00            
ATOM   4078 HG13 VAL X 258     117.890  59.720  79.390  0.00  0.00            
ATOM   4079  CG2 VAL X 258     116.450  57.400  77.260  0.00  0.00            
ATOM   4080 HG21 VAL X 258     116.700  56.480  76.720  0.00  0.00            
ATOM   4081 HG22 VAL X 258     115.480  57.160  77.690  0.00  0.00            
ATOM   4082 HG23 VAL X 258     116.230  58.170  76.530  0.00  0.00            
ATOM   4083  C   VAL X 258     119.180  56.270  77.850  0.00  0.00            
ATOM   4084  O   VAL X 258     118.880  55.410  78.670  0.00  0.00            
ATOM   4085  N   SER X 259     119.750  55.890  76.700  0.00  0.00            
ATOM   4086  H   SER X 259     119.770  56.580  75.960  0.00  0.00            
ATOM   4087  CA  SER X 259     120.010  54.490  76.440  0.00  0.00            
ATOM   4088  HA  SER X 259     119.210  53.920  76.910  0.00  0.00            
ATOM   4089  CB  SER X 259     120.180  54.350  74.930  0.00  0.00            
ATOM   4090  HB1 SER X 259     119.200  54.450  74.460  0.00  0.00            
ATOM   4091  HB2 SER X 259     120.580  53.360  74.700  0.00  0.00            
ATOM   4092  OG  SER X 259     121.030  55.330  74.380  0.00  0.00            
ATOM   4093  HG  SER X 259     121.140  55.150  73.440  0.00  0.00            
ATOM   4094  C   SER X 259     121.240  53.980  77.160  0.00  0.00            
ATOM   4095  O   SER X 259     121.110  53.130  78.040  0.00  0.00            
ATOM   4096  N   LEU X 260     122.410  54.550  76.890  0.00  0.00            
ATOM   4097  H   LEU X 260     122.350  55.390  76.330  0.00  0.00            
ATOM   4098  CA  LEU X 260     123.670  54.250  77.540  0.00  0.00            
ATOM   4099  HA  LEU X 260     123.910  53.210  77.320  0.00  0.00            
ATOM   4100  CB  LEU X 260     124.680  55.180  76.860  0.00  0.00            
ATOM   4101  HB1 LEU X 260     124.490  56.220  77.130  0.00  0.00            
ATOM   4102  HB2 LEU X 260     124.550  55.080  75.790  0.00  0.00            
ATOM   4103  CG  LEU X 260     126.140  54.890  77.210  0.00  0.00            
ATOM   4104  HG  LEU X 260     126.280  54.920  78.290  0.00  0.00            
ATOM   4105  CD1 LEU X 260     126.590  53.540  76.680  0.00  0.00            
ATOM   4106 HD11 LEU X 260     127.440  53.270  77.310  0.00  0.00            
ATOM   4107 HD12 LEU X 260     125.810  52.780  76.620  0.00  0.00            
ATOM   4108 HD13 LEU X 260     126.990  53.630  75.670  0.00  0.00            
ATOM   4109  CD2 LEU X 260     127.030  55.950  76.570  0.00  0.00            
ATOM   4110 HD21 LEU X 260     126.900  56.990  76.870  0.00  0.00            
ATOM   4111 HD22 LEU X 260     128.090  55.790  76.760  0.00  0.00            
ATOM   4112 HD23 LEU X 260     126.810  55.860  75.500  0.00  0.00            
ATOM   4113  C   LEU X 260     123.670  54.420  79.050  0.00  0.00            
ATOM   4114  O   LEU X 260     124.320  53.720  79.820  0.00  0.00            
ATOM   4115  N   LEU X 261     122.860  55.390  79.500  0.00  0.00            
ATOM   4116  H   LEU X 261     122.320  55.930  78.840  0.00  0.00            
ATOM   4117  CA  LEU X 261     122.590  55.580  80.910  0.00  0.00            
ATOM   4118  HA  LEU X 261     123.450  55.890  81.500  0.00  0.00            
ATOM   4119  CB  LEU X 261     121.640  56.770  80.920  0.00  0.00            
ATOM   4120  HB1 LEU X 261     120.640  56.350  80.780  0.00  0.00            
ATOM   4121  HB2 LEU X 261     121.920  57.330  80.020  0.00  0.00            
ATOM   4122  CG  LEU X 261     121.650  57.700  82.130  0.00  0.00            
ATOM   4123  HG  LEU X 261     122.700  57.940  82.270  0.00  0.00            
ATOM   4124  CD1 LEU X 261     120.860  58.960  81.780  0.00  0.00            
ATOM   4125 HD11 LEU X 261     121.410  59.430  80.960  0.00  0.00            
ATOM   4126 HD12 LEU X 261     119.850  58.710  81.450  0.00  0.00            
ATOM   4127 HD13 LEU X 261     120.860  59.720  82.560  0.00  0.00            
ATOM   4128  CD2 LEU X 261     120.910  57.200  83.370  0.00  0.00            
ATOM   4129 HD21 LEU X 261     121.500  56.400  83.820  0.00  0.00            
ATOM   4130 HD22 LEU X 261     120.870  57.980  84.120  0.00  0.00            
ATOM   4131 HD23 LEU X 261     119.910  56.890  83.070  0.00  0.00            
ATOM   4132  C   LEU X 261     122.050  54.420  81.730  0.00  0.00            
ATOM   4133  O   LEU X 261     122.230  54.390  82.950  0.00  0.00            
ATOM   4134  N   GLU X 262     121.250  53.560  81.100  0.00  0.00            
ATOM   4135  H   GLU X 262     121.270  53.730  80.110  0.00  0.00            
ATOM   4136  CA  GLU X 262     120.570  52.390  81.620  0.00  0.00            
ATOM   4137  HA  GLU X 262     120.640  52.400  82.710  0.00  0.00            
ATOM   4138  CB  GLU X 262     119.100  52.610  81.250  0.00  0.00            
ATOM   4139  HB1 GLU X 262     119.000  52.530  80.160  0.00  0.00            
ATOM   4140  HB2 GLU X 262     118.810  53.640  81.430  0.00  0.00            
ATOM   4141  CG  GLU X 262     118.230  51.680  82.090  0.00  0.00            
ATOM   4142  HG1 GLU X 262     118.390  51.830  83.160  0.00  0.00            
ATOM   4143  HG2 GLU X 262     118.450  50.640  81.850  0.00  0.00            
ATOM   4144  CD  GLU X 262     116.750  51.930  81.840  0.00  0.00            
ATOM   4145  OE1 GLU X 262     115.950  51.080  81.410  0.00  0.00            
ATOM   4146  OE2 GLU X 262     116.140  52.910  82.320  0.00  0.00            
ATOM   4147  C   GLU X 262     121.180  51.050  81.260  0.00  0.00            
ATOM   4148  O   GLU X 262     121.200  50.070  82.010  0.00  0.00            
ATOM   4149  N   LYS X 263     121.710  50.940  80.040  0.00  0.00            
ATOM   4150  H   LYS X 263     121.450  51.690  79.400  0.00  0.00            
ATOM   4151  CA  LYS X 263     122.440  49.790  79.550  0.00  0.00            
ATOM   4152  HA  LYS X 263     121.880  48.920  79.890  0.00  0.00            
ATOM   4153  CB  LYS X 263     122.580  49.750  78.030  0.00  0.00            
ATOM   4154  HB1 LYS X 263     123.000  48.790  77.740  0.00  0.00            
ATOM   4155  HB2 LYS X 263     123.160  50.520  77.520  0.00  0.00            
ATOM   4156  CG  LYS X 263     121.220  49.640  77.340  0.00  0.00            
ATOM   4157  HG1 LYS X 263     120.620  50.460  77.750  0.00  0.00            
ATOM   4158  HG2 LYS X 263     120.760  48.720  77.700  0.00  0.00            
ATOM   4159  CD  LYS X 263     121.420  49.790  75.840  0.00  0.00            
ATOM   4160  HD1 LYS X 263     122.060  48.980  75.480  0.00  0.00            
ATOM   4161  HD2 LYS X 263     121.870  50.740  75.530  0.00  0.00            
ATOM   4162  CE  LYS X 263     120.070  49.750  75.130  0.00  0.00            
ATOM   4163  HE1 LYS X 263     119.440  50.620  75.320  0.00  0.00            
ATOM   4164  HE2 LYS X 263     119.570  48.850  75.500  0.00  0.00            
ATOM   4165  NZ  LYS X 263     120.310  49.590  73.690  0.00  0.00            
ATOM   4166  HZ1 LYS X 263     120.800  50.380  73.300  0.00  0.00            
ATOM   4167  HZ2 LYS X 263     120.790  48.730  73.470  0.00  0.00            
ATOM   4168  HZ3 LYS X 263     119.410  49.460  73.250  0.00  0.00            
ATOM   4169  C   LYS X 263     123.850  49.630  80.090  0.00  0.00            
ATOM   4170  O   LYS X 263     124.290  48.490  79.990  0.00  0.00            
ATOM   4171  N   ALA X 264     124.600  50.670  80.470  0.00  0.00            
ATOM   4172  H   ALA X 264     124.340  51.590  80.150  0.00  0.00            
ATOM   4173  CA  ALA X 264     125.840  50.620  81.230  0.00  0.00            
ATOM   4174  HA  ALA X 264     126.050  49.630  81.630  0.00  0.00            
ATOM   4175  CB  ALA X 264     126.990  50.850  80.240  0.00  0.00            
ATOM   4176  HB1 ALA X 264     126.690  51.700  79.620  0.00  0.00            
ATOM   4177  HB2 ALA X 264     127.920  51.090  80.750  0.00  0.00            
ATOM   4178  HB3 ALA X 264     127.150  50.020  79.550  0.00  0.00            
ATOM   4179  C   ALA X 264     125.780  51.670  82.330  0.00  0.00            
ATOM   4180  O   ALA X 264     124.810  52.420  82.450  0.00  0.00            
ATOM   4181  N   ARG X 265     126.790  51.700  83.200  0.00  0.00            
ATOM   4182  H   ARG X 265     127.570  51.080  83.040  0.00  0.00            
ATOM   4183  CA  ARG X 265     126.750  52.470  84.430  0.00  0.00            
ATOM   4184  HA  ARG X 265     125.990  52.060  85.090  0.00  0.00            
ATOM   4185  CB  ARG X 265     128.040  52.160  85.180  0.00  0.00            
ATOM   4186  HB1 ARG X 265     128.100  51.070  85.210  0.00  0.00            
ATOM   4187  HB2 ARG X 265     128.000  52.610  86.170  0.00  0.00            
ATOM   4188  CG  ARG X 265     129.300  52.770  84.570  0.00  0.00            
ATOM   4189  HG1 ARG X 265     129.270  53.850  84.690  0.00  0.00            
ATOM   4190  HG2 ARG X 265     129.390  52.590  83.500  0.00  0.00            
ATOM   4191  CD  ARG X 265     130.660  52.310  85.110  0.00  0.00            
ATOM   4192  HD1 ARG X 265     131.470  52.570  84.420  0.00  0.00            
ATOM   4193  HD2 ARG X 265     130.650  51.220  85.110  0.00  0.00            
ATOM   4194  NE  ARG X 265     130.950  52.940  86.390  0.00  0.00            
ATOM   4195  HE  ARG X 265     131.270  53.900  86.380  0.00  0.00            
ATOM   4196  CZ  ARG X 265     130.680  52.490  87.620  0.00  0.00            
ATOM   4197  NH1 ARG X 265     130.260  51.230  87.830  0.00  0.00            
ATOM   4198 HH11 ARG X 265     130.040  50.690  87.010  0.00  0.00            
ATOM   4199 HH12 ARG X 265     129.870  51.050  88.750  0.00  0.00            
ATOM   4200  NH2 ARG X 265     131.010  53.270  88.660  0.00  0.00            
ATOM   4201 HH21 ARG X 265     131.030  54.270  88.590  0.00  0.00            
ATOM   4202 HH22 ARG X 265     130.840  52.880  89.580  0.00  0.00            
ATOM   4203  C   ARG X 265     126.570  53.960  84.210  0.00  0.00            
ATOM   4204  O   ARG X 265     127.050  54.510  83.220  0.00  0.00            
ATOM   4205  N   TYR X 266     125.980  54.620  85.210  0.00  0.00            
ATOM   4206  H   TYR X 266     125.800  54.070  86.040  0.00  0.00            
ATOM   4207  CA  TYR X 266     125.830  56.060  85.350  0.00  0.00            
ATOM   4208  HA  TYR X 266     126.640  56.630  84.920  0.00  0.00            
ATOM   4209  CB  TYR X 266     124.570  56.470  84.590  0.00  0.00            
ATOM   4210  HB1 TYR X 266     123.740  55.960  85.060  0.00  0.00            
ATOM   4211  HB2 TYR X 266     124.680  56.060  83.580  0.00  0.00            
ATOM   4212  CG  TYR X 266     124.360  57.960  84.570  0.00  0.00            
ATOM   4213  CD1 TYR X 266     123.420  58.510  85.450  0.00  0.00            
ATOM   4214  HD1 TYR X 266     123.040  57.960  86.300  0.00  0.00            
ATOM   4215  CE1 TYR X 266     123.040  59.850  85.300  0.00  0.00            
ATOM   4216  HE1 TYR X 266     122.260  60.230  85.940  0.00  0.00            
ATOM   4217  CZ  TYR X 266     123.540  60.580  84.210  0.00  0.00            
ATOM   4218  OH  TYR X 266     123.090  61.840  83.930  0.00  0.00            
ATOM   4219  HH  TYR X 266     123.390  62.240  83.110  0.00  0.00            
ATOM   4220  CE2 TYR X 266     124.630  60.090  83.450  0.00  0.00            
ATOM   4221  HE2 TYR X 266     125.100  60.680  82.680  0.00  0.00            
ATOM   4222  CD2 TYR X 266     125.050  58.770  83.660  0.00  0.00            
ATOM   4223  HD2 TYR X 266     125.870  58.420  83.050  0.00  0.00            
ATOM   4224  C   TYR X 266     125.760  56.430  86.830  0.00  0.00            
ATOM   4225  O   TYR X 266     125.080  55.770  87.600  0.00  0.00            
ATOM   4226  N   SER X 267     126.560  57.390  87.300  0.00  0.00            
ATOM   4227  H   SER X 267     127.160  57.840  86.620  0.00  0.00            
ATOM   4228  CA  SER X 267     127.010  57.330  88.680  0.00  0.00            
ATOM   4229  HA  SER X 267     126.320  56.710  89.250  0.00  0.00            
ATOM   4230  CB  SER X 267     128.440  56.810  88.720  0.00  0.00            
ATOM   4231  HB1 SER X 267     128.790  56.850  89.750  0.00  0.00            
ATOM   4232  HB2 SER X 267     129.070  57.530  88.190  0.00  0.00            
ATOM   4233  OG  SER X 267     128.610  55.520  88.160  0.00  0.00            
ATOM   4234  HG  SER X 267     128.080  54.870  88.630  0.00  0.00            
ATOM   4235  C   SER X 267     126.980  58.720  89.300  0.00  0.00            
ATOM   4236  O   SER X 267     127.190  59.690  88.580  0.00  0.00            
ATOM   4237  N   VAL X 268     126.960  58.710  90.640  0.00  0.00            
ATOM   4238  H   VAL X 268     126.930  57.840  91.140  0.00  0.00            
ATOM   4239  CA  VAL X 268     126.950  59.900  91.470  0.00  0.00            
ATOM   4240  HA  VAL X 268     126.580  60.680  90.810  0.00  0.00            
ATOM   4241  CB  VAL X 268     126.030  59.830  92.680  0.00  0.00            
ATOM   4242  HB  VAL X 268     126.280  59.090  93.440  0.00  0.00            
ATOM   4243  CG1 VAL X 268     126.010  61.200  93.350  0.00  0.00            
ATOM   4244 HG11 VAL X 268     126.990  61.510  93.730  0.00  0.00            
ATOM   4245 HG12 VAL X 268     125.690  61.970  92.640  0.00  0.00            
ATOM   4246 HG13 VAL X 268     125.390  61.170  94.250  0.00  0.00            
ATOM   4247  CG2 VAL X 268     124.620  59.490  92.220  0.00  0.00            
ATOM   4248 HG21 VAL X 268     124.290  60.090  91.370  0.00  0.00            
ATOM   4249 HG22 VAL X 268     124.520  58.490  91.800  0.00  0.00            
ATOM   4250 HG23 VAL X 268     123.890  59.620  93.020  0.00  0.00            
ATOM   4251  C   VAL X 268     128.380  60.270  91.870  0.00  0.00            
ATOM   4252  O   VAL X 268     129.110  59.520  92.510  0.00  0.00            
ATOM   4253  N   LEU X 269     128.900  61.280  91.170  0.00  0.00            
ATOM   4254  H   LEU X 269     128.350  61.780  90.490  0.00  0.00            
ATOM   4255  CA  LEU X 269     130.290  61.660  91.320  0.00  0.00            
ATOM   4256  HA  LEU X 269     130.870  60.750  91.490  0.00  0.00            
ATOM   4257  CB  LEU X 269     130.760  62.260  90.000  0.00  0.00            
ATOM   4258  HB1 LEU X 269     131.830  62.430  90.040  0.00  0.00            
ATOM   4259  HB2 LEU X 269     130.330  63.260  89.970  0.00  0.00            
ATOM   4260  CG  LEU X 269     130.450  61.550  88.680  0.00  0.00            
ATOM   4261  HG  LEU X 269     129.410  61.750  88.430  0.00  0.00            
ATOM   4262  CD1 LEU X 269     131.280  62.240  87.600  0.00  0.00            
ATOM   4263 HD11 LEU X 269     132.310  61.870  87.690  0.00  0.00            
ATOM   4264 HD12 LEU X 269     130.960  61.890  86.620  0.00  0.00            
ATOM   4265 HD13 LEU X 269     131.290  63.320  87.700  0.00  0.00            
ATOM   4266  CD2 LEU X 269     130.740  60.050  88.680  0.00  0.00            
ATOM   4267 HD21 LEU X 269     131.690  59.850  89.180  0.00  0.00            
ATOM   4268 HD22 LEU X 269     129.950  59.540  89.230  0.00  0.00            
ATOM   4269 HD23 LEU X 269     130.720  59.660  87.670  0.00  0.00            
ATOM   4270  C   LEU X 269     130.650  62.620  92.450  0.00  0.00            
ATOM   4271  O   LEU X 269     131.750  62.560  92.980  0.00  0.00            
ATOM   4272  N   GLU X 270     129.770  63.600  92.660  0.00  0.00            
ATOM   4273  H   GLU X 270     128.910  63.530  92.120  0.00  0.00            
ATOM   4274  CA  GLU X 270     129.950  64.630  93.670  0.00  0.00            
ATOM   4275  HA  GLU X 270     130.370  64.070  94.510  0.00  0.00            
ATOM   4276  CB  GLU X 270     130.940  65.700  93.220  0.00  0.00            
ATOM   4277  HB1 GLU X 270     130.440  66.210  92.400  0.00  0.00            
ATOM   4278  HB2 GLU X 270     131.900  65.340  92.820  0.00  0.00            
ATOM   4279  CG  GLU X 270     131.380  66.680  94.310  0.00  0.00            
ATOM   4280  HG1 GLU X 270     130.520  67.170  94.740  0.00  0.00            
ATOM   4281  HG2 GLU X 270     132.060  67.360  93.790  0.00  0.00            
ATOM   4282  CD  GLU X 270     132.300  65.950  95.280  0.00  0.00            
ATOM   4283  OE1 GLU X 270     131.810  65.230  96.170  0.00  0.00            
ATOM   4284  OE2 GLU X 270     133.550  66.070  95.280  0.00  0.00            
ATOM   4285  C   GLU X 270     128.560  65.120  94.050  0.00  0.00            
ATOM   4286  O   GLU X 270     127.700  65.300  93.200  0.00  0.00            
ATOM   4287  N   ARG X 271     128.460  65.690  95.250  0.00  0.00            
ATOM   4288  H   ARG X 271     129.340  65.830  95.740  0.00  0.00            
ATOM   4289  CA  ARG X 271     127.380  66.500  95.780  0.00  0.00            
ATOM   4290  HA  ARG X 271     126.990  66.940  94.860  0.00  0.00            
ATOM   4291  CB  ARG X 271     126.370  65.670  96.580  0.00  0.00            
ATOM   4292  HB1 ARG X 271     126.890  65.370  97.480  0.00  0.00            
ATOM   4293  HB2 ARG X 271     126.180  64.720  96.080  0.00  0.00            
ATOM   4294  CG  ARG X 271     125.110  66.450  96.920  0.00  0.00            
ATOM   4295  HG1 ARG X 271     124.720  66.700  95.930  0.00  0.00            
ATOM   4296  HG2 ARG X 271     125.410  67.380  97.400  0.00  0.00            
ATOM   4297  CD  ARG X 271     124.090  65.640  97.720  0.00  0.00            
ATOM   4298  HD1 ARG X 271     123.840  64.670  97.280  0.00  0.00            
ATOM   4299  HD2 ARG X 271     123.210  66.280  97.670  0.00  0.00            
ATOM   4300  NE  ARG X 271     124.460  65.460  99.120  0.00  0.00            
ATOM   4301  HE  ARG X 271     124.980  64.620  99.340  0.00  0.00            
ATOM   4302  CZ  ARG X 271     124.200  66.160 100.240  0.00  0.00            
ATOM   4303  NH1 ARG X 271     123.570  67.340 100.260  0.00  0.00            
ATOM   4304 HH11 ARG X 271     123.580  67.900  99.420  0.00  0.00            
ATOM   4305 HH12 ARG X 271     123.370  67.770 101.150  0.00  0.00            
ATOM   4306  NH2 ARG X 271     124.530  65.620 101.420  0.00  0.00            
ATOM   4307 HH21 ARG X 271     125.050  64.750 101.410  0.00  0.00            
ATOM   4308 HH22 ARG X 271     124.360  66.130 102.270  0.00  0.00            
ATOM   4309  C   ARG X 271     127.980  67.670  96.540  0.00  0.00            
ATOM   4310  O   ARG X 271     128.770  67.420  97.450  0.00  0.00            
ATOM   4311  N   GLU X 272     127.570  68.890  96.190  0.00  0.00            
ATOM   4312  H   GLU X 272     126.900  69.000  95.440  0.00  0.00            
ATOM   4313  CA  GLU X 272     127.890  70.140  96.840  0.00  0.00            
ATOM   4314  HA  GLU X 272     128.650  70.020  97.620  0.00  0.00            
ATOM   4315  CB  GLU X 272     128.510  71.170  95.900  0.00  0.00            
ATOM   4316  HB1 GLU X 272     128.740  72.090  96.450  0.00  0.00            
ATOM   4317  HB2 GLU X 272     127.780  71.390  95.130  0.00  0.00            
ATOM   4318  CG  GLU X 272     129.790  70.610  95.270  0.00  0.00            
ATOM   4319  HG1 GLU X 272     129.840  69.520  95.210  0.00  0.00            
ATOM   4320  HG2 GLU X 272     130.600  70.870  95.950  0.00  0.00            
ATOM   4321  CD  GLU X 272     129.940  71.220  93.890  0.00  0.00            
ATOM   4322  OE1 GLU X 272     129.960  72.450  93.710  0.00  0.00            
ATOM   4323  OE2 GLU X 272     130.020  70.370  92.970  0.00  0.00            
ATOM   4324  C   GLU X 272     126.630  70.740  97.460  0.00  0.00            
ATOM   4325  O   GLU X 272     125.500  70.550  97.010  0.00  0.00            
ATOM   4326  N   ASP X 273     126.870  71.360  98.610  0.00  0.00            
ATOM   4327  H   ASP X 273     127.840  71.500  98.870  0.00  0.00            
ATOM   4328  CA  ASP X 273     125.770  72.020  99.290  0.00  0.00            
ATOM   4329  HA  ASP X 273     125.100  72.440  98.540  0.00  0.00            
ATOM   4330  CB  ASP X 273     124.990  70.990 100.090  0.00  0.00            
ATOM   4331  HB1 ASP X 273     124.640  70.110  99.530  0.00  0.00            
ATOM   4332  HB2 ASP X 273     124.120  71.540 100.440  0.00  0.00            
ATOM   4333  CG  ASP X 273     125.740  70.330 101.230  0.00  0.00            
ATOM   4334  OD1 ASP X 273     126.270  69.220 101.000  0.00  0.00            
ATOM   4335  OD2 ASP X 273     125.650  70.870 102.360  0.00  0.00            
ATOM   4336  C   ASP X 273     126.330  73.120 100.180  0.00  0.00            
ATOM   4337  O   ASP X 273     127.430  73.080 100.720  0.00  0.00            
ATOM   4338  N   LYS X 274     125.590  74.240 100.190  0.00  0.00            
ATOM   4339  H   LYS X 274     124.680  74.350  99.780  0.00  0.00            
ATOM   4340  CA  LYS X 274     125.960  75.400 100.980  0.00  0.00            
ATOM   4341  HA  LYS X 274     126.470  75.110 101.900  0.00  0.00            
ATOM   4342  CB  LYS X 274     127.000  76.240 100.230  0.00  0.00            
ATOM   4343  HB1 LYS X 274     127.800  75.570  99.940  0.00  0.00            
ATOM   4344  HB2 LYS X 274     127.350  77.000 100.930  0.00  0.00            
ATOM   4345  CG  LYS X 274     126.370  76.960  99.040  0.00  0.00            
ATOM   4346  HG1 LYS X 274     125.620  77.700  99.340  0.00  0.00            
ATOM   4347  HG2 LYS X 274     125.730  76.260  98.500  0.00  0.00            
ATOM   4348  CD  LYS X 274     127.470  77.520  98.150  0.00  0.00            
ATOM   4349  HD1 LYS X 274     128.290  76.820  97.980  0.00  0.00            
ATOM   4350  HD2 LYS X 274     127.930  78.340  98.700  0.00  0.00            
ATOM   4351  CE  LYS X 274     126.920  77.880  96.770  0.00  0.00            
ATOM   4352  HE1 LYS X 274     126.090  77.270  96.410  0.00  0.00            
ATOM   4353  HE2 LYS X 274     127.710  77.800  96.030  0.00  0.00            
ATOM   4354  NZ  LYS X 274     126.420  79.270  96.730  0.00  0.00            
ATOM   4355  HZ1 LYS X 274     127.170  79.930  96.590  0.00  0.00            
ATOM   4356  HZ2 LYS X 274     125.750  79.410  95.990  0.00  0.00            
ATOM   4357  HZ3 LYS X 274     125.970  79.550  97.590  0.00  0.00            
ATOM   4358  C   LYS X 274     124.790  76.260 101.400  0.00  0.00            
ATOM   4359  O   LYS X 274     123.830  76.290 100.620  0.00  0.00            
ATOM   4360  N   PRO X 275     124.840  76.960 102.540  0.00  0.00            
ATOM   4361  CD  PRO X 275     125.820  76.820 103.600  0.00  0.00            
ATOM   4362  HD1 PRO X 275     126.680  77.390 103.230  0.00  0.00            
ATOM   4363  HD2 PRO X 275     126.100  75.790 103.790  0.00  0.00            
ATOM   4364  CG  PRO X 275     125.190  77.340 104.890  0.00  0.00            
ATOM   4365  HG1 PRO X 275     125.790  77.960 105.560  0.00  0.00            
ATOM   4366  HG2 PRO X 275     124.690  76.530 105.420  0.00  0.00            
ATOM   4367  CB  PRO X 275     124.060  78.250 104.420  0.00  0.00            
ATOM   4368  HB1 PRO X 275     124.470  79.260 104.410  0.00  0.00            
ATOM   4369  HB2 PRO X 275     123.230  78.190 105.110  0.00  0.00            
ATOM   4370  CA  PRO X 275     123.690  77.670 103.060  0.00  0.00            
ATOM   4371  HA  PRO X 275     122.970  76.850 103.150  0.00  0.00            
ATOM   4372  C   PRO X 275     123.160  78.810 102.200  0.00  0.00            
ATOM   4373  O   PRO X 275     123.860  79.480 101.440  0.00  0.00            
ATOM   4374  N   THR X 276     121.860  79.130 102.330  0.00  0.00            
ATOM   4375  H   THR X 276     121.290  78.550 102.920  0.00  0.00            
ATOM   4376  CA  THR X 276     121.080  80.230 101.830  0.00  0.00            
ATOM   4377  HA  THR X 276     121.650  81.150 101.890  0.00  0.00            
ATOM   4378  CB  THR X 276     120.410  79.950 100.480  0.00  0.00            
ATOM   4379  HB  THR X 276     119.420  80.390 100.540  0.00  0.00            
ATOM   4380  CG2 THR X 276     121.200  80.640  99.370  0.00  0.00            
ATOM   4381 HG21 THR X 276     122.200  80.210  99.410  0.00  0.00            
ATOM   4382 HG22 THR X 276     120.750  80.320  98.430  0.00  0.00            
ATOM   4383 HG23 THR X 276     121.190  81.710  99.570  0.00  0.00            
ATOM   4384  OG1 THR X 276     120.210  78.580 100.250  0.00  0.00            
ATOM   4385  HG1 THR X 276     120.860  78.260  99.620  0.00  0.00            
ATOM   4386  C   THR X 276     120.000  80.520 102.870  0.00  0.00            
ATOM   4387  O   THR X 276     119.570  79.600 103.560  0.00  0.00            
ATOM   4388  N   THR X 277     119.540  81.760 103.000  0.00  0.00            
ATOM   4389  H   THR X 277     119.840  82.520 102.410  0.00  0.00            
ATOM   4390  CA  THR X 277     118.480  82.200 103.890  0.00  0.00            
ATOM   4391  HA  THR X 277     117.850  81.340 104.080  0.00  0.00            
ATOM   4392  CB  THR X 277     119.130  82.730 105.160  0.00  0.00            
ATOM   4393  HB  THR X 277     119.590  83.690 104.920  0.00  0.00            
ATOM   4394  CG2 THR X 277     118.240  83.130 106.340  0.00  0.00            
ATOM   4395 HG21 THR X 277     117.550  82.300 106.480  0.00  0.00            
ATOM   4396 HG22 THR X 277     118.790  83.260 107.270  0.00  0.00            
ATOM   4397 HG23 THR X 277     117.860  84.130 106.110  0.00  0.00            
ATOM   4398  OG1 THR X 277     120.140  81.910 105.690  0.00  0.00            
ATOM   4399  HG1 THR X 277     120.970  82.100 105.230  0.00  0.00            
ATOM   4400  C   THR X 277     117.690  83.320 103.220  0.00  0.00            
ATOM   4401  O   THR X 277     118.270  84.090 102.460  0.00  0.00            
ATOM   4402  N   SER X 278     116.400  83.300 103.540  0.00  0.00            
ATOM   4403  H   SER X 278     116.040  82.640 104.220  0.00  0.00            
ATOM   4404  CA  SER X 278     115.410  84.230 103.040  0.00  0.00            
ATOM   4405  HA  SER X 278     115.910  85.000 102.450  0.00  0.00            
ATOM   4406  CB  SER X 278     114.470  83.520 102.070  0.00  0.00            
ATOM   4407  HB1 SER X 278     113.700  84.080 101.540  0.00  0.00            
ATOM   4408  HB2 SER X 278     113.990  82.690 102.580  0.00  0.00            
ATOM   4409  OG  SER X 278     115.170  82.980 100.970  0.00  0.00            
ATOM   4410  HG  SER X 278     115.750  83.640 100.600  0.00  0.00            
ATOM   4411  C   SER X 278     114.580  84.870 104.140  0.00  0.00            
ATOM   4412  O   SER X 278     113.940  84.170 104.920  0.00  0.00            
ATOM   4413  N   LYS X 279     114.670  86.200 104.250  0.00  0.00            
ATOM   4414  H   LYS X 279     115.010  86.740 103.470  0.00  0.00            
ATOM   4415  CA  LYS X 279     114.010  86.990 105.260  0.00  0.00            
ATOM   4416  HA  LYS X 279     114.050  86.450 106.210  0.00  0.00            
ATOM   4417  CB  LYS X 279     114.780  88.290 105.500  0.00  0.00            
ATOM   4418  HB1 LYS X 279     115.850  88.060 105.560  0.00  0.00            
ATOM   4419  HB2 LYS X 279     114.560  88.740 106.460  0.00  0.00            
ATOM   4420  CG  LYS X 279     114.530  89.290 104.370  0.00  0.00            
ATOM   4421  HG1 LYS X 279     113.590  89.810 104.550  0.00  0.00            
ATOM   4422  HG2 LYS X 279     114.440  88.760 103.420  0.00  0.00            
ATOM   4423  CD  LYS X 279     115.660  90.300 104.270  0.00  0.00            
ATOM   4424  HD1 LYS X 279     116.530  89.740 103.940  0.00  0.00            
ATOM   4425  HD2 LYS X 279     115.760  90.740 105.270  0.00  0.00            
ATOM   4426  CE  LYS X 279     115.220  91.350 103.250  0.00  0.00            
ATOM   4427  HE1 LYS X 279     114.220  91.650 103.560  0.00  0.00            
ATOM   4428  HE2 LYS X 279     115.130  90.790 102.320  0.00  0.00            
ATOM   4429  NZ  LYS X 279     116.170  92.460 103.120  0.00  0.00            
ATOM   4430  HZ1 LYS X 279     115.820  93.160 102.480  0.00  0.00            
ATOM   4431  HZ2 LYS X 279     116.210  92.940 104.010  0.00  0.00            
ATOM   4432  HZ3 LYS X 279     117.100  92.130 102.910  0.00  0.00            
ATOM   4433  C   LYS X 279     112.520  87.230 105.010  0.00  0.00            
ATOM   4434  O   LYS X 279     112.120  87.210 103.850  0.00  0.00            
ATOM   4435  N   PRO X 280     111.760  87.490 106.080  0.00  0.00            
ATOM   4436  CD  PRO X 280     112.220  87.630 107.450  0.00  0.00            
ATOM   4437  HD1 PRO X 280     113.190  88.140 107.520  0.00  0.00            
ATOM   4438  HD2 PRO X 280     112.380  86.730 108.040  0.00  0.00            
ATOM   4439  CG  PRO X 280     111.180  88.530 108.110  0.00  0.00            
ATOM   4440  HG1 PRO X 280     111.330  89.560 107.780  0.00  0.00            
ATOM   4441  HG2 PRO X 280     111.190  88.400 109.190  0.00  0.00            
ATOM   4442  CB  PRO X 280     109.960  87.920 107.440  0.00  0.00            
ATOM   4443  HB1 PRO X 280     109.140  88.630 107.510  0.00  0.00            
ATOM   4444  HB2 PRO X 280     109.660  87.030 108.000  0.00  0.00            
ATOM   4445  CA  PRO X 280     110.340  87.710 105.970  0.00  0.00            
ATOM   4446  HA  PRO X 280     109.850  86.840 105.530  0.00  0.00            
ATOM   4447  C   PRO X 280     109.890  88.920 105.170  0.00  0.00            
ATOM   4448  O   PRO X 280     110.590  89.930 105.060  0.00  0.00            
ATOM   4449  N   GLY X 281     108.660  88.810 104.650  0.00  0.00            
ATOM   4450  H   GLY X 281     108.220  87.920 104.830  0.00  0.00            
ATOM   4451  CA  GLY X 281     107.830  89.930 104.250  0.00  0.00            
ATOM   4452  HA1 GLY X 281     106.870  89.590 103.870  0.00  0.00            
ATOM   4453  HA2 GLY X 281     108.370  90.410 103.430  0.00  0.00            
ATOM   4454  C   GLY X 281     107.660  90.950 105.360  0.00  0.00            
ATOM   4455  O   GLY X 281     108.030  90.830 106.530  0.00  0.00            
ATOM   4456  N   ALA X 282     106.870  91.950 104.960  0.00  0.00            
ATOM   4457  H   ALA X 282     106.640  91.910 103.980  0.00  0.00            
ATOM   4458  CA  ALA X 282     106.490  93.190 105.610  0.00  0.00            
ATOM   4459  HA  ALA X 282     107.200  93.390 106.420  0.00  0.00            
ATOM   4460  CB  ALA X 282     106.670  94.270 104.540  0.00  0.00            
ATOM   4461  HB1 ALA X 282     107.630  94.280 104.030  0.00  0.00            
ATOM   4462  HB2 ALA X 282     105.890  94.080 103.810  0.00  0.00            
ATOM   4463  HB3 ALA X 282     106.620  95.290 104.920  0.00  0.00            
ATOM   4464  C   ALA X 282     105.070  93.370 106.120  0.00  0.00            
ATOM   4465  O   ALA X 282     104.130  92.660 105.770  0.00  0.00            
ATOM   4466  N   PRO X 283     104.850  94.380 106.960  0.00  0.00            
ATOM   4467  CD  PRO X 283     105.810  95.200 107.670  0.00  0.00            
ATOM   4468  HD1 PRO X 283     106.580  95.540 106.980  0.00  0.00            
ATOM   4469  HD2 PRO X 283     106.260  94.690 108.510  0.00  0.00            
ATOM   4470  CG  PRO X 283     104.990  96.410 108.100  0.00  0.00            
ATOM   4471  HG1 PRO X 283     104.850  97.060 107.230  0.00  0.00            
ATOM   4472  HG2 PRO X 283     105.400  96.850 109.010  0.00  0.00            
ATOM   4473  CB  PRO X 283     103.630  95.780 108.390  0.00  0.00            
ATOM   4474  HB1 PRO X 283     102.920  96.600 108.290  0.00  0.00            
ATOM   4475  HB2 PRO X 283     103.810  95.340 109.370  0.00  0.00            
ATOM   4476  CA  PRO X 283     103.480  94.780 107.250  0.00  0.00            
ATOM   4477  HA  PRO X 283     103.000  93.880 107.640  0.00  0.00            
ATOM   4478  C   PRO X 283     102.740  95.470 106.110  0.00  0.00            
ATOM   4479  O   PRO X 283     103.320  95.910 105.120  0.00  0.00            
ATOM   4480  N   PHE X 284     101.410  95.410 106.140  0.00  0.00            
ATOM   4481  H   PHE X 284     100.910  95.040 106.940  0.00  0.00            
ATOM   4482  CA  PHE X 284     100.530  95.980 105.140  0.00  0.00            
ATOM   4483  HA  PHE X 284     100.920  95.660 104.170  0.00  0.00            
ATOM   4484  CB  PHE X 284      99.090  95.530 105.370  0.00  0.00            
ATOM   4485  HB1 PHE X 284      98.560  96.180 104.680  0.00  0.00            
ATOM   4486  HB2 PHE X 284      98.760  95.720 106.390  0.00  0.00            
ATOM   4487  CG  PHE X 284      98.810  94.090 105.040  0.00  0.00            
ATOM   4488  CD1 PHE X 284      99.260  93.520 103.840  0.00  0.00            
ATOM   4489  HD1 PHE X 284      99.910  94.040 103.160  0.00  0.00            
ATOM   4490  CE1 PHE X 284      98.860  92.220 103.510  0.00  0.00            
ATOM   4491  HE1 PHE X 284      99.090  91.800 102.540  0.00  0.00            
ATOM   4492  CZ  PHE X 284      98.070  91.470 104.380  0.00  0.00            
ATOM   4493  HZ  PHE X 284      97.810  90.470 104.060  0.00  0.00            
ATOM   4494  CE2 PHE X 284      97.540  92.120 105.500  0.00  0.00            
ATOM   4495  HE2 PHE X 284      96.840  91.650 106.170  0.00  0.00            
ATOM   4496  CD2 PHE X 284      97.950  93.400 105.910  0.00  0.00            
ATOM   4497  HD2 PHE X 284      97.500  93.830 106.790  0.00  0.00            
ATOM   4498  C   PHE X 284     100.590  97.500 105.030  0.00  0.00            
ATOM   4499  O   PHE X 284     100.590  98.190 106.050  0.00  0.00            
ATOM   4500  N   ILE X 285     100.610  98.040 103.810  0.00  0.00            
ATOM   4501  H   ILE X 285     100.460  97.480 102.980  0.00  0.00            
ATOM   4502  CA  ILE X 285     100.110  99.380 103.600  0.00  0.00            
ATOM   4503  HA  ILE X 285      99.820  99.980 104.470  0.00  0.00            
ATOM   4504  CB  ILE X 285     101.170 100.240 102.910  0.00  0.00            
ATOM   4505  HB  ILE X 285     100.660 101.160 102.640  0.00  0.00            
ATOM   4506  CG2 ILE X 285     102.120 100.660 104.020  0.00  0.00            
ATOM   4507 HG21 ILE X 285     102.970 101.240 103.640  0.00  0.00            
ATOM   4508 HG22 ILE X 285     101.550 101.340 104.650  0.00  0.00            
ATOM   4509 HG23 ILE X 285     102.450  99.810 104.620  0.00  0.00            
ATOM   4510  CG1 ILE X 285     101.810  99.660 101.650  0.00  0.00            
ATOM   4511 HG11 ILE X 285     101.010  99.540 100.920  0.00  0.00            
ATOM   4512 HG12 ILE X 285     102.250  98.670 101.820  0.00  0.00            
ATOM   4513  CD  ILE X 285     102.820 100.660 101.100  0.00  0.00            
ATOM   4514  HD1 ILE X 285     103.710 100.620 101.740  0.00  0.00            
ATOM   4515  HD2 ILE X 285     103.120 100.400 100.080  0.00  0.00            
ATOM   4516  HD3 ILE X 285     102.380 101.650 101.200  0.00  0.00            
ATOM   4517  C   ILE X 285      98.920  99.360 102.650  0.00  0.00            
ATOM   4518  O   ILE X 285      98.600  98.270 102.180  0.00  0.00            
ATOM   4519  N   THR X 286      98.190 100.430 102.340  0.00  0.00            
ATOM   4520  H   THR X 286      98.530 101.340 102.600  0.00  0.00            
ATOM   4521  CA  THR X 286      96.900 100.440 101.660  0.00  0.00            
ATOM   4522  HA  THR X 286      96.250  99.780 102.240  0.00  0.00            
ATOM   4523  CB  THR X 286      96.270 101.830 101.550  0.00  0.00            
ATOM   4524  HB  THR X 286      96.570 102.370 100.660  0.00  0.00            
ATOM   4525  CG2 THR X 286      94.760 101.660 101.440  0.00  0.00            
ATOM   4526 HG21 THR X 286      94.390 102.680 101.390  0.00  0.00            
ATOM   4527 HG22 THR X 286      94.440 101.120 100.550  0.00  0.00            
ATOM   4528 HG23 THR X 286      94.360 101.240 102.370  0.00  0.00            
ATOM   4529  OG1 THR X 286      96.620 102.580 102.690  0.00  0.00            
ATOM   4530  HG1 THR X 286      95.780 102.790 103.110  0.00  0.00            
ATOM   4531  C   THR X 286      96.960  99.780 100.290  0.00  0.00            
ATOM   4532  O   THR X 286      96.060  99.020  99.940  0.00  0.00            
ATOM   4533  N   SER X 287      97.950  99.990  99.430  0.00  0.00            
ATOM   4534  H   SER X 287      98.750 100.550  99.660  0.00  0.00            
ATOM   4535  CA  SER X 287      98.120  99.390  98.120  0.00  0.00            
ATOM   4536  HA  SER X 287      97.170  99.520  97.600  0.00  0.00            
ATOM   4537  CB  SER X 287      99.260 100.000  97.310  0.00  0.00            
ATOM   4538  HB1 SER X 287      99.000 101.040  97.110  0.00  0.00            
ATOM   4539  HB2 SER X 287      99.360  99.410  96.400  0.00  0.00            
ATOM   4540  OG  SER X 287     100.410  99.910  98.120  0.00  0.00            
ATOM   4541  HG  SER X 287     100.450 100.750  98.590  0.00  0.00            
ATOM   4542  C   SER X 287      98.390  97.890  98.100  0.00  0.00            
ATOM   4543  O   SER X 287      97.910  97.160  97.230  0.00  0.00            
ATOM   4544  N   THR X 288      99.200  97.400  99.050  0.00  0.00            
ATOM   4545  H   THR X 288      99.680  97.990  99.710  0.00  0.00            
ATOM   4546  CA  THR X 288      99.410  95.970  99.150  0.00  0.00            
ATOM   4547  HA  THR X 288      99.570  95.440  98.210  0.00  0.00            
ATOM   4548  CB  THR X 288     100.650  95.680  99.990  0.00  0.00            
ATOM   4549  HB  THR X 288     100.900  94.620 100.010  0.00  0.00            
ATOM   4550  CG2 THR X 288     101.880  96.370  99.420  0.00  0.00            
ATOM   4551 HG21 THR X 288     101.960  96.260  98.340  0.00  0.00            
ATOM   4552 HG22 THR X 288     101.950  97.420  99.730  0.00  0.00            
ATOM   4553 HG23 THR X 288     102.730  95.850  99.870  0.00  0.00            
ATOM   4554  OG1 THR X 288     100.530  96.100 101.330  0.00  0.00            
ATOM   4555  HG1 THR X 288     101.420  96.000 101.660  0.00  0.00            
ATOM   4556  C   THR X 288      98.240  95.300  99.840  0.00  0.00            
ATOM   4557  O   THR X 288      97.910  94.200  99.390  0.00  0.00            
ATOM   4558  N   LEU X 289      97.580  96.000 100.760  0.00  0.00            
ATOM   4559  H   LEU X 289      98.170  96.730 101.130  0.00  0.00            
ATOM   4560  CA  LEU X 289      96.350  95.590 101.410  0.00  0.00            
ATOM   4561  HA  LEU X 289      96.670  94.670 101.890  0.00  0.00            
ATOM   4562  CB  LEU X 289      95.980  96.570 102.520  0.00  0.00            
ATOM   4563  HB1 LEU X 289      95.610  97.450 102.010  0.00  0.00            
ATOM   4564  HB2 LEU X 289      96.880  96.690 103.140  0.00  0.00            
ATOM   4565  CG  LEU X 289      94.810  96.330 103.470  0.00  0.00            
ATOM   4566  HG  LEU X 289      93.840  96.280 102.990  0.00  0.00            
ATOM   4567  CD1 LEU X 289      95.080  95.030 104.220  0.00  0.00            
ATOM   4568 HD11 LEU X 289      95.910  95.010 104.920  0.00  0.00            
ATOM   4569 HD12 LEU X 289      94.170  94.800 104.770  0.00  0.00            
ATOM   4570 HD13 LEU X 289      95.320  94.160 103.590  0.00  0.00            
ATOM   4571  CD2 LEU X 289      94.580  97.540 104.380  0.00  0.00            
ATOM   4572 HD21 LEU X 289      95.340  97.650 105.160  0.00  0.00            
ATOM   4573 HD22 LEU X 289      94.310  98.430 103.820  0.00  0.00            
ATOM   4574 HD23 LEU X 289      93.740  97.420 105.060  0.00  0.00            
ATOM   4575  C   LEU X 289      95.240  95.310 100.410  0.00  0.00            
ATOM   4576  O   LEU X 289      94.510  94.330 100.530  0.00  0.00            
ATOM   4577  N   GLN X 290      95.040  96.240  99.470  0.00  0.00            
ATOM   4578  H   GLN X 290      95.660  97.030  99.450  0.00  0.00            
ATOM   4579  CA  GLN X 290      94.150  96.140  98.320  0.00  0.00            
ATOM   4580  HA  GLN X 290      93.190  95.890  98.760  0.00  0.00            
ATOM   4581  CB  GLN X 290      93.990  97.450  97.550  0.00  0.00            
ATOM   4582  HB1 GLN X 290      93.520  97.150  96.620  0.00  0.00            
ATOM   4583  HB2 GLN X 290      94.970  97.870  97.330  0.00  0.00            
ATOM   4584  CG  GLN X 290      93.210  98.550  98.260  0.00  0.00            
ATOM   4585  HG1 GLN X 290      93.700  98.900  99.170  0.00  0.00            
ATOM   4586  HG2 GLN X 290      92.190  98.220  98.420  0.00  0.00            
ATOM   4587  CD  GLN X 290      93.080  99.790  97.390  0.00  0.00            
ATOM   4588  OE1 GLN X 290      93.930 100.240  96.620  0.00  0.00            
ATOM   4589  NE2 GLN X 290      91.890 100.410  97.410  0.00  0.00            
ATOM   4590 HE21 GLN X 290      91.230 100.220  98.150  0.00  0.00            
ATOM   4591 HE22 GLN X 290      91.770 101.290  96.940  0.00  0.00            
ATOM   4592  C   GLN X 290      94.420  94.890  97.490  0.00  0.00            
ATOM   4593  O   GLN X 290      93.470  94.350  96.920  0.00  0.00            
ATOM   4594  N   GLN X 291      95.700  94.540  97.380  0.00  0.00            
ATOM   4595  H   GLN X 291      96.420  95.120  97.800  0.00  0.00            
ATOM   4596  CA  GLN X 291      96.150  93.300  96.780  0.00  0.00            
ATOM   4597  HA  GLN X 291      95.670  93.160  95.810  0.00  0.00            
ATOM   4598  CB  GLN X 291      97.610  93.390  96.350  0.00  0.00            
ATOM   4599  HB1 GLN X 291      98.240  93.570  97.230  0.00  0.00            
ATOM   4600  HB2 GLN X 291      97.650  94.250  95.690  0.00  0.00            
ATOM   4601  CG  GLN X 291      98.210  92.230  95.550  0.00  0.00            
ATOM   4602  HG1 GLN X 291      99.010  92.590  94.900  0.00  0.00            
ATOM   4603  HG2 GLN X 291      97.440  91.860  94.870  0.00  0.00            
ATOM   4604  CD  GLN X 291      98.530  90.990  96.360  0.00  0.00            
ATOM   4605  OE1 GLN X 291      98.520  90.880  97.590  0.00  0.00            
ATOM   4606  NE2 GLN X 291      98.970  89.900  95.720  0.00  0.00            
ATOM   4607 HE21 GLN X 291      99.260  89.940  94.750  0.00  0.00            
ATOM   4608 HE22 GLN X 291      99.170  89.070  96.250  0.00  0.00            
ATOM   4609  C   GLN X 291      95.860  92.020  97.550  0.00  0.00            
ATOM   4610  O   GLN X 291      95.500  91.070  96.870  0.00  0.00            
ATOM   4611  N   ALA X 292      95.940  92.060  98.890  0.00  0.00            
ATOM   4612  H   ALA X 292      96.240  92.930  99.290  0.00  0.00            
ATOM   4613  CA  ALA X 292      95.690  90.910  99.740  0.00  0.00            
ATOM   4614  HA  ALA X 292      96.240  90.040  99.400  0.00  0.00            
ATOM   4615  CB  ALA X 292      96.230  91.200 101.140  0.00  0.00            
ATOM   4616  HB1 ALA X 292      95.860  92.150 101.530  0.00  0.00            
ATOM   4617  HB2 ALA X 292      95.840  90.410 101.770  0.00  0.00            
ATOM   4618  HB3 ALA X 292      97.320  91.200 101.180  0.00  0.00            
ATOM   4619  C   ALA X 292      94.210  90.590  99.870  0.00  0.00            
ATOM   4620  O   ALA X 292      93.860  89.410  99.900  0.00  0.00            
ATOM   4621  N   ALA X 293      93.370  91.630  99.770  0.00  0.00            
ATOM   4622  H   ALA X 293      93.850  92.500  99.950  0.00  0.00            
ATOM   4623  CA  ALA X 293      91.960  91.600 100.090  0.00  0.00            
ATOM   4624  HA  ALA X 293      91.760  90.930 100.920  0.00  0.00            
ATOM   4625  CB  ALA X 293      91.480  92.950 100.620  0.00  0.00            
ATOM   4626  HB1 ALA X 293      90.460  92.830 100.970  0.00  0.00            
ATOM   4627  HB2 ALA X 293      92.080  93.300 101.470  0.00  0.00            
ATOM   4628  HB3 ALA X 293      91.530  93.690  99.830  0.00  0.00            
ATOM   4629  C   ALA X 293      91.160  91.010  98.930  0.00  0.00            
ATOM   4630  O   ALA X 293      90.260  90.200  99.140  0.00  0.00            
ATOM   4631  N   SER X 294      91.580  91.320  97.700  0.00  0.00            
ATOM   4632  H   SER X 294      92.010  92.230  97.660  0.00  0.00            
ATOM   4633  CA  SER X 294      91.120  90.730  96.450  0.00  0.00            
ATOM   4634  HA  SER X 294      90.030  90.820  96.440  0.00  0.00            
ATOM   4635  CB  SER X 294      91.490  91.520  95.200  0.00  0.00            
ATOM   4636  HB1 SER X 294      91.090  91.120  94.260  0.00  0.00            
ATOM   4637  HB2 SER X 294      92.580  91.500  95.190  0.00  0.00            
ATOM   4638  OG  SER X 294      91.010  92.840  95.320  0.00  0.00            
ATOM   4639  HG  SER X 294      90.090  92.830  95.600  0.00  0.00            
ATOM   4640  C   SER X 294      91.540  89.270  96.380  0.00  0.00            
ATOM   4641  O   SER X 294      90.690  88.410  96.190  0.00  0.00            
ATOM   4642  N   THR X 295      92.800  88.980  96.700  0.00  0.00            
ATOM   4643  H   THR X 295      93.340  89.830  96.820  0.00  0.00            
ATOM   4644  CA  THR X 295      93.420  87.680  96.500  0.00  0.00            
ATOM   4645  HA  THR X 295      93.090  87.310  95.540  0.00  0.00            
ATOM   4646  CB  THR X 295      94.940  87.700  96.410  0.00  0.00            
ATOM   4647  HB  THR X 295      95.280  86.670  96.290  0.00  0.00            
ATOM   4648  CG2 THR X 295      95.460  88.300  95.100  0.00  0.00            
ATOM   4649 HG21 THR X 295      95.170  87.710  94.230  0.00  0.00            
ATOM   4650 HG22 THR X 295      94.990  89.260  94.870  0.00  0.00            
ATOM   4651 HG23 THR X 295      96.540  88.380  95.100  0.00  0.00            
ATOM   4652  OG1 THR X 295      95.540  88.290  97.540  0.00  0.00            
ATOM   4653  HG1 THR X 295      95.460  89.250  97.490  0.00  0.00            
ATOM   4654  C   THR X 295      93.030  86.590  97.490  0.00  0.00            
ATOM   4655  O   THR X 295      93.140  85.420  97.100  0.00  0.00            
ATOM   4656  N   ARG X 296      92.530  86.900  98.680  0.00  0.00            
ATOM   4657  H   ARG X 296      92.460  87.870  98.960  0.00  0.00            
ATOM   4658  CA  ARG X 296      92.350  85.970  99.780  0.00  0.00            
ATOM   4659  HA  ARG X 296      92.550  85.000  99.330  0.00  0.00            
ATOM   4660  CB  ARG X 296      93.490  86.070 100.800  0.00  0.00            
ATOM   4661  HB1 ARG X 296      93.180  85.360 101.570  0.00  0.00            
ATOM   4662  HB2 ARG X 296      93.540  87.070 101.240  0.00  0.00            
ATOM   4663  CG  ARG X 296      94.860  85.700 100.240  0.00  0.00            
ATOM   4664  HG1 ARG X 296      95.220  86.450  99.540  0.00  0.00            
ATOM   4665  HG2 ARG X 296      94.780  84.720  99.780  0.00  0.00            
ATOM   4666  CD  ARG X 296      95.840  85.800 101.400  0.00  0.00            
ATOM   4667  HD1 ARG X 296      95.650  86.660 102.040  0.00  0.00            
ATOM   4668  HD2 ARG X 296      96.850  85.920 101.000  0.00  0.00            
ATOM   4669  NE  ARG X 296      95.770  84.610 102.250  0.00  0.00            
ATOM   4670  HE  ARG X 296      95.410  84.700 103.190  0.00  0.00            
ATOM   4671  CZ  ARG X 296      96.100  83.380 101.820  0.00  0.00            
ATOM   4672  NH1 ARG X 296      96.880  83.160 100.760  0.00  0.00            
ATOM   4673 HH11 ARG X 296      97.190  83.900 100.140  0.00  0.00            
ATOM   4674 HH12 ARG X 296      97.130  82.220 100.480  0.00  0.00            
ATOM   4675  NH2 ARG X 296      95.720  82.300 102.520  0.00  0.00            
ATOM   4676 HH21 ARG X 296      95.120  82.490 103.310  0.00  0.00            
ATOM   4677 HH22 ARG X 296      95.800  81.390 102.100  0.00  0.00            
ATOM   4678  C   ARG X 296      90.950  85.980 100.380  0.00  0.00            
ATOM   4679  O   ARG X 296      90.540  85.030 101.040  0.00  0.00            
ATOM   4680  N   LEU X 297      90.250  87.100 100.210  0.00  0.00            
ATOM   4681  H   LEU X 297      90.640  87.720  99.510  0.00  0.00            
ATOM   4682  CA  LEU X 297      89.020  87.540 100.840  0.00  0.00            
ATOM   4683  HA  LEU X 297      88.670  86.670 101.390  0.00  0.00            
ATOM   4684  CB  LEU X 297      89.330  88.680 101.810  0.00  0.00            
ATOM   4685  HB1 LEU X 297      89.760  89.540 101.320  0.00  0.00            
ATOM   4686  HB2 LEU X 297      90.010  88.230 102.530  0.00  0.00            
ATOM   4687  CG  LEU X 297      88.130  89.100 102.660  0.00  0.00            
ATOM   4688  HG  LEU X 297      87.400  89.560 102.000  0.00  0.00            
ATOM   4689  CD1 LEU X 297      87.380  88.040 103.460  0.00  0.00            
ATOM   4690 HD11 LEU X 297      87.050  87.220 102.830  0.00  0.00            
ATOM   4691 HD12 LEU X 297      87.990  87.490 104.180  0.00  0.00            
ATOM   4692 HD13 LEU X 297      86.460  88.420 103.920  0.00  0.00            
ATOM   4693  CD2 LEU X 297      88.460  90.170 103.690  0.00  0.00            
ATOM   4694 HD21 LEU X 297      87.600  90.280 104.350  0.00  0.00            
ATOM   4695 HD22 LEU X 297      89.350  90.050 104.320  0.00  0.00            
ATOM   4696 HD23 LEU X 297      88.620  91.120 103.180  0.00  0.00            
ATOM   4697  C   LEU X 297      87.950  87.850  99.800  0.00  0.00            
ATOM   4698  O   LEU X 297      86.790  87.670 100.180  0.00  0.00            
ATOM   4699  N   GLY X 298      88.360  88.190  98.570  0.00  0.00            
ATOM   4700  H   GLY X 298      89.340  88.130  98.350  0.00  0.00            
ATOM   4701  CA  GLY X 298      87.480  88.360  97.430  0.00  0.00            
ATOM   4702  HA1 GLY X 298      86.690  87.610  97.480  0.00  0.00            
ATOM   4703  HA2 GLY X 298      88.180  88.180  96.610  0.00  0.00            
ATOM   4704  C   GLY X 298      86.750  89.680  97.230  0.00  0.00            
ATOM   4705  O   GLY X 298      85.730  89.710  96.550  0.00  0.00            
ATOM   4706  N   PHE X 299      87.210  90.770  97.860  0.00  0.00            
ATOM   4707  H   PHE X 299      87.990  90.640  98.490  0.00  0.00            
ATOM   4708  CA  PHE X 299      86.670  92.110  97.730  0.00  0.00            
ATOM   4709  HA  PHE X 299      85.590  92.110  97.650  0.00  0.00            
ATOM   4710  CB  PHE X 299      87.100  92.830  99.000  0.00  0.00            
ATOM   4711  HB1 PHE X 299      86.930  93.900  98.920  0.00  0.00            
ATOM   4712  HB2 PHE X 299      88.190  92.740  99.000  0.00  0.00            
ATOM   4713  CG  PHE X 299      86.470  92.470 100.330  0.00  0.00            
ATOM   4714  CD1 PHE X 299      85.650  91.360 100.530  0.00  0.00            
ATOM   4715  HD1 PHE X 299      85.480  90.710  99.680  0.00  0.00            
ATOM   4716  CE1 PHE X 299      85.190  91.070 101.820  0.00  0.00            
ATOM   4717  HE1 PHE X 299      84.860  90.050 101.940  0.00  0.00            
ATOM   4718  CZ  PHE X 299      85.450  91.880 102.930  0.00  0.00            
ATOM   4719  HZ  PHE X 299      85.000  91.700 103.900  0.00  0.00            
ATOM   4720  CE2 PHE X 299      86.300  92.960 102.660  0.00  0.00            
ATOM   4721  HE2 PHE X 299      86.640  93.500 103.530  0.00  0.00            
ATOM   4722  CD2 PHE X 299      86.690  93.370 101.380  0.00  0.00            
ATOM   4723  HD2 PHE X 299      87.380  94.190 101.300  0.00  0.00            
ATOM   4724  C   PHE X 299      87.200  92.920  96.550  0.00  0.00            
ATOM   4725  O   PHE X 299      88.380  92.820  96.250  0.00  0.00            
ATOM   4726  N   GLY X 300      86.360  93.610  95.770  0.00  0.00            
ATOM   4727  H   GLY X 300      85.370  93.470  95.950  0.00  0.00            
ATOM   4728  CA  GLY X 300      86.800  94.750  94.990  0.00  0.00            
ATOM   4729  HA1 GLY X 300      85.990  95.030  94.310  0.00  0.00            
ATOM   4730  HA2 GLY X 300      87.630  94.490  94.330  0.00  0.00            
ATOM   4731  C   GLY X 300      87.200  95.930  95.860  0.00  0.00            
ATOM   4732  O   GLY X 300      86.750  96.000  97.000  0.00  0.00            
ATOM   4733  N   VAL X 301      88.050  96.860  95.410  0.00  0.00            
ATOM   4734  H   VAL X 301      88.250  96.640  94.450  0.00  0.00            
ATOM   4735  CA  VAL X 301      88.770  97.880  96.150  0.00  0.00            
ATOM   4736  HA  VAL X 301      89.390  97.310  96.850  0.00  0.00            
ATOM   4737  CB  VAL X 301      89.750  98.710  95.320  0.00  0.00            
ATOM   4738  HB  VAL X 301      90.050  99.580  95.910  0.00  0.00            
ATOM   4739  CG1 VAL X 301      90.950  97.890  94.850  0.00  0.00            
ATOM   4740 HG11 VAL X 301      90.740  97.100  94.130  0.00  0.00            
ATOM   4741 HG12 VAL X 301      91.620  98.570  94.320  0.00  0.00            
ATOM   4742 HG13 VAL X 301      91.440  97.410  95.700  0.00  0.00            
ATOM   4743  CG2 VAL X 301      89.150  99.270  94.040  0.00  0.00            
ATOM   4744 HG21 VAL X 301      88.470 100.100  94.220  0.00  0.00            
ATOM   4745 HG22 VAL X 301      89.940  99.740  93.460  0.00  0.00            
ATOM   4746 HG23 VAL X 301      88.790  98.510  93.330  0.00  0.00            
ATOM   4747  C   VAL X 301      87.920  98.770  97.050  0.00  0.00            
ATOM   4748  O   VAL X 301      88.310  99.070  98.170  0.00  0.00            
ATOM   4749  N   LYS X 302      86.700  99.060  96.600  0.00  0.00            
ATOM   4750  H   LYS X 302      86.490  98.730  95.670  0.00  0.00            
ATOM   4751  CA  LYS X 302      85.740  99.970  97.200  0.00  0.00            
ATOM   4752  HA  LYS X 302      86.290 100.850  97.520  0.00  0.00            
ATOM   4753  CB  LYS X 302      84.640 100.400  96.230  0.00  0.00            
ATOM   4754  HB1 LYS X 302      83.870 100.840  96.870  0.00  0.00            
ATOM   4755  HB2 LYS X 302      84.260  99.530  95.710  0.00  0.00            
ATOM   4756  CG  LYS X 302      85.060 101.520  95.290  0.00  0.00            
ATOM   4757  HG1 LYS X 302      84.340 101.810  94.530  0.00  0.00            
ATOM   4758  HG2 LYS X 302      86.020 101.200  94.870  0.00  0.00            
ATOM   4759  CD  LYS X 302      85.350 102.800  96.070  0.00  0.00            
ATOM   4760  HD1 LYS X 302      86.400 102.730  96.360  0.00  0.00            
ATOM   4761  HD2 LYS X 302      84.720 103.030  96.930  0.00  0.00            
ATOM   4762  CE  LYS X 302      85.250 103.970  95.100  0.00  0.00            
ATOM   4763  HE1 LYS X 302      84.300 103.960  94.560  0.00  0.00            
ATOM   4764  HE2 LYS X 302      86.070 103.880  94.390  0.00  0.00            
ATOM   4765  NZ  LYS X 302      85.300 105.300  95.730  0.00  0.00            
ATOM   4766  HZ1 LYS X 302      85.090 106.020  95.050  0.00  0.00            
ATOM   4767  HZ2 LYS X 302      84.720 105.500  96.520  0.00  0.00            
ATOM   4768  HZ3 LYS X 302      86.260 105.430  96.030  0.00  0.00            
ATOM   4769  C   LYS X 302      85.130  99.400  98.470  0.00  0.00            
ATOM   4770  O   LYS X 302      85.070 100.110  99.480  0.00  0.00            
ATOM   4771  N   LYS X 303      84.670  98.150  98.430  0.00  0.00            
ATOM   4772  H   LYS X 303      84.920  97.670  97.580  0.00  0.00            
ATOM   4773  CA  LYS X 303      84.250  97.370  99.570  0.00  0.00            
ATOM   4774  HA  LYS X 303      83.400  97.900 100.010  0.00  0.00            
ATOM   4775  CB  LYS X 303      83.840  95.990  99.080  0.00  0.00            
ATOM   4776  HB1 LYS X 303      84.720  95.480  98.700  0.00  0.00            
ATOM   4777  HB2 LYS X 303      83.180  96.090  98.210  0.00  0.00            
ATOM   4778  CG  LYS X 303      83.200  95.260 100.260  0.00  0.00            
ATOM   4779  HG1 LYS X 303      82.290  95.740 100.620  0.00  0.00            
ATOM   4780  HG2 LYS X 303      83.770  95.280 101.190  0.00  0.00            
ATOM   4781  CD  LYS X 303      82.980  93.780  99.960  0.00  0.00            
ATOM   4782  HD1 LYS X 303      83.940  93.360  99.670  0.00  0.00            
ATOM   4783  HD2 LYS X 303      82.290  93.610  99.130  0.00  0.00            
ATOM   4784  CE  LYS X 303      82.580  93.100 101.260  0.00  0.00            
ATOM   4785  HE1 LYS X 303      81.800  93.610 101.820  0.00  0.00            
ATOM   4786  HE2 LYS X 303      83.450  93.010 101.910  0.00  0.00            
ATOM   4787  NZ  LYS X 303      82.180  91.700 101.020  0.00  0.00            
ATOM   4788  HZ1 LYS X 303      82.920  91.300 100.460  0.00  0.00            
ATOM   4789  HZ2 LYS X 303      82.090  91.230 101.910  0.00  0.00            
ATOM   4790  HZ3 LYS X 303      81.310  91.690 100.500  0.00  0.00            
ATOM   4791  C   LYS X 303      85.310  97.300 100.660  0.00  0.00            
ATOM   4792  O   LYS X 303      85.050  97.330 101.870  0.00  0.00            
ATOM   4793  N   THR X 304      86.560  97.090 100.240  0.00  0.00            
ATOM   4794  H   THR X 304      86.690  96.870  99.260  0.00  0.00            
ATOM   4795  CA  THR X 304      87.730  97.080 101.100  0.00  0.00            
ATOM   4796  HA  THR X 304      87.450  96.430 101.930  0.00  0.00            
ATOM   4797  CB  THR X 304      89.010  96.680 100.380  0.00  0.00            
ATOM   4798  HB  THR X 304      89.200  97.500  99.690  0.00  0.00            
ATOM   4799  CG2 THR X 304      90.250  96.630 101.270  0.00  0.00            
ATOM   4800 HG21 THR X 304      90.440  97.670 101.540  0.00  0.00            
ATOM   4801 HG22 THR X 304      90.060  95.960 102.110  0.00  0.00            
ATOM   4802 HG23 THR X 304      91.140  96.260 100.780  0.00  0.00            
ATOM   4803  OG1 THR X 304      88.840  95.410  99.780  0.00  0.00            
ATOM   4804  HG1 THR X 304      89.520  95.380  99.100  0.00  0.00            
ATOM   4805  C   THR X 304      87.990  98.390 101.820  0.00  0.00            
ATOM   4806  O   THR X 304      88.130  98.410 103.040  0.00  0.00            
ATOM   4807  N   MET X 305      88.010  99.500 101.070  0.00  0.00            
ATOM   4808  H   MET X 305      88.070  99.430 100.070  0.00  0.00            
ATOM   4809  CA  MET X 305      88.030 100.800 101.720  0.00  0.00            
ATOM   4810  HA  MET X 305      88.840 100.760 102.450  0.00  0.00            
ATOM   4811  CB  MET X 305      88.390 101.890 100.710  0.00  0.00            
ATOM   4812  HB1 MET X 305      87.680 102.000  99.890  0.00  0.00            
ATOM   4813  HB2 MET X 305      89.360 101.640 100.300  0.00  0.00            
ATOM   4814  CG  MET X 305      88.530 103.300 101.280  0.00  0.00            
ATOM   4815  HG1 MET X 305      87.580 103.560 101.750  0.00  0.00            
ATOM   4816  HG2 MET X 305      88.710 104.040 100.500  0.00  0.00            
ATOM   4817  SD  MET X 305      89.860 103.480 102.480  0.00  0.00            
ATOM   4818  CE  MET X 305      91.220 103.940 101.370  0.00  0.00            
ATOM   4819  HE1 MET X 305      91.320 103.170 100.610  0.00  0.00            
ATOM   4820  HE2 MET X 305      91.020 104.940 100.990  0.00  0.00            
ATOM   4821  HE3 MET X 305      92.140 104.070 101.940  0.00  0.00            
ATOM   4822  C   MET X 305      86.830 101.210 102.550  0.00  0.00            
ATOM   4823  O   MET X 305      87.090 101.910 103.530  0.00  0.00            
ATOM   4824  N   MET X 306      85.580 100.820 102.260  0.00  0.00            
ATOM   4825  H   MET X 306      85.510 100.570 101.280  0.00  0.00            
ATOM   4826  CA  MET X 306      84.370 100.950 103.040  0.00  0.00            
ATOM   4827  HA  MET X 306      84.380 102.000 103.340  0.00  0.00            
ATOM   4828  CB  MET X 306      83.060 100.760 102.290  0.00  0.00            
ATOM   4829  HB1 MET X 306      83.030  99.730 101.930  0.00  0.00            
ATOM   4830  HB2 MET X 306      82.840 101.340 101.400  0.00  0.00            
ATOM   4831  CG  MET X 306      81.850 101.010 103.200  0.00  0.00            
ATOM   4832  HG1 MET X 306      81.900 100.410 104.110  0.00  0.00            
ATOM   4833  HG2 MET X 306      80.930 100.810 102.650  0.00  0.00            
ATOM   4834  SD  MET X 306      81.760 102.750 103.660  0.00  0.00            
ATOM   4835  CE  MET X 306      79.960 102.930 103.690  0.00  0.00            
ATOM   4836  HE1 MET X 306      79.660 103.950 103.920  0.00  0.00            
ATOM   4837  HE2 MET X 306      79.630 102.640 102.700  0.00  0.00            
ATOM   4838  HE3 MET X 306      79.520 102.280 104.450  0.00  0.00            
ATOM   4839  C   MET X 306      84.490 100.150 104.330  0.00  0.00            
ATOM   4840  O   MET X 306      84.160 100.720 105.370  0.00  0.00            
ATOM   4841  N   MET X 307      85.110  98.970 104.320  0.00  0.00            
ATOM   4842  H   MET X 307      85.220  98.460 103.460  0.00  0.00            
ATOM   4843  CA  MET X 307      85.410  98.370 105.610  0.00  0.00            
ATOM   4844  HA  MET X 307      84.560  98.550 106.270  0.00  0.00            
ATOM   4845  CB  MET X 307      85.510  96.860 105.410  0.00  0.00            
ATOM   4846  HB1 MET X 307      85.580  96.440 106.420  0.00  0.00            
ATOM   4847  HB2 MET X 307      86.330  96.540 104.780  0.00  0.00            
ATOM   4848  CG  MET X 307      84.290  96.160 104.810  0.00  0.00            
ATOM   4849  HG1 MET X 307      84.410  95.140 105.170  0.00  0.00            
ATOM   4850  HG2 MET X 307      84.360  96.190 103.720  0.00  0.00            
ATOM   4851  SD  MET X 307      82.610  96.770 105.100  0.00  0.00            
ATOM   4852  CE  MET X 307      81.590  95.750 104.010  0.00  0.00            
ATOM   4853  HE1 MET X 307      80.580  96.160 103.940  0.00  0.00            
ATOM   4854  HE2 MET X 307      81.960  95.570 103.010  0.00  0.00            
ATOM   4855  HE3 MET X 307      81.630  94.710 104.330  0.00  0.00            
ATOM   4856  C   MET X 307      86.570  99.030 106.340  0.00  0.00            
ATOM   4857  O   MET X 307      86.500  99.150 107.560  0.00  0.00            
ATOM   4858  N   ALA X 308      87.550  99.570 105.620  0.00  0.00            
ATOM   4859  H   ALA X 308      87.550  99.420 104.620  0.00  0.00            
ATOM   4860  CA  ALA X 308      88.620 100.280 106.290  0.00  0.00            
ATOM   4861  HA  ALA X 308      89.080  99.550 106.970  0.00  0.00            
ATOM   4862  CB  ALA X 308      89.800 100.630 105.390  0.00  0.00            
ATOM   4863  HB1 ALA X 308      89.550 101.360 104.620  0.00  0.00            
ATOM   4864  HB2 ALA X 308      90.640 100.860 106.040  0.00  0.00            
ATOM   4865  HB3 ALA X 308      90.030  99.740 104.800  0.00  0.00            
ATOM   4866  C   ALA X 308      88.180 101.510 107.070  0.00  0.00            
ATOM   4867  O   ALA X 308      88.650 101.830 108.160  0.00  0.00            
ATOM   4868  N   GLN X 309      87.180 102.170 106.500  0.00  0.00            
ATOM   4869  H   GLN X 309      86.900 101.930 105.560  0.00  0.00            
ATOM   4870  CA  GLN X 309      86.420 103.270 107.090  0.00  0.00            
ATOM   4871  HA  GLN X 309      87.230 103.900 107.470  0.00  0.00            
ATOM   4872  CB  GLN X 309      85.690 104.040 106.000  0.00  0.00            
ATOM   4873  HB1 GLN X 309      84.920 103.450 105.500  0.00  0.00            
ATOM   4874  HB2 GLN X 309      86.430 104.220 105.220  0.00  0.00            
ATOM   4875  CG  GLN X 309      85.080 105.310 106.610  0.00  0.00            
ATOM   4876  HG1 GLN X 309      85.890 105.830 107.120  0.00  0.00            
ATOM   4877  HG2 GLN X 309      84.500 105.140 107.510  0.00  0.00            
ATOM   4878  CD  GLN X 309      84.440 106.280 105.630  0.00  0.00            
ATOM   4879  OE1 GLN X 309      84.470 106.160 104.410  0.00  0.00            
ATOM   4880  NE2 GLN X 309      83.720 107.270 106.170  0.00  0.00            
ATOM   4881 HE21 GLN X 309      83.720 107.320 107.180  0.00  0.00            
ATOM   4882 HE22 GLN X 309      83.510 108.080 105.600  0.00  0.00            
ATOM   4883  C   GLN X 309      85.540 102.750 108.220  0.00  0.00            
ATOM   4884  O   GLN X 309      85.590 103.450 109.230  0.00  0.00            
ATOM   4885  N   ARG X 310      84.880 101.600 108.070  0.00  0.00            
ATOM   4886  H   ARG X 310      84.750 101.240 107.140  0.00  0.00            
ATOM   4887  CA  ARG X 310      84.160 101.060 109.200  0.00  0.00            
ATOM   4888  HA  ARG X 310      83.490 101.890 109.430  0.00  0.00            
ATOM   4889  CB  ARG X 310      83.340  99.820 108.860  0.00  0.00            
ATOM   4890  HB1 ARG X 310      83.940  98.910 108.850  0.00  0.00            
ATOM   4891  HB2 ARG X 310      82.930  99.850 107.850  0.00  0.00            
ATOM   4892  CG  ARG X 310      82.290  99.470 109.910  0.00  0.00            
ATOM   4893  HG1 ARG X 310      81.760 100.340 110.300  0.00  0.00            
ATOM   4894  HG2 ARG X 310      82.840  99.040 110.750  0.00  0.00            
ATOM   4895  CD  ARG X 310      81.220  98.490 109.450  0.00  0.00            
ATOM   4896  HD1 ARG X 310      81.660  97.610 108.980  0.00  0.00            
ATOM   4897  HD2 ARG X 310      80.570  98.900 108.680  0.00  0.00            
ATOM   4898  NE  ARG X 310      80.490  98.010 110.630  0.00  0.00            
ATOM   4899  HE  ARG X 310      80.700  98.410 111.530  0.00  0.00            
ATOM   4900  CZ  ARG X 310      79.530  97.090 110.700  0.00  0.00            
ATOM   4901  NH1 ARG X 310      79.220  96.290 109.670  0.00  0.00            
ATOM   4902 HH11 ARG X 310      79.680  96.380 108.770  0.00  0.00            
ATOM   4903 HH12 ARG X 310      78.430  95.660 109.730  0.00  0.00            
ATOM   4904  NH2 ARG X 310      78.690  97.070 111.740  0.00  0.00            
ATOM   4905 HH21 ARG X 310      78.810  97.770 112.470  0.00  0.00            
ATOM   4906 HH22 ARG X 310      77.920  96.410 111.780  0.00  0.00            
ATOM   4907  C   ARG X 310      85.040 100.910 110.430  0.00  0.00            
ATOM   4908  O   ARG X 310      84.670 101.330 111.520  0.00  0.00            
ATOM   4909  N   LEU X 311      86.200 100.300 110.180  0.00  0.00            
ATOM   4910  H   LEU X 311      86.300  99.890 109.260  0.00  0.00            
ATOM   4911  CA  LEU X 311      87.180  99.940 111.190  0.00  0.00            
ATOM   4912  HA  LEU X 311      86.590  99.540 112.010  0.00  0.00            
ATOM   4913  CB  LEU X 311      88.220  98.960 110.650  0.00  0.00            
ATOM   4914  HB1 LEU X 311      89.080  98.850 111.310  0.00  0.00            
ATOM   4915  HB2 LEU X 311      88.640  99.420 109.760  0.00  0.00            
ATOM   4916  CG  LEU X 311      87.640  97.600 110.290  0.00  0.00            
ATOM   4917  HG  LEU X 311      86.980  97.660 109.430  0.00  0.00            
ATOM   4918  CD1 LEU X 311      88.850  96.780 109.840  0.00  0.00            
ATOM   4919 HD11 LEU X 311      88.470  95.800 109.550  0.00  0.00            
ATOM   4920 HD12 LEU X 311      89.460  97.150 109.010  0.00  0.00            
ATOM   4921 HD13 LEU X 311      89.540  96.480 110.630  0.00  0.00            
ATOM   4922  CD2 LEU X 311      86.830  96.970 111.410  0.00  0.00            
ATOM   4923 HD21 LEU X 311      87.420  96.880 112.320  0.00  0.00            
ATOM   4924 HD22 LEU X 311      85.970  97.630 111.560  0.00  0.00            
ATOM   4925 HD23 LEU X 311      86.560  95.970 111.080  0.00  0.00            
ATOM   4926  C   LEU X 311      87.840 101.190 111.760  0.00  0.00            
ATOM   4927  O   LEU X 311      88.040 101.270 112.970  0.00  0.00            
ATOM   4928  N   TYR X 312      88.140 102.200 110.950  0.00  0.00            
ATOM   4929  H   TYR X 312      88.050 102.040 109.960  0.00  0.00            
ATOM   4930  CA  TYR X 312      88.810 103.450 111.270  0.00  0.00            
ATOM   4931  HA  TYR X 312      89.630 103.210 111.950  0.00  0.00            
ATOM   4932  CB  TYR X 312      89.310 104.170 110.020  0.00  0.00            
ATOM   4933  HB1 TYR X 312      88.470 104.540 109.420  0.00  0.00            
ATOM   4934  HB2 TYR X 312      89.960 103.500 109.460  0.00  0.00            
ATOM   4935  CG  TYR X 312      90.290 105.260 110.390  0.00  0.00            
ATOM   4936  CD1 TYR X 312      91.320 105.110 111.320  0.00  0.00            
ATOM   4937  HD1 TYR X 312      91.490 104.170 111.810  0.00  0.00            
ATOM   4938  CE1 TYR X 312      92.110 106.200 111.700  0.00  0.00            
ATOM   4939  HE1 TYR X 312      92.750 106.130 112.570  0.00  0.00            
ATOM   4940  CZ  TYR X 312      91.860 107.440 111.090  0.00  0.00            
ATOM   4941  OH  TYR X 312      92.460 108.530 111.650  0.00  0.00            
ATOM   4942  HH  TYR X 312      92.160 109.300 111.160  0.00  0.00            
ATOM   4943  CE2 TYR X 312      90.780 107.640 110.210  0.00  0.00            
ATOM   4944  HE2 TYR X 312      90.640 108.620 109.780  0.00  0.00            
ATOM   4945  CD2 TYR X 312      89.980 106.530 109.890  0.00  0.00            
ATOM   4946  HD2 TYR X 312      89.170 106.660 109.190  0.00  0.00            
ATOM   4947  C   TYR X 312      87.840 104.340 112.030  0.00  0.00            
ATOM   4948  O   TYR X 312      88.200 104.970 113.020  0.00  0.00            
ATOM   4949  N   GLU X 313      86.560 104.430 111.680  0.00  0.00            
ATOM   4950  H   GLU X 313      86.270 103.910 110.870  0.00  0.00            
ATOM   4951  CA  GLU X 313      85.510 105.050 112.470  0.00  0.00            
ATOM   4952  HA  GLU X 313      85.680 106.100 112.690  0.00  0.00            
ATOM   4953  CB  GLU X 313      84.200 105.050 111.690  0.00  0.00            
ATOM   4954  HB1 GLU X 313      83.830 104.030 111.590  0.00  0.00            
ATOM   4955  HB2 GLU X 313      84.320 105.640 110.780  0.00  0.00            
ATOM   4956  CG  GLU X 313      83.190 105.880 112.470  0.00  0.00            
ATOM   4957  HG1 GLU X 313      83.630 106.850 112.710  0.00  0.00            
ATOM   4958  HG2 GLU X 313      83.030 105.440 113.460  0.00  0.00            
ATOM   4959  CD  GLU X 313      81.900 106.120 111.690  0.00  0.00            
ATOM   4960  OE1 GLU X 313      81.900 107.060 110.860  0.00  0.00            
ATOM   4961  OE2 GLU X 313      80.870 105.470 111.960  0.00  0.00            
ATOM   4962  C   GLU X 313      85.380 104.410 113.850  0.00  0.00            
ATOM   4963  O   GLU X 313      85.190 105.060 114.880  0.00  0.00            
ATOM   4964  N   ALA X 314      85.450 103.080 113.940  0.00  0.00            
ATOM   4965  H   ALA X 314      85.440 102.600 113.050  0.00  0.00            
ATOM   4966  CA  ALA X 314      85.340 102.300 115.160  0.00  0.00            
ATOM   4967  HA  ALA X 314      84.450 102.710 115.640  0.00  0.00            
ATOM   4968  CB  ALA X 314      85.120 100.850 114.760  0.00  0.00            
ATOM   4969  HB1 ALA X 314      84.720 100.450 115.690  0.00  0.00            
ATOM   4970  HB2 ALA X 314      84.320 100.820 114.020  0.00  0.00            
ATOM   4971  HB3 ALA X 314      86.050 100.370 114.440  0.00  0.00            
ATOM   4972  C   ALA X 314      86.600 102.470 115.990  0.00  0.00            
ATOM   4973  O   ALA X 314      86.560 102.100 117.160  0.00  0.00            
ATOM   4974  N   GLY X 315      87.700 103.010 115.450  0.00  0.00            
ATOM   4975  H   GLY X 315      87.670 103.290 114.480  0.00  0.00            
ATOM   4976  CA  GLY X 315      88.940 103.350 116.130  0.00  0.00            
ATOM   4977  HA1 GLY X 315      88.690 103.710 117.130  0.00  0.00            
ATOM   4978  HA2 GLY X 315      89.480 104.110 115.570  0.00  0.00            
ATOM   4979  C   GLY X 315      89.810 102.120 116.290  0.00  0.00            
ATOM   4980  O   GLY X 315      90.690 102.080 117.150  0.00  0.00            
ATOM   4981  N   TYR X 316      89.540 101.060 115.530  0.00  0.00            
ATOM   4982  H   TYR X 316      88.740 101.110 114.910  0.00  0.00            
ATOM   4983  CA  TYR X 316      90.160  99.770 115.750  0.00  0.00            
ATOM   4984  HA  TYR X 316      90.420  99.710 116.810  0.00  0.00            
ATOM   4985  CB  TYR X 316      89.160  98.640 115.580  0.00  0.00            
ATOM   4986  HB1 TYR X 316      89.550  97.630 115.760  0.00  0.00            
ATOM   4987  HB2 TYR X 316      88.860  98.600 114.530  0.00  0.00            
ATOM   4988  CG  TYR X 316      87.860  98.690 116.350  0.00  0.00            
ATOM   4989  CD1 TYR X 316      87.890  98.970 117.730  0.00  0.00            
ATOM   4990  HD1 TYR X 316      88.790  99.250 118.250  0.00  0.00            
ATOM   4991  CE1 TYR X 316      86.670  98.950 118.420  0.00  0.00            
ATOM   4992  HE1 TYR X 316      86.540  99.180 119.470  0.00  0.00            
ATOM   4993  CZ  TYR X 316      85.490  98.500 117.790  0.00  0.00            
ATOM   4994  OH  TYR X 316      84.380  98.250 118.540  0.00  0.00            
ATOM   4995  HH  TYR X 316      83.590  97.910 118.120  0.00  0.00            
ATOM   4996  CE2 TYR X 316      85.530  98.030 116.460  0.00  0.00            
ATOM   4997  HE2 TYR X 316      84.630  97.720 115.950  0.00  0.00            
ATOM   4998  CD2 TYR X 316      86.720  98.180 115.730  0.00  0.00            
ATOM   4999  HD2 TYR X 316      86.780  97.960 114.680  0.00  0.00            
ATOM   5000  C   TYR X 316      91.420  99.560 114.930  0.00  0.00            
ATOM   5001  O   TYR X 316      92.230  98.660 115.130  0.00  0.00            
ATOM   5002  N   ILE X 317      91.660 100.390 113.910  0.00  0.00            
ATOM   5003  H   ILE X 317      91.150 101.250 113.790  0.00  0.00            
ATOM   5004  CA  ILE X 317      92.780 100.350 112.990  0.00  0.00            
ATOM   5005  HA  ILE X 317      93.550  99.700 113.410  0.00  0.00            
ATOM   5006  CB  ILE X 317      92.480  99.640 111.670  0.00  0.00            
ATOM   5007  HB  ILE X 317      93.450  99.520 111.180  0.00  0.00            
ATOM   5008  CG2 ILE X 317      92.150  98.180 111.960  0.00  0.00            
ATOM   5009 HG21 ILE X 317      91.090  98.140 112.200  0.00  0.00            
ATOM   5010 HG22 ILE X 317      92.340  97.550 111.090  0.00  0.00            
ATOM   5011 HG23 ILE X 317      92.830  97.750 112.700  0.00  0.00            
ATOM   5012  CG1 ILE X 317      91.540 100.370 110.720  0.00  0.00            
ATOM   5013 HG11 ILE X 317      91.930 101.380 110.730  0.00  0.00            
ATOM   5014 HG12 ILE X 317      90.510 100.400 111.070  0.00  0.00            
ATOM   5015  CD  ILE X 317      91.470  99.770 109.310  0.00  0.00            
ATOM   5016  HD1 ILE X 317      91.060  98.790 109.550  0.00  0.00            
ATOM   5017  HD2 ILE X 317      90.770 100.390 108.750  0.00  0.00            
ATOM   5018  HD3 ILE X 317      92.480  99.710 108.900  0.00  0.00            
ATOM   5019  C   ILE X 317      93.580 101.630 112.810  0.00  0.00            
ATOM   5020  O   ILE X 317      93.000 102.650 113.180  0.00  0.00            
ATOM   5021  N   THR X 318      94.870 101.630 112.470  0.00  0.00            
ATOM   5022  H   THR X 318      95.410 100.780 112.410  0.00  0.00            
ATOM   5023  CA  THR X 318      95.560 102.860 112.130  0.00  0.00            
ATOM   5024  HA  THR X 318      95.210 103.640 112.810  0.00  0.00            
ATOM   5025  CB  THR X 318      97.080 102.750 112.200  0.00  0.00            
ATOM   5026  HB  THR X 318      97.660 103.570 111.770  0.00  0.00            
ATOM   5027  CG2 THR X 318      97.540 102.510 113.640  0.00  0.00            
ATOM   5028 HG21 THR X 318      98.520 102.050 113.690  0.00  0.00            
ATOM   5029 HG22 THR X 318      97.620 103.520 114.060  0.00  0.00            
ATOM   5030 HG23 THR X 318      96.820 101.950 114.240  0.00  0.00            
ATOM   5031  OG1 THR X 318      97.500 101.610 111.490  0.00  0.00            
ATOM   5032  HG1 THR X 318      98.160 101.900 110.860  0.00  0.00            
ATOM   5033  C   THR X 318      95.120 103.360 110.760  0.00  0.00            
ATOM   5034  O   THR X 318      94.520 102.710 109.920  0.00  0.00            
ATOM   5035  N   TYR X 319      95.620 104.530 110.350  0.00  0.00            
ATOM   5036  H   TYR X 319      96.150 105.060 111.030  0.00  0.00            
ATOM   5037  CA  TYR X 319      95.040 105.260 109.240  0.00  0.00            
ATOM   5038  HA  TYR X 319      93.960 105.350 109.290  0.00  0.00            
ATOM   5039  CB  TYR X 319      95.550 106.700 109.140  0.00  0.00            
ATOM   5040  HB1 TYR X 319      96.620 106.710 108.920  0.00  0.00            
ATOM   5041  HB2 TYR X 319      95.300 107.160 110.100  0.00  0.00            
ATOM   5042  CG  TYR X 319      94.890 107.580 108.110  0.00  0.00            
ATOM   5043  CD1 TYR X 319      93.520 107.540 107.880  0.00  0.00            
ATOM   5044  HD1 TYR X 319      92.910 106.850 108.450  0.00  0.00            
ATOM   5045  CE1 TYR X 319      93.000 108.360 106.870  0.00  0.00            
ATOM   5046  HE1 TYR X 319      91.960 108.430 106.580  0.00  0.00            
ATOM   5047  CZ  TYR X 319      93.800 109.320 106.220  0.00  0.00            
ATOM   5048  OH  TYR X 319      93.190 110.200 105.370  0.00  0.00            
ATOM   5049  HH  TYR X 319      93.850 110.810 105.050  0.00  0.00            
ATOM   5050  CE2 TYR X 319      95.190 109.290 106.440  0.00  0.00            
ATOM   5051  HE2 TYR X 319      95.820 109.990 105.910  0.00  0.00            
ATOM   5052  CD2 TYR X 319      95.750 108.420 107.390  0.00  0.00            
ATOM   5053  HD2 TYR X 319      96.820 108.440 107.510  0.00  0.00            
ATOM   5054  C   TYR X 319      95.170 104.570 107.890  0.00  0.00            
ATOM   5055  O   TYR X 319      96.280 104.230 107.480  0.00  0.00            
ATOM   5056  N   MET X 320      94.000 104.440 107.250  0.00  0.00            
ATOM   5057  H   MET X 320      93.210 104.970 107.600  0.00  0.00            
ATOM   5058  CA  MET X 320      93.750 103.510 106.170  0.00  0.00            
ATOM   5059  HA  MET X 320      94.240 102.550 106.340  0.00  0.00            
ATOM   5060  CB  MET X 320      92.280 103.110 106.050  0.00  0.00            
ATOM   5061  HB1 MET X 320      91.910 102.710 106.990  0.00  0.00            
ATOM   5062  HB2 MET X 320      92.250 102.280 105.350  0.00  0.00
[truncated: 412,069 more chars]
