# Supplementary material for: Unraveling topoisomerase IA gate dynamics in presence of PPEF and its preclinical evaluation against multidrug-resistant pathogens
Source: Commun Biol. 2023 Feb 18;6:195. doi: 10.1038/s42003-023-04412-1 (PMC9938908; doi:10.1038/s42003-023-04412-1)
Supplement: Supplementary file 9 — Supplementary Data 7 [file 42003_2023_4412_MOESM9_ESM.zip › Metadynamic-conformation/TopoIA-dsDNA/partial_open.pdb]

CRYST1  159.599  159.599  159.599  90.00  90.00  90.00 P 1           1
ATOM      1  N   MET X   1      31.130  79.220  77.610  0.00  0.00            
ATOM      2  H1  MET X   1      30.200  79.100  77.990  0.00  0.00            
ATOM      3  H2  MET X   1      31.620  79.120  78.490  0.00  0.00            
ATOM      4  H3  MET X   1      31.180  80.090  77.100  0.00  0.00            
ATOM      5  CA  MET X   1      31.520  78.080  76.770  0.00  0.00            
ATOM      6  HA  MET X   1      30.930  77.200  77.040  0.00  0.00            
ATOM      7  CB  MET X   1      31.300  78.360  75.290  0.00  0.00            
ATOM      8  HB1 MET X   1      31.570  77.440  74.770  0.00  0.00            
ATOM      9  HB2 MET X   1      31.940  79.130  74.880  0.00  0.00            
ATOM     10  CG  MET X   1      29.830  78.480  74.880  0.00  0.00            
ATOM     11  HG1 MET X   1      29.820  78.860  73.850  0.00  0.00            
ATOM     12  HG2 MET X   1      29.380  79.250  75.500  0.00  0.00            
ATOM     13  SD  MET X   1      28.850  76.970  74.950  0.00  0.00            
ATOM     14  CE  MET X   1      29.200  76.150  73.370  0.00  0.00            
ATOM     15  HE1 MET X   1      30.230  76.440  73.140  0.00  0.00            
ATOM     16  HE2 MET X   1      29.110  75.070  73.490  0.00  0.00            
ATOM     17  HE3 MET X   1      28.570  76.570  72.590  0.00  0.00            
ATOM     18  C   MET X   1      32.990  77.720  76.930  0.00  0.00            
ATOM     19  O   MET X   1      33.810  78.380  77.560  0.00  0.00            
ATOM     20  N   GLY X   2      33.450  76.610  76.360  0.00  0.00            
ATOM     21  H   GLY X   2      32.740  76.050  75.910  0.00  0.00            
ATOM     22  CA  GLY X   2      34.840  76.210  76.280  0.00  0.00            
ATOM     23  HA1 GLY X   2      34.970  75.150  76.080  0.00  0.00            
ATOM     24  HA2 GLY X   2      35.190  76.330  77.310  0.00  0.00            
ATOM     25  C   GLY X   2      35.710  77.080  75.380  0.00  0.00            
ATOM     26  O   GLY X   2      35.280  77.490  74.310  0.00  0.00            
ATOM     27  N   LYS X   3      36.930  77.370  75.830  0.00  0.00            
ATOM     28  H   LYS X   3      37.170  77.000  76.740  0.00  0.00            
ATOM     29  CA  LYS X   3      37.800  78.340  75.210  0.00  0.00            
ATOM     30  HA  LYS X   3      37.220  79.160  74.780  0.00  0.00            
ATOM     31  CB  LYS X   3      38.720  78.940  76.270  0.00  0.00            
ATOM     32  HB1 LYS X   3      39.450  79.600  75.800  0.00  0.00            
ATOM     33  HB2 LYS X   3      39.290  78.170  76.790  0.00  0.00            
ATOM     34  CG  LYS X   3      37.890  79.760  77.250  0.00  0.00            
ATOM     35  HG1 LYS X   3      37.260  79.130  77.880  0.00  0.00            
ATOM     36  HG2 LYS X   3      37.120  80.380  76.780  0.00  0.00            
ATOM     37  CD  LYS X   3      38.770  80.670  78.110  0.00  0.00            
ATOM     38  HD1 LYS X   3      39.270  81.450  77.530  0.00  0.00            
ATOM     39  HD2 LYS X   3      39.500  79.990  78.560  0.00  0.00            
ATOM     40  CE  LYS X   3      37.840  81.170  79.200  0.00  0.00            
ATOM     41  HE1 LYS X   3      37.520  80.290  79.760  0.00  0.00            
ATOM     42  HE2 LYS X   3      36.910  81.640  78.890  0.00  0.00            
ATOM     43  NZ  LYS X   3      38.520  82.200  80.010  0.00  0.00            
ATOM     44  HZ1 LYS X   3      39.350  81.760  80.400  0.00  0.00            
ATOM     45  HZ2 LYS X   3      38.650  83.050  79.480  0.00  0.00            
ATOM     46  HZ3 LYS X   3      38.030  82.440  80.850  0.00  0.00            
ATOM     47  C   LYS X   3      38.660  77.900  74.030  0.00  0.00            
ATOM     48  O   LYS X   3      39.080  76.750  73.980  0.00  0.00            
ATOM     49  N   ALA X   4      39.040  78.790  73.110  0.00  0.00            
ATOM     50  H   ALA X   4      38.700  79.730  73.270  0.00  0.00            
ATOM     51  CA  ALA X   4      39.880  78.540  71.950  0.00  0.00            
ATOM     52  HA  ALA X   4      39.620  77.540  71.610  0.00  0.00            
ATOM     53  CB  ALA X   4      39.550  79.520  70.820  0.00  0.00            
ATOM     54  HB1 ALA X   4      38.560  79.290  70.430  0.00  0.00            
ATOM     55  HB2 ALA X   4      39.580  80.530  71.220  0.00  0.00            
ATOM     56  HB3 ALA X   4      40.150  79.410  69.920  0.00  0.00            
ATOM     57  C   ALA X   4      41.350  78.490  72.330  0.00  0.00            
ATOM     58  O   ALA X   4      41.750  79.370  73.090  0.00  0.00            
ATOM     59  N   LEU X   5      42.040  77.440  71.870  0.00  0.00            
ATOM     60  H   LEU X   5      41.540  76.770  71.300  0.00  0.00            
ATOM     61  CA  LEU X   5      43.350  76.980  72.300  0.00  0.00            
ATOM     62  HA  LEU X   5      43.630  77.360  73.280  0.00  0.00            
ATOM     63  CB  LEU X   5      43.110  75.480  72.400  0.00  0.00            
ATOM     64  HB1 LEU X   5      42.550  75.040  71.570  0.00  0.00            
ATOM     65  HB2 LEU X   5      42.570  75.260  73.320  0.00  0.00            
ATOM     66  CG  LEU X   5      44.420  74.700  72.510  0.00  0.00            
ATOM     67  HG  LEU X   5      44.910  74.800  71.550  0.00  0.00            
ATOM     68  CD1 LEU X   5      45.290  75.090  73.710  0.00  0.00            
ATOM     69 HD11 LEU X   5      45.850  75.980  73.440  0.00  0.00            
ATOM     70 HD12 LEU X   5      44.650  75.190  74.590  0.00  0.00            
ATOM     71 HD13 LEU X   5      45.990  74.300  73.970  0.00  0.00            
ATOM     72  CD2 LEU X   5      44.160  73.220  72.750  0.00  0.00            
ATOM     73 HD21 LEU X   5      43.580  73.120  73.660  0.00  0.00            
ATOM     74 HD22 LEU X   5      43.420  72.830  72.050  0.00  0.00            
ATOM     75 HD23 LEU X   5      45.090  72.660  72.590  0.00  0.00            
ATOM     76  C   LEU X   5      44.410  77.350  71.280  0.00  0.00            
ATOM     77  O   LEU X   5      44.300  77.060  70.090  0.00  0.00            
ATOM     78  N   VAL X   6      45.490  77.960  71.770  0.00  0.00            
ATOM     79  H   VAL X   6      45.530  78.210  72.750  0.00  0.00            
ATOM     80  CA  VAL X   6      46.680  78.310  71.010  0.00  0.00            
ATOM     81  HA  VAL X   6      46.490  77.920  70.000  0.00  0.00            
ATOM     82  CB  VAL X   6      46.970  79.800  71.070  0.00  0.00            
ATOM     83  HB  VAL X   6      47.300  79.990  72.100  0.00  0.00            
ATOM     84  CG1 VAL X   6      48.120  80.220  70.160  0.00  0.00            
ATOM     85 HG11 VAL X   6      48.910  79.490  70.300  0.00  0.00            
ATOM     86 HG12 VAL X   6      47.860  80.170  69.100  0.00  0.00            
ATOM     87 HG13 VAL X   6      48.400  81.270  70.220  0.00  0.00            
ATOM     88  CG2 VAL X   6      45.770  80.680  70.740  0.00  0.00            
ATOM     89 HG21 VAL X   6      45.180  80.760  71.660  0.00  0.00            
ATOM     90 HG22 VAL X   6      46.040  81.710  70.530  0.00  0.00            
ATOM     91 HG23 VAL X   6      45.120  80.260  69.970  0.00  0.00            
ATOM     92  C   VAL X   6      47.850  77.510  71.550  0.00  0.00            
ATOM     93  O   VAL X   6      48.130  77.580  72.750  0.00  0.00            
ATOM     94  N   ILE X   7      48.560  76.740  70.730  0.00  0.00            
ATOM     95  H   ILE X   7      48.340  76.720  69.740  0.00  0.00            
ATOM     96  CA  ILE X   7      49.840  76.150  71.080  0.00  0.00            
ATOM     97  HA  ILE X   7      49.820  75.890  72.140  0.00  0.00            
ATOM     98  CB  ILE X   7      50.090  74.850  70.310  0.00  0.00            
ATOM     99  HB  ILE X   7      50.420  75.110  69.310  0.00  0.00            
ATOM    100  CG2 ILE X   7      51.320  74.180  70.900  0.00  0.00            
ATOM    101 HG21 ILE X   7      52.210  74.810  70.810  0.00  0.00            
ATOM    102 HG22 ILE X   7      51.090  73.710  71.860  0.00  0.00            
ATOM    103 HG23 ILE X   7      51.490  73.230  70.400  0.00  0.00            
ATOM    104  CG1 ILE X   7      48.870  73.930  70.310  0.00  0.00            
ATOM    105 HG11 ILE X   7      48.060  74.480  69.830  0.00  0.00            
ATOM    106 HG12 ILE X   7      48.690  73.650  71.350  0.00  0.00            
ATOM    107  CD  ILE X   7      48.770  72.740  69.370  0.00  0.00            
ATOM    108  HD1 ILE X   7      48.890  73.030  68.320  0.00  0.00            
ATOM    109  HD2 ILE X   7      49.520  71.970  69.570  0.00  0.00            
ATOM    110  HD3 ILE X   7      47.770  72.300  69.430  0.00  0.00            
ATOM    111  C   ILE X   7      50.880  77.230  70.820  0.00  0.00            
ATOM    112  O   ILE X   7      50.960  77.740  69.710  0.00  0.00            
ATOM    113  N   VAL X   8      51.800  77.410  71.770  0.00  0.00            
ATOM    114  H   VAL X   8      51.810  76.800  72.570  0.00  0.00            
ATOM    115  CA  VAL X   8      52.990  78.190  71.470  0.00  0.00            
ATOM    116  HA  VAL X   8      53.110  78.290  70.390  0.00  0.00            
ATOM    117  CB  VAL X   8      52.890  79.640  71.940  0.00  0.00            
ATOM    118  HB  VAL X   8      53.370  79.590  72.910  0.00  0.00            
ATOM    119  CG1 VAL X   8      53.720  80.500  70.990  0.00  0.00            
ATOM    120 HG11 VAL X   8      53.180  80.650  70.060  0.00  0.00            
ATOM    121 HG12 VAL X   8      53.790  81.500  71.420  0.00  0.00            
ATOM    122 HG13 VAL X   8      54.730  80.140  70.790  0.00  0.00            
ATOM    123  CG2 VAL X   8      51.490  80.220  72.030  0.00  0.00            
ATOM    124 HG21 VAL X   8      51.610  81.310  72.090  0.00  0.00            
ATOM    125 HG22 VAL X   8      50.860  79.980  71.170  0.00  0.00            
ATOM    126 HG23 VAL X   8      51.030  79.790  72.920  0.00  0.00            
ATOM    127  C   VAL X   8      54.230  77.390  71.850  0.00  0.00            
ATOM    128  O   VAL X   8      54.180  76.540  72.750  0.00  0.00            
ATOM    129  N   GLU X   9      55.360  77.670  71.210  0.00  0.00            
ATOM    130  H   GLU X   9      55.240  78.090  70.300  0.00  0.00            
ATOM    131  CA  GLU X   9      56.680  77.150  71.500  0.00  0.00            
ATOM    132  HA  GLU X   9      56.840  76.090  71.320  0.00  0.00            
ATOM    133  CB  GLU X   9      57.690  77.800  70.550  0.00  0.00            
ATOM    134  HB1 GLU X   9      57.490  78.840  70.320  0.00  0.00            
ATOM    135  HB2 GLU X   9      57.430  77.310  69.620  0.00  0.00            
ATOM    136  CG  GLU X   9      59.160  77.590  70.920  0.00  0.00            
ATOM    137  HG1 GLU X   9      59.320  76.510  71.000  0.00  0.00            
ATOM    138  HG2 GLU X   9      59.280  78.110  71.870  0.00  0.00            
ATOM    139  CD  GLU X   9      60.170  78.070  69.890  0.00  0.00            
ATOM    140  OE1 GLU X   9      60.800  77.270  69.160  0.00  0.00            
ATOM    141  OE2 GLU X   9      60.330  79.290  69.640  0.00  0.00            
ATOM    142  C   GLU X   9      57.190  77.410  72.910  0.00  0.00            
ATOM    143  O   GLU X   9      57.720  76.490  73.540  0.00  0.00            
ATOM    144  N   SER X  10      57.010  78.600  73.480  0.00  0.00            
ATOM    145  H   SER X  10      56.610  79.310  72.880  0.00  0.00            
ATOM    146  CA  SER X  10      57.360  78.880  74.860  0.00  0.00            
ATOM    147  HA  SER X  10      57.510  77.940  75.400  0.00  0.00            
ATOM    148  CB  SER X  10      58.700  79.610  74.800  0.00  0.00            
ATOM    149  HB1 SER X  10      59.370  78.970  74.220  0.00  0.00            
ATOM    150  HB2 SER X  10      59.050  79.660  75.830  0.00  0.00            
ATOM    151  OG  SER X  10      58.480  80.890  74.260  0.00  0.00            
ATOM    152  HG  SER X  10      59.320  81.190  73.900  0.00  0.00            
ATOM    153  C   SER X  10      56.360  79.790  75.540  0.00  0.00            
ATOM    154  O   SER X  10      55.570  80.450  74.860  0.00  0.00            
ATOM    155  N   PRO X  11      56.410  79.870  76.880  0.00  0.00            
ATOM    156  CD  PRO X  11      57.070  78.980  77.810  0.00  0.00            
ATOM    157  HD1 PRO X  11      58.150  78.970  77.630  0.00  0.00            
ATOM    158  HD2 PRO X  11      56.690  77.970  77.620  0.00  0.00            
ATOM    159  CG  PRO X  11      56.690  79.410  79.220  0.00  0.00            
ATOM    160  HG1 PRO X  11      57.460  80.120  79.530  0.00  0.00            
ATOM    161  HG2 PRO X  11      56.550  78.520  79.830  0.00  0.00            
ATOM    162  CB  PRO X  11      55.360  80.110  78.930  0.00  0.00            
ATOM    163  HB1 PRO X  11      55.170  80.900  79.650  0.00  0.00            
ATOM    164  HB2 PRO X  11      54.500  79.440  78.940  0.00  0.00            
ATOM    165  CA  PRO X  11      55.460  80.740  77.550  0.00  0.00            
ATOM    166  HA  PRO X  11      54.460  80.520  77.170  0.00  0.00            
ATOM    167  C   PRO X  11      56.030  82.150  77.580  0.00  0.00            
ATOM    168  O   PRO X  11      55.170  82.970  77.880  0.00  0.00            
ATOM    169  N   ALA X  12      57.260  82.460  77.150  0.00  0.00            
ATOM    170  H   ALA X  12      57.790  81.680  76.800  0.00  0.00            
ATOM    171  CA  ALA X  12      57.590  83.850  76.900  0.00  0.00            
ATOM    172  HA  ALA X  12      57.320  84.390  77.810  0.00  0.00            
ATOM    173  CB  ALA X  12      59.090  84.040  76.770  0.00  0.00            
ATOM    174  HB1 ALA X  12      59.200  85.110  76.630  0.00  0.00            
ATOM    175  HB2 ALA X  12      59.440  83.640  77.730  0.00  0.00            
ATOM    176  HB3 ALA X  12      59.550  83.490  75.950  0.00  0.00            
ATOM    177  C   ALA X  12      56.780  84.340  75.710  0.00  0.00            
ATOM    178  O   ALA X  12      56.090  85.350  75.840  0.00  0.00            
ATOM    179  N   LYS X  13      56.860  83.680  74.550  0.00  0.00            
ATOM    180  H   LYS X  13      57.530  82.920  74.480  0.00  0.00            
ATOM    181  CA  LYS X  13      56.080  83.960  73.370  0.00  0.00            
ATOM    182  HA  LYS X  13      56.440  84.870  72.890  0.00  0.00            
ATOM    183  CB  LYS X  13      56.360  82.860  72.350  0.00  0.00            
ATOM    184  HB1 LYS X  13      55.530  82.850  71.650  0.00  0.00            
ATOM    185  HB2 LYS X  13      56.370  81.900  72.850  0.00  0.00            
ATOM    186  CG  LYS X  13      57.720  83.080  71.690  0.00  0.00            
ATOM    187  HG1 LYS X  13      58.490  82.910  72.450  0.00  0.00            
ATOM    188  HG2 LYS X  13      57.870  84.090  71.310  0.00  0.00            
ATOM    189  CD  LYS X  13      58.190  82.000  70.720  0.00  0.00            
ATOM    190  HD1 LYS X  13      57.230  81.610  70.390  0.00  0.00            
ATOM    191  HD2 LYS X  13      58.870  81.320  71.230  0.00  0.00            
ATOM    192  CE  LYS X  13      58.980  82.510  69.520  0.00  0.00            
ATOM    193  HE1 LYS X  13      59.930  82.950  69.830  0.00  0.00            
ATOM    194  HE2 LYS X  13      58.340  83.220  68.990  0.00  0.00            
ATOM    195  NZ  LYS X  13      59.230  81.450  68.530  0.00  0.00            
ATOM    196  HZ1 LYS X  13      58.400  80.910  68.320  0.00  0.00            
ATOM    197  HZ2 LYS X  13      59.610  81.740  67.640  0.00  0.00            
ATOM    198  HZ3 LYS X  13      59.840  80.710  68.840  0.00  0.00            
ATOM    199  C   LYS X  13      54.580  84.040  73.650  0.00  0.00            
ATOM    200  O   LYS X  13      53.960  85.020  73.260  0.00  0.00            
ATOM    201  N   ALA X  14      54.060  83.200  74.550  0.00  0.00            
ATOM    202  H   ALA X  14      54.670  82.450  74.830  0.00  0.00            
ATOM    203  CA  ALA X  14      52.680  83.170  74.990  0.00  0.00            
ATOM    204  HA  ALA X  14      52.200  83.200  74.010  0.00  0.00            
ATOM    205  CB  ALA X  14      52.250  81.870  75.660  0.00  0.00            
ATOM    206  HB1 ALA X  14      52.410  81.040  74.970  0.00  0.00            
ATOM    207  HB2 ALA X  14      52.810  81.810  76.600  0.00  0.00            
ATOM    208  HB3 ALA X  14      51.200  81.900  75.940  0.00  0.00            
ATOM    209  C   ALA X  14      52.350  84.360  75.890  0.00  0.00            
ATOM    210  O   ALA X  14      51.270  84.910  75.690  0.00  0.00            
ATOM    211  N   LYS X  15      53.190  84.920  76.760  0.00  0.00            
ATOM    212  H   LYS X  15      53.930  84.320  77.080  0.00  0.00            
ATOM    213  CA  LYS X  15      52.930  86.140  77.510  0.00  0.00            
ATOM    214  HA  LYS X  15      51.870  86.070  77.760  0.00  0.00            
ATOM    215  CB  LYS X  15      53.750  86.130  78.800  0.00  0.00            
ATOM    216  HB1 LYS X  15      54.810  86.020  78.570  0.00  0.00            
ATOM    217  HB2 LYS X  15      53.440  85.280  79.410  0.00  0.00            
ATOM    218  CG  LYS X  15      53.570  87.440  79.560  0.00  0.00            
ATOM    219  HG1 LYS X  15      52.510  87.670  79.640  0.00  0.00            
ATOM    220  HG2 LYS X  15      54.160  88.210  79.070  0.00  0.00            
ATOM    221  CD  LYS X  15      54.110  87.320  80.990  0.00  0.00            
ATOM    222  HD1 LYS X  15      55.140  86.970  81.090  0.00  0.00            
ATOM    223  HD2 LYS X  15      53.550  86.500  81.440  0.00  0.00            
ATOM    224  CE  LYS X  15      53.830  88.620  81.720  0.00  0.00            
ATOM    225  HE1 LYS X  15      53.570  88.380  82.760  0.00  0.00            
ATOM    226  HE2 LYS X  15      52.980  89.150  81.280  0.00  0.00            
ATOM    227  NZ  LYS X  15      55.050  89.450  81.670  0.00  0.00            
ATOM    228  HZ1 LYS X  15      55.860  89.020  82.090  0.00  0.00            
ATOM    229  HZ2 LYS X  15      55.360  89.690  80.740  0.00  0.00            
ATOM    230  HZ3 LYS X  15      54.930  90.260  82.270  0.00  0.00            
ATOM    231  C   LYS X  15      53.010  87.330  76.560  0.00  0.00            
ATOM    232  O   LYS X  15      52.200  88.240  76.710  0.00  0.00            
ATOM    233  N   THR X  16      53.930  87.370  75.590  0.00  0.00            
ATOM    234  H   THR X  16      54.540  86.570  75.490  0.00  0.00            
ATOM    235  CA  THR X  16      54.030  88.360  74.530  0.00  0.00            
ATOM    236  HA  THR X  16      54.200  89.360  74.930  0.00  0.00            
ATOM    237  CB  THR X  16      55.200  88.140  73.580  0.00  0.00            
ATOM    238  HB  THR X  16      55.040  87.320  72.880  0.00  0.00            
ATOM    239  CG2 THR X  16      55.580  89.440  72.870  0.00  0.00            
ATOM    240 HG21 THR X  16      56.480  89.260  72.280  0.00  0.00            
ATOM    241 HG22 THR X  16      54.690  89.750  72.320  0.00  0.00            
ATOM    242 HG23 THR X  16      55.810  90.220  73.590  0.00  0.00            
ATOM    243  OG1 THR X  16      56.400  87.920  74.290  0.00  0.00            
ATOM    244  HG1 THR X  16      57.160  87.740  73.740  0.00  0.00            
ATOM    245  C   THR X  16      52.780  88.370  73.670  0.00  0.00            
ATOM    246  O   THR X  16      52.420  89.440  73.180  0.00  0.00            
ATOM    247  N   ILE X  17      52.140  87.230  73.380  0.00  0.00            
ATOM    248  H   ILE X  17      52.520  86.330  73.620  0.00  0.00            
ATOM    249  CA  ILE X  17      50.870  87.270  72.690  0.00  0.00            
ATOM    250  HA  ILE X  17      50.880  88.010  71.890  0.00  0.00            
ATOM    251  CB  ILE X  17      50.470  85.950  72.020  0.00  0.00            
ATOM    252  HB  ILE X  17      50.460  85.260  72.860  0.00  0.00            
ATOM    253  CG2 ILE X  17      49.020  86.000  71.570  0.00  0.00            
ATOM    254 HG21 ILE X  17      48.870  86.670  70.730  0.00  0.00            
ATOM    255 HG22 ILE X  17      48.750  85.040  71.130  0.00  0.00            
ATOM    256 HG23 ILE X  17      48.410  86.130  72.460  0.00  0.00            
ATOM    257  CG1 ILE X  17      51.420  85.430  70.940  0.00  0.00            
ATOM    258 HG11 ILE X  17      52.430  85.490  71.360  0.00  0.00            
ATOM    259 HG12 ILE X  17      51.430  86.110  70.090  0.00  0.00            
ATOM    260  CD  ILE X  17      51.250  84.020  70.400  0.00  0.00            
ATOM    261  HD1 ILE X  17      51.220  83.390  71.290  0.00  0.00            
ATOM    262  HD2 ILE X  17      50.260  83.800  70.000  0.00  0.00            
ATOM    263  HD3 ILE X  17      52.110  83.700  69.820  0.00  0.00            
ATOM    264  C   ILE X  17      49.820  87.830  73.640  0.00  0.00            
ATOM    265  O   ILE X  17      49.010  88.620  73.170  0.00  0.00            
ATOM    266  N   ASN X  18      49.760  87.280  74.860  0.00  0.00            
ATOM    267  H   ASN X  18      50.370  86.500  75.060  0.00  0.00            
ATOM    268  CA  ASN X  18      48.700  87.590  75.790  0.00  0.00            
ATOM    269  HA  ASN X  18      47.800  87.370  75.220  0.00  0.00            
ATOM    270  CB  ASN X  18      48.860  86.750  77.050  0.00  0.00            
ATOM    271  HB1 ASN X  18      49.860  86.760  77.470  0.00  0.00            
ATOM    272  HB2 ASN X  18      48.610  85.700  76.930  0.00  0.00            
ATOM    273  CG  ASN X  18      47.990  87.100  78.250  0.00  0.00            
ATOM    274  OD1 ASN X  18      48.320  87.930  79.090  0.00  0.00            
ATOM    275  ND2 ASN X  18      46.780  86.540  78.350  0.00  0.00            
ATOM    276 HD21 ASN X  18      46.430  86.050  77.540  0.00  0.00            
ATOM    277 HD22 ASN X  18      46.260  86.660  79.200  0.00  0.00            
ATOM    278  C   ASN X  18      48.600  89.060  76.170  0.00  0.00            
ATOM    279  O   ASN X  18      47.500  89.620  76.150  0.00  0.00            
ATOM    280  N   LYS X  19      49.720  89.760  76.370  0.00  0.00            
ATOM    281  H   LYS X  19      50.590  89.240  76.290  0.00  0.00            
ATOM    282  CA  LYS X  19      49.910  91.190  76.370  0.00  0.00            
ATOM    283  HA  LYS X  19      49.400  91.600  77.240  0.00  0.00            
ATOM    284  CB  LYS X  19      51.420  91.400  76.380  0.00  0.00            
ATOM    285  HB1 LYS X  19      51.710  91.070  75.380  0.00  0.00            
ATOM    286  HB2 LYS X  19      51.860  90.890  77.240  0.00  0.00            
ATOM    287  CG  LYS X  19      51.890  92.850  76.510  0.00  0.00            
ATOM    288  HG1 LYS X  19      51.590  93.260  77.480  0.00  0.00            
ATOM    289  HG2 LYS X  19      51.390  93.440  75.740  0.00  0.00            
ATOM    290  CD  LYS X  19      53.400  92.870  76.300  0.00  0.00            
ATOM    291  HD1 LYS X  19      53.710  92.520  75.320  0.00  0.00            
ATOM    292  HD2 LYS X  19      53.830  92.190  77.030  0.00  0.00            
ATOM    293  CE  LYS X  19      53.870  94.320  76.400  0.00  0.00            
ATOM    294  HE1 LYS X  19      53.520  94.710  77.350  0.00  0.00            
ATOM    295  HE2 LYS X  19      53.450  94.960  75.620  0.00  0.00            
ATOM    296  NZ  LYS X  19      55.320  94.310  76.140  0.00  0.00            
ATOM    297  HZ1 LYS X  19      55.720  95.210  76.380  0.00  0.00            
ATOM    298  HZ2 LYS X  19      55.760  93.610  76.720  0.00  0.00            
ATOM    299  HZ3 LYS X  19      55.520  94.070  75.180  0.00  0.00            
ATOM    300  C   LYS X  19      49.300  91.960  75.200  0.00  0.00            
ATOM    301  O   LYS X  19      48.710  93.010  75.430  0.00  0.00            
ATOM    302  N   TYR X  20      49.570  91.520  73.970  0.00  0.00            
ATOM    303  H   TYR X  20      50.040  90.640  73.790  0.00  0.00            
ATOM    304  CA  TYR X  20      49.170  92.310  72.820  0.00  0.00            
ATOM    305  HA  TYR X  20      49.100  93.360  73.120  0.00  0.00            
ATOM    306  CB  TYR X  20      50.240  92.320  71.740  0.00  0.00            
ATOM    307  HB1 TYR X  20      49.820  92.790  70.850  0.00  0.00            
ATOM    308  HB2 TYR X  20      50.410  91.290  71.460  0.00  0.00            
ATOM    309  CG  TYR X  20      51.620  92.870  72.060  0.00  0.00            
ATOM    310  CD1 TYR X  20      51.710  94.080  72.740  0.00  0.00            
ATOM    311  HD1 TYR X  20      50.850  94.560  73.190  0.00  0.00            
ATOM    312  CE1 TYR X  20      52.950  94.690  72.980  0.00  0.00            
ATOM    313  HE1 TYR X  20      52.960  95.650  73.460  0.00  0.00            
ATOM    314  CZ  TYR X  20      54.140  94.140  72.470  0.00  0.00            
ATOM    315  OH  TYR X  20      55.320  94.760  72.750  0.00  0.00            
ATOM    316  HH  TYR X  20      56.110  94.430  72.310  0.00  0.00            
ATOM    317  CE2 TYR X  20      54.050  92.950  71.700  0.00  0.00            
ATOM    318  HE2 TYR X  20      54.910  92.450  71.290  0.00  0.00            
ATOM    319  CD2 TYR X  20      52.810  92.300  71.610  0.00  0.00            
ATOM    320  HD2 TYR X  20      52.750  91.410  71.000  0.00  0.00            
ATOM    321  C   TYR X  20      47.860  91.970  72.120  0.00  0.00            
ATOM    322  O   TYR X  20      47.310  92.950  71.600  0.00  0.00            
ATOM    323  N   LEU X  21      47.420  90.720  72.260  0.00  0.00            
ATOM    324  H   LEU X  21      47.990  90.020  72.700  0.00  0.00            
ATOM    325  CA  LEU X  21      46.150  90.190  71.820  0.00  0.00            
ATOM    326  HA  LEU X  21      45.530  90.900  71.270  0.00  0.00            
ATOM    327  CB  LEU X  21      46.350  89.010  70.870  0.00  0.00            
ATOM    328  HB1 LEU X  21      47.080  88.330  71.310  0.00  0.00            
ATOM    329  HB2 LEU X  21      46.740  89.400  69.930  0.00  0.00            
ATOM    330  CG  LEU X  21      45.070  88.300  70.460  0.00  0.00            
ATOM    331  HG  LEU X  21      44.550  87.940  71.350  0.00  0.00            
ATOM    332  CD1 LEU X  21      44.030  89.160  69.730  0.00  0.00            
ATOM    333 HD11 LEU X  21      43.710  90.000  70.350  0.00  0.00            
ATOM    334 HD12 LEU X  21      44.460  89.460  68.780  0.00  0.00            
ATOM    335 HD13 LEU X  21      43.190  88.510  69.490  0.00  0.00            
ATOM    336  CD2 LEU X  21      45.450  87.100  69.590  0.00  0.00            
ATOM    337 HD21 LEU X  21      44.580  86.480  69.370  0.00  0.00            
ATOM    338 HD22 LEU X  21      45.860  87.250  68.600  0.00  0.00            
ATOM    339 HD23 LEU X  21      45.910  86.400  70.290  0.00  0.00            
ATOM    340  C   LEU X  21      45.350  89.870  73.070  0.00  0.00            
ATOM    341  O   LEU X  21      45.530  88.780  73.610  0.00  0.00            
ATOM    342  N   GLY X  22      44.450  90.750  73.540  0.00  0.00            
ATOM    343  H   GLY X  22      44.270  91.580  73.000  0.00  0.00            
ATOM    344  CA  GLY X  22      43.770  90.680  74.820  0.00  0.00            
ATOM    345  HA1 GLY X  22      43.470  91.680  75.130  0.00  0.00            
ATOM    346  HA2 GLY X  22      44.490  90.300  75.540  0.00  0.00            
ATOM    347  C   GLY X  22      42.510  89.820  74.810  0.00  0.00            
ATOM    348  O   GLY X  22      42.070  89.380  75.870  0.00  0.00            
ATOM    349  N   SER X  23      41.920  89.560  73.640  0.00  0.00            
ATOM    350  H   SER X  23      42.360  89.920  72.810  0.00  0.00            
ATOM    351  CA  SER X  23      40.890  88.560  73.470  0.00  0.00            
ATOM    352  HA  SER X  23      40.010  88.870  74.030  0.00  0.00            
ATOM    353  CB  SER X  23      40.710  88.280  71.980  0.00  0.00            
ATOM    354  HB1 SER X  23      39.920  87.540  71.840  0.00  0.00            
ATOM    355  HB2 SER X  23      41.610  87.870  71.530  0.00  0.00            
ATOM    356  OG  SER X  23      40.300  89.500  71.390  0.00  0.00            
ATOM    357  HG  SER X  23      40.300  89.330  70.450  0.00  0.00            
ATOM    358  C   SER X  23      41.230  87.250  74.160  0.00  0.00            
ATOM    359  O   SER X  23      42.370  86.810  74.270  0.00  0.00            
ATOM    360  N   ASP X  24      40.150  86.600  74.600  0.00  0.00            
ATOM    361  H   ASP X  24      39.240  86.970  74.390  0.00  0.00            
ATOM    362  CA  ASP X  24      40.260  85.520  75.560  0.00  0.00            
ATOM    363  HA  ASP X  24      41.100  85.700  76.230  0.00  0.00            
ATOM    364  CB  ASP X  24      39.070  85.550  76.520  0.00  0.00            
ATOM    365  HB1 ASP X  24      38.180  85.430  75.900  0.00  0.00            
ATOM    366  HB2 ASP X  24      39.030  86.560  76.950  0.00  0.00            
ATOM    367  CG  ASP X  24      38.990  84.460  77.570  0.00  0.00            
ATOM    368  OD1 ASP X  24      39.740  84.490  78.570  0.00  0.00            
ATOM    369  OD2 ASP X  24      38.060  83.630  77.540  0.00  0.00            
ATOM    370  C   ASP X  24      40.580  84.110  75.070  0.00  0.00            
ATOM    371  O   ASP X  24      39.930  83.120  75.400  0.00  0.00            
ATOM    372  N   TYR X  25      41.600  84.020  74.230  0.00  0.00            
ATOM    373  H   TYR X  25      42.110  84.840  73.920  0.00  0.00            
ATOM    374  CA  TYR X  25      42.300  82.800  73.890  0.00  0.00            
ATOM    375  HA  TYR X  25      41.510  82.120  73.580  0.00  0.00            
ATOM    376  CB  TYR X  25      43.260  83.090  72.730  0.00  0.00            
ATOM    377  HB1 TYR X  25      44.050  82.350  72.670  0.00  0.00            
ATOM    378  HB2 TYR X  25      43.800  84.020  72.880  0.00  0.00            
ATOM    379  CG  TYR X  25      42.630  83.190  71.360  0.00  0.00            
ATOM    380  CD1 TYR X  25      42.200  82.080  70.620  0.00  0.00            
ATOM    381  HD1 TYR X  25      42.280  81.050  70.950  0.00  0.00            
ATOM    382  CE1 TYR X  25      41.720  82.190  69.320  0.00  0.00            
ATOM    383  HE1 TYR X  25      41.490  81.330  68.690  0.00  0.00            
ATOM    384  CZ  TYR X  25      41.670  83.460  68.710  0.00  0.00            
ATOM    385  OH  TYR X  25      41.120  83.680  67.480  0.00  0.00            
ATOM    386  HH  TYR X  25      41.290  84.550  67.120  0.00  0.00            
ATOM    387  CE2 TYR X  25      42.140  84.570  69.440  0.00  0.00            
ATOM    388  HE2 TYR X  25      42.190  85.560  69.000  0.00  0.00            
ATOM    389  CD2 TYR X  25      42.630  84.440  70.740  0.00  0.00            
ATOM    390  HD2 TYR X  25      43.070  85.340  71.150  0.00  0.00            
ATOM    391  C   TYR X  25      43.150  82.220  75.010  0.00  0.00            
ATOM    392  O   TYR X  25      43.700  83.000  75.790  0.00  0.00            
ATOM    393  N   VAL X  26      43.220  80.890  75.080  0.00  0.00            
ATOM    394  H   VAL X  26      42.850  80.350  74.310  0.00  0.00            
ATOM    395  CA  VAL X  26      44.050  80.240  76.070  0.00  0.00            
ATOM    396  HA  VAL X  26      44.470  81.010  76.720  0.00  0.00            
ATOM    397  CB  VAL X  26      43.260  79.230  76.890  0.00  0.00            
ATOM    398  HB  VAL X  26      43.990  78.810  77.590  0.00  0.00            
ATOM    399  CG1 VAL X  26      42.100  79.930  77.590  0.00  0.00            
ATOM    400 HG11 VAL X  26      41.370  80.340  76.890  0.00  0.00            
ATOM    401 HG12 VAL X  26      41.620  79.170  78.190  0.00  0.00            
ATOM    402 HG13 VAL X  26      42.560  80.700  78.210  0.00  0.00            
ATOM    403  CG2 VAL X  26      42.630  78.010  76.210  0.00  0.00            
ATOM    404 HG21 VAL X  26      43.370  77.410  75.690  0.00  0.00            
ATOM    405 HG22 VAL X  26      42.120  77.390  76.950  0.00  0.00            
ATOM    406 HG23 VAL X  26      41.910  78.300  75.450  0.00  0.00            
ATOM    407  C   VAL X  26      45.250  79.540  75.440  0.00  0.00            
ATOM    408  O   VAL X  26      45.300  79.390  74.220  0.00  0.00            
ATOM    409  N   VAL X  27      46.220  79.150  76.270  0.00  0.00            
ATOM    410  H   VAL X  27      45.880  79.200  77.220  0.00  0.00            
ATOM    411  CA  VAL X  27      47.500  78.600  75.880  0.00  0.00            
ATOM    412  HA  VAL X  27      47.470  78.310  74.830  0.00  0.00            
ATOM    413  CB  VAL X  27      48.660  79.580  76.070  0.00  0.00            
ATOM    414  HB  VAL X  27      49.460  79.060  75.550  0.00  0.00            
ATOM    415  CG1 VAL X  27      48.440  80.890  75.330  0.00  0.00            
ATOM    416 HG11 VAL X  27      48.130  80.610  74.330  0.00  0.00            
ATOM    417 HG12 VAL X  27      47.700  81.500  75.840  0.00  0.00            
ATOM    418 HG13 VAL X  27      49.300  81.570  75.260  0.00  0.00            
ATOM    419  CG2 VAL X  27      49.060  79.920  77.510  0.00  0.00            
ATOM    420 HG21 VAL X  27      48.440  80.780  77.750  0.00  0.00            
ATOM    421 HG22 VAL X  27      48.980  79.120  78.250  0.00  0.00            
ATOM    422 HG23 VAL X  27      50.090  80.280  77.490  0.00  0.00            
ATOM    423  C   VAL X  27      47.810  77.240  76.490  0.00  0.00            
ATOM    424  O   VAL X  27      47.590  76.980  77.670  0.00  0.00            
ATOM    425  N   LYS X  28      48.450  76.380  75.690  0.00  0.00            
ATOM    426  H   LYS X  28      48.570  76.580  74.710  0.00  0.00            
ATOM    427  CA  LYS X  28      49.270  75.260  76.080  0.00  0.00            
ATOM    428  HA  LYS X  28      49.360  75.180  77.160  0.00  0.00            
ATOM    429  CB  LYS X  28      48.610  73.890  75.900  0.00  0.00            
ATOM    430  HB1 LYS X  28      49.260  73.080  76.260  0.00  0.00            
ATOM    431  HB2 LYS X  28      48.360  73.750  74.850  0.00  0.00            
ATOM    432  CG  LYS X  28      47.330  73.900  76.730  0.00  0.00            
ATOM    433  HG1 LYS X  28      46.630  74.600  76.270  0.00  0.00            
ATOM    434  HG2 LYS X  28      47.570  74.150  77.760  0.00  0.00            
ATOM    435  CD  LYS X  28      46.510  72.610  76.660  0.00  0.00            
ATOM    436  HD1 LYS X  28      47.160  71.730  76.590  0.00  0.00            
ATOM    437  HD2 LYS X  28      45.860  72.690  75.790  0.00  0.00            
ATOM    438  CE  LYS X  28      45.530  72.560  77.830  0.00  0.00            
ATOM    439  HE1 LYS X  28      44.900  73.440  77.790  0.00  0.00            
ATOM    440  HE2 LYS X  28      46.080  72.560  78.770  0.00  0.00            
ATOM    441  NZ  LYS X  28      44.740  71.330  77.810  0.00  0.00            
ATOM    442  HZ1 LYS X  28      44.020  71.380  77.090  0.00  0.00            
ATOM    443  HZ2 LYS X  28      45.310  70.490  77.810  0.00  0.00            
ATOM    444  HZ3 LYS X  28      44.140  71.210  78.620  0.00  0.00            
ATOM    445  C   LYS X  28      50.590  75.390  75.340  0.00  0.00            
ATOM    446  O   LYS X  28      50.560  75.980  74.260  0.00  0.00            
ATOM    447  N   SER X  29      51.700  74.880  75.870  0.00  0.00            
ATOM    448  H   SER X  29      51.700  74.440  76.790  0.00  0.00            
ATOM    449  CA  SER X  29      52.980  75.140  75.240  0.00  0.00            
ATOM    450  HA  SER X  29      52.790  75.430  74.200  0.00  0.00            
ATOM    451  CB  SER X  29      53.810  76.230  75.900  0.00  0.00            
ATOM    452  HB1 SER X  29      53.520  77.170  75.450  0.00  0.00            
ATOM    453  HB2 SER X  29      54.870  76.180  75.670  0.00  0.00            
ATOM    454  OG  SER X  29      53.580  76.340  77.290  0.00  0.00            
ATOM    455  HG  SER X  29      54.450  76.060  77.580  0.00  0.00            
ATOM    456  C   SER X  29      53.780  73.860  75.010  0.00  0.00            
ATOM    457  O   SER X  29      53.820  73.060  75.950  0.00  0.00            
ATOM    458  N   SER X  30      54.440  73.710  73.860  0.00  0.00            
ATOM    459  H   SER X  30      54.220  74.400  73.160  0.00  0.00            
ATOM    460  CA  SER X  30      55.160  72.520  73.450  0.00  0.00            
ATOM    461  HA  SER X  30      55.800  72.180  74.270  0.00  0.00            
ATOM    462  CB  SER X  30      54.100  71.470  73.140  0.00  0.00            
ATOM    463  HB1 SER X  30      53.460  71.350  74.010  0.00  0.00            
ATOM    464  HB2 SER X  30      54.700  70.570  73.080  0.00  0.00            
ATOM    465  OG  SER X  30      53.380  71.740  71.950  0.00  0.00            
ATOM    466  HG  SER X  30      52.560  71.280  72.090  0.00  0.00            
ATOM    467  C   SER X  30      56.110  72.820  72.300  0.00  0.00            
ATOM    468  O   SER X  30      55.810  73.670  71.460  0.00  0.00            
ATOM    469  N   VAL X  31      57.210  72.070  72.230  0.00  0.00            
ATOM    470  H   VAL X  31      57.360  71.300  72.870  0.00  0.00            
ATOM    471  CA  VAL X  31      58.230  72.170  71.210  0.00  0.00            
ATOM    472  HA  VAL X  31      57.820  72.600  70.290  0.00  0.00            
ATOM    473  CB  VAL X  31      59.320  73.140  71.630  0.00  0.00            
ATOM    474  HB  VAL X  31      58.800  73.850  72.270  0.00  0.00            
ATOM    475  CG1 VAL X  31      60.480  72.530  72.420  0.00  0.00            
ATOM    476 HG11 VAL X  31      60.110  72.000  73.290  0.00  0.00            
ATOM    477 HG12 VAL X  31      60.970  71.760  71.820  0.00  0.00            
ATOM    478 HG13 VAL X  31      61.110  73.280  72.900  0.00  0.00            
ATOM    479  CG2 VAL X  31      60.010  73.940  70.530  0.00  0.00            
ATOM    480 HG21 VAL X  31      59.390  74.610  69.930  0.00  0.00            
ATOM    481 HG22 VAL X  31      60.680  74.660  71.000  0.00  0.00            
ATOM    482 HG23 VAL X  31      60.540  73.240  69.880  0.00  0.00            
ATOM    483  C   VAL X  31      58.770  70.840  70.690  0.00  0.00            
ATOM    484  O   VAL X  31      59.250  70.880  69.560  0.00  0.00            
ATOM    485  N   GLY X  32      58.730  69.760  71.470  0.00  0.00            
ATOM    486  H   GLY X  32      58.240  69.800  72.360  0.00  0.00            
ATOM    487  CA  GLY X  32      59.280  68.490  71.050  0.00  0.00            
ATOM    488  HA1 GLY X  32      59.580  67.850  71.880  0.00  0.00            
ATOM    489  HA2 GLY X  32      60.250  68.600  70.550  0.00  0.00            
ATOM    490  C   GLY X  32      58.380  67.750  70.080  0.00  0.00            
ATOM    491  O   GLY X  32      57.180  68.010  70.120  0.00  0.00            
ATOM    492  N   HIE X  33      58.850  66.770  69.290  0.00  0.00            
ATOM    493  H   HIE X  33      59.800  66.430  69.350  0.00  0.00            
ATOM    494  CA  HIE X  33      58.100  66.110  68.250  0.00  0.00            
ATOM    495  HA  HIE X  33      57.370  66.800  67.810  0.00  0.00            
ATOM    496  CB  HIE X  33      59.150  65.780  67.200  0.00  0.00            
ATOM    497  HB1 HIE X  33      60.010  65.370  67.730  0.00  0.00            
ATOM    498  HB2 HIE X  33      59.550  66.690  66.750  0.00  0.00            
ATOM    499  CG  HIE X  33      58.640  64.990  66.030  0.00  0.00            
ATOM    500  ND1 HIE X  33      57.530  65.340  65.260  0.00  0.00            
ATOM    501  CE1 HIE X  33      57.350  64.420  64.310  0.00  0.00            
ATOM    502  HE1 HIE X  33      56.580  64.420  63.560  0.00  0.00            
ATOM    503  NE2 HIE X  33      58.330  63.500  64.460  0.00  0.00            
ATOM    504  HE2 HIE X  33      58.540  62.830  63.740  0.00  0.00            
ATOM    505  CD2 HIE X  33      59.180  63.850  65.490  0.00  0.00            
ATOM    506  HD2 HIE X  33      60.080  63.330  65.770  0.00  0.00            
ATOM    507  C   HIE X  33      57.230  64.960  68.750  0.00  0.00            
ATOM    508  O   HIE X  33      57.690  64.190  69.590  0.00  0.00            
ATOM    509  N   ILE X  34      56.200  64.580  68.000  0.00  0.00            
ATOM    510  H   ILE X  34      55.990  65.130  67.170  0.00  0.00            
ATOM    511  CA  ILE X  34      55.310  63.530  68.430  0.00  0.00            
ATOM    512  HA  ILE X  34      54.980  63.890  69.410  0.00  0.00            
ATOM    513  CB  ILE X  34      54.020  63.480  67.610  0.00  0.00            
ATOM    514  HB  ILE X  34      53.370  62.690  67.980  0.00  0.00            
ATOM    515  CG2 ILE X  34      53.260  64.810  67.670  0.00  0.00            
ATOM    516 HG21 ILE X  34      53.940  65.640  67.490  0.00  0.00            
ATOM    517 HG22 ILE X  34      52.350  64.780  67.080  0.00  0.00            
ATOM    518 HG23 ILE X  34      52.940  64.860  68.710  0.00  0.00            
ATOM    519  CG1 ILE X  34      54.180  63.100  66.140  0.00  0.00            
ATOM    520 HG11 ILE X  34      54.780  62.190  66.170  0.00  0.00            
ATOM    521 HG12 ILE X  34      54.640  63.900  65.560  0.00  0.00            
ATOM    522  CD  ILE X  34      52.930  62.630  65.410  0.00  0.00            
ATOM    523  HD1 ILE X  34      53.230  62.330  64.400  0.00  0.00            
ATOM    524  HD2 ILE X  34      52.370  61.930  66.020  0.00  0.00            
ATOM    525  HD3 ILE X  34      52.250  63.460  65.210  0.00  0.00            
ATOM    526  C   ILE X  34      55.890  62.150  68.710  0.00  0.00            
ATOM    527  O   ILE X  34      55.490  61.490  69.660  0.00  0.00            
ATOM    528  N   ARG X  35      56.820  61.710  67.850  0.00  0.00            
ATOM    529  H   ARG X  35      57.190  62.340  67.160  0.00  0.00            
ATOM    530  CA  ARG X  35      57.470  60.410  67.920  0.00  0.00            
ATOM    531  HA  ARG X  35      57.260  59.940  68.880  0.00  0.00            
ATOM    532  CB  ARG X  35      56.960  59.660  66.700  0.00  0.00            
ATOM    533  HB1 ARG X  35      57.550  58.740  66.650  0.00  0.00            
ATOM    534  HB2 ARG X  35      57.000  60.290  65.810  0.00  0.00            
ATOM    535  CG  ARG X  35      55.480  59.300  66.770  0.00  0.00            
ATOM    536  HG1 ARG X  35      54.810  60.160  66.870  0.00  0.00            
ATOM    537  HG2 ARG X  35      55.310  58.740  67.700  0.00  0.00            
ATOM    538  CD  ARG X  35      55.040  58.380  65.630  0.00  0.00            
ATOM    539  HD1 ARG X  35      55.570  57.450  65.840  0.00  0.00            
ATOM    540  HD2 ARG X  35      55.330  58.780  64.660  0.00  0.00            
ATOM    541  NE  ARG X  35      53.580  58.280  65.680  0.00  0.00            
ATOM    542  HE  ARG X  35      53.190  57.680  66.390  0.00  0.00            
ATOM    543  CZ  ARG X  35      52.740  58.930  64.860  0.00  0.00            
ATOM    544  NH1 ARG X  35      53.150  59.760  63.900  0.00  0.00            
ATOM    545 HH11 ARG X  35      54.130  59.980  63.900  0.00  0.00            
ATOM    546 HH12 ARG X  35      52.560  60.460  63.470  0.00  0.00            
ATOM    547  NH2 ARG X  35      51.440  58.880  65.180  0.00  0.00            
ATOM    548 HH21 ARG X  35      51.120  58.280  65.930  0.00  0.00            
ATOM    549 HH22 ARG X  35      50.710  59.220  64.570  0.00  0.00            
ATOM    550  C   ARG X  35      58.980  60.540  67.930  0.00  0.00            
ATOM    551  O   ARG X  35      59.500  61.590  67.570  0.00  0.00            
ATOM    552  N   ASP X  36      59.680  59.440  68.240  0.00  0.00            
ATOM    553  H   ASP X  36      59.140  58.640  68.550  0.00  0.00            
ATOM    554  CA  ASP X  36      61.100  59.190  68.080  0.00  0.00            
ATOM    555  HA  ASP X  36      61.640  60.110  68.280  0.00  0.00            
ATOM    556  CB  ASP X  36      61.590  58.160  69.090  0.00  0.00            
ATOM    557  HB1 ASP X  36      61.210  57.170  68.860  0.00  0.00            
ATOM    558  HB2 ASP X  36      61.220  58.480  70.070  0.00  0.00            
ATOM    559  CG  ASP X  36      63.090  57.960  69.290  0.00  0.00            
ATOM    560  OD1 ASP X  36      63.890  58.840  68.920  0.00  0.00            
ATOM    561  OD2 ASP X  36      63.500  56.920  69.850  0.00  0.00            
ATOM    562  C   ASP X  36      61.400  58.850  66.620  0.00  0.00            
ATOM    563  O   ASP X  36      60.560  58.760  65.730  0.00  0.00            
ATOM    564  N   LEU X  37      62.680  58.620  66.300  0.00  0.00            
ATOM    565  H   LEU X  37      63.350  58.750  67.040  0.00  0.00            
ATOM    566  CA  LEU X  37      63.310  58.330  65.030  0.00  0.00            
ATOM    567  HA  LEU X  37      62.530  57.980  64.360  0.00  0.00            
ATOM    568  CB  LEU X  37      63.840  59.650  64.490  0.00  0.00            
ATOM    569  HB1 LEU X  37      64.610  60.070  65.140  0.00  0.00            
ATOM    570  HB2 LEU X  37      62.970  60.300  64.550  0.00  0.00            
ATOM    571  CG  LEU X  37      64.460  59.670  63.090  0.00  0.00            
ATOM    572  HG  LEU X  37      65.310  58.990  63.120  0.00  0.00            
ATOM    573  CD1 LEU X  37      63.440  59.020  62.150  0.00  0.00            
ATOM    574 HD11 LEU X  37      63.410  57.970  62.460  0.00  0.00            
ATOM    575 HD12 LEU X  37      62.460  59.470  62.280  0.00  0.00            
ATOM    576 HD13 LEU X  37      63.810  59.030  61.130  0.00  0.00            
ATOM    577  CD2 LEU X  37      64.740  61.090  62.630  0.00  0.00            
ATOM    578 HD21 LEU X  37      65.410  61.560  63.360  0.00  0.00            
ATOM    579 HD22 LEU X  37      65.240  61.080  61.650  0.00  0.00            
ATOM    580 HD23 LEU X  37      63.890  61.750  62.470  0.00  0.00            
ATOM    581  C   LEU X  37      64.280  57.150  65.090  0.00  0.00            
ATOM    582  O   LEU X  37      65.450  57.330  64.780  0.00  0.00            
ATOM    583  N   PRO X  38      63.880  55.970  65.570  0.00  0.00            
ATOM    584  CD  PRO X  38      62.710  55.580  66.320  0.00  0.00            
ATOM    585  HD1 PRO X  38      61.830  55.470  65.680  0.00  0.00            
ATOM    586  HD2 PRO X  38      62.520  56.280  67.140  0.00  0.00            
ATOM    587  CG  PRO X  38      63.070  54.240  66.970  0.00  0.00            
ATOM    588  HG1 PRO X  38      62.220  53.570  67.020  0.00  0.00            
ATOM    589  HG2 PRO X  38      63.410  54.400  68.000  0.00  0.00            
ATOM    590  CB  PRO X  38      64.230  53.700  66.130  0.00  0.00            
ATOM    591  HB1 PRO X  38      63.920  52.800  65.610  0.00  0.00            
ATOM    592  HB2 PRO X  38      64.980  53.380  66.850  0.00  0.00            
ATOM    593  CA  PRO X  38      64.700  54.830  65.220  0.00  0.00            
ATOM    594  HA  PRO X  38      65.760  55.010  65.380  0.00  0.00            
ATOM    595  C   PRO X  38      64.520  54.420  63.760  0.00  0.00            
ATOM    596  O   PRO X  38      63.680  54.970  63.060  0.00  0.00            
ATOM    597  N   THR X  39      65.300  53.430  63.320  0.00  0.00            
ATOM    598  H   THR X  39      66.050  53.040  63.870  0.00  0.00            
ATOM    599  CA  THR X  39      65.010  52.850  62.020  0.00  0.00            
ATOM    600  HA  THR X  39      64.060  53.260  61.690  0.00  0.00            
ATOM    601  CB  THR X  39      66.050  53.230  60.960  0.00  0.00            
ATOM    602  HB  THR X  39      65.900  52.490  60.170  0.00  0.00            
ATOM    603  CG2 THR X  39      65.830  54.600  60.330  0.00  0.00            
ATOM    604 HG21 THR X  39      66.530  54.720  59.500  0.00  0.00            
ATOM    605 HG22 THR X  39      64.850  54.580  59.860  0.00  0.00            
ATOM    606 HG23 THR X  39      65.890  55.370  61.100  0.00  0.00            
ATOM    607  OG1 THR X  39      67.370  53.060  61.410  0.00  0.00            
ATOM    608  HG1 THR X  39      67.900  53.080  60.600  0.00  0.00            
ATOM    609  C   THR X  39      64.920  51.330  62.040  0.00  0.00            
ATOM    610  O   THR X  39      65.430  50.650  62.930  0.00  0.00            
ATOM    611  N   SER X  40      64.280  50.750  61.020  0.00  0.00            
ATOM    612  H   SER X  40      63.880  51.370  60.330  0.00  0.00            
ATOM    613  CA  SER X  40      64.000  49.330  60.980  0.00  0.00            
ATOM    614  HA  SER X  40      63.440  49.080  61.880  0.00  0.00            
ATOM    615  CB  SER X  40      63.080  49.080  59.790  0.00  0.00            
ATOM    616  HB1 SER X  40      62.120  49.590  59.880  0.00  0.00            
ATOM    617  HB2 SER X  40      62.820  48.020  59.710  0.00  0.00            
ATOM    618  OG  SER X  40      63.590  49.440  58.530  0.00  0.00            
ATOM    619  HG  SER X  40      62.800  49.520  58.000  0.00  0.00            
ATOM    620  C   SER X  40      65.200  48.410  60.850  0.00  0.00            
ATOM    621  O   SER X  40      65.130  47.260  61.280  0.00  0.00            
ATOM    622  N   GLY X  41      66.340  48.880  60.350  0.00  0.00            
ATOM    623  H   GLY X  41      66.390  49.870  60.140  0.00  0.00            
ATOM    624  CA  GLY X  41      67.560  48.220  59.940  0.00  0.00            
ATOM    625  HA1 GLY X  41      68.220  49.010  59.580  0.00  0.00            
ATOM    626  HA2 GLY X  41      67.370  47.550  59.110  0.00  0.00            
ATOM    627  C   GLY X  41      68.370  47.480  61.000  0.00  0.00            
ATOM    628  O   GLY X  41      69.550  47.170  60.860  0.00  0.00            
ATOM    629  N   SER X  42      67.780  47.340  62.190  0.00  0.00            
ATOM    630  H   SER X  42      66.790  47.540  62.200  0.00  0.00            
ATOM    631  CA  SER X  42      68.310  46.810  63.430  0.00  0.00            
ATOM    632  HA  SER X  42      67.660  47.140  64.240  0.00  0.00            
ATOM    633  CB  SER X  42      68.000  45.320  63.520  0.00  0.00            
ATOM    634  HB1 SER X  42      68.210  44.830  64.470  0.00  0.00            
ATOM    635  HB2 SER X  42      68.590  44.820  62.750  0.00  0.00            
ATOM    636  OG  SER X  42      66.650  45.050  63.190  0.00  0.00            
ATOM    637  HG  SER X  42      66.520  44.940  62.240  0.00  0.00            
ATOM    638  C   SER X  42      69.710  47.200  63.890  0.00  0.00            
ATOM    639  O   SER X  42      70.270  46.580  64.780  0.00  0.00            
ATOM    640  N   ALA X  43      70.080  48.380  63.390  0.00  0.00            
ATOM    641  H   ALA X  43      69.530  48.920  62.740  0.00  0.00            
ATOM    642  CA  ALA X  43      71.330  49.000  63.790  0.00  0.00            
ATOM    643  HA  ALA X  43      72.020  48.300  64.250  0.00  0.00            
ATOM    644  CB  ALA X  43      71.970  49.760  62.630  0.00  0.00            
ATOM    645  HB1 ALA X  43      71.180  50.320  62.140  0.00  0.00            
ATOM    646  HB2 ALA X  43      72.780  50.430  62.910  0.00  0.00            
ATOM    647  HB3 ALA X  43      72.340  48.920  62.040  0.00  0.00            
ATOM    648  C   ALA X  43      71.140  49.960  64.960  0.00  0.00            
ATOM    649  O   ALA X  43      72.030  50.180  65.770  0.00  0.00            
ATOM    650  N   ALA X  44      69.970  50.600  65.010  0.00  0.00            
ATOM    651  H   ALA X  44      69.380  50.430  64.200  0.00  0.00            
ATOM    652  CA  ALA X  44      69.340  51.110  66.210  0.00  0.00            
ATOM    653  HA  ALA X  44      70.130  51.640  66.760  0.00  0.00            
ATOM    654  CB  ALA X  44      68.300  52.200  65.960  0.00  0.00            
ATOM    655  HB1 ALA X  44      67.310  51.760  65.860  0.00  0.00            
ATOM    656  HB2 ALA X  44      68.250  52.930  66.780  0.00  0.00            
ATOM    657  HB3 ALA X  44      68.650  52.770  65.100  0.00  0.00            
ATOM    658  C   ALA X  44      68.780  49.990  67.070  0.00  0.00            
ATOM    659  O   ALA X  44      68.640  48.890  66.550  0.00  0.00            
ATOM    660  N   LYS X  45      68.440  50.190  68.350  0.00  0.00            
ATOM    661  H   LYS X  45      68.690  51.110  68.680  0.00  0.00            
ATOM    662  CA  LYS X  45      67.970  49.240  69.350  0.00  0.00            
ATOM    663  HA  LYS X  45      68.810  48.570  69.510  0.00  0.00            
ATOM    664  CB  LYS X  45      67.810  49.960  70.680  0.00  0.00            
ATOM    665  HB1 LYS X  45      68.780  50.420  70.890  0.00  0.00            
ATOM    666  HB2 LYS X  45      67.560  49.170  71.380  0.00  0.00            
ATOM    667  CG  LYS X  45      66.680  50.990  70.710  0.00  0.00            
ATOM    668  HG1 LYS X  45      65.740  50.450  70.580  0.00  0.00            
ATOM    669  HG2 LYS X  45      66.750  51.690  69.870  0.00  0.00            
ATOM    670  CD  LYS X  45      66.600  51.870  71.950  0.00  0.00            
ATOM    671  HD1 LYS X  45      65.730  52.520  71.840  0.00  0.00            
ATOM    672  HD2 LYS X  45      67.500  52.480  71.880  0.00  0.00            
ATOM    673  CE  LYS X  45      66.440  50.950  73.160  0.00  0.00            
ATOM    674  HE1 LYS X  45      67.330  50.320  73.180  0.00  0.00            
ATOM    675  HE2 LYS X  45      65.600  50.260  73.090  0.00  0.00            
ATOM    676  NZ  LYS X  45      66.540  51.640  74.450  0.00  0.00            
ATOM    677  HZ1 LYS X  45      66.520  51.000  75.230  0.00  0.00            
ATOM    678  HZ2 LYS X  45      67.380  52.170  74.610  0.00  0.00            
ATOM    679  HZ3 LYS X  45      65.760  52.260  74.630  0.00  0.00            
ATOM    680  C   LYS X  45      66.780  48.350  69.010  0.00  0.00            
ATOM    681  O   LYS X  45      65.840  48.910  68.450  0.00  0.00            
ATOM    682  N   LYS X  46      66.850  47.040  69.210  0.00  0.00            
ATOM    683  H   LYS X  46      67.690  46.580  69.540  0.00  0.00            
ATOM    684  CA  LYS X  46      65.700  46.210  68.890  0.00  0.00            
ATOM    685  HA  LYS X  46      65.340  46.480  67.890  0.00  0.00            
ATOM    686  CB  LYS X  46      66.110  44.740  68.830  0.00  0.00            
ATOM    687  HB1 LYS X  46      65.250  44.130  68.560  0.00  0.00            
ATOM    688  HB2 LYS X  46      66.570  44.460  69.780  0.00  0.00            
ATOM    689  CG  LYS X  46      66.970  44.480  67.600  0.00  0.00            
ATOM    690  HG1 LYS X  46      67.830  45.100  67.840  0.00  0.00            
ATOM    691  HG2 LYS X  46      66.450  44.990  66.790  0.00  0.00            
ATOM    692  CD  LYS X  46      67.420  43.050  67.300  0.00  0.00            
ATOM    693  HD1 LYS X  46      68.220  43.030  66.570  0.00  0.00            
ATOM    694  HD2 LYS X  46      66.590  42.440  66.960  0.00  0.00            
ATOM    695  CE  LYS X  46      67.930  42.390  68.580  0.00  0.00            
ATOM    696  HE1 LYS X  46      67.190  42.340  69.380  0.00  0.00            
ATOM    697  HE2 LYS X  46      68.720  43.030  68.970  0.00  0.00            
ATOM    698  NZ  LYS X  46      68.270  40.990  68.320  0.00  0.00            
ATOM    699  HZ1 LYS X  46      67.660  40.520  67.660  0.00  0.00            
ATOM    700  HZ2 LYS X  46      69.100  40.910  67.740  0.00  0.00            
ATOM    701  HZ3 LYS X  46      68.450  40.480  69.170  0.00  0.00            
ATOM    702  C   LYS X  46      64.550  46.400  69.860  0.00  0.00            
ATOM    703  O   LYS X  46      64.700  46.740  71.030  0.00  0.00            
ATOM    704  N   SER X  47      63.360  46.180  69.290  0.00  0.00            
ATOM    705  H   SER X  47      63.300  45.880  68.330  0.00  0.00            
ATOM    706  CA  SER X  47      62.100  46.460  69.950  0.00  0.00            
ATOM    707  HA  SER X  47      62.240  46.100  70.970  0.00  0.00            
ATOM    708  CB  SER X  47      61.820  47.960  69.990  0.00  0.00            
ATOM    709  HB1 SER X  47      62.630  48.300  70.630  0.00  0.00            
ATOM    710  HB2 SER X  47      60.900  48.220  70.520  0.00  0.00            
ATOM    711  OG  SER X  47      61.880  48.690  68.790  0.00  0.00            
ATOM    712  HG  SER X  47      61.050  48.740  68.320  0.00  0.00            
ATOM    713  C   SER X  47      60.980  45.560  69.430  0.00  0.00            
ATOM    714  O   SER X  47      60.780  45.260  68.250  0.00  0.00            
ATOM    715  N   ALA X  48      60.150  45.160  70.390  0.00  0.00            
ATOM    716  H   ALA X  48      60.280  45.540  71.320  0.00  0.00            
ATOM    717  CA  ALA X  48      58.860  44.540  70.170  0.00  0.00            
ATOM    718  HA  ALA X  48      59.020  43.680  69.520  0.00  0.00            
ATOM    719  CB  ALA X  48      58.320  44.040  71.510  0.00  0.00            
ATOM    720  HB1 ALA X  48      58.870  43.150  71.810  0.00  0.00            
ATOM    721  HB2 ALA X  48      58.170  44.880  72.180  0.00  0.00            
ATOM    722  HB3 ALA X  48      57.330  43.600  71.380  0.00  0.00            
ATOM    723  C   ALA X  48      57.800  45.400  69.500  0.00  0.00            
ATOM    724  O   ALA X  48      57.860  46.620  69.470  0.00  0.00            
ATOM    725  N   ASP X  49      56.820  44.720  68.900  0.00  0.00            
ATOM    726  H   ASP X  49      56.830  43.710  68.970  0.00  0.00            
ATOM    727  CA  ASP X  49      55.800  45.270  68.040  0.00  0.00            
ATOM    728  HA  ASP X  49      56.320  46.050  67.470  0.00  0.00            
ATOM    729  CB  ASP X  49      55.240  44.220  67.080  0.00  0.00            
ATOM    730  HB1 ASP X  49      54.590  43.520  67.610  0.00  0.00            
ATOM    731  HB2 ASP X  49      56.150  43.750  66.710  0.00  0.00            
ATOM    732  CG  ASP X  49      54.530  44.950  65.950  0.00  0.00            
ATOM    733  OD1 ASP X  49      54.990  46.020  65.500  0.00  0.00            
ATOM    734  OD2 ASP X  49      53.380  44.510  65.740  0.00  0.00            
ATOM    735  C   ASP X  49      54.660  45.950  68.800  0.00  0.00            
ATOM    736  O   ASP X  49      54.440  45.670  69.970  0.00  0.00            
ATOM    737  N   SER X  50      53.860  46.740  68.090  0.00  0.00            
ATOM    738  H   SER X  50      54.110  46.920  67.130  0.00  0.00            
ATOM    739  CA  SER X  50      52.720  47.460  68.640  0.00  0.00            
ATOM    740  HA  SER X  50      53.010  47.840  69.620  0.00  0.00            
ATOM    741  CB  SER X  50      52.240  48.590  67.750  0.00  0.00            
ATOM    742  HB1 SER X  50      51.500  49.200  68.280  0.00  0.00            
ATOM    743  HB2 SER X  50      51.750  48.220  66.840  0.00  0.00            
ATOM    744  OG  SER X  50      53.310  49.430  67.390  0.00  0.00            
ATOM    745  HG  SER X  50      53.960  49.520  68.080  0.00  0.00            
ATOM    746  C   SER X  50      51.570  46.510  68.950  0.00  0.00            
ATOM    747  O   SER X  50      50.720  46.850  69.770  0.00  0.00            
ATOM    748  N   THR X  51      51.570  45.330  68.320  0.00  0.00            
ATOM    749  H   THR X  51      52.310  45.070  67.690  0.00  0.00            
ATOM    750  CA  THR X  51      50.530  44.350  68.560  0.00  0.00            
ATOM    751  HA  THR X  51      49.620  44.790  68.970  0.00  0.00            
ATOM    752  CB  THR X  51      50.010  43.790  67.240  0.00  0.00            
ATOM    753  HB  THR X  51      49.310  42.970  67.410  0.00  0.00            
ATOM    754  CG2 THR X  51      49.260  44.740  66.310  0.00  0.00            
ATOM    755 HG21 THR X  51      48.230  44.810  66.650  0.00  0.00            
ATOM    756 HG22 THR X  51      49.800  45.680  66.220  0.00  0.00            
ATOM    757 HG23 THR X  51      49.190  44.370  65.290  0.00  0.00            
ATOM    758  OG1 THR X  51      51.100  43.190  66.580  0.00  0.00            
ATOM    759  HG1 THR X  51      51.570  43.930  66.200  0.00  0.00            
ATOM    760  C   THR X  51      50.900  43.250  69.550  0.00  0.00            
ATOM    761  O   THR X  51      50.120  42.340  69.820  0.00  0.00            
ATOM    762  N   SER X  52      52.110  43.380  70.110  0.00  0.00            
ATOM    763  H   SER X  52      52.750  44.080  69.780  0.00  0.00            
ATOM    764  CA  SER X  52      52.590  42.500  71.150  0.00  0.00            
ATOM    765  HA  SER X  52      52.210  41.520  70.870  0.00  0.00            
ATOM    766  CB  SER X  52      54.100  42.340  71.120  0.00  0.00            
ATOM    767  HB1 SER X  52      54.490  41.960  72.070  0.00  0.00            
ATOM    768  HB2 SER X  52      54.510  43.330  70.930  0.00  0.00            
ATOM    769  OG  SER X  52      54.400  41.450  70.070  0.00  0.00            
ATOM    770  HG  SER X  52      55.300  41.620  69.780  0.00  0.00            
ATOM    771  C   SER X  52      52.130  42.890  72.550  0.00  0.00            
ATOM    772  O   SER X  52      52.500  42.250  73.520  0.00  0.00            
ATOM    773  N   THR X  53      51.350  43.960  72.730  0.00  0.00            
ATOM    774  H   THR X  53      50.860  44.360  71.940  0.00  0.00            
ATOM    775  CA  THR X  53      50.760  44.550  73.920  0.00  0.00            
ATOM    776  HA  THR X  53      50.870  43.830  74.730  0.00  0.00            
ATOM    777  CB  THR X  53      51.330  45.910  74.300  0.00  0.00            
ATOM    778  HB  THR X  53      50.650  46.300  75.060  0.00  0.00            
ATOM    779  CG2 THR X  53      52.710  45.660  74.910  0.00  0.00            
ATOM    780 HG21 THR X  53      53.370  45.230  74.160  0.00  0.00            
ATOM    781 HG22 THR X  53      53.180  46.560  75.310  0.00  0.00            
ATOM    782 HG23 THR X  53      52.690  44.980  75.760  0.00  0.00            
ATOM    783  OG1 THR X  53      51.370  46.780  73.190  0.00  0.00            
ATOM    784  HG1 THR X  53      50.830  47.530  73.460  0.00  0.00            
ATOM    785  C   THR X  53      49.270  44.620  73.600  0.00  0.00            
ATOM    786  O   THR X  53      48.850  44.450  72.460  0.00  0.00            
ATOM    787  N   LYS X  54      48.440  45.030  74.560  0.00  0.00            
ATOM    788  H   LYS X  54      48.680  44.740  75.500  0.00  0.00            
ATOM    789  CA  LYS X  54      47.060  45.450  74.420  0.00  0.00            
ATOM    790  HA  LYS X  54      46.900  45.880  73.430  0.00  0.00            
ATOM    791  CB  LYS X  54      46.100  44.280  74.540  0.00  0.00            
ATOM    792  HB1 LYS X  54      46.020  43.990  75.590  0.00  0.00            
ATOM    793  HB2 LYS X  54      46.440  43.410  73.980  0.00  0.00            
ATOM    794  CG  LYS X  54      44.610  44.420  74.200  0.00  0.00            
ATOM    795  HG1 LYS X  54      44.390  44.220  73.150  0.00  0.00            
ATOM    796  HG2 LYS X  54      44.260  45.420  74.440  0.00  0.00            
ATOM    797  CD  LYS X  54      43.820  43.360  74.960  0.00  0.00            
ATOM    798  HD1 LYS X  54      44.180  43.260  75.990  0.00  0.00            
ATOM    799  HD2 LYS X  54      43.980  42.370  74.540  0.00  0.00            
ATOM    800  CE  LYS X  54      42.370  43.780  74.800  0.00  0.00            
ATOM    801  HE1 LYS X  54      42.310  43.970  73.730  0.00  0.00            
ATOM    802  HE2 LYS X  54      42.190  44.700  75.370  0.00  0.00            
ATOM    803  NZ  LYS X  54      41.490  42.670  75.210  0.00  0.00            
ATOM    804  HZ1 LYS X  54      41.480  42.460  76.200  0.00  0.00            
ATOM    805  HZ2 LYS X  54      40.550  42.860  74.910  0.00  0.00            
ATOM    806  HZ3 LYS X  54      41.750  41.810  74.760  0.00  0.00            
ATOM    807  C   LYS X  54      46.760  46.550  75.430  0.00  0.00            
ATOM    808  O   LYS X  54      47.390  46.580  76.490  0.00  0.00            
ATOM    809  N   THR X  55      45.800  47.440  75.170  0.00  0.00            
ATOM    810  H   THR X  55      45.360  47.350  74.270  0.00  0.00            
ATOM    811  CA  THR X  55      45.650  48.660  75.950  0.00  0.00            
ATOM    812  HA  THR X  55      46.320  48.660  76.820  0.00  0.00            
ATOM    813  CB  THR X  55      45.980  49.870  75.080  0.00  0.00            
ATOM    814  HB  THR X  55      45.530  49.850  74.090  0.00  0.00            
ATOM    815  CG2 THR X  55      45.790  51.250  75.710  0.00  0.00            
ATOM    816 HG21 THR X  55      44.830  51.710  75.470  0.00  0.00            
ATOM    817 HG22 THR X  55      46.020  51.210  76.780  0.00  0.00            
ATOM    818 HG23 THR X  55      46.560  51.950  75.390  0.00  0.00            
ATOM    819  OG1 THR X  55      47.350  49.770  74.780  0.00  0.00            
ATOM    820  HG1 THR X  55      47.570  50.440  74.120  0.00  0.00            
ATOM    821  C   THR X  55      44.270  48.900  76.520  0.00  0.00            
ATOM    822  O   THR X  55      44.150  49.460  77.610  0.00  0.00            
ATOM    823  N   ALA X  56      43.210  48.680  75.730  0.00  0.00            
ATOM    824  H   ALA X  56      43.480  48.260  74.860  0.00  0.00            
ATOM    825  CA  ALA X  56      41.780  48.870  75.870  0.00  0.00            
ATOM    826  HA  ALA X  56      41.680  48.780  76.950  0.00  0.00            
ATOM    827  CB  ALA X  56      41.500  50.290  75.390  0.00  0.00            
ATOM    828  HB1 ALA X  56      40.450  50.520  75.560  0.00  0.00            
ATOM    829  HB2 ALA X  56      42.080  51.010  75.970  0.00  0.00            
ATOM    830  HB3 ALA X  56      41.700  50.350  74.320  0.00  0.00            
ATOM    831  C   ALA X  56      40.970  47.810  75.130  0.00  0.00            
ATOM    832  O   ALA X  56      41.200  47.500  73.970  0.00  0.00            
ATOM    833  N   LYS X  57      39.860  47.450  75.780  0.00  0.00            
ATOM    834  H   LYS X  57      39.590  47.830  76.680  0.00  0.00            
ATOM    835  CA  LYS X  57      38.850  46.510  75.330  0.00  0.00            
ATOM    836  HA  LYS X  57      39.360  45.600  75.000  0.00  0.00            
ATOM    837  CB  LYS X  57      38.210  45.890  76.570  0.00  0.00            
ATOM    838  HB1 LYS X  57      37.340  45.290  76.320  0.00  0.00            
ATOM    839  HB2 LYS X  57      37.880  46.730  77.190  0.00  0.00            
ATOM    840  CG  LYS X  57      39.090  45.050  77.480  0.00  0.00            
ATOM    841  HG1 LYS X  57      39.890  45.640  77.930  0.00  0.00            
ATOM    842  HG2 LYS X  57      39.660  44.210  77.090  0.00  0.00            
ATOM    843  CD  LYS X  57      38.290  44.610  78.700  0.00  0.00            
ATOM    844  HD1 LYS X  57      37.480  43.990  78.320  0.00  0.00            
ATOM    845  HD2 LYS X  57      37.830  45.440  79.230  0.00  0.00            
ATOM    846  CE  LYS X  57      39.270  43.960  79.680  0.00  0.00            
ATOM    847  HE1 LYS X  57      39.950  44.690  80.130  0.00  0.00            
ATOM    848  HE2 LYS X  57      39.920  43.310  79.110  0.00  0.00            
ATOM    849  NZ  LYS X  57      38.610  43.310  80.830  0.00  0.00            
ATOM    850  HZ1 LYS X  57      38.110  42.460  80.610  0.00  0.00            
ATOM    851  HZ2 LYS X  57      39.240  43.050  81.580  0.00  0.00            
ATOM    852  HZ3 LYS X  57      37.980  43.970  81.250  0.00  0.00            
ATOM    853  C   LYS X  57      37.940  46.930  74.190  0.00  0.00            
ATOM    854  O   LYS X  57      37.050  46.140  73.900  0.00  0.00            
ATOM    855  N   LYS X  58      38.160  48.120  73.630  0.00  0.00            
ATOM    856  H   LYS X  58      39.000  48.600  73.930  0.00  0.00            
ATOM    857  CA  LYS X  58      37.320  48.590  72.540  0.00  0.00            
ATOM    858  HA  LYS X  58      36.660  47.810  72.150  0.00  0.00            
ATOM    859  CB  LYS X  58      36.400  49.670  73.080  0.00  0.00            
ATOM    860  HB1 LYS X  58      35.760  49.240  73.850  0.00  0.00            
ATOM    861  HB2 LYS X  58      35.740  50.010  72.280  0.00  0.00            
ATOM    862  CG  LYS X  58      37.130  50.870  73.670  0.00  0.00            
ATOM    863  HG1 LYS X  58      37.230  51.580  72.850  0.00  0.00            
ATOM    864  HG2 LYS X  58      38.090  50.550  74.070  0.00  0.00            
ATOM    865  CD  LYS X  58      36.310  51.530  74.780  0.00  0.00            
ATOM    866  HD1 LYS X  58      36.900  52.270  75.330  0.00  0.00            
ATOM    867  HD2 LYS X  58      36.140  50.720  75.490  0.00  0.00            
ATOM    868  CE  LYS X  58      34.900  52.040  74.490  0.00  0.00            
ATOM    869  HE1 LYS X  58      34.570  51.350  73.710  0.00  0.00            
ATOM    870  HE2 LYS X  58      34.910  53.030  74.040  0.00  0.00            
ATOM    871  NZ  LYS X  58      34.040  52.130  75.670  0.00  0.00            
ATOM    872  HZ1 LYS X  58      33.790  51.200  75.970  0.00  0.00            
ATOM    873  HZ2 LYS X  58      34.490  52.750  76.330  0.00  0.00            
ATOM    874  HZ3 LYS X  58      33.150  52.530  75.410  0.00  0.00            
ATOM    875  C   LYS X  58      38.190  49.060  71.380  0.00  0.00            
ATOM    876  O   LYS X  58      39.310  49.490  71.650  0.00  0.00            
ATOM    877  N   PRO X  59      37.770  48.890  70.130  0.00  0.00            
ATOM    878  CD  PRO X  59      36.550  48.240  69.690  0.00  0.00            
ATOM    879  HD1 PRO X  59      35.640  48.420  70.260  0.00  0.00            
ATOM    880  HD2 PRO X  59      36.710  47.170  69.680  0.00  0.00            
ATOM    881  CG  PRO X  59      36.260  48.800  68.300  0.00  0.00            
ATOM    882  HG1 PRO X  59      35.550  49.630  68.330  0.00  0.00            
ATOM    883  HG2 PRO X  59      36.000  47.940  67.670  0.00  0.00            
ATOM    884  CB  PRO X  59      37.630  49.230  67.790  0.00  0.00            
ATOM    885  HB1 PRO X  59      37.440  50.140  67.230  0.00  0.00            
ATOM    886  HB2 PRO X  59      37.970  48.510  67.050  0.00  0.00            
ATOM    887  CA  PRO X  59      38.550  49.380  69.000  0.00  0.00            
ATOM    888  HA  PRO X  59      39.470  48.820  68.850  0.00  0.00            
ATOM    889  C   PRO X  59      38.930  50.840  69.210  0.00  0.00            
ATOM    890  O   PRO X  59      38.010  51.640  69.290  0.00  0.00            
ATOM    891  N   LYS X  60      40.210  51.150  69.420  0.00  0.00            
ATOM    892  H   LYS X  60      40.860  50.440  69.120  0.00  0.00            
ATOM    893  CA  LYS X  60      40.740  52.430  69.850  0.00  0.00            
ATOM    894  HA  LYS X  60      40.180  53.240  69.390  0.00  0.00            
ATOM    895  CB  LYS X  60      40.470  52.660  71.340  0.00  0.00            
ATOM    896  HB1 LYS X  60      41.180  52.000  71.830  0.00  0.00            
ATOM    897  HB2 LYS X  60      39.420  52.410  71.490  0.00  0.00            
ATOM    898  CG  LYS X  60      40.760  54.070  71.850  0.00  0.00            
ATOM    899  HG1 LYS X  60      40.200  54.760  71.220  0.00  0.00            
ATOM    900  HG2 LYS X  60      41.800  54.360  71.710  0.00  0.00            
ATOM    901  CD  LYS X  60      40.530  54.160  73.360  0.00  0.00            
ATOM    902  HD1 LYS X  60      41.200  53.510  73.930  0.00  0.00            
ATOM    903  HD2 LYS X  60      39.520  53.780  73.540  0.00  0.00            
ATOM    904  CE  LYS X  60      40.580  55.620  73.790  0.00  0.00            
ATOM    905  HE1 LYS X  60      39.810  56.230  73.330  0.00  0.00            
ATOM    906  HE2 LYS X  60      41.570  55.990  73.490  0.00  0.00            
ATOM    907  NZ  LYS X  60      40.600  55.800  75.250  0.00  0.00            
ATOM    908  HZ1 LYS X  60      41.180  55.110  75.700  0.00  0.00            
ATOM    909  HZ2 LYS X  60      40.860  56.740  75.530  0.00  0.00            
ATOM    910  HZ3 LYS X  60      39.700  55.590  75.650  0.00  0.00            
ATOM    911  C   LYS X  60      42.210  52.540  69.470  0.00  0.00            
ATOM    912  O   LYS X  60      42.870  51.500  69.400  0.00  0.00            
ATOM    913  N   LYS X  61      42.700  53.760  69.250  0.00  0.00            
ATOM    914  H   LYS X  61      42.040  54.520  69.240  0.00  0.00            
ATOM    915  CA  LYS X  61      44.070  54.000  68.830  0.00  0.00            
ATOM    916  HA  LYS X  61      44.520  53.030  68.620  0.00  0.00            
ATOM    917  CB  LYS X  61      44.110  54.830  67.560  0.00  0.00            
ATOM    918  HB1 LYS X  61      43.710  55.830  67.720  0.00  0.00            
ATOM    919  HB2 LYS X  61      43.470  54.280  66.890  0.00  0.00            
ATOM    920  CG  LYS X  61      45.520  54.990  67.000  0.00  0.00            
ATOM    921  HG1 LYS X  61      45.950  53.990  66.950  0.00  0.00            
ATOM    922  HG2 LYS X  61      46.150  55.580  67.670  0.00  0.00            
ATOM    923  CD  LYS X  61      45.680  55.720  65.660  0.00  0.00            
ATOM    924  HD1 LYS X  61      45.570  56.760  65.950  0.00  0.00            
ATOM    925  HD2 LYS X  61      44.920  55.310  64.990  0.00  0.00            
ATOM    926  CE  LYS X  61      47.100  55.580  65.120  0.00  0.00            
ATOM    927  HE1 LYS X  61      47.380  54.540  64.970  0.00  0.00            
ATOM    928  HE2 LYS X  61      47.680  56.060  65.900  0.00  0.00            
ATOM    929  NZ  LYS X  61      47.350  56.420  63.930  0.00  0.00            
ATOM    930  HZ1 LYS X  61      47.120  57.370  64.180  0.00  0.00            
ATOM    931  HZ2 LYS X  61      48.330  56.470  63.700  0.00  0.00            
ATOM    932  HZ3 LYS X  61      46.770  56.290  63.120  0.00  0.00            
ATOM    933  C   LYS X  61      44.950  54.710  69.850  0.00  0.00            
ATOM    934  O   LYS X  61      44.650  55.800  70.330  0.00  0.00            
ATOM    935  N   ASP X  62      46.020  54.020  70.270  0.00  0.00            
ATOM    936  H   ASP X  62      46.100  53.040  70.070  0.00  0.00            
ATOM    937  CA  ASP X  62      46.980  54.570  71.210  0.00  0.00            
ATOM    938  HA  ASP X  62      46.930  55.640  71.410  0.00  0.00            
ATOM    939  CB  ASP X  62      46.830  53.950  72.590  0.00  0.00            
ATOM    940  HB1 ASP X  62      45.880  54.240  73.050  0.00  0.00            
ATOM    941  HB2 ASP X  62      47.630  54.400  73.180  0.00  0.00            
ATOM    942  CG  ASP X  62      47.050  52.440  72.540  0.00  0.00            
ATOM    943  OD1 ASP X  62      46.170  51.710  72.040  0.00  0.00            
ATOM    944  OD2 ASP X  62      48.050  51.870  73.010  0.00  0.00            
ATOM    945  C   ASP X  62      48.350  54.370  70.580  0.00  0.00            
ATOM    946  O   ASP X  62      48.560  53.440  69.810  0.00  0.00            
ATOM    947  N   GLU X  63      49.380  55.140  70.950  0.00  0.00            
ATOM    948  H   GLU X  63      49.190  55.960  71.500  0.00  0.00            
ATOM    949  CA  GLU X  63      50.760  55.060  70.520  0.00  0.00            
ATOM    950  HA  GLU X  63      50.750  54.760  69.480  0.00  0.00            
ATOM    951  CB  GLU X  63      51.400  56.440  70.420  0.00  0.00            
ATOM    952  HB1 GLU X  63      52.440  56.310  70.110  0.00  0.00            
ATOM    953  HB2 GLU X  63      51.420  56.780  71.460  0.00  0.00            
ATOM    954  CG  GLU X  63      50.750  57.430  69.450  0.00  0.00            
ATOM    955  HG1 GLU X  63      51.250  58.390  69.600  0.00  0.00            
ATOM    956  HG2 GLU X  63      49.670  57.440  69.510  0.00  0.00            
ATOM    957  CD  GLU X  63      51.040  57.000  68.020  0.00  0.00            
ATOM    958  OE1 GLU X  63      50.110  57.120  67.190  0.00  0.00            
ATOM    959  OE2 GLU X  63      52.200  56.750  67.640  0.00  0.00            
ATOM    960  C   GLU X  63      51.600  54.130  71.400  0.00  0.00            
ATOM    961  O   GLU X  63      51.500  54.050  72.620  0.00  0.00            
ATOM    962  N   ARG X  64      52.510  53.370  70.780  0.00  0.00            
ATOM    963  H   ARG X  64      52.400  53.400  69.780  0.00  0.00            
ATOM    964  CA  ARG X  64      53.120  52.230  71.430  0.00  0.00            
ATOM    965  HA  ARG X  64      53.100  52.480  72.490  0.00  0.00            
ATOM    966  CB  ARG X  64      52.270  51.030  71.030  0.00  0.00            
ATOM    967  HB1 ARG X  64      52.700  50.180  71.570  0.00  0.00            
ATOM    968  HB2 ARG X  64      52.380  50.890  69.960  0.00  0.00            
ATOM    969  CG  ARG X  64      50.780  51.010  71.360  0.00  0.00            
ATOM    970  HG1 ARG X  64      50.390  51.990  71.100  0.00  0.00            
ATOM    971  HG2 ARG X  64      50.710  50.860  72.430  0.00  0.00            
ATOM    972  CD  ARG X  64      50.010  49.910  70.620  0.00  0.00            
ATOM    973  HD1 ARG X  64      50.430  48.930  70.830  0.00  0.00            
ATOM    974  HD2 ARG X  64      49.990  50.000  69.530  0.00  0.00            
ATOM    975  NE  ARG X  64      48.660  49.910  71.160  0.00  0.00            
ATOM    976  HE  ARG X  64      48.380  50.760  71.630  0.00  0.00            
ATOM    977  CZ  ARG X  64      47.740  48.940  71.000  0.00  0.00            
ATOM    978  NH1 ARG X  64      48.130  47.710  70.620  0.00  0.00            
ATOM    979 HH11 ARG X  64      49.090  47.490  70.420  0.00  0.00            
ATOM    980 HH12 ARG X  64      47.430  47.040  70.350  0.00  0.00            
ATOM    981  NH2 ARG X  64      46.460  49.130  71.340  0.00  0.00            
ATOM    982 HH21 ARG X  64      46.200  50.100  71.470  0.00  0.00            
ATOM    983 HH22 ARG X  64      45.760  48.480  71.020  0.00  0.00            
ATOM    984  C   ARG X  64      54.550  51.980  70.950  0.00  0.00            
ATOM    985  O   ARG X  64      55.000  52.670  70.040  0.00  0.00            
ATOM    986  N   GLY X  65      55.230  51.010  71.550  0.00  0.00            
ATOM    987  H   GLY X  65      54.940  50.510  72.380  0.00  0.00            
ATOM    988  CA  GLY X  65      56.460  50.480  71.000  0.00  0.00            
ATOM    989  HA1 GLY X  65      56.910  49.680  71.590  0.00  0.00            
ATOM    990  HA2 GLY X  65      57.130  51.340  70.950  0.00  0.00            
ATOM    991  C   GLY X  65      56.280  49.990  69.570  0.00  0.00            
ATOM    992  O   GLY X  65      55.170  49.670  69.150  0.00  0.00            
ATOM    993  N   ALA X  66      57.360  49.990  68.790  0.00  0.00            
ATOM    994  H   ALA X  66      58.250  50.000  69.270  0.00  0.00            
ATOM    995  CA  ALA X  66      57.350  49.610  67.390  0.00  0.00            
ATOM    996  HA  ALA X  66      56.410  49.120  67.110  0.00  0.00            
ATOM    997  CB  ALA X  66      57.410  50.900  66.590  0.00  0.00            
ATOM    998  HB1 ALA X  66      57.280  50.740  65.520  0.00  0.00            
ATOM    999  HB2 ALA X  66      56.640  51.610  66.890  0.00  0.00            
ATOM   1000  HB3 ALA X  66      58.350  51.360  66.880  0.00  0.00            
ATOM   1001  C   ALA X  66      58.480  48.640  67.070  0.00  0.00            
ATOM   1002  O   ALA X  66      59.540  48.730  67.680  0.00  0.00            
ATOM   1003  N   LEU X  67      58.290  47.810  66.040  0.00  0.00            
ATOM   1004  H   LEU X  67      57.510  47.960  65.410  0.00  0.00            
ATOM   1005  CA  LEU X  67      59.060  46.630  65.720  0.00  0.00            
ATOM   1006  HA  LEU X  67      59.340  46.190  66.670  0.00  0.00            
ATOM   1007  CB  LEU X  67      58.250  45.650  64.880  0.00  0.00            
ATOM   1008  HB1 LEU X  67      58.070  46.220  63.970  0.00  0.00            
ATOM   1009  HB2 LEU X  67      57.400  45.410  65.510  0.00  0.00            
ATOM   1010  CG  LEU X  67      58.760  44.280  64.440  0.00  0.00            
ATOM   1011  HG  LEU X  67      59.530  44.400  63.680  0.00  0.00            
ATOM   1012  CD1 LEU X  67      59.410  43.540  65.600  0.00  0.00            
ATOM   1013 HD11 LEU X  67      58.610  43.100  66.200  0.00  0.00            
ATOM   1014 HD12 LEU X  67      60.020  42.690  65.280  0.00  0.00            
ATOM   1015 HD13 LEU X  67      60.110  44.230  66.070  0.00  0.00            
ATOM   1016  CD2 LEU X  67      57.700  43.440  63.720  0.00  0.00            
ATOM   1017 HD21 LEU X  67      57.450  43.900  62.770  0.00  0.00            
ATOM   1018 HD22 LEU X  67      58.060  42.430  63.510  0.00  0.00            
ATOM   1019 HD23 LEU X  67      56.820  43.460  64.360  0.00  0.00            
ATOM   1020  C   LEU X  67      60.330  47.140  65.040  0.00  0.00            
ATOM   1021  O   LEU X  67      60.340  47.450  63.850  0.00  0.00            
ATOM   1022  N   VAL X  68      61.430  46.850  65.740  0.00  0.00            
ATOM   1023  H   VAL X  68      61.240  46.370  66.610  0.00  0.00            
ATOM   1024  CA  VAL X  68      62.770  46.680  65.240  0.00  0.00            
ATOM   1025  HA  VAL X  68      62.740  46.610  64.150  0.00  0.00            
ATOM   1026  CB  VAL X  68      63.730  47.770  65.710  0.00  0.00            
ATOM   1027  HB  VAL X  68      63.840  47.840  66.790  0.00  0.00            
ATOM   1028  CG1 VAL X  68      65.150  47.540  65.200  0.00  0.00            
ATOM   1029 HG11 VAL X  68      65.180  47.350  64.130  0.00  0.00            
ATOM   1030 HG12 VAL X  68      65.710  48.470  65.320  0.00  0.00            
ATOM   1031 HG13 VAL X  68      65.700  46.870  65.860  0.00  0.00            
ATOM   1032  CG2 VAL X  68      63.200  49.070  65.120  0.00  0.00            
ATOM   1033 HG21 VAL X  68      63.960  49.830  65.320  0.00  0.00            
ATOM   1034 HG22 VAL X  68      63.030  48.970  64.040  0.00  0.00            
ATOM   1035 HG23 VAL X  68      62.390  49.500  65.710  0.00  0.00            
ATOM   1036  C   VAL X  68      63.340  45.310  65.590  0.00  0.00            
ATOM   1037  O   VAL X  68      63.350  45.020  66.780  0.00  0.00            
ATOM   1038  N   ASN X  69      63.830  44.530  64.620  0.00  0.00            
ATOM   1039  H   ASN X  69      63.570  44.830  63.690  0.00  0.00            
ATOM   1040  CA  ASN X  69      64.180  43.140  64.850  0.00  0.00            
ATOM   1041  HA  ASN X  69      64.790  43.170  65.760  0.00  0.00            
ATOM   1042  CB  ASN X  69      62.940  42.290  65.110  0.00  0.00            
ATOM   1043  HB1 ASN X  69      62.320  42.190  64.210  0.00  0.00            
ATOM   1044  HB2 ASN X  69      62.350  42.720  65.920  0.00  0.00            
ATOM   1045  CG  ASN X  69      63.410  40.920  65.560  0.00  0.00            
ATOM   1046  OD1 ASN X  69      64.200  40.730  66.480  0.00  0.00            
ATOM   1047  ND2 ASN X  69      63.100  39.810  64.870  0.00  0.00            
ATOM   1048 HD21 ASN X  69      62.700  39.830  63.950  0.00  0.00            
ATOM   1049 HD22 ASN X  69      63.510  38.950  65.190  0.00  0.00            
ATOM   1050  C   ASN X  69      65.080  42.520  63.790  0.00  0.00            
ATOM   1051  O   ASN X  69      66.160  42.050  64.160  0.00  0.00            
ATOM   1052  N   ARG X  70      64.710  42.570  62.510  0.00  0.00            
ATOM   1053  H   ARG X  70      63.800  42.990  62.380  0.00  0.00            
ATOM   1054  CA  ARG X  70      65.420  41.960  61.400  0.00  0.00            
ATOM   1055  HA  ARG X  70      66.040  41.150  61.780  0.00  0.00            
ATOM   1056  CB  ARG X  70      64.350  41.340  60.500  0.00  0.00            
ATOM   1057  HB1 ARG X  70      63.690  42.140  60.170  0.00  0.00            
ATOM   1058  HB2 ARG X  70      63.870  40.590  61.130  0.00  0.00            
ATOM   1059  CG  ARG X  70      64.880  40.680  59.230  0.00  0.00            
ATOM   1060  HG1 ARG X  70      65.630  39.940  59.490  0.00  0.00            
ATOM   1061  HG2 ARG X  70      65.360  41.380  58.550  0.00  0.00            
ATOM   1062  CD  ARG X  70      63.800  40.060  58.350  0.00  0.00            
ATOM   1063  HD1 ARG X  70      63.030  40.770  58.080  0.00  0.00            
ATOM   1064  HD2 ARG X  70      63.340  39.200  58.830  0.00  0.00            
ATOM   1065  NE  ARG X  70      64.370  39.580  57.090  0.00  0.00            
ATOM   1066  HE  ARG X  70      65.210  39.030  57.220  0.00  0.00            
ATOM   1067  CZ  ARG X  70      64.280  40.220  55.920  0.00  0.00            
ATOM   1068  NH1 ARG X  70      63.630  41.370  55.680  0.00  0.00            
ATOM   1069 HH11 ARG X  70      63.420  42.010  56.430  0.00  0.00            
ATOM   1070 HH12 ARG X  70      63.800  41.730  54.750  0.00  0.00            
ATOM   1071  NH2 ARG X  70      65.020  39.770  54.890  0.00  0.00            
ATOM   1072 HH21 ARG X  70      65.480  38.890  55.060  0.00  0.00            
ATOM   1073 HH22 ARG X  70      64.970  40.160  53.960  0.00  0.00            
ATOM   1074  C   ARG X  70      66.390  42.940  60.760  0.00  0.00            
ATOM   1075  O   ARG X  70      66.180  44.150  60.760  0.00  0.00            
ATOM   1076  N   MET X  71      67.440  42.370  60.160  0.00  0.00            
ATOM   1077  H   MET X  71      67.500  41.400  60.430  0.00  0.00            
ATOM   1078  CA  MET X  71      68.500  43.020  59.420  0.00  0.00            
ATOM   1079  HA  MET X  71      68.260  44.020  59.080  0.00  0.00            
ATOM   1080  CB  MET X  71      69.840  43.050  60.150  0.00  0.00            
ATOM   1081  HB1 MET X  71      70.120  42.000  60.260  0.00  0.00            
ATOM   1082  HB2 MET X  71      69.730  43.380  61.180  0.00  0.00            
ATOM   1083  CG  MET X  71      70.990  43.750  59.430  0.00  0.00            
ATOM   1084  HG1 MET X  71      70.560  44.690  59.080  0.00  0.00            
ATOM   1085  HG2 MET X  71      71.250  43.130  58.570  0.00  0.00            
ATOM   1086  SD  MET X  71      72.530  44.040  60.340  0.00  0.00            
ATOM   1087  CE  MET X  71      72.220  45.500  61.350  0.00  0.00            
ATOM   1088  HE1 MET X  71      73.130  45.700  61.910  0.00  0.00            
ATOM   1089  HE2 MET X  71      72.070  46.380  60.720  0.00  0.00            
ATOM   1090  HE3 MET X  71      71.320  45.310  61.940  0.00  0.00            
ATOM   1091  C   MET X  71      68.710  42.220  58.140  0.00  0.00            
ATOM   1092  O   MET X  71      68.580  42.840  57.090  0.00  0.00            
ATOM   1093  N   GLY X  72      68.910  40.900  58.220  0.00  0.00            
ATOM   1094  H   GLY X  72      68.990  40.440  59.110  0.00  0.00            
ATOM   1095  CA  GLY X  72      68.840  39.990  57.090  0.00  0.00            
ATOM   1096  HA1 GLY X  72      68.000  40.250  56.450  0.00  0.00            
ATOM   1097  HA2 GLY X  72      68.790  39.000  57.550  0.00  0.00            
ATOM   1098  C   GLY X  72      70.040  40.020  56.160  0.00  0.00            
ATOM   1099  O   GLY X  72      70.390  38.940  55.660  0.00  0.00            
ATOM   1100  N   VAL X  73      70.630  41.190  55.920  0.00  0.00            
ATOM   1101  H   VAL X  73      70.110  41.930  56.370  0.00  0.00            
ATOM   1102  CA  VAL X  73      71.800  41.400  55.100  0.00  0.00            
ATOM   1103  HA  VAL X  73      72.100  40.490  54.580  0.00  0.00            
ATOM   1104  CB  VAL X  73      71.420  42.320  53.940  0.00  0.00            
ATOM   1105  HB  VAL X  73      72.250  42.570  53.280  0.00  0.00            
ATOM   1106  CG1 VAL X  73      70.430  41.540  53.080  0.00  0.00            
ATOM   1107 HG11 VAL X  73      69.580  41.240  53.700  0.00  0.00            
ATOM   1108 HG12 VAL X  73      70.060  42.210  52.300  0.00  0.00            
ATOM   1109 HG13 VAL X  73      70.910  40.710  52.540  0.00  0.00            
ATOM   1110  CG2 VAL X  73      70.740  43.620  54.370  0.00  0.00            
ATOM   1111 HG21 VAL X  73      70.440  44.140  53.460  0.00  0.00            
ATOM   1112 HG22 VAL X  73      69.790  43.460  54.860  0.00  0.00            
ATOM   1113 HG23 VAL X  73      71.350  44.210  55.060  0.00  0.00            
ATOM   1114  C   VAL X  73      73.010  41.910  55.870  0.00  0.00            
ATOM   1115  O   VAL X  73      72.950  42.470  56.960  0.00  0.00            
ATOM   1116  N   ASP X  74      74.200  41.720  55.290  0.00  0.00            
ATOM   1117  H   ASP X  74      74.260  41.210  54.420  0.00  0.00            
ATOM   1118  CA  ASP X  74      75.450  42.260  55.780  0.00  0.00            
ATOM   1119  HA  ASP X  74      75.590  41.850  56.780  0.00  0.00            
ATOM   1120  CB  ASP X  74      76.540  41.520  54.990  0.00  0.00            
ATOM   1121  HB1 ASP X  74      76.400  41.730  53.930  0.00  0.00            
ATOM   1122  HB2 ASP X  74      76.560  40.480  55.310  0.00  0.00            
ATOM   1123  CG  ASP X  74      77.890  42.060  55.420  0.00  0.00            
ATOM   1124  OD1 ASP X  74      78.610  41.430  56.230  0.00  0.00            
ATOM   1125  OD2 ASP X  74      78.330  43.120  54.920  0.00  0.00            
ATOM   1126  C   ASP X  74      75.380  43.770  55.870  0.00  0.00            
ATOM   1127  O   ASP X  74      74.730  44.380  55.020  0.00  0.00            
ATOM   1128  N   PRO X  75      76.080  44.430  56.800  0.00  0.00            
ATOM   1129  CD  PRO X  75      76.480  43.840  58.060  0.00  0.00            
ATOM   1130  HD1 PRO X  75      77.400  43.250  58.010  0.00  0.00            
ATOM   1131  HD2 PRO X  75      75.690  43.150  58.330  0.00  0.00            
ATOM   1132  CG  PRO X  75      76.720  44.980  59.040  0.00  0.00            
ATOM   1133  HG1 PRO X  75      77.460  44.690  59.790  0.00  0.00            
ATOM   1134  HG2 PRO X  75      75.780  45.100  59.580  0.00  0.00            
ATOM   1135  CB  PRO X  75      77.090  46.120  58.100  0.00  0.00            
ATOM   1136  HB1 PRO X  75      78.150  46.090  57.830  0.00  0.00            
ATOM   1137  HB2 PRO X  75      76.840  47.060  58.610  0.00  0.00            
ATOM   1138  CA  PRO X  75      76.240  45.870  56.870  0.00  0.00            
ATOM   1139  HA  PRO X  75      75.210  46.190  57.020  0.00  0.00            
ATOM   1140  C   PRO X  75      76.780  46.570  55.630  0.00  0.00            
ATOM   1141  O   PRO X  75      76.540  47.760  55.460  0.00  0.00            
ATOM   1142  N   TRP X  76      77.410  45.920  54.650  0.00  0.00            
ATOM   1143  H   TRP X  76      77.690  44.960  54.820  0.00  0.00            
ATOM   1144  CA  TRP X  76      77.630  46.480  53.330  0.00  0.00            
ATOM   1145  HA  TRP X  76      78.200  47.400  53.430  0.00  0.00            
ATOM   1146  CB  TRP X  76      78.640  45.530  52.690  0.00  0.00            
ATOM   1147  HB1 TRP X  76      78.080  44.680  52.290  0.00  0.00            
ATOM   1148  HB2 TRP X  76      79.240  45.160  53.510  0.00  0.00            
ATOM   1149  CG  TRP X  76      79.490  46.040  51.570  0.00  0.00            
ATOM   1150  CD1 TRP X  76      80.580  46.800  51.810  0.00  0.00            
ATOM   1151  HD1 TRP X  76      81.110  47.060  52.710  0.00  0.00            
ATOM   1152  NE1 TRP X  76      81.170  47.010  50.580  0.00  0.00            
ATOM   1153  HE1 TRP X  76      82.050  47.510  50.530  0.00  0.00            
ATOM   1154  CE2 TRP X  76      80.340  46.680  49.530  0.00  0.00            
ATOM   1155  CZ2 TRP X  76      80.490  46.860  48.150  0.00  0.00            
ATOM   1156  HZ2 TRP X  76      81.300  47.450  47.740  0.00  0.00            
ATOM   1157  CH2 TRP X  76      79.550  46.280  47.290  0.00  0.00            
ATOM   1158  HH2 TRP X  76      79.570  46.430  46.230  0.00  0.00            
ATOM   1159  CZ3 TRP X  76      78.530  45.520  47.880  0.00  0.00            
ATOM   1160  HZ3 TRP X  76      77.750  45.080  47.270  0.00  0.00            
ATOM   1161  CE3 TRP X  76      78.410  45.280  49.250  0.00  0.00            
ATOM   1162  HE3 TRP X  76      77.550  44.710  49.570  0.00  0.00            
ATOM   1163  CD2 TRP X  76      79.300  45.930  50.120  0.00  0.00            
ATOM   1164  C   TRP X  76      76.390  46.700  52.480  0.00  0.00            
ATOM   1165  O   TRP X  76      76.530  47.160  51.340  0.00  0.00            
ATOM   1166  N   HIE X  77      75.220  46.190  52.880  0.00  0.00            
ATOM   1167  H   HIE X  77      75.230  45.630  53.720  0.00  0.00            
ATOM   1168  CA  HIE X  77      74.010  46.240  52.080  0.00  0.00            
ATOM   1169  HA  HIE X  77      74.030  46.960  51.260  0.00  0.00            
ATOM   1170  CB  HIE X  77      73.650  44.820  51.650  0.00  0.00            
ATOM   1171  HB1 HIE X  77      72.620  44.800  51.300  0.00  0.00            
ATOM   1172  HB2 HIE X  77      73.740  44.190  52.530  0.00  0.00            
ATOM   1173  CG  HIE X  77      74.500  44.180  50.580  0.00  0.00            
ATOM   1174  ND1 HIE X  77      74.100  43.960  49.270  0.00  0.00            
ATOM   1175  CE1 HIE X  77      74.980  43.150  48.670  0.00  0.00            
ATOM   1176  HE1 HIE X  77      74.970  42.820  47.640  0.00  0.00            
ATOM   1177  NE2 HIE X  77      75.860  42.760  49.610  0.00  0.00            
ATOM   1178  HE2 HIE X  77      76.520  42.020  49.430  0.00  0.00            
ATOM   1179  CD2 HIE X  77      75.530  43.310  50.830  0.00  0.00            
ATOM   1180  HD2 HIE X  77      75.880  43.060  51.820  0.00  0.00            
ATOM   1181  C   HIE X  77      72.850  46.720  52.930  0.00  0.00            
ATOM   1182  O   HIE X  77      71.770  47.030  52.430  0.00  0.00            
ATOM   1183  N   ASN X  78      72.920  46.770  54.260  0.00  0.00            
ATOM   1184  H   ASN X  78      73.720  46.320  54.670  0.00  0.00            
ATOM   1185  CA  ASN X  78      71.800  47.130  55.110  0.00  0.00            
ATOM   1186  HA  ASN X  78      71.010  46.380  55.010  0.00  0.00            
ATOM   1187  CB  ASN X  78      72.280  46.910  56.540  0.00  0.00            
ATOM   1188  HB1 ASN X  78      73.040  47.650  56.800  0.00  0.00            
ATOM   1189  HB2 ASN X  78      72.770  45.940  56.560  0.00  0.00            
ATOM   1190  CG  ASN X  78      71.160  46.890  57.570  0.00  0.00            
ATOM   1191  OD1 ASN X  78      70.100  46.320  57.310  0.00  0.00            
ATOM   1192  ND2 ASN X  78      71.290  47.600  58.690  0.00  0.00            
ATOM   1193 HD21 ASN X  78      72.050  48.250  58.810  0.00  0.00            
ATOM   1194 HD22 ASN X  78      70.620  47.570  59.440  0.00  0.00            
ATOM   1195  C   ASN X  78      71.280  48.550  54.930  0.00  0.00            
ATOM   1196  O   ASN X  78      70.070  48.790  54.950  0.00  0.00            
ATOM   1197  N   TRP X  79      72.160  49.480  54.560  0.00  0.00            
ATOM   1198  H   TRP X  79      73.070  49.080  54.420  0.00  0.00            
ATOM   1199  CA  TRP X  79      71.840  50.850  54.190  0.00  0.00            
ATOM   1200  HA  TRP X  79      71.390  51.310  55.070  0.00  0.00            
ATOM   1201  CB  TRP X  79      73.140  51.580  53.850  0.00  0.00            
ATOM   1202  HB1 TRP X  79      73.720  51.640  54.770  0.00  0.00            
ATOM   1203  HB2 TRP X  79      72.810  52.560  53.510  0.00  0.00            
ATOM   1204  CG  TRP X  79      74.020  50.960  52.820  0.00  0.00            
ATOM   1205  CD1 TRP X  79      74.990  50.060  53.100  0.00  0.00            
ATOM   1206  HD1 TRP X  79      75.250  49.670  54.080  0.00  0.00            
ATOM   1207  NE1 TRP X  79      75.620  49.760  51.910  0.00  0.00            
ATOM   1208  HE1 TRP X  79      76.330  49.050  51.850  0.00  0.00            
ATOM   1209  CE2 TRP X  79      75.130  50.420  50.800  0.00  0.00            
ATOM   1210  CZ2 TRP X  79      75.400  50.400  49.430  0.00  0.00            
ATOM   1211  HZ2 TRP X  79      76.080  49.740  48.910  0.00  0.00            
ATOM   1212  CH2 TRP X  79      74.690  51.200  48.520  0.00  0.00            
ATOM   1213  HH2 TRP X  79      74.850  51.080  47.460  0.00  0.00            
ATOM   1214  CZ3 TRP X  79      73.760  52.080  49.090  0.00  0.00            
ATOM   1215  HZ3 TRP X  79      73.120  52.580  48.380  0.00  0.00            
ATOM   1216  CE3 TRP X  79      73.430  52.000  50.450  0.00  0.00            
ATOM   1217  HE3 TRP X  79      72.530  52.480  50.810  0.00  0.00            
ATOM   1218  CD2 TRP X  79      74.130  51.230  51.390  0.00  0.00            
ATOM   1219  C   TRP X  79      70.870  51.000  53.030  0.00  0.00            
ATOM   1220  O   TRP X  79      70.140  52.000  52.970  0.00  0.00            
ATOM   1221  N   GLU X  80      70.680  50.050  52.120  0.00  0.00            
ATOM   1222  H   GLU X  80      71.320  49.270  52.190  0.00  0.00            
ATOM   1223  CA  GLU X  80      69.600  50.000  51.150  0.00  0.00            
ATOM   1224  HA  GLU X  80      69.550  50.910  50.550  0.00  0.00            
ATOM   1225  CB  GLU X  80      69.850  48.860  50.180  0.00  0.00            
ATOM   1226  HB1 GLU X  80      69.110  48.910  49.380  0.00  0.00            
ATOM   1227  HB2 GLU X  80      69.750  47.880  50.650  0.00  0.00            
ATOM   1228  CG  GLU X  80      71.170  49.070  49.450  0.00  0.00            
ATOM   1229  HG1 GLU X  80      72.000  49.110  50.160  0.00  0.00            
ATOM   1230  HG2 GLU X  80      71.100  50.020  48.900  0.00  0.00            
ATOM   1231  CD  GLU X  80      71.510  47.980  48.440  0.00  0.00            
ATOM   1232  OE1 GLU X  80      71.580  48.320  47.240  0.00  0.00            
ATOM   1233  OE2 GLU X  80      71.650  46.790  48.790  0.00  0.00            
ATOM   1234  C   GLU X  80      68.230  49.710  51.750  0.00  0.00            
ATOM   1235  O   GLU X  80      67.180  49.860  51.130  0.00  0.00            
ATOM   1236  N   ALA X  81      68.120  49.350  53.030  0.00  0.00            
ATOM   1237  H   ALA X  81      69.000  49.320  53.540  0.00  0.00            
ATOM   1238  CA  ALA X  81      66.950  48.820  53.690  0.00  0.00            
ATOM   1239  HA  ALA X  81      66.110  48.910  53.000  0.00  0.00            
ATOM   1240  CB  ALA X  81      67.250  47.320  53.780  0.00  0.00            
ATOM   1241  HB1 ALA X  81      66.400  46.850  54.270  0.00  0.00            
ATOM   1242  HB2 ALA X  81      67.650  46.940  52.840  0.00  0.00            
ATOM   1243  HB3 ALA X  81      68.080  47.220  54.470  0.00  0.00            
ATOM   1244  C   ALA X  81      66.440  49.440  54.980  0.00  0.00            
ATOM   1245  O   ALA X  81      65.520  48.880  55.580  0.00  0.00            
ATOM   1246  N   HIE X  82      66.860  50.670  55.280  0.00  0.00            
ATOM   1247  H   HIE X  82      67.340  51.230  54.590  0.00  0.00            
ATOM   1248  CA  HIE X  82      66.350  51.450  56.390  0.00  0.00            
ATOM   1249  HA  HIE X  82      66.130  50.850  57.270  0.00  0.00            
ATOM   1250  CB  HIE X  82      67.370  52.520  56.780  0.00  0.00            
ATOM   1251  HB1 HIE X  82      66.900  53.250  57.450  0.00  0.00            
ATOM   1252  HB2 HIE X  82      67.660  53.050  55.880  0.00  0.00            
ATOM   1253  CG  HIE X  82      68.500  51.890  57.550  0.00  0.00            
ATOM   1254  ND1 HIE X  82      68.690  51.930  58.930  0.00  0.00            
ATOM   1255  CE1 HIE X  82      69.820  51.290  59.210  0.00  0.00            
ATOM   1256  HE1 HIE X  82      70.220  50.990  60.170  0.00  0.00            
ATOM   1257  NE2 HIE X  82      70.280  50.710  58.090  0.00  0.00            
ATOM   1258  HE2 HIE X  82      71.100  50.130  58.030  0.00  0.00            
ATOM   1259  CD2 HIE X  82      69.510  51.130  57.020  0.00  0.00            
ATOM   1260  HD2 HIE X  82      69.700  50.930  55.980  0.00  0.00            
ATOM   1261  C   HIE X  82      65.010  52.100  56.060  0.00  0.00            
ATOM   1262  O   HIE X  82      64.930  52.860  55.090  0.00  0.00            
ATOM   1263  N   TYR X  83      63.960  51.970  56.870  0.00  0.00            
ATOM   1264  H   TYR X  83      64.010  51.270  57.590  0.00  0.00            
ATOM   1265  CA  TYR X  83      62.720  52.720  56.860  0.00  0.00            
ATOM   1266  HA  TYR X  83      62.880  53.730  56.470  0.00  0.00            
ATOM   1267  CB  TYR X  83      61.720  52.030  55.930  0.00  0.00            
ATOM   1268  HB1 TYR X  83      61.950  52.180  54.880  0.00  0.00            
ATOM   1269  HB2 TYR X  83      60.820  52.630  56.020  0.00  0.00            
ATOM   1270  CG  TYR X  83      61.410  50.620  56.360  0.00  0.00            
ATOM   1271  CD1 TYR X  83      60.520  50.350  57.400  0.00  0.00            
ATOM   1272  HD1 TYR X  83      59.980  51.160  57.880  0.00  0.00            
ATOM   1273  CE1 TYR X  83      60.250  49.040  57.820  0.00  0.00            
ATOM   1274  HE1 TYR X  83      59.560  48.800  58.610  0.00  0.00            
ATOM   1275  CZ  TYR X  83      60.950  47.980  57.200  0.00  0.00            
ATOM   1276  OH  TYR X  83      60.770  46.700  57.610  0.00  0.00            
ATOM   1277  HH  TYR X  83      61.150  46.120  56.950  0.00  0.00            
ATOM   1278  CE2 TYR X  83      61.730  48.220  56.040  0.00  0.00            
ATOM   1279  HE2 TYR X  83      62.180  47.400  55.510  0.00  0.00            
ATOM   1280  CD2 TYR X  83      62.020  49.540  55.700  0.00  0.00            
ATOM   1281  HD2 TYR X  83      62.790  49.800  54.990  0.00  0.00            
ATOM   1282  C   TYR X  83      62.250  53.030  58.270  0.00  0.00            
ATOM   1283  O   TYR X  83      62.640  52.350  59.220  0.00  0.00            
ATOM   1284  N   GLU X  84      61.320  53.970  58.450  0.00  0.00            
ATOM   1285  H   GLU X  84      61.120  54.500  57.620  0.00  0.00            
ATOM   1286  CA  GLU X  84      60.770  54.360  59.740  0.00  0.00            
ATOM   1287  HA  GLU X  84      61.560  54.490  60.480  0.00  0.00            
ATOM   1288  CB  GLU X  84      60.090  55.720  59.650  0.00  0.00            
ATOM   1289  HB1 GLU X  84      59.440  55.800  60.520  0.00  0.00            
ATOM   1290  HB2 GLU X  84      59.390  55.760  58.810  0.00  0.00            
ATOM   1291  CG  GLU X  84      61.110  56.860  59.710  0.00  0.00            
ATOM   1292  HG1 GLU X  84      61.780  56.820  58.850  0.00  0.00            
ATOM   1293  HG2 GLU X  84      61.690  56.760  60.630  0.00  0.00            
ATOM   1294  CD  GLU X  84      60.530  58.270  59.780  0.00  0.00            
ATOM   1295  OE1 GLU X  84      60.820  59.060  58.860  0.00  0.00            
ATOM   1296  OE2 GLU X  84      59.960  58.670  60.820  0.00  0.00            
ATOM   1297  C   GLU X  84      59.750  53.370  60.280  0.00  0.00            
ATOM   1298  O   GLU X  84      58.970  52.800  59.530  0.00  0.00            
ATOM   1299  N   VAL X  85      59.610  53.140  61.590  0.00  0.00            
ATOM   1300  H   VAL X  85      60.290  53.590  62.200  0.00  0.00            
ATOM   1301  CA  VAL X  85      58.730  52.270  62.340  0.00  0.00            
ATOM   1302  HA  VAL X  85      58.020  51.780  61.670  0.00  0.00            
ATOM   1303  CB  VAL X  85      59.520  51.090  62.900  0.00  0.00            
ATOM   1304  HB  VAL X  85      58.820  50.420  63.400  0.00  0.00            
ATOM   1305  CG1 VAL X  85      60.240  50.260  61.830  0.00  0.00            
ATOM   1306 HG11 VAL X  85      60.790  50.880  61.120  0.00  0.00            
ATOM   1307 HG12 VAL X  85      60.980  49.580  62.250  0.00  0.00            
ATOM   1308 HG13 VAL X  85      59.410  49.790  61.310  0.00  0.00            
ATOM   1309  CG2 VAL X  85      60.560  51.390  63.970  0.00  0.00            
ATOM   1310 HG21 VAL X  85      60.060  51.620  64.910  0.00  0.00            
ATOM   1311 HG22 VAL X  85      61.310  50.620  64.160  0.00  0.00            
ATOM   1312 HG23 VAL X  85      61.180  52.260  63.740  0.00  0.00            
ATOM   1313  C   VAL X  85      57.840  52.960  63.350  0.00  0.00            
ATOM   1314  O   VAL X  85      56.770  52.430  63.640  0.00  0.00            
ATOM   1315  N   LEU X  86      58.150  54.220  63.660  0.00  0.00            
ATOM   1316  H   LEU X  86      59.020  54.540  63.250  0.00  0.00            
ATOM   1317  CA  LEU X  86      57.240  55.170  64.270  0.00  0.00            
ATOM   1318  HA  LEU X  86      57.830  56.080  64.410  0.00  0.00            
ATOM   1319  CB  LEU X  86      56.130  55.460  63.270  0.00  0.00            
ATOM   1320  HB1 LEU X  86      55.560  56.330  63.600  0.00  0.00            
ATOM   1321  HB2 LEU X  86      55.510  54.560  63.320  0.00  0.00            
ATOM   1322  CG  LEU X  86      56.470  55.660  61.800  0.00  0.00            
ATOM   1323  HG  LEU X  86      57.290  55.040  61.430  0.00  0.00            
ATOM   1324  CD1 LEU X  86      55.310  55.320  60.880  0.00  0.00            
ATOM   1325 HD11 LEU X  86      55.530  55.760  59.900  0.00  0.00            
ATOM   1326 HD12 LEU X  86      55.140  54.260  60.720  0.00  0.00            
ATOM   1327 HD13 LEU X  86      54.370  55.790  61.170  0.00  0.00            
ATOM   1328  CD2 LEU X  86      56.860  57.090  61.450  0.00  0.00            
ATOM   1329 HD21 LEU X  86      57.790  57.320  61.980  0.00  0.00            
ATOM   1330 HD22 LEU X  86      57.170  57.200  60.410  0.00  0.00            
ATOM   1331 HD23 LEU X  86      56.110  57.830  61.720  0.00  0.00            
ATOM   1332  C   LEU X  86      56.730  54.800  65.660  0.00  0.00            
ATOM   1333  O   LEU X  86      55.530  54.740  65.900  0.00  0.00            
ATOM   1334  N   PRO X  87      57.590  54.650  66.660  0.00  0.00            
ATOM   1335  CD  PRO X  87      59.040  54.630  66.550  0.00  0.00            
ATOM   1336  HD1 PRO X  87      59.430  55.540  66.080  0.00  0.00            
ATOM   1337  HD2 PRO X  87      59.400  53.770  66.000  0.00  0.00            
ATOM   1338  CG  PRO X  87      59.500  54.530  68.000  0.00  0.00            
ATOM   1339  HG1 PRO X  87      59.570  55.570  68.330  0.00  0.00            
ATOM   1340  HG2 PRO X  87      60.400  53.920  68.090  0.00  0.00            
ATOM   1341  CB  PRO X  87      58.340  53.860  68.720  0.00  0.00            
ATOM   1342  HB1 PRO X  87      58.240  54.060  69.780  0.00  0.00            
ATOM   1343  HB2 PRO X  87      58.290  52.800  68.470  0.00  0.00            
ATOM   1344  CA  PRO X  87      57.100  54.420  68.010  0.00  0.00            
ATOM   1345  HA  PRO X  87      56.310  53.680  68.110  0.00  0.00            
ATOM   1346  C   PRO X  87      56.620  55.680  68.700  0.00  0.00            
ATOM   1347  O   PRO X  87      57.180  56.750  68.440  0.00  0.00            
ATOM   1348  N   GLY X  88      55.680  55.640  69.650  0.00  0.00            
ATOM   1349  H   GLY X  88      55.270  54.770  69.970  0.00  0.00            
ATOM   1350  CA  GLY X  88      55.190  56.840  70.300  0.00  0.00            
ATOM   1351  HA1 GLY X  88      54.410  56.510  70.980  0.00  0.00            
ATOM   1352  HA2 GLY X  88      54.710  57.480  69.570  0.00  0.00            
ATOM   1353  C   GLY X  88      56.200  57.610  71.150  0.00  0.00            
ATOM   1354  O   GLY X  88      57.010  56.970  71.820  0.00  0.00            
ATOM   1355  N   LYS X  89      56.100  58.940  71.230  0.00  0.00            
ATOM   1356  H   LYS X  89      55.420  59.400  70.640  0.00  0.00            
ATOM   1357  CA  LYS X  89      56.900  59.720  72.150  0.00  0.00            
ATOM   1358  HA  LYS X  89      57.200  59.050  72.950  0.00  0.00            
ATOM   1359  CB  LYS X  89      58.170  60.230  71.470  0.00  0.00            
ATOM   1360  HB1 LYS X  89      57.890  60.840  70.610  0.00  0.00            
ATOM   1361  HB2 LYS X  89      58.730  59.370  71.130  0.00  0.00            
ATOM   1362  CG  LYS X  89      59.060  61.150  72.300  0.00  0.00            
ATOM   1363  HG1 LYS X  89      59.210  60.660  73.260  0.00  0.00            
ATOM   1364  HG2 LYS X  89      58.550  62.080  72.540  0.00  0.00            
ATOM   1365  CD  LYS X  89      60.250  61.560  71.430  0.00  0.00            
ATOM   1366  HD1 LYS X  89      59.910  62.160  70.590  0.00  0.00            
ATOM   1367  HD2 LYS X  89      60.860  60.720  71.120  0.00  0.00            
ATOM   1368  CE  LYS X  89      61.110  62.530  72.240  0.00  0.00            
ATOM   1369  HE1 LYS X  89      61.400  61.870  73.060  0.00  0.00            
ATOM   1370  HE2 LYS X  89      60.500  63.320  72.660  0.00  0.00            
ATOM   1371  NZ  LYS X  89      62.290  63.020  71.500  0.00  0.00            
ATOM   1372  HZ1 LYS X  89      62.870  62.270  71.160  0.00  0.00            
ATOM   1373  HZ2 LYS X  89      62.020  63.620  70.730  0.00  0.00            
ATOM   1374  HZ3 LYS X  89      62.830  63.530  72.190  0.00  0.00            
ATOM   1375  C   LYS X  89      56.230  60.770  73.030  0.00  0.00            
ATOM   1376  O   LYS X  89      56.380  60.790  74.250  0.00  0.00            
ATOM   1377  N   GLU X  90      55.260  61.460  72.420  0.00  0.00            
ATOM   1378  H   GLU X  90      55.140  61.260  71.440  0.00  0.00            
ATOM   1379  CA  GLU X  90      54.430  62.470  73.050  0.00  0.00            
ATOM   1380  HA  GLU X  90      54.990  62.900  73.870  0.00  0.00            
ATOM   1381  CB  GLU X  90      54.170  63.680  72.160  0.00  0.00            
ATOM   1382  HB1 GLU X  90      53.410  64.240  72.710  0.00  0.00            
ATOM   1383  HB2 GLU X  90      53.730  63.380  71.210  0.00  0.00            
ATOM   1384  CG  GLU X  90      55.330  64.620  71.880  0.00  0.00            
ATOM   1385  HG1 GLU X  90      55.040  65.440  71.220  0.00  0.00            
ATOM   1386  HG2 GLU X  90      56.090  64.000  71.400  0.00  0.00            
ATOM   1387  CD  GLU X  90      55.780  65.320  73.160  0.00  0.00            
ATOM   1388  OE1 GLU X  90      54.930  66.050  73.720  0.00  0.00            
ATOM   1389  OE2 GLU X  90      56.970  65.420  73.550  0.00  0.00            
ATOM   1390  C   GLU X  90      53.190  61.840  73.660  0.00  0.00            
ATOM   1391  O   GLU X  90      52.480  61.130  72.930  0.00  0.00            
ATOM   1392  N   LYS X  91      52.770  62.050  74.910  0.00  0.00            
ATOM   1393  H   LYS X  91      53.200  62.860  75.340  0.00  0.00            
ATOM   1394  CA  LYS X  91      51.760  61.320  75.650  0.00  0.00            
ATOM   1395  HA  LYS X  91      51.790  60.250  75.410  0.00  0.00            
ATOM   1396  CB  LYS X  91      51.990  61.310  77.160  0.00  0.00            
ATOM   1397  HB1 LYS X  91      51.040  61.170  77.680  0.00  0.00            
ATOM   1398  HB2 LYS X  91      52.370  62.230  77.590  0.00  0.00            
ATOM   1399  CG  LYS X  91      52.890  60.200  77.700  0.00  0.00            
ATOM   1400  HG1 LYS X  91      53.820  60.170  77.150  0.00  0.00            
ATOM   1401  HG2 LYS X  91      52.360  59.250  77.670  0.00  0.00            
ATOM   1402  CD  LYS X  91      53.240  60.300  79.190  0.00  0.00            
ATOM   1403  HD1 LYS X  91      52.320  60.220  79.760  0.00  0.00            
ATOM   1404  HD2 LYS X  91      53.620  61.310  79.290  0.00  0.00            
ATOM   1405  CE  LYS X  91      54.210  59.220  79.670  0.00  0.00            
ATOM   1406  HE1 LYS X  91      54.080  58.330  79.070  0.00  0.00            
ATOM   1407  HE2 LYS X  91      54.050  58.930  80.710  0.00  0.00            
ATOM   1408  NZ  LYS X  91      55.610  59.660  79.540  0.00  0.00            
ATOM   1409  HZ1 LYS X  91      55.690  60.080  78.630  0.00  0.00            
ATOM   1410  HZ2 LYS X  91      55.910  60.150  80.370  0.00  0.00            
ATOM   1411  HZ3 LYS X  91      56.240  58.890  79.360  0.00  0.00            
ATOM   1412  C   LYS X  91      50.360  61.740  75.240  0.00  0.00            
ATOM   1413  O   LYS X  91      49.420  60.950  75.290  0.00  0.00            
ATOM   1414  N   VAL X  92      50.190  62.980  74.770  0.00  0.00            
ATOM   1415  H   VAL X  92      51.060  63.450  74.560  0.00  0.00            
ATOM   1416  CA  VAL X  92      48.970  63.630  74.340  0.00  0.00            
ATOM   1417  HA  VAL X  92      48.280  63.400  75.150  0.00  0.00            
ATOM   1418  CB  VAL X  92      49.030  65.150  74.440  0.00  0.00            
ATOM   1419  HB  VAL X  92      48.030  65.460  74.110  0.00  0.00            
ATOM   1420  CG1 VAL X  92      49.270  65.670  75.850  0.00  0.00            
ATOM   1421 HG11 VAL X  92      48.590  65.240  76.590  0.00  0.00            
ATOM   1422 HG12 VAL X  92      50.260  65.330  76.150  0.00  0.00            
ATOM   1423 HG13 VAL X  92      49.330  66.760  75.870  0.00  0.00            
ATOM   1424  CG2 VAL X  92      49.980  65.690  73.380  0.00  0.00            
ATOM   1425 HG21 VAL X  92      50.960  65.200  73.420  0.00  0.00            
ATOM   1426 HG22 VAL X  92      49.530  65.450  72.410  0.00  0.00            
ATOM   1427 HG23 VAL X  92      50.140  66.770  73.450  0.00  0.00            
ATOM   1428  C   VAL X  92      48.330  63.150  73.050  0.00  0.00            
ATOM   1429  O   VAL X  92      47.150  63.400  72.830  0.00  0.00            
ATOM   1430  N   VAL X  93      49.030  62.370  72.210  0.00  0.00            
ATOM   1431  H   VAL X  93      50.030  62.350  72.370  0.00  0.00            
ATOM   1432  CA  VAL X  93      48.590  61.800  70.960  0.00  0.00            
ATOM   1433  HA  VAL X  93      48.130  62.610  70.390  0.00  0.00            
ATOM   1434  CB  VAL X  93      49.730  61.290  70.070  0.00  0.00            
ATOM   1435  HB  VAL X  93      50.170  60.360  70.420  0.00  0.00            
ATOM   1436  CG1 VAL X  93      49.320  61.110  68.620  0.00  0.00            
ATOM   1437 HG11 VAL X  93      50.170  60.700  68.080  0.00  0.00            
ATOM   1438 HG12 VAL X  93      48.440  60.460  68.610  0.00  0.00            
ATOM   1439 HG13 VAL X  93      49.050  62.100  68.250  0.00  0.00            
ATOM   1440  CG2 VAL X  93      50.820  62.350  70.020  0.00  0.00            
ATOM   1441 HG21 VAL X  93      50.470  63.380  69.920  0.00  0.00            
ATOM   1442 HG22 VAL X  93      51.480  62.230  70.880  0.00  0.00            
ATOM   1443 HG23 VAL X  93      51.600  62.280  69.260  0.00  0.00            
ATOM   1444  C   VAL X  93      47.530  60.730  71.180  0.00  0.00            
ATOM   1445  O   VAL X  93      46.500  60.680  70.500  0.00  0.00            
ATOM   1446  N   SER X  94      47.730  60.000  72.270  0.00  0.00            
ATOM   1447  H   SER X  94      48.550  60.170  72.840  0.00  0.00            
ATOM   1448  CA  SER X  94      46.820  58.950  72.700  0.00  0.00            
ATOM   1449  HA  SER X  94      46.470  58.370  71.840  0.00  0.00            
ATOM   1450  CB  SER X  94      47.530  57.960  73.610  0.00  0.00            
ATOM   1451  HB1 SER X  94      46.800  57.280  74.040  0.00  0.00            
ATOM   1452  HB2 SER X  94      47.890  58.410  74.530  0.00  0.00            
ATOM   1453  OG  SER X  94      48.630  57.310  73.010  0.00  0.00            
ATOM   1454  HG  SER X  94      49.300  57.840  72.570  0.00  0.00            
ATOM   1455  C   SER X  94      45.610  59.520  73.420  0.00  0.00            
ATOM   1456  O   SER X  94      44.570  58.860  73.480  0.00  0.00            
ATOM   1457  N   GLU X  95      45.670  60.790  73.820  0.00  0.00            
ATOM   1458  H   GLU X  95      46.520  61.320  73.750  0.00  0.00            
ATOM   1459  CA  GLU X  95      44.590  61.500  74.470  0.00  0.00            
ATOM   1460  HA  GLU X  95      43.700  60.870  74.580  0.00  0.00            
ATOM   1461  CB  GLU X  95      45.010  61.790  75.910  0.00  0.00            
ATOM   1462  HB1 GLU X  95      44.250  62.390  76.410  0.00  0.00            
ATOM   1463  HB2 GLU X  95      45.940  62.350  75.960  0.00  0.00            
ATOM   1464  CG  GLU X  95      45.160  60.490  76.690  0.00  0.00            
ATOM   1465  HG1 GLU X  95      45.950  59.870  76.260  0.00  0.00            
ATOM   1466  HG2 GLU X  95      44.190  59.980  76.800  0.00  0.00            
ATOM   1467  CD  GLU X  95      45.550  60.790  78.130  0.00  0.00            
ATOM   1468  OE1 GLU X  95      46.750  60.600  78.440  0.00  0.00            
ATOM   1469  OE2 GLU X  95      44.680  61.070  78.980  0.00  0.00            
ATOM   1470  C   GLU X  95      44.100  62.750  73.740  0.00  0.00            
ATOM   1471  O   GLU X  95      43.680  63.730  74.350  0.00  0.00            
ATOM   1472  N   LEU X  96      44.220  62.750  72.410  0.00  0.00            
ATOM   1473  H   LEU X  96      44.450  61.870  71.970  0.00  0.00            
ATOM   1474  CA  LEU X  96      44.240  63.980  71.650  0.00  0.00            
ATOM   1475  HA  LEU X  96      44.710  64.780  72.230  0.00  0.00            
ATOM   1476  CB  LEU X  96      45.020  63.740  70.360  0.00  0.00            
ATOM   1477  HB1 LEU X  96      44.570  62.910  69.810  0.00  0.00            
ATOM   1478  HB2 LEU X  96      45.960  63.330  70.720  0.00  0.00            
ATOM   1479  CG  LEU X  96      45.410  64.870  69.420  0.00  0.00            
ATOM   1480  HG  LEU X  96      44.510  65.230  68.910  0.00  0.00            
ATOM   1481  CD1 LEU X  96      46.230  65.940  70.140  0.00  0.00            
ATOM   1482 HD11 LEU X  96      47.000  65.450  70.740  0.00  0.00            
ATOM   1483 HD12 LEU X  96      46.740  66.690  69.530  0.00  0.00            
ATOM   1484 HD13 LEU X  96      45.480  66.430  70.760  0.00  0.00            
ATOM   1485  CD2 LEU X  96      46.330  64.250  68.380  0.00  0.00            
ATOM   1486 HD21 LEU X  96      45.770  63.420  67.960  0.00  0.00            
ATOM   1487 HD22 LEU X  96      46.510  64.970  67.580  0.00  0.00            
ATOM   1488 HD23 LEU X  96      47.180  63.800  68.880  0.00  0.00            
ATOM   1489  C   LEU X  96      42.840  64.550  71.490  0.00  0.00            
ATOM   1490  O   LEU X  96      42.690  65.760  71.340  0.00  0.00            
ATOM   1491  N   LYS X  97      41.790  63.720  71.490  0.00  0.00            
ATOM   1492  H   LYS X  97      42.010  62.740  71.580  0.00  0.00            
ATOM   1493  CA  LYS X  97      40.390  64.100  71.430  0.00  0.00            
ATOM   1494  HA  LYS X  97      40.080  64.710  70.580  0.00  0.00            
ATOM   1495  CB  LYS X  97      39.590  62.840  71.150  0.00  0.00            
ATOM   1496  HB1 LYS X  97      38.530  63.010  71.310  0.00  0.00            
ATOM   1497  HB2 LYS X  97      39.790  62.100  71.930  0.00  0.00            
ATOM   1498  CG  LYS X  97      39.940  62.230  69.790  0.00  0.00            
ATOM   1499  HG1 LYS X  97      41.020  62.130  69.640  0.00  0.00            
ATOM   1500  HG2 LYS X  97      39.610  62.940  69.040  0.00  0.00            
ATOM   1501  CD  LYS X  97      39.270  60.870  69.640  0.00  0.00            
ATOM   1502  HD1 LYS X  97      39.450  60.300  70.550  0.00  0.00            
ATOM   1503  HD2 LYS X  97      39.730  60.410  68.760  0.00  0.00            
ATOM   1504  CE  LYS X  97      37.760  61.040  69.500  0.00  0.00            
ATOM   1505  HE1 LYS X  97      37.500  61.830  68.800  0.00  0.00            
ATOM   1506  HE2 LYS X  97      37.320  61.340  70.450  0.00  0.00            
ATOM   1507  NZ  LYS X  97      37.260  59.780  68.910  0.00  0.00            
ATOM   1508  HZ1 LYS X  97      36.280  59.840  68.680  0.00  0.00            
ATOM   1509  HZ2 LYS X  97      37.710  59.740  68.010  0.00  0.00            
ATOM   1510  HZ3 LYS X  97      37.460  58.990  69.510  0.00  0.00            
ATOM   1511  C   LYS X  97      39.980  64.810  72.710  0.00  0.00            
ATOM   1512  O   LYS X  97      39.400  65.890  72.660  0.00  0.00            
ATOM   1513  N   GLN X  98      40.430  64.320  73.870  0.00  0.00            
ATOM   1514  H   GLN X  98      40.920  63.440  73.860  0.00  0.00            
ATOM   1515  CA  GLN X  98      40.240  65.050  75.120  0.00  0.00            
ATOM   1516  HA  GLN X  98      39.170  65.230  75.250  0.00  0.00            
ATOM   1517  CB  GLN X  98      40.650  64.250  76.350  0.00  0.00            
ATOM   1518  HB1 GLN X  98      40.610  64.830  77.270  0.00  0.00            
ATOM   1519  HB2 GLN X  98      41.690  63.960  76.230  0.00  0.00            
ATOM   1520  CG  GLN X  98      39.770  63.020  76.560  0.00  0.00            
ATOM   1521  HG1 GLN X  98      38.850  63.050  75.980  0.00  0.00            
ATOM   1522  HG2 GLN X  98      39.490  63.040  77.610  0.00  0.00            
ATOM   1523  CD  GLN X  98      40.520  61.770  76.100  0.00  0.00            
ATOM   1524  OE1 GLN X  98      40.550  61.480  74.910  0.00  0.00            
ATOM   1525  NE2 GLN X  98      41.080  60.940  76.980  0.00  0.00            
ATOM   1526 HE21 GLN X  98      40.960  61.100  77.970  0.00  0.00            
ATOM   1527 HE22 GLN X  98      41.580  60.150  76.590  0.00  0.00            
ATOM   1528  C   GLN X  98      40.930  66.400  75.060  0.00  0.00            
ATOM   1529  O   GLN X  98      40.310  67.340  75.560  0.00  0.00            
ATOM   1530  N   LEU X  99      42.040  66.620  74.360  0.00  0.00            
ATOM   1531  H   LEU X  99      42.640  65.860  74.080  0.00  0.00            
ATOM   1532  CA  LEU X  99      42.650  67.940  74.310  0.00  0.00            
ATOM   1533  HA  LEU X  99      42.620  68.430  75.280  0.00  0.00            
ATOM   1534  CB  LEU X  99      44.070  67.750  73.790  0.00  0.00            
ATOM   1535  HB1 LEU X  99      43.980  67.750  72.700  0.00  0.00            
ATOM   1536  HB2 LEU X  99      44.540  66.810  74.060  0.00  0.00            
ATOM   1537  CG  LEU X  99      45.020  68.900  74.130  0.00  0.00            
ATOM   1538  HG  LEU X  99      44.410  69.800  74.270  0.00  0.00            
ATOM   1539  CD1 LEU X  99      45.820  68.680  75.410  0.00  0.00            
ATOM   1540 HD11 LEU X  99      45.090  68.310  76.140  0.00  0.00            
ATOM   1541 HD12 LEU X  99      46.590  67.930  75.230  0.00  0.00            
ATOM   1542 HD13 LEU X  99      46.300  69.610  75.720  0.00  0.00            
ATOM   1543  CD2 LEU X  99      45.970  69.270  73.000  0.00  0.00            
ATOM   1544 HD21 LEU X  99      46.660  68.450  72.780  0.00  0.00            
ATOM   1545 HD22 LEU X  99      45.410  69.610  72.130  0.00  0.00            
ATOM   1546 HD23 LEU X  99      46.710  70.040  73.220  0.00  0.00            
ATOM   1547  C   LEU X  99      41.840  68.870  73.430  0.00  0.00            
ATOM   1548  O   LEU X  99      41.670  70.060  73.690  0.00  0.00            
ATOM   1549  N   ALA X 100      41.200  68.340  72.390  0.00  0.00            
ATOM   1550  H   ALA X 100      41.270  67.340  72.260  0.00  0.00            
ATOM   1551  CA  ALA X 100      40.270  69.090  71.570  0.00  0.00            
ATOM   1552  HA  ALA X 100      40.650  70.100  71.390  0.00  0.00            
ATOM   1553  CB  ALA X 100      40.220  68.320  70.250  0.00  0.00            
ATOM   1554  HB1 ALA X 100      40.110  67.250  70.370  0.00  0.00            
ATOM   1555  HB2 ALA X 100      39.360  68.730  69.710  0.00  0.00            
ATOM   1556  HB3 ALA X 100      41.150  68.570  69.730  0.00  0.00            
ATOM   1557  C   ALA X 100      38.900  69.270  72.200  0.00  0.00            
ATOM   1558  O   ALA X 100      38.190  70.200  71.830  0.00  0.00            
ATOM   1559  N   GLU X 101      38.510  68.520  73.240  0.00  0.00            
ATOM   1560  H   GLU X 101      39.220  67.890  73.570  0.00  0.00            
ATOM   1561  CA  GLU X 101      37.240  68.670  73.920  0.00  0.00            
ATOM   1562  HA  GLU X 101      36.420  68.700  73.200  0.00  0.00            
ATOM   1563  CB  GLU X 101      37.080  67.470  74.850  0.00  0.00            
ATOM   1564  HB1 GLU X 101      37.770  67.550  75.700  0.00  0.00            
ATOM   1565  HB2 GLU X 101      37.260  66.550  74.300  0.00  0.00            
ATOM   1566  CG  GLU X 101      35.680  67.380  75.440  0.00  0.00            
ATOM   1567  HG1 GLU X 101      34.890  67.480  74.690  0.00  0.00            
ATOM   1568  HG2 GLU X 101      35.500  68.170  76.180  0.00  0.00            
ATOM   1569  CD  GLU X 101      35.410  65.990  76.000  0.00  0.00            
ATOM   1570  OE1 GLU X 101      34.990  65.070  75.270  0.00  0.00            
ATOM   1571  OE2 GLU X 101      35.780  65.840  77.190  0.00  0.00            
ATOM   1572  C   GLU X 101      37.260  69.930  74.770  0.00  0.00            
ATOM   1573  O   GLU X 101      38.100  70.090  75.650  0.00  0.00            
ATOM   1574  N   LYS X 102      36.290  70.820  74.540  0.00  0.00            
ATOM   1575  H   LYS X 102      35.560  70.560  73.900  0.00  0.00            
ATOM   1576  CA  LYS X 102      36.180  72.170  75.060  0.00  0.00            
ATOM   1577  HA  LYS X 102      35.240  72.440  74.590  0.00  0.00            
ATOM   1578  CB  LYS X 102      36.060  72.260  76.580  0.00  0.00            
ATOM   1579  HB1 LYS X 102      35.740  73.190  77.050  0.00  0.00            
ATOM   1580  HB2 LYS X 102      37.080  72.260  76.980  0.00  0.00            
ATOM   1581  CG  LYS X 102      35.190  71.190  77.220  0.00  0.00            
ATOM   1582  HG1 LYS X 102      35.210  71.300  78.300  0.00  0.00            
ATOM   1583  HG2 LYS X 102      35.580  70.220  76.900  0.00  0.00            
ATOM   1584  CD  LYS X 102      33.740  71.110  76.740  0.00  0.00            
ATOM   1585  HD1 LYS X 102      33.530  70.700  75.750  0.00  0.00            
ATOM   1586  HD2 LYS X 102      33.370  72.130  76.700  0.00  0.00            
ATOM   1587  CE  LYS X 102      32.770  70.370  77.650  0.00  0.00            
ATOM   1588  HE1 LYS X 102      31.820  70.540  77.140  0.00  0.00            
ATOM   1589  HE2 LYS X 102      32.650  70.800  78.640  0.00  0.00            
ATOM   1590  NZ  LYS X 102      33.050  68.930  77.780  0.00  0.00            
ATOM   1591  HZ1 LYS X 102      32.320  68.550  78.360  0.00  0.00            
ATOM   1592  HZ2 LYS X 102      33.070  68.590  76.830  0.00  0.00            
ATOM   1593  HZ3 LYS X 102      33.930  68.760  78.250  0.00  0.00            
ATOM   1594  C   LYS X 102      37.200  73.150  74.510  0.00  0.00            
ATOM   1595  O   LYS X 102      37.030  74.310  74.870  0.00  0.00            
ATOM   1596  N   ALA X 103      38.140  72.760  73.650  0.00  0.00            
ATOM   1597  H   ALA X 103      38.090  71.790  73.360  0.00  0.00            
ATOM   1598  CA  ALA X 103      38.900  73.670  72.810  0.00  0.00            
ATOM   1599  HA  ALA X 103      39.020  74.570  73.410  0.00  0.00            
ATOM   1600  CB  ALA X 103      40.210  72.950  72.520  0.00  0.00            
ATOM   1601  HB1 ALA X 103      41.020  73.210  73.200  0.00  0.00            
ATOM   1602  HB2 ALA X 103      40.100  71.860  72.450  0.00  0.00            
ATOM   1603  HB3 ALA X 103      40.490  73.220  71.510  0.00  0.00            
ATOM   1604  C   ALA X 103      38.130  73.930  71.520  0.00  0.00            
ATOM   1605  O   ALA X 103      38.030  73.090  70.640  0.00  0.00            
ATOM   1606  N   ASP X 104      37.570  75.140  71.420  0.00  0.00            
ATOM   1607  H   ASP X 104      37.570  75.690  72.270  0.00  0.00            
ATOM   1608  CA  ASP X 104      36.550  75.520  70.460  0.00  0.00            
ATOM   1609  HA  ASP X 104      35.750  74.790  70.440  0.00  0.00            
ATOM   1610  CB  ASP X 104      36.110  76.930  70.850  0.00  0.00            
ATOM   1611  HB1 ASP X 104      36.930  77.530  71.240  0.00  0.00            
ATOM   1612  HB2 ASP X 104      35.440  76.870  71.710  0.00  0.00            
ATOM   1613  CG  ASP X 104      35.370  77.730  69.780  0.00  0.00            
ATOM   1614  OD1 ASP X 104      36.000  78.340  68.890  0.00  0.00            
ATOM   1615  OD2 ASP X 104      34.130  77.580  69.780  0.00  0.00            
ATOM   1616  C   ASP X 104      37.140  75.520  69.050  0.00  0.00            
ATOM   1617  O   ASP X 104      36.490  75.130  68.090  0.00  0.00            
ATOM   1618  N   HIE X 105      38.420  75.870  68.920  0.00  0.00            
ATOM   1619  H   HIE X 105      38.940  76.110  69.750  0.00  0.00            
ATOM   1620  CA  HIE X 105      39.270  75.580  67.790  0.00  0.00            
ATOM   1621  HA  HIE X 105      38.930  74.590  67.480  0.00  0.00            
ATOM   1622  CB  HIE X 105      39.040  76.620  66.690  0.00  0.00            
ATOM   1623  HB1 HIE X 105      39.510  77.510  67.110  0.00  0.00            
ATOM   1624  HB2 HIE X 105      37.990  76.930  66.640  0.00  0.00            
ATOM   1625  CG  HIE X 105      39.490  76.240  65.310  0.00  0.00            
ATOM   1626  ND1 HIE X 105      39.910  74.960  64.960  0.00  0.00            
ATOM   1627  CE1 HIE X 105      40.090  75.100  63.640  0.00  0.00            
ATOM   1628  HE1 HIE X 105      40.360  74.250  63.030  0.00  0.00            
ATOM   1629  NE2 HIE X 105      39.910  76.360  63.210  0.00  0.00            
ATOM   1630  HE2 HIE X 105      40.040  76.640  62.250  0.00  0.00            
ATOM   1631  CD2 HIE X 105      39.380  77.100  64.240  0.00  0.00            
ATOM   1632  HD2 HIE X 105      39.080  78.140  64.260  0.00  0.00            
ATOM   1633  C   HIE X 105      40.740  75.450  68.190  0.00  0.00            
ATOM   1634  O   HIE X 105      40.990  75.870  69.320  0.00  0.00            
ATOM   1635  N   ILE X 106      41.620  74.960  67.320  0.00  0.00            
ATOM   1636  H   ILE X 106      41.380  74.840  66.350  0.00  0.00            
ATOM   1637  CA  ILE X 106      43.030  74.850  67.670  0.00  0.00            
ATOM   1638  HA  ILE X 106      43.260  75.180  68.680  0.00  0.00            
ATOM   1639  CB  ILE X 106      43.470  73.390  67.650  0.00  0.00            
ATOM   1640  HB  ILE X 106      43.360  72.940  66.670  0.00  0.00            
ATOM   1641  CG2 ILE X 106      44.950  73.350  68.020  0.00  0.00            
ATOM   1642 HG21 ILE X 106      45.070  73.960  68.910  0.00  0.00            
ATOM   1643 HG22 ILE X 106      45.280  72.330  68.230  0.00  0.00            
ATOM   1644 HG23 ILE X 106      45.600  73.730  67.230  0.00  0.00            
ATOM   1645  CG1 ILE X 106      42.670  72.590  68.680  0.00  0.00            
ATOM   1646 HG11 ILE X 106      41.620  72.840  68.500  0.00  0.00            
ATOM   1647 HG12 ILE X 106      42.790  72.890  69.720  0.00  0.00            
ATOM   1648  CD  ILE X 106      42.900  71.080  68.670  0.00  0.00            
ATOM   1649  HD1 ILE X 106      43.690  70.830  69.370  0.00  0.00            
ATOM   1650  HD2 ILE X 106      41.960  70.600  68.980  0.00  0.00            
ATOM   1651  HD3 ILE X 106      43.100  70.680  67.680  0.00  0.00            
ATOM   1652  C   ILE X 106      43.820  75.700  66.680  0.00  0.00            
ATOM   1653  O   ILE X 106      43.720  75.530  65.470  0.00  0.00            
ATOM   1654  N   TYR X 107      44.650  76.610  67.210  0.00  0.00            
ATOM   1655  H   TYR X 107      45.110  76.400  68.090  0.00  0.00            
ATOM   1656  CA  TYR X 107      45.500  77.570  66.550  0.00  0.00            
ATOM   1657  HA  TYR X 107      45.220  77.650  65.500  0.00  0.00            
ATOM   1658  CB  TYR X 107      45.180  78.940  67.130  0.00  0.00            
ATOM   1659  HB1 TYR X 107      45.930  79.680  66.840  0.00  0.00            
ATOM   1660  HB2 TYR X 107      45.130  78.850  68.210  0.00  0.00            
ATOM   1661  CG  TYR X 107      43.820  79.500  66.790  0.00  0.00            
ATOM   1662  CD1 TYR X 107      43.580  80.250  65.630  0.00  0.00            
ATOM   1663  HD1 TYR X 107      44.380  80.590  64.980  0.00  0.00            
ATOM   1664  CE1 TYR X 107      42.320  80.810  65.400  0.00  0.00            
ATOM   1665  HE1 TYR X 107      42.180  81.410  64.510  0.00  0.00            
ATOM   1666  CZ  TYR X 107      41.220  80.370  66.150  0.00  0.00            
ATOM   1667  OH  TYR X 107      39.930  80.640  65.800  0.00  0.00            
ATOM   1668  HH  TYR X 107      39.260  80.170  66.300  0.00  0.00            
ATOM   1669  CE2 TYR X 107      41.420  79.500  67.240  0.00  0.00            
ATOM   1670  HE2 TYR X 107      40.580  79.190  67.830  0.00  0.00            
ATOM   1671  CD2 TYR X 107      42.710  79.010  67.500  0.00  0.00            
ATOM   1672  HD2 TYR X 107      42.960  78.270  68.240  0.00  0.00            
ATOM   1673  C   TYR X 107      46.940  77.150  66.810  0.00  0.00            
ATOM   1674  O   TYR X 107      47.230  76.700  67.920  0.00  0.00            
ATOM   1675  N   LEU X 108      47.940  77.370  65.950  0.00  0.00            
ATOM   1676  H   LEU X 108      47.690  77.400  64.970  0.00  0.00            
ATOM   1677  CA  LEU X 108      49.370  77.190  66.090  0.00  0.00            
ATOM   1678  HA  LEU X 108      49.650  76.830  67.070  0.00  0.00            
ATOM   1679  CB  LEU X 108      49.880  76.120  65.130  0.00  0.00            
ATOM   1680  HB1 LEU X 108      50.940  76.330  65.020  0.00  0.00            
ATOM   1681  HB2 LEU X 108      49.410  76.430  64.190  0.00  0.00            
ATOM   1682  CG  LEU X 108      49.510  74.640  65.220  0.00  0.00            
ATOM   1683  HG  LEU X 108      49.610  74.250  66.240  0.00  0.00            
ATOM   1684  CD1 LEU X 108      48.070  74.350  64.800  0.00  0.00            
ATOM   1685 HD11 LEU X 108      47.400  74.720  65.570  0.00  0.00            
ATOM   1686 HD12 LEU X 108      47.880  74.800  63.820  0.00  0.00            
ATOM   1687 HD13 LEU X 108      47.940  73.270  64.740  0.00  0.00            
ATOM   1688  CD2 LEU X 108      50.360  73.780  64.290  0.00  0.00            
ATOM   1689 HD21 LEU X 108      51.380  74.100  64.510  0.00  0.00            
ATOM   1690 HD22 LEU X 108      50.230  72.730  64.570  0.00  0.00            
ATOM   1691 HD23 LEU X 108      50.200  73.970  63.230  0.00  0.00            
ATOM   1692  C   LEU X 108      50.120  78.480  65.810  0.00  0.00            
ATOM   1693  O   LEU X 108      50.100  78.950  64.670  0.00  0.00            
ATOM   1694  N   ALA X 109      50.760  79.150  66.770  0.00  0.00            
ATOM   1695  H   ALA X 109      50.760  78.740  67.690  0.00  0.00            
ATOM   1696  CA  ALA X 109      51.490  80.380  66.540  0.00  0.00            
ATOM   1697  HA  ALA X 109      51.070  80.860  65.660  0.00  0.00            
ATOM   1698  CB  ALA X 109      51.120  81.350  67.650  0.00  0.00            
ATOM   1699  HB1 ALA X 109      51.410  82.350  67.330  0.00  0.00            
ATOM   1700  HB2 ALA X 109      50.040  81.430  67.780  0.00  0.00            
ATOM   1701  HB3 ALA X 109      51.440  81.110  68.670  0.00  0.00            
ATOM   1702  C   ALA X 109      52.990  80.240  66.330  0.00  0.00            
ATOM   1703  O   ALA X 109      53.900  80.730  66.990  0.00  0.00            
ATOM   1704  N   THR X 110      53.260  79.360  65.360  0.00  0.00            
ATOM   1705  H   THR X 110      52.440  78.880  65.020  0.00  0.00            
ATOM   1706  CA  THR X 110      54.570  78.910  64.920  0.00  0.00            
ATOM   1707  HA  THR X 110      55.070  78.500  65.800  0.00  0.00            
ATOM   1708  CB  THR X 110      54.490  77.820  63.850  0.00  0.00            
ATOM   1709  HB  THR X 110      55.470  77.790  63.390  0.00  0.00            
ATOM   1710  CG2 THR X 110      54.110  76.440  64.370  0.00  0.00            
ATOM   1711 HG21 THR X 110      53.790  75.700  63.640  0.00  0.00            
ATOM   1712 HG22 THR X 110      55.050  76.190  64.880  0.00  0.00            
ATOM   1713 HG23 THR X 110      53.300  76.520  65.100  0.00  0.00            
ATOM   1714  OG1 THR X 110      53.600  78.200  62.820  0.00  0.00            
ATOM   1715  HG1 THR X 110      53.760  77.530  62.150  0.00  0.00            
ATOM   1716  C   THR X 110      55.330  80.080  64.330  0.00  0.00            
ATOM   1717  O   THR X 110      54.750  80.960  63.700  0.00  0.00            
ATOM   1718  N   ASP X 111      56.640  80.060  64.590  0.00  0.00            
ATOM   1719  H   ASP X 111      56.900  79.220  65.080  0.00  0.00            
ATOM   1720  CA  ASP X 111      57.660  80.930  64.050  0.00  0.00            
ATOM   1721  HA  ASP X 111      57.290  81.950  64.190  0.00  0.00            
ATOM   1722  CB  ASP X 111      59.000  80.670  64.720  0.00  0.00            
ATOM   1723  HB1 ASP X 111      59.610  79.900  64.250  0.00  0.00            
ATOM   1724  HB2 ASP X 111      58.680  80.350  65.720  0.00  0.00            
ATOM   1725  CG  ASP X 111      59.860  81.910  64.940  0.00  0.00            
ATOM   1726  OD1 ASP X 111      60.050  82.240  66.130  0.00  0.00            
ATOM   1727  OD2 ASP X 111      60.340  82.590  64.010  0.00  0.00            
ATOM   1728  C   ASP X 111      57.770  80.790  62.540  0.00  0.00            
ATOM   1729  O   ASP X 111      57.180  79.870  61.990  0.00  0.00            
ATOM   1730  N   LEU X 112      58.570  81.640  61.880  0.00  0.00            
ATOM   1731  H   LEU X 112      59.100  82.340  62.380  0.00  0.00            
ATOM   1732  CA  LEU X 112      58.720  81.570  60.440  0.00  0.00            
ATOM   1733  HA  LEU X 112      57.780  81.200  60.040  0.00  0.00            
ATOM   1734  CB  LEU X 112      58.910  82.950  59.820  0.00  0.00            
ATOM   1735  HB1 LEU X 112      59.970  83.180  59.640  0.00  0.00            
ATOM   1736  HB2 LEU X 112      58.620  83.790  60.450  0.00  0.00            
ATOM   1737  CG  LEU X 112      58.150  83.080  58.500  0.00  0.00            
ATOM   1738  HG  LEU X 112      58.480  82.330  57.770  0.00  0.00            
ATOM   1739  CD1 LEU X 112      56.630  83.050  58.560  0.00  0.00            
ATOM   1740 HD11 LEU X 112      56.200  83.200  57.570  0.00  0.00            
ATOM   1741 HD12 LEU X 112      56.250  82.090  58.910  0.00  0.00            
ATOM   1742 HD13 LEU X 112      56.300  83.870  59.210  0.00  0.00            
ATOM   1743  CD2 LEU X 112      58.490  84.460  57.960  0.00  0.00            
ATOM   1744 HD21 LEU X 112      59.570  84.540  57.810  0.00  0.00            
ATOM   1745 HD22 LEU X 112      58.000  84.680  57.010  0.00  0.00            
ATOM   1746 HD23 LEU X 112      58.260  85.260  58.660  0.00  0.00            
ATOM   1747  C   LEU X 112      59.840  80.640  60.010  0.00  0.00            
ATOM   1748  O   LEU X 112      60.840  81.000  59.390  0.00  0.00            
ATOM   1749  N   ASP X 113      59.720  79.430  60.560  0.00  0.00            
ATOM   1750  H   ASP X 113      58.850  79.280  61.060  0.00  0.00            
ATOM   1751  CA  ASP X 113      60.790  78.450  60.610  0.00  0.00            
ATOM   1752  HA  ASP X 113      61.660  78.770  60.050  0.00  0.00            
ATOM   1753  CB  ASP X 113      61.350  78.500  62.030  0.00  0.00            
ATOM   1754  HB1 ASP X 113      60.480  78.380  62.680  0.00  0.00            
ATOM   1755  HB2 ASP X 113      61.900  79.430  62.200  0.00  0.00            
ATOM   1756  CG  ASP X 113      62.220  77.300  62.330  0.00  0.00            
ATOM   1757  OD1 ASP X 113      63.400  77.280  61.920  0.00  0.00            
ATOM   1758  OD2 ASP X 113      61.740  76.340  62.970  0.00  0.00            
ATOM   1759  C   ASP X 113      60.320  77.070  60.180  0.00  0.00            
ATOM   1760  O   ASP X 113      59.140  76.700  60.170  0.00  0.00            
ATOM   1761  N   ARG X 114      61.340  76.310  59.770  0.00  0.00            
ATOM   1762  H   ARG X 114      62.280  76.660  59.900  0.00  0.00            
ATOM   1763  CA  ARG X 114      61.170  75.040  59.090  0.00  0.00            
ATOM   1764  HA  ARG X 114      60.300  74.990  58.430  0.00  0.00            
ATOM   1765  CB  ARG X 114      62.400  74.570  58.340  0.00  0.00            
ATOM   1766  HB1 ARG X 114      62.160  73.560  57.990  0.00  0.00            
ATOM   1767  HB2 ARG X 114      63.210  74.560  59.080  0.00  0.00            
ATOM   1768  CG  ARG X 114      62.880  75.420  57.170  0.00  0.00            
ATOM   1769  HG1 ARG X 114      63.330  76.330  57.560  0.00  0.00            
ATOM   1770  HG2 ARG X 114      62.110  75.640  56.430  0.00  0.00            
ATOM   1771  CD  ARG X 114      63.990  74.650  56.460  0.00  0.00            
ATOM   1772  HD1 ARG X 114      63.560  73.720  56.100  0.00  0.00            
ATOM   1773  HD2 ARG X 114      64.770  74.460  57.190  0.00  0.00            
ATOM   1774  NE  ARG X 114      64.570  75.400  55.350  0.00  0.00            
ATOM   1775  HE  ARG X 114      63.920  75.950  54.810  0.00  0.00            
ATOM   1776  CZ  ARG X 114      65.880  75.620  55.180  0.00  0.00            
ATOM   1777  NH1 ARG X 114      66.830  75.040  55.940  0.00  0.00            
ATOM   1778 HH11 ARG X 114      66.540  74.300  56.550  0.00  0.00            
ATOM   1779 HH12 ARG X 114      67.780  75.120  55.600  0.00  0.00            
ATOM   1780  NH2 ARG X 114      66.330  76.440  54.220  0.00  0.00            
ATOM   1781 HH21 ARG X 114      65.680  77.080  53.790  0.00  0.00            
ATOM   1782 HH22 ARG X 114      67.310  76.650  54.080  0.00  0.00            
ATOM   1783  C   ARG X 114      60.790  74.020  60.170  0.00  0.00            
ATOM   1784  O   ARG X 114      59.820  73.330  59.900  0.00  0.00            
ATOM   1785  N   GLU X 115      61.400  73.980  61.350  0.00  0.00            
ATOM   1786  H   GLU X 115      61.950  74.790  61.630  0.00  0.00            
ATOM   1787  CA  GLU X 115      61.070  73.050  62.420  0.00  0.00            
ATOM   1788  HA  GLU X 115      60.990  72.080  61.940  0.00  0.00            
ATOM   1789  CB  GLU X 115      62.330  72.990  63.280  0.00  0.00            
ATOM   1790  HB1 GLU X 115      62.440  73.880  63.910  0.00  0.00            
ATOM   1791  HB2 GLU X 115      63.200  73.010  62.610  0.00  0.00            
ATOM   1792  CG  GLU X 115      62.250  71.700  64.080  0.00  0.00            
ATOM   1793  HG1 GLU X 115      61.660  70.950  63.560  0.00  0.00            
ATOM   1794  HG2 GLU X 115      61.690  71.870  65.000  0.00  0.00            
ATOM   1795  CD  GLU X 115      63.630  71.150  64.410  0.00  0.00            
ATOM   1796  OE1 GLU X 115      64.100  70.300  63.640  0.00  0.00            
ATOM   1797  OE2 GLU X 115      64.320  71.530  65.380  0.00  0.00            
ATOM   1798  C   GLU X 115      59.680  73.240  63.010  0.00  0.00            
ATOM   1799  O   GLU X 115      58.940  72.300  63.250  0.00  0.00            
ATOM   1800  N   GLY X 116      59.290  74.520  63.110  0.00  0.00            
ATOM   1801  H   GLY X 116      59.990  75.240  63.040  0.00  0.00            
ATOM   1802  CA  GLY X 116      57.920  74.930  63.320  0.00  0.00            
ATOM   1803  HA1 GLY X 116      57.950  76.010  63.440  0.00  0.00            
ATOM   1804  HA2 GLY X 116      57.530  74.520  64.260  0.00  0.00            
ATOM   1805  C   GLY X 116      56.910  74.590  62.230  0.00  0.00            
ATOM   1806  O   GLY X 116      55.710  74.500  62.460  0.00  0.00            
ATOM   1807  N   GLU X 117      57.390  74.440  60.990  0.00  0.00            
ATOM   1808  H   GLU X 117      58.390  74.520  60.890  0.00  0.00            
ATOM   1809  CA  GLU X 117      56.570  73.920  59.910  0.00  0.00            
ATOM   1810  HA  GLU X 117      55.530  74.230  60.060  0.00  0.00            
ATOM   1811  CB  GLU X 117      56.990  74.290  58.490  0.00  0.00            
ATOM   1812  HB1 GLU X 117      57.730  73.600  58.090  0.00  0.00            
ATOM   1813  HB2 GLU X 117      57.490  75.260  58.500  0.00  0.00            
ATOM   1814  CG  GLU X 117      55.840  74.420  57.510  0.00  0.00            
ATOM   1815  HG1 GLU X 117      55.070  73.700  57.780  0.00  0.00            
ATOM   1816  HG2 GLU X 117      56.210  74.180  56.510  0.00  0.00            
ATOM   1817  CD  GLU X 117      55.100  75.750  57.540  0.00  0.00            
ATOM   1818  OE1 GLU X 117      54.970  76.410  56.490  0.00  0.00            
ATOM   1819  OE2 GLU X 117      54.650  76.110  58.650  0.00  0.00            
ATOM   1820  C   GLU X 117      56.570  72.400  59.910  0.00  0.00            
ATOM   1821  O   GLU X 117      55.550  71.760  59.650  0.00  0.00            
ATOM   1822  N   ALA X 118      57.640  71.730  60.330  0.00  0.00            
ATOM   1823  H   ALA X 118      58.530  72.150  60.580  0.00  0.00            
ATOM   1824  CA  ALA X 118      57.660  70.280  60.300  0.00  0.00            
ATOM   1825  HA  ALA X 118      57.260  69.900  59.360  0.00  0.00            
ATOM   1826  CB  ALA X 118      59.130  69.880  60.360  0.00  0.00            
ATOM   1827  HB1 ALA X 118      59.140  68.790  60.410  0.00  0.00            
ATOM   1828  HB2 ALA X 118      59.670  70.240  59.480  0.00  0.00            
ATOM   1829  HB3 ALA X 118      59.630  70.200  61.270  0.00  0.00            
ATOM   1830  C   ALA X 118      56.880  69.610  61.430  0.00  0.00            
ATOM   1831  O   ALA X 118      56.090  68.710  61.170  0.00  0.00            
ATOM   1832  N   ILE X 119      57.050  70.110  62.660  0.00  0.00            
ATOM   1833  H   ILE X 119      57.800  70.740  62.910  0.00  0.00            
ATOM   1834  CA  ILE X 119      56.220  69.620  63.740  0.00  0.00            
ATOM   1835  HA  ILE X 119      56.190  68.540  63.710  0.00  0.00            
ATOM   1836  CB  ILE X 119      56.900  70.000  65.060  0.00  0.00            
ATOM   1837  HB  ILE X 119      56.950  71.090  64.990  0.00  0.00            
ATOM   1838  CG2 ILE X 119      56.100  69.550  66.280  0.00  0.00            
ATOM   1839 HG21 ILE X 119      55.080  69.870  66.110  0.00  0.00            
ATOM   1840 HG22 ILE X 119      56.160  68.460  66.380  0.00  0.00            
ATOM   1841 HG23 ILE X 119      56.580  70.050  67.130  0.00  0.00            
ATOM   1842  CG1 ILE X 119      58.310  69.420  65.060  0.00  0.00            
ATOM   1843 HG11 ILE X 119      58.830  69.800  64.180  0.00  0.00            
ATOM   1844 HG12 ILE X 119      58.370  68.340  64.980  0.00  0.00            
ATOM   1845  CD  ILE X 119      59.080  69.770  66.330  0.00  0.00            
ATOM   1846  HD1 ILE X 119      59.130  70.850  66.470  0.00  0.00            
ATOM   1847  HD2 ILE X 119      58.720  69.220  67.190  0.00  0.00            
ATOM   1848  HD3 ILE X 119      60.100  69.380  66.220  0.00  0.00            
ATOM   1849  C   ILE X 119      54.770  70.050  63.620  0.00  0.00            
ATOM   1850  O   ILE X 119      53.900  69.300  64.060  0.00  0.00            
ATOM   1851  N   ALA X 120      54.470  71.180  62.960  0.00  0.00            
ATOM   1852  H   ALA X 120      55.200  71.850  62.770  0.00  0.00            
ATOM   1853  CA  ALA X 120      53.140  71.550  62.510  0.00  0.00            
ATOM   1854  HA  ALA X 120      52.400  71.550  63.310  0.00  0.00            
ATOM   1855  CB  ALA X 120      53.220  72.980  61.990  0.00  0.00            
ATOM   1856  HB1 ALA X 120      54.060  73.070  61.300  0.00  0.00            
ATOM   1857  HB2 ALA X 120      52.270  73.150  61.470  0.00  0.00            
ATOM   1858  HB3 ALA X 120      53.280  73.680  62.820  0.00  0.00            
ATOM   1859  C   ALA X 120      52.560  70.560  61.520  0.00  0.00            
ATOM   1860  O   ALA X 120      51.350  70.330  61.510  0.00  0.00            
ATOM   1861  N   TRP X 121      53.400  70.050  60.610  0.00  0.00            
ATOM   1862  H   TRP X 121      54.350  70.390  60.580  0.00  0.00            
ATOM   1863  CA  TRP X 121      52.960  69.150  59.570  0.00  0.00            
ATOM   1864  HA  TRP X 121      51.990  69.510  59.220  0.00  0.00            
ATOM   1865  CB  TRP X 121      54.050  69.070  58.500  0.00  0.00            
ATOM   1866  HB1 TRP X 121      54.940  68.510  58.790  0.00  0.00            
ATOM   1867  HB2 TRP X 121      54.360  70.060  58.180  0.00  0.00            
ATOM   1868  CG  TRP X 121      53.600  68.430  57.230  0.00  0.00            
ATOM   1869  CD1 TRP X 121      53.520  67.090  57.040  0.00  0.00            
ATOM   1870  HD1 TRP X 121      53.860  66.320  57.720  0.00  0.00            
ATOM   1871  NE1 TRP X 121      53.170  66.820  55.730  0.00  0.00            
ATOM   1872  HE1 TRP X 121      53.140  65.920  55.270  0.00  0.00            
ATOM   1873  CE2 TRP X 121      53.080  68.000  55.030  0.00  0.00            
ATOM   1874  CZ2 TRP X 121      52.770  68.260  53.690  0.00  0.00            
ATOM   1875  HZ2 TRP X 121      52.320  67.470  53.110  0.00  0.00            
ATOM   1876  CH2 TRP X 121      52.600  69.570  53.230  0.00  0.00            
ATOM   1877  HH2 TRP X 121      52.290  69.810  52.220  0.00  0.00            
ATOM   1878  CZ3 TRP X 121      53.050  70.570  54.100  0.00  0.00            
ATOM   1879  HZ3 TRP X 121      53.140  71.580  53.740  0.00  0.00            
ATOM   1880  CE3 TRP X 121      53.440  70.370  55.430  0.00  0.00            
ATOM   1881  HE3 TRP X 121      53.790  71.200  56.020  0.00  0.00            
ATOM   1882  CD2 TRP X 121      53.400  69.060  55.930  0.00  0.00            
ATOM   1883  C   TRP X 121      52.620  67.790  60.180  0.00  0.00            
ATOM   1884  O   TRP X 121      51.570  67.260  59.830  0.00  0.00            
ATOM   1885  N   HIE X 122      53.420  67.350  61.150  0.00  0.00            
ATOM   1886  H   HIE X 122      54.270  67.830  61.410  0.00  0.00            
ATOM   1887  CA  HIE X 122      53.140  66.140  61.890  0.00  0.00            
ATOM   1888  HA  HIE X 122      52.900  65.350  61.180  0.00  0.00            
ATOM   1889  CB  HIE X 122      54.440  65.640  62.530  0.00  0.00            
ATOM   1890  HB1 HIE X 122      54.220  64.750  63.120  0.00  0.00            
ATOM   1891  HB2 HIE X 122      54.730  66.360  63.290  0.00  0.00            
ATOM   1892  CG  HIE X 122      55.550  65.330  61.570  0.00  0.00            
ATOM   1893  ND1 HIE X 122      55.490  64.380  60.550  0.00  0.00            
ATOM   1894  CE1 HIE X 122      56.640  64.460  59.880  0.00  0.00            
ATOM   1895  HE1 HIE X 122      57.060  63.790  59.140  0.00  0.00            
ATOM   1896  NE2 HIE X 122      57.440  65.420  60.370  0.00  0.00            
ATOM   1897  HE2 HIE X 122      58.380  65.660  60.110  0.00  0.00            
ATOM   1898  CD2 HIE X 122      56.750  65.990  61.430  0.00  0.00            
ATOM   1899  HD2 HIE X 122      57.060  66.800  62.060  0.00  0.00            
ATOM   1900  C   HIE X 122      51.940  66.200  62.810  0.00  0.00            
ATOM   1901  O   HIE X 122      51.360  65.160  63.100  0.00  0.00            
ATOM   1902  N   LEU X 123      51.600  67.430  63.220  0.00  0.00            
ATOM   1903  H   LEU X 123      52.190  68.250  63.100  0.00  0.00            
ATOM   1904  CA  LEU X 123      50.520  67.810  64.100  0.00  0.00            
ATOM   1905  HA  LEU X 123      50.430  67.060  64.890  0.00  0.00            
ATOM   1906  CB  LEU X 123      50.780  69.070  64.920  0.00  0.00            
ATOM   1907  HB1 LEU X 123      50.880  69.880  64.190  0.00  0.00            
ATOM   1908  HB2 LEU X 123      51.680  68.850  65.500  0.00  0.00            
ATOM   1909  CG  LEU X 123      49.730  69.340  65.990  0.00  0.00            
ATOM   1910  HG  LEU X 123      49.390  68.390  66.390  0.00  0.00            
ATOM   1911  CD1 LEU X 123      50.440  70.220  67.030  0.00  0.00            
ATOM   1912 HD11 LEU X 123      49.680  70.630  67.690  0.00  0.00            
ATOM   1913 HD12 LEU X 123      51.140  69.680  67.670  0.00  0.00            
ATOM   1914 HD13 LEU X 123      50.990  71.020  66.540  0.00  0.00            
ATOM   1915  CD2 LEU X 123      48.550  70.190  65.550  0.00  0.00            
ATOM   1916 HD21 LEU X 123      47.980  70.530  66.430  0.00  0.00            
ATOM   1917 HD22 LEU X 123      48.950  71.040  65.000  0.00  0.00            
ATOM   1918 HD23 LEU X 123      47.990  69.690  64.760  0.00  0.00            
ATOM   1919  C   LEU X 123      49.170  67.870  63.390  0.00  0.00            
ATOM   1920  O   LEU X 123      48.180  67.330  63.900  0.00  0.00            
ATOM   1921  N   ARG X 124      49.080  68.460  62.200  0.00  0.00            
ATOM   1922  H   ARG X 124      49.910  68.980  61.960  0.00  0.00            
ATOM   1923  CA  ARG X 124      47.980  68.530  61.260  0.00  0.00            
ATOM   1924  HA  ARG X 124      47.080  68.980  61.690  0.00  0.00            
ATOM   1925  CB  ARG X 124      48.370  69.420  60.090  0.00  0.00            
ATOM   1926  HB1 ARG X 124      49.330  69.090  59.700  0.00  0.00            
ATOM   1927  HB2 ARG X 124      48.620  70.400  60.500  0.00  0.00            
ATOM   1928  CG  ARG X 124      47.280  69.640  59.040  0.00  0.00            
ATOM   1929  HG1 ARG X 124      46.520  70.290  59.480  0.00  0.00            
ATOM   1930  HG2 ARG X 124      46.840  68.730  58.640  0.00  0.00            
ATOM   1931  CD  ARG X 124      47.900  70.380  57.870  0.00  0.00            
ATOM   1932  HD1 ARG X 124      48.390  71.270  58.270  0.00  0.00            
ATOM   1933  HD2 ARG X 124      47.100  70.810  57.270  0.00  0.00            
ATOM   1934  NE  ARG X 124      48.840  69.580  57.090  0.00  0.00            
ATOM   1935  HE  ARG X 124      49.020  68.640  57.410  0.00  0.00            
ATOM   1936  CZ  ARG X 124      49.410  69.990  55.950  0.00  0.00            
ATOM   1937  NH1 ARG X 124      49.280  71.210  55.410  0.00  0.00            
ATOM   1938 HH11 ARG X 124      48.620  71.900  55.750  0.00  0.00            
ATOM   1939 HH12 ARG X 124      49.680  71.420  54.500  0.00  0.00            
ATOM   1940  NH2 ARG X 124      50.100  69.070  55.260  0.00  0.00            
ATOM   1941 HH21 ARG X 124      50.350  68.230  55.740  0.00  0.00            
ATOM   1942 HH22 ARG X 124      50.470  69.250  54.340  0.00  0.00            
ATOM   1943  C   ARG X 124      47.500  67.130  60.890  0.00  0.00            
ATOM   1944  O   ARG X 124      46.310  66.880  60.740  0.00  0.00            
ATOM   1945  N   GLU X 125      48.430  66.170  60.800  0.00  0.00            
ATOM   1946  H   GLU X 125      49.370  66.520  60.810  0.00  0.00            
ATOM   1947  CA  GLU X 125      48.260  64.750  60.550  0.00  0.00            
ATOM   1948  HA  GLU X 125      47.640  64.590  59.670  0.00  0.00            
ATOM   1949  CB  GLU X 125      49.600  64.100  60.190  0.00  0.00            
ATOM   1950  HB1 GLU X 125      50.300  64.120  61.030  0.00  0.00            
ATOM   1951  HB2 GLU X 125      49.960  64.730  59.380  0.00  0.00            
ATOM   1952  CG  GLU X 125      49.670  62.670  59.670  0.00  0.00            
ATOM   1953  HG1 GLU X 125      49.040  62.520  58.790  0.00  0.00            
ATOM   1954  HG2 GLU X 125      49.470  61.930  60.440  0.00  0.00            
ATOM   1955  CD  GLU X 125      51.040  62.410  59.070  0.00  0.00            
ATOM   1956  OE1 GLU X 125      51.850  61.760  59.760  0.00  0.00            
ATOM   1957  OE2 GLU X 125      51.300  62.660  57.870  0.00  0.00            
ATOM   1958  C   GLU X 125      47.650  63.960  61.700  0.00  0.00            
ATOM   1959  O   GLU X 125      46.970  63.020  61.310  0.00  0.00            
ATOM   1960  N   VAL X 126      47.850  64.350  62.970  0.00  0.00            
ATOM   1961  H   VAL X 126      48.430  65.130  63.220  0.00  0.00            
ATOM   1962  CA  VAL X 126      47.200  63.680  64.080  0.00  0.00            
ATOM   1963  HA  VAL X 126      46.920  62.700  63.690  0.00  0.00            
ATOM   1964  CB  VAL X 126      48.160  63.380  65.230  0.00  0.00            
ATOM   1965  HB  VAL X 126      47.690  62.670  65.910  0.00  0.00            
ATOM   1966  CG1 VAL X 126      49.430  62.630  64.840  0.00  0.00            
ATOM   1967 HG11 VAL X 126      49.080  61.660  64.470  0.00  0.00            
ATOM   1968 HG12 VAL X 126      50.050  63.080  64.070  0.00  0.00            
ATOM   1969 HG13 VAL X 126      50.020  62.540  65.750  0.00  0.00            
ATOM   1970  CG2 VAL X 126      48.690  64.640  65.910  0.00  0.00            
ATOM   1971 HG21 VAL X 126      49.190  64.260  66.790  0.00  0.00            
ATOM   1972 HG22 VAL X 126      49.410  65.120  65.250  0.00  0.00            
ATOM   1973 HG23 VAL X 126      47.910  65.370  66.150  0.00  0.00            
ATOM   1974  C   VAL X 126      45.970  64.440  64.560  0.00  0.00            
ATOM   1975  O   VAL X 126      45.190  63.820  65.270  0.00  0.00            
ATOM   1976  N   ILE X 127      45.790  65.710  64.200  0.00  0.00            
ATOM   1977  H   ILE X 127      46.500  66.230  63.700  0.00  0.00            
ATOM   1978  CA  ILE X 127      44.520  66.370  64.470  0.00  0.00            
ATOM   1979  HA  ILE X 127      44.260  66.060  65.480  0.00  0.00            
ATOM   1980  CB  ILE X 127      44.760  67.870  64.340  0.00  0.00            
ATOM   1981  HB  ILE X 127      45.340  67.960  63.420  0.00  0.00            
ATOM   1982  CG2 ILE X 127      43.460  68.670  64.260  0.00  0.00            
ATOM   1983 HG21 ILE X 127      42.920  68.770  63.320  0.00  0.00            
ATOM   1984 HG22 ILE X 127      42.700  68.250  64.910  0.00  0.00            
ATOM   1985 HG23 ILE X 127      43.630  69.710  64.540  0.00  0.00            
ATOM   1986  CG1 ILE X 127      45.650  68.340  65.490  0.00  0.00            
ATOM   1987 HG11 ILE X 127      45.740  69.410  65.330  0.00  0.00            
ATOM   1988 HG12 ILE X 127      46.670  67.970  65.520  0.00  0.00            
ATOM   1989  CD  ILE X 127      45.040  68.210  66.880  0.00  0.00            
ATOM   1990  HD1 ILE X 127      44.550  67.250  67.020  0.00  0.00            
ATOM   1991  HD2 ILE X 127      45.810  68.450  67.630  0.00  0.00            
ATOM   1992  HD3 ILE X 127      44.190  68.890  66.970  0.00  0.00            
ATOM   1993  C   ILE X 127      43.460  65.820  63.520  0.00  0.00            
ATOM   1994  O   ILE X 127      42.300  65.730  63.910  0.00  0.00            
ATOM   1995  N   GLY X 128      43.820  65.570  62.260  0.00  0.00            
ATOM   1996  H   GLY X 128      44.810  65.530  62.080  0.00  0.00            
ATOM   1997  CA  GLY X 128      43.010  64.920  61.250  0.00  0.00            
ATOM   1998  HA1 GLY X 128      43.640  64.830  60.360  0.00  0.00            
ATOM   1999  HA2 GLY X 128      42.270  65.690  61.030  0.00  0.00            
ATOM   2000  C   GLY X 128      42.350  63.620  61.660  0.00  0.00            
ATOM   2001  O   GLY X 128      42.630  63.050  62.710  0.00  0.00            
ATOM   2002  N   GLY X 129      41.310  63.260  60.900  0.00  0.00            
ATOM   2003  H   GLY X 129      41.080  63.900  60.160  0.00  0.00            
ATOM   2004  CA  GLY X 129      40.500  62.070  61.080  0.00  0.00            
ATOM   2005  HA1 GLY X 129      41.170  61.250  61.330  0.00  0.00            
ATOM   2006  HA2 GLY X 129      39.960  61.830  60.160  0.00  0.00            
ATOM   2007  C   GLY X 129      39.490  62.280  62.190  0.00  0.00            
ATOM   2008  O   GLY X 129      38.470  61.600  62.100  0.00  0.00            
ATOM   2009  N   ASP X 130      39.620  63.230  63.120  0.00  0.00            
ATOM   2010  H   ASP X 130      40.410  63.860  63.130  0.00  0.00            
ATOM   2011  CA  ASP X 130      38.560  63.560  64.060  0.00  0.00            
ATOM   2012  HA  ASP X 130      37.620  63.100  63.750  0.00  0.00            
ATOM   2013  CB  ASP X 130      38.950  62.970  65.410  0.00  0.00            
ATOM   2014  HB1 ASP X 130      39.680  63.600  65.910  0.00  0.00            
ATOM   2015  HB2 ASP X 130      39.500  62.040  65.270  0.00  0.00            
ATOM   2016  CG  ASP X 130      37.800  62.860  66.400  0.00  0.00            
ATOM   2017  OD1 ASP X 130      37.140  61.800  66.520  0.00  0.00            
ATOM   2018  OD2 ASP X 130      37.490  63.820  67.140  0.00  0.00            
ATOM   2019  C   ASP X 130      38.330  65.050  64.240  0.00  0.00            
ATOM   2020  O   ASP X 130      37.220  65.450  64.570  0.00  0.00            
ATOM   2021  N   ASP X 131      39.300  65.950  64.060  0.00  0.00            
ATOM   2022  H   ASP X 131      40.240  65.660  63.840  0.00  0.00            
ATOM   2023  CA  ASP X 131      39.120  67.390  64.160  0.00  0.00            
ATOM   2024  HA  ASP X 131      38.110  67.720  63.890  0.00  0.00            
ATOM   2025  CB  ASP X 131      39.440  67.790  65.600  0.00  0.00            
ATOM   2026  HB1 ASP X 131      40.420  68.250  65.510  0.00  0.00            
ATOM   2027  HB2 ASP X 131      39.600  66.880  66.180  0.00  0.00            
ATOM   2028  CG  ASP X 131      38.330  68.690  66.110  0.00  0.00            
ATOM   2029  OD1 ASP X 131      37.590  68.310  67.050  0.00  0.00            
ATOM   2030  OD2 ASP X 131      38.230  69.840  65.620  0.00  0.00            
ATOM   2031  C   ASP X 131      39.970  68.140  63.150  0.00  0.00            
ATOM   2032  O   ASP X 131      40.340  67.560  62.140  0.00  0.00            
ATOM   2033  N   ALA X 132      40.110  69.470  63.260  0.00  0.00            
ATOM   2034  H   ALA X 132      39.720  69.890  64.090  0.00  0.00            
ATOM   2035  CA  ALA X 132      40.820  70.420  62.430  0.00  0.00            
ATOM   2036  HA  ALA X 132      41.580  69.940  61.810  0.00  0.00            
ATOM   2037  CB  ALA X 132      39.830  71.110  61.500  0.00  0.00            
ATOM   2038  HB1 ALA X 132      39.140  70.400  61.040  0.00  0.00            
ATOM   2039  HB2 ALA X 132      39.150  71.740  62.080  0.00  0.00            
ATOM   2040  HB3 ALA X 132      40.330  71.700  60.730  0.00  0.00            
ATOM   2041  C   ALA X 132      41.590  71.450  63.250  0.00  0.00            
ATOM   2042  O   ALA X 132      41.310  71.610  64.430  0.00  0.00            
ATOM   2043  N   ARG X 133      42.570  72.100  62.630  0.00  0.00            
ATOM   2044  H   ARG X 133      42.670  71.920  61.640  0.00  0.00            
ATOM   2045  CA  ARG X 133      43.310  73.280  63.030  0.00  0.00            
ATOM   2046  HA  ARG X 133      42.850  73.590  63.970  0.00  0.00            
ATOM   2047  CB  ARG X 133      44.720  72.930  63.490  0.00  0.00            
ATOM   2048  HB1 ARG X 133      44.580  72.360  64.410  0.00  0.00            
ATOM   2049  HB2 ARG X 133      45.210  73.840  63.840  0.00  0.00            
ATOM   2050  CG  ARG X 133      45.630  72.130  62.560  0.00  0.00            
ATOM   2051  HG1 ARG X 133      45.230  71.170  62.230  0.00  0.00            
ATOM   2052  HG2 ARG X 133      46.420  71.770  63.220  0.00  0.00            
ATOM   2053  CD  ARG X 133      46.290  72.940  61.440  0.00  0.00            
ATOM   2054  HD1 ARG X 133      47.330  72.680  61.240  0.00  0.00            
ATOM   2055  HD2 ARG X 133      46.210  73.960  61.810  0.00  0.00            
ATOM   2056  NE  ARG X 133      45.500  72.840  60.220  0.00  0.00            
ATOM   2057  HE  ARG X 133      44.570  72.440  60.280  0.00  0.00            
ATOM   2058  CZ  ARG X 133      45.840  73.110  58.950  0.00  0.00            
ATOM   2059  NH1 ARG X 133      46.970  73.800  58.690  0.00  0.00            
ATOM   2060 HH11 ARG X 133      47.480  74.120  59.500  0.00  0.00            
ATOM   2061 HH12 ARG X 133      47.340  73.780  57.760  0.00  0.00            
ATOM   2062  NH2 ARG X 133      45.090  72.720  57.920  0.00  0.00            
ATOM   2063 HH21 ARG X 133      44.320  72.100  58.120  0.00  0.00            
ATOM   2064 HH22 ARG X 133      45.320  73.090  57.010  0.00  0.00            
ATOM   2065  C   ARG X 133      43.110  74.500  62.130  0.00  0.00            
ATOM   2066  O   ARG X 133      42.950  74.370  60.920  0.00  0.00            
ATOM   2067  N   TYR X 134      43.220  75.690  62.720  0.00  0.00            
ATOM   2068  H   TYR X 134      43.590  75.730  63.650  0.00  0.00            
ATOM   2069  CA  TYR X 134      43.190  76.960  62.010  0.00  0.00            
ATOM   2070  HA  TYR X 134      42.300  77.040  61.400  0.00  0.00            
ATOM   2071  CB  TYR X 134      43.090  78.070  63.060  0.00  0.00            
ATOM   2072  HB1 TYR X 134      43.920  78.010  63.760  0.00  0.00            
ATOM   2073  HB2 TYR X 134      42.190  77.980  63.660  0.00  0.00            
ATOM   2074  CG  TYR X 134      43.020  79.480  62.520  0.00  0.00            
ATOM   2075  CD1 TYR X 134      41.860  79.910  61.860  0.00  0.00            
ATOM   2076  HD1 TYR X 134      40.970  79.300  61.930  0.00  0.00            
ATOM   2077  CE1 TYR X 134      41.850  81.120  61.170  0.00  0.00            
ATOM   2078  HE1 TYR X 134      40.970  81.490  60.660  0.00  0.00            
ATOM   2079  CZ  TYR X 134      43.000  81.940  61.260  0.00  0.00            
ATOM   2080  OH  TYR X 134      42.940  83.180  60.700  0.00  0.00            
ATOM   2081  HH  TYR X 134      42.040  83.150  60.350  0.00  0.00            
ATOM   2082  CE2 TYR X 134      44.200  81.500  61.850  0.00  0.00            
ATOM   2083  HE2 TYR X 134      45.010  82.190  62.020  0.00  0.00            
ATOM   2084  CD2 TYR X 134      44.210  80.210  62.400  0.00  0.00            
ATOM   2085  HD2 TYR X 134      45.070  79.830  62.930  0.00  0.00            
ATOM   2086  C   TYR X 134      44.320  77.110  61.010  0.00  0.00            
ATOM   2087  O   TYR X 134      45.310  76.390  61.060  0.00  0.00            
ATOM   2088  N   SER X 135      44.240  78.070  60.080  0.00  0.00            
ATOM   2089  H   SER X 135      43.430  78.680  60.080  0.00  0.00            
ATOM   2090  CA  SER X 135      45.310  78.440  59.180  0.00  0.00            
ATOM   2091  HA  SER X 135      45.510  77.590  58.520  0.00  0.00            
ATOM   2092  CB  SER X 135      44.810  79.620  58.350  0.00  0.00            
ATOM   2093  HB1 SER X 135      45.650  80.140  57.880  0.00  0.00            
ATOM   2094  HB2 SER X 135      44.200  80.250  58.990  0.00  0.00            
ATOM   2095  OG  SER X 135      44.050  79.010  57.330  0.00  0.00            
ATOM   2096  HG  SER X 135      43.410  78.470  57.810  0.00  0.00            
ATOM   2097  C   SER X 135      46.670  78.770  59.770  0.00  0.00            
ATOM   2098  O   SER X 135      46.760  79.140  60.940  0.00  0.00            
ATOM   2099  N   ARG X 136      47.680  78.780  58.900  0.00  0.00            
ATOM   2100  H   ARG X 136      47.460  78.430  57.980  0.00  0.00            
ATOM   2101  CA  ARG X 136      49.080  79.090  59.150  0.00  0.00            
ATOM   2102  HA  ARG X 136      49.320  78.640  60.110  0.00  0.00            
ATOM   2103  CB  ARG X 136      49.860  78.480  57.990  0.00  0.00            
ATOM   2104  HB1 ARG X 136      49.920  79.200  57.170  0.00  0.00            
ATOM   2105  HB2 ARG X 136      49.300  77.610  57.620  0.00  0.00            
ATOM   2106  CG  ARG X 136      51.250  77.970  58.350  0.00  0.00            
ATOM   2107  HG1 ARG X 136      51.770  77.470  57.530  0.00  0.00            
ATOM   2108  HG2 ARG X 136      51.270  77.270  59.180  0.00  0.00            
ATOM   2109  CD  ARG X 136      52.210  79.120  58.640  0.00  0.00            
ATOM   2110  HD1 ARG X 136      51.860  79.580  59.570  0.00  0.00            
ATOM   2111  HD2 ARG X 136      52.130  79.950  57.940  0.00  0.00            
ATOM   2112  NE  ARG X 136      53.580  78.680  58.850  0.00  0.00            
ATOM   2113  HE  ARG X 136      53.800  77.710  58.650  0.00  0.00            
ATOM   2114  CZ  ARG X 136      54.610  79.200  59.530  0.00  0.00            
ATOM   2115  NH1 ARG X 136      54.660  80.440  60.030  0.00  0.00            
ATOM   2116 HH11 ARG X 136      53.770  80.910  60.020  0.00  0.00            
ATOM   2117 HH12 ARG X 136      55.270  80.540  60.830  0.00  0.00            
ATOM   2118  NH2 ARG X 136      55.740  78.490  59.610  0.00  0.00            
ATOM   2119 HH21 ARG X 136      55.740  77.500  59.420  0.00  0.00            
ATOM   2120 HH22 ARG X 136      56.520  78.880  60.130  0.00  0.00            
ATOM   2121  C   ARG X 136      49.270  80.590  59.280  0.00  0.00            
ATOM   2122  O   ARG X 136      49.130  81.270  58.260  0.00  0.00            
ATOM   2123  N   VAL X 137      49.690  81.060  60.450  0.00  0.00            
ATOM   2124  H   VAL X 137      49.730  80.420  61.240  0.00  0.00            
ATOM   2125  CA  VAL X 137      50.050  82.440  60.690  0.00  0.00            
ATOM   2126  HA  VAL X 137      49.520  83.090  60.000  0.00  0.00            
ATOM   2127  CB  VAL X 137      49.690  82.990  62.070  0.00  0.00            
ATOM   2128  HB  VAL X 137      49.960  84.040  62.110  0.00  0.00            
ATOM   2129  CG1 VAL X 137      48.170  82.860  62.170  0.00  0.00            
ATOM   2130 HG11 VAL X 137      47.890  83.630  62.890  0.00  0.00            
ATOM   2131 HG12 VAL X 137      47.810  83.090  61.160  0.00  0.00            
ATOM   2132 HG13 VAL X 137      47.870  81.850  62.440  0.00  0.00            
ATOM   2133  CG2 VAL X 137      50.450  82.300  63.190  0.00  0.00            
ATOM   2134 HG21 VAL X 137      50.180  81.240  63.130  0.00  0.00            
ATOM   2135 HG22 VAL X 137      51.530  82.370  63.070  0.00  0.00            
ATOM   2136 HG23 VAL X 137      50.170  82.720  64.160  0.00  0.00            
ATOM   2137  C   VAL X 137      51.510  82.770  60.420  0.00  0.00            
ATOM   2138  O   VAL X 137      52.360  81.890  60.310  0.00  0.00            
ATOM   2139  N   VAL X 138      51.830  84.000  59.990  0.00  0.00            
ATOM   2140  H   VAL X 138      51.020  84.590  59.900  0.00  0.00            
ATOM   2141  CA  VAL X 138      53.100  84.480  59.490  0.00  0.00            
ATOM   2142  HA  VAL X 138      53.810  83.690  59.770  0.00  0.00            
ATOM   2143  CB  VAL X 138      53.230  84.480  57.970  0.00  0.00            
ATOM   2144  HB  VAL X 138      54.250  84.750  57.700  0.00  0.00            
ATOM   2145  CG1 VAL X 138      53.140  83.110  57.310  0.00  0.00            
ATOM   2146 HG11 VAL X 138      53.920  82.460  57.720  0.00  0.00            
ATOM   2147 HG12 VAL X 138      52.260  82.520  57.560  0.00  0.00            
ATOM   2148 HG13 VAL X 138      53.220  83.230  56.230  0.00  0.00            
ATOM   2149  CG2 VAL X 138      52.260  85.480  57.330  0.00  0.00            
ATOM   2150 HG21 VAL X 138      51.240  85.160  57.560  0.00  0.00            
ATOM   2151 HG22 VAL X 138      52.430  86.500  57.660  0.00  0.00            
ATOM   2152 HG23 VAL X 138      52.330  85.480  56.240  0.00  0.00            
ATOM   2153  C   VAL X 138      53.450  85.860  60.020  0.00  0.00            
ATOM   2154  O   VAL X 138      52.540  86.670  60.200  0.00  0.00            
ATOM   2155  N   PHE X 139      54.700  86.030  60.430  0.00  0.00            
ATOM   2156  H   PHE X 139      55.260  85.210  60.250  0.00  0.00            
ATOM   2157  CA  PHE X 139      55.260  87.230  61.020  0.00  0.00            
ATOM   2158  HA  PHE X 139      54.920  88.060  60.400  0.00  0.00            
ATOM   2159  CB  PHE X 139      54.710  87.480  62.420  0.00  0.00            
ATOM   2160  HB1 PHE X 139      53.700  87.890  62.290  0.00  0.00            
ATOM   2161  HB2 PHE X 139      55.200  88.340  62.880  0.00  0.00            
ATOM   2162  CG  PHE X 139      54.610  86.350  63.410  0.00  0.00            
ATOM   2163  CD1 PHE X 139      53.410  85.760  63.820  0.00  0.00            
ATOM   2164  HD1 PHE X 139      52.450  86.050  63.420  0.00  0.00            
ATOM   2165  CE1 PHE X 139      53.310  84.760  64.790  0.00  0.00            
ATOM   2166  HE1 PHE X 139      52.380  84.270  65.030  0.00  0.00            
ATOM   2167  CZ  PHE X 139      54.480  84.220  65.340  0.00  0.00            
ATOM   2168  HZ  PHE X 139      54.450  83.410  66.050  0.00  0.00            
ATOM   2169  CE2 PHE X 139      55.700  84.750  64.900  0.00  0.00            
ATOM   2170  HE2 PHE X 139      56.660  84.360  65.210  0.00  0.00            
ATOM   2171  CD2 PHE X 139      55.770  85.820  63.990  0.00  0.00            
ATOM   2172  HD2 PHE X 139      56.720  86.180  63.650  0.00  0.00            
ATOM   2173  C   PHE X 139      56.780  87.280  61.080  0.00  0.00            
ATOM   2174  O   PHE X 139      57.460  86.250  61.080  0.00  0.00            
ATOM   2175  N   ASN X 140      57.350  88.450  61.360  0.00  0.00            
ATOM   2176  H   ASN X 140      56.780  89.270  61.510  0.00  0.00            
ATOM   2177  CA  ASN X 140      58.760  88.530  61.690  0.00  0.00            
ATOM   2178  HA  ASN X 140      59.300  87.790  61.080  0.00  0.00            
ATOM   2179  CB  ASN X 140      59.380  89.900  61.420  0.00  0.00            
ATOM   2180  HB1 ASN X 140      58.990  90.630  62.130  0.00  0.00            
ATOM   2181  HB2 ASN X 140      59.160  90.110  60.370  0.00  0.00            
ATOM   2182  CG  ASN X 140      60.900  89.920  61.510  0.00  0.00            
ATOM   2183  OD1 ASN X 140      61.420  90.430  62.500  0.00  0.00            
ATOM   2184  ND2 ASN X 140      61.670  89.350  60.580  0.00  0.00            
ATOM   2185 HD21 ASN X 140      61.280  88.870  59.770  0.00  0.00            
ATOM   2186 HD22 ASN X 140      62.650  89.300  60.780  0.00  0.00            
ATOM   2187  C   ASN X 140      58.840  88.090  63.140  0.00  0.00            
ATOM   2188  O   ASN X 140      59.610  87.250  63.590  0.00  0.00            
ATOM   2189  N   GLU X 141      58.020  88.680  64.010  0.00  0.00            
ATOM   2190  H   GLU X 141      57.500  89.510  63.750  0.00  0.00            
ATOM   2191  CA  GLU X 141      57.990  88.480  65.440  0.00  0.00            
ATOM   2192  HA  GLU X 141      58.000  87.420  65.690  0.00  0.00            
ATOM   2193  CB  GLU X 141      59.240  89.000  66.150  0.00  0.00            
ATOM   2194  HB1 GLU X 141      60.100  88.500  65.690  0.00  0.00            
ATOM   2195  HB2 GLU X 141      59.150  88.730  67.200  0.00  0.00            
ATOM   2196  CG  GLU X 141      59.380  90.510  65.980  0.00  0.00            
ATOM   2197  HG1 GLU X 141      58.390  90.950  65.990  0.00  0.00            
ATOM   2198  HG2 GLU X 141      59.750  90.570  64.960  0.00  0.00            
ATOM   2199  CD  GLU X 141      60.320  91.230  66.940  0.00  0.00            
ATOM   2200  OE1 GLU X 141      61.540  90.990  66.790  0.00  0.00            
ATOM   2201  OE2 GLU X 141      59.880  92.080  67.740  0.00  0.00            
ATOM   2202  C   GLU X 141      56.730  88.980  66.120  0.00  0.00            
ATOM   2203  O   GLU X 141      55.900  89.650  65.510  0.00  0.00            
ATOM   2204  N   ILE X 142      56.570  88.610  67.400  0.00  0.00            
ATOM   2205  H   ILE X 142      57.310  88.140  67.890  0.00  0.00            
ATOM   2206  CA  ILE X 142      55.290  88.920  68.000  0.00  0.00            
ATOM   2207  HA  ILE X 142      54.470  88.790  67.290  0.00  0.00            
ATOM   2208  CB  ILE X 142      55.020  87.870  69.080  0.00  0.00            
ATOM   2209  HB  ILE X 142      55.870  87.910  69.770  0.00  0.00            
ATOM   2210  CG2 ILE X 142      53.810  88.290  69.910  0.00  0.00            
ATOM   2211 HG21 ILE X 142      53.970  89.290  70.330  0.00  0.00            
ATOM   2212 HG22 ILE X 142      52.880  88.170  69.360  0.00  0.00            
ATOM   2213 HG23 ILE X 142      53.780  87.720  70.840  0.00  0.00            
ATOM   2214  CG1 ILE X 142      55.050  86.410  68.640  0.00  0.00            
ATOM   2215 HG11 ILE X 142      55.880  86.270  67.940  0.00  0.00            
ATOM   2216 HG12 ILE X 142      54.120  86.150  68.130  0.00  0.00            
ATOM   2217  CD  ILE X 142      55.160  85.360  69.730  0.00  0.00            
ATOM   2218  HD1 ILE X 142      55.130  84.360  69.310  0.00  0.00            
ATOM   2219  HD2 ILE X 142      56.120  85.470  70.220  0.00  0.00            
ATOM   2220  HD3 ILE X 142      54.330  85.400  70.440  0.00  0.00            
ATOM   2221  C   ILE X 142      55.310  90.380  68.400  0.00  0.00            
ATOM   2222  O   ILE X 142      55.900  90.720  69.420  0.00  0.00            
ATOM   2223  N   THR X 143      54.760  91.300  67.600  0.00  0.00            
ATOM   2224  H   THR X 143      54.480  90.950  66.700  0.00  0.00            
ATOM   2225  CA  THR X 143      54.540  92.710  67.830  0.00  0.00            
ATOM   2226  HA  THR X 143      54.940  93.080  68.770  0.00  0.00            
ATOM   2227  CB  THR X 143      55.180  93.630  66.790  0.00  0.00            
ATOM   2228  HB  THR X 143      55.290  94.660  67.150  0.00  0.00            
ATOM   2229  CG2 THR X 143      56.550  93.160  66.320  0.00  0.00            
ATOM   2230 HG21 THR X 143      56.420  92.280  65.690  0.00  0.00            
ATOM   2231 HG22 THR X 143      56.930  93.930  65.650  0.00  0.00            
ATOM   2232 HG23 THR X 143      57.190  92.940  67.170  0.00  0.00            
ATOM   2233  OG1 THR X 143      54.350  93.750  65.660  0.00  0.00            
ATOM   2234  HG1 THR X 143      54.600  94.570  65.240  0.00  0.00            
ATOM   2235  C   THR X 143      53.040  92.970  67.880  0.00  0.00            
ATOM   2236  O   THR X 143      52.250  92.260  67.270  0.00  0.00            
ATOM   2237  N   LYS X 144      52.590  94.030  68.560  0.00  0.00            
ATOM   2238  H   LYS X 144      53.290  94.670  68.900  0.00  0.00            
ATOM   2239  CA  LYS X 144      51.200  94.430  68.680  0.00  0.00            
ATOM   2240  HA  LYS X 144      50.770  93.560  69.170  0.00  0.00            
ATOM   2241  CB  LYS X 144      51.070  95.740  69.450  0.00  0.00            
ATOM   2242  HB1 LYS X 144      51.770  96.410  68.960  0.00  0.00            
ATOM   2243  HB2 LYS X 144      51.570  95.740  70.410  0.00  0.00            
ATOM   2244  CG  LYS X 144      49.730  96.410  69.740  0.00  0.00            
ATOM   2245  HG1 LYS X 144      49.060  95.680  70.200  0.00  0.00            
ATOM   2246  HG2 LYS X 144      49.200  96.690  68.830  0.00  0.00            
ATOM   2247  CD  LYS X 144      49.800  97.520  70.780  0.00  0.00            
ATOM   2248  HD1 LYS X 144      50.170  97.160  71.740  0.00  0.00            
ATOM   2249  HD2 LYS X 144      48.810  97.970  70.860  0.00  0.00            
ATOM   2250  CE  LYS X 144      50.810  98.560  70.310  0.00  0.00            
ATOM   2251  HE1 LYS X 144      50.490  98.990  69.360  0.00  0.00            
ATOM   2252  HE2 LYS X 144      51.790  98.150  70.110  0.00  0.00            
ATOM   2253  NZ  LYS X 144      51.030  99.600  71.320  0.00  0.00            
ATOM   2254  HZ1 LYS X 144      50.150 100.080  71.480  0.00  0.00            
ATOM   2255  HZ2 LYS X 144      51.330  99.180  72.190  0.00  0.00            
ATOM   2256  HZ3 LYS X 144      51.690 100.320  71.060  0.00  0.00            
ATOM   2257  C   LYS X 144      50.560  94.480  67.300  0.00  0.00            
ATOM   2258  O   LYS X 144      49.480  93.930  67.100  0.00  0.00            
ATOM   2259  N   ASN X 145      51.150  95.230  66.370  0.00  0.00            
ATOM   2260  H   ASN X 145      52.050  95.610  66.640  0.00  0.00            
ATOM   2261  CA  ASN X 145      50.700  95.460  65.020  0.00  0.00            
ATOM   2262  HA  ASN X 145      49.730  95.960  65.010  0.00  0.00            
ATOM   2263  CB  ASN X 145      51.750  96.380  64.390  0.00  0.00            
ATOM   2264  HB1 ASN X 145      52.660  95.790  64.290  0.00  0.00            
ATOM   2265  HB2 ASN X 145      51.980  97.200  65.070  0.00  0.00            
ATOM   2266  CG  ASN X 145      51.330  96.940  63.040  0.00  0.00            
ATOM   2267  OD1 ASN X 145      50.280  97.580  63.020  0.00  0.00            
ATOM   2268  ND2 ASN X 145      51.930  96.560  61.910  0.00  0.00            
ATOM   2269 HD21 ASN X 145      52.690  95.890  61.900  0.00  0.00            
ATOM   2270 HD22 ASN X 145      51.590  97.020  61.080  0.00  0.00            
ATOM   2271  C   ASN X 145      50.520  94.200  64.180  0.00  0.00            
ATOM   2272  O   ASN X 145      49.610  94.230  63.360  0.00  0.00            
ATOM   2273  N   ALA X 146      51.290  93.130  64.420  0.00  0.00            
ATOM   2274  H   ALA X 146      51.880  93.300  65.220  0.00  0.00            
ATOM   2275  CA  ALA X 146      51.200  91.810  63.840  0.00  0.00            
ATOM   2276  HA  ALA X 146      50.850  92.040  62.830  0.00  0.00            
ATOM   2277  CB  ALA X 146      52.600  91.220  63.650  0.00  0.00            
ATOM   2278  HB1 ALA X 146      53.010  91.800  62.830  0.00  0.00            
ATOM   2279  HB2 ALA X 146      53.140  91.400  64.580  0.00  0.00            
ATOM   2280  HB3 ALA X 146      52.490  90.150  63.490  0.00  0.00            
ATOM   2281  C   ALA X 146      50.280  90.830  64.550  0.00  0.00            
ATOM   2282  O   ALA X 146      49.430  90.270  63.860  0.00  0.00            
ATOM   2283  N   ILE X 147      50.310  90.720  65.880  0.00  0.00            
ATOM   2284  H   ILE X 147      51.060  91.170  66.390  0.00  0.00            
ATOM   2285  CA  ILE X 147      49.480  89.740  66.550  0.00  0.00            
ATOM   2286  HA  ILE X 147      49.500  88.840  65.940  0.00  0.00            
ATOM   2287  CB  ILE X 147      50.160  89.280  67.840  0.00  0.00            
ATOM   2288  HB  ILE X 147      51.250  89.310  67.780  0.00  0.00            
ATOM   2289  CG2 ILE X 147      49.860  90.160  69.050  0.00  0.00            
ATOM   2290 HG21 ILE X 147      50.510  89.780  69.840  0.00  0.00            
ATOM   2291 HG22 ILE X 147      50.110  91.200  68.890  0.00  0.00            
ATOM   2292 HG23 ILE X 147      48.830  90.050  69.410  0.00  0.00            
ATOM   2293  CG1 ILE X 147      49.750  87.830  68.120  0.00  0.00            
ATOM   2294 HG11 ILE X 147      48.660  87.820  68.140  0.00  0.00            
ATOM   2295 HG12 ILE X 147      50.210  87.620  69.080  0.00  0.00            
ATOM   2296  CD  ILE X 147      50.320  86.750  67.200  0.00  0.00            
ATOM   2297  HD1 ILE X 147      51.270  86.480  67.670  0.00  0.00            
ATOM   2298  HD2 ILE X 147      49.680  85.870  67.310  0.00  0.00            
ATOM   2299  HD3 ILE X 147      50.660  87.050  66.210  0.00  0.00            
ATOM   2300  C   ILE X 147      48.010  90.080  66.700  0.00  0.00            
ATOM   2301  O   ILE X 147      47.220  89.140  66.790  0.00  0.00            
ATOM   2302  N   ARG X 148      47.580  91.320  66.490  0.00  0.00            
ATOM   2303  H   ARG X 148      48.320  92.010  66.580  0.00  0.00            
ATOM   2304  CA  ARG X 148      46.210  91.780  66.360  0.00  0.00            
ATOM   2305  HA  ARG X 148      45.550  91.170  66.980  0.00  0.00            
ATOM   2306  CB  ARG X 148      46.110  93.230  66.820  0.00  0.00            
ATOM   2307  HB1 ARG X 148      45.090  93.600  66.730  0.00  0.00            
ATOM   2308  HB2 ARG X 148      46.780  93.820  66.200  0.00  0.00            
ATOM   2309  CG  ARG X 148      46.350  93.500  68.300  0.00  0.00            
ATOM   2310  HG1 ARG X 148      47.250  93.120  68.790  0.00  0.00            
ATOM   2311  HG2 ARG X 148      45.510  93.040  68.810  0.00  0.00            
ATOM   2312  CD  ARG X 148      46.220  94.960  68.720  0.00  0.00            
ATOM   2313  HD1 ARG X 148      45.240  95.200  68.300  0.00  0.00            
ATOM   2314  HD2 ARG X 148      46.990  95.480  68.150  0.00  0.00            
ATOM   2315  NE  ARG X 148      46.360  95.160  70.160  0.00  0.00            
ATOM   2316  HE  ARG X 148      46.430  94.330  70.740  0.00  0.00            
ATOM   2317  CZ  ARG X 148      46.280  96.330  70.800  0.00  0.00            
ATOM   2318  NH1 ARG X 148      46.260  97.580  70.310  0.00  0.00            
ATOM   2319 HH11 ARG X 148      46.110  97.790  69.330  0.00  0.00            
ATOM   2320 HH12 ARG X 148      46.270  98.400  70.900  0.00  0.00            
ATOM   2321  NH2 ARG X 148      46.280  96.210  72.140  0.00  0.00            
ATOM   2322 HH21 ARG X 148      46.570  95.320  72.510  0.00  0.00            
ATOM   2323 HH22 ARG X 148      46.280  97.060  72.680  0.00  0.00            
ATOM   2324  C   ARG X 148      45.690  91.580  64.940  0.00  0.00            
ATOM   2325  O   ARG X 148      44.540  91.920  64.710  0.00  0.00            
ATOM   2326  N   GLN X 149      46.580  91.100  64.070  0.00  0.00            
ATOM   2327  H   GLN X 149      47.520  90.910  64.370  0.00  0.00            
ATOM   2328  CA  GLN X 149      46.300  90.730  62.690  0.00  0.00            
ATOM   2329  HA  GLN X 149      45.230  90.700  62.480  0.00  0.00            
ATOM   2330  CB  GLN X 149      46.990  91.850  61.920  0.00  0.00            
ATOM   2331  HB1 GLN X 149      46.980  91.590  60.860  0.00  0.00            
ATOM   2332  HB2 GLN X 149      48.030  91.970  62.250  0.00  0.00            
ATOM   2333  CG  GLN X 149      46.180  93.130  62.070  0.00  0.00            
ATOM   2334  HG1 GLN X 149      46.380  93.590  63.030  0.00  0.00            
ATOM   2335  HG2 GLN X 149      45.120  92.880  62.060  0.00  0.00            
ATOM   2336  CD  GLN X 149      46.480  94.070  60.910  0.00  0.00            
ATOM   2337  OE1 GLN X 149      45.750  94.160  59.920  0.00  0.00            
ATOM   2338  NE2 GLN X 149      47.660  94.690  60.950  0.00  0.00            
ATOM   2339 HE21 GLN X 149      48.250  94.680  61.770  0.00  0.00            
ATOM   2340 HE22 GLN X 149      47.720  95.460  60.300  0.00  0.00            
ATOM   2341  C   GLN X 149      46.840  89.360  62.280  0.00  0.00            
ATOM   2342  O   GLN X 149      47.210  89.240  61.110  0.00  0.00            
ATOM   2343  N   ALA X 150      46.930  88.350  63.150  0.00  0.00            
ATOM   2344  H   ALA X 150      46.550  88.520  64.070  0.00  0.00            
ATOM   2345  CA  ALA X 150      47.380  87.010  62.850  0.00  0.00            
ATOM   2346  HA  ALA X 150      47.990  87.140  61.960  0.00  0.00            
ATOM   2347  CB  ALA X 150      48.270  86.500  63.980  0.00  0.00            
ATOM   2348  HB1 ALA X 150      48.760  85.590  63.620  0.00  0.00            
ATOM   2349  HB2 ALA X 150      49.050  87.210  64.280  0.00  0.00            
ATOM   2350  HB3 ALA X 150      47.660  86.210  64.830  0.00  0.00            
ATOM   2351  C   ALA X 150      46.190  86.090  62.600  0.00  0.00            
ATOM   2352  O   ALA X 150      46.160  85.310  61.650  0.00  0.00            
ATOM   2353  N   PHE X 151      45.290  85.990  63.580  0.00  0.00            
ATOM   2354  H   PHE X 151      45.370  86.680  64.310  0.00  0.00            
ATOM   2355  CA  PHE X 151      44.230  85.010  63.700  0.00  0.00            
ATOM   2356  HA  PHE X 151      44.560  84.120  63.150  0.00  0.00            
ATOM   2357  CB  PHE X 151      43.900  84.580  65.130  0.00  0.00            
ATOM   2358  HB1 PHE X 151      43.130  83.810  65.120  0.00  0.00            
ATOM   2359  HB2 PHE X 151      43.460  85.400  65.690  0.00  0.00            
ATOM   2360  CG  PHE X 151      45.010  83.950  65.940  0.00  0.00            
ATOM   2361  CD1 PHE X 151      45.310  84.410  67.220  0.00  0.00            
ATOM   2362  HD1 PHE X 151      44.760  85.300  67.520  0.00  0.00            
ATOM   2363  CE1 PHE X 151      46.430  83.960  67.930  0.00  0.00            
ATOM   2364  HE1 PHE X 151      46.660  84.480  68.840  0.00  0.00            
ATOM   2365  CZ  PHE X 151      47.290  83.050  67.290  0.00  0.00            
ATOM   2366  HZ  PHE X 151      48.070  82.620  67.900  0.00  0.00            
ATOM   2367  CE2 PHE X 151      46.970  82.580  66.020  0.00  0.00            
ATOM   2368  HE2 PHE X 151      47.530  81.790  65.520  0.00  0.00            
ATOM   2369  CD2 PHE X 151      45.890  83.080  65.280  0.00  0.00            
ATOM   2370  HD2 PHE X 151      45.640  82.600  64.340  0.00  0.00            
ATOM   2371  C   PHE X 151      43.050  85.450  62.850  0.00  0.00            
ATOM   2372  O   PHE X 151      41.940  85.070  63.230  0.00  0.00            
ATOM   2373  N   ASN X 152      43.190  86.220  61.760  0.00  0.00            
ATOM   2374  H   ASN X 152      44.160  86.390  61.570  0.00  0.00            
ATOM   2375  CA  ASN X 152      42.270  86.560  60.700  0.00  0.00            
ATOM   2376  HA  ASN X 152      41.410  85.910  60.820  0.00  0.00            
ATOM   2377  CB  ASN X 152      41.720  87.940  61.050  0.00  0.00            
ATOM   2378  HB1 ASN X 152      41.380  87.940  62.080  0.00  0.00            
ATOM   2379  HB2 ASN X 152      40.790  88.130  60.510  0.00  0.00            
ATOM   2380  CG  ASN X 152      42.730  89.040  60.780  0.00  0.00            
ATOM   2381  OD1 ASN X 152      43.780  89.200  61.400  0.00  0.00            
ATOM   2382  ND2 ASN X 152      42.360  90.040  59.970  0.00  0.00            
ATOM   2383 HD21 ASN X 152      41.490  90.060  59.470  0.00  0.00            
ATOM   2384 HD22 ASN X 152      43.110  90.690  59.750  0.00  0.00            
ATOM   2385  C   ASN X 152      42.890  86.490  59.310  0.00  0.00            
ATOM   2386  O   ASN X 152      42.460  87.120  58.350  0.00  0.00            
ATOM   2387  N   LYS X 153      43.800  85.540  59.100  0.00  0.00            
ATOM   2388  H   LYS X 153      43.930  84.900  59.880  0.00  0.00            
ATOM   2389  CA  LYS X 153      44.520  85.310  57.860  0.00  0.00            
ATOM   2390  HA  LYS X 153      43.990  85.770  57.030  0.00  0.00            
ATOM   2391  CB  LYS X 153      45.890  85.980  57.950  0.00  0.00            
ATOM   2392  HB1 LYS X 153      46.530  85.720  57.100  0.00  0.00            
ATOM   2393  HB2 LYS X 153      46.480  85.570  58.780  0.00  0.00            
ATOM   2394  CG  LYS X 153      45.880  87.490  58.130  0.00  0.00            
ATOM   2395  HG1 LYS X 153      45.530  87.750  59.120  0.00  0.00            
ATOM   2396  HG2 LYS X 153      45.220  87.890  57.360  0.00  0.00            
ATOM   2397  CD  LYS X 153      47.260  88.120  57.980  0.00  0.00            
ATOM   2398  HD1 LYS X 153      47.960  87.720  58.710  0.00  0.00            
ATOM   2399  HD2 LYS X 153      47.130  89.180  58.190  0.00  0.00            
ATOM   2400  CE  LYS X 153      47.790  87.930  56.560  0.00  0.00            
ATOM   2401  HE1 LYS X 153      46.970  88.230  55.900  0.00  0.00            
ATOM   2402  HE2 LYS X 153      47.960  86.880  56.360  0.00  0.00            
ATOM   2403  NZ  LYS X 153      48.980  88.720  56.200  0.00  0.00            
ATOM   2404  HZ1 LYS X 153      49.450  88.190  55.480  0.00  0.00            
ATOM   2405  HZ2 LYS X 153      48.830  89.690  55.990  0.00  0.00            
ATOM   2406  HZ3 LYS X 153      49.600  88.630  57.000  0.00  0.00            
ATOM   2407  C   LYS X 153      44.730  83.870  57.440  0.00  0.00            
ATOM   2408  O   LYS X 153      45.710  83.220  57.820  0.00  0.00            
ATOM   2409  N   PRO X 154      43.950  83.320  56.500  0.00  0.00            
ATOM   2410  CD  PRO X 154      42.570  83.710  56.280  0.00  0.00            
ATOM   2411  HD1 PRO X 154      42.500  84.370  55.410  0.00  0.00            
ATOM   2412  HD2 PRO X 154      42.090  84.250  57.100  0.00  0.00            
ATOM   2413  CG  PRO X 154      41.830  82.430  55.920  0.00  0.00            
ATOM   2414  HG1 PRO X 154      40.940  82.670  55.330  0.00  0.00            
ATOM   2415  HG2 PRO X 154      41.590  81.820  56.790  0.00  0.00            
ATOM   2416  CB  PRO X 154      42.910  81.700  55.130  0.00  0.00            
ATOM   2417  HB1 PRO X 154      43.150  82.080  54.130  0.00  0.00            
ATOM   2418  HB2 PRO X 154      42.830  80.610  55.050  0.00  0.00            
ATOM   2419  CA  PRO X 154      44.170  82.010  55.930  0.00  0.00            
ATOM   2420  HA  PRO X 154      44.050  81.330  56.770  0.00  0.00            
ATOM   2421  C   PRO X 154      45.450  81.720  55.170  0.00  0.00            
ATOM   2422  O   PRO X 154      46.000  82.620  54.520  0.00  0.00            
ATOM   2423  N   GLY X 155      45.860  80.460  55.290  0.00  0.00            
ATOM   2424  H   GLY X 155      45.360  79.780  55.850  0.00  0.00            
ATOM   2425  CA  GLY X 155      47.180  79.950  54.950  0.00  0.00            
ATOM   2426  HA1 GLY X 155      47.840  80.600  55.530  0.00  0.00            
ATOM   2427  HA2 GLY X 155      47.480  80.250  53.950  0.00  0.00            
ATOM   2428  C   GLY X 155      47.310  78.490  55.340  0.00  0.00            
ATOM   2429  O   GLY X 155      46.600  77.990  56.220  0.00  0.00            
ATOM   2430  N   GLU X 156      48.260  77.790  54.730  0.00  0.00            
ATOM   2431  H   GLU X 156      48.830  78.140  53.960  0.00  0.00            
ATOM   2432  CA  GLU X 156      48.440  76.370  54.960  0.00  0.00            
ATOM   2433  HA  GLU X 156      48.110  76.020  55.930  0.00  0.00            
ATOM   2434  CB  GLU X 156      47.620  75.710  53.850  0.00  0.00            
ATOM   2435  HB1 GLU X 156      47.990  76.060  52.890  0.00  0.00            
ATOM   2436  HB2 GLU X 156      46.660  76.200  53.730  0.00  0.00            
ATOM   2437  CG  GLU X 156      47.620  74.180  53.870  0.00  0.00            
ATOM   2438  HG1 GLU X 156      48.650  73.860  53.760  0.00  0.00            
ATOM   2439  HG2 GLU X 156      46.970  73.770  53.090  0.00  0.00            
ATOM   2440  CD  GLU X 156      47.090  73.700  55.210  0.00  0.00            
ATOM   2441  OE1 GLU X 156      47.940  73.450  56.090  0.00  0.00            
ATOM   2442  OE2 GLU X 156      45.860  73.540  55.430  0.00  0.00            
ATOM   2443  C   GLU X 156      49.940  76.150  54.810  0.00  0.00            
ATOM   2444  O   GLU X 156      50.650  76.900  54.150  0.00  0.00            
ATOM   2445  N   LEU X 157      50.420  75.000  55.300  0.00  0.00            
ATOM   2446  H   LEU X 157      49.710  74.340  55.590  0.00  0.00            
ATOM   2447  CA  LEU X 157      51.820  74.700  55.480  0.00  0.00            
ATOM   2448  HA  LEU X 157      52.310  75.550  55.960  0.00  0.00            
ATOM   2449  CB  LEU X 157      51.910  73.400  56.270  0.00  0.00            
ATOM   2450  HB1 LEU X 157      52.970  73.250  56.480  0.00  0.00            
ATOM   2451  HB2 LEU X 157      51.640  72.610  55.580  0.00  0.00            
ATOM   2452  CG  LEU X 157      51.220  73.280  57.630  0.00  0.00            
ATOM   2453  HG  LEU X 157      50.180  73.040  57.410  0.00  0.00            
ATOM   2454  CD1 LEU X 157      51.810  72.120  58.440  0.00  0.00            
ATOM   2455 HD11 LEU X 157      51.280  71.910  59.370  0.00  0.00            
ATOM   2456 HD12 LEU X 157      51.720  71.230  57.810  0.00  0.00            
ATOM   2457 HD13 LEU X 157      52.830  72.320  58.750  0.00  0.00            
ATOM   2458  CD2 LEU X 157      51.360  74.560  58.440  0.00  0.00            
ATOM   2459 HD21 LEU X 157      51.130  74.340  59.480  0.00  0.00            
ATOM   2460 HD22 LEU X 157      52.420  74.780  58.530  0.00  0.00            
ATOM   2461 HD23 LEU X 157      50.690  75.320  58.040  0.00  0.00            
ATOM   2462  C   LEU X 157      52.490  74.500  54.120  0.00  0.00            
ATOM   2463  O   LEU X 157      51.990  73.940  53.150  0.00  0.00            
ATOM   2464  N   ASN X 158      53.720  75.010  54.150  0.00  0.00            
ATOM   2465  H   ASN X 158      54.040  75.570  54.930  0.00  0.00            
ATOM   2466  CA  ASN X 158      54.740  74.870  53.130  0.00  0.00            
ATOM   2467  HA  ASN X 158      54.270  75.060  52.160  0.00  0.00            
ATOM   2468  CB  ASN X 158      55.730  76.020  53.260  0.00  0.00            
ATOM   2469  HB1 ASN X 158      56.210  76.020  54.240  0.00  0.00            
ATOM   2470  HB2 ASN X 158      55.290  77.010  53.280  0.00  0.00            
ATOM   2471  CG  ASN X 158      56.760  75.910  52.150  0.00  0.00            
ATOM   2472  OD1 ASN X 158      57.900  75.470  52.290  0.00  0.00            
ATOM   2473  ND2 ASN X 158      56.420  76.340  50.930  0.00  0.00            
ATOM   2474 HD21 ASN X 158      55.480  76.690  50.780  0.00  0.00            
ATOM   2475 HD22 ASN X 158      57.150  76.380  50.240  0.00  0.00            
ATOM   2476  C   ASN X 158      55.490  73.550  53.210  0.00  0.00            
ATOM   2477  O   ASN X 158      56.140  73.170  54.180  0.00  0.00            
ATOM   2478  N   ILE X 159      55.270  72.710  52.190  0.00  0.00            
ATOM   2479  H   ILE X 159      54.690  73.000  51.410  0.00  0.00            
ATOM   2480  CA  ILE X 159      55.880  71.400  52.060  0.00  0.00            
ATOM   2481  HA  ILE X 159      55.660  70.910  53.010  0.00  0.00            
ATOM   2482  CB  ILE X 159      55.130  70.550  51.050  0.00  0.00            
ATOM   2483  HB  ILE X 159      54.070  70.810  51.120  0.00  0.00            
ATOM   2484  CG2 ILE X 159      55.580  70.950  49.640  0.00  0.00            
ATOM   2485 HG21 ILE X 159      56.640  70.720  49.520  0.00  0.00            
ATOM   2486 HG22 ILE X 159      55.150  70.260  48.910  0.00  0.00            
ATOM   2487 HG23 ILE X 159      55.180  71.940  49.420  0.00  0.00            
ATOM   2488  CG1 ILE X 159      55.290  69.050  51.270  0.00  0.00            
ATOM   2489 HG11 ILE X 159      55.190  68.890  52.340  0.00  0.00            
ATOM   2490 HG12 ILE X 159      56.340  68.830  51.070  0.00  0.00            
ATOM   2491  CD  ILE X 159      54.280  68.160  50.550  0.00  0.00            
ATOM   2492  HD1 ILE X 159      54.260  67.220  51.090  0.00  0.00            
ATOM   2493  HD2 ILE X 159      53.250  68.510  50.660  0.00  0.00            
ATOM   2494  HD3 ILE X 159      54.560  67.960  49.510  0.00  0.00            
ATOM   2495  C   ILE X 159      57.400  71.460  52.000  0.00  0.00            
ATOM   2496  O   ILE X 159      58.090  70.610  52.560  0.00  0.00            
ATOM   2497  N   ASP X 160      57.960  72.470  51.340  0.00  0.00            
ATOM   2498  H   ASP X 160      57.330  73.100  50.860  0.00  0.00            
ATOM   2499  CA  ASP X 160      59.370  72.500  51.020  0.00  0.00            
ATOM   2500  HA  ASP X 160      59.580  71.510  50.620  0.00  0.00            
ATOM   2501  CB  ASP X 160      59.730  73.560  49.980  0.00  0.00            
ATOM   2502  HB1 ASP X 160      60.810  73.560  49.810  0.00  0.00            
ATOM   2503  HB2 ASP X 160      59.550  74.530  50.430  0.00  0.00            
ATOM   2504  CG  ASP X 160      59.110  73.400  48.600  0.00  0.00            
ATOM   2505  OD1 ASP X 160      59.000  72.310  48.000  0.00  0.00            
ATOM   2506  OD2 ASP X 160      58.820  74.470  48.020  0.00  0.00            
ATOM   2507  C   ASP X 160      60.300  72.760  52.190  0.00  0.00            
ATOM   2508  O   ASP X 160      61.390  72.200  52.310  0.00  0.00            
ATOM   2509  N   ARG X 161      59.870  73.560  53.170  0.00  0.00            
ATOM   2510  H   ARG X 161      59.000  73.990  52.870  0.00  0.00            
ATOM   2511  CA  ARG X 161      60.360  73.830  54.500  0.00  0.00            
ATOM   2512  HA  ARG X 161      61.360  74.230  54.360  0.00  0.00            
ATOM   2513  CB  ARG X 161      59.450  74.680  55.380  0.00  0.00            
ATOM   2514  HB1 ARG X 161      59.710  74.550  56.430  0.00  0.00            
ATOM   2515  HB2 ARG X 161      58.430  74.310  55.240  0.00  0.00            
ATOM   2516  CG  ARG X 161      59.490  76.190  55.230  0.00  0.00            
ATOM   2517  HG1 ARG X 161      59.120  76.460  54.240  0.00  0.00            
ATOM   2518  HG2 ARG X 161      60.550  76.470  55.220  0.00  0.00            
ATOM   2519  CD  ARG X 161      58.590  76.840  56.270  0.00  0.00            
ATOM   2520  HD1 ARG X 161      58.990  76.680  57.270  0.00  0.00            
ATOM   2521  HD2 ARG X 161      57.660  76.300  56.470  0.00  0.00            
ATOM   2522  NE  ARG X 161      58.560  78.270  55.980  0.00  0.00            
ATOM   2523  HE  ARG X 161      59.450  78.730  55.890  0.00  0.00            
ATOM   2524  CZ  ARG X 161      57.510  79.080  55.760  0.00  0.00            
ATOM   2525  NH1 ARG X 161      56.240  78.640  55.720  0.00  0.00            
ATOM   2526 HH11 ARG X 161      56.030  77.690  55.980  0.00  0.00            
ATOM   2527 HH12 ARG X 161      55.480  79.240  55.460  0.00  0.00            
ATOM   2528  NH2 ARG X 161      57.750  80.350  55.420  0.00  0.00            
ATOM   2529 HH21 ARG X 161      58.670  80.670  55.140  0.00  0.00            
ATOM   2530 HH22 ARG X 161      56.970  80.970  55.290  0.00  0.00            
ATOM   2531  C   ARG X 161      60.540  72.450  55.140  0.00  0.00            
ATOM   2532  O   ARG X 161      61.590  72.090  55.660  0.00  0.00            
ATOM   2533  N   VAL X 162      59.410  71.730  55.140  0.00  0.00            
ATOM   2534  H   VAL X 162      58.550  72.120  54.770  0.00  0.00            
ATOM   2535  CA  VAL X 162      59.380  70.480  55.860  0.00  0.00            
ATOM   2536  HA  VAL X 162      59.740  70.650  56.880  0.00  0.00            
ATOM   2537  CB  VAL X 162      57.970  69.890  55.960  0.00  0.00            
ATOM   2538  HB  VAL X 162      57.600  69.750  54.950  0.00  0.00            
ATOM   2539  CG1 VAL X 162      57.910  68.550  56.680  0.00  0.00            
ATOM   2540 HG11 VAL X 162      58.610  67.850  56.220  0.00  0.00            
ATOM   2541 HG12 VAL X 162      58.240  68.840  57.680  0.00  0.00            
ATOM   2542 HG13 VAL X 162      56.870  68.260  56.530  0.00  0.00            
ATOM   2543  CG2 VAL X 162      57.100  70.920  56.690  0.00  0.00            
ATOM   2544 HG21 VAL X 162      57.170  71.860  56.150  0.00  0.00            
ATOM   2545 HG22 VAL X 162      56.050  70.670  56.780  0.00  0.00            
ATOM   2546 HG23 VAL X 162      57.440  71.020  57.720  0.00  0.00            
ATOM   2547  C   VAL X 162      60.340  69.450  55.290  0.00  0.00            
ATOM   2548  O   VAL X 162      61.140  68.890  56.030  0.00  0.00            
ATOM   2549  N   ASN X 163      60.370  69.380  53.960  0.00  0.00            
ATOM   2550  H   ASN X 163      59.740  70.050  53.530  0.00  0.00            
ATOM   2551  CA  ASN X 163      61.280  68.610  53.150  0.00  0.00            
ATOM   2552  HA  ASN X 163      61.100  67.550  53.320  0.00  0.00            
ATOM   2553  CB  ASN X 163      61.040  69.010  51.690  0.00  0.00            
ATOM   2554  HB1 ASN X 163      61.480  69.980  51.460  0.00  0.00            
ATOM   2555  HB2 ASN X 163      59.970  69.010  51.500  0.00  0.00            
ATOM   2556  CG  ASN X 163      61.510  67.970  50.680  0.00  0.00            
ATOM   2557  OD1 ASN X 163      62.210  67.030  51.040  0.00  0.00            
ATOM   2558  ND2 ASN X 163      61.160  68.010  49.400  0.00  0.00            
ATOM   2559 HD21 ASN X 163      60.440  68.590  49.010  0.00  0.00            
ATOM   2560 HD22 ASN X 163      61.540  67.250  48.850  0.00  0.00            
ATOM   2561  C   ASN X 163      62.730  68.840  53.530  0.00  0.00            
ATOM   2562  O   ASN X 163      63.470  67.880  53.780  0.00  0.00            
ATOM   2563  N   ALA X 164      63.170  70.080  53.740  0.00  0.00            
ATOM   2564  H   ALA X 164      62.450  70.740  53.450  0.00  0.00            
ATOM   2565  CA  ALA X 164      64.460  70.490  54.260  0.00  0.00            
ATOM   2566  HA  ALA X 164      65.210  69.910  53.720  0.00  0.00            
ATOM   2567  CB  ALA X 164      64.710  71.980  54.050  0.00  0.00            
ATOM   2568  HB1 ALA X 164      64.730  72.250  53.000  0.00  0.00            
ATOM   2569  HB2 ALA X 164      63.940  72.590  54.510  0.00  0.00            
ATOM   2570  HB3 ALA X 164      65.750  72.130  54.340  0.00  0.00            
ATOM   2571  C   ALA X 164      64.740  70.100  55.710  0.00  0.00            
ATOM   2572  O   ALA X 164      65.850  69.740  56.090  0.00  0.00            
ATOM   2573  N   GLN X 165      63.690  70.120  56.540  0.00  0.00            
ATOM   2574  H   GLN X 165      62.820  70.460  56.160  0.00  0.00            
ATOM   2575  CA  GLN X 165      63.720  69.710  57.930  0.00  0.00            
ATOM   2576  HA  GLN X 165      64.540  70.300  58.340  0.00  0.00            
ATOM   2577  CB  GLN X 165      62.500  70.220  58.680  0.00  0.00            
ATOM   2578  HB1 GLN X 165      61.590  69.750  58.310  0.00  0.00            
ATOM   2579  HB2 GLN X 165      62.470  71.290  58.490  0.00  0.00            
ATOM   2580  CG  GLN X 165      62.580  70.010  60.190  0.00  0.00            
ATOM   2581  HG1 GLN X 165      61.850  70.720  60.550  0.00  0.00            
ATOM   2582  HG2 GLN X 165      63.570  70.320  60.510  0.00  0.00            
ATOM   2583  CD  GLN X 165      62.230  68.630  60.730  0.00  0.00            
ATOM   2584  OE1 GLN X 165      61.760  67.740  60.030  0.00  0.00            
ATOM   2585  NE2 GLN X 165      62.540  68.450  62.020  0.00  0.00            
ATOM   2586 HE21 GLN X 165      63.070  69.110  62.560  0.00  0.00            
ATOM   2587 HE22 GLN X 165      62.190  67.580  62.390  0.00  0.00            
ATOM   2588  C   GLN X 165      63.940  68.210  58.060  0.00  0.00            
ATOM   2589  O   GLN X 165      64.740  67.740  58.870  0.00  0.00            
ATOM   2590  N   GLN X 166      63.270  67.430  57.200  0.00  0.00            
ATOM   2591  H   GLN X 166      62.610  67.960  56.640  0.00  0.00            
ATOM   2592  CA  GLN X 166      63.450  66.010  56.980  0.00  0.00            
ATOM   2593  HA  GLN X 166      63.260  65.550  57.940  0.00  0.00            
ATOM   2594  CB  GLN X 166      62.350  65.530  56.030  0.00  0.00            
ATOM   2595  HB1 GLN X 166      62.590  64.500  55.770  0.00  0.00            
ATOM   2596  HB2 GLN X 166      62.280  66.140  55.130  0.00  0.00            
ATOM   2597  CG  GLN X 166      60.980  65.500  56.690  0.00  0.00            
ATOM   2598  HG1 GLN X 166      60.300  65.300  55.870  0.00  0.00            
ATOM   2599  HG2 GLN X 166      60.690  66.450  57.150  0.00  0.00            
ATOM   2600  CD  GLN X 166      60.740  64.420  57.740  0.00  0.00            
ATOM   2601  OE1 GLN X 166      61.640  63.660  58.090  0.00  0.00            
ATOM   2602  NE2 GLN X 166      59.470  64.240  58.110  0.00  0.00            
ATOM   2603 HE21 GLN X 166      58.700  64.730  57.680  0.00  0.00            
ATOM   2604 HE22 GLN X 166      59.270  63.380  58.580  0.00  0.00            
ATOM   2605  C   GLN X 166      64.860  65.620  56.560  0.00  0.00            
ATOM   2606  O   GLN X 166      65.440  64.770  57.220  0.00  0.00            
ATOM   2607  N   ALA X 167      65.390  66.270  55.520  0.00  0.00            
ATOM   2608  H   ALA X 167      64.890  67.020  55.050  0.00  0.00            
ATOM   2609  CA  ALA X 167      66.800  66.140  55.200  0.00  0.00            
ATOM   2610  HA  ALA X 167      66.950  65.120  54.840  0.00  0.00            
ATOM   2611  CB  ALA X 167      67.070  67.030  53.990  0.00  0.00            
ATOM   2612  HB1 ALA X 167      68.120  67.000  53.700  0.00  0.00            
ATOM   2613  HB2 ALA X 167      66.480  66.830  53.090  0.00  0.00            
ATOM   2614  HB3 ALA X 167      66.970  68.080  54.270  0.00  0.00            
ATOM   2615  C   ALA X 167      67.810  66.420  56.300  0.00  0.00            
ATOM   2616  O   ALA X 167      68.610  65.560  56.670  0.00  0.00            
ATOM   2617  N   ARG X 168      67.640  67.570  56.940  0.00  0.00            
ATOM   2618  H   ARG X 168      66.900  68.200  56.670  0.00  0.00            
ATOM   2619  CA  ARG X 168      68.400  68.100  58.050  0.00  0.00            
ATOM   2620  HA  ARG X 168      69.460  68.120  57.760  0.00  0.00            
ATOM   2621  CB  ARG X 168      68.060  69.530  58.470  0.00  0.00            
ATOM   2622  HB1 ARG X 168      66.990  69.540  58.680  0.00  0.00            
ATOM   2623  HB2 ARG X 168      68.150  70.170  57.590  0.00  0.00            
ATOM   2624  CG  ARG X 168      68.900  70.100  59.600  0.00  0.00            
ATOM   2625  HG1 ARG X 168      68.880  69.470  60.480  0.00  0.00            
ATOM   2626  HG2 ARG X 168      68.360  71.000  59.910  0.00  0.00            
ATOM   2627  CD  ARG X 168      70.340  70.430  59.200  0.00  0.00            
ATOM   2628  HD1 ARG X 168      70.980  69.550  59.130  0.00  0.00            
ATOM   2629  HD2 ARG X 168      70.630  70.980  60.100  0.00  0.00            
ATOM   2630  NE  ARG X 168      70.440  71.200  57.970  0.00  0.00            
ATOM   2631  HE  ARG X 168      69.590  71.320  57.430  0.00  0.00            
ATOM   2632  CZ  ARG X 168      71.470  71.890  57.470  0.00  0.00            
ATOM   2633  NH1 ARG X 168      72.640  71.970  58.130  0.00  0.00            
ATOM   2634 HH11 ARG X 168      72.750  71.400  58.960  0.00  0.00            
ATOM   2635 HH12 ARG X 168      73.440  72.490  57.810  0.00  0.00            
ATOM   2636  NH2 ARG X 168      71.390  72.600  56.330  0.00  0.00            
ATOM   2637 HH21 ARG X 168      70.570  72.710  55.750  0.00  0.00            
ATOM   2638 HH22 ARG X 168      72.190  73.160  56.100  0.00  0.00            
ATOM   2639  C   ARG X 168      68.330  67.140  59.230  0.00  0.00            
ATOM   2640  O   ARG X 168      69.380  66.950  59.830  0.00  0.00            
ATOM   2641  N   ARG X 169      67.220  66.500  59.600  0.00  0.00            
ATOM   2642  H   ARG X 169      66.320  66.760  59.220  0.00  0.00            
ATOM   2643  CA  ARG X 169      67.250  65.630  60.760  0.00  0.00            
ATOM   2644  HA  ARG X 169      68.010  65.930  61.480  0.00  0.00            
ATOM   2645  CB  ARG X 169      65.860  65.660  61.380  0.00  0.00            
ATOM   2646  HB1 ARG X 169      65.780  64.830  62.090  0.00  0.00            
ATOM   2647  HB2 ARG X 169      65.100  65.580  60.600  0.00  0.00            
ATOM   2648  CG  ARG X 169      65.520  66.980  62.080  0.00  0.00            
ATOM   2649  HG1 ARG X 169      64.530  66.950  62.540  0.00  0.00            
ATOM   2650  HG2 ARG X 169      65.490  67.870  61.460  0.00  0.00            
ATOM   2651  CD  ARG X 169      66.590  67.320  63.110  0.00  0.00            
ATOM   2652  HD1 ARG X 169      67.550  67.570  62.650  0.00  0.00            
ATOM   2653  HD2 ARG X 169      66.720  66.440  63.740  0.00  0.00            
ATOM   2654  NE  ARG X 169      66.190  68.370  64.050  0.00  0.00            
ATOM   2655  HE  ARG X 169      65.320  68.870  63.930  0.00  0.00            
ATOM   2656  CZ  ARG X 169      67.010  68.830  65.010  0.00  0.00            
ATOM   2657  NH1 ARG X 169      68.260  68.490  65.320  0.00  0.00            
ATOM   2658 HH11 ARG X 169      68.720  67.730  64.840  0.00  0.00            
ATOM   2659 HH12 ARG X 169      68.790  69.100  65.930  0.00  0.00            
ATOM   2660  NH2 ARG X 169      66.580  69.860  65.760  0.00  0.00            
ATOM   2661 HH21 ARG X 169      65.790  70.400  65.440  0.00  0.00            
ATOM   2662 HH22 ARG X 169      67.210  70.140  66.490  0.00  0.00            
ATOM   2663  C   ARG X 169      67.710  64.230  60.350  0.00  0.00            
ATOM   2664  O   ARG X 169      68.320  63.580  61.190  0.00  0.00            
ATOM   2665  N   PHE X 170      67.410  63.770  59.140  0.00  0.00            
ATOM   2666  H   PHE X 170      66.820  64.380  58.590  0.00  0.00            
ATOM   2667  CA  PHE X 170      68.030  62.550  58.630  0.00  0.00            
ATOM   2668  HA  PHE X 170      67.610  61.680  59.120  0.00  0.00            
ATOM   2669  CB  PHE X 170      67.720  62.390  57.140  0.00  0.00            
ATOM   2670  HB1 PHE X 170      68.100  63.350  56.800  0.00  0.00            
ATOM   2671  HB2 PHE X 170      66.650  62.290  56.940  0.00  0.00            
ATOM   2672  CG  PHE X 170      68.430  61.300  56.390  0.00  0.00            
ATOM   2673  CD1 PHE X 170      67.860  60.020  56.300  0.00  0.00            
ATOM   2674  HD1 PHE X 170      66.910  59.700  56.700  0.00  0.00            
ATOM   2675  CE1 PHE X 170      68.500  59.070  55.500  0.00  0.00            
ATOM   2676  HE1 PHE X 170      68.060  58.090  55.370  0.00  0.00            
ATOM   2677  CZ  PHE X 170      69.720  59.360  54.870  0.00  0.00            
ATOM   2678  HZ  PHE X 170      70.240  58.590  54.330  0.00  0.00            
ATOM   2679  CE2 PHE X 170      70.220  60.670  54.920  0.00  0.00            
ATOM   2680  HE2 PHE X 170      71.000  60.920  54.220  0.00  0.00            
ATOM   2681  CD2 PHE X 170      69.580  61.650  55.680  0.00  0.00            
ATOM   2682  HD2 PHE X 170      69.870  62.700  55.680  0.00  0.00            
ATOM   2683  C   PHE X 170      69.540  62.570  58.820  0.00  0.00            
ATOM   2684  O   PHE X 170      70.130  61.690  59.440  0.00  0.00            
ATOM   2685  N   MET X 171      70.180  63.640  58.350  0.00  0.00            
ATOM   2686  H   MET X 171      69.750  64.310  57.730  0.00  0.00            
ATOM   2687  CA  MET X 171      71.610  63.850  58.530  0.00  0.00            
ATOM   2688  HA  MET X 171      72.150  62.960  58.210  0.00  0.00            
ATOM   2689  CB  MET X 171      72.160  65.060  57.780  0.00  0.00            
ATOM   2690  HB1 MET X 171      73.210  65.220  58.010  0.00  0.00            
ATOM   2691  HB2 MET X 171      71.650  66.000  57.990  0.00  0.00            
ATOM   2692  CG  MET X 171      72.080  64.790  56.280  0.00  0.00            
ATOM   2693  HG1 MET X 171      72.300  65.730  55.780  0.00  0.00            
ATOM   2694  HG2 MET X 171      71.040  64.550  56.050  0.00  0.00            
ATOM   2695  SD  MET X 171      73.270  63.560  55.700  0.00  0.00            
ATOM   2696  CE  MET X 171      74.700  64.650  55.540  0.00  0.00            
ATOM   2697  HE1 MET X 171      74.420  65.550  54.990  0.00  0.00            
ATOM   2698  HE2 MET X 171      75.040  64.860  56.550  0.00  0.00            
ATOM   2699  HE3 MET X 171      75.510  64.160  54.990  0.00  0.00            
ATOM   2700  C   MET X 171      72.070  64.000  59.970  0.00  0.00            
ATOM   2701  O   MET X 171      73.260  63.790  60.180  0.00  0.00            
ATOM   2702  N   ASP X 172      71.200  64.260  60.950  0.00  0.00            
ATOM   2703  H   ASP X 172      70.240  64.420  60.690  0.00  0.00            
ATOM   2704  CA  ASP X 172      71.510  64.400  62.360  0.00  0.00            
ATOM   2705  HA  ASP X 172      72.540  64.750  62.400  0.00  0.00            
ATOM   2706  CB  ASP X 172      70.640  65.540  62.890  0.00  0.00            
ATOM   2707  HB1 ASP X 172      69.640  65.130  62.800  0.00  0.00            
ATOM   2708  HB2 ASP X 172      70.610  66.360  62.170  0.00  0.00            
ATOM   2709  CG  ASP X 172      70.820  66.020  64.320  0.00  0.00            
ATOM   2710  OD1 ASP X 172      69.800  66.090  65.040  0.00  0.00            
ATOM   2711  OD2 ASP X 172      71.960  66.410  64.640  0.00  0.00            
ATOM   2712  C   ASP X 172      71.410  63.130  63.190  0.00  0.00            
ATOM   2713  O   ASP X 172      72.240  62.890  64.070  0.00  0.00            
ATOM   2714  N   ARG X 173      70.500  62.260  62.740  0.00  0.00            
ATOM   2715  H   ARG X 173      69.930  62.620  62.000  0.00  0.00            
ATOM   2716  CA  ARG X 173      70.150  61.040  63.450  0.00  0.00            
ATOM   2717  HA  ARG X 173      70.870  60.870  64.250  0.00  0.00            
ATOM   2718  CB  ARG X 173      68.750  61.290  64.000  0.00  0.00            
ATOM   2719  HB1 ARG X 173      68.110  61.690  63.210  0.00  0.00            
ATOM   2720  HB2 ARG X 173      68.870  62.090  64.730  0.00  0.00            
ATOM   2721  CG  ARG X 173      67.970  60.170  64.670  0.00  0.00            
ATOM   2722  HG1 ARG X 173      67.780  59.400  63.920  0.00  0.00            
ATOM   2723  HG2 ARG X 173      67.030  60.650  64.900  0.00  0.00            
ATOM   2724  CD  ARG X 173      68.640  59.660  65.940  0.00  0.00            
ATOM   2725  HD1 ARG X 173      68.750  60.480  66.660  0.00  0.00            
ATOM   2726  HD2 ARG X 173      69.640  59.310  65.690  0.00  0.00            
ATOM   2727  NE  ARG X 173      67.940  58.560  66.600  0.00  0.00            
ATOM   2728  HE  ARG X 173      68.270  57.610  66.530  0.00  0.00            
ATOM   2729  CZ  ARG X 173      66.900  58.660  67.430  0.00  0.00            
ATOM   2730  NH1 ARG X 173      66.250  59.840  67.480  0.00  0.00            
ATOM   2731 HH11 ARG X 173      66.530  60.630  66.930  0.00  0.00            
ATOM   2732 HH12 ARG X 173      65.430  59.900  68.070  0.00  0.00            
ATOM   2733  NH2 ARG X 173      66.330  57.640  68.080  0.00  0.00            
ATOM   2734 HH21 ARG X 173      66.670  56.700  67.930  0.00  0.00            
ATOM   2735 HH22 ARG X 173      65.430  57.830  68.500  0.00  0.00            
ATOM   2736  C   ARG X 173      70.140  59.730  62.670  0.00  0.00            
ATOM   2737  O   ARG X 173      70.500  58.730  63.290  0.00  0.00            
ATOM   2738  N   VAL X 174      69.880  59.750  61.360  0.00  0.00            
ATOM   2739  H   VAL X 174      69.940  60.620  60.860  0.00  0.00            
ATOM   2740  CA  VAL X 174      69.500  58.600  60.580  0.00  0.00            
ATOM   2741  HA  VAL X 174      69.260  57.770  61.240  0.00  0.00            
ATOM   2742  CB  VAL X 174      68.300  58.890  59.680  0.00  0.00            
ATOM   2743  HB  VAL X 174      68.560  59.620  58.910  0.00  0.00            
ATOM   2744  CG1 VAL X 174      67.680  57.660  59.040  0.00  0.00            
ATOM   2745 HG11 VAL X 174      66.820  57.810  58.380  0.00  0.00            
ATOM   2746 HG12 VAL X 174      68.430  57.310  58.320  0.00  0.00            
ATOM   2747 HG13 VAL X 174      67.430  56.950  59.830  0.00  0.00            
ATOM   2748  CG2 VAL X 174      67.180  59.500  60.520  0.00  0.00            
ATOM   2749 HG21 VAL X 174      66.840  58.790  61.270  0.00  0.00            
ATOM   2750 HG22 VAL X 174      67.410  60.420  61.050  0.00  0.00            
ATOM   2751 HG23 VAL X 174      66.400  59.840  59.840  0.00  0.00            
ATOM   2752  C   VAL X 174      70.710  58.000  59.870  0.00  0.00            
ATOM   2753  O   VAL X 174      70.860  56.780  59.900  0.00  0.00            
ATOM   2754  N   VAL X 175      71.650  58.790  59.340  0.00  0.00            
ATOM   2755  H   VAL X 175      71.350  59.750  59.260  0.00  0.00            
ATOM   2756  CA  VAL X 175      72.760  58.310  58.540  0.00  0.00            
ATOM   2757  HA  VAL X 175      72.290  57.680  57.780  0.00  0.00            
ATOM   2758  CB  VAL X 175      73.510  59.400  57.780  0.00  0.00            
ATOM   2759  HB  VAL X 175      74.370  58.980  57.270  0.00  0.00            
ATOM   2760  CG1 VAL X 175      72.540  59.970  56.750  0.00  0.00            
ATOM   2761 HG11 VAL X 175      72.240  59.240  56.000  0.00  0.00            
ATOM   2762 HG12 VAL X 175      71.680  60.380  57.290  0.00  0.00            
ATOM   2763 HG13 VAL X 175      73.130  60.780  56.320  0.00  0.00            
ATOM   2764  CG2 VAL X 175      73.930  60.590  58.650  0.00  0.00            
ATOM   2765 HG21 VAL X 175      74.880  60.260  59.080  0.00  0.00            
ATOM   2766 HG22 VAL X 175      74.130  61.490  58.070  0.00  0.00            
ATOM   2767 HG23 VAL X 175      73.350  60.820  59.540  0.00  0.00            
ATOM   2768  C   VAL X 175      73.770  57.500  59.330  0.00  0.00            
ATOM   2769  O   VAL X 175      74.210  56.480  58.810  0.00  0.00            
ATOM   2770  N   GLY X 176      74.030  57.750  60.620  0.00  0.00            
ATOM   2771  H   GLY X 176      73.610  58.560  61.050  0.00  0.00            
ATOM   2772  CA  GLY X 176      74.900  57.040  61.530  0.00  0.00            
ATOM   2773  HA1 GLY X 176      74.720  57.270  62.580  0.00  0.00            
ATOM   2774  HA2 GLY X 176      75.940  57.280  61.300  0.00  0.00            
ATOM   2775  C   GLY X 176      74.690  55.540  61.450  0.00  0.00            
ATOM   2776  O   GLY X 176      75.580  54.780  61.080  0.00  0.00            
ATOM   2777  N   TYR X 177      73.460  55.060  61.670  0.00  0.00            
ATOM   2778  H   TYR X 177      72.720  55.720  61.850  0.00  0.00            
ATOM   2779  CA  TYR X 177      72.990  53.700  61.550  0.00  0.00            
ATOM   2780  HA  TYR X 177      73.510  53.130  62.330  0.00  0.00            
ATOM   2781  CB  TYR X 177      71.470  53.740  61.650  0.00  0.00            
ATOM   2782  HB1 TYR X 177      71.090  52.750  61.370  0.00  0.00            
ATOM   2783  HB2 TYR X 177      71.090  54.390  60.860  0.00  0.00            
ATOM   2784  CG  TYR X 177      70.890  54.230  62.960  0.00  0.00            
ATOM   2785  CD1 TYR X 177      69.930  55.240  62.910  0.00  0.00            
ATOM   2786  HD1 TYR X 177      69.510  55.480  61.950  0.00  0.00            
ATOM   2787  CE1 TYR X 177      69.490  55.810  64.110  0.00  0.00            
ATOM   2788  HE1 TYR X 177      68.620  56.460  64.090  0.00  0.00            
ATOM   2789  CZ  TYR X 177      69.940  55.310  65.350  0.00  0.00            
ATOM   2790  OH  TYR X 177      69.390  55.850  66.470  0.00  0.00            
ATOM   2791  HH  TYR X 177      69.720  55.370  67.230  0.00  0.00            
ATOM   2792  CE2 TYR X 177      70.840  54.230  65.400  0.00  0.00            
ATOM   2793  HE2 TYR X 177      71.130  53.860  66.370  0.00  0.00            
ATOM   2794  CD2 TYR X 177      71.380  53.770  64.190  0.00  0.00            
ATOM   2795  HD2 TYR X 177      72.110  52.980  64.250  0.00  0.00            
ATOM   2796  C   TYR X 177      73.410  53.080  60.220  0.00  0.00            
ATOM   2797  O   TYR X 177      73.510  51.860  60.250  0.00  0.00            
ATOM   2798  N   MET X 178      73.520  53.760  59.080  0.00  0.00            
ATOM   2799  H   MET X 178      73.350  54.750  59.190  0.00  0.00            
ATOM   2800  CA  MET X 178      73.840  53.290  57.750  0.00  0.00            
ATOM   2801  HA  MET X 178      73.380  52.310  57.640  0.00  0.00            
ATOM   2802  CB  MET X 178      73.110  54.210  56.770  0.00  0.00            
ATOM   2803  HB1 MET X 178      73.310  53.920  55.740  0.00  0.00            
ATOM   2804  HB2 MET X 178      73.490  55.230  56.770  0.00  0.00            
ATOM   2805  CG  MET X 178      71.630  54.110  57.120  0.00  0.00            
ATOM   2806  HG1 MET X 178      71.460  54.750  57.980  0.00  0.00            
ATOM   2807  HG2 MET X 178      71.380  53.120  57.520  0.00  0.00            
ATOM   2808  SD  MET X 178      70.450  54.600  55.840  0.00  0.00            
ATOM   2809  CE  MET X 178      69.310  55.540  56.890  0.00  0.00            
ATOM   2810  HE1 MET X 178      68.490  55.870  56.250  0.00  0.00            
ATOM   2811  HE2 MET X 178      68.910  55.040  57.770  0.00  0.00            
ATOM   2812  HE3 MET X 178      69.870  56.360  57.320  0.00  0.00            
ATOM   2813  C   MET X 178      75.330  53.150  57.470  0.00  0.00            
ATOM   2814  O   MET X 178      75.730  52.480  56.520  0.00  0.00            
ATOM   2815  N   VAL X 179      76.110  53.690  58.410  0.00  0.00            
ATOM   2816  H   VAL X 179      75.720  54.230  59.170  0.00  0.00            
ATOM   2817  CA  VAL X 179      77.560  53.570  58.400  0.00  0.00            
ATOM   2818  HA  VAL X 179      77.800  52.930  57.550  0.00  0.00            
ATOM   2819  CB  VAL X 179      78.230  54.850  57.930  0.00  0.00            
ATOM   2820  HB  VAL X 179      79.260  54.630  57.620  0.00  0.00            
ATOM   2821  CG1 VAL X 179      77.690  55.600  56.710  0.00  0.00            
ATOM   2822 HG11 VAL X 179      78.110  56.600  56.720  0.00  0.00            
ATOM   2823 HG12 VAL X 179      78.040  55.080  55.820  0.00  0.00            
ATOM   2824 HG13 VAL X 179      76.610  55.650  56.780  0.00  0.00            
ATOM   2825  CG2 VAL X 179      78.320  55.840  59.090  0.00  0.00            
ATOM   2826 HG21 VAL X 179      79.010  55.440  59.840  0.00  0.00            
ATOM   2827 HG22 VAL X 179      78.830  56.740  58.750  0.00  0.00            
ATOM   2828 HG23 VAL X 179      77.350  56.170  59.460  0.00  0.00            
ATOM   2829  C   VAL X 179      78.180  52.980  59.660  0.00  0.00            
ATOM   2830  O   VAL X 179      79.360  52.640  59.630  0.00  0.00            
ATOM   2831  N   SER X 180      77.470  52.860  60.790  0.00  0.00            
ATOM   2832  H   SER X 180      76.520  53.200  60.870  0.00  0.00            
ATOM   2833  CA  SER X 180      78.020  52.410  62.050  0.00  0.00            
ATOM   2834  HA  SER X 180      78.960  52.950  62.160  0.00  0.00            
ATOM   2835  CB  SER X 180      77.190  52.840  63.250  0.00  0.00            
ATOM   2836  HB1 SER X 180      77.250  53.930  63.340  0.00  0.00            
ATOM   2837  HB2 SER X 180      77.460  52.410  64.210  0.00  0.00            
ATOM   2838  OG  SER X 180      75.830  52.500  63.070  0.00  0.00            
ATOM   2839  HG  SER X 180      75.310  53.190  63.480  0.00  0.00            
ATOM   2840  C   SER X 180      78.380  50.930  62.060  0.00  0.00            
ATOM   2841  O   SER X 180      79.470  50.560  62.490  0.00  0.00            
ATOM   2842  N   PRO X 181      77.530  50.030  61.540  0.00  0.00            
ATOM   2843  CD  PRO X 181      76.120  50.060  61.240  0.00  0.00            
ATOM   2844  HD1 PRO X 181      75.820  50.770  60.460  0.00  0.00            
ATOM   2845  HD2 PRO X 181      75.680  50.260  62.210  0.00  0.00            
ATOM   2846  CG  PRO X 181      75.730  48.640  60.810  0.00  0.00            
ATOM   2847  HG1 PRO X 181      75.750  48.570  59.720  0.00  0.00            
ATOM   2848  HG2 PRO X 181      74.720  48.400  61.130  0.00  0.00            
ATOM   2849  CB  PRO X 181      76.840  47.770  61.400  0.00  0.00            
ATOM   2850  HB1 PRO X 181      76.990  46.750  61.050  0.00  0.00            
ATOM   2851  HB2 PRO X 181      76.570  47.610  62.450  0.00  0.00            
ATOM   2852  CA  PRO X 181      78.060  48.690  61.440  0.00  0.00            
ATOM   2853  HA  PRO X 181      78.590  48.350  62.340  0.00  0.00            
ATOM   2854  C   PRO X 181      78.970  48.490  60.240  0.00  0.00            
ATOM   2855  O   PRO X 181      79.410  47.370  59.990  0.00  0.00            
ATOM   2856  N   LEU X 182      79.230  49.580  59.500  0.00  0.00            
ATOM   2857  H   LEU X 182      78.850  50.480  59.720  0.00  0.00            
ATOM   2858  CA  LEU X 182      80.120  49.620  58.360  0.00  0.00            
ATOM   2859  HA  LEU X 182      80.330  48.580  58.100  0.00  0.00            
ATOM   2860  CB  LEU X 182      79.350  50.260  57.200  0.00  0.00            
ATOM   2861  HB1 LEU X 182      79.080  51.270  57.510  0.00  0.00            
ATOM   2862  HB2 LEU X 182      78.370  49.790  57.100  0.00  0.00            
ATOM   2863  CG  LEU X 182      79.950  50.150  55.810  0.00  0.00            
ATOM   2864  HG  LEU X 182      80.850  50.780  55.770  0.00  0.00            
ATOM   2865  CD1 LEU X 182      80.290  48.720  55.380  0.00  0.00            
ATOM   2866 HD11 LEU X 182      79.560  48.060  55.850  0.00  0.00            
ATOM   2867 HD12 LEU X 182      80.060  48.570  54.330  0.00  0.00            
ATOM   2868 HD13 LEU X 182      81.300  48.410  55.620  0.00  0.00            
ATOM   2869  CD2 LEU X 182      79.080  50.880  54.790  0.00  0.00            
ATOM   2870 HD21 LEU X 182      78.140  50.350  54.660  0.00  0.00            
ATOM   2871 HD22 LEU X 182      78.900  51.920  55.050  0.00  0.00            
ATOM   2872 HD23 LEU X 182      79.530  50.900  53.800  0.00  0.00            
ATOM   2873  C   LEU X 182      81.470  50.270  58.630  0.00  0.00            
ATOM   2874  O   LEU X 182      82.380  50.110  57.820  0.00  0.00            
ATOM   2875  N   LEU X 183      81.610  51.010  59.740  0.00  0.00            
ATOM   2876  H   LEU X 183      80.790  51.260  60.280  0.00  0.00            
ATOM   2877  CA  LEU X 183      82.870  51.400  60.320  0.00  0.00            
ATOM   2878  HA  LEU X 183      83.430  51.940  59.550  0.00  0.00            
ATOM   2879  CB  LEU X 183      82.810  52.400  61.460  0.00  0.00            
ATOM   2880  HB1 LEU X 183      82.340  51.830  62.270  0.00  0.00            
ATOM   2881  HB2 LEU X 183      82.160  53.250  61.240  0.00  0.00            
ATOM   2882  CG  LEU X 183      84.190  52.810  61.970  0.00  0.00            
ATOM   2883  HG  LEU X 183      84.710  51.910  62.310  0.00  0.00            
ATOM   2884  CD1 LEU X 183      85.040  53.470  60.880  0.00  0.00            
ATOM   2885 HD11 LEU X 183      84.430  54.120  60.250  0.00  0.00            
ATOM   2886 HD12 LEU X 183      85.870  54.020  61.320  0.00  0.00            
ATOM   2887 HD13 LEU X 183      85.430  52.640  60.300  0.00  0.00            
ATOM   2888  CD2 LEU X 183      83.990  53.710  63.180  0.00  0.00            
ATOM   2889 HD21 LEU X 183      83.830  54.720  62.800  0.00  0.00            
ATOM   2890 HD22 LEU X 183      83.150  53.390  63.790  0.00  0.00            
ATOM   2891 HD23 LEU X 183      84.950  53.760  63.700  0.00  0.00            
ATOM   2892  C   LEU X 183      83.600  50.160  60.820  0.00  0.00            
ATOM   2893  O   LEU X 183      84.790  50.030  60.560  0.00  0.00            
ATOM   2894  N   TRP X 184      82.890  49.270  61.510  0.00  0.00            
ATOM   2895  H   TRP X 184      82.000  49.630  61.820  0.00  0.00            
ATOM   2896  CA  TRP X 184      83.370  48.010  62.060  0.00  0.00            
ATOM   2897  HA  TRP X 184      84.180  48.230  62.760  0.00  0.00            
ATOM   2898  CB  TRP X 184      82.220  47.460  62.890  0.00  0.00            
ATOM   2899  HB1 TRP X 184      82.480  46.420  63.070  0.00  0.00            
ATOM   2900  HB2 TRP X 184      81.380  47.420  62.190  0.00  0.00            
ATOM   2901  CG  TRP X 184      81.720  48.180  64.100  0.00  0.00            
ATOM   2902  CD1 TRP X 184      82.450  49.090  64.790  0.00  0.00            
ATOM   2903  HD1 TRP X 184      83.470  49.420  64.620  0.00  0.00            
ATOM   2904  NE1 TRP X 184      81.650  49.780  65.680  0.00  0.00            
ATOM   2905  HE1 TRP X 184      81.980  50.610  66.150  0.00  0.00            
ATOM   2906  CE2 TRP X 184      80.430  49.150  65.810  0.00  0.00            
ATOM   2907  CZ2 TRP X 184      79.340  49.440  66.640  0.00  0.00            
ATOM   2908  HZ2 TRP X 184      79.450  50.180  67.420  0.00  0.00            
ATOM   2909  CH2 TRP X 184      78.170  48.710  66.430  0.00  0.00            
ATOM   2910  HH2 TRP X 184      77.320  49.010  67.020  0.00  0.00            
ATOM   2911  CZ3 TRP X 184      78.110  47.720  65.440  0.00  0.00            
ATOM   2912  HZ3 TRP X 184      77.150  47.240  65.330  0.00  0.00            
ATOM   2913  CE3 TRP X 184      79.210  47.490  64.610  0.00  0.00            
ATOM   2914  HE3 TRP X 184      79.030  46.830  63.780  0.00  0.00            
ATOM   2915  CD2 TRP X 184      80.430  48.160  64.790  0.00  0.00            
ATOM   2916  C   TRP X 184      83.930  47.010  61.060  0.00  0.00            
ATOM   2917  O   TRP X 184      84.610  46.080  61.480  0.00  0.00            
ATOM   2918  N   LYS X 185      83.720  47.250  59.770  0.00  0.00            
ATOM   2919  H   LYS X 185      83.220  48.090  59.510  0.00  0.00            
ATOM   2920  CA  LYS X 185      84.450  46.550  58.730  0.00  0.00            
ATOM   2921  HA  LYS X 185      84.250  45.510  58.960  0.00  0.00            
ATOM   2922  CB  LYS X 185      83.960  46.970  57.340  0.00  0.00            
ATOM   2923  HB1 LYS X 185      84.650  46.440  56.690  0.00  0.00            
ATOM   2924  HB2 LYS X 185      84.000  48.050  57.230  0.00  0.00            
ATOM   2925  CG  LYS X 185      82.570  46.430  56.990  0.00  0.00            
ATOM   2926  HG1 LYS X 185      82.200  46.680  56.000  0.00  0.00            
ATOM   2927  HG2 LYS X 185      81.920  46.760  57.800  0.00  0.00            
ATOM   2928  CD  LYS X 185      82.480  44.910  56.890  0.00  0.00            
ATOM   2929  HD1 LYS X 185      82.900  44.440  57.780  0.00  0.00            
ATOM   2930  HD2 LYS X 185      83.110  44.550  56.080  0.00  0.00            
ATOM   2931  CE  LYS X 185      81.070  44.340  56.800  0.00  0.00            
ATOM   2932  HE1 LYS X 185      80.790  44.440  55.750  0.00  0.00            
ATOM   2933  HE2 LYS X 185      80.430  44.910  57.470  0.00  0.00            
ATOM   2934  NZ  LYS X 185      80.810  42.910  57.000  0.00  0.00            
ATOM   2935  HZ1 LYS X 185      81.570  42.380  56.590  0.00  0.00            
ATOM   2936  HZ2 LYS X 185      80.850  42.770  58.000  0.00  0.00            
ATOM   2937  HZ3 LYS X 185      79.950  42.480  56.700  0.00  0.00            
ATOM   2938  C   LYS X 185      85.930  46.890  58.720  0.00  0.00            
ATOM   2939  O   LYS X 185      86.650  46.200  58.010  0.00  0.00            
ATOM   2940  N   LYS X 186      86.350  47.890  59.500  0.00  0.00            
ATOM   2941  H   LYS X 186      85.670  48.480  59.960  0.00  0.00            
ATOM   2942  CA  LYS X 186      87.730  48.340  59.400  0.00  0.00            
ATOM   2943  HA  LYS X 186      88.360  47.660  58.840  0.00  0.00            
ATOM   2944  CB  LYS X 186      87.800  49.640  58.600  0.00  0.00            
ATOM   2945  HB1 LYS X 186      87.320  50.490  59.080  0.00  0.00            
ATOM   2946  HB2 LYS X 186      87.330  49.570  57.620  0.00  0.00            
ATOM   2947  CG  LYS X 186      89.230  50.020  58.230  0.00  0.00            
ATOM   2948  HG1 LYS X 186      89.580  49.320  57.470  0.00  0.00            
ATOM   2949  HG2 LYS X 186      89.840  50.000  59.130  0.00  0.00            
ATOM   2950  CD  LYS X 186      89.350  51.370  57.530  0.00  0.00            
ATOM   2951  HD1 LYS X 186      89.270  52.240  58.190  0.00  0.00            
ATOM   2952  HD2 LYS X 186      88.490  51.420  56.860  0.00  0.00            
ATOM   2953  CE  LYS X 186      90.660  51.650  56.810  0.00  0.00            
ATOM   2954  HE1 LYS X 186      90.660  50.860  56.060  0.00  0.00            
ATOM   2955  HE2 LYS X 186      91.480  51.420  57.480  0.00  0.00            
ATOM   2956  NZ  LYS X 186      90.740  53.030  56.310  0.00  0.00            
ATOM   2957  HZ1 LYS X 186      91.650  53.120  55.880  0.00  0.00            
ATOM   2958  HZ2 LYS X 186      90.050  53.410  55.670  0.00  0.00            
ATOM   2959  HZ3 LYS X 186      90.660  53.680  57.080  0.00  0.00            
ATOM   2960  C   LYS X 186      88.430  48.460  60.750  0.00  0.00            
ATOM   2961  O   LYS X 186      89.580  48.060  60.900  0.00  0.00            
ATOM   2962  N   ILE X 187      87.740  49.050  61.730  0.00  0.00            
ATOM   2963  H   ILE X 187      86.770  49.290  61.620  0.00  0.00            
ATOM   2964  CA  ILE X 187      88.220  49.250  63.090  0.00  0.00            
ATOM   2965  HA  ILE X 187      89.000  48.510  63.270  0.00  0.00            
ATOM   2966  CB  ILE X 187      88.740  50.670  63.280  0.00  0.00            
ATOM   2967  HB  ILE X 187      89.010  50.650  64.340  0.00  0.00            
ATOM   2968  CG2 ILE X 187      90.040  50.850  62.510  0.00  0.00            
ATOM   2969 HG21 ILE X 187      90.530  51.700  62.980  0.00  0.00            
ATOM   2970 HG22 ILE X 187      90.670  49.990  62.720  0.00  0.00            
ATOM   2971 HG23 ILE X 187      89.790  51.080  61.470  0.00  0.00            
ATOM   2972  CG1 ILE X 187      87.660  51.720  63.050  0.00  0.00            
ATOM   2973 HG11 ILE X 187      86.830  51.610  63.740  0.00  0.00            
ATOM   2974 HG12 ILE X 187      87.290  51.660  62.030  0.00  0.00            
ATOM   2975  CD  ILE X 187      88.150  53.160  63.220  0.00  0.00            
ATOM   2976  HD1 ILE X 187      87.250  53.780  63.210  0.00  0.00            
ATOM   2977  HD2 ILE X 187      88.650  53.190  64.190  0.00  0.00            
ATOM   2978  HD3 ILE X 187      88.760  53.500  62.390  0.00  0.00            
ATOM   2979  C   ILE X 187      87.240  48.830  64.180  0.00  0.00            
ATOM   2980  O   ILE X 187      86.100  49.240  63.990  0.00  0.00            
ATOM   2981  N   ALA X 188      87.730  48.130  65.200  0.00  0.00            
ATOM   2982  H   ALA X 188      88.740  48.100  65.270  0.00  0.00            
ATOM   2983  CA  ALA X 188      86.990  47.580  66.320  0.00  0.00            
ATOM   2984  HA  ALA X 188      86.040  47.180  65.980  0.00  0.00            
ATOM   2985  CB  ALA X 188      87.770  46.360  66.830  0.00  0.00            
ATOM   2986  HB1 ALA X 188      87.700  45.570  66.090  0.00  0.00            
ATOM   2987  HB2 ALA X 188      88.820  46.630  66.890  0.00  0.00            
ATOM   2988  HB3 ALA X 188      87.320  46.000  67.760  0.00  0.00            
ATOM   2989  C   ALA X 188      86.590  48.550  67.420  0.00  0.00            
ATOM   2990  O   ALA X 188      86.920  48.400  68.600  0.00  0.00            
ATOM   2991  N   ARG X 189      85.930  49.640  67.040  0.00  0.00            
ATOM   2992  H   ARG X 189      85.700  49.760  66.060  0.00  0.00            
ATOM   2993  CA  ARG X 189      85.490  50.700  67.920  0.00  0.00            
ATOM   2994  HA  ARG X 189      85.080  50.280  68.830  0.00  0.00            
ATOM   2995  CB  ARG X 189      86.670  51.620  68.220  0.00  0.00            
ATOM   2996  HB1 ARG X 189      87.290  51.060  68.930  0.00  0.00            
ATOM   2997  HB2 ARG X 189      86.320  52.480  68.800  0.00  0.00            
ATOM   2998  CG  ARG X 189      87.420  52.120  66.990  0.00  0.00            
ATOM   2999  HG1 ARG X 189      86.740  52.060  66.130  0.00  0.00            
ATOM   3000  HG2 ARG X 189      88.280  51.480  66.790  0.00  0.00            
ATOM   3001  CD  ARG X 189      87.950  53.550  67.090  0.00  0.00            
ATOM   3002  HD1 ARG X 189      88.770  53.560  66.380  0.00  0.00            
ATOM   3003  HD2 ARG X 189      88.330  53.830  68.080  0.00  0.00            
ATOM   3004  NE  ARG X 189      87.020  54.630  66.770  0.00  0.00            
ATOM   3005  HE  ARG X 189      86.060  54.500  67.070  0.00  0.00            
ATOM   3006  CZ  ARG X 189      87.230  55.570  65.830  0.00  0.00            
ATOM   3007  NH1 ARG X 189      88.460  55.780  65.340  0.00  0.00            
ATOM   3008 HH11 ARG X 189      89.260  55.250  65.650  0.00  0.00            
ATOM   3009 HH12 ARG X 189      88.730  56.470  64.660  0.00  0.00            
ATOM   3010  NH2 ARG X 189      86.230  56.250  65.280  0.00  0.00            
ATOM   3011 HH21 ARG X 189      85.390  56.260  65.850  0.00  0.00            
ATOM   3012 HH22 ARG X 189      86.420  56.930  64.550  0.00  0.00            
ATOM   3013  C   ARG X 189      84.340  51.480  67.300  0.00  0.00            
ATOM   3014  O   ARG X 189      83.880  51.110  66.220  0.00  0.00            
ATOM   3015  N   GLY X 190      83.750  52.420  68.040  0.00  0.00            
ATOM   3016  H   GLY X 190      84.050  52.460  69.010  0.00  0.00            
ATOM   3017  CA  GLY X 190      82.630  53.280  67.730  0.00  0.00            
ATOM   3018  HA1 GLY X 190      82.210  53.610  68.680  0.00  0.00            
ATOM   3019  HA2 GLY X 190      81.880  52.750  67.150  0.00  0.00            
ATOM   3020  C   GLY X 190      83.060  54.500  66.910  0.00  0.00            
ATOM   3021  O   GLY X 190      84.250  54.790  66.920  0.00  0.00            
ATOM   3022  N   LEU X 191      82.170  55.150  66.150  0.00  0.00            
ATOM   3023  H   LEU X 191      81.180  55.100  66.310  0.00  0.00            
ATOM   3024  CA  LEU X 191      82.430  56.140  65.120  0.00  0.00            
ATOM   3025  HA  LEU X 191      83.390  55.970  64.640  0.00  0.00            
ATOM   3026  CB  LEU X 191      81.420  56.090  63.980  0.00  0.00            
ATOM   3027  HB1 LEU X 191      81.190  55.070  63.650  0.00  0.00            
ATOM   3028  HB2 LEU X 191      81.850  56.510  63.070  0.00  0.00            
ATOM   3029  CG  LEU X 191      80.040  56.700  64.190  0.00  0.00            
ATOM   3030  HG  LEU X 191      80.150  57.690  64.640  0.00  0.00            
ATOM   3031  CD1 LEU X 191      79.340  56.610  62.840  0.00  0.00            
ATOM   3032 HD11 LEU X 191      78.360  57.090  62.790  0.00  0.00            
ATOM   3033 HD12 LEU X 191      79.930  57.040  62.040  0.00  0.00            
ATOM   3034 HD13 LEU X 191      79.230  55.570  62.530  0.00  0.00            
ATOM   3035  CD2 LEU X 191      79.150  55.910  65.150  0.00  0.00            
ATOM   3036 HD21 LEU X 191      79.610  55.940  66.150  0.00  0.00            
ATOM   3037 HD22 LEU X 191      78.170  56.310  65.420  0.00  0.00            
ATOM   3038 HD23 LEU X 191      79.100  54.880  64.800  0.00  0.00            
ATOM   3039  C   LEU X 191      82.490  57.530  65.740  0.00  0.00            
ATOM   3040  O   LEU X 191      81.870  57.810  66.760  0.00  0.00            
ATOM   3041  N   SER X 192      83.050  58.490  65.000  0.00  0.00            
ATOM   3042  H   SER X 192      83.360  58.260  64.070  0.00  0.00            
ATOM   3043  CA  SER X 192      82.930  59.910  65.280  0.00  0.00            
ATOM   3044  HA  SER X 192      83.110  60.100  66.340  0.00  0.00            
ATOM   3045  CB  SER X 192      84.140  60.580  64.650  0.00  0.00            
ATOM   3046  HB1 SER X 192      83.970  61.660  64.760  0.00  0.00            
ATOM   3047  HB2 SER X 192      84.220  60.290  63.600  0.00  0.00            
ATOM   3048  OG  SER X 192      85.240  60.110  65.400  0.00  0.00            
ATOM   3049  HG  SER X 192      85.690  59.400  64.940  0.00  0.00            
ATOM   3050  C   SER X 192      81.560  60.470  64.900  0.00  0.00            
ATOM   3051  O   SER X 192      80.930  60.030  63.940  0.00  0.00            
ATOM   3052  N   ALA X 193      81.140  61.510  65.620  0.00  0.00            
ATOM   3053  H   ALA X 193      81.710  61.780  66.400  0.00  0.00            
ATOM   3054  CA  ALA X 193      79.820  62.100  65.490  0.00  0.00            
ATOM   3055  HA  ALA X 193      79.070  61.450  65.040  0.00  0.00            
ATOM   3056  CB  ALA X 193      79.350  62.640  66.830  0.00  0.00            
ATOM   3057  HB1 ALA X 193      78.330  62.920  66.570  0.00  0.00            
ATOM   3058  HB2 ALA X 193      79.370  62.000  67.710  0.00  0.00            
ATOM   3059  HB3 ALA X 193      79.860  63.580  67.020  0.00  0.00            
ATOM   3060  C   ALA X 193      79.970  63.310  64.580  0.00  0.00            
ATOM   3061  O   ALA X 193      80.980  64.000  64.440  0.00  0.00            
ATOM   3062  N   GLY X 194      78.880  63.610  63.870  0.00  0.00            
ATOM   3063  H   GLY X 194      78.050  63.070  64.030  0.00  0.00            
ATOM   3064  CA  GLY X 194      78.720  64.710  62.940  0.00  0.00            
ATOM   3065  HA1 GLY X 194      78.890  65.670  63.430  0.00  0.00            
ATOM   3066  HA2 GLY X 194      77.690  64.810  62.590  0.00  0.00            
ATOM   3067  C   GLY X 194      79.550  64.670  61.660  0.00  0.00            
ATOM   3068  O   GLY X 194      80.610  64.070  61.600  0.00  0.00            
ATOM   3069  N   ARG X 195      79.140  65.530  60.720  0.00  0.00            
ATOM   3070  H   ARG X 195      78.180  65.840  60.830  0.00  0.00            
ATOM   3071  CA  ARG X 195      79.810  65.770  59.460  0.00  0.00            
ATOM   3072  HA  ARG X 195      80.480  64.970  59.140  0.00  0.00            
ATOM   3073  CB  ARG X 195      78.690  65.920  58.420  0.00  0.00            
ATOM   3074  HB1 ARG X 195      79.150  66.280  57.500  0.00  0.00            
ATOM   3075  HB2 ARG X 195      77.920  66.600  58.780  0.00  0.00            
ATOM   3076  CG  ARG X 195      77.960  64.650  57.990  0.00  0.00            
ATOM   3077  HG1 ARG X 195      77.110  64.920  57.360  0.00  0.00            
ATOM   3078  HG2 ARG X 195      77.590  64.240  58.930  0.00  0.00            
ATOM   3079  CD  ARG X 195      78.770  63.560  57.300  0.00  0.00            
ATOM   3080  HD1 ARG X 195      78.180  62.640  57.220  0.00  0.00            
ATOM   3081  HD2 ARG X 195      79.550  63.190  57.970  0.00  0.00            
ATOM   3082  NE  ARG X 195      79.430  63.880  56.030  0.00  0.00            
ATOM   3083  HE  ARG X 195      80.350  64.280  56.110  0.00  0.00            
ATOM   3084  CZ  ARG X 195      78.980  63.620  54.800  0.00  0.00            
ATOM   3085  NH1 ARG X 195      77.790  63.050  54.560  0.00  0.00            
ATOM   3086 HH11 ARG X 195      77.560  62.300  55.200  0.00  0.00            
ATOM   3087 HH12 ARG X 195      77.420  63.090  53.620  0.00  0.00            
ATOM   3088  NH2 ARG X 195      79.610  64.060  53.700  0.00  0.00            
ATOM   3089 HH21 ARG X 195      80.520  64.500  53.780  0.00  0.00            
ATOM   3090 HH22 ARG X 195      79.110  64.040  52.830  0.00  0.00            
ATOM   3091  C   ARG X 195      80.750  66.960  59.420  0.00  0.00            
ATOM   3092  O   ARG X 195      81.600  67.080  58.540  0.00  0.00            
ATOM   3093  N   VAL X 196      80.670  67.830  60.430  0.00  0.00            
ATOM   3094  H   VAL X 196      79.930  67.650  61.080  0.00  0.00            
ATOM   3095  CA  VAL X 196      81.430  69.020  60.760  0.00  0.00            
ATOM   3096  HA  VAL X 196      81.810  69.490  59.850  0.00  0.00            
ATOM   3097  CB  VAL X 196      80.630  70.050  61.550  0.00  0.00            
ATOM   3098  HB  VAL X 196      81.230  70.960  61.480  0.00  0.00            
ATOM   3099  CG1 VAL X 196      79.290  70.380  60.900  0.00  0.00            
ATOM   3100 HG11 VAL X 196      78.580  69.580  61.080  0.00  0.00            
ATOM   3101 HG12 VAL X 196      78.980  71.340  61.320  0.00  0.00            
ATOM   3102 HG13 VAL X 196      79.370  70.440  59.820  0.00  0.00            
ATOM   3103  CG2 VAL X 196      80.310  69.690  63.000  0.00  0.00            
ATOM   3104 HG21 VAL X 196      79.720  70.490  63.450  0.00  0.00            
ATOM   3105 HG22 VAL X 196      79.790  68.740  63.110  0.00  0.00            
ATOM   3106 HG23 VAL X 196      81.240  69.750  63.580  0.00  0.00            
ATOM   3107  C   VAL X 196      82.770  68.760  61.440  0.00  0.00            
ATOM   3108  O   VAL X 196      83.410  69.680  61.940  0.00  0.00            
ATOM   3109  N   GLN X 197      83.170  67.510  61.660  0.00  0.00            
ATOM   3110  H   GLN X 197      82.530  66.770  61.380  0.00  0.00            
ATOM   3111  CA  GLN X 197      84.510  67.140  62.070  0.00  0.00            
ATOM   3112  HA  GLN X 197      84.450  67.150  63.150  0.00  0.00            
ATOM   3113  CB  GLN X 197      84.750  65.670  61.760  0.00  0.00            
ATOM   3114  HB1 GLN X 197      85.820  65.450  61.690  0.00  0.00            
ATOM   3115  HB2 GLN X 197      84.290  65.480  60.790  0.00  0.00            
ATOM   3116  CG  GLN X 197      84.130  64.730  62.780  0.00  0.00            
ATOM   3117  HG1 GLN X 197      83.060  64.960  62.820  0.00  0.00            
ATOM   3118  HG2 GLN X 197      84.570  65.000  63.750  0.00  0.00            
ATOM   3119  CD  GLN X 197      84.300  63.260  62.460  0.00  0.00            
ATOM   3120  OE1 GLN X 197      85.420  62.770  62.570  0.00  0.00            
ATOM   3121  NE2 GLN X 197      83.300  62.480  62.020  0.00  0.00            
ATOM   3122 HE21 GLN X 197      82.410  62.950  61.950  0.00  0.00            
ATOM   3123 HE22 GLN X 197      83.480  61.560  61.650  0.00  0.00            
ATOM   3124  C   GLN X 197      85.620  67.980  61.460  0.00  0.00            
ATOM   3125  O   GLN X 197      86.590  68.320  62.140  0.00  0.00            
ATOM   3126  N   SER X 198      85.350  68.360  60.210  0.00  0.00            
ATOM   3127  H   SER X 198      84.560  67.950  59.720  0.00  0.00            
ATOM   3128  CA  SER X 198      86.100  69.310  59.420  0.00  0.00            
ATOM   3129  HA  SER X 198      87.070  68.860  59.200  0.00  0.00            
ATOM   3130  CB  SER X 198      85.400  69.420  58.080  0.00  0.00            
ATOM   3131  HB1 SER X 198      85.260  68.470  57.570  0.00  0.00            
ATOM   3132  HB2 SER X 198      85.960  70.100  57.430  0.00  0.00            
ATOM   3133  OG  SER X 198      84.130  69.990  58.340  0.00  0.00            
ATOM   3134  HG  SER X 198      83.670  69.770  57.530  0.00  0.00            
ATOM   3135  C   SER X 198      86.410  70.680  60.010  0.00  0.00            
ATOM   3136  O   SER X 198      87.250  71.400  59.470  0.00  0.00            
ATOM   3137  N   VAL X 199      85.940  71.020  61.210  0.00  0.00            
ATOM   3138  H   VAL X 199      85.080  70.530  61.430  0.00  0.00            
ATOM   3139  CA  VAL X 199      86.350  72.060  62.130  0.00  0.00            
ATOM   3140  HA  VAL X 199      87.350  72.340  61.810  0.00  0.00            
ATOM   3141  CB  VAL X 199      85.490  73.320  62.050  0.00  0.00            
ATOM   3142  HB  VAL X 199      84.460  73.070  62.290  0.00  0.00            
ATOM   3143  CG1 VAL X 199      85.890  74.320  63.140  0.00  0.00            
ATOM   3144 HG11 VAL X 199      86.980  74.300  63.210  0.00  0.00            
ATOM   3145 HG12 VAL X 199      85.480  75.300  62.900  0.00  0.00            
ATOM   3146 HG13 VAL X 199      85.430  74.120  64.110  0.00  0.00            
ATOM   3147  CG2 VAL X 199      85.510  73.990  60.680  0.00  0.00            
ATOM   3148 HG21 VAL X 199      84.850  74.870  60.730  0.00  0.00            
ATOM   3149 HG22 VAL X 199      86.490  74.470  60.620  0.00  0.00            
ATOM   3150 HG23 VAL X 199      85.220  73.240  59.950  0.00  0.00            
ATOM   3151  C   VAL X 199      86.410  71.520  63.560  0.00  0.00            
ATOM   3152  O   VAL X 199      87.390  71.680  64.270  0.00  0.00            
ATOM   3153  N   ALA X 200      85.380  70.800  63.990  0.00  0.00            
ATOM   3154  H   ALA X 200      84.630  70.480  63.390  0.00  0.00            
ATOM   3155  CA  ALA X 200      85.220  70.370  65.370  0.00  0.00            
ATOM   3156  HA  ALA X 200      85.170  71.280  65.970  0.00  0.00            
ATOM   3157  CB  ALA X 200      83.890  69.670  65.610  0.00  0.00            
ATOM   3158  HB1 ALA X 200      83.850  69.310  66.640  0.00  0.00            
ATOM   3159  HB2 ALA X 200      83.050  70.330  65.390  0.00  0.00            
ATOM   3160  HB3 ALA X 200      83.830  68.860  64.880  0.00  0.00            
ATOM   3161  C   ALA X 200      86.390  69.580  65.920  0.00  0.00            
ATOM   3162  O   ALA X 200      86.800  69.700  67.080  0.00  0.00            
ATOM   3163  N   VAL X 201      87.100  68.820  65.080  0.00  0.00            
ATOM   3164  H   VAL X 201      86.770  68.770  64.130  0.00  0.00            
ATOM   3165  CA  VAL X 201      88.380  68.230  65.420  0.00  0.00            
ATOM   3166  HA  VAL X 201      88.670  68.450  66.450  0.00  0.00            
ATOM   3167  CB  VAL X 201      88.290  66.700  65.440  0.00  0.00            
ATOM   3168  HB  VAL X 201      89.300  66.310  65.560  0.00  0.00            
ATOM   3169  CG1 VAL X 201      87.430  66.220  66.610  0.00  0.00            
ATOM   3170 HG11 VAL X 201      87.710  66.720  67.550  0.00  0.00            
ATOM   3171 HG12 VAL X 201      86.370  66.250  66.360  0.00  0.00            
ATOM   3172 HG13 VAL X 201      87.700  65.200  66.900  0.00  0.00            
ATOM   3173  CG2 VAL X 201      87.760  66.050  64.170  0.00  0.00            
ATOM   3174 HG21 VAL X 201      88.210  65.080  63.990  0.00  0.00            
ATOM   3175 HG22 VAL X 201      86.680  65.980  64.240  0.00  0.00            
ATOM   3176 HG23 VAL X 201      88.030  66.690  63.330  0.00  0.00            
ATOM   3177  C   VAL X 201      89.540  68.680  64.540  0.00  0.00            
ATOM   3178  O   VAL X 201      90.640  68.340  64.940  0.00  0.00            
ATOM   3179  N   ARG X 202      89.270  69.400  63.440  0.00  0.00            
ATOM   3180  H   ARG X 202      88.290  69.360  63.180  0.00  0.00            
ATOM   3181  CA  ARG X 202      90.330  69.810  62.550  0.00  0.00            
ATOM   3182  HA  ARG X 202      91.030  68.980  62.430  0.00  0.00            
ATOM   3183  CB  ARG X 202      89.690  70.070  61.200  0.00  0.00            
ATOM   3184  HB1 ARG X 202      89.160  71.030  61.200  0.00  0.00            
ATOM   3185  HB2 ARG X 202      88.980  69.270  60.960  0.00  0.00            
ATOM   3186  CG  ARG X 202      90.700  70.130  60.060  0.00  0.00            
ATOM   3187  HG1 ARG X 202      91.180  69.150  60.000  0.00  0.00            
ATOM   3188  HG2 ARG X 202      91.440  70.920  60.210  0.00  0.00            
ATOM   3189  CD  ARG X 202      90.140  70.330  58.660  0.00  0.00            
ATOM   3190  HD1 ARG X 202      89.670  71.310  58.680  0.00  0.00            
ATOM   3191  HD2 ARG X 202      89.450  69.520  58.450  0.00  0.00            
ATOM   3192  NE  ARG X 202      91.260  70.280  57.710  0.00  0.00            
ATOM   3193  HE  ARG X 202      91.700  69.380  57.530  0.00  0.00            
ATOM   3194  CZ  ARG X 202      91.870  71.330  57.160  0.00  0.00            
ATOM   3195  NH1 ARG X 202      91.630  72.590  57.540  0.00  0.00            
ATOM   3196 HH11 ARG X 202      91.240  72.820  58.450  0.00  0.00            
ATOM   3197 HH12 ARG X 202      92.160  73.330  57.110  0.00  0.00            
ATOM   3198  NH2 ARG X 202      92.680  71.120  56.110  0.00  0.00            
ATOM   3199 HH21 ARG X 202      92.900  70.170  55.860  0.00  0.00            
ATOM   3200 HH22 ARG X 202      92.920  71.940  55.560  0.00  0.00            
ATOM   3201  C   ARG X 202      91.140  71.000  63.060  0.00  0.00            
ATOM   3202  O   ARG X 202      92.280  71.110  62.610  0.00  0.00            
ATOM   3203  N   LEU X 203      90.480  71.880  63.810  0.00  0.00            
ATOM   3204  H   LEU X 203      89.540  71.670  64.130  0.00  0.00            
ATOM   3205  CA  LEU X 203      90.920  73.230  64.070  0.00  0.00            
ATOM   3206  HA  LEU X 203      91.200  73.730  63.140  0.00  0.00            
ATOM   3207  CB  LEU X 203      89.710  74.070  64.490  0.00  0.00            
ATOM   3208  HB1 LEU X 203      89.390  73.650  65.450  0.00  0.00            
ATOM   3209  HB2 LEU X 203      88.950  73.860  63.740  0.00  0.00            
ATOM   3210  CG  LEU X 203      89.950  75.570  64.500  0.00  0.00            
ATOM   3211  HG  LEU X 203      90.890  75.820  64.990  0.00  0.00            
ATOM   3212  CD1 LEU X 203      89.810  76.400  63.220  0.00  0.00            
ATOM   3213 HD11 LEU X 203      90.330  75.830  62.450  0.00  0.00            
ATOM   3214 HD12 LEU X 203      88.780  76.620  62.960  0.00  0.00            
ATOM   3215 HD13 LEU X 203      90.380  77.320  63.340  0.00  0.00            
ATOM   3216  CD2 LEU X 203      88.960  76.220  65.460  0.00  0.00            
ATOM   3217 HD21 LEU X 203      89.170  76.020  66.510  0.00  0.00            
ATOM   3218 HD22 LEU X 203      89.050  77.300  65.380  0.00  0.00            
ATOM   3219 HD23 LEU X 203      87.950  75.920  65.150  0.00  0.00            
ATOM   3220  C   LEU X 203      92.140  73.290  64.970  0.00  0.00            
ATOM   3221  O   LEU X 203      93.020  74.110  64.720  0.00  0.00            
ATOM   3222  N   VAL X 204      92.340  72.360  65.910  0.00  0.00            
ATOM   3223  H   VAL X 204      91.610  71.700  66.120  0.00  0.00            
ATOM   3224  CA  VAL X 204      93.550  72.350  66.700  0.00  0.00            
ATOM   3225  HA  VAL X 204      93.660  73.270  67.270  0.00  0.00            
ATOM   3226  CB  VAL X 204      93.570  71.210  67.720  0.00  0.00            
ATOM   3227  HB  VAL X 204      94.560  71.200  68.170  0.00  0.00            
ATOM   3228  CG1 VAL X 204      92.610  71.380  68.900  0.00  0.00            
ATOM   3229 HG11 VAL X 204      92.740  70.620  69.670  0.00  0.00            
ATOM   3230 HG12 VAL X 204      92.710  72.360  69.350  0.00  0.00            
ATOM   3231 HG13 VAL X 204      91.590  71.230  68.560  0.00  0.00            
ATOM   3232  CG2 VAL X 204      93.360  69.810  67.140  0.00  0.00            
ATOM   3233 HG21 VAL X 204      92.670  69.740  66.310  0.00  0.00            
ATOM   3234 HG22 VAL X 204      94.280  69.470  66.670  0.00  0.00            
ATOM   3235 HG23 VAL X 204      93.160  68.990  67.840  0.00  0.00            
ATOM   3236  C   VAL X 204      94.800  72.240  65.840  0.00  0.00            
ATOM   3237  O   VAL X 204      95.860  72.680  66.270  0.00  0.00            
ATOM   3238  N   VAL X 205      94.800  71.690  64.620  0.00  0.00            
ATOM   3239  H   VAL X 205      93.900  71.450  64.230  0.00  0.00            
ATOM   3240  CA  VAL X 205      95.940  71.360  63.790  0.00  0.00            
ATOM   3241  HA  VAL X 205      96.660  70.900  64.470  0.00  0.00            
ATOM   3242  CB  VAL X 205      95.580  70.260  62.800  0.00  0.00            
ATOM   3243  HB  VAL X 205      94.700  70.630  62.270  0.00  0.00            
ATOM   3244  CG1 VAL X 205      96.730  69.990  61.830  0.00  0.00            
ATOM   3245 HG11 VAL X 205      96.880  70.900  61.240  0.00  0.00            
ATOM   3246 HG12 VAL X 205      97.700  69.770  62.270  0.00  0.00            
ATOM   3247 HG13 VAL X 205      96.460  69.150  61.200  0.00  0.00            
ATOM   3248  CG2 VAL X 205      95.230  68.980  63.540  0.00  0.00            
ATOM   3249 HG21 VAL X 205      94.260  69.190  63.980  0.00  0.00            
ATOM   3250 HG22 VAL X 205      95.170  68.070  62.940  0.00  0.00            
ATOM   3251 HG23 VAL X 205      95.940  68.780  64.340  0.00  0.00            
ATOM   3252  C   VAL X 205      96.410  72.670  63.170  0.00  0.00            
ATOM   3253  O   VAL X 205      97.630  72.760  63.010  0.00  0.00            
ATOM   3254  N   GLU X 206      95.620  73.730  63.050  0.00  0.00            
ATOM   3255  H   GLU X 206      94.620  73.630  63.140  0.00  0.00            
ATOM   3256  CA  GLU X 206      96.200  74.910  62.440  0.00  0.00            
ATOM   3257  HA  GLU X 206      96.970  74.580  61.740  0.00  0.00            
ATOM   3258  CB  GLU X 206      95.190  75.690  61.590  0.00  0.00            
ATOM   3259  HB1 GLU X 206      94.830  75.100  60.760  0.00  0.00            
ATOM   3260  HB2 GLU X 206      95.740  76.460  61.040  0.00  0.00            
ATOM   3261  CG  GLU X 206      93.940  76.260  62.260  0.00  0.00            
ATOM   3262  HG1 GLU X 206      94.180  76.950  63.070  0.00  0.00            
ATOM   3263  HG2 GLU X 206      93.320  75.480  62.700  0.00  0.00            
ATOM   3264  CD  GLU X 206      92.990  77.000  61.330  0.00  0.00            
ATOM   3265  OE1 GLU X 206      92.990  78.240  61.440  0.00  0.00            
ATOM   3266  OE2 GLU X 206      92.330  76.350  60.490  0.00  0.00            
ATOM   3267  C   GLU X 206      96.850  75.860  63.430  0.00  0.00            
ATOM   3268  O   GLU X 206      97.930  76.410  63.190  0.00  0.00            
ATOM   3269  N   ARG X 207      96.360  75.930  64.670  0.00  0.00            
ATOM   3270  H   ARG X 207      95.500  75.440  64.850  0.00  0.00            
ATOM   3271  CA  ARG X 207      97.020  76.470  65.840  0.00  0.00            
ATOM   3272  HA  ARG X 207      97.120  77.530  65.650  0.00  0.00            
ATOM   3273  CB  ARG X 207      96.070  76.320  67.030  0.00  0.00            
ATOM   3274  HB1 ARG X 207      95.740  75.280  67.150  0.00  0.00            
ATOM   3275  HB2 ARG X 207      95.150  76.830  66.740  0.00  0.00            
ATOM   3276  CG  ARG X 207      96.420  76.930  68.380  0.00  0.00            
ATOM   3277  HG1 ARG X 207      97.100  76.340  68.980  0.00  0.00            
ATOM   3278  HG2 ARG X 207      95.420  76.940  68.820  0.00  0.00            
ATOM   3279  CD  ARG X 207      96.920  78.370  68.340  0.00  0.00            
ATOM   3280  HD1 ARG X 207      96.070  78.990  68.070  0.00  0.00            
ATOM   3281  HD2 ARG X 207      97.670  78.540  67.570  0.00  0.00            
ATOM   3282  NE  ARG X 207      97.410  78.880  69.620  0.00  0.00            
ATOM   3283  HE  ARG X 207      96.970  78.570  70.480  0.00  0.00            
ATOM   3284  CZ  ARG X 207      98.320  79.860  69.730  0.00  0.00            
ATOM   3285  NH1 ARG X 207      98.680  80.640  68.700  0.00  0.00            
ATOM   3286 HH11 ARG X 207      98.240  80.420  67.810  0.00  0.00            
ATOM   3287 HH12 ARG X 207      99.360  81.380  68.760  0.00  0.00            
ATOM   3288  NH2 ARG X 207      98.860  80.120  70.920  0.00  0.00            
ATOM   3289 HH21 ARG X 207      98.400  79.700  71.720  0.00  0.00            
ATOM   3290 HH22 ARG X 207      99.410  80.950  71.060  0.00  0.00            
ATOM   3291  C   ARG X 207      98.340  75.770  66.170  0.00  0.00            
ATOM   3292  O   ARG X 207      99.340  76.440  66.440  0.00  0.00            
ATOM   3293  N   GLU X 208      98.300  74.440  66.120  0.00  0.00            
ATOM   3294  H   GLU X 208      97.410  73.990  65.930  0.00  0.00            
ATOM   3295  CA  GLU X 208      99.490  73.660  66.350  0.00  0.00            
ATOM   3296  HA  GLU X 208      99.850  73.780  67.380  0.00  0.00            
ATOM   3297  CB  GLU X 208      99.140  72.180  66.270  0.00  0.00            
ATOM   3298  HB1 GLU X 208      98.600  71.930  65.360  0.00  0.00            
ATOM   3299  HB2 GLU X 208      98.440  71.950  67.080  0.00  0.00            
ATOM   3300  CG  GLU X 208     100.360  71.270  66.380  0.00  0.00            
ATOM   3301  HG1 GLU X 208     100.900  71.070  65.460  0.00  0.00            
ATOM   3302  HG2 GLU X 208      99.960  70.270  66.530  0.00  0.00            
ATOM   3303  CD  GLU X 208     101.400  71.410  67.490  0.00  0.00            
ATOM   3304  OE1 GLU X 208     102.590  71.210  67.140  0.00  0.00            
ATOM   3305  OE2 GLU X 208     101.150  71.870  68.620  0.00  0.00            
ATOM   3306  C   GLU X 208     100.620  74.040  65.400  0.00  0.00            
ATOM   3307  O   GLU X 208     101.770  74.070  65.850  0.00  0.00            
ATOM   3308  N   ARG X 209     100.390  74.400  64.140  0.00  0.00            
ATOM   3309  H   ARG X 209      99.440  74.380  63.790  0.00  0.00            
ATOM   3310  CA  ARG X 209     101.340  74.850  63.150  0.00  0.00            
ATOM   3311  HA  ARG X 209     102.090  74.070  63.010  0.00  0.00            
ATOM   3312  CB  ARG X 209     100.660  75.010  61.790  0.00  0.00            
ATOM   3313  HB1 ARG X 209      99.770  75.630  61.900  0.00  0.00            
ATOM   3314  HB2 ARG X 209     100.290  74.060  61.410  0.00  0.00            
ATOM   3315  CG  ARG X 209     101.470  75.580  60.630  0.00  0.00            
ATOM   3316  HG1 ARG X 209     102.430  75.060  60.540  0.00  0.00            
ATOM   3317  HG2 ARG X 209     101.700  76.610  60.890  0.00  0.00            
ATOM   3318  CD  ARG X 209     100.630  75.580  59.360  0.00  0.00            
ATOM   3319  HD1 ARG X 209     101.280  76.210  58.750  0.00  0.00            
ATOM   3320  HD2 ARG X 209      99.640  76.000  59.480  0.00  0.00            
ATOM   3321  NE  ARG X 209     100.490  74.250  58.760  0.00  0.00            
ATOM   3322  HE  ARG X 209     101.380  73.880  58.450  0.00  0.00            
ATOM   3323  CZ  ARG X 209      99.440  73.420  58.670  0.00  0.00            
ATOM   3324  NH1 ARG X 209      98.240  73.830  59.110  0.00  0.00            
ATOM   3325 HH11 ARG X 209      98.070  74.770  59.430  0.00  0.00            
ATOM   3326 HH12 ARG X 209      97.430  73.240  59.030  0.00  0.00            
ATOM   3327  NH2 ARG X 209      99.550  72.180  58.170  0.00  0.00            
ATOM   3328 HH21 ARG X 209     100.500  71.830  58.130  0.00  0.00            
ATOM   3329 HH22 ARG X 209      98.790  71.510  58.210  0.00  0.00            
ATOM   3330  C   ARG X 209     102.040  76.110  63.630  0.00  0.00            
ATOM   3331  O   ARG X 209     103.260  76.170  63.480  0.00  0.00            
ATOM   3332  N   GLU X 210     101.320  77.080  64.210  0.00  0.00            
ATOM   3333  H   GLU X 210     100.350  76.830  64.350  0.00  0.00            
ATOM   3334  CA  GLU X 210     101.790  78.370  64.650  0.00  0.00            
ATOM   3335  HA  GLU X 210     102.610  78.760  64.040  0.00  0.00            
ATOM   3336  CB  GLU X 210     100.690  79.420  64.490  0.00  0.00            
ATOM   3337  HB1 GLU X 210     100.410  79.730  63.480  0.00  0.00            
ATOM   3338  HB2 GLU X 210     101.130  80.290  64.970  0.00  0.00            
ATOM   3339  CG  GLU X 210      99.380  79.120  65.220  0.00  0.00            
ATOM   3340  HG1 GLU X 210      99.610  78.840  66.250  0.00  0.00            
ATOM   3341  HG2 GLU X 210      98.930  78.310  64.640  0.00  0.00            
ATOM   3342  CD  GLU X 210      98.410  80.290  65.110  0.00  0.00            
ATOM   3343  OE1 GLU X 210      98.340  80.950  64.050  0.00  0.00            
ATOM   3344  OE2 GLU X 210      97.660  80.570  66.080  0.00  0.00            
ATOM   3345  C   GLU X 210     102.360  78.470  66.060  0.00  0.00            
ATOM   3346  O   GLU X 210     103.300  79.230  66.270  0.00  0.00            
ATOM   3347  N   ILE X 211     101.910  77.620  66.990  0.00  0.00            
ATOM   3348  H   ILE X 211     101.160  76.990  66.790  0.00  0.00            
ATOM   3349  CA  ILE X 211     102.450  77.630  68.330  0.00  0.00            
ATOM   3350  HA  ILE X 211     102.540  78.670  68.630  0.00  0.00            
ATOM   3351  CB  ILE X 211     101.460  77.080  69.360  0.00  0.00            
ATOM   3352  HB  ILE X 211     100.450  77.410  69.090  0.00  0.00            
ATOM   3353  CG2 ILE X 211     101.450  75.550  69.420  0.00  0.00            
ATOM   3354 HG21 ILE X 211     100.530  75.180  69.870  0.00  0.00            
ATOM   3355 HG22 ILE X 211     101.520  75.070  68.440  0.00  0.00            
ATOM   3356 HG23 ILE X 211     102.290  75.210  70.010  0.00  0.00            
ATOM   3357  CG1 ILE X 211     101.550  77.770  70.710  0.00  0.00            
ATOM   3358 HG11 ILE X 211     101.510  78.840  70.500  0.00  0.00            
ATOM   3359 HG12 ILE X 211     102.580  77.640  71.060  0.00  0.00            
ATOM   3360  CD  ILE X 211     100.500  77.340  71.730  0.00  0.00            
ATOM   3361  HD1 ILE X 211     100.700  77.790  72.700  0.00  0.00            
ATOM   3362  HD2 ILE X 211      99.490  77.550  71.380  0.00  0.00            
ATOM   3363  HD3 ILE X 211     100.520  76.270  71.940  0.00  0.00            
ATOM   3364  C   ILE X 211     103.870  77.110  68.480  0.00  0.00            
ATOM   3365  O   ILE X 211     104.430  77.190  69.570  0.00  0.00            
ATOM   3366  N   LYS X 212     104.440  76.550  67.410  0.00  0.00            
ATOM   3367  H   LYS X 212     103.890  76.640  66.560  0.00  0.00            
ATOM   3368  CA  LYS X 212     105.790  76.040  67.380  0.00  0.00            
ATOM   3369  HA  LYS X 212     105.820  75.050  67.840  0.00  0.00            
ATOM   3370  CB  LYS X 212     106.210  75.730  65.940  0.00  0.00            
ATOM   3371  HB1 LYS X 212     107.270  75.490  65.870  0.00  0.00            
ATOM   3372  HB2 LYS X 212     106.130  76.690  65.430  0.00  0.00            
ATOM   3373  CG  LYS X 212     105.340  74.650  65.300  0.00  0.00            
ATOM   3374  HG1 LYS X 212     105.550  74.620  64.230  0.00  0.00            
ATOM   3375  HG2 LYS X 212     104.280  74.880  65.410  0.00  0.00            
ATOM   3376  CD  LYS X 212     105.500  73.240  65.870  0.00  0.00            
ATOM   3377  HD1 LYS X 212     105.030  73.150  66.840  0.00  0.00            
ATOM   3378  HD2 LYS X 212     106.570  73.130  66.070  0.00  0.00            
ATOM   3379  CE  LYS X 212     105.030  72.170  64.890  0.00  0.00            
ATOM   3380  HE1 LYS X 212     105.280  71.180  65.250  0.00  0.00            
ATOM   3381  HE2 LYS X 212     105.540  72.350  63.940  0.00  0.00            
ATOM   3382  NZ  LYS X 212     103.570  72.190  64.720  0.00  0.00            
ATOM   3383  HZ1 LYS X 212     103.130  73.100  64.690  0.00  0.00            
ATOM   3384  HZ2 LYS X 212     103.350  71.680  63.870  0.00  0.00            
ATOM   3385  HZ3 LYS X 212     103.140  71.570  65.390  0.00  0.00            
ATOM   3386  C   LYS X 212     106.860  76.930  68.000  0.00  0.00            
ATOM   3387  O   LYS X 212     107.840  76.370  68.480  0.00  0.00            
ATOM   3388  N   ALA X 213     106.720  78.260  68.100  0.00  0.00            
ATOM   3389  H   ALA X 213     105.790  78.610  67.940  0.00  0.00            
ATOM   3390  CA  ALA X 213     107.670  79.290  68.460  0.00  0.00            
ATOM   3391  HA  ALA X 213     108.590  79.040  67.930  0.00  0.00            
ATOM   3392  CB  ALA X 213     107.260  80.550  67.720  0.00  0.00            
ATOM   3393  HB1 ALA X 213     106.310  80.990  68.030  0.00  0.00            
ATOM   3394  HB2 ALA X 213     108.000  81.290  68.040  0.00  0.00            
ATOM   3395  HB3 ALA X 213     107.150  80.290  66.670  0.00  0.00            
ATOM   3396  C   ALA X 213     107.800  79.480  69.970  0.00  0.00            
ATOM   3397  O   ALA X 213     108.470  80.400  70.440  0.00  0.00            
ATOM   3398  N   PHE X 214     107.160  78.610  70.750  0.00  0.00            
ATOM   3399  H   PHE X 214     106.480  78.050  70.250  0.00  0.00            
ATOM   3400  CA  PHE X 214     107.030  78.620  72.190  0.00  0.00            
ATOM   3401  HA  PHE X 214     107.280  79.580  72.630  0.00  0.00            
ATOM   3402  CB  PHE X 214     105.550  78.330  72.470  0.00  0.00            
ATOM   3403  HB1 PHE X 214     105.350  77.380  71.970  0.00  0.00            
ATOM   3404  HB2 PHE X 214     104.950  79.110  72.000  0.00  0.00            
ATOM   3405  CG  PHE X 214     105.230  78.220  73.940  0.00  0.00            
ATOM   3406  CD1 PHE X 214     105.400  79.330  74.780  0.00  0.00            
ATOM   3407  HD1 PHE X 214     105.680  80.280  74.350  0.00  0.00            
ATOM   3408  CE1 PHE X 214     105.190  79.210  76.160  0.00  0.00            
ATOM   3409  HE1 PHE X 214     105.450  80.040  76.780  0.00  0.00            
ATOM   3410  CZ  PHE X 214     104.700  78.020  76.710  0.00  0.00            
ATOM   3411  HZ  PHE X 214     104.510  77.920  77.770  0.00  0.00            
ATOM   3412  CE2 PHE X 214     104.510  76.900  75.900  0.00  0.00            
ATOM   3413  HE2 PHE X 214     104.300  75.950  76.380  0.00  0.00            
ATOM   3414  CD2 PHE X 214     104.820  77.020  74.540  0.00  0.00            
ATOM   3415  HD2 PHE X 214     104.820  76.080  74.000  0.00  0.00            
ATOM   3416  C   PHE X 214     107.920  77.530  72.780  0.00  0.00            
ATOM   3417  O   PHE X 214     108.050  76.470  72.170  0.00  0.00            
ATOM   3418  N   VAL X 215     108.450  77.790  73.980  0.00  0.00            
ATOM   3419  H   VAL X 215     108.120  78.660  74.370  0.00  0.00            
ATOM   3420  CA  VAL X 215     109.280  76.860  74.710  0.00  0.00            
ATOM   3421  HA  VAL X 215     109.010  75.840  74.430  0.00  0.00            
ATOM   3422  CB  VAL X 215     110.760  77.160  74.490  0.00  0.00            
ATOM   3423  HB  VAL X 215     111.000  78.070  75.030  0.00  0.00            
ATOM   3424  CG1 VAL X 215     111.590  75.970  74.990  0.00  0.00            
ATOM   3425 HG11 VAL X 215     112.640  76.270  75.030  0.00  0.00            
ATOM   3426 HG12 VAL X 215     111.300  75.810  76.030  0.00  0.00            
ATOM   3427 HG13 VAL X 215     111.540  75.120  74.310  0.00  0.00            
ATOM   3428  CG2 VAL X 215     111.200  77.460  73.060  0.00  0.00            
ATOM   3429 HG21 VAL X 215     112.250  77.720  73.010  0.00  0.00            
ATOM   3430 HG22 VAL X 215     111.110  76.570  72.430  0.00  0.00            
ATOM   3431 HG23 VAL X 215     110.670  78.300  72.610  0.00  0.00            
ATOM   3432  C   VAL X 215     108.810  77.070  76.150  0.00  0.00            
ATOM   3433  O   VAL X 215     108.890  78.150  76.740  0.00  0.00            
ATOM   3434  N   PRO X 216     108.320  76.010  76.780  0.00  0.00            
ATOM   3435  CD  PRO X 216     108.220  74.680  76.200  0.00  0.00            
ATOM   3436  HD1 PRO X 216     109.180  74.360  75.800  0.00  0.00            
ATOM   3437  HD2 PRO X 216     107.460  74.570  75.430  0.00  0.00            
ATOM   3438  CG  PRO X 216     107.850  73.810  77.400  0.00  0.00            
ATOM   3439  HG1 PRO X 216     108.790  73.430  77.790  0.00  0.00            
ATOM   3440  HG2 PRO X 216     107.340  72.910  77.050  0.00  0.00            
ATOM   3441  CB  PRO X 216     107.090  74.730  78.350  0.00  0.00            
ATOM   3442  HB1 PRO X 216     107.210  74.420  79.390  0.00  0.00            
ATOM   3443  HB2 PRO X 216     106.030  74.810  78.130  0.00  0.00            
ATOM   3444  CA  PRO X 216     107.870  76.030  78.160  0.00  0.00            
ATOM   3445  HA  PRO X 216     107.140  76.820  78.300  0.00  0.00            
ATOM   3446  C   PRO X 216     109.070  76.100  79.100  0.00  0.00            
ATOM   3447  O   PRO X 216     110.240  75.900  78.790  0.00  0.00            
ATOM   3448  N   GLU X 217     108.850  76.470  80.360  0.00  0.00            
ATOM   3449  H   GLU X 217     107.900  76.710  80.620  0.00  0.00            
ATOM   3450  CA  GLU X 217     109.860  76.410  81.400  0.00  0.00            
ATOM   3451  HA  GLU X 217     110.570  75.630  81.100  0.00  0.00            
ATOM   3452  CB  GLU X 217     110.390  77.830  81.570  0.00  0.00            
ATOM   3453  HB1 GLU X 217     109.510  78.420  81.840  0.00  0.00            
ATOM   3454  HB2 GLU X 217     110.750  78.120  80.590  0.00  0.00            
ATOM   3455  CG  GLU X 217     111.510  77.790  82.600  0.00  0.00            
ATOM   3456  HG1 GLU X 217     111.140  77.450  83.570  0.00  0.00            
ATOM   3457  HG2 GLU X 217     111.920  78.780  82.790  0.00  0.00            
ATOM   3458  CD  GLU X 217     112.620  76.820  82.200  0.00  0.00            
ATOM   3459  OE1 GLU X 217     113.430  77.210  81.330  0.00  0.00            
ATOM   3460  OE2 GLU X 217     112.660  75.680  82.700  0.00  0.00            
ATOM   3461  C   GLU X 217     109.210  75.880  82.670  0.00  0.00            
ATOM   3462  O   GLU X 217     108.030  76.070  82.960  0.00  0.00            
ATOM   3463  N   GLU X 218     110.000  75.190  83.500  0.00  0.00            
ATOM   3464  H   GLU X 218     110.960  75.040  83.220  0.00  0.00            
ATOM   3465  CA  GLU X 218     109.600  74.480  84.700  0.00  0.00            
ATOM   3466  HA  GLU X 218     108.710  74.950  85.120  0.00  0.00            
ATOM   3467  CB  GLU X 218     109.400  73.010  84.370  0.00  0.00            
ATOM   3468  HB1 GLU X 218     109.540  72.350  85.230  0.00  0.00            
ATOM   3469  HB2 GLU X 218     110.290  72.670  83.830  0.00  0.00            
ATOM   3470  CG  GLU X 218     108.160  72.670  83.550  0.00  0.00            
ATOM   3471  HG1 GLU X 218     108.230  73.190  82.590  0.00  0.00            
ATOM   3472  HG2 GLU X 218     107.270  73.000  84.070  0.00  0.00            
ATOM   3473  CD  GLU X 218     108.080  71.160  83.390  0.00  0.00            
ATOM   3474  OE1 GLU X 218     108.790  70.660  82.490  0.00  0.00            
ATOM   3475  OE2 GLU X 218     107.330  70.540  84.180  0.00  0.00            
ATOM   3476  C   GLU X 218     110.670  74.590  85.780  0.00  0.00            
ATOM   3477  O   GLU X 218     111.880  74.430  85.610  0.00  0.00            
ATOM   3478  N   PHE X 219     110.140  74.840  86.980  0.00  0.00            
ATOM   3479  H   PHE X 219     109.140  74.820  87.070  0.00  0.00            
ATOM   3480  CA  PHE X 219     110.860  75.080  88.210  0.00  0.00            
ATOM   3481  HA  PHE X 219     111.940  75.010  88.070  0.00  0.00            
ATOM   3482  CB  PHE X 219     110.580  76.480  88.740  0.00  0.00            
ATOM   3483  HB1 PHE X 219     111.320  76.650  89.520  0.00  0.00            
ATOM   3484  HB2 PHE X 219     109.600  76.550  89.210  0.00  0.00            
ATOM   3485  CG  PHE X 219     110.800  77.630  87.780  0.00  0.00            
ATOM   3486  CD1 PHE X 219     112.080  78.150  87.570  0.00  0.00            
ATOM   3487  HD1 PHE X 219     112.950  77.670  88.000  0.00  0.00            
ATOM   3488  CE1 PHE X 219     112.190  79.150  86.590  0.00  0.00            
ATOM   3489  HE1 PHE X 219     113.160  79.570  86.400  0.00  0.00            
ATOM   3490  CZ  PHE X 219     111.070  79.640  85.900  0.00  0.00            
ATOM   3491  HZ  PHE X 219     111.180  80.530  85.300  0.00  0.00            
ATOM   3492  CE2 PHE X 219     109.810  79.090  86.150  0.00  0.00            
ATOM   3493  HE2 PHE X 219     108.980  79.460  85.560  0.00  0.00            
ATOM   3494  CD2 PHE X 219     109.660  78.090  87.110  0.00  0.00            
ATOM   3495  HD2 PHE X 219     108.700  77.670  87.400  0.00  0.00            
ATOM   3496  C   PHE X 219     110.580  74.010  89.270  0.00  0.00            
ATOM   3497  O   PHE X 219     109.530  73.380  89.280  0.00  0.00            
ATOM   3498  N   TRP X 220     111.630  73.750  90.050  0.00  0.00            
ATOM   3499  H   TRP X 220     112.520  74.200  89.900  0.00  0.00            
ATOM   3500  CA  TRP X 220     111.580  72.840  91.170  0.00  0.00            
ATOM   3501  HA  TRP X 220     110.580  72.420  91.240  0.00  0.00            
ATOM   3502  CB  TRP X 220     112.510  71.650  90.920  0.00  0.00            
ATOM   3503  HB1 TRP X 220     112.760  71.200  91.880  0.00  0.00            
ATOM   3504  HB2 TRP X 220     113.490  72.040  90.620  0.00  0.00            
ATOM   3505  CG  TRP X 220     111.970  70.540  90.080  0.00  0.00            
ATOM   3506  CD1 TRP X 220     111.430  69.360  90.460  0.00  0.00            
ATOM   3507  HD1 TRP X 220     111.290  68.990  91.460  0.00  0.00            
ATOM   3508  NE1 TRP X 220     111.290  68.520  89.370  0.00  0.00            
ATOM   3509  HE1 TRP X 220     110.840  67.610  89.400  0.00  0.00            
ATOM   3510  CE2 TRP X 220     111.390  69.270  88.220  0.00  0.00            
ATOM   3511  CZ2 TRP X 220     111.080  68.940  86.900  0.00  0.00            
ATOM   3512  HZ2 TRP X 220     110.770  67.940  86.610  0.00  0.00            
ATOM   3513  CH2 TRP X 220     111.270  69.950  85.960  0.00  0.00            
ATOM   3514  HH2 TRP X 220     111.080  69.790  84.910  0.00  0.00            
ATOM   3515  CZ3 TRP X 220     111.730  71.230  86.310  0.00  0.00            
ATOM   3516  HZ3 TRP X 220     111.940  71.800  85.420  0.00  0.00            
ATOM   3517  CE3 TRP X 220     112.100  71.510  87.630  0.00  0.00            
ATOM   3518  HE3 TRP X 220     112.530  72.480  87.830  0.00  0.00            
ATOM   3519  CD2 TRP X 220     111.850  70.560  88.630  0.00  0.00            
ATOM   3520  C   TRP X 220     111.830  73.670  92.420  0.00  0.00            
ATOM   3521  O   TRP X 220     112.720  74.520  92.430  0.00  0.00            
ATOM   3522  N   GLU X 221     110.990  73.410  93.420  0.00  0.00            
ATOM   3523  H   GLU X 221     110.400  72.590  93.360  0.00  0.00            
ATOM   3524  CA  GLU X 221     110.870  74.140  94.670  0.00  0.00            
ATOM   3525  HA  GLU X 221     111.790  74.690  94.850  0.00  0.00            
ATOM   3526  CB  GLU X 221     109.720  75.140  94.570  0.00  0.00            
ATOM   3527  HB1 GLU X 221     109.830  75.730  95.480  0.00  0.00            
ATOM   3528  HB2 GLU X 221     108.740  74.690  94.430  0.00  0.00            
ATOM   3529  CG  GLU X 221     109.920  76.060  93.370  0.00  0.00            
ATOM   3530  HG1 GLU X 221     109.570  75.530  92.480  0.00  0.00            
ATOM   3531  HG2 GLU X 221     110.990  76.190  93.240  0.00  0.00            
ATOM   3532  CD  GLU X 221     109.290  77.430  93.580  0.00  0.00            
ATOM   3533  OE1 GLU X 221     109.110  77.860  94.740  0.00  0.00            
ATOM   3534  OE2 GLU X 221     108.930  78.090  92.590  0.00  0.00            
ATOM   3535  C   GLU X 221     110.760  73.240  95.900  0.00  0.00            
ATOM   3536  O   GLU X 221     110.480  72.050  95.790  0.00  0.00            
ATOM   3537  N   VAL X 222     110.740  73.850  97.080  0.00  0.00            
ATOM   3538  H   VAL X 222     110.830  74.860  97.100  0.00  0.00            
ATOM   3539  CA  VAL X 222     110.300  73.280  98.340  0.00  0.00            
ATOM   3540  HA  VAL X 222     109.800  72.330  98.100  0.00  0.00            
ATOM   3541  CB  VAL X 222     111.490  73.050  99.260  0.00  0.00            
ATOM   3542  HB  VAL X 222     111.750  74.010  99.710  0.00  0.00            
ATOM   3543  CG1 VAL X 222     111.100  72.110 100.390  0.00  0.00            
ATOM   3544 HG11 VAL X 222     110.250  72.570 100.900  0.00  0.00            
ATOM   3545 HG12 VAL X 222     110.640  71.250  99.910  0.00  0.00            
ATOM   3546 HG13 VAL X 222     111.880  71.960 101.140  0.00  0.00            
ATOM   3547  CG2 VAL X 222     112.790  72.420  98.760  0.00  0.00            
ATOM   3548 HG21 VAL X 222     113.070  73.120  97.980  0.00  0.00            
ATOM   3549 HG22 VAL X 222     113.430  72.310  99.630  0.00  0.00            
ATOM   3550 HG23 VAL X 222     112.570  71.440  98.340  0.00  0.00            
ATOM   3551  C   VAL X 222     109.140  74.110  98.860  0.00  0.00            
ATOM   3552  O   VAL X 222     109.260  75.340  98.790  0.00  0.00            
ATOM   3553  N   ASP X 223     108.090  73.540  99.450  0.00  0.00            
ATOM   3554  H   ASP X 223     108.040  72.530  99.440  0.00  0.00            
ATOM   3555  CA  ASP X 223     107.090  74.250 100.220  0.00  0.00            
ATOM   3556  HA  ASP X 223     107.240  75.330 100.170  0.00  0.00            
ATOM   3557  CB  ASP X 223     105.750  73.910  99.560  0.00  0.00            
ATOM   3558  HB1 ASP X 223     105.620  72.830  99.640  0.00  0.00            
ATOM   3559  HB2 ASP X 223     105.730  74.310  98.550  0.00  0.00            
ATOM   3560  CG  ASP X 223     104.570  74.670 100.150  0.00  0.00            
ATOM   3561  OD1 ASP X 223     103.380  74.410  99.860  0.00  0.00            
ATOM   3562  OD2 ASP X 223     104.720  75.480 101.090  0.00  0.00            
ATOM   3563  C   ASP X 223     107.070  73.720 101.640  0.00  0.00            
ATOM   3564  O   ASP X 223     106.970  72.520 101.910  0.00  0.00            
ATOM   3565  N   ALA X 224     107.050  74.670 102.590  0.00  0.00            
ATOM   3566  H   ALA X 224     106.980  75.600 102.220  0.00  0.00            
ATOM   3567  CA  ALA X 224     107.140  74.350 104.000  0.00  0.00            
ATOM   3568  HA  ALA X 224     106.810  73.320 104.160  0.00  0.00            
ATOM   3569  CB  ALA X 224     108.590  74.470 104.450  0.00  0.00            
ATOM   3570  HB1 ALA X 224     109.240  73.860 103.820  0.00  0.00            
ATOM   3571  HB2 ALA X 224     108.720  75.550 104.340  0.00  0.00            
ATOM   3572  HB3 ALA X 224     108.810  74.350 105.510  0.00  0.00            
ATOM   3573  C   ALA X 224     106.260  75.180 104.930  0.00  0.00            
ATOM   3574  O   ALA X 224     105.700  76.170 104.480  0.00  0.00            
ATOM   3575  N   SER X 225     106.220  74.770 106.200  0.00  0.00            
ATOM   3576  H   SER X 225     106.750  73.930 106.400  0.00  0.00            
ATOM   3577  CA  SER X 225     105.610  75.450 107.320  0.00  0.00            
ATOM   3578  HA  SER X 225     105.600  76.520 107.100  0.00  0.00            
ATOM   3579  CB  SER X 225     104.150  75.100 107.560  0.00  0.00            
ATOM   3580  HB1 SER X 225     104.020  74.090 107.940  0.00  0.00            
ATOM   3581  HB2 SER X 225     103.790  75.240 106.540  0.00  0.00            
ATOM   3582  OG  SER X 225     103.510  76.070 108.360  0.00  0.00            
ATOM   3583  HG  SER X 225     102.580  75.840 108.420  0.00  0.00            
ATOM   3584  C   SER X 225     106.420  75.420 108.620  0.00  0.00            
ATOM   3585  O   SER X 225     106.920  74.330 108.900  0.00  0.00            
ATOM   3586  N   THR X 226     106.630  76.500 109.360  0.00  0.00            
ATOM   3587  H   THR X 226     106.090  77.320 109.100  0.00  0.00            
ATOM   3588  CA  THR X 226     107.240  76.440 110.670  0.00  0.00            
ATOM   3589  HA  THR X 226     107.490  75.440 111.030  0.00  0.00            
ATOM   3590  CB  THR X 226     108.630  77.080 110.640  0.00  0.00            
ATOM   3591  HB  THR X 226     108.990  77.130 111.670  0.00  0.00            
ATOM   3592  CG2 THR X 226     109.540  76.300 109.700  0.00  0.00            
ATOM   3593 HG21 THR X 226     109.550  75.270 110.040  0.00  0.00            
ATOM   3594 HG22 THR X 226     109.180  76.210 108.670  0.00  0.00            
ATOM   3595 HG23 THR X 226     110.550  76.710 109.780  0.00  0.00            
ATOM   3596  OG1 THR X 226     108.520  78.380 110.110  0.00  0.00            
ATOM   3597  HG1 THR X 226     108.950  78.890 110.800  0.00  0.00            
ATOM   3598  C   THR X 226     106.340  77.080 111.710  0.00  0.00            
ATOM   3599  O   THR X 226     105.390  77.770 111.330  0.00  0.00            
ATOM   3600  N   THR X 227     106.530  76.810 113.000  0.00  0.00            
ATOM   3601  H   THR X 227     107.230  76.120 113.250  0.00  0.00            
ATOM   3602  CA  THR X 227     105.930  77.460 114.150  0.00  0.00            
ATOM   3603  HA  THR X 227     104.990  77.900 113.790  0.00  0.00            
ATOM   3604  CB  THR X 227     105.690  76.550 115.350  0.00  0.00            
ATOM   3605  HB  THR X 227     105.290  77.160 116.170  0.00  0.00            
ATOM   3606  CG2 THR X 227     104.870  75.280 115.100  0.00  0.00            
ATOM   3607 HG21 THR X 227     104.980  74.680 116.000  0.00  0.00            
ATOM   3608 HG22 THR X 227     103.840  75.510 114.840  0.00  0.00            
ATOM   3609 HG23 THR X 227     105.280  74.650 114.310  0.00  0.00            
ATOM   3610  OG1 THR X 227     106.930  76.070 115.800  0.00  0.00            
ATOM   3611  HG1 THR X 227     106.790  75.450 116.520  0.00  0.00            
ATOM   3612  C   THR X 227     106.660  78.630 114.790  0.00  0.00            
ATOM   3613  O   THR X 227     107.880  78.680 114.820  0.00  0.00            
ATOM   3614  N   THR X 228     105.860  79.480 115.450  0.00  0.00            
ATOM   3615  H   THR X 228     104.870  79.290 115.390  0.00  0.00            
ATOM   3616  CA  THR X 228     106.170  80.700 116.170  0.00  0.00            
ATOM   3617  HA  THR X 228     107.160  81.030 115.850  0.00  0.00            
ATOM   3618  CB  THR X 228     105.210  81.830 115.830  0.00  0.00            
ATOM   3619  HB  THR X 228     105.280  82.710 116.470  0.00  0.00            
ATOM   3620  CG2 THR X 228     105.430  82.250 114.380  0.00  0.00            
ATOM   3621 HG21 THR X 228     105.390  81.330 113.790  0.00  0.00            
ATOM   3622 HG22 THR X 228     104.590  82.820 113.990  0.00  0.00            
ATOM   3623 HG23 THR X 228     106.370  82.790 114.210  0.00  0.00            
ATOM   3624  OG1 THR X 228     103.900  81.380 116.090  0.00  0.00            
ATOM   3625  HG1 THR X 228     103.590  80.920 115.310  0.00  0.00            
ATOM   3626  C   THR X 228     106.340  80.410 117.650  0.00  0.00            
ATOM   3627  O   THR X 228     105.890  79.370 118.140  0.00  0.00            
ATOM   3628  N   PRO X 229     106.790  81.380 118.450  0.00  0.00            
ATOM   3629  CD  PRO X 229     107.340  82.660 118.040  0.00  0.00            
ATOM   3630  HD1 PRO X 229     106.600  83.460 118.090  0.00  0.00            
ATOM   3631  HD2 PRO X 229     107.860  82.650 117.090  0.00  0.00            
ATOM   3632  CG  PRO X 229     108.430  82.970 119.060  0.00  0.00            
ATOM   3633  HG1 PRO X 229     108.750  84.010 119.000  0.00  0.00            
ATOM   3634  HG2 PRO X 229     109.270  82.310 118.820  0.00  0.00            
ATOM   3635  CB  PRO X 229     107.730  82.530 120.340  0.00  0.00            
ATOM   3636  HB1 PRO X 229     107.140  83.390 120.670  0.00  0.00            
ATOM   3637  HB2 PRO X 229     108.430  82.140 121.080  0.00  0.00            
ATOM   3638  CA  PRO X 229     106.930  81.320 119.890  0.00  0.00            
ATOM   3639  HA  PRO X 229     107.510  80.410 120.060  0.00  0.00            
ATOM   3640  C   PRO X 229     105.650  81.160 120.710  0.00  0.00            
ATOM   3641  O   PRO X 229     105.680  81.320 121.930  0.00  0.00            
ATOM   3642  N   SER X 230     104.480  80.950 120.100  0.00  0.00            
ATOM   3643  H   SER X 230     104.350  81.100 119.110  0.00  0.00            
ATOM   3644  CA  SER X 230     103.320  80.460 120.800  0.00  0.00            
ATOM   3645  HA  SER X 230     103.470  80.460 121.880  0.00  0.00            
ATOM   3646  CB  SER X 230     102.160  81.380 120.430  0.00  0.00            
ATOM   3647  HB1 SER X 230     102.510  82.370 120.700  0.00  0.00            
ATOM   3648  HB2 SER X 230     101.220  81.210 120.940  0.00  0.00            
ATOM   3649  OG  SER X 230     101.890  81.320 119.040  0.00  0.00            
ATOM   3650  HG  SER X 230     101.200  81.950 118.840  0.00  0.00            
ATOM   3651  C   SER X 230     102.950  79.030 120.430  0.00  0.00            
ATOM   3652  O   SER X 230     102.320  78.250 121.140  0.00  0.00            
ATOM   3653  N   GLY X 231     103.420  78.680 119.230  0.00  0.00            
ATOM   3654  H   GLY X 231     104.040  79.320 118.760  0.00  0.00            
ATOM   3655  CA  GLY X 231     103.300  77.410 118.540  0.00  0.00            
ATOM   3656  HA1 GLY X 231     103.040  76.570 119.190  0.00  0.00            
ATOM   3657  HA2 GLY X 231     104.280  77.110 118.180  0.00  0.00            
ATOM   3658  C   GLY X 231     102.370  77.410 117.340  0.00  0.00            
ATOM   3659  O   GLY X 231     102.150  76.360 116.750  0.00  0.00            
ATOM   3660  N   GLU X 232     102.000  78.580 116.800  0.00  0.00            
ATOM   3661  H   GLU X 232     102.220  79.420 117.320  0.00  0.00            
ATOM   3662  CA  GLU X 232     101.110  78.840 115.690  0.00  0.00            
ATOM   3663  HA  GLU X 232     100.500  77.940 115.670  0.00  0.00            
ATOM   3664  CB  GLU X 232     100.330  80.150 115.810  0.00  0.00            
ATOM   3665  HB1 GLU X 232      99.880  80.340 114.830  0.00  0.00            
ATOM   3666  HB2 GLU X 232     101.030  80.930 116.110  0.00  0.00            
ATOM   3667  CG  GLU X 232      99.140  80.070 116.750  0.00  0.00            
ATOM   3668  HG1 GLU X 232      99.530  79.780 117.730  0.00  0.00            
ATOM   3669  HG2 GLU X 232      98.480  79.270 116.400  0.00  0.00            
ATOM   3670  CD  GLU X 232      98.240  81.300 116.790  0.00  0.00            
ATOM   3671  OE1 GLU X 232      97.930  81.800 117.890  0.00  0.00            
ATOM   3672  OE2 GLU X 232      97.830  81.790 115.720  0.00  0.00            
ATOM   3673  C   GLU X 232     101.970  78.750 114.440  0.00  0.00            
ATOM   3674  O   GLU X 232     103.090  79.240 114.490  0.00  0.00            
ATOM   3675  N   ALA X 233     101.450  78.210 113.330  0.00  0.00            
ATOM   3676  H   ALA X 233     100.530  77.800 113.410  0.00  0.00            
ATOM   3677  CA  ALA X 233     102.230  77.830 112.170  0.00  0.00            
ATOM   3678  HA  ALA X 233     103.280  77.890 112.450  0.00  0.00            
ATOM   3679  CB  ALA X 233     101.880  76.390 111.810  0.00  0.00            
ATOM   3680  HB1 ALA X 233     100.890  76.270 111.370  0.00  0.00            
ATOM   3681  HB2 ALA X 233     102.560  76.110 111.010  0.00  0.00            
ATOM   3682  HB3 ALA X 233     101.980  75.670 112.620  0.00  0.00            
ATOM   3683  C   ALA X 233     102.050  78.760 110.980  0.00  0.00            
ATOM   3684  O   ALA X 233     100.950  79.250 110.760  0.00  0.00            
ATOM   3685  N   LEU X 234     103.130  79.010 110.230  0.00  0.00            
ATOM   3686  H   LEU X 234     103.940  78.560 110.630  0.00  0.00            
ATOM   3687  CA  LEU X 234     103.310  79.960 109.150  0.00  0.00            
ATOM   3688  HA  LEU X 234     102.330  80.270 108.780  0.00  0.00            
ATOM   3689  CB  LEU X 234     103.960  81.270 109.590  0.00  0.00            
ATOM   3690  HB1 LEU X 234     103.900  81.850 108.660  0.00  0.00            
ATOM   3691  HB2 LEU X 234     105.000  81.060 109.800  0.00  0.00            
ATOM   3692  CG  LEU X 234     103.270  82.180 110.600  0.00  0.00            
ATOM   3693  HG  LEU X 234     103.190  81.510 111.450  0.00  0.00            
ATOM   3694  CD1 LEU X 234     104.100  83.380 111.070  0.00  0.00            
ATOM   3695 HD11 LEU X 234     105.070  83.000 111.390  0.00  0.00            
ATOM   3696 HD12 LEU X 234     104.280  84.030 110.220  0.00  0.00            
ATOM   3697 HD13 LEU X 234     103.680  83.910 111.930  0.00  0.00            
ATOM   3698  CD2 LEU X 234     101.890  82.770 110.300  0.00  0.00            
ATOM   3699 HD21 LEU X 234     101.300  81.920 109.960  0.00  0.00            
ATOM   3700 HD22 LEU X 234     101.370  83.150 111.170  0.00  0.00            
ATOM   3701 HD23 LEU X 234     102.100  83.530 109.540  0.00  0.00            
ATOM   3702  C   LEU X 234     104.030  79.320 107.980  0.00  0.00            
ATOM   3703  O   LEU X 234     105.020  78.590 108.090  0.00  0.00            
ATOM   3704  N   ALA X 235     103.530  79.600 106.780  0.00  0.00            
ATOM   3705  H   ALA X 235     102.770  80.270 106.760  0.00  0.00            
ATOM   3706  CA  ALA X 235     104.050  79.060 105.540  0.00  0.00            
ATOM   3707  HA  ALA X 235     104.180  77.980 105.590  0.00  0.00            
ATOM   3708  CB  ALA X 235     103.050  79.230 104.400  0.00  0.00            
ATOM   3709  HB1 ALA X 235     103.460  78.700 103.530  0.00  0.00            
ATOM   3710  HB2 ALA X 235     102.100  78.840 104.740  0.00  0.00            
ATOM   3711  HB3 ALA X 235     102.990  80.260 104.030  0.00  0.00            
ATOM   3712  C   ALA X 235     105.320  79.740 105.040  0.00  0.00            
ATOM   3713  O   ALA X 235     105.380  80.960 105.200  0.00  0.00            
ATOM   3714  N   LEU X 236     106.290  78.990 104.510  0.00  0.00            
ATOM   3715  H   LEU X 236     106.130  77.990 104.540  0.00  0.00            
ATOM   3716  CA  LEU X 236     107.580  79.450 104.060  0.00  0.00            
ATOM   3717  HA  LEU X 236     107.450  80.410 103.570  0.00  0.00            
ATOM   3718  CB  LEU X 236     108.580  79.840 105.150  0.00  0.00            
ATOM   3719  HB1 LEU X 236     108.010  80.260 105.990  0.00  0.00            
ATOM   3720  HB2 LEU X 236     109.190  80.650 104.760  0.00  0.00            
ATOM   3721  CG  LEU X 236     109.570  78.830 105.710  0.00  0.00            
ATOM   3722  HG  LEU X 236     110.120  78.280 104.950  0.00  0.00            
ATOM   3723  CD1 LEU X 236     110.640  79.530 106.540  0.00  0.00            
ATOM   3724 HD11 LEU X 236     111.360  78.800 106.910  0.00  0.00            
ATOM   3725 HD12 LEU X 236     111.220  80.150 105.860  0.00  0.00            
ATOM   3726 HD13 LEU X 236     110.210  80.080 107.380  0.00  0.00            
ATOM   3727  CD2 LEU X 236     108.860  77.900 106.680  0.00  0.00            
ATOM   3728 HD21 LEU X 236     108.040  77.420 106.150  0.00  0.00            
ATOM   3729 HD22 LEU X 236     109.620  77.210 107.060  0.00  0.00            
ATOM   3730 HD23 LEU X 236     108.470  78.440 107.540  0.00  0.00            
ATOM   3731  C   LEU X 236     108.140  78.570 102.950  0.00  0.00            
ATOM   3732  O   LEU X 236     107.490  77.620 102.540  0.00  0.00            
ATOM   3733  N   GLN X 237     109.360  78.840 102.480  0.00  0.00            
ATOM   3734  H   GLN X 237     109.790  79.650 102.890  0.00  0.00            
ATOM   3735  CA  GLN X 237     110.100  78.080 101.480  0.00  0.00            
ATOM   3736  HA  GLN X 237     109.680  77.100 101.260  0.00  0.00            
ATOM   3737  CB  GLN X 237     109.980  78.900 100.200  0.00  0.00            
ATOM   3738  HB1 GLN X 237     110.670  78.580  99.420  0.00  0.00            
ATOM   3739  HB2 GLN X 237     110.350  79.920 100.300  0.00  0.00            
ATOM   3740  CG  GLN X 237     108.540  78.970  99.690  0.00  0.00            
ATOM   3741  HG1 GLN X 237     108.120  79.890 100.080  0.00  0.00            
ATOM   3742  HG2 GLN X 237     107.900  78.130  99.980  0.00  0.00            
ATOM   3743  CD  GLN X 237     108.490  79.060  98.170  0.00  0.00            
ATOM   3744  OE1 GLN X 237     108.410  80.110  97.540  0.00  0.00            
ATOM   3745  NE2 GLN X 237     108.570  77.890  97.520  0.00  0.00            
ATOM   3746 HE21 GLN X 237     108.760  77.070  98.080  0.00  0.00            
ATOM   3747 HE22 GLN X 237     108.620  77.850  96.510  0.00  0.00            
ATOM   3748  C   GLN X 237     111.540  77.870 101.900  0.00  0.00            
ATOM   3749  O   GLN X 237     112.300  78.840 101.840  0.00  0.00            
ATOM   3750  N   VAL X 238     111.990  76.670 102.260  0.00  0.00            
ATOM   3751  H   VAL X 238     111.310  75.920 102.210  0.00  0.00            
ATOM   3752  CA  VAL X 238     113.340  76.420 102.740  0.00  0.00            
ATOM   3753  HA  VAL X 238     113.990  77.270 102.540  0.00  0.00            
ATOM   3754  CB  VAL X 238     113.410  76.250 104.250  0.00  0.00            
ATOM   3755  HB  VAL X 238     114.390  75.810 104.440  0.00  0.00            
ATOM   3756  CG1 VAL X 238     113.270  77.630 104.910  0.00  0.00            
ATOM   3757 HG11 VAL X 238     112.420  78.210 104.540  0.00  0.00            
ATOM   3758 HG12 VAL X 238     113.330  77.520 105.990  0.00  0.00            
ATOM   3759 HG13 VAL X 238     114.040  78.310 104.550  0.00  0.00            
ATOM   3760  CG2 VAL X 238     112.280  75.410 104.840  0.00  0.00            
ATOM   3761 HG21 VAL X 238     111.350  75.980 104.760  0.00  0.00            
ATOM   3762 HG22 VAL X 238     112.200  74.520 104.230  0.00  0.00            
ATOM   3763 HG23 VAL X 238     112.510  75.230 105.890  0.00  0.00            
ATOM   3764  C   VAL X 238     113.850  75.150 102.090  0.00  0.00            
ATOM   3765  O   VAL X 238     113.110  74.170 101.970  0.00  0.00            
ATOM   3766  N   THR X 239     115.170  75.080 101.880  0.00  0.00            
ATOM   3767  H   THR X 239     115.750  75.890 102.050  0.00  0.00            
ATOM   3768  CA  THR X 239     115.800  73.940 101.240  0.00  0.00            
ATOM   3769  HA  THR X 239     115.220  73.050 101.470  0.00  0.00            
ATOM   3770  CB  THR X 239     115.860  74.150  99.730  0.00  0.00            
ATOM   3771  HB  THR X 239     114.850  74.430  99.430  0.00  0.00            
ATOM   3772  CG2 THR X 239     116.890  75.160  99.240  0.00  0.00            
ATOM   3773 HG21 THR X 239     117.900  74.780  99.390  0.00  0.00            
ATOM   3774 HG22 THR X 239     116.730  75.430  98.200  0.00  0.00            
ATOM   3775 HG23 THR X 239     116.750  76.100  99.760  0.00  0.00            
ATOM   3776  OG1 THR X 239     116.330  72.920  99.230  0.00  0.00            
ATOM   3777  HG1 THR X 239     116.090  72.860  98.300  0.00  0.00            
ATOM   3778  C   THR X 239     117.210  73.680 101.760  0.00  0.00            
ATOM   3779  O   THR X 239     117.820  74.640 102.230  0.00  0.00            
ATOM   3780  N   HIE X 240     117.680  72.430 101.770  0.00  0.00            
ATOM   3781  H   HIE X 240     117.040  71.760 101.380  0.00  0.00            
ATOM   3782  CA  HIE X 240     119.060  72.050 102.040  0.00  0.00            
ATOM   3783  HA  HIE X 240     119.650  72.950 102.210  0.00  0.00            
ATOM   3784  CB  HIE X 240     119.060  71.180 103.290  0.00  0.00            
ATOM   3785  HB1 HIE X 240     118.870  70.130 103.110  0.00  0.00            
ATOM   3786  HB2 HIE X 240     118.310  71.520 104.010  0.00  0.00            
ATOM   3787  CG  HIE X 240     120.410  71.180 103.960  0.00  0.00            
ATOM   3788  ND1 HIE X 240     121.630  71.700 103.540  0.00  0.00            
ATOM   3789  CE1 HIE X 240     122.400  71.770 104.620  0.00  0.00            
ATOM   3790  HE1 HIE X 240     123.400  72.170 104.680  0.00  0.00            
ATOM   3791  NE2 HIE X 240     121.790  71.090 105.610  0.00  0.00            
ATOM   3792  HE2 HIE X 240     122.200  70.980 106.530  0.00  0.00            
ATOM   3793  CD2 HIE X 240     120.480  70.830 105.280  0.00  0.00            
ATOM   3794  HD2 HIE X 240     119.670  70.410 105.860  0.00  0.00            
ATOM   3795  C   HIE X 240     119.690  71.420 100.810  0.00  0.00            
ATOM   3796  O   HIE X 240     120.340  70.380 100.950  0.00  0.00            
ATOM   3797  N   GLN X 241     119.480  71.970  99.610  0.00  0.00            
ATOM   3798  H   GLN X 241     118.990  72.850  99.610  0.00  0.00            
ATOM   3799  CA  GLN X 241     119.980  71.490  98.330  0.00  0.00            
ATOM   3800  HA  GLN X 241     119.740  70.440  98.230  0.00  0.00            
ATOM   3801  CB  GLN X 241     119.160  72.080  97.190  0.00  0.00            
ATOM   3802  HB1 GLN X 241     118.110  72.110  97.480  0.00  0.00            
ATOM   3803  HB2 GLN X 241     119.310  71.530  96.250  0.00  0.00            
ATOM   3804  CG  GLN X 241     119.530  73.510  96.830  0.00  0.00            
ATOM   3805  HG1 GLN X 241     120.560  73.580  96.490  0.00  0.00            
ATOM   3806  HG2 GLN X 241     119.390  74.070  97.760  0.00  0.00            
ATOM   3807  CD  GLN X 241     118.680  74.070  95.700  0.00  0.00            
ATOM   3808  OE1 GLN X 241     117.600  73.570  95.400  0.00  0.00            
ATOM   3809  NE2 GLN X 241     119.140  75.190  95.130  0.00  0.00            
ATOM   3810 HE21 GLN X 241     120.070  75.560  95.180  0.00  0.00            
ATOM   3811 HE22 GLN X 241     118.500  75.600  94.470  0.00  0.00            
ATOM   3812  C   GLN X 241     121.500  71.590  98.260  0.00  0.00            
ATOM   3813  O   GLN X 241     122.060  72.490  98.890  0.00  0.00            
ATOM   3814  N   ASN X 242     122.060  70.740  97.400  0.00  0.00            
ATOM   3815  H   ASN X 242     121.500  70.110  96.840  0.00  0.00            
ATOM   3816  CA  ASN X 242     123.460  70.810  97.050  0.00  0.00            
ATOM   3817  HA  ASN X 242     124.050  70.750  97.960  0.00  0.00            
ATOM   3818  CB  ASN X 242     123.810  69.560  96.240  0.00  0.00            
ATOM   3819  HB1 ASN X 242     123.030  69.430  95.490  0.00  0.00            
ATOM   3820  HB2 ASN X 242     123.770  68.730  96.940  0.00  0.00            
ATOM   3821  CG  ASN X 242     125.170  69.600  95.570  0.00  0.00            
ATOM   3822  OD1 ASN X 242     126.000  70.450  95.880  0.00  0.00            
ATOM   3823  ND2 ASN X 242     125.430  68.630  94.690  0.00  0.00            
ATOM   3824 HD21 ASN X 242     124.830  67.830  94.550  0.00  0.00            
ATOM   3825 HD22 ASN X 242     126.270  68.740  94.150  0.00  0.00            
ATOM   3826  C   ASN X 242     123.660  72.130  96.300  0.00  0.00            
ATOM   3827  O   ASN X 242     122.940  72.300  95.320  0.00  0.00            
ATOM   3828  N   ASP X 243     124.540  72.990  96.810  0.00  0.00            
ATOM   3829  H   ASP X 243     124.850  72.710  97.730  0.00  0.00            
ATOM   3830  CA  ASP X 243     124.740  74.360  96.390  0.00  0.00            
ATOM   3831  HA  ASP X 243     123.760  74.740  96.090  0.00  0.00            
ATOM   3832  CB  ASP X 243     125.230  75.190  97.570  0.00  0.00            
ATOM   3833  HB1 ASP X 243     126.240  74.960  97.890  0.00  0.00            
ATOM   3834  HB2 ASP X 243     124.640  74.810  98.400  0.00  0.00            
ATOM   3835  CG  ASP X 243     125.150  76.710  97.460  0.00  0.00            
ATOM   3836  OD1 ASP X 243     126.130  77.360  97.890  0.00  0.00            
ATOM   3837  OD2 ASP X 243     124.150  77.290  97.000  0.00  0.00            
ATOM   3838  C   ASP X 243     125.690  74.570  95.220  0.00  0.00            
ATOM   3839  O   ASP X 243     125.720  75.660  94.660  0.00  0.00            
ATOM   3840  N   LYS X 244     126.460  73.540  94.860  0.00  0.00            
ATOM   3841  H   LYS X 244     126.510  72.730  95.460  0.00  0.00            
ATOM   3842  CA  LYS X 244     127.520  73.540  93.870  0.00  0.00            
ATOM   3843  HA  LYS X 244     128.050  74.480  93.960  0.00  0.00            
ATOM   3844  CB  LYS X 244     128.420  72.330  94.130  0.00  0.00            
ATOM   3845  HB1 LYS X 244     128.890  72.160  93.160  0.00  0.00            
ATOM   3846  HB2 LYS X 244     127.920  71.420  94.450  0.00  0.00            
ATOM   3847  CG  LYS X 244     129.440  72.510  95.250  0.00  0.00            
ATOM   3848  HG1 LYS X 244     129.010  72.700  96.230  0.00  0.00            
ATOM   3849  HG2 LYS X 244     129.990  73.430  95.020  0.00  0.00            
ATOM   3850  CD  LYS X 244     130.290  71.250  95.320  0.00  0.00            
ATOM   3851  HD1 LYS X 244     131.030  71.500  96.080  0.00  0.00            
ATOM   3852  HD2 LYS X 244     130.980  71.210  94.470  0.00  0.00            
ATOM   3853  CE  LYS X 244     129.550  69.970  95.700  0.00  0.00            
ATOM   3854  HE1 LYS X 244     130.310  69.220  95.500  0.00  0.00            
ATOM   3855  HE2 LYS X 244     128.710  69.820  95.030  0.00  0.00            
ATOM   3856  NZ  LYS X 244     129.060  70.020  97.090  0.00  0.00            
ATOM   3857  HZ1 LYS X 244     128.680  70.930  97.280  0.00  0.00            
ATOM   3858  HZ2 LYS X 244     128.330  69.330  97.220  0.00  0.00            
ATOM   3859  HZ3 LYS X 244     129.900  69.820  97.620  0.00  0.00            
ATOM   3860  C   LYS X 244     126.830  73.480  92.510  0.00  0.00            
ATOM   3861  O   LYS X 244     127.270  74.280  91.690  0.00  0.00            
ATOM   3862  N   PRO X 245     125.790  72.720  92.150  0.00  0.00            
ATOM   3863  CD  PRO X 245     125.230  71.610  92.900  0.00  0.00            
ATOM   3864  HD1 PRO X 245     124.460  71.960  93.590  0.00  0.00            
ATOM   3865  HD2 PRO X 245     126.050  71.100  93.400  0.00  0.00            
ATOM   3866  CG  PRO X 245     124.500  70.630  91.980  0.00  0.00            
ATOM   3867  HG1 PRO X 245     123.550  70.310  92.390  0.00  0.00            
ATOM   3868  HG2 PRO X 245     125.160  69.790  91.770  0.00  0.00            
ATOM   3869  CB  PRO X 245     124.310  71.490  90.740  0.00  0.00            
ATOM   3870  HB1 PRO X 245     123.270  71.830  90.690  0.00  0.00            
ATOM   3871  HB2 PRO X 245     124.560  70.930  89.840  0.00  0.00            
ATOM   3872  CA  PRO X 245     125.100  72.790  90.880  0.00  0.00            
ATOM   3873  HA  PRO X 245     125.910  72.750  90.160  0.00  0.00            
ATOM   3874  C   PRO X 245     124.240  74.030  90.710  0.00  0.00            
ATOM   3875  O   PRO X 245     123.920  74.740  91.670  0.00  0.00            
ATOM   3876  N   PHE X 246     123.740  74.240  89.490  0.00  0.00            
ATOM   3877  H   PHE X 246     123.920  73.530  88.800  0.00  0.00            
ATOM   3878  CA  PHE X 246     122.680  75.180  89.160  0.00  0.00            
ATOM   3879  HA  PHE X 246     122.960  76.160  89.540  0.00  0.00            
ATOM   3880  CB  PHE X 246     122.520  75.340  87.650  0.00  0.00            
ATOM   3881  HB1 PHE X 246     123.490  75.670  87.270  0.00  0.00            
ATOM   3882  HB2 PHE X 246     121.760  76.070  87.380  0.00  0.00            
ATOM   3883  CG  PHE X 246     122.230  74.070  86.880  0.00  0.00            
ATOM   3884  CD1 PHE X 246     120.910  73.740  86.570  0.00  0.00            
ATOM   3885  HD1 PHE X 246     120.120  74.450  86.720  0.00  0.00            
ATOM   3886  CE1 PHE X 246     120.610  72.590  85.820  0.00  0.00            
ATOM   3887  HE1 PHE X 246     119.580  72.380  85.600  0.00  0.00            
ATOM   3888  CZ  PHE X 246     121.620  71.670  85.500  0.00  0.00            
ATOM   3889  HZ  PHE X 246     121.350  70.770  84.970  0.00  0.00            
ATOM   3890  CE2 PHE X 246     122.940  71.980  85.850  0.00  0.00            
ATOM   3891  HE2 PHE X 246     123.770  71.420  85.440  0.00  0.00            
ATOM   3892  CD2 PHE X 246     123.240  73.190  86.490  0.00  0.00            
ATOM   3893  HD2 PHE X 246     124.280  73.440  86.550  0.00  0.00            
ATOM   3894  C   PHE X 246     121.350  74.840  89.800  0.00  0.00            
ATOM   3895  O   PHE X 246     121.230  73.820  90.470  0.00  0.00            
ATOM   3896  N   ARG X 247     120.250  75.580  89.600  0.00  0.00            
ATOM   3897  H   ARG X 247     120.420  76.480  89.180  0.00  0.00            
ATOM   3898  CA  ARG X 247     118.920  75.230  90.040  0.00  0.00            
ATOM   3899  HA  ARG X 247     118.950  75.410  91.110  0.00  0.00            
ATOM   3900  CB  ARG X 247     117.980  76.240  89.370  0.00  0.00            
ATOM   3901  HB1 ARG X 247     118.430  77.220  89.440  0.00  0.00            
ATOM   3902  HB2 ARG X 247     117.080  76.140  89.990  0.00  0.00            
ATOM   3903  CG  ARG X 247     117.630  75.830  87.950  0.00  0.00            
ATOM   3904  HG1 ARG X 247     116.970  74.960  87.980  0.00  0.00            
ATOM   3905  HG2 ARG X 247     118.570  75.720  87.410  0.00  0.00            
ATOM   3906  CD  ARG X 247     116.890  77.020  87.330  0.00  0.00            
ATOM   3907  HD1 ARG X 247     117.580  77.860  87.280  0.00  0.00            
ATOM   3908  HD2 ARG X 247     116.050  77.160  88.000  0.00  0.00            
ATOM   3909  NE  ARG X 247     116.540  76.790  85.920  0.00  0.00            
ATOM   3910  HE  ARG X 247     117.230  77.050  85.230  0.00  0.00            
ATOM   3911  CZ  ARG X 247     115.390  76.340  85.420  0.00  0.00            
ATOM   3912  NH1 ARG X 247     114.330  76.010  86.170  0.00  0.00            
ATOM   3913 HH11 ARG X 247     114.460  75.890  87.170  0.00  0.00            
ATOM   3914 HH12 ARG X 247     113.510  75.750  85.650  0.00  0.00            
ATOM   3915  NH2 ARG X 247     115.230  76.260  84.090  0.00  0.00            
ATOM   3916 HH21 ARG X 247     115.930  76.610  83.440  0.00  0.00            
ATOM   3917 HH22 ARG X 247     114.300  76.080  83.740  0.00  0.00            
ATOM   3918  C   ARG X 247     118.450  73.810  89.760  0.00  0.00            
ATOM   3919  O   ARG X 247     118.770  73.240  88.720  0.00  0.00            
ATOM   3920  N   PRO X 248     117.580  73.190  90.560  0.00  0.00            
ATOM   3921  CD  PRO X 248     117.090  73.610  91.850  0.00  0.00            
ATOM   3922  HD1 PRO X 248     116.730  74.640  91.850  0.00  0.00            
ATOM   3923  HD2 PRO X 248     118.000  73.570  92.450  0.00  0.00            
ATOM   3924  CG  PRO X 248     116.030  72.590  92.260  0.00  0.00            
ATOM   3925  HG1 PRO X 248     115.040  72.830  91.860  0.00  0.00            
ATOM   3926  HG2 PRO X 248     115.900  72.500  93.340  0.00  0.00            
ATOM   3927  CB  PRO X 248     116.570  71.310  91.630  0.00  0.00            
ATOM   3928  HB1 PRO X 248     115.750  70.610  91.480  0.00  0.00            
ATOM   3929  HB2 PRO X 248     117.320  70.960  92.340  0.00  0.00            
ATOM   3930  CA  PRO X 248     117.220  71.800  90.340  0.00  0.00            
ATOM   3931  HA  PRO X 248     118.120  71.200  90.220  0.00  0.00            
ATOM   3932  C   PRO X 248     116.280  71.590  89.160  0.00  0.00            
ATOM   3933  O   PRO X 248     115.270  72.280  89.030  0.00  0.00            
ATOM   3934  N   VAL X 249     116.540  70.570  88.340  0.00  0.00            
ATOM   3935  H   VAL X 249     117.250  69.880  88.510  0.00  0.00            
ATOM   3936  CA  VAL X 249     115.690  70.200  87.230  0.00  0.00            
ATOM   3937  HA  VAL X 249     114.820  70.850  87.260  0.00  0.00            
ATOM   3938  CB  VAL X 249     116.350  70.580  85.910  0.00  0.00            
ATOM   3939  HB  VAL X 249     115.700  70.090  85.190  0.00  0.00            
ATOM   3940  CG1 VAL X 249     116.500  72.090  85.740  0.00  0.00            
ATOM   3941 HG11 VAL X 249     116.600  72.340  84.690  0.00  0.00            
ATOM   3942 HG12 VAL X 249     115.740  72.720  86.210  0.00  0.00            
ATOM   3943 HG13 VAL X 249     117.510  72.310  86.110  0.00  0.00            
ATOM   3944  CG2 VAL X 249     117.710  69.910  85.690  0.00  0.00            
ATOM   3945 HG21 VAL X 249     118.360  70.130  86.540  0.00  0.00            
ATOM   3946 HG22 VAL X 249     117.630  68.830  85.570  0.00  0.00            
ATOM   3947 HG23 VAL X 249     118.270  70.200  84.800  0.00  0.00            
ATOM   3948  C   VAL X 249     115.120  68.780  87.290  0.00  0.00            
ATOM   3949  O   VAL X 249     114.850  68.120  86.290  0.00  0.00            
ATOM   3950  N   ASN X 250     114.970  68.250  88.500  0.00  0.00            
ATOM   3951  H   ASN X 250     115.130  68.830  89.310  0.00  0.00            
ATOM   3952  CA  ASN X 250     114.580  66.870  88.730  0.00  0.00            
ATOM   3953  HA  ASN X 250     113.790  66.690  88.000  0.00  0.00            
ATOM   3954  CB  ASN X 250     115.730  65.900  88.470  0.00  0.00            
ATOM   3955  HB1 ASN X 250     116.590  66.160  89.090  0.00  0.00            
ATOM   3956  HB2 ASN X 250     116.080  66.050  87.450  0.00  0.00            
ATOM   3957  CG  ASN X 250     115.420  64.410  88.630  0.00  0.00            
ATOM   3958  OD1 ASN X 250     114.460  64.000  89.270  0.00  0.00            
ATOM   3959  ND2 ASN X 250     116.300  63.520  88.180  0.00  0.00            
ATOM   3960 HD21 ASN X 250     117.040  63.820  87.560  0.00  0.00            
ATOM   3961 HD22 ASN X 250     116.200  62.530  88.340  0.00  0.00            
ATOM   3962  C   ASN X 250     114.090  66.870  90.170  0.00  0.00            
ATOM   3963  O   ASN X 250     114.690  67.430  91.090  0.00  0.00            
ATOM   3964  N   LYS X 251     112.920  66.270  90.400  0.00  0.00            
ATOM   3965  H   LYS X 251     112.410  65.850  89.630  0.00  0.00            
ATOM   3966  CA  LYS X 251     112.440  66.130  91.760  0.00  0.00            
ATOM   3967  HA  LYS X 251     112.320  67.120  92.200  0.00  0.00            
ATOM   3968  CB  LYS X 251     111.100  65.420  91.820  0.00  0.00            
ATOM   3969  HB1 LYS X 251     111.250  64.520  91.220  0.00  0.00            
ATOM   3970  HB2 LYS X 251     110.390  66.010  91.240  0.00  0.00            
ATOM   3971  CG  LYS X 251     110.560  65.160  93.230  0.00  0.00            
ATOM   3972  HG1 LYS X 251     110.710  65.960  93.950  0.00  0.00            
ATOM   3973  HG2 LYS X 251     111.050  64.270  93.640  0.00  0.00            
ATOM   3974  CD  LYS X 251     109.080  64.800  93.090  0.00  0.00            
ATOM   3975  HD1 LYS X 251     109.010  63.800  92.660  0.00  0.00            
ATOM   3976  HD2 LYS X 251     108.540  65.480  92.440  0.00  0.00            
ATOM   3977  CE  LYS X 251     108.380  64.810  94.440  0.00  0.00            
ATOM   3978  HE1 LYS X 251     108.450  65.820  94.860  0.00  0.00            
ATOM   3979  HE2 LYS X 251     108.930  64.170  95.130  0.00  0.00            
ATOM   3980  NZ  LYS X 251     106.920  64.600  94.350  0.00  0.00            
ATOM   3981  HZ1 LYS X 251     106.430  65.060  93.600  0.00  0.00            
ATOM   3982  HZ2 LYS X 251     106.590  63.650  94.320  0.00  0.00            
ATOM   3983  HZ3 LYS X 251     106.540  64.890  95.240  0.00  0.00            
ATOM   3984  C   LYS X 251     113.420  65.350  92.620  0.00  0.00            
ATOM   3985  O   LYS X 251     113.500  65.620  93.820  0.00  0.00            
ATOM   3986  N   GLU X 252     114.230  64.440  92.080  0.00  0.00            
ATOM   3987  H   GLU X 252     114.070  64.280  91.100  0.00  0.00            
ATOM   3988  CA  GLU X 252     115.310  63.720  92.730  0.00  0.00            
ATOM   3989  HA  GLU X 252     114.860  63.200  93.570  0.00  0.00            
ATOM   3990  CB  GLU X 252     116.010  62.700  91.830  0.00  0.00            
ATOM   3991  HB1 GLU X 252     116.880  62.290  92.340  0.00  0.00            
ATOM   3992  HB2 GLU X 252     116.440  63.240  90.990  0.00  0.00            
ATOM   3993  CG  GLU X 252     115.150  61.510  91.420  0.00  0.00            
ATOM   3994  HG1 GLU X 252     114.160  61.800  91.070  0.00  0.00            
ATOM   3995  HG2 GLU X 252     114.930  60.880  92.280  0.00  0.00            
ATOM   3996  CD  GLU X 252     115.950  60.660  90.430  0.00  0.00            
ATOM   3997  OE1 GLU X 252     116.440  59.610  90.890  0.00  0.00            
ATOM   3998  OE2 GLU X 252     115.970  60.920  89.210  0.00  0.00            
ATOM   3999  C   GLU X 252     116.340  64.660  93.320  0.00  0.00            
ATOM   4000  O   GLU X 252     117.180  64.170  94.080  0.00  0.00            
ATOM   4001  N   GLN X 253     116.290  65.980  93.160  0.00  0.00            
ATOM   4002  H   GLN X 253     115.520  66.370  92.640  0.00  0.00            
ATOM   4003  CA  GLN X 253     117.170  66.940  93.800  0.00  0.00            
ATOM   4004  HA  GLN X 253     118.020  66.420  94.250  0.00  0.00            
ATOM   4005  CB  GLN X 253     117.690  67.900  92.730  0.00  0.00            
ATOM   4006  HB1 GLN X 253     118.200  68.700  93.260  0.00  0.00            
ATOM   4007  HB2 GLN X 253     116.840  68.350  92.220  0.00  0.00            
ATOM   4008  CG  GLN X 253     118.470  67.230  91.610  0.00  0.00            
ATOM   4009  HG1 GLN X 253     117.840  66.530  91.060  0.00  0.00            
ATOM   4010  HG2 GLN X 253     119.300  66.750  92.130  0.00  0.00            
ATOM   4011  CD  GLN X 253     118.820  68.310  90.590  0.00  0.00            
ATOM   4012  OE1 GLN X 253     118.150  68.450  89.570  0.00  0.00            
ATOM   4013  NE2 GLN X 253     119.900  69.070  90.740  0.00  0.00            
ATOM   4014 HE21 GLN X 253     120.440  68.890  91.570  0.00  0.00            
ATOM   4015 HE22 GLN X 253     120.140  69.800  90.080  0.00  0.00            
ATOM   4016  C   GLN X 253     116.550  67.740  94.930  0.00  0.00            
ATOM   4017  O   GLN X 253     117.180  67.930  95.960  0.00  0.00            
ATOM   4018  N   THR X 254     115.250  68.060  94.820  0.00  0.00            
ATOM   4019  H   THR X 254     114.690  67.900  93.990  0.00  0.00            
ATOM   4020  CA  THR X 254     114.410  68.480  95.920  0.00  0.00            
ATOM   4021  HA  THR X 254     114.970  69.260  96.440  0.00  0.00            
ATOM   4022  CB  THR X 254     113.040  69.000  95.490  0.00  0.00            
ATOM   4023  HB  THR X 254     112.430  69.120  96.380  0.00  0.00            
ATOM   4024  CG2 THR X 254     113.250  70.310  94.730  0.00  0.00            
ATOM   4025 HG21 THR X 254     113.040  71.120  95.430  0.00  0.00            
ATOM   4026 HG22 THR X 254     114.240  70.390  94.290  0.00  0.00            
ATOM   4027 HG23 THR X 254     112.540  70.520  93.930  0.00  0.00            
ATOM   4028  OG1 THR X 254     112.420  68.130  94.570  0.00  0.00            
ATOM   4029  HG1 THR X 254     111.560  68.530  94.390  0.00  0.00            
ATOM   4030  C   THR X 254     114.090  67.450  96.990  0.00  0.00            
ATOM   4031  O   THR X 254     113.970  67.850  98.140  0.00  0.00            
ATOM   4032  N   GLN X 255     114.000  66.160  96.650  0.00  0.00            
ATOM   4033  H   GLN X 255     114.140  65.910  95.680  0.00  0.00            
ATOM   4034  CA  GLN X 255     113.670  65.070  97.540  0.00  0.00            
ATOM   4035  HA  GLN X 255     112.830  65.450  98.120  0.00  0.00            
ATOM   4036  CB  GLN X 255     113.370  63.770  96.810  0.00  0.00            
ATOM   4037  HB1 GLN X 255     114.250  63.170  96.560  0.00  0.00            
ATOM   4038  HB2 GLN X 255     112.790  63.890  95.900  0.00  0.00            
ATOM   4039  CG  GLN X 255     112.550  62.910  97.760  0.00  0.00            
ATOM   4040  HG1 GLN X 255     113.090  62.710  98.690  0.00  0.00            
ATOM   4041  HG2 GLN X 255     112.550  61.870  97.410  0.00  0.00            
ATOM   4042  CD  GLN X 255     111.140  63.420  98.020  0.00  0.00            
ATOM   4043  OE1 GLN X 255     110.330  63.670  97.120  0.00  0.00            
ATOM   4044  NE2 GLN X 255     110.810  63.650  99.290  0.00  0.00            
ATOM   4045 HE21 GLN X 255     111.560  63.610  99.970  0.00  0.00            
ATOM   4046 HE22 GLN X 255     109.880  63.950  99.530  0.00  0.00            
ATOM   4047  C   GLN X 255     114.870  64.900  98.450  0.00  0.00            
ATOM   4048  O   GLN X 255     114.740  64.870  99.670  0.00  0.00            
ATOM   4049  N   ALA X 256     116.060  64.880  97.840  0.00  0.00            
ATOM   4050  H   ALA X 256     116.140  64.980  96.840  0.00  0.00            
ATOM   4051  CA  ALA X 256     117.340  64.960  98.520  0.00  0.00            
ATOM   4052  HA  ALA X 256     117.410  64.070  99.150  0.00  0.00            
ATOM   4053  CB  ALA X 256     118.530  64.830  97.580  0.00  0.00            
ATOM   4054  HB1 ALA X 256     119.530  65.000  97.990  0.00  0.00            
ATOM   4055  HB2 ALA X 256     118.580  63.800  97.210  0.00  0.00            
ATOM   4056  HB3 ALA X 256     118.390  65.530  96.760  0.00  0.00            
ATOM   4057  C   ALA X 256     117.510  66.170  99.420  0.00  0.00            
ATOM   4058  O   ALA X 256     118.450  66.190 100.220  0.00  0.00            
ATOM   4059  N   ALA X 257     116.740  67.260  99.330  0.00  0.00            
ATOM   4060  H   ALA X 257     115.940  67.140  98.720  0.00  0.00            
ATOM   4061  CA  ALA X 257     116.820  68.400 100.210  0.00  0.00            
ATOM   4062  HA  ALA X 257     117.820  68.530 100.630  0.00  0.00            
ATOM   4063  CB  ALA X 257     116.480  69.620  99.360  0.00  0.00            
ATOM   4064  HB1 ALA X 257     116.640  70.510  99.970  0.00  0.00            
ATOM   4065  HB2 ALA X 257     117.090  69.660  98.460  0.00  0.00            
ATOM   4066  HB3 ALA X 257     115.460  69.700  98.990  0.00  0.00            
ATOM   4067  C   ALA X 257     115.930  68.180 101.420  0.00  0.00            
ATOM   4068  O   ALA X 257     116.280  68.480 102.560  0.00  0.00            
ATOM   4069  N   VAL X 258     114.700  67.700 101.250  0.00  0.00            
ATOM   4070  H   VAL X 258     114.390  67.410 100.330  0.00  0.00            
ATOM   4071  CA  VAL X 258     113.810  67.540 102.380  0.00  0.00            
ATOM   4072  HA  VAL X 258     113.790  68.490 102.920  0.00  0.00            
ATOM   4073  CB  VAL X 258     112.400  67.380 101.810  0.00  0.00            
ATOM   4074  HB  VAL X 258     111.690  67.330 102.630  0.00  0.00            
ATOM   4075  CG1 VAL X 258     111.890  68.600 101.050  0.00  0.00            
ATOM   4076 HG11 VAL X 258     110.800  68.590 101.030  0.00  0.00            
ATOM   4077 HG12 VAL X 258     112.120  69.500 101.610  0.00  0.00            
ATOM   4078 HG13 VAL X 258     112.280  68.690 100.040  0.00  0.00            
ATOM   4079  CG2 VAL X 258     112.140  66.250 100.810  0.00  0.00            
ATOM   4080 HG21 VAL X 258     112.580  65.310 101.160  0.00  0.00            
ATOM   4081 HG22 VAL X 258     111.070  66.100 100.660  0.00  0.00            
ATOM   4082 HG23 VAL X 258     112.620  66.450  99.850  0.00  0.00            
ATOM   4083  C   VAL X 258     114.280  66.400 103.260  0.00  0.00            
ATOM   4084  O   VAL X 258     114.020  66.390 104.460  0.00  0.00            
ATOM   4085  N   SER X 259     114.910  65.360 102.700  0.00  0.00            
ATOM   4086  H   SER X 259     115.040  65.290 101.700  0.00  0.00            
ATOM   4087  CA  SER X 259     115.460  64.280 103.490  0.00  0.00            
ATOM   4088  HA  SER X 259     114.800  63.920 104.280  0.00  0.00            
ATOM   4089  CB  SER X 259     115.730  63.070 102.610  0.00  0.00            
ATOM   4090  HB1 SER X 259     114.790  62.860 102.100  0.00  0.00            
ATOM   4091  HB2 SER X 259     116.000  62.170 103.170  0.00  0.00            
ATOM   4092  OG  SER X 259     116.780  63.320 101.690  0.00  0.00            
ATOM   4093  HG  SER X 259     116.800  62.570 101.090  0.00  0.00            
ATOM   4094  C   SER X 259     116.690  64.680 104.310  0.00  0.00            
ATOM   4095  O   SER X 259     116.890  64.130 105.390  0.00  0.00            
ATOM   4096  N   LEU X 260     117.450  65.640 103.780  0.00  0.00            
ATOM   4097  H   LEU X 260     117.340  66.010 102.850  0.00  0.00            
ATOM   4098  CA  LEU X 260     118.600  66.120 104.530  0.00  0.00            
ATOM   4099  HA  LEU X 260     119.100  65.270 105.000  0.00  0.00            
ATOM   4100  CB  LEU X 260     119.580  66.830 103.610  0.00  0.00            
ATOM   4101  HB1 LEU X 260     119.210  67.730 103.130  0.00  0.00            
ATOM   4102  HB2 LEU X 260     119.780  66.160 102.780  0.00  0.00            
ATOM   4103  CG  LEU X 260     120.960  67.120 104.210  0.00  0.00            
ATOM   4104  HG  LEU X 260     120.920  67.920 104.950  0.00  0.00            
ATOM   4105  CD1 LEU X 260     121.650  65.910 104.820  0.00  0.00            
ATOM   4106 HD11 LEU X 260     122.700  66.050 105.050  0.00  0.00            
ATOM   4107 HD12 LEU X 260     121.120  65.560 105.710  0.00  0.00            
ATOM   4108 HD13 LEU X 260     121.640  65.110 104.080  0.00  0.00            
ATOM   4109  CD2 LEU X 260     121.780  67.900 103.190  0.00  0.00            
ATOM   4110 HD21 LEU X 260     122.650  68.290 103.710  0.00  0.00            
ATOM   4111 HD22 LEU X 260     122.070  67.250 102.360  0.00  0.00            
ATOM   4112 HD23 LEU X 260     121.200  68.710 102.720  0.00  0.00            
ATOM   4113  C   LEU X 260     118.200  67.120 105.610  0.00  0.00            
ATOM   4114  O   LEU X 260     118.750  67.110 106.710  0.00  0.00            
ATOM   4115  N   LEU X 261     117.220  67.990 105.360  0.00  0.00            
ATOM   4116  H   LEU X 261     116.690  67.780 104.520  0.00  0.00            
ATOM   4117  CA  LEU X 261     116.680  68.940 106.310  0.00  0.00            
ATOM   4118  HA  LEU X 261     117.510  69.450 106.800  0.00  0.00            
ATOM   4119  CB  LEU X 261     115.810  69.960 105.590  0.00  0.00            
ATOM   4120  HB1 LEU X 261     114.820  69.530 105.410  0.00  0.00            
ATOM   4121  HB2 LEU X 261     116.230  70.190 104.610  0.00  0.00            
ATOM   4122  CG  LEU X 261     115.640  71.270 106.340  0.00  0.00            
ATOM   4123  HG  LEU X 261     116.650  71.540 106.640  0.00  0.00            
ATOM   4124  CD1 LEU X 261     115.230  72.350 105.340  0.00  0.00            
ATOM   4125 HD11 LEU X 261     114.310  72.100 104.820  0.00  0.00            
ATOM   4126 HD12 LEU X 261     115.260  73.320 105.830  0.00  0.00            
ATOM   4127 HD13 LEU X 261     115.920  72.320 104.500  0.00  0.00            
ATOM   4128  CD2 LEU X 261     114.590  71.250 107.450  0.00  0.00            
ATOM   4129 HD21 LEU X 261     114.370  72.290 107.700  0.00  0.00            
ATOM   4130 HD22 LEU X 261     113.700  70.690 107.180  0.00  0.00            
ATOM   4131 HD23 LEU X 261     114.940  70.720 108.340  0.00  0.00            
ATOM   4132  C   LEU X 261     116.000  68.190 107.450  0.00  0.00            
ATOM   4133  O   LEU X 261     116.040  68.670 108.580  0.00  0.00            
ATOM   4134  N   GLU X 262     115.510  66.980 107.160  0.00  0.00            
ATOM   4135  H   GLU X 262     115.480  66.650 106.200  0.00  0.00            
ATOM   4136  CA  GLU X 262     115.080  66.130 108.240  0.00  0.00            
ATOM   4137  HA  GLU X 262     115.030  66.730 109.150  0.00  0.00            
ATOM   4138  CB  GLU X 262     113.650  65.640 108.000  0.00  0.00            
ATOM   4139  HB1 GLU X 262     113.310  65.160 108.920  0.00  0.00            
ATOM   4140  HB2 GLU X 262     113.610  64.890 107.220  0.00  0.00            
ATOM   4141  CG  GLU X 262     112.620  66.700 107.650  0.00  0.00            
ATOM   4142  HG1 GLU X 262     112.780  67.130 106.660  0.00  0.00            
ATOM   4143  HG2 GLU X 262     112.720  67.430 108.450  0.00  0.00            
ATOM   4144  CD  GLU X 262     111.210  66.120 107.670  0.00  0.00            
ATOM   4145  OE1 GLU X 262     110.210  66.430 108.350  0.00  0.00            
ATOM   4146  OE2 GLU X 262     110.800  65.300 106.820  0.00  0.00            
ATOM   4147  C   GLU X 262     116.000  64.970 108.600  0.00  0.00            
ATOM   4148  O   GLU X 262     115.590  63.830 108.810  0.00  0.00            
ATOM   4149  N   LYS X 263     117.300  65.250 108.490  0.00  0.00            
ATOM   4150  H   LYS X 263     117.630  66.180 108.310  0.00  0.00            
ATOM   4151  CA  LYS X 263     118.350  64.360 108.940  0.00  0.00            
ATOM   4152  HA  LYS X 263     117.940  63.810 109.780  0.00  0.00            
ATOM   4153  CB  LYS X 263     118.720  63.450 107.780  0.00  0.00            
ATOM   4154  HB1 LYS X 263     119.100  64.060 106.960  0.00  0.00            
ATOM   4155  HB2 LYS X 263     117.830  62.990 107.350  0.00  0.00            
ATOM   4156  CG  LYS X 263     119.800  62.440 108.160  0.00  0.00            
ATOM   4157  HG1 LYS X 263     119.420  61.790 108.960  0.00  0.00            
ATOM   4158  HG2 LYS X 263     120.680  62.950 108.550  0.00  0.00            
ATOM   4159  CD  LYS X 263     120.310  61.360 107.210  0.00  0.00            
ATOM   4160  HD1 LYS X 263     120.640  60.530 107.830  0.00  0.00            
ATOM   4161  HD2 LYS X 263     121.160  61.820 106.700  0.00  0.00            
ATOM   4162  CE  LYS X 263     119.300  61.010 106.130  0.00  0.00            
ATOM   4163  HE1 LYS X 263     119.760  60.340 105.390  0.00  0.00            
ATOM   4164  HE2 LYS X 263     118.940  61.880 105.590  0.00  0.00            
ATOM   4165  NZ  LYS X 263     118.160  60.320 106.760  0.00  0.00            
ATOM   4166  HZ1 LYS X 263     117.630  59.880 106.020  0.00  0.00            
ATOM   4167  HZ2 LYS X 263     118.540  59.560 107.310  0.00  0.00            
ATOM   4168  HZ3 LYS X 263     117.600  60.910 107.360  0.00  0.00            
ATOM   4169  C   LYS X 263     119.630  65.010 109.460  0.00  0.00            
ATOM   4170  O   LYS X 263     119.930  64.590 110.580  0.00  0.00            
ATOM   4171  N   ALA X 264     120.230  66.040 108.860  0.00  0.00            
ATOM   4172  H   ALA X 264     119.760  66.470 108.070  0.00  0.00            
ATOM   4173  CA  ALA X 264     121.270  66.890 109.390  0.00  0.00            
ATOM   4174  HA  ALA X 264     121.790  66.290 110.130  0.00  0.00            
ATOM   4175  CB  ALA X 264     122.300  67.200 108.310  0.00  0.00            
ATOM   4176  HB1 ALA X 264     121.890  67.940 107.620  0.00  0.00            
ATOM   4177  HB2 ALA X 264     123.270  67.500 108.720  0.00  0.00            
ATOM   4178  HB3 ALA X 264     122.440  66.380 107.600  0.00  0.00            
ATOM   4179  C   ALA X 264     120.780  68.160 110.080  0.00  0.00            
ATOM   4180  O   ALA X 264     119.640  68.170 110.530  0.00  0.00            
ATOM   4181  N   ARG X 265     121.670  69.120 110.350  0.00  0.00            
ATOM   4182  H   ARG X 265     122.610  69.150 109.980  0.00  0.00            
ATOM   4183  CA  ARG X 265     121.370  70.340 111.060  0.00  0.00            
ATOM   4184  HA  ARG X 265     120.610  70.030 111.780  0.00  0.00            
ATOM   4185  CB  ARG X 265     122.630  70.870 111.750  0.00  0.00            
ATOM   4186  HB1 ARG X 265     122.370  71.810 112.240  0.00  0.00            
ATOM   4187  HB2 ARG X 265     123.420  71.050 111.020  0.00  0.00            
ATOM   4188  CG  ARG X 265     123.130  69.920 112.830  0.00  0.00            
ATOM   4189  HG1 ARG X 265     123.240  68.930 112.390  0.00  0.00            
ATOM   4190  HG2 ARG X 265     122.320  69.610 113.490  0.00  0.00            
ATOM   4191  CD  ARG X 265     124.340  70.340 113.650  0.00  0.00            
ATOM   4192  HD1 ARG X 265     125.130  69.870 113.070  0.00  0.00            
ATOM   4193  HD2 ARG X 265     124.230  69.900 114.640  0.00  0.00            
ATOM   4194  NE  ARG X 265     124.600  71.780 113.670  0.00  0.00            
ATOM   4195  HE  ARG X 265     125.260  72.220 113.050  0.00  0.00            
ATOM   4196  CZ  ARG X 265     123.910  72.690 114.380  0.00  0.00            
ATOM   4197  NH1 ARG X 265     122.860  72.240 115.060  0.00  0.00            
ATOM   4198 HH11 ARG X 265     122.720  71.240 115.170  0.00  0.00            
ATOM   4199 HH12 ARG X 265     122.390  72.970 115.590  0.00  0.00            
ATOM   4200  NH2 ARG X 265     124.310  73.970 114.480  0.00  0.00            
ATOM   4201 HH21 ARG X 265     125.070  74.280 113.880  0.00  0.00            
ATOM   4202 HH22 ARG X 265     123.760  74.650 114.980  0.00  0.00            
ATOM   4203  C   ARG X 265     120.760  71.390 110.140  0.00  0.00            
ATOM   4204  O   ARG X 265     121.230  71.500 109.010  0.00  0.00            
ATOM   4205  N   TYR X 266     119.870  72.240 110.640  0.00  0.00            
ATOM   4206  H   TYR X 266     119.600  72.180 111.610  0.00  0.00            
ATOM   4207  CA  TYR X 266     119.310  73.350 109.900  0.00  0.00            
ATOM   4208  HA  TYR X 266     120.080  73.770 109.250  0.00  0.00            
ATOM   4209  CB  TYR X 266     118.170  72.910 108.980  0.00  0.00            
ATOM   4210  HB1 TYR X 266     117.220  72.870 109.520  0.00  0.00            
ATOM   4211  HB2 TYR X 266     118.370  71.930 108.540  0.00  0.00            
ATOM   4212  CG  TYR X 266     117.900  73.830 107.820  0.00  0.00            
ATOM   4213  CD1 TYR X 266     116.880  74.790 107.890  0.00  0.00            
ATOM   4214  HD1 TYR X 266     116.320  74.850 108.810  0.00  0.00            
ATOM   4215  CE1 TYR X 266     116.630  75.640 106.800  0.00  0.00            
ATOM   4216  HE1 TYR X 266     115.750  76.270 106.790  0.00  0.00            
ATOM   4217  CZ  TYR X 266     117.380  75.460 105.620  0.00  0.00            
ATOM   4218  OH  TYR X 266     116.950  75.990 104.440  0.00  0.00            
ATOM   4219  HH  TYR X 266     117.450  75.540 103.750  0.00  0.00            
ATOM   4220  CE2 TYR X 266     118.440  74.540 105.570  0.00  0.00            
ATOM   4221  HE2 TYR X 266     119.120  74.360 104.750  0.00  0.00            
ATOM   4222  CD2 TYR X 266     118.720  73.760 106.690  0.00  0.00            
ATOM   4223  HD2 TYR X 266     119.590  73.100 106.700  0.00  0.00            
ATOM   4224  C   TYR X 266     118.820  74.360 110.920  0.00  0.00            
ATOM   4225  O   TYR X 266     117.930  74.060 111.700  0.00  0.00            
ATOM   4226  N   SER X 267     119.370  75.580 110.930  0.00  0.00            
ATOM   4227  H   SER X 267     120.040  75.830 110.220  0.00  0.00            
ATOM   4228  CA  SER X 267     119.360  76.440 112.100  0.00  0.00            
ATOM   4229  HA  SER X 267     118.790  75.960 112.900  0.00  0.00            
ATOM   4230  CB  SER X 267     120.800  76.820 112.460  0.00  0.00            
ATOM   4231  HB1 SER X 267     120.680  77.450 113.340  0.00  0.00            
ATOM   4232  HB2 SER X 267     121.210  77.320 111.580  0.00  0.00            
ATOM   4233  OG  SER X 267     121.470  75.620 112.750  0.00  0.00            
ATOM   4234  HG  SER X 267     120.910  75.060 113.290  0.00  0.00            
ATOM   4235  C   SER X 267     118.620  77.690 111.670  0.00  0.00            
ATOM   4236  O   SER X 267     118.740  78.170 110.550  0.00  0.00            
ATOM   4237  N   VAL X 268     117.930  78.410 112.570  0.00  0.00            
ATOM   4238  H   VAL X 268     117.930  78.050 113.510  0.00  0.00            
ATOM   4239  CA  VAL X 268     117.530  79.790 112.360  0.00  0.00            
ATOM   4240  HA  VAL X 268     117.170  79.900 111.340  0.00  0.00            
ATOM   4241  CB  VAL X 268     116.340  80.220 113.230  0.00  0.00            
ATOM   4242  HB  VAL X 268     116.520  80.400 114.290  0.00  0.00            
ATOM   4243  CG1 VAL X 268     115.860  81.580 112.730  0.00  0.00            
ATOM   4244 HG11 VAL X 268     115.680  81.610 111.660  0.00  0.00            
ATOM   4245 HG12 VAL X 268     114.930  81.800 113.250  0.00  0.00            
ATOM   4246 HG13 VAL X 268     116.470  82.430 113.030  0.00  0.00            
ATOM   4247  CG2 VAL X 268     115.170  79.240 113.140  0.00  0.00            
ATOM   4248 HG21 VAL X 268     115.470  78.370 113.730  0.00  0.00            
ATOM   4249 HG22 VAL X 268     114.340  79.770 113.610  0.00  0.00            
ATOM   4250 HG23 VAL X 268     114.940  79.040 112.100  0.00  0.00            
ATOM   4251  C   VAL X 268     118.700  80.690 112.720  0.00  0.00            
ATOM   4252  O   VAL X 268     119.330  80.440 113.740  0.00  0.00            
ATOM   4253  N   LEU X 269     119.000  81.740 111.950  0.00  0.00            
ATOM   4254  H   LEU X 269     118.680  81.790 111.000  0.00  0.00            
ATOM   4255  CA  LEU X 269     120.230  82.500 112.050  0.00  0.00            
ATOM   4256  HA  LEU X 269     120.630  82.230 113.030  0.00  0.00            
ATOM   4257  CB  LEU X 269     121.130  82.000 110.920  0.00  0.00            
ATOM   4258  HB1 LEU X 269     122.170  82.280 111.070  0.00  0.00            
ATOM   4259  HB2 LEU X 269     120.710  82.380 109.990  0.00  0.00            
ATOM   4260  CG  LEU X 269     121.350  80.510 110.660  0.00  0.00            
ATOM   4261  HG  LEU X 269     120.380  80.010 110.670  0.00  0.00            
ATOM   4262  CD1 LEU X 269     122.050  80.380 109.320  0.00  0.00            
ATOM   4263 HD11 LEU X 269     122.070  79.340 109.000  0.00  0.00            
ATOM   4264 HD12 LEU X 269     121.450  80.990 108.640  0.00  0.00            
ATOM   4265 HD13 LEU X 269     123.090  80.700 109.330  0.00  0.00            
ATOM   4266  CD2 LEU X 269     122.360  79.850 111.590  0.00  0.00            
ATOM   4267 HD21 LEU X 269     122.680  78.900 111.160  0.00  0.00            
ATOM   4268 HD22 LEU X 269     123.300  80.390 111.740  0.00  0.00            
ATOM   4269 HD23 LEU X 269     121.940  79.750 112.590  0.00  0.00            
ATOM   4270  C   LEU X 269     120.130  84.020 112.060  0.00  0.00            
ATOM   4271  O   LEU X 269     120.940  84.610 112.770  0.00  0.00            
ATOM   4272  N   GLU X 270     119.210  84.690 111.360  0.00  0.00            
ATOM   4273  H   GLU X 270     118.600  84.090 110.840  0.00  0.00            
ATOM   4274  CA  GLU X 270     118.970  86.120 111.470  0.00  0.00            
ATOM   4275  HA  GLU X 270     119.140  86.320 112.530  0.00  0.00            
ATOM   4276  CB  GLU X 270     120.010  86.720 110.530  0.00  0.00            
ATOM   4277  HB1 GLU X 270     119.910  86.410 109.490  0.00  0.00            
ATOM   4278  HB2 GLU X 270     120.970  86.310 110.850  0.00  0.00            
ATOM   4279  CG  GLU X 270     120.110  88.240 110.630  0.00  0.00            
ATOM   4280  HG1 GLU X 270     119.070  88.550 110.720  0.00  0.00            
ATOM   4281  HG2 GLU X 270     120.600  88.670 109.750  0.00  0.00            
ATOM   4282  CD  GLU X 270     121.010  88.790 111.730  0.00  0.00            
ATOM   4283  OE1 GLU X 270     120.650  88.430 112.870  0.00  0.00            
ATOM   4284  OE2 GLU X 270     121.940  89.590 111.450  0.00  0.00            
ATOM   4285  C   GLU X 270     117.540  86.450 111.060  0.00  0.00            
ATOM   4286  O   GLU X 270     117.100  85.780 110.130  0.00  0.00            
ATOM   4287  N   ARG X 271     116.790  87.400 111.610  0.00  0.00            
ATOM   4288  H   ARG X 271     117.150  87.900 112.410  0.00  0.00            
ATOM   4289  CA  ARG X 271     115.630  88.050 111.030  0.00  0.00            
ATOM   4290  HA  ARG X 271     115.500  87.630 110.030  0.00  0.00            
ATOM   4291  CB  ARG X 271     114.390  87.810 111.900  0.00  0.00            
ATOM   4292  HB1 ARG X 271     114.550  88.500 112.730  0.00  0.00            
ATOM   4293  HB2 ARG X 271     114.430  86.810 112.340  0.00  0.00            
ATOM   4294  CG  ARG X 271     113.070  87.990 111.150  0.00  0.00            
ATOM   4295  HG1 ARG X 271     113.020  87.240 110.360  0.00  0.00            
ATOM   4296  HG2 ARG X 271     113.030  89.050 110.890  0.00  0.00            
ATOM   4297  CD  ARG X 271     111.860  87.640 112.000  0.00  0.00            
ATOM   4298  HD1 ARG X 271     111.790  86.600 112.320  0.00  0.00            
ATOM   4299  HD2 ARG X 271     110.950  87.800 111.420  0.00  0.00            
ATOM   4300  NE  ARG X 271     111.800  88.510 113.180  0.00  0.00            
ATOM   4301  HE  ARG X 271     112.400  88.250 113.950  0.00  0.00            
ATOM   4302  CZ  ARG X 271     111.330  89.760 113.280  0.00  0.00            
ATOM   4303  NH1 ARG X 271     110.790  90.450 112.260  0.00  0.00            
ATOM   4304 HH11 ARG X 271     110.870  90.070 111.330  0.00  0.00            
ATOM   4305 HH12 ARG X 271     110.410  91.380 112.410  0.00  0.00            
ATOM   4306  NH2 ARG X 271     111.470  90.360 114.470  0.00  0.00            
ATOM   4307 HH21 ARG X 271     111.650  89.820 115.300  0.00  0.00            
ATOM   4308 HH22 ARG X 271     111.580  91.360 114.550  0.00  0.00            
ATOM   4309  C   ARG X 271     115.940  89.530 110.880  0.00  0.00            
ATOM   4310  O   ARG X 271     116.550  90.200 111.710  0.00  0.00            
ATOM   4311  N   GLU X 272     115.410  90.050 109.770  0.00  0.00            
ATOM   4312  H   GLU X 272     114.850  89.370 109.270  0.00  0.00            
ATOM   4313  CA  GLU X 272     115.340  91.430 109.320  0.00  0.00            
ATOM   4314  HA  GLU X 272     115.430  92.160 110.130  0.00  0.00            
ATOM   4315  CB  GLU X 272     116.530  91.720 108.400  0.00  0.00            
ATOM   4316  HB1 GLU X 272     116.420  91.390 107.370  0.00  0.00            
ATOM   4317  HB2 GLU X 272     117.350  91.140 108.820  0.00  0.00            
ATOM   4318  CG  GLU X 272     116.850  93.210 108.320  0.00  0.00            
ATOM   4319  HG1 GLU X 272     117.270  93.550 109.270  0.00  0.00            
ATOM   4320  HG2 GLU X 272     115.930  93.760 108.120  0.00  0.00            
ATOM   4321  CD  GLU X 272     117.860  93.490 107.220  0.00  0.00            
ATOM   4322  OE1 GLU X 272     119.070  93.620 107.520  0.00  0.00            
ATOM   4323  OE2 GLU X 272     117.370  93.520 106.070  0.00  0.00            
ATOM   4324  C   GLU X 272     114.020  91.820 108.690  0.00  0.00            
ATOM   4325  O   GLU X 272     113.570  91.120 107.780  0.00  0.00            
ATOM   4326  N   ASP X 273     113.390  92.940 109.040  0.00  0.00            
ATOM   4327  H   ASP X 273     113.880  93.660 109.550  0.00  0.00            
ATOM   4328  CA  ASP X 273     112.050  93.260 108.580  0.00  0.00            
ATOM   4329  HA  ASP X 273     111.850  92.680 107.680  0.00  0.00            
ATOM   4330  CB  ASP X 273     111.000  92.840 109.600  0.00  0.00            
ATOM   4331  HB1 ASP X 273     111.070  91.800 109.910  0.00  0.00            
ATOM   4332  HB2 ASP X 273     110.090  93.030 109.030  0.00  0.00            
ATOM   4333  CG  ASP X 273     110.970  93.680 110.860  0.00  0.00            
ATOM   4334  OD1 ASP X 273     111.820  93.490 111.760  0.00  0.00            
ATOM   4335  OD2 ASP X 273     110.080  94.550 111.050  0.00  0.00            
ATOM   4336  C   ASP X 273     111.910  94.750 108.290  0.00  0.00            
ATOM   4337  O   ASP X 273     112.810  95.520 108.610  0.00  0.00            
ATOM   4338  N   LYS X 274     110.810  95.130 107.640  0.00  0.00            
ATOM   4339  H   LYS X 274     110.200  94.400 107.300  0.00  0.00            
ATOM   4340  CA  LYS X 274     110.510  96.510 107.320  0.00  0.00            
ATOM   4341  HA  LYS X 274     111.100  97.110 108.020  0.00  0.00            
ATOM   4342  CB  LYS X 274     110.980  96.920 105.930  0.00  0.00            
ATOM   4343  HB1 LYS X 274     112.060  96.820 105.930  0.00  0.00            
ATOM   4344  HB2 LYS X 274     110.780  97.970 105.720  0.00  0.00            
ATOM   4345  CG  LYS X 274     110.500  96.070 104.760  0.00  0.00            
ATOM   4346  HG1 LYS X 274     109.410  96.140 104.770  0.00  0.00            
ATOM   4347  HG2 LYS X 274     110.830  95.060 105.000  0.00  0.00            
ATOM   4348  CD  LYS X 274     111.130  96.480 103.430  0.00  0.00            
ATOM   4349  HD1 LYS X 274     112.220  96.510 103.480  0.00  0.00            
ATOM   4350  HD2 LYS X 274     110.780  97.480 103.190  0.00  0.00            
ATOM   4351  CE  LYS X 274     110.650  95.420 102.440  0.00  0.00            
ATOM   4352  HE1 LYS X 274     109.560  95.520 102.370  0.00  0.00            
ATOM   4353  HE2 LYS X 274     110.900  94.390 102.710  0.00  0.00            
ATOM   4354  NZ  LYS X 274     111.220  95.720 101.120  0.00  0.00            
ATOM   4355  HZ1 LYS X 274     110.660  95.650 100.280  0.00  0.00            
ATOM   4356  HZ2 LYS X 274     111.240  96.720 100.980  0.00  0.00            
ATOM   4357  HZ3 LYS X 274     112.160  95.360 101.000  0.00  0.00            
ATOM   4358  C   LYS X 274     109.020  96.780 107.470  0.00  0.00            
ATOM   4359  O   LYS X 274     108.220  95.870 107.220  0.00  0.00            
ATOM   4360  N   PRO X 275     108.540  97.980 107.800  0.00  0.00            
ATOM   4361  CD  PRO X 275     109.380  99.140 108.050  0.00  0.00            
ATOM   4362  HD1 PRO X 275     109.650  99.530 107.070  0.00  0.00            
ATOM   4363  HD2 PRO X 275     110.240  98.930 108.690  0.00  0.00            
ATOM   4364  CG  PRO X 275     108.450 100.120 108.760  0.00  0.00            
ATOM   4365  HG1 PRO X 275     108.150 100.850 108.020  0.00  0.00            
ATOM   4366  HG2 PRO X 275     108.960 100.560 109.610  0.00  0.00            
ATOM   4367  CB  PRO X 275     107.290  99.280 109.300  0.00  0.00            
ATOM   4368  HB1 PRO X 275     106.430  99.940 109.370  0.00  0.00            
ATOM   4369  HB2 PRO X 275     107.540  98.810 110.250  0.00  0.00            
ATOM   4370  CA  PRO X 275     107.170  98.210 108.220  0.00  0.00            
ATOM   4371  HA  PRO X 275     106.760  97.300 108.650  0.00  0.00            
ATOM   4372  C   PRO X 275     106.420  98.680 106.980  0.00  0.00            
ATOM   4373  O   PRO X 275     106.900  99.490 106.190  0.00  0.00            
ATOM   4374  N   THR X 276     105.260  98.120 106.660  0.00  0.00            
ATOM   4375  H   THR X 276     104.860  97.400 107.250  0.00  0.00            
ATOM   4376  CA  THR X 276     104.530  98.390 105.440  0.00  0.00            
ATOM   4377  HA  THR X 276     104.990  99.260 104.970  0.00  0.00            
ATOM   4378  CB  THR X 276     104.610  97.230 104.460  0.00  0.00            
ATOM   4379  HB  THR X 276     104.050  96.400 104.910  0.00  0.00            
ATOM   4380  CG2 THR X 276     104.240  97.520 103.010  0.00  0.00            
ATOM   4381 HG21 THR X 276     103.230  97.940 103.020  0.00  0.00            
ATOM   4382 HG22 THR X 276     104.820  98.360 102.640  0.00  0.00            
ATOM   4383 HG23 THR X 276     104.330  96.580 102.470  0.00  0.00            
ATOM   4384  OG1 THR X 276     105.960  96.800 104.390  0.00  0.00            
ATOM   4385  HG1 THR X 276     105.980  95.840 104.330  0.00  0.00            
ATOM   4386  C   THR X 276     103.060  98.740 105.650  0.00  0.00            
ATOM   4387  O   THR X 276     102.440  98.290 106.600  0.00  0.00            
ATOM   4388  N   THR X 277     102.500  99.560 104.760  0.00  0.00            
ATOM   4389  H   THR X 277     103.150  99.890 104.060  0.00  0.00            
ATOM   4390  CA  THR X 277     101.130 100.020 104.740  0.00  0.00            
ATOM   4391  HA  THR X 277     100.540  99.330 105.340  0.00  0.00            
ATOM   4392  CB  THR X 277     101.030 101.430 105.330  0.00  0.00            
ATOM   4393  HB  THR X 277     101.370 101.390 106.360  0.00  0.00            
ATOM   4394  CG2 THR X 277     101.770 102.450 104.480  0.00  0.00            
ATOM   4395 HG21 THR X 277     102.850 102.290 104.450  0.00  0.00            
ATOM   4396 HG22 THR X 277     101.370 102.390 103.470  0.00  0.00            
ATOM   4397 HG23 THR X 277     101.560 103.480 104.770  0.00  0.00            
ATOM   4398  OG1 THR X 277      99.670 101.820 105.280  0.00  0.00            
ATOM   4399  HG1 THR X 277      99.610 102.770 105.420  0.00  0.00            
ATOM   4400  C   THR X 277     100.600  99.960 103.320  0.00  0.00            
ATOM   4401  O   THR X 277     101.280  99.720 102.330  0.00  0.00            
ATOM   4402  N   SER X 278      99.270  99.980 103.140  0.00  0.00            
ATOM   4403  H   SER X 278      98.650  99.720 103.890  0.00  0.00            
ATOM   4404  CA  SER X 278      98.730  99.690 101.830  0.00  0.00            
ATOM   4405  HA  SER X 278      99.390  99.890 100.980  0.00  0.00            
ATOM   4406  CB  SER X 278      98.540  98.190 101.650  0.00  0.00            
ATOM   4407  HB1 SER X 278      97.630  97.890 102.180  0.00  0.00            
ATOM   4408  HB2 SER X 278      99.380  97.660 102.100  0.00  0.00            
ATOM   4409  OG  SER X 278      98.450  97.820 100.300  0.00  0.00            
ATOM   4410  HG  SER X 278      98.830  96.960 100.110  0.00  0.00            
ATOM   4411  C   SER X 278      97.360 100.360 101.790  0.00  0.00            
ATOM   4412  O   SER X 278      96.440  99.900 102.450  0.00  0.00            
ATOM   4413  N   LYS X 279      97.300 101.480 101.080  0.00  0.00            
ATOM   4414  H   LYS X 279      98.070 101.650 100.440  0.00  0.00            
ATOM   4415  CA  LYS X 279      96.050 102.160 100.800  0.00  0.00            
ATOM   4416  HA  LYS X 279      95.540 102.310 101.750  0.00  0.00            
ATOM   4417  CB  LYS X 279      96.360 103.570 100.300  0.00  0.00            
ATOM   4418  HB1 LYS X 279      97.040 104.090 100.970  0.00  0.00            
ATOM   4419  HB2 LYS X 279      95.430 104.130 100.390  0.00  0.00            
ATOM   4420  CG  LYS X 279      96.880 103.610  98.860  0.00  0.00            
ATOM   4421  HG1 LYS X 279      96.210 102.980  98.270  0.00  0.00            
ATOM   4422  HG2 LYS X 279      97.850 103.130  98.920  0.00  0.00            
ATOM   4423  CD  LYS X 279      96.940 104.970  98.170  0.00  0.00            
ATOM   4424  HD1 LYS X 279      97.600 105.520  98.850  0.00  0.00            
ATOM   4425  HD2 LYS X 279      95.940 105.400  98.120  0.00  0.00            
ATOM   4426  CE  LYS X 279      97.660 104.910  96.830  0.00  0.00            
ATOM   4427  HE1 LYS X 279      97.000 104.550  96.040  0.00  0.00            
ATOM   4428  HE2 LYS X 279      98.460 104.170  96.940  0.00  0.00            
ATOM   4429  NZ  LYS X 279      98.090 106.270  96.470  0.00  0.00            
ATOM   4430  HZ1 LYS X 279      97.340 106.950  96.520  0.00  0.00            
ATOM   4431  HZ2 LYS X 279      98.740 106.560  97.180  0.00  0.00            
ATOM   4432  HZ3 LYS X 279      98.580 106.360  95.590  0.00  0.00            
ATOM   4433  C   LYS X 279      95.220 101.340  99.830  0.00  0.00            
ATOM   4434  O   LYS X 279      95.800 100.460  99.190  0.00  0.00            
ATOM   4435  N   PRO X 280      93.910 101.530  99.700  0.00  0.00            
ATOM   4436  CD  PRO X 280      93.080 102.540 100.320  0.00  0.00            
ATOM   4437  HD1 PRO X 280      93.520 103.530 100.180  0.00  0.00            
ATOM   4438  HD2 PRO X 280      93.030 102.350 101.390  0.00  0.00            
ATOM   4439  CG  PRO X 280      91.710 102.380  99.670  0.00  0.00            
ATOM   4440  HG1 PRO X 280      91.600 102.960  98.750  0.00  0.00            
ATOM   4441  HG2 PRO X 280      90.920 102.610 100.380  0.00  0.00            
ATOM   4442  CB  PRO X 280      91.720 100.890  99.340  0.00  0.00            
ATOM   4443  HB1 PRO X 280      91.060 100.630  98.510  0.00  0.00            
ATOM   4444  HB2 PRO X 280      91.540 100.270 100.220  0.00  0.00            
ATOM   4445  CA  PRO X 280      93.150 100.620  98.860  0.00  0.00            
ATOM   4446  HA  PRO X 280      93.420  99.570  98.950  0.00  0.00            
ATOM   4447  C   PRO X 280      93.240 100.970  97.380  0.00  0.00            
ATOM   4448  O   PRO X 280      93.590 102.100  97.050  0.00  0.00            
ATOM   4449  N   GLY X 281      92.970 100.010  96.500  0.00  0.00            
ATOM   4450  H   GLY X 281      92.450  99.220  96.860  0.00  0.00            
ATOM   4451  CA  GLY X 281      92.790 100.280  95.090  0.00  0.00            
ATOM   4452  HA1 GLY X 281      93.080  99.390  94.530  0.00  0.00            
ATOM   4453  HA2 GLY X 281      93.440 101.090  94.770  0.00  0.00            
ATOM   4454  C   GLY X 281      91.380 100.710  94.710  0.00  0.00            
ATOM   4455  O   GLY X 281      90.450 101.000  95.450  0.00  0.00            
ATOM   4456  N   ALA X 282      91.120 100.750  93.400  0.00  0.00            
ATOM   4457  H   ALA X 282      91.810 100.370  92.770  0.00  0.00            
ATOM   4458  CA  ALA X 282      90.050 101.550  92.850  0.00  0.00            
ATOM   4459  HA  ALA X 282      90.000 102.490  93.410  0.00  0.00            
ATOM   4460  CB  ALA X 282      90.480 101.920  91.430  0.00  0.00            
ATOM   4461  HB1 ALA X 282      91.390 102.520  91.540  0.00  0.00            
ATOM   4462  HB2 ALA X 282      90.720 101.030  90.860  0.00  0.00            
ATOM   4463  HB3 ALA X 282      89.800 102.510  90.830  0.00  0.00            
ATOM   4464  C   ALA X 282      88.610 101.060  92.850  0.00  0.00            
ATOM   4465  O   ALA X 282      88.330  99.860  92.750  0.00  0.00            
ATOM   4466  N   PRO X 283      87.690 102.020  92.750  0.00  0.00            
ATOM   4467  CD  PRO X 283      87.860 103.440  92.970  0.00  0.00            
ATOM   4468  HD1 PRO X 283      88.670 103.790  92.320  0.00  0.00            
ATOM   4469  HD2 PRO X 283      88.070 103.700  94.010  0.00  0.00            
ATOM   4470  CG  PRO X 283      86.550 104.080  92.530  0.00  0.00            
ATOM   4471  HG1 PRO X 283      86.610 104.300  91.470  0.00  0.00            
ATOM   4472  HG2 PRO X 283      86.380 105.040  93.010  0.00  0.00            
ATOM   4473  CB  PRO X 283      85.550 102.960  92.800  0.00  0.00            
ATOM   4474  HB1 PRO X 283      84.630 103.160  92.250  0.00  0.00            
ATOM   4475  HB2 PRO X 283      85.260 102.880  93.850  0.00  0.00            
ATOM   4476  CA  PRO X 283      86.320 101.710  92.370  0.00  0.00            
ATOM   4477  HA  PRO X 283      85.980 100.910  93.020  0.00  0.00            
ATOM   4478  C   PRO X 283      86.130 101.320  90.910  0.00  0.00            
ATOM   4479  O   PRO X 283      87.040 101.530  90.110  0.00  0.00            
ATOM   4480  N   PHE X 284      84.910 100.930  90.520  0.00  0.00            
ATOM   4481  H   PHE X 284      84.140 100.920  91.170  0.00  0.00            
ATOM   4482  CA  PHE X 284      84.710 100.310  89.220  0.00  0.00            
ATOM   4483  HA  PHE X 284      85.550  99.680  88.930  0.00  0.00            
ATOM   4484  CB  PHE X 284      83.460  99.430  89.270  0.00  0.00            
ATOM   4485  HB1 PHE X 284      83.070  99.330  88.260  0.00  0.00            
ATOM   4486  HB2 PHE X 284      82.700 100.020  89.780  0.00  0.00            
ATOM   4487  CG  PHE X 284      83.700  98.080  89.910  0.00  0.00            
ATOM   4488  CD1 PHE X 284      84.840  97.300  89.700  0.00  0.00            
ATOM   4489  HD1 PHE X 284      85.690  97.600  89.110  0.00  0.00            
ATOM   4490  CE1 PHE X 284      85.110  96.130  90.420  0.00  0.00            
ATOM   4491  HE1 PHE X 284      86.120  95.760  90.400  0.00  0.00            
ATOM   4492  CZ  PHE X 284      84.160  95.710  91.370  0.00  0.00            
ATOM   4493  HZ  PHE X 284      84.360  94.800  91.900  0.00  0.00            
ATOM   4494  CE2 PHE X 284      82.950  96.410  91.510  0.00  0.00            
ATOM   4495  HE2 PHE X 284      82.210  95.970  92.160  0.00  0.00            
ATOM   4496  CD2 PHE X 284      82.770  97.640  90.860  0.00  0.00            
ATOM   4497  HD2 PHE X 284      81.990  98.370  91.030  0.00  0.00            
ATOM   4498  C   PHE X 284      84.530 101.300  88.080  0.00  0.00            
ATOM   4499  O   PHE X 284      83.760 102.250  88.170  0.00  0.00            
ATOM   4500  N   ILE X 285      85.020 100.780  86.950  0.00  0.00            
ATOM   4501  H   ILE X 285      85.510  99.900  86.970  0.00  0.00            
ATOM   4502  CA  ILE X 285      84.770 101.160  85.580  0.00  0.00            
ATOM   4503  HA  ILE X 285      83.860 101.770  85.560  0.00  0.00            
ATOM   4504  CB  ILE X 285      85.920 101.940  84.960  0.00  0.00            
ATOM   4505  HB  ILE X 285      85.540 102.430  84.070  0.00  0.00            
ATOM   4506  CG2 ILE X 285      86.470 102.960  85.950  0.00  0.00            
ATOM   4507 HG21 ILE X 285      86.970 102.340  86.690  0.00  0.00            
ATOM   4508 HG22 ILE X 285      87.230 103.630  85.570  0.00  0.00            
ATOM   4509 HG23 ILE X 285      85.620 103.490  86.390  0.00  0.00            
ATOM   4510  CG1 ILE X 285      87.080 101.020  84.580  0.00  0.00            
ATOM   4511 HG11 ILE X 285      86.740 100.410  83.740  0.00  0.00            
ATOM   4512 HG12 ILE X 285      87.320 100.350  85.400  0.00  0.00            
ATOM   4513  CD  ILE X 285      88.400 101.630  84.110  0.00  0.00            
ATOM   4514  HD1 ILE X 285      88.880 102.250  84.860  0.00  0.00            
ATOM   4515  HD2 ILE X 285      89.050 100.780  83.910  0.00  0.00            
ATOM   4516  HD3 ILE X 285      88.210 102.180  83.180  0.00  0.00            
ATOM   4517  C   ILE X 285      84.420  99.890  84.820  0.00  0.00            
ATOM   4518  O   ILE X 285      84.870  98.810  85.200  0.00  0.00            
ATOM   4519  N   THR X 286      83.650  99.950  83.730  0.00  0.00            
ATOM   4520  H   THR X 286      83.580 100.840  83.260  0.00  0.00            
ATOM   4521  CA  THR X 286      83.210  98.750  83.050  0.00  0.00            
ATOM   4522  HA  THR X 286      82.560  98.330  83.820  0.00  0.00            
ATOM   4523  CB  THR X 286      82.320  99.050  81.850  0.00  0.00            
ATOM   4524  HB  THR X 286      82.910  98.940  80.930  0.00  0.00            
ATOM   4525  CG2 THR X 286      81.020  98.250  81.850  0.00  0.00            
ATOM   4526 HG21 THR X 286      81.240  97.200  81.630  0.00  0.00            
ATOM   4527 HG22 THR X 286      80.480  98.450  82.770  0.00  0.00            
ATOM   4528 HG23 THR X 286      80.580  98.620  80.920  0.00  0.00            
ATOM   4529  OG1 THR X 286      81.940 100.400  81.800  0.00  0.00            
ATOM   4530  HG1 THR X 286      81.200 100.510  82.400  0.00  0.00            
ATOM   4531  C   THR X 286      84.230  97.670  82.690  0.00  0.00            
ATOM   4532  O   THR X 286      83.930  96.480  82.700  0.00  0.00            
ATOM   4533  N   SER X 287      85.470  98.090  82.470  0.00  0.00            
ATOM   4534  H   SER X 287      85.590  99.090  82.350  0.00  0.00            
ATOM   4535  CA  SER X 287      86.560  97.150  82.270  0.00  0.00            
ATOM   4536  HA  SER X 287      86.300  96.430  81.490  0.00  0.00            
ATOM   4537  CB  SER X 287      87.820  97.890  81.830  0.00  0.00            
ATOM   4538  HB1 SER X 287      88.510  97.080  81.610  0.00  0.00            
ATOM   4539  HB2 SER X 287      88.170  98.450  82.700  0.00  0.00            
ATOM   4540  OG  SER X 287      87.600  98.630  80.650  0.00  0.00            
ATOM   4541  HG  SER X 287      87.450  97.950  79.990  0.00  0.00            
ATOM   4542  C   SER X 287      86.990  96.370  83.500  0.00  0.00            
ATOM   4543  O   SER X 287      87.190  95.160  83.440  0.00  0.00            
ATOM   4544  N   THR X 288      87.090  97.030  84.660  0.00  0.00            
ATOM   4545  H   THR X 288      86.670  97.950  84.670  0.00  0.00            
ATOM   4546  CA  THR X 288      87.410  96.430  85.940  0.00  0.00            
ATOM   4547  HA  THR X 288      88.110  95.630  85.680  0.00  0.00            
ATOM   4548  CB  THR X 288      88.100  97.360  86.930  0.00  0.00            
ATOM   4549  HB  THR X 288      88.420  96.770  87.790  0.00  0.00            
ATOM   4550  CG2 THR X 288      89.370  97.960  86.330  0.00  0.00            
ATOM   4551 HG21 THR X 288      89.190  98.870  85.770  0.00  0.00            
ATOM   4552 HG22 THR X 288      90.030  98.270  87.150  0.00  0.00            
ATOM   4553 HG23 THR X 288      89.940  97.130  85.910  0.00  0.00            
ATOM   4554  OG1 THR X 288      87.250  98.430  87.270  0.00  0.00            
ATOM   4555  HG1 THR X 288      87.940  98.930  87.720  0.00  0.00            
ATOM   4556  C   THR X 288      86.260  95.660  86.560  0.00  0.00            
ATOM   4557  O   THR X 288      86.410  94.660  87.260  0.00  0.00            
ATOM   4558  N   LEU X 289      85.030  96.110  86.310  0.00  0.00            
ATOM   4559  H   LEU X 289      84.930  97.070  86.000  0.00  0.00            
ATOM   4560  CA  LEU X 289      83.780  95.540  86.760  0.00  0.00            
ATOM   4561  HA  LEU X 289      83.710  95.450  87.850  0.00  0.00            
ATOM   4562  CB  LEU X 289      82.660  96.390  86.170  0.00  0.00            
ATOM   4563  HB1 LEU X 289      82.710  96.340  85.080  0.00  0.00            
ATOM   4564  HB2 LEU X 289      82.830  97.450  86.320  0.00  0.00            
ATOM   4565  CG  LEU X 289      81.270  95.900  86.590  0.00  0.00            
ATOM   4566  HG  LEU X 289      81.030  94.840  86.550  0.00  0.00            
ATOM   4567  CD1 LEU X 289      80.880  96.440  87.960  0.00  0.00            
ATOM   4568 HD11 LEU X 289      80.780  97.520  87.950  0.00  0.00            
ATOM   4569 HD12 LEU X 289      79.920  95.950  88.120  0.00  0.00            
ATOM   4570 HD13 LEU X 289      81.560  96.160  88.770  0.00  0.00            
ATOM   4571  CD2 LEU X 289      80.170  96.490  85.710  0.00  0.00            
ATOM   4572 HD21 LEU X 289      80.170  96.110  84.690  0.00  0.00            
ATOM   4573 HD22 LEU X 289      79.180  96.190  86.060  0.00  0.00            
ATOM   4574 HD23 LEU X 289      80.240  97.570  85.660  0.00  0.00            
ATOM   4575  C   LEU X 289      83.780  94.120  86.200  0.00  0.00            
ATOM   4576  O   LEU X 289      83.460  93.170  86.920  0.00  0.00            
ATOM   4577  N   GLN X 290      84.100  93.990  84.920  0.00  0.00            
ATOM   4578  H   GLN X 290      84.390  94.830  84.430  0.00  0.00            
ATOM   4579  CA  GLN X 290      84.120  92.710  84.230  0.00  0.00            
ATOM   4580  HA  GLN X 290      83.180  92.190  84.460  0.00  0.00            
ATOM   4581  CB  GLN X 290      84.260  92.900  82.730  0.00  0.00            
ATOM   4582  HB1 GLN X 290      84.460  91.910  82.320  0.00  0.00            
ATOM   4583  HB2 GLN X 290      85.160  93.420  82.400  0.00  0.00            
ATOM   4584  CG  GLN X 290      82.930  93.460  82.230  0.00  0.00            
ATOM   4585  HG1 GLN X 290      82.650  94.350  82.790  0.00  0.00            
ATOM   4586  HG2 GLN X 290      82.150  92.750  82.490  0.00  0.00            
ATOM   4587  CD  GLN X 290      83.020  93.750  80.740  0.00  0.00            
ATOM   4588  OE1 GLN X 290      82.630  92.980  79.860  0.00  0.00            
ATOM   4589  NE2 GLN X 290      83.560  94.910  80.360  0.00  0.00            
ATOM   4590 HE21 GLN X 290      83.610  95.710  80.970  0.00  0.00            
ATOM   4591 HE22 GLN X 290      83.600  94.990  79.350  0.00  0.00            
ATOM   4592  C   GLN X 290      85.110  91.740  84.850  0.00  0.00            
ATOM   4593  O   GLN X 290      84.770  90.560  84.870  0.00  0.00            
ATOM   4594  N   GLN X 291      86.320  92.150  85.250  0.00  0.00            
ATOM   4595  H   GLN X 291      86.430  93.150  85.180  0.00  0.00            
ATOM   4596  CA  GLN X 291      87.390  91.340  85.790  0.00  0.00            
ATOM   4597  HA  GLN X 291      87.570  90.440  85.200  0.00  0.00            
ATOM   4598  CB  GLN X 291      88.720  92.080  85.760  0.00  0.00            
ATOM   4599  HB1 GLN X 291      89.440  91.380  86.210  0.00  0.00            
ATOM   4600  HB2 GLN X 291      88.610  92.910  86.450  0.00  0.00            
ATOM   4601  CG  GLN X 291      89.300  92.340  84.380  0.00  0.00            
ATOM   4602  HG1 GLN X 291      88.660  93.050  83.860  0.00  0.00            
ATOM   4603  HG2 GLN X 291      89.210  91.360  83.900  0.00  0.00            
ATOM   4604  CD  GLN X 291      90.780  92.690  84.380  0.00  0.00            
ATOM   4605  OE1 GLN X 291      91.240  93.550  85.140  0.00  0.00            
ATOM   4606  NE2 GLN X 291      91.560  92.170  83.440  0.00  0.00            
ATOM   4607 HE21 GLN X 291      91.140  91.530  82.770  0.00  0.00            
ATOM   4608 HE22 GLN X 291      92.530  92.270  83.670  0.00  0.00            
ATOM   4609  C   GLN X 291      87.120  90.890  87.220  0.00  0.00            
ATOM   4610  O   GLN X 291      87.260  89.720  87.560  0.00  0.00            
ATOM   4611  N   ALA X 292      86.740  91.810  88.110  0.00  0.00            
ATOM   4612  H   ALA X 292      86.730  92.790  87.870  0.00  0.00            
ATOM   4613  CA  ALA X 292      86.200  91.430  89.400  0.00  0.00            
ATOM   4614  HA  ALA X 292      87.010  91.120  90.050  0.00  0.00            
ATOM   4615  CB  ALA X 292      85.700  92.750  89.990  0.00  0.00            
ATOM   4616  HB1 ALA X 292      84.890  92.590  90.720  0.00  0.00            
ATOM   4617  HB2 ALA X 292      86.490  93.370  90.400  0.00  0.00            
ATOM   4618  HB3 ALA X 292      85.090  93.230  89.230  0.00  0.00            
ATOM   4619  C   ALA X 292      85.160  90.320  89.430  0.00  0.00            
ATOM   4620  O   ALA X 292      85.310  89.340  90.160  0.00  0.00            
ATOM   4621  N   ALA X 293      84.110  90.490  88.620  0.00  0.00            
ATOM   4622  H   ALA X 293      84.040  91.330  88.070  0.00  0.00            
ATOM   4623  CA  ALA X 293      82.970  89.600  88.490  0.00  0.00            
ATOM   4624  HA  ALA X 293      82.630  89.310  89.480  0.00  0.00            
ATOM   4625  CB  ALA X 293      81.820  90.220  87.700  0.00  0.00            
ATOM   4626  HB1 ALA X 293      82.100  90.330  86.650  0.00  0.00            
ATOM   4627  HB2 ALA X 293      80.960  89.560  87.760  0.00  0.00            
ATOM   4628  HB3 ALA X 293      81.590  91.230  88.020  0.00  0.00            
ATOM   4629  C   ALA X 293      83.490  88.280  87.950  0.00  0.00            
ATOM   4630  O   ALA X 293      83.160  87.240  88.520  0.00  0.00            
ATOM   4631  N   SER X 294      84.440  88.180  87.020  0.00  0.00            
ATOM   4632  H   SER X 294      84.620  88.970  86.420  0.00  0.00            
ATOM   4633  CA  SER X 294      85.010  86.950  86.510  0.00  0.00            
ATOM   4634  HA  SER X 294      84.300  86.250  86.060  0.00  0.00            
ATOM   4635  CB  SER X 294      85.850  87.380  85.310  0.00  0.00            
ATOM   4636  HB1 SER X 294      86.480  86.530  85.070  0.00  0.00            
ATOM   4637  HB2 SER X 294      86.580  88.150  85.510  0.00  0.00            
ATOM   4638  OG  SER X 294      85.110  87.580  84.120  0.00  0.00            
ATOM   4639  HG  SER X 294      85.740  88.040  83.570  0.00  0.00            
ATOM   4640  C   SER X 294      85.820  86.200  87.560  0.00  0.00            
ATOM   4641  O   SER X 294      85.690  84.980  87.590  0.00  0.00            
ATOM   4642  N   THR X 295      86.590  86.910  88.380  0.00  0.00            
ATOM   4643  H   THR X 295      86.900  87.860  88.190  0.00  0.00            
ATOM   4644  CA  THR X 295      87.360  86.310  89.450  0.00  0.00            
ATOM   4645  HA  THR X 295      88.050  85.530  89.120  0.00  0.00            
ATOM   4646  CB  THR X 295      88.310  87.390  89.940  0.00  0.00            
ATOM   4647  HB  THR X 295      87.740  88.270  90.220  0.00  0.00            
ATOM   4648  CG2 THR X 295      89.180  86.940  91.110  0.00  0.00            
ATOM   4649 HG21 THR X 295      88.680  86.370  91.900  0.00  0.00            
ATOM   4650 HG22 THR X 295      90.080  86.460  90.740  0.00  0.00            
ATOM   4651 HG23 THR X 295      89.420  87.910  91.560  0.00  0.00            
ATOM   4652  OG1 THR X 295      89.140  87.790  88.870  0.00  0.00            
ATOM   4653  HG1 THR X 295      88.640  88.430  88.350  0.00  0.00            
ATOM   4654  C   THR X 295      86.460  85.900  90.610  0.00  0.00            
ATOM   4655  O   THR X 295      86.590  84.790  91.120  0.00  0.00            
ATOM   4656  N   ARG X 296      85.580  86.800  91.060  0.00  0.00            
ATOM   4657  H   ARG X 296      85.580  87.710  90.610  0.00  0.00            
ATOM   4658  CA  ARG X 296      84.800  86.610  92.260  0.00  0.00            
ATOM   4659  HA  ARG X 296      85.390  86.010  92.950  0.00  0.00            
ATOM   4660  CB  ARG X 296      84.720  87.970  92.940  0.00  0.00            
ATOM   4661  HB1 ARG X 296      84.200  88.660  92.270  0.00  0.00            
ATOM   4662  HB2 ARG X 296      85.710  88.410  93.050  0.00  0.00            
ATOM   4663  CG  ARG X 296      84.050  88.050  94.310  0.00  0.00            
ATOM   4664  HG1 ARG X 296      83.050  87.630  94.170  0.00  0.00            
ATOM   4665  HG2 ARG X 296      83.900  89.070  94.640  0.00  0.00            
ATOM   4666  CD  ARG X 296      84.530  87.170  95.460  0.00  0.00            
ATOM   4667  HD1 ARG X 296      85.610  87.230  95.520  0.00  0.00            
ATOM   4668  HD2 ARG X 296      84.280  86.160  95.130  0.00  0.00            
ATOM   4669  NE  ARG X 296      83.910  87.430  96.760  0.00  0.00            
ATOM   4670  HE  ARG X 296      83.220  86.760  97.060  0.00  0.00            
ATOM   4671  CZ  ARG X 296      84.140  88.380  97.670  0.00  0.00            
ATOM   4672  NH1 ARG X 296      85.200  89.210  97.700  0.00  0.00            
ATOM   4673 HH11 ARG X 296      85.720  89.250  96.840  0.00  0.00            
ATOM   4674 HH12 ARG X 296      85.270  89.870  98.460  0.00  0.00            
ATOM   4675  NH2 ARG X 296      83.300  88.500  98.710  0.00  0.00            
ATOM   4676 HH21 ARG X 296      82.510  87.880  98.790  0.00  0.00            
ATOM   4677 HH22 ARG X 296      83.600  89.100  99.470  0.00  0.00            
ATOM   4678  C   ARG X 296      83.450  85.910  92.130  0.00  0.00            
ATOM   4679  O   ARG X 296      83.130  85.170  93.050  0.00  0.00            
ATOM   4680  N   LEU X 297      82.640  86.090  91.080  0.00  0.00            
ATOM   4681  H   LEU X 297      82.950  86.770  90.400  0.00  0.00            
ATOM   4682  CA  LEU X 297      81.370  85.480  90.720  0.00  0.00            
ATOM   4683  HA  LEU X 297      81.030  84.900  91.570  0.00  0.00            
ATOM   4684  CB  LEU X 297      80.340  86.550  90.350  0.00  0.00            
ATOM   4685  HB1 LEU X 297      79.370  86.040  90.390  0.00  0.00            
ATOM   4686  HB2 LEU X 297      80.510  86.910  89.340  0.00  0.00            
ATOM   4687  CG  LEU X 297      80.160  87.720  91.310  0.00  0.00            
ATOM   4688  HG  LEU X 297      81.100  88.240  91.480  0.00  0.00            
ATOM   4689  CD1 LEU X 297      79.070  88.630  90.750  0.00  0.00            
ATOM   4690 HD11 LEU X 297      79.170  89.040  89.740  0.00  0.00            
ATOM   4691 HD12 LEU X 297      78.090  88.160  90.760  0.00  0.00            
ATOM   4692 HD13 LEU X 297      79.100  89.490  91.420  0.00  0.00            
ATOM   4693  CD2 LEU X 297      79.770  87.180  92.680  0.00  0.00            
ATOM   4694 HD21 LEU X 297      79.420  87.950  93.370  0.00  0.00            
ATOM   4695 HD22 LEU X 297      79.000  86.420  92.560  0.00  0.00            
ATOM   4696 HD23 LEU X 297      80.690  86.740  93.070  0.00  0.00            
ATOM   4697  C   LEU X 297      81.420  84.390  89.660  0.00  0.00            
ATOM   4698  O   LEU X 297      80.550  83.530  89.550  0.00  0.00            
ATOM   4699  N   GLY X 298      82.460  84.440  88.820  0.00  0.00            
ATOM   4700  H   GLY X 298      83.030  85.270  88.860  0.00  0.00            
ATOM   4701  CA  GLY X 298      82.610  83.530  87.700  0.00  0.00            
ATOM   4702  HA1 GLY X 298      82.320  82.500  87.930  0.00  0.00            
ATOM   4703  HA2 GLY X 298      83.630  83.600  87.310  0.00  0.00            
ATOM   4704  C   GLY X 298      81.720  83.720  86.480  0.00  0.00            
ATOM   4705  O   GLY X 298      81.300  82.860  85.720  0.00  0.00            
ATOM   4706  N   PHE X 299      81.180  84.940  86.420  0.00  0.00            
ATOM   4707  H   PHE X 299      81.380  85.640  87.120  0.00  0.00            
ATOM   4708  CA  PHE X 299      80.270  85.350  85.370  0.00  0.00            
ATOM   4709  HA  PHE X 299      79.610  84.490  85.220  0.00  0.00            
ATOM   4710  CB  PHE X 299      79.420  86.480  85.960  0.00  0.00            
ATOM   4711  HB1 PHE X 299      79.000  87.050  85.130  0.00  0.00            
ATOM   4712  HB2 PHE X 299      80.140  87.140  86.440  0.00  0.00            
ATOM   4713  CG  PHE X 299      78.320  86.290  86.970  0.00  0.00            
ATOM   4714  CD1 PHE X 299      78.370  85.200  87.860  0.00  0.00            
ATOM   4715  HD1 PHE X 299      79.180  84.500  87.820  0.00  0.00            
ATOM   4716  CE1 PHE X 299      77.410  85.080  88.870  0.00  0.00            
ATOM   4717  HE1 PHE X 299      77.420  84.210  89.510  0.00  0.00            
ATOM   4718  CZ  PHE X 299      76.280  85.900  88.750  0.00  0.00            
ATOM   4719  HZ  PHE X 299      75.420  85.630  89.340  0.00  0.00            
ATOM   4720  CE2 PHE X 299      76.260  87.040  87.930  0.00  0.00            
ATOM   4721  HE2 PHE X 299      75.400  87.690  87.960  0.00  0.00            
ATOM   4722  CD2 PHE X 299      77.310  87.250  87.030  0.00  0.00            
ATOM   4723  HD2 PHE X 299      77.350  88.150  86.430  0.00  0.00            
ATOM   4724  C   PHE X 299      80.970  85.740  84.080  0.00  0.00            
ATOM   4725  O   PHE X 299      82.010  86.390  84.100  0.00  0.00            
ATOM   4726  N   GLY X 300      80.400  85.360  82.940  0.00  0.00            
ATOM   4727  H   GLY X 300      79.610  84.720  82.960  0.00  0.00            
ATOM   4728  CA  GLY X 300      81.000  85.720  81.680  0.00  0.00            
ATOM   4729  HA1 GLY X 300      80.670  85.020  80.910  0.00  0.00            
ATOM   4730  HA2 GLY X 300      82.090  85.640  81.710  0.00  0.00            
ATOM   4731  C   GLY X 300      80.660  87.110  81.160  0.00  0.00            
ATOM   4732  O   GLY X 300      79.630  87.670  81.530  0.00  0.00            
ATOM   4733  N   VAL X 301      81.530  87.650  80.310  0.00  0.00            
ATOM   4734  H   VAL X 301      82.310  87.090  79.990  0.00  0.00            
ATOM   4735  CA  VAL X 301      81.380  89.050  79.970  0.00  0.00            
ATOM   4736  HA  VAL X 301      81.540  89.610  80.900  0.00  0.00            
ATOM   4737  CB  VAL X 301      82.420  89.580  78.980  0.00  0.00            
ATOM   4738  HB  VAL X 301      82.130  90.620  78.810  0.00  0.00            
ATOM   4739  CG1 VAL X 301      83.820  89.670  79.580  0.00  0.00            
ATOM   4740 HG11 VAL X 301      83.870  90.430  80.360  0.00  0.00            
ATOM   4741 HG12 VAL X 301      84.100  88.700  79.980  0.00  0.00            
ATOM   4742 HG13 VAL X 301      84.430  90.040  78.760  0.00  0.00            
ATOM   4743  CG2 VAL X 301      82.530  88.910  77.620  0.00  0.00            
ATOM   4744 HG21 VAL X 301      82.770  87.850  77.710  0.00  0.00            
ATOM   4745 HG22 VAL X 301      81.600  89.050  77.070  0.00  0.00            
ATOM   4746 HG23 VAL X 301      83.310  89.370  77.000  0.00  0.00            
ATOM   4747  C   VAL X 301      80.010  89.460  79.440  0.00  0.00            
ATOM   4748  O   VAL X 301      79.570  90.600  79.590  0.00  0.00            
ATOM   4749  N   LYS X 302      79.270  88.550  78.810  0.00  0.00            
ATOM   4750  H   LYS X 302      79.610  87.620  78.660  0.00  0.00            
ATOM   4751  CA  LYS X 302      77.940  88.950  78.370  0.00  0.00            
ATOM   4752  HA  LYS X 302      77.910  89.910  77.860  0.00  0.00            
ATOM   4753  CB  LYS X 302      77.530  87.930  77.310  0.00  0.00            
ATOM   4754  HB1 LYS X 302      77.560  86.960  77.810  0.00  0.00            
ATOM   4755  HB2 LYS X 302      78.300  87.910  76.540  0.00  0.00            
ATOM   4756  CG  LYS X 302      76.160  88.170  76.680  0.00  0.00            
ATOM   4757  HG1 LYS X 302      76.280  89.000  75.980  0.00  0.00            
ATOM   4758  HG2 LYS X 302      75.390  88.440  77.410  0.00  0.00            
ATOM   4759  CD  LYS X 302      75.510  87.030  75.900  0.00  0.00            
ATOM   4760  HD1 LYS X 302      76.240  86.760  75.140  0.00  0.00            
ATOM   4761  HD2 LYS X 302      74.620  87.370  75.380  0.00  0.00            
ATOM   4762  CE  LYS X 302      75.160  85.820  76.760  0.00  0.00            
ATOM   4763  HE1 LYS X 302      74.410  86.100  77.510  0.00  0.00            
ATOM   4764  HE2 LYS X 302      76.030  85.640  77.390  0.00  0.00            
ATOM   4765  NZ  LYS X 302      74.730  84.690  75.920  0.00  0.00            
ATOM   4766  HZ1 LYS X 302      74.310  83.990  76.520  0.00  0.00            
ATOM   4767  HZ2 LYS X 302      74.030  85.140  75.350  0.00  0.00            
ATOM   4768  HZ3 LYS X 302      75.540  84.390  75.410  0.00  0.00            
ATOM   4769  C   LYS X 302      76.960  88.930  79.530  0.00  0.00            
ATOM   4770  O   LYS X 302      76.260  89.920  79.730  0.00  0.00            
ATOM   4771  N   LYS X 303      76.880  87.870  80.340  0.00  0.00            
ATOM   4772  H   LYS X 303      77.560  87.130  80.220  0.00  0.00            
ATOM   4773  CA  LYS X 303      76.170  87.880  81.600  0.00  0.00            
ATOM   4774  HA  LYS X 303      75.110  88.020  81.430  0.00  0.00            
ATOM   4775  CB  LYS X 303      76.270  86.530  82.310  0.00  0.00            
ATOM   4776  HB1 LYS X 303      77.270  86.160  82.540  0.00  0.00            
ATOM   4777  HB2 LYS X 303      75.970  85.720  81.640  0.00  0.00            
ATOM   4778  CG  LYS X 303      75.470  86.410  83.600  0.00  0.00            
ATOM   4779  HG1 LYS X 303      74.430  86.340  83.280  0.00  0.00            
ATOM   4780  HG2 LYS X 303      75.660  87.230  84.280  0.00  0.00            
ATOM   4781  CD  LYS X 303      75.800  85.040  84.200  0.00  0.00            
ATOM   4782  HD1 LYS X 303      76.800  85.130  84.620  0.00  0.00            
ATOM   4783  HD2 LYS X 303      75.610  84.270  83.460  0.00  0.00            
ATOM   4784  CE  LYS X 303      74.940  84.870  85.450  0.00  0.00            
ATOM   4785  HE1 LYS X 303      73.950  84.690  85.040  0.00  0.00            
ATOM   4786  HE2 LYS X 303      74.850  85.820  85.980  0.00  0.00            
ATOM   4787  NZ  LYS X 303      75.330  83.760  86.340  0.00  0.00            
ATOM   4788  HZ1 LYS X 303      75.530  82.950  85.770  0.00  0.00            
ATOM   4789  HZ2 LYS X 303      76.140  84.040  86.880  0.00  0.00            
ATOM   4790  HZ3 LYS X 303      74.560  83.660  86.980  0.00  0.00            
ATOM   4791  C   LYS X 303      76.410  89.050  82.540  0.00  0.00            
ATOM   4792  O   LYS X 303      75.480  89.750  82.960  0.00  0.00            
ATOM   4793  N   THR X 304      77.660  89.410  82.820  0.00  0.00            
ATOM   4794  H   THR X 304      78.410  88.740  82.690  0.00  0.00            
ATOM   4795  CA  THR X 304      78.030  90.490  83.710  0.00  0.00            
ATOM   4796  HA  THR X 304      77.660  90.380  84.730  0.00  0.00            
ATOM   4797  CB  THR X 304      79.550  90.670  83.740  0.00  0.00            
ATOM   4798  HB  THR X 304      79.940  90.960  82.770  0.00  0.00            
ATOM   4799  CG2 THR X 304      80.110  91.570  84.850  0.00  0.00            
ATOM   4800 HG21 THR X 304      79.730  92.570  84.660  0.00  0.00            
ATOM   4801 HG22 THR X 304      79.850  91.210  85.840  0.00  0.00            
ATOM   4802 HG23 THR X 304      81.190  91.550  84.700  0.00  0.00            
ATOM   4803  OG1 THR X 304      80.100  89.410  84.030  0.00  0.00            
ATOM   4804  HG1 THR X 304      81.020  89.440  83.760  0.00  0.00            
ATOM   4805  C   THR X 304      77.540  91.830  83.180  0.00  0.00            
ATOM   4806  O   THR X 304      76.910  92.570  83.940  0.00  0.00            
ATOM   4807  N   MET X 305      77.660  92.020  81.870  0.00  0.00            
ATOM   4808  H   MET X 305      78.090  91.240  81.380  0.00  0.00            
ATOM   4809  CA  MET X 305      77.360  93.230  81.130  0.00  0.00            
ATOM   4810  HA  MET X 305      77.720  94.080  81.700  0.00  0.00            
ATOM   4811  CB  MET X 305      77.940  93.180  79.720  0.00  0.00            
ATOM   4812  HB1 MET X 305      77.680  92.340  79.090  0.00  0.00            
ATOM   4813  HB2 MET X 305      79.020  93.100  79.830  0.00  0.00            
ATOM   4814  CG  MET X 305      77.770  94.460  78.910  0.00  0.00            
ATOM   4815  HG1 MET X 305      76.760  94.710  78.570  0.00  0.00            
ATOM   4816  HG2 MET X 305      78.380  94.400  78.010  0.00  0.00            
ATOM   4817  SD  MET X 305      78.540  95.930  79.640  0.00  0.00            
ATOM   4818  CE  MET X 305      80.200  95.390  79.160  0.00  0.00            
ATOM   4819  HE1 MET X 305      80.270  94.810  78.240  0.00  0.00            
ATOM   4820  HE2 MET X 305      80.890  96.230  79.160  0.00  0.00            
ATOM   4821  HE3 MET X 305      80.580  94.830  80.020  0.00  0.00            
ATOM   4822  C   MET X 305      75.850  93.410  81.090  0.00  0.00            
ATOM   4823  O   MET X 305      75.340  94.490  81.380  0.00  0.00            
ATOM   4824  N   MET X 306      75.090  92.350  80.790  0.00  0.00            
ATOM   4825  H   MET X 306      75.520  91.560  80.330  0.00  0.00            
ATOM   4826  CA  MET X 306      73.640  92.350  80.680  0.00  0.00            
ATOM   4827  HA  MET X 306      73.370  93.210  80.060  0.00  0.00            
ATOM   4828  CB  MET X 306      73.040  91.200  79.890  0.00  0.00            
ATOM   4829  HB1 MET X 306      72.000  91.080  80.210  0.00  0.00            
ATOM   4830  HB2 MET X 306      73.480  90.310  80.320  0.00  0.00            
ATOM   4831  CG  MET X 306      73.290  91.220  78.380  0.00  0.00            
ATOM   4832  HG1 MET X 306      74.370  91.290  78.290  0.00  0.00            
ATOM   4833  HG2 MET X 306      72.820  92.150  78.030  0.00  0.00            
ATOM   4834  SD  MET X 306      72.750  89.780  77.440  0.00  0.00            
ATOM   4835  CE  MET X 306      72.920  90.530  75.800  0.00  0.00            
ATOM   4836  HE1 MET X 306      72.210  91.360  75.750  0.00  0.00            
ATOM   4837  HE2 MET X 306      73.970  90.820  75.770  0.00  0.00            
ATOM   4838  HE3 MET X 306      72.700  89.810  75.020  0.00  0.00            
ATOM   4839  C   MET X 306      73.040  92.660  82.050  0.00  0.00            
ATOM   4840  O   MET X 306      72.210  93.540  82.280  0.00  0.00            
ATOM   4841  N   MET X 307      73.580  92.000  83.070  0.00  0.00            
ATOM   4842  H   MET X 307      74.260  91.280  82.870  0.00  0.00            
ATOM   4843  CA  MET X 307      73.270  92.310  84.450  0.00  0.00            
ATOM   4844  HA  MET X 307      72.190  92.280  84.590  0.00  0.00            
ATOM   4845  CB  MET X 307      73.690  91.330  85.540  0.00  0.00            
ATOM   4846  HB1 MET X 307      73.470  91.720  86.530  0.00  0.00            
ATOM   4847  HB2 MET X 307      74.750  91.100  85.440  0.00  0.00            
ATOM   4848  CG  MET X 307      72.830  90.070  85.370  0.00  0.00            
ATOM   4849  HG1 MET X 307      73.070  89.730  84.370  0.00  0.00            
ATOM   4850  HG2 MET X 307      71.770  90.310  85.410  0.00  0.00            
ATOM   4851  SD  MET X 307      73.170  88.620  86.400  0.00  0.00            
ATOM   4852  CE  MET X 307      72.260  87.390  85.440  0.00  0.00            
ATOM   4853  HE1 MET X 307      72.550  87.330  84.390  0.00  0.00            
ATOM   4854  HE2 MET X 307      72.340  86.430  85.930  0.00  0.00            
ATOM   4855  HE3 MET X 307      71.210  87.680  85.540  0.00  0.00            
ATOM   4856  C   MET X 307      73.620  93.730  84.890  0.00  0.00            
ATOM   4857  O   MET X 307      72.780  94.280  85.580  0.00  0.00            
ATOM   4858  N   ALA X 308      74.740  94.320  84.480  0.00  0.00            
ATOM   4859  H   ALA X 308      75.340  93.770  83.880  0.00  0.00            
ATOM   4860  CA  ALA X 308      75.060  95.720  84.670  0.00  0.00            
ATOM   4861  HA  ALA X 308      75.120  95.950  85.740  0.00  0.00            
ATOM   4862  CB  ALA X 308      76.430  96.020  84.060  0.00  0.00            
ATOM   4863  HB1 ALA X 308      77.130  95.210  84.260  0.00  0.00            
ATOM   4864  HB2 ALA X 308      76.240  96.090  82.990  0.00  0.00            
ATOM   4865  HB3 ALA X 308      76.830  96.980  84.400  0.00  0.00            
ATOM   4866  C   ALA X 308      74.000  96.590  84.010  0.00  0.00            
ATOM   4867  O   ALA X 308      73.640  97.620  84.590  0.00  0.00            
ATOM   4868  N   GLN X 309      73.520  96.250  82.810  0.00  0.00            
ATOM   4869  H   GLN X 309      73.890  95.480  82.280  0.00  0.00            
ATOM   4870  CA  GLN X 309      72.560  97.090  82.120  0.00  0.00            
ATOM   4871  HA  GLN X 309      72.940  98.110  82.080  0.00  0.00            
ATOM   4872  CB  GLN X 309      72.400  96.570  80.690  0.00  0.00            
ATOM   4873  HB1 GLN X 309      72.010  95.550  80.770  0.00  0.00            
ATOM   4874  HB2 GLN X 309      73.340  96.530  80.130  0.00  0.00            
ATOM   4875  CG  GLN X 309      71.350  97.250  79.820  0.00  0.00            
ATOM   4876  HG1 GLN X 309      70.410  97.270  80.380  0.00  0.00            
ATOM   4877  HG2 GLN X 309      71.140  96.650  78.930  0.00  0.00            
ATOM   4878  CD  GLN X 309      71.710  98.590  79.200  0.00  0.00            
ATOM   4879  OE1 GLN X 309      72.860  98.990  79.150  0.00  0.00            
ATOM   4880  NE2 GLN X 309      70.680  99.340  78.790  0.00  0.00            
ATOM   4881 HE21 GLN X 309      69.730  99.060  78.970  0.00  0.00            
ATOM   4882 HE22 GLN X 309      70.940 100.140  78.240  0.00  0.00            
ATOM   4883  C   GLN X 309      71.190  96.970  82.760  0.00  0.00            
ATOM   4884  O   GLN X 309      70.400  97.910  82.810  0.00  0.00            
ATOM   4885  N   ARG X 310      70.970  95.840  83.440  0.00  0.00            
ATOM   4886  H   ARG X 310      71.600  95.060  83.280  0.00  0.00            
ATOM   4887  CA  ARG X 310      69.760  95.600  84.200  0.00  0.00            
ATOM   4888  HA  ARG X 310      68.960  96.050  83.610  0.00  0.00            
ATOM   4889  CB  ARG X 310      69.560  94.110  84.440  0.00  0.00            
ATOM   4890  HB1 ARG X 310      70.300  93.750  85.150  0.00  0.00            
ATOM   4891  HB2 ARG X 310      69.670  93.630  83.470  0.00  0.00            
ATOM   4892  CG  ARG X 310      68.150  93.720  84.900  0.00  0.00            
ATOM   4893  HG1 ARG X 310      67.400  93.850  84.120  0.00  0.00            
ATOM   4894  HG2 ARG X 310      67.880  94.420  85.690  0.00  0.00            
ATOM   4895  CD  ARG X 310      68.280  92.280  85.400  0.00  0.00            
ATOM   4896  HD1 ARG X 310      67.330  92.100  85.900  0.00  0.00            
ATOM   4897  HD2 ARG X 310      69.090  92.210  86.120  0.00  0.00            
ATOM   4898  NE  ARG X 310      68.360  91.280  84.330  0.00  0.00            
ATOM   4899  HE  ARG X 310      67.880  91.470  83.470  0.00  0.00            
ATOM   4900  CZ  ARG X 310      68.630  90.000  84.630  0.00  0.00            
ATOM   4901  NH1 ARG X 310      69.100  89.590  85.810  0.00  0.00            
ATOM   4902 HH11 ARG X 310      69.160  90.250  86.580  0.00  0.00            
ATOM   4903 HH12 ARG X 310      69.030  88.620  86.080  0.00  0.00            
ATOM   4904  NH2 ARG X 310      68.480  89.000  83.750  0.00  0.00            
ATOM   4905 HH21 ARG X 310      68.300  89.170  82.780  0.00  0.00            
ATOM   4906 HH22 ARG X 310      68.570  88.050  84.100  0.00  0.00            
ATOM   4907  C   ARG X 310      69.750  96.460  85.450  0.00  0.00            
ATOM   4908  O   ARG X 310      68.850  97.290  85.620  0.00  0.00            
ATOM   4909  N   LEU X 311      70.780  96.320  86.290  0.00  0.00            
ATOM   4910  H   LEU X 311      71.460  95.600  86.110  0.00  0.00            
ATOM   4911  CA  LEU X 311      71.010  97.170  87.450  0.00  0.00            
ATOM   4912  HA  LEU X 311      70.220  96.930  88.150  0.00  0.00            
ATOM   4913  CB  LEU X 311      72.290  96.760  88.170  0.00  0.00            
ATOM   4914  HB1 LEU X 311      72.390  97.520  88.940  0.00  0.00            
ATOM   4915  HB2 LEU X 311      73.130  96.710  87.470  0.00  0.00            
ATOM   4916  CG  LEU X 311      72.400  95.420  88.880  0.00  0.00            
ATOM   4917  HG  LEU X 311      72.190  94.620  88.180  0.00  0.00            
ATOM   4918  CD1 LEU X 311      73.810  95.330  89.460  0.00  0.00            
ATOM   4919 HD11 LEU X 311      74.010  94.410  90.010  0.00  0.00            
ATOM   4920 HD12 LEU X 311      74.470  95.430  88.600  0.00  0.00            
ATOM   4921 HD13 LEU X 311      73.980  96.180  90.140  0.00  0.00            
ATOM   4922  CD2 LEU X 311      71.460  95.310  90.080  0.00  0.00            
ATOM   4923 HD21 LEU X 311      71.650  94.360  90.600  0.00  0.00            
ATOM   4924 HD22 LEU X 311      71.640  96.060  90.850  0.00  0.00            
ATOM   4925 HD23 LEU X 311      70.420  95.270  89.770  0.00  0.00            
ATOM   4926  C   LEU X 311      70.960  98.660  87.180  0.00  0.00            
ATOM   4927  O   LEU X 311      70.580  99.490  88.000  0.00  0.00            
ATOM   4928  N   TYR X 312      71.430  99.030  85.990  0.00  0.00            
ATOM   4929  H   TYR X 312      71.550  98.290  85.310  0.00  0.00            
ATOM   4930  CA  TYR X 312      71.460 100.390  85.480  0.00  0.00            
ATOM   4931  HA  TYR X 312      71.990 101.000  86.210  0.00  0.00            
ATOM   4932  CB  TYR X 312      72.380 100.400  84.250  0.00  0.00            
ATOM   4933  HB1 TYR X 312      71.990  99.760  83.470  0.00  0.00            
ATOM   4934  HB2 TYR X 312      73.320 100.010  84.640  0.00  0.00            
ATOM   4935  CG  TYR X 312      72.540 101.820  83.740  0.00  0.00            
ATOM   4936  CD1 TYR X 312      72.970 102.920  84.480  0.00  0.00            
ATOM   4937  HD1 TYR X 312      73.320 102.890  85.510  0.00  0.00            
ATOM   4938  CE1 TYR X 312      72.700 104.210  84.000  0.00  0.00            
ATOM   4939  HE1 TYR X 312      73.050 105.060  84.570  0.00  0.00            
ATOM   4940  CZ  TYR X 312      72.150 104.400  82.710  0.00  0.00            
ATOM   4941  OH  TYR X 312      72.000 105.690  82.300  0.00  0.00            
ATOM   4942  HH  TYR X 312      71.670 105.700  81.400  0.00  0.00            
ATOM   4943  CE2 TYR X 312      71.710 103.280  81.970  0.00  0.00            
ATOM   4944  HE2 TYR X 312      71.340 103.420  80.960  0.00  0.00            
ATOM   4945  CD2 TYR X 312      71.920 102.010  82.500  0.00  0.00            
ATOM   4946  HD2 TYR X 312      71.670 101.160  81.880  0.00  0.00            
ATOM   4947  C   TYR X 312      70.120 101.020  85.150  0.00  0.00            
ATOM   4948  O   TYR X 312      69.710 101.930  85.870  0.00  0.00            
ATOM   4949  N   GLU X 313      69.300 100.400  84.300  0.00  0.00            
ATOM   4950  H   GLU X 313      69.520  99.440  84.070  0.00  0.00            
ATOM   4951  CA  GLU X 313      67.990 100.890  83.950  0.00  0.00            
ATOM   4952  HA  GLU X 313      68.070 101.970  83.780  0.00  0.00            
ATOM   4953  CB  GLU X 313      67.400 100.300  82.670  0.00  0.00            
ATOM   4954  HB1 GLU X 313      66.490 100.800  82.320  0.00  0.00            
ATOM   4955  HB2 GLU X 313      67.280  99.220  82.690  0.00  0.00            
ATOM   4956  CG  GLU X 313      68.370 100.650  81.550  0.00  0.00            
ATOM   4957  HG1 GLU X 313      69.380 100.280  81.770  0.00  0.00            
ATOM   4958  HG2 GLU X 313      68.470 101.710  81.360  0.00  0.00            
ATOM   4959  CD  GLU X 313      67.790  99.940  80.340  0.00  0.00            
ATOM   4960  OE1 GLU X 313      66.880 100.440  79.650  0.00  0.00            
ATOM   4961  OE2 GLU X 313      68.360  98.870  80.020  0.00  0.00            
ATOM   4962  C   GLU X 313      67.020 100.630  85.100  0.00  0.00            
ATOM   4963  O   GLU X 313      65.880 101.040  84.930  0.00  0.00            
ATOM   4964  N   ALA X 314      67.380  99.790  86.070  0.00  0.00            
ATOM   4965  H   ALA X 314      68.230  99.240  85.990  0.00  0.00            
ATOM   4966  CA  ALA X 314      66.500  99.510  87.180  0.00  0.00            
ATOM   4967  HA  ALA X 314      65.450  99.490  86.880  0.00  0.00            
ATOM   4968  CB  ALA X 314      66.740  98.120  87.780  0.00  0.00            
ATOM   4969  HB1 ALA X 314      67.690  98.070  88.310  0.00  0.00            
ATOM   4970  HB2 ALA X 314      65.900  97.850  88.420  0.00  0.00            
ATOM   4971  HB3 ALA X 314      66.770  97.410  86.960  0.00  0.00            
ATOM   4972  C   ALA X 314      66.530 100.520  88.320  0.00  0.00            
ATOM   4973  O   ALA X 314      65.730 100.520  89.260  0.00  0.00            
ATOM   4974  N   GLY X 315      67.470 101.460  88.260  0.00  0.00            
ATOM   4975  H   GLY X 315      68.030 101.440  87.420  0.00  0.00            
ATOM   4976  CA  GLY X 315      67.630 102.510  89.240  0.00  0.00            
ATOM   4977  HA1 GLY X 315      66.640 102.710  89.650  0.00  0.00            
ATOM   4978  HA2 GLY X 315      68.000 103.420  88.770  0.00  0.00            
ATOM   4979  C   GLY X 315      68.530 102.130  90.410  0.00  0.00            
ATOM   4980  O   GLY X 315      68.300 102.700  91.470  0.00  0.00            
ATOM   4981  N   TYR X 316      69.410 101.140  90.260  0.00  0.00            
ATOM   4982  H   TYR X 316      69.420 100.590  89.410  0.00  0.00            
ATOM   4983  CA  TYR X 316      70.070 100.540  91.410  0.00  0.00            
ATOM   4984  HA  TYR X 316      69.650 100.950  92.330  0.00  0.00            
ATOM   4985  CB  TYR X 316      69.760  99.050  91.420  0.00  0.00            
ATOM   4986  HB1 TYR X 316      70.280  98.560  92.240  0.00  0.00            
ATOM   4987  HB2 TYR X 316      70.220  98.590  90.540  0.00  0.00            
ATOM   4988  CG  TYR X 316      68.350  98.520  91.520  0.00  0.00            
ATOM   4989  CD1 TYR X 316      67.340  99.080  92.320  0.00  0.00            
ATOM   4990  HD1 TYR X 316      67.540  99.930  92.960  0.00  0.00            
ATOM   4991  CE1 TYR X 316      66.080  98.510  92.480  0.00  0.00            
ATOM   4992  HE1 TYR X 316      65.370  99.000  93.130  0.00  0.00            
ATOM   4993  CZ  TYR X 316      65.740  97.440  91.610  0.00  0.00            
ATOM   4994  OH  TYR X 316      64.440  97.020  91.640  0.00  0.00            
ATOM   4995  HH  TYR X 316      64.410  96.210  91.120  0.00  0.00            
ATOM   4996  CE2 TYR X 316      66.770  96.810  90.900  0.00  0.00            
ATOM   4997  HE2 TYR X 316      66.430  95.980  90.290  0.00  0.00            
ATOM   4998  CD2 TYR X 316      68.090  97.290  90.900  0.00  0.00            
ATOM   4999  HD2 TYR X 316      68.840  96.750  90.350  0.00  0.00            
ATOM   5000  C   TYR X 316      71.570 100.790  91.450  0.00  0.00            
ATOM   5001  O   TYR X 316      72.220 100.750  92.490  0.00  0.00            
ATOM   5002  N   ILE X 317      72.060 101.070  90.240  0.00  0.00            
ATOM   5003  H   ILE X 317      71.460 101.320  89.470  0.00  0.00            
ATOM   5004  CA  ILE X 317      73.390 101.610  90.050  0.00  0.00            
ATOM   5005  HA  ILE X 317      73.700 102.060  91.000  0.00  0.00            
ATOM   5006  CB  ILE X 317      74.360 100.510  89.650  0.00  0.00            
ATOM   5007  HB  ILE X 317      75.320 101.020  89.710  0.00  0.00            
ATOM   5008  CG2 ILE X 317      74.500  99.350  90.640  0.00  0.00            
ATOM   5009 HG21 ILE X 317      74.540  99.770  91.640  0.00  0.00            
ATOM   5010 HG22 ILE X 317      73.600  98.750  90.690  0.00  0.00            
ATOM   5011 HG23 ILE X 317      75.490  98.910  90.490  0.00  0.00            
ATOM   5012  CG1 ILE X 317      74.070  99.980  88.250  0.00  0.00            
ATOM   5013 HG11 ILE X 317      74.130 100.820  87.550  0.00  0.00            
ATOM   5014 HG12 ILE X 317      73.100  99.480  88.270  0.00  0.00            
ATOM   5015  CD  ILE X 317      75.020  98.910  87.730  0.00  0.00            
ATOM   5016  HD1 ILE X 317      75.140  97.980  88.270  0.00  0.00            
ATOM   5017  HD2 ILE X 317      74.780  98.680  86.690  0.00  0.00            
ATOM   5018  HD3 ILE X 317      76.020  99.350  87.710  0.00  0.00            
ATOM   5019  C   ILE X 317      73.320 102.780  89.080  0.00  0.00            
ATOM   5020  O   ILE X 317      72.430 102.830  88.230  0.00  0.00            
ATOM   5021  N   THR X 318      74.310 103.680  89.140  0.00  0.00            
ATOM   5022  H   THR X 318      74.980 103.480  89.870  0.00  0.00            
ATOM   5023  CA  THR X 318      74.680 104.790  88.290  0.00  0.00            
ATOM   5024  HA  THR X 318      73.830 105.450  88.120  0.00  0.00            
ATOM   5025  CB  THR X 318      75.700 105.670  89.010  0.00  0.00            
ATOM   5026  HB  THR X 318      75.880 106.440  88.260  0.00  0.00            
ATOM   5027  CG2 THR X 318      75.200 106.260  90.320  0.00  0.00            
ATOM   5028 HG21 THR X 318      75.890 106.990  90.740  0.00  0.00            
ATOM   5029 HG22 THR X 318      74.200 106.670  90.170  0.00  0.00            
ATOM   5030 HG23 THR X 318      75.110 105.500  91.100  0.00  0.00            
ATOM   5031  OG1 THR X 318      77.000 105.160  89.170  0.00  0.00            
ATOM   5032  HG1 THR X 318      77.560 105.490  88.460  0.00  0.00            
ATOM   5033  C   THR X 318      75.190 104.340  86.930  0.00  0.00            
ATOM   5034  O   THR X 318      75.420 103.170  86.640  0.00  0.00            
ATOM   5035  N   TYR X 319      75.370 105.280  85.990  0.00  0.00            
ATOM   5036  H   TYR X 319      75.310 106.240  86.280  0.00  0.00            
ATOM   5037  CA  TYR X 319      75.840 105.000  84.650  0.00  0.00            
ATOM   5038  HA  TYR X 319      75.070 104.500  84.060  0.00  0.00            
ATOM   5039  CB  TYR X 319      75.980 106.340  83.940  0.00  0.00            
ATOM   5040  HB1 TYR X 319      76.460 107.080  84.580  0.00  0.00            
ATOM   5041  HB2 TYR X 319      74.990 106.690  83.620  0.00  0.00            
ATOM   5042  CG  TYR X 319      76.820 106.290  82.690  0.00  0.00            
ATOM   5043  CD1 TYR X 319      76.270 106.050  81.420  0.00  0.00            
ATOM   5044  HD1 TYR X 319      75.200 105.970  81.310  0.00  0.00            
ATOM   5045  CE1 TYR X 319      77.110 106.070  80.300  0.00  0.00            
ATOM   5046  HE1 TYR X 319      76.720 105.870  79.320  0.00  0.00            
ATOM   5047  CZ  TYR X 319      78.480 106.390  80.380  0.00  0.00            
ATOM   5048  OH  TYR X 319      79.140 106.360  79.190  0.00  0.00            
ATOM   5049  HH  TYR X 319      80.090 106.390  79.290  0.00  0.00            
ATOM   5050  CE2 TYR X 319      79.020 106.690  81.640  0.00  0.00            
ATOM   5051  HE2 TYR X 319      80.030 107.060  81.740  0.00  0.00            
ATOM   5052  CD2 TYR X 319      78.170 106.660  82.750  0.00  0.00            
ATOM   5053  HD2 TYR X 319      78.560 106.900  83.730  0.00  0.00            
ATOM   5054  C   TYR X 319      77.120 104.180  84.490  0.00  0.00            
ATOM   5055  O   TYR X 319      78.240 104.410  84.930  0.00  0.00            
ATOM   5056  N   MET X 320      76.880 102.990  83.930  0.00  0.00            
ATOM   5057  H   MET X 320      75.930 102.920  83.600  0.00  0.00            
ATOM   5058  CA  MET X 320      77.720 101.820  84.040  0.00  0.00            
ATOM   5059  HA  MET X 320      78.200 101.840  85.020  0.00  0.00            
ATOM   5060  CB  MET X 320      76.840 100.590  84.250  0.00  0.00            
ATOM   5061  HB1 MET X 320      75.960 100.860  84.850  0.00  0.00            
ATOM   5062  HB2 MET X 320      77.410  99.760  84.660  0.00  0.00
[truncated: 412,069 more chars]
