# Supplementary material for: Unraveling topoisomerase IA gate dynamics in presence of PPEF and its preclinical evaluation against multidrug-resistant pathogens
Source: Commun Biol. 2023 Feb 18;6:195. doi: 10.1038/s42003-023-04412-1 (PMC9938908; doi:10.1038/s42003-023-04412-1)
Supplement: Supplementary file 9 — Supplementary Data 7 [file 42003_2023_4412_MOESM9_ESM.zip › Metadynamic-conformation/TopoIA-dsDNA-PPEF/close.pdb]

REMARK    GENERATED BY TRJCONV
TITLE     Protein in water t= 478.00000 step= 239000
REMARK    THIS IS A SIMULATION BOX
CRYST1  159.542  159.542  159.542  90.00  90.00  90.00 P 1           1
MODEL        1
ATOM      1  N   MET A   1      39.810  63.950 101.720  1.00  0.00           N
ATOM      2  H1  MET A   1      39.640  64.590 100.950  1.00  0.00           H
ATOM      3  H2  MET A   1      38.860  63.690 101.960  1.00  0.00           H
ATOM      4  H3  MET A   1      40.450  64.350 102.390  1.00  0.00           H
ATOM      5  CA  MET A   1      40.650  62.910 101.110  1.00  0.00           C
ATOM      6  HA  MET A   1      41.000  62.370 101.980  1.00  0.00           H
ATOM      7  CB  MET A   1      39.980  61.930 100.150  1.00  0.00           C
ATOM      8  HB1 MET A   1      39.390  62.460  99.400  1.00  0.00           H
ATOM      9  HB2 MET A   1      39.410  61.270 100.810  1.00  0.00           H
ATOM     10  CG  MET A   1      40.990  61.000  99.490  1.00  0.00           C
ATOM     11  HG1 MET A   1      41.610  61.620  98.840  1.00  0.00           H
ATOM     12  HG2 MET A   1      40.380  60.380  98.830  1.00  0.00           H
ATOM     13  SD  MET A   1      41.940  59.910 100.580  1.00  0.00           S
ATOM     14  CE  MET A   1      43.300  59.180  99.650  1.00  0.00           C
ATOM     15  HE1 MET A   1      43.850  58.520 100.320  1.00  0.00           H
ATOM     16  HE2 MET A   1      42.980  58.570  98.810  1.00  0.00           H
ATOM     17  HE3 MET A   1      43.960  59.920  99.200  1.00  0.00           H
ATOM     18  C   MET A   1      41.890  63.540 100.510  1.00  0.00           C
ATOM     19  O   MET A   1      41.800  64.210  99.480  1.00  0.00           O
ATOM     20  N   GLY A   2      43.020  63.360 101.200  1.00  0.00           N
ATOM     21  H   GLY A   2      42.950  62.920 102.110  1.00  0.00           H
ATOM     22  CA  GLY A   2      44.360  63.700 100.770  1.00  0.00           C
ATOM     23  HA1 GLY A   2      44.480  63.250  99.790  1.00  0.00           H
ATOM     24  HA2 GLY A   2      45.120  63.160 101.330  1.00  0.00           H
ATOM     25  C   GLY A   2      44.760  65.170 100.900  1.00  0.00           C
ATOM     26  O   GLY A   2      44.130  66.000 101.550  1.00  0.00           O
ATOM     27  N   LYS A   3      45.900  65.470 100.280  1.00  0.00           N
ATOM     28  H   LYS A   3      46.290  64.690  99.760  1.00  0.00           H
ATOM     29  CA  LYS A   3      46.580  66.750 100.250  1.00  0.00           C
ATOM     30  HA  LYS A   3      46.000  67.550 100.720  1.00  0.00           H
ATOM     31  CB  LYS A   3      47.970  66.630 100.850  1.00  0.00           C
ATOM     32  HB1 LYS A   3      48.520  67.570 100.740  1.00  0.00           H
ATOM     33  HB2 LYS A   3      48.530  65.900 100.260  1.00  0.00           H
ATOM     34  CG  LYS A   3      48.000  66.230 102.320  1.00  0.00           C
ATOM     35  HG1 LYS A   3      49.060  66.230 102.600  1.00  0.00           H
ATOM     36  HG2 LYS A   3      47.520  65.270 102.510  1.00  0.00           H
ATOM     37  CD  LYS A   3      47.460  67.340 103.220  1.00  0.00           C
ATOM     38  HD1 LYS A   3      46.400  67.420 103.000  1.00  0.00           H
ATOM     39  HD2 LYS A   3      48.030  68.260 103.100  1.00  0.00           H
ATOM     40  CE  LYS A   3      47.640  66.840 104.650  1.00  0.00           C
ATOM     41  HE1 LYS A   3      47.820  65.770 104.680  1.00  0.00           H
ATOM     42  HE2 LYS A   3      46.710  67.120 105.150  1.00  0.00           H
ATOM     43  NZ  LYS A   3      48.730  67.550 105.340  1.00  0.00           N
ATOM     44  HZ1 LYS A   3      48.640  67.390 106.330  1.00  0.00           H
ATOM     45  HZ2 LYS A   3      49.620  67.180 105.030  1.00  0.00           H
ATOM     46  HZ3 LYS A   3      48.630  68.540 105.140  1.00  0.00           H
ATOM     47  C   LYS A   3      46.870  67.280  98.850  1.00  0.00           C
ATOM     48  O   LYS A   3      46.840  66.490  97.900  1.00  0.00           O
ATOM     49  N   ALA A   4      47.220  68.540  98.610  1.00  0.00           N
ATOM     50  H   ALA A   4      47.210  69.170  99.410  1.00  0.00           H
ATOM     51  CA  ALA A   4      47.770  68.960  97.340  1.00  0.00           C
ATOM     52  HA  ALA A   4      47.140  68.520  96.580  1.00  0.00           H
ATOM     53  CB  ALA A   4      47.600  70.480  97.290  1.00  0.00           C
ATOM     54  HB1 ALA A   4      48.140  70.980  98.090  1.00  0.00           H
ATOM     55  HB2 ALA A   4      47.910  70.920  96.340  1.00  0.00           H
ATOM     56  HB3 ALA A   4      46.540  70.660  97.460  1.00  0.00           H
ATOM     57  C   ALA A   4      49.180  68.500  97.000  1.00  0.00           C
ATOM     58  O   ALA A   4      49.860  67.920  97.850  1.00  0.00           O
ATOM     59  N   LEU A   5      49.560  68.670  95.730  1.00  0.00           N
ATOM     60  H   LEU A   5      48.860  68.970  95.070  1.00  0.00           H
ATOM     61  CA  LEU A   5      50.700  68.020  95.120  1.00  0.00           C
ATOM     62  HA  LEU A   5      51.410  67.780  95.920  1.00  0.00           H
ATOM     63  CB  LEU A   5      50.230  66.770  94.390  1.00  0.00           C
ATOM     64  HB1 LEU A   5      49.460  67.070  93.680  1.00  0.00           H
ATOM     65  HB2 LEU A   5      49.780  66.130  95.150  1.00  0.00           H
ATOM     66  CG  LEU A   5      51.360  65.940  93.780  1.00  0.00           C
ATOM     67  HG  LEU A   5      51.750  66.430  92.890  1.00  0.00           H
ATOM     68  CD1 LEU A   5      52.480  65.610  94.770  1.00  0.00           C
ATOM     69 1HD1 LEU A   5      53.040  64.780  94.350  1.00  0.00           H
ATOM     70 2HD1 LEU A   5      53.130  66.480  94.830  1.00  0.00           H
ATOM     71 3HD1 LEU A   5      51.980  65.420  95.720  1.00  0.00           H
ATOM     72  CD2 LEU A   5      50.760  64.650  93.250  1.00  0.00           C
ATOM     73 1HD2 LEU A   5      51.490  64.050  92.710  1.00  0.00           H
ATOM     74 2HD2 LEU A   5      50.510  63.940  94.040  1.00  0.00           H
ATOM     75 3HD2 LEU A   5      49.820  64.850  92.730  1.00  0.00           H
ATOM     76  C   LEU A   5      51.340  68.990  94.140  1.00  0.00           C
ATOM     77  O   LEU A   5      50.680  69.530  93.260  1.00  0.00           O
ATOM     78  N   VAL A   6      52.610  69.330  94.370  1.00  0.00           N
ATOM     79  H   VAL A   6      53.000  69.030  95.250  1.00  0.00           H
ATOM     80  CA  VAL A   6      53.450  70.200  93.570  1.00  0.00           C
ATOM     81  HA  VAL A   6      52.950  70.670  92.730  1.00  0.00           H
ATOM     82  CB  VAL A   6      54.120  71.270  94.420  1.00  0.00           C
ATOM     83  HB  VAL A   6      54.660  70.750  95.210  1.00  0.00           H
ATOM     84  CG1 VAL A   6      55.150  72.090  93.650  1.00  0.00           C
ATOM     85 1HG1 VAL A   6      54.740  72.690  92.840  1.00  0.00           H
ATOM     86 2HG1 VAL A   6      55.620  72.730  94.400  1.00  0.00           H
ATOM     87 3HG1 VAL A   6      55.930  71.440  93.240  1.00  0.00           H
ATOM     88  CG2 VAL A   6      53.110  72.190  95.110  1.00  0.00           C
ATOM     89 1HG2 VAL A   6      52.550  71.620  95.850  1.00  0.00           H
ATOM     90 2HG2 VAL A   6      53.690  72.930  95.650  1.00  0.00           H
ATOM     91 3HG2 VAL A   6      52.390  72.580  94.390  1.00  0.00           H
ATOM     92  C   VAL A   6      54.490  69.290  92.920  1.00  0.00           C
ATOM     93  O   VAL A   6      55.330  68.710  93.590  1.00  0.00           O
ATOM     94  N   ILE A   7      54.390  69.240  91.590  1.00  0.00           N
ATOM     95  H   ILE A   7      53.560  69.590  91.130  1.00  0.00           H
ATOM     96  CA  ILE A   7      55.340  68.500  90.780  1.00  0.00           C
ATOM     97  HA  ILE A   7      56.010  67.960  91.440  1.00  0.00           H
ATOM     98  CB  ILE A   7      54.660  67.520  89.820  1.00  0.00           C
ATOM     99  HB  ILE A   7      54.120  68.070  89.050  1.00  0.00           H
ATOM    100  CG2 ILE A   7      55.800  66.780  89.130  1.00  0.00           C
ATOM    101 1HG2 ILE A   7      56.600  66.530  89.820  1.00  0.00           H
ATOM    102 2HG2 ILE A   7      55.490  65.830  88.690  1.00  0.00           H
ATOM    103 3HG2 ILE A   7      56.190  67.290  88.250  1.00  0.00           H
ATOM    104  CG1 ILE A   7      53.670  66.540  90.440  1.00  0.00           C
ATOM    105 1HG1 ILE A   7      53.180  67.110  91.230  1.00  0.00           H
ATOM    106 2HG1 ILE A   7      54.190  65.720  90.940  1.00  0.00           H
ATOM    107  CD  ILE A   7      52.620  66.050  89.440  1.00  0.00           C
ATOM    108  HD1 ILE A   7      51.900  65.520  90.070  1.00  0.00           H
ATOM    109  HD2 ILE A   7      52.260  66.940  88.930  1.00  0.00           H
ATOM    110  HD3 ILE A   7      53.070  65.290  88.800  1.00  0.00           H
ATOM    111  C   ILE A   7      56.190  69.490  90.000  1.00  0.00           C
ATOM    112  O   ILE A   7      55.700  70.270  89.180  1.00  0.00           O
ATOM    113  N   VAL A   8      57.490  69.450  90.300  1.00  0.00           N
ATOM    114  H   VAL A   8      57.790  68.760  90.970  1.00  0.00           H
ATOM    115  CA  VAL A   8      58.440  70.400  89.740  1.00  0.00           C
ATOM    116  HA  VAL A   8      57.880  71.240  89.310  1.00  0.00           H
ATOM    117  CB  VAL A   8      59.370  71.030  90.780  1.00  0.00           C
ATOM    118  HB  VAL A   8      60.080  70.220  90.940  1.00  0.00           H
ATOM    119  CG1 VAL A   8      60.050  72.320  90.360  1.00  0.00           C
ATOM    120 1HG1 VAL A   8      60.590  72.810  91.170  1.00  0.00           H
ATOM    121 2HG1 VAL A   8      60.760  72.150  89.540  1.00  0.00           H
ATOM    122 3HG1 VAL A   8      59.260  72.980  90.000  1.00  0.00           H
ATOM    123  CG2 VAL A   8      58.640  71.370  92.070  1.00  0.00           C
ATOM    124 1HG2 VAL A   8      59.350  71.980  92.640  1.00  0.00           H
ATOM    125 2HG2 VAL A   8      57.730  71.870  91.750  1.00  0.00           H
ATOM    126 3HG2 VAL A   8      58.260  70.540  92.660  1.00  0.00           H
ATOM    127  C   VAL A   8      59.260  69.900  88.570  1.00  0.00           C
ATOM    128  O   VAL A   8      59.540  68.710  88.610  1.00  0.00           O
ATOM    129  N   GLU A   9      59.660  70.780  87.640  1.00  0.00           N
ATOM    130  H   GLU A   9      59.200  71.680  87.660  1.00  0.00           H
ATOM    131  CA  GLU A   9      60.480  70.440  86.500  1.00  0.00           C
ATOM    132  HA  GLU A   9      59.920  69.800  85.820  1.00  0.00           H
ATOM    133  CB  GLU A   9      60.840  71.680  85.680  1.00  0.00           C
ATOM    134  HB1 GLU A   9      61.480  72.260  86.350  1.00  0.00           H
ATOM    135  HB2 GLU A   9      59.950  72.310  85.610  1.00  0.00           H
ATOM    136  CG  GLU A   9      61.530  71.490  84.340  1.00  0.00           C
ATOM    137  HG1 GLU A   9      60.880  70.910  83.680  1.00  0.00           H
ATOM    138  HG2 GLU A   9      62.380  70.830  84.500  1.00  0.00           H
ATOM    139  CD  GLU A   9      62.130  72.780  83.790  1.00  0.00           C
ATOM    140  OE1 GLU A   9      63.360  72.960  83.810  1.00  0.00           O
ATOM    141  OE2 GLU A   9      61.360  73.710  83.450  1.00  0.00           O
ATOM    142  C   GLU A   9      61.790  69.750  86.850  1.00  0.00           C
ATOM    143  O   GLU A   9      62.140  68.740  86.240  1.00  0.00           O
ATOM    144  N   SER A  10      62.360  70.140  87.990  1.00  0.00           N
ATOM    145  H   SER A  10      61.820  70.750  88.590  1.00  0.00           H
ATOM    146  CA  SER A  10      63.720  69.820  88.400  1.00  0.00           C
ATOM    147  HA  SER A  10      63.930  68.830  88.000  1.00  0.00           H
ATOM    148  CB  SER A  10      64.680  70.720  87.640  1.00  0.00           C
ATOM    149  HB1 SER A  10      64.700  70.450  86.590  1.00  0.00           H
ATOM    150  HB2 SER A  10      65.670  70.580  88.070  1.00  0.00           H
ATOM    151  OG  SER A  10      64.500  72.090  87.950  1.00  0.00           O
ATOM    152  HG  SER A  10      65.270  72.530  87.560  1.00  0.00           H
ATOM    153  C   SER A  10      63.970  69.870  89.900  1.00  0.00           C
ATOM    154  O   SER A  10      63.190  70.540  90.580  1.00  0.00           O
ATOM    155  N   PRO A  11      64.970  69.140  90.400  1.00  0.00           N
ATOM    156  CD  PRO A  11      65.610  68.070  89.660  1.00  0.00           C
ATOM    157  HD1 PRO A  11      66.030  68.360  88.700  1.00  0.00           H
ATOM    158  HD2 PRO A  11      64.880  67.270  89.550  1.00  0.00           H
ATOM    159  CG  PRO A  11      66.750  67.620  90.570  1.00  0.00           C
ATOM    160  HG1 PRO A  11      67.620  68.270  90.440  1.00  0.00           H
ATOM    161  HG2 PRO A  11      66.960  66.560  90.450  1.00  0.00           H
ATOM    162  CB  PRO A  11      66.200  67.790  91.990  1.00  0.00           C
ATOM    163  HB1 PRO A  11      66.890  67.930  92.810  1.00  0.00           H
ATOM    164  HB2 PRO A  11      65.630  66.910  92.260  1.00  0.00           H
ATOM    165  CA  PRO A  11      65.210  68.950  91.810  1.00  0.00           C
ATOM    166  HA  PRO A  11      64.270  68.660  92.280  1.00  0.00           H
ATOM    167  C   PRO A  11      65.600  70.240  92.530  1.00  0.00           C
ATOM    168  O   PRO A  11      65.110  70.550  93.610  1.00  0.00           O
ATOM    169  N   ALA A  12      66.500  71.020  91.920  1.00  0.00           N
ATOM    170  H   ALA A  12      67.030  70.700  91.130  1.00  0.00           H
ATOM    171  CA  ALA A  12      66.920  72.270  92.530  1.00  0.00           C
ATOM    172  HA  ALA A  12      67.220  71.960  93.530  1.00  0.00           H
ATOM    173  CB  ALA A  12      68.200  72.830  91.910  1.00  0.00           C
ATOM    174  HB1 ALA A  12      67.940  73.490  91.080  1.00  0.00           H
ATOM    175  HB2 ALA A  12      68.690  73.560  92.560  1.00  0.00           H
ATOM    176  HB3 ALA A  12      68.810  72.000  91.550  1.00  0.00           H
ATOM    177  C   ALA A  12      65.850  73.340  92.660  1.00  0.00           C
ATOM    178  O   ALA A  12      65.830  74.030  93.680  1.00  0.00           O
ATOM    179  N   LYS A  13      64.890  73.510  91.750  1.00  0.00           N
ATOM    180  H   LYS A  13      65.080  73.090  90.850  1.00  0.00           H
ATOM    181  CA  LYS A  13      63.650  74.250  91.920  1.00  0.00           C
ATOM    182  HA  LYS A  13      63.880  75.310  92.050  1.00  0.00           H
ATOM    183  CB  LYS A  13      62.850  74.300  90.630  1.00  0.00           C
ATOM    184  HB1 LYS A  13      61.940  74.880  90.800  1.00  0.00           H
ATOM    185  HB2 LYS A  13      62.550  73.290  90.350  1.00  0.00           H
ATOM    186  CG  LYS A  13      63.610  74.860  89.430  1.00  0.00           C
ATOM    187  HG1 LYS A  13      64.540  74.300  89.330  1.00  0.00           H
ATOM    188  HG2 LYS A  13      63.920  75.890  89.610  1.00  0.00           H
ATOM    189  CD  LYS A  13      62.820  74.760  88.120  1.00  0.00           C
ATOM    190  HD1 LYS A  13      61.940  75.370  88.280  1.00  0.00           H
ATOM    191  HD2 LYS A  13      62.490  73.750  87.880  1.00  0.00           H
ATOM    192  CE  LYS A  13      63.530  75.440  86.960  1.00  0.00           C
ATOM    193  HE1 LYS A  13      64.590  75.210  87.060  1.00  0.00           H
ATOM    194  HE2 LYS A  13      63.290  76.500  87.050  1.00  0.00           H
ATOM    195  NZ  LYS A  13      63.080  74.940  85.660  1.00  0.00           N
ATOM    196  HZ1 LYS A  13      62.070  74.880  85.700  1.00  0.00           H
ATOM    197  HZ2 LYS A  13      63.220  75.730  85.050  1.00  0.00           H
ATOM    198  HZ3 LYS A  13      63.560  74.110  85.340  1.00  0.00           H
ATOM    199  C   LYS A  13      62.860  73.660  93.080  1.00  0.00           C
ATOM    200  O   LYS A  13      62.380  74.430  93.900  1.00  0.00           O
ATOM    201  N   ALA A  14      62.610  72.350  93.100  1.00  0.00           N
ATOM    202  H   ALA A  14      63.020  71.720  92.410  1.00  0.00           H
ATOM    203  CA  ALA A  14      61.860  71.710  94.160  1.00  0.00           C
ATOM    204  HA  ALA A  14      60.820  72.040  94.130  1.00  0.00           H
ATOM    205  CB  ALA A  14      61.780  70.210  93.930  1.00  0.00           C
ATOM    206  HB1 ALA A  14      62.800  69.920  94.190  1.00  0.00           H
ATOM    207  HB2 ALA A  14      61.110  69.850  94.720  1.00  0.00           H
ATOM    208  HB3 ALA A  14      61.480  69.960  92.910  1.00  0.00           H
ATOM    209  C   ALA A  14      62.390  71.980  95.570  1.00  0.00           C
ATOM    210  O   ALA A  14      61.610  72.500  96.360  1.00  0.00           O
ATOM    211  N   LYS A  15      63.690  71.930  95.860  1.00  0.00           N
ATOM    212  H   LYS A  15      64.170  71.340  95.200  1.00  0.00           H
ATOM    213  CA  LYS A  15      64.300  72.430  97.080  1.00  0.00           C
ATOM    214  HA  LYS A  15      63.980  71.910  97.980  1.00  0.00           H
ATOM    215  CB  LYS A  15      65.810  72.240  96.910  1.00  0.00           C
ATOM    216  HB1 LYS A  15      66.190  72.910  96.150  1.00  0.00           H
ATOM    217  HB2 LYS A  15      66.070  71.200  96.690  1.00  0.00           H
ATOM    218  CG  LYS A  15      66.530  72.420  98.250  1.00  0.00           C
ATOM    219  HG1 LYS A  15      66.010  71.760  98.940  1.00  0.00           H
ATOM    220  HG2 LYS A  15      66.330  73.420  98.640  1.00  0.00           H
ATOM    221  CD  LYS A  15      68.040  72.230  98.090  1.00  0.00           C
ATOM    222  HD1 LYS A  15      68.420  72.950  97.360  1.00  0.00           H
ATOM    223  HD2 LYS A  15      68.340  71.300  97.600  1.00  0.00           H
ATOM    224  CE  LYS A  15      68.850  72.300  99.380  1.00  0.00           C
ATOM    225  HE1 LYS A  15      69.760  71.710  99.370  1.00  0.00           H
ATOM    226  HE2 LYS A  15      68.290  71.780 100.160  1.00  0.00           H
ATOM    227  NZ  LYS A  15      69.200  73.700  99.620  1.00  0.00           N
ATOM    228  HZ1 LYS A  15      68.410  74.300  99.800  1.00  0.00           H
ATOM    229  HZ2 LYS A  15      69.770  73.800 100.450  1.00  0.00           H
ATOM    230  HZ3 LYS A  15      69.800  74.080  98.910  1.00  0.00           H
ATOM    231  C   LYS A  15      63.960  73.880  97.370  1.00  0.00           C
ATOM    232  O   LYS A  15      63.440  74.190  98.440  1.00  0.00           O
ATOM    233  N   THR A  16      64.160  74.770  96.390  1.00  0.00           N
ATOM    234  H   THR A  16      64.690  74.500  95.570  1.00  0.00           H
ATOM    235  CA  THR A  16      63.880  76.170  96.620  1.00  0.00           C
ATOM    236  HA  THR A  16      64.520  76.500  97.440  1.00  0.00           H
ATOM    237  CB  THR A  16      64.340  77.040  95.460  1.00  0.00           C
ATOM    238  HB  THR A  16      63.750  76.600  94.650  1.00  0.00           H
ATOM    239  CG2 THR A  16      64.140  78.560  95.490  1.00  0.00           C
ATOM    240 1HG2 THR A  16      64.920  79.010  96.100  1.00  0.00           H
ATOM    241 2HG2 THR A  16      64.140  78.880  94.450  1.00  0.00           H
ATOM    242 3HG2 THR A  16      63.110  78.650  95.830  1.00  0.00           H
ATOM    243  OG1 THR A  16      65.710  76.840  95.240  1.00  0.00           O
ATOM    244  HG1 THR A  16      65.840  77.040  94.310  1.00  0.00           H
ATOM    245  C   THR A  16      62.420  76.350  97.030  1.00  0.00           C
ATOM    246  O   THR A  16      62.070  77.240  97.800  1.00  0.00           O
ATOM    247  N   ILE A  17      61.490  75.770  96.260  1.00  0.00           N
ATOM    248  H   ILE A  17      61.740  75.130  95.530  1.00  0.00           H
ATOM    249  CA  ILE A  17      60.050  75.860  96.350  1.00  0.00           C
ATOM    250  HA  ILE A  17      59.680  76.890  96.380  1.00  0.00           H
ATOM    251  CB  ILE A  17      59.390  75.130  95.180  1.00  0.00           C
ATOM    252  HB  ILE A  17      59.960  74.220  95.000  1.00  0.00           H
ATOM    253  CG2 ILE A  17      57.900  74.910  95.420  1.00  0.00           C
ATOM    254 1HG2 ILE A  17      57.770  74.290  96.300  1.00  0.00           H
ATOM    255 2HG2 ILE A  17      57.400  75.860  95.620  1.00  0.00           H
ATOM    256 3HG2 ILE A  17      57.480  74.520  94.490  1.00  0.00           H
ATOM    257  CG1 ILE A  17      59.610  75.990  93.940  1.00  0.00           C
ATOM    258 1HG1 ILE A  17      60.680  76.150  93.860  1.00  0.00           H
ATOM    259 2HG1 ILE A  17      59.130  76.960  94.000  1.00  0.00           H
ATOM    260  CD  ILE A  17      59.090  75.410  92.630  1.00  0.00           C
ATOM    261  HD1 ILE A  17      59.070  76.240  91.930  1.00  0.00           H
ATOM    262  HD2 ILE A  17      59.770  74.610  92.310  1.00  0.00           H
ATOM    263  HD3 ILE A  17      58.050  75.080  92.640  1.00  0.00           H
ATOM    264  C   ILE A  17      59.620  75.350  97.720  1.00  0.00           C
ATOM    265  O   ILE A  17      58.920  76.050  98.460  1.00  0.00           O
ATOM    266  N   ASN A  18      60.040  74.160  98.130  1.00  0.00           N
ATOM    267  H   ASN A  18      60.550  73.550  97.500  1.00  0.00           H
ATOM    268  CA  ASN A  18      59.670  73.580  99.400  1.00  0.00           C
ATOM    269  HA  ASN A  18      58.580  73.580  99.440  1.00  0.00           H
ATOM    270  CB  ASN A  18      60.050  72.110  99.250  1.00  0.00           C
ATOM    271  HB1 ASN A  18      61.130  72.040  99.080  1.00  0.00           H
ATOM    272  HB2 ASN A  18      59.530  71.650  98.420  1.00  0.00           H
ATOM    273  CG  ASN A  18      59.690  71.370 100.530  1.00  0.00           C
ATOM    274  OD1 ASN A  18      58.580  71.340 101.060  1.00  0.00           O
ATOM    275  ND2 ASN A  18      60.510  70.420 100.980  1.00  0.00           N
ATOM    276 1HD2 ASN A  18      61.480  70.330 100.710  1.00  0.00           H
ATOM    277 2HD2 ASN A  18      60.080  69.870 101.710  1.00  0.00           H
ATOM    278  C   ASN A  18      60.220  74.240 100.660  1.00  0.00           C
ATOM    279  O   ASN A  18      59.500  74.250 101.660  1.00  0.00           O
ATOM    280  N   LYS A  19      61.360  74.930 100.560  1.00  0.00           N
ATOM    281  H   LYS A  19      61.840  74.850  99.670  1.00  0.00           H
ATOM    282  CA  LYS A  19      61.840  75.830 101.590  1.00  0.00           C
ATOM    283  HA  LYS A  19      62.020  75.310 102.520  1.00  0.00           H
ATOM    284  CB  LYS A  19      63.130  76.440 101.050  1.00  0.00           C
ATOM    285  HB1 LYS A  19      62.900  77.070 100.180  1.00  0.00           H
ATOM    286  HB2 LYS A  19      63.800  75.660 100.680  1.00  0.00           H
ATOM    287  CG  LYS A  19      63.940  77.260 102.050  1.00  0.00           C
ATOM    288  HG1 LYS A  19      63.260  78.050 102.390  1.00  0.00           H
ATOM    289  HG2 LYS A  19      64.740  77.750 101.490  1.00  0.00           H
ATOM    290  CD  LYS A  19      64.400  76.440 103.250  1.00  0.00           C
ATOM    291  HD1 LYS A  19      64.910  75.530 102.940  1.00  0.00           H
ATOM    292  HD2 LYS A  19      63.570  76.090 103.860  1.00  0.00           H
ATOM    293  CE  LYS A  19      65.350  77.230 104.150  1.00  0.00           C
ATOM    294  HE1 LYS A  19      64.870  78.150 104.490  1.00  0.00           H
ATOM    295  HE2 LYS A  19      66.160  77.540 103.500  1.00  0.00           H
ATOM    296  NZ  LYS A  19      65.780  76.410 105.300  1.00  0.00           N
ATOM    297  HZ1 LYS A  19      65.140  76.040 105.990  1.00  0.00           H
ATOM    298  HZ2 LYS A  19      66.100  75.530 104.920  1.00  0.00           H
ATOM    299  HZ3 LYS A  19      66.510  76.840 105.850  1.00  0.00           H
ATOM    300  C   LYS A  19      60.860  76.930 101.970  1.00  0.00           C
ATOM    301  O   LYS A  19      60.640  77.200 103.150  1.00  0.00           O
ATOM    302  N   TYR A  20      60.300  77.560 100.940  1.00  0.00           N
ATOM    303  H   TYR A  20      60.460  77.250  99.990  1.00  0.00           H
ATOM    304  CA  TYR A  20      59.610  78.840 100.990  1.00  0.00           C
ATOM    305  HA  TYR A  20      59.630  79.210 102.010  1.00  0.00           H
ATOM    306  CB  TYR A  20      60.290  79.930 100.160  1.00  0.00           C
ATOM    307  HB1 TYR A  20      59.750  80.870 100.160  1.00  0.00           H
ATOM    308  HB2 TYR A  20      60.320  79.570  99.140  1.00  0.00           H
ATOM    309  CG  TYR A  20      61.720  80.230 100.540  1.00  0.00           C
ATOM    310  CD1 TYR A  20      61.970  80.680 101.840  1.00  0.00           C
ATOM    311  HD1 TYR A  20      61.190  80.800 102.580  1.00  0.00           H
ATOM    312  CE1 TYR A  20      63.260  80.960 102.290  1.00  0.00           C
ATOM    313  HE1 TYR A  20      63.440  81.360 103.280  1.00  0.00           H
ATOM    314  CZ  TYR A  20      64.350  80.660 101.450  1.00  0.00           C
ATOM    315  OH  TYR A  20      65.610  81.000 101.850  1.00  0.00           O
ATOM    316  HH  TYR A  20      66.250  80.910 101.140  1.00  0.00           H
ATOM    317  CE2 TYR A  20      64.130  80.110 100.170  1.00  0.00           C
ATOM    318  HE2 TYR A  20      64.930  79.770  99.520  1.00  0.00           H
ATOM    319  CD2 TYR A  20      62.820  79.950  99.720  1.00  0.00           C
ATOM    320  HD2 TYR A  20      62.620  79.540  98.740  1.00  0.00           H
ATOM    321  C   TYR A  20      58.100  78.810 100.780  1.00  0.00           C
ATOM    322  O   TYR A  20      57.400  79.680 101.310  1.00  0.00           O
ATOM    323  N   LEU A  21      57.520  77.760 100.200  1.00  0.00           N
ATOM    324  H   LEU A  21      58.070  77.080  99.690  1.00  0.00           H
ATOM    325  CA  LEU A  21      56.090  77.590 100.060  1.00  0.00           C
ATOM    326  HA  LEU A  21      55.710  78.330  99.350  1.00  0.00           H
ATOM    327  CB  LEU A  21      55.920  76.220  99.410  1.00  0.00           C
ATOM    328  HB1 LEU A  21      56.370  75.440 100.030  1.00  0.00           H
ATOM    329  HB2 LEU A  21      56.500  76.280  98.490  1.00  0.00           H
ATOM    330  CG  LEU A  21      54.460  75.810  99.260  1.00  0.00           C
ATOM    331  HG  LEU A  21      53.960  75.900 100.230  1.00  0.00           H
ATOM    332  CD1 LEU A  21      53.620  76.670  98.330  1.00  0.00           C
ATOM    333 1HD1 LEU A  21      53.450  77.670  98.750  1.00  0.00           H
ATOM    334 2HD1 LEU A  21      54.120  76.710  97.360  1.00  0.00           H
ATOM    335 3HD1 LEU A  21      52.650  76.210  98.130  1.00  0.00           H
ATOM    336  CD2 LEU A  21      54.350  74.400  98.690  1.00  0.00           C
ATOM    337 1HD2 LEU A  21      53.300  74.120  98.690  1.00  0.00           H
ATOM    338 2HD2 LEU A  21      54.630  74.450  97.640  1.00  0.00           H
ATOM    339 3HD2 LEU A  21      54.950  73.650  99.210  1.00  0.00           H
ATOM    340  C   LEU A  21      55.270  77.770 101.330  1.00  0.00           C
ATOM    341  O   LEU A  21      55.640  77.130 102.320  1.00  0.00           O
ATOM    342  N   GLY A  22      54.210  78.570 101.350  1.00  0.00           N
ATOM    343  H   GLY A  22      53.910  78.940 100.460  1.00  0.00           H
ATOM    344  CA  GLY A  22      53.340  78.770 102.490  1.00  0.00           C
ATOM    345  HA1 GLY A  22      52.960  79.790 102.550  1.00  0.00           H
ATOM    346  HA2 GLY A  22      53.800  78.500 103.440  1.00  0.00           H
ATOM    347  C   GLY A  22      52.010  78.020 102.510  1.00  0.00           C
ATOM    348  O   GLY A  22      51.040  78.690 102.850  1.00  0.00           O
ATOM    349  N   SER A  23      51.920  76.750 102.120  1.00  0.00           N
ATOM    350  H   SER A  23      52.800  76.350 101.800  1.00  0.00           H
ATOM    351  CA  SER A  23      50.700  75.970 102.000  1.00  0.00           C
ATOM    352  HA  SER A  23      49.910  76.350 102.640  1.00  0.00           H
ATOM    353  CB  SER A  23      50.190  76.000 100.560  1.00  0.00           C
ATOM    354  HB1 SER A  23      49.140  75.710 100.480  1.00  0.00           H
ATOM    355  HB2 SER A  23      50.780  75.260 100.020  1.00  0.00           H
ATOM    356  OG  SER A  23      50.260  77.310 100.030  1.00  0.00           O
ATOM    357  HG  SER A  23      49.690  77.920 100.490  1.00  0.00           H
ATOM    358  C   SER A  23      51.100  74.550 102.360  1.00  0.00           C
ATOM    359  O   SER A  23      52.220  74.100 102.110  1.00  0.00           O
ATOM    360  N   ASP A  24      50.130  73.750 102.820  1.00  0.00           N
ATOM    361  H   ASP A  24      49.270  74.270 102.900  1.00  0.00           H
ATOM    362  CA  ASP A  24      50.270  72.440 103.420  1.00  0.00           C
ATOM    363  HA  ASP A  24      51.210  72.310 103.960  1.00  0.00           H
ATOM    364  CB  ASP A  24      49.120  72.280 104.400  1.00  0.00           C
ATOM    365  HB1 ASP A  24      48.170  72.190 103.870  1.00  0.00           H
ATOM    366  HB2 ASP A  24      49.000  73.130 105.070  1.00  0.00           H
ATOM    367  CG  ASP A  24      49.190  70.980 105.190  1.00  0.00           C
ATOM    368  OD1 ASP A  24      50.300  70.550 105.550  1.00  0.00           O
ATOM    369  OD2 ASP A  24      48.160  70.270 105.280  1.00  0.00           O
ATOM    370  C   ASP A  24      50.260  71.400 102.310  1.00  0.00           C
ATOM    371  O   ASP A  24      49.610  70.360 102.300  1.00  0.00           O
ATOM    372  N   TYR A  25      51.070  71.630 101.270  1.00  0.00           N
ATOM    373  H   TYR A  25      51.700  72.410 101.380  1.00  0.00           H
ATOM    374  CA  TYR A  25      51.170  70.800 100.090  1.00  0.00           C
ATOM    375  HA  TYR A  25      50.240  70.250  99.920  1.00  0.00           H
ATOM    376  CB  TYR A  25      51.300  71.720  98.880  1.00  0.00           C
ATOM    377  HB1 TYR A  25      51.380  71.250  97.910  1.00  0.00           H
ATOM    378  HB2 TYR A  25      52.220  72.300  98.930  1.00  0.00           H
ATOM    379  CG  TYR A  25      50.160  72.690  98.630  1.00  0.00           C
ATOM    380  CD1 TYR A  25      50.320  73.590  97.580  1.00  0.00           C
ATOM    381  HD1 TYR A  25      51.200  73.610  96.960  1.00  0.00           H
ATOM    382  CE1 TYR A  25      49.270  74.440  97.190  1.00  0.00           C
ATOM    383  HE1 TYR A  25      49.390  75.020  96.290  1.00  0.00           H
ATOM    384  CZ  TYR A  25      48.120  74.510  98.000  1.00  0.00           C
ATOM    385  OH  TYR A  25      47.070  75.310  97.660  1.00  0.00           O
ATOM    386  HH  TYR A  25      46.450  75.450  98.380  1.00  0.00           H
ATOM    387  CE2 TYR A  25      47.950  73.700  99.140  1.00  0.00           C
ATOM    388  HE2 TYR A  25      47.080  73.800  99.770  1.00  0.00           H
ATOM    389  CD2 TYR A  25      48.970  72.760  99.360  1.00  0.00           C
ATOM    390  HD2 TYR A  25      48.830  72.120 100.220  1.00  0.00           H
ATOM    391  C   TYR A  25      52.390  69.900 100.090  1.00  0.00           C
ATOM    392  O   TYR A  25      53.430  70.230 100.670  1.00  0.00           O
ATOM    393  N   VAL A  26      52.270  68.760  99.400  1.00  0.00           N
ATOM    394  H   VAL A  26      51.410  68.420  99.000  1.00  0.00           H
ATOM    395  CA  VAL A  26      53.410  67.900  99.160  1.00  0.00           C
ATOM    396  HA  VAL A  26      54.070  68.010 100.020  1.00  0.00           H
ATOM    397  CB  VAL A  26      53.030  66.430  98.980  1.00  0.00           C
ATOM    398  HB  VAL A  26      52.330  66.330  98.150  1.00  0.00           H
ATOM    399  CG1 VAL A  26      54.170  65.480  98.610  1.00  0.00           C
ATOM    400 1HG1 VAL A  26      54.660  65.790  97.690  1.00  0.00           H
ATOM    401 2HG1 VAL A  26      54.950  65.510  99.370  1.00  0.00           H
ATOM    402 3HG1 VAL A  26      53.870  64.430  98.620  1.00  0.00           H
ATOM    403  CG2 VAL A  26      52.400  66.030 100.300  1.00  0.00           C
ATOM    404 1HG2 VAL A  26      51.460  66.550 100.450  1.00  0.00           H
ATOM    405 2HG2 VAL A  26      52.230  64.960 100.480  1.00  0.00           H
ATOM    406 3HG2 VAL A  26      53.050  66.340 101.120  1.00  0.00           H
ATOM    407  C   VAL A  26      54.210  68.390  97.960  1.00  0.00           C
ATOM    408  O   VAL A  26      53.650  68.550  96.880  1.00  0.00           O
ATOM    409  N   VAL A  27      55.530  68.510  98.130  1.00  0.00           N
ATOM    410  H   VAL A  27      56.010  68.370  99.010  1.00  0.00           H
ATOM    411  CA  VAL A  27      56.450  68.870  97.080  1.00  0.00           C
ATOM    412  HA  VAL A  27      55.880  68.970  96.150  1.00  0.00           H
ATOM    413  CB  VAL A  27      57.160  70.200  97.310  1.00  0.00           C
ATOM    414  HB  VAL A  27      57.950  70.070  98.060  1.00  0.00           H
ATOM    415  CG1 VAL A  27      57.940  70.600  96.060  1.00  0.00           C
ATOM    416 1HG1 VAL A  27      58.400  71.570  96.270  1.00  0.00           H
ATOM    417 2HG1 VAL A  27      58.760  69.910  95.910  1.00  0.00           H
ATOM    418 3HG1 VAL A  27      57.270  70.730  95.210  1.00  0.00           H
ATOM    419  CG2 VAL A  27      56.220  71.250  97.890  1.00  0.00           C
ATOM    420 1HG2 VAL A  27      56.710  72.220  97.920  1.00  0.00           H
ATOM    421 2HG2 VAL A  27      55.360  71.450  97.250  1.00  0.00           H
ATOM    422 3HG2 VAL A  27      55.890  71.180  98.920  1.00  0.00           H
ATOM    423  C   VAL A  27      57.410  67.760  96.640  1.00  0.00           C
ATOM    424  O   VAL A  27      58.010  67.060  97.460  1.00  0.00           O
ATOM    425  N   LYS A  28      57.530  67.590  95.320  1.00  0.00           N
ATOM    426  H   LYS A  28      56.980  68.250  94.800  1.00  0.00           H
ATOM    427  CA  LYS A  28      58.160  66.500  94.600  1.00  0.00           C
ATOM    428  HA  LYS A  28      58.990  66.150  95.210  1.00  0.00           H
ATOM    429  CB  LYS A  28      57.240  65.340  94.240  1.00  0.00           C
ATOM    430  HB1 LYS A  28      57.900  64.570  93.850  1.00  0.00           H
ATOM    431  HB2 LYS A  28      56.540  65.690  93.480  1.00  0.00           H
ATOM    432  CG  LYS A  28      56.400  64.630  95.300  1.00  0.00           C
ATOM    433  HG1 LYS A  28      55.580  65.270  95.640  1.00  0.00           H
ATOM    434  HG2 LYS A  28      57.000  64.520  96.200  1.00  0.00           H
ATOM    435  CD  LYS A  28      55.900  63.250  94.910  1.00  0.00           C
ATOM    436  HD1 LYS A  28      56.720  62.530  94.930  1.00  0.00           H
ATOM    437  HD2 LYS A  28      55.460  63.470  93.940  1.00  0.00           H
ATOM    438  CE  LYS A  28      54.860  62.840  95.950  1.00  0.00           C
ATOM    439  HE1 LYS A  28      54.110  63.630  96.100  1.00  0.00           H
ATOM    440  HE2 LYS A  28      55.340  62.730  96.920  1.00  0.00           H
ATOM    441  NZ  LYS A  28      54.190  61.590  95.570  1.00  0.00           N
ATOM    442  HZ1 LYS A  28      54.840  60.820  95.580  1.00  0.00           H
ATOM    443  HZ2 LYS A  28      53.520  61.270  96.250  1.00  0.00           H
ATOM    444  HZ3 LYS A  28      53.680  61.770  94.720  1.00  0.00           H
ATOM    445  C   LYS A  28      58.710  67.020  93.280  1.00  0.00           C
ATOM    446  O   LYS A  28      57.970  67.790  92.670  1.00  0.00           O
ATOM    447  N   SER A  29      59.890  66.610  92.810  1.00  0.00           N
ATOM    448  H   SER A  29      60.440  65.950  93.350  1.00  0.00           H
ATOM    449  CA  SER A  29      60.210  66.870  91.430  1.00  0.00           C
ATOM    450  HA  SER A  29      59.620  67.720  91.060  1.00  0.00           H
ATOM    451  CB  SER A  29      61.690  67.200  91.280  1.00  0.00           C
ATOM    452  HB1 SER A  29      61.810  68.130  91.850  1.00  0.00           H
ATOM    453  HB2 SER A  29      61.980  67.320  90.240  1.00  0.00           H
ATOM    454  OG  SER A  29      62.430  66.230  91.990  1.00  0.00           O
ATOM    455  HG  SER A  29      62.490  66.470  92.910  1.00  0.00           H
ATOM    456  C   SER A  29      59.840  65.740  90.480  1.00  0.00           C
ATOM    457  O   SER A  29      59.830  64.570  90.880  1.00  0.00           O
ATOM    458  N   SER A  30      59.560  66.000  89.210  1.00  0.00           N
ATOM    459  H   SER A  30      59.370  66.950  88.920  1.00  0.00           H
ATOM    460  CA  SER A  30      59.630  64.980  88.180  1.00  0.00           C
ATOM    461  HA  SER A  30      59.940  64.000  88.540  1.00  0.00           H
ATOM    462  CB  SER A  30      58.270  64.720  87.530  1.00  0.00           C
ATOM    463  HB1 SER A  30      58.100  65.520  86.810  1.00  0.00           H
ATOM    464  HB2 SER A  30      57.520  64.590  88.310  1.00  0.00           H
ATOM    465  OG  SER A  30      58.330  63.430  86.960  1.00  0.00           O
ATOM    466  HG  SER A  30      58.970  63.480  86.240  1.00  0.00           H
ATOM    467  C   SER A  30      60.590  65.540  87.140  1.00  0.00           C
ATOM    468  O   SER A  30      60.240  66.250  86.200  1.00  0.00           O
ATOM    469  N   VAL A  31      61.870  65.190  87.240  1.00  0.00           N
ATOM    470  H   VAL A  31      62.080  64.600  88.040  1.00  0.00           H
ATOM    471  CA  VAL A  31      63.020  65.650  86.480  1.00  0.00           C
ATOM    472  HA  VAL A  31      63.020  66.720  86.670  1.00  0.00           H
ATOM    473  CB  VAL A  31      64.180  64.990  87.210  1.00  0.00           C
ATOM    474  HB  VAL A  31      64.080  65.070  88.290  1.00  0.00           H
ATOM    475  CG1 VAL A  31      64.220  63.500  86.870  1.00  0.00           C
ATOM    476 1HG1 VAL A  31      63.310  62.920  87.050  1.00  0.00           H
ATOM    477 2HG1 VAL A  31      64.530  63.370  85.840  1.00  0.00           H
ATOM    478 3HG1 VAL A  31      64.990  63.120  87.550  1.00  0.00           H
ATOM    479  CG2 VAL A  31      65.550  65.470  86.760  1.00  0.00           C
ATOM    480 1HG2 VAL A  31      65.730  66.500  87.060  1.00  0.00           H
ATOM    481 2HG2 VAL A  31      66.290  64.950  87.370  1.00  0.00           H
ATOM    482 3HG2 VAL A  31      65.690  65.350  85.680  1.00  0.00           H
ATOM    483  C   VAL A  31      62.930  65.390  84.990  1.00  0.00           C
ATOM    484  O   VAL A  31      62.870  64.260  84.510  1.00  0.00           O
ATOM    485  N   GLY A  32      62.570  66.490  84.320  1.00  0.00           N
ATOM    486  H   GLY A  32      62.190  67.280  84.820  1.00  0.00           H
ATOM    487  CA  GLY A  32      62.480  66.630  82.880  1.00  0.00           C
ATOM    488  HA1 GLY A  32      63.420  66.360  82.390  1.00  0.00           H
ATOM    489  HA2 GLY A  32      62.250  67.620  82.480  1.00  0.00           H
ATOM    490  C   GLY A  32      61.340  65.820  82.280  1.00  0.00           C
ATOM    491  O   GLY A  32      60.370  65.520  82.960  1.00  0.00           O
ATOM    492  N   HIE A  33      61.480  65.450  81.000  1.00  0.00           N
ATOM    493  H   HIE A  33      62.270  65.840  80.510  1.00  0.00           H
ATOM    494  CA  HIE A  33      60.430  64.850  80.200  1.00  0.00           C
ATOM    495  HA  HIE A  33      59.450  65.210  80.490  1.00  0.00           H
ATOM    496  CB  HIE A  33      60.630  65.190  78.720  1.00  0.00           C
ATOM    497  HB1 HIE A  33      61.420  64.620  78.230  1.00  0.00           H
ATOM    498  HB2 HIE A  33      61.120  66.150  78.580  1.00  0.00           H
ATOM    499  CG  HIE A  33      59.450  65.010  77.800  1.00  0.00           C
ATOM    500  ND1 HIE A  33      58.640  63.890  77.670  1.00  0.00           N
ATOM    501  CE1 HIE A  33      57.910  64.130  76.580  1.00  0.00           C
ATOM    502  HE1 HIE A  33      57.130  63.510  76.170  1.00  0.00           H
ATOM    503  NE2 HIE A  33      58.210  65.330  76.040  1.00  0.00           N
ATOM    504  HE2 HIE A  33      57.960  65.690  75.140  1.00  0.00           H
ATOM    505  CD2 HIE A  33      59.190  65.920  76.810  1.00  0.00           C
ATOM    506  HD2 HIE A  33      59.660  66.870  76.630  1.00  0.00           H
ATOM    507  C   HIE A  33      60.340  63.360  80.480  1.00  0.00           C
ATOM    508  O   HIE A  33      61.350  62.750  80.830  1.00  0.00           O
ATOM    509  N   ILE A  34      59.140  62.800  80.320  1.00  0.00           N
ATOM    510  H   ILE A  34      58.450  63.400  79.880  1.00  0.00           H
ATOM    511  CA  ILE A  34      58.750  61.500  80.810  1.00  0.00           C
ATOM    512  HA  ILE A  34      59.490  61.180  81.560  1.00  0.00           H
ATOM    513  CB  ILE A  34      57.350  61.520  81.430  1.00  0.00           C
ATOM    514  HB  ILE A  34      57.130  60.560  81.880  1.00  0.00           H
ATOM    515  CG2 ILE A  34      57.400  62.430  82.650  1.00  0.00           C
ATOM    516 1HG2 ILE A  34      58.210  62.170  83.330  1.00  0.00           H
ATOM    517 2HG2 ILE A  34      57.570  63.450  82.330  1.00  0.00           H
ATOM    518 3HG2 ILE A  34      56.430  62.370  83.150  1.00  0.00           H
ATOM    519  CG1 ILE A  34      56.270  61.920  80.430  1.00  0.00           C
ATOM    520 1HG1 ILE A  34      56.560  61.470  79.480  1.00  0.00           H
ATOM    521 2HG1 ILE A  34      56.290  63.010  80.490  1.00  0.00           H
ATOM    522  CD  ILE A  34      54.910  61.330  80.800  1.00  0.00           C
ATOM    523  HD1 ILE A  34      54.540  61.840  81.690  1.00  0.00           H
ATOM    524  HD2 ILE A  34      54.250  61.470  79.940  1.00  0.00           H
ATOM    525  HD3 ILE A  34      54.900  60.240  80.850  1.00  0.00           H
ATOM    526  C   ILE A  34      58.940  60.420  79.760  1.00  0.00           C
ATOM    527  O   ILE A  34      59.060  59.240  80.110  1.00  0.00           O
ATOM    528  N   ARG A  35      59.250  60.790  78.520  1.00  0.00           N
ATOM    529  H   ARG A  35      59.270  61.790  78.400  1.00  0.00           H
ATOM    530  CA  ARG A  35      59.250  59.900  77.370  1.00  0.00           C
ATOM    531  HA  ARG A  35      59.430  58.860  77.640  1.00  0.00           H
ATOM    532  CB  ARG A  35      57.890  60.050  76.690  1.00  0.00           C
ATOM    533  HB1 ARG A  35      57.990  59.770  75.640  1.00  0.00           H
ATOM    534  HB2 ARG A  35      57.470  61.040  76.880  1.00  0.00           H
ATOM    535  CG  ARG A  35      56.780  59.150  77.240  1.00  0.00           C
ATOM    536  HG1 ARG A  35      56.710  59.010  78.310  1.00  0.00           H
ATOM    537  HG2 ARG A  35      56.870  58.160  76.780  1.00  0.00           H
ATOM    538  CD  ARG A  35      55.450  59.820  76.910  1.00  0.00           C
ATOM    539  HD1 ARG A  35      55.530  60.100  75.860  1.00  0.00           H
ATOM    540  HD2 ARG A  35      55.460  60.770  77.430  1.00  0.00           H
ATOM    541  NE  ARG A  35      54.190  59.150  77.270  1.00  0.00           N
ATOM    542  HE  ARG A  35      54.290  58.250  77.720  1.00  0.00           H
ATOM    543  CZ  ARG A  35      52.930  59.570  77.160  1.00  0.00           C
ATOM    544  NH1 ARG A  35      52.620  60.830  76.830  1.00  0.00           N
ATOM    545 1HH1 ARG A  35      53.360  61.490  76.620  1.00  0.00           H
ATOM    546 2HH1 ARG A  35      51.710  61.100  76.480  1.00  0.00           H
ATOM    547  NH2 ARG A  35      51.950  58.650  77.150  1.00  0.00           N
ATOM    548 1HH2 ARG A  35      52.220  57.680  77.100  1.00  0.00           H
ATOM    549 2HH2 ARG A  35      51.020  58.950  76.900  1.00  0.00           H
ATOM    550  C   ARG A  35      60.390  60.270  76.440  1.00  0.00           C
ATOM    551  O   ARG A  35      60.880  61.400  76.430  1.00  0.00           O
ATOM    552  N   ASP A  36      60.830  59.300  75.630  1.00  0.00           N
ATOM    553  H   ASP A  36      60.420  58.380  75.640  1.00  0.00           H
ATOM    554  CA  ASP A  36      61.940  59.500  74.720  1.00  0.00           C
ATOM    555  HA  ASP A  36      62.300  60.530  74.740  1.00  0.00           H
ATOM    556  CB  ASP A  36      63.030  58.600  75.290  1.00  0.00           C
ATOM    557  HB1 ASP A  36      62.820  57.560  75.050  1.00  0.00           H
ATOM    558  HB2 ASP A  36      63.070  58.670  76.380  1.00  0.00           H
ATOM    559  CG  ASP A  36      64.410  58.830  74.680  1.00  0.00           C
ATOM    560  OD1 ASP A  36      64.710  59.880  74.060  1.00  0.00           O
ATOM    561  OD2 ASP A  36      65.300  57.980  74.870  1.00  0.00           O
ATOM    562  C   ASP A  36      61.610  59.190  73.270  1.00  0.00           C
ATOM    563  O   ASP A  36      60.600  58.550  72.980  1.00  0.00           O
ATOM    564  N   LEU A  37      62.500  59.560  72.350  1.00  0.00           N
ATOM    565  H   LEU A  37      63.300  60.050  72.720  1.00  0.00           H
ATOM    566  CA  LEU A  37      62.310  59.660  70.920  1.00  0.00           C
ATOM    567  HA  LEU A  37      61.250  59.820  70.720  1.00  0.00           H
ATOM    568  CB  LEU A  37      62.920  60.950  70.380  1.00  0.00           C
ATOM    569  HB1 LEU A  37      63.880  60.640  69.970  1.00  0.00           H
ATOM    570  HB2 LEU A  37      63.190  61.680  71.150  1.00  0.00           H
ATOM    571  CG  LEU A  37      62.070  61.730  69.380  1.00  0.00           C
ATOM    572  HG  LEU A  37      61.700  61.040  68.620  1.00  0.00           H
ATOM    573  CD1 LEU A  37      60.900  62.420  70.080  1.00  0.00           C
ATOM    574 1HD1 LEU A  37      61.220  63.190  70.780  1.00  0.00           H
ATOM    575 2HD1 LEU A  37      60.300  62.720  69.230  1.00  0.00           H
ATOM    576 3HD1 LEU A  37      60.400  61.680  70.710  1.00  0.00           H
ATOM    577  CD2 LEU A  37      62.880  62.860  68.740  1.00  0.00           C
ATOM    578 1HD2 LEU A  37      63.490  63.430  69.430  1.00  0.00           H
ATOM    579 2HD2 LEU A  37      63.540  62.360  68.020  1.00  0.00           H
ATOM    580 3HD2 LEU A  37      62.230  63.540  68.190  1.00  0.00           H
ATOM    581  C   LEU A  37      62.710  58.510  70.010  1.00  0.00           C
ATOM    582  O   LEU A  37      62.500  58.630  68.800  1.00  0.00           O
ATOM    583  N   PRO A  38      63.180  57.320  70.390  1.00  0.00           N
ATOM    584  CD  PRO A  38      63.200  56.690  71.690  1.00  0.00           C
ATOM    585  HD1 PRO A  38      62.260  56.750  72.240  1.00  0.00           H
ATOM    586  HD2 PRO A  38      63.910  57.280  72.270  1.00  0.00           H
ATOM    587  CG  PRO A  38      63.720  55.260  71.580  1.00  0.00           C
ATOM    588  HG1 PRO A  38      62.890  54.560  71.660  1.00  0.00           H
ATOM    589  HG2 PRO A  38      64.550  55.170  72.280  1.00  0.00           H
ATOM    590  CB  PRO A  38      64.290  55.240  70.160  1.00  0.00           C
ATOM    591  HB1 PRO A  38      64.200  54.210  69.810  1.00  0.00           H
ATOM    592  HB2 PRO A  38      65.330  55.560  70.130  1.00  0.00           H
ATOM    593  CA  PRO A  38      63.450  56.270  69.420  1.00  0.00           C
ATOM    594  HA  PRO A  38      64.030  56.580  68.550  1.00  0.00           H
ATOM    595  C   PRO A  38      62.210  55.600  68.840  1.00  0.00           C
ATOM    596  O   PRO A  38      61.190  55.530  69.520  1.00  0.00           O
ATOM    597  N   THR A  39      62.350  54.990  67.660  1.00  0.00           N
ATOM    598  H   THR A  39      63.280  55.010  67.280  1.00  0.00           H
ATOM    599  CA  THR A  39      61.290  54.430  66.840  1.00  0.00           C
ATOM    600  HA  THR A  39      60.410  54.640  67.440  1.00  0.00           H
ATOM    601  CB  THR A  39      61.250  55.160  65.500  1.00  0.00           C
ATOM    602  HB  THR A  39      60.570  54.660  64.820  1.00  0.00           H
ATOM    603  CG2 THR A  39      60.720  56.590  65.580  1.00  0.00           C
ATOM    604 1HG2 THR A  39      59.740  56.660  66.050  1.00  0.00           H
ATOM    605 2HG2 THR A  39      61.460  57.060  66.230  1.00  0.00           H
ATOM    606 3HG2 THR A  39      60.720  57.080  64.600  1.00  0.00           H
ATOM    607  OG1 THR A  39      62.560  55.160  64.970  1.00  0.00           O
ATOM    608  HG1 THR A  39      62.340  54.970  64.050  1.00  0.00           H
ATOM    609  C   THR A  39      61.370  52.940  66.520  1.00  0.00           C
ATOM    610  O   THR A  39      62.420  52.320  66.720  1.00  0.00           O
ATOM    611  N   SER A  40      60.300  52.380  65.950  1.00  0.00           N
ATOM    612  H   SER A  40      59.520  53.020  65.900  1.00  0.00           H
ATOM    613  CA  SER A  40      60.140  50.950  65.780  1.00  0.00           C
ATOM    614  HA  SER A  40      60.290  50.520  66.770  1.00  0.00           H
ATOM    615  CB  SER A  40      58.680  50.690  65.440  1.00  0.00           C
ATOM    616  HB1 SER A  40      57.960  50.880  66.230  1.00  0.00           H
ATOM    617  HB2 SER A  40      58.410  49.710  65.050  1.00  0.00           H
ATOM    618  OG  SER A  40      58.380  51.550  64.360  1.00  0.00           O
ATOM    619  HG  SER A  40      57.480  51.490  64.020  1.00  0.00           H
ATOM    620  C   SER A  40      61.080  50.240  64.810  1.00  0.00           C
ATOM    621  O   SER A  40      61.510  49.110  64.990  1.00  0.00           O
ATOM    622  N   GLY A  41      61.510  50.930  63.760  1.00  0.00           N
ATOM    623  H   GLY A  41      61.110  51.830  63.520  1.00  0.00           H
ATOM    624  CA  GLY A  41      62.450  50.450  62.760  1.00  0.00           C
ATOM    625  HA1 GLY A  41      62.240  51.070  61.890  1.00  0.00           H
ATOM    626  HA2 GLY A  41      62.100  49.420  62.630  1.00  0.00           H
ATOM    627  C   GLY A  41      63.930  50.290  63.070  1.00  0.00           C
ATOM    628  O   GLY A  41      64.800  50.220  62.200  1.00  0.00           O
ATOM    629  N   SER A  42      64.290  50.190  64.350  1.00  0.00           N
ATOM    630  H   SER A  42      63.500  50.070  64.970  1.00  0.00           H
ATOM    631  CA  SER A  42      65.520  49.730  64.960  1.00  0.00           C
ATOM    632  HA  SER A  42      65.460  50.110  65.980  1.00  0.00           H
ATOM    633  CB  SER A  42      65.510  48.210  65.110  1.00  0.00           C
ATOM    634  HB1 SER A  42      66.390  47.870  65.650  1.00  0.00           H
ATOM    635  HB2 SER A  42      65.650  47.660  64.180  1.00  0.00           H
ATOM    636  OG  SER A  42      64.360  47.840  65.840  1.00  0.00           O
ATOM    637  HG  SER A  42      63.640  47.850  65.220  1.00  0.00           H
ATOM    638  C   SER A  42      66.770  50.300  64.310  1.00  0.00           C
ATOM    639  O   SER A  42      67.670  49.590  63.860  1.00  0.00           O
ATOM    640  N   ALA A  43      66.820  51.630  64.380  1.00  0.00           N
ATOM    641  H   ALA A  43      65.950  52.090  64.580  1.00  0.00           H
ATOM    642  CA  ALA A  43      68.040  52.380  64.140  1.00  0.00           C
ATOM    643  HA  ALA A  43      68.750  51.790  63.560  1.00  0.00           H
ATOM    644  CB  ALA A  43      67.710  53.580  63.260  1.00  0.00           C
ATOM    645  HB1 ALA A  43      67.550  53.270  62.230  1.00  0.00           H
ATOM    646  HB2 ALA A  43      66.780  54.010  63.620  1.00  0.00           H
ATOM    647  HB3 ALA A  43      68.490  54.340  63.200  1.00  0.00           H
ATOM    648  C   ALA A  43      68.670  52.680  65.490  1.00  0.00           C
ATOM    649  O   ALA A  43      69.900  52.770  65.570  1.00  0.00           O
ATOM    650  N   ALA A  44      67.760  53.010  66.400  1.00  0.00           N
ATOM    651  H   ALA A  44      66.790  52.810  66.200  1.00  0.00           H
ATOM    652  CA  ALA A  44      68.010  53.220  67.810  1.00  0.00           C
ATOM    653  HA  ALA A  44      69.020  53.620  67.900  1.00  0.00           H
ATOM    654  CB  ALA A  44      67.010  54.180  68.440  1.00  0.00           C
ATOM    655  HB1 ALA A  44      67.270  54.520  69.440  1.00  0.00           H
ATOM    656  HB2 ALA A  44      66.780  55.030  67.800  1.00  0.00           H
ATOM    657  HB3 ALA A  44      66.070  53.640  68.550  1.00  0.00           H
ATOM    658  C   ALA A  44      68.220  51.910  68.570  1.00  0.00           C
ATOM    659  O   ALA A  44      68.090  50.860  67.950  1.00  0.00           O
ATOM    660  N   LYS A  45      68.590  51.950  69.850  1.00  0.00           N
ATOM    661  H   LYS A  45      68.920  52.830  70.230  1.00  0.00           H
ATOM    662  CA  LYS A  45      68.930  50.720  70.540  1.00  0.00           C
ATOM    663  HA  LYS A  45      69.530  50.010  69.960  1.00  0.00           H
ATOM    664  CB  LYS A  45      69.580  51.040  71.890  1.00  0.00           C
ATOM    665  HB1 LYS A  45      68.950  51.470  72.670  1.00  0.00           H
ATOM    666  HB2 LYS A  45      70.350  51.790  71.700  1.00  0.00           H
ATOM    667  CG  LYS A  45      70.400  49.900  72.470  1.00  0.00           C
ATOM    668  HG1 LYS A  45      71.090  49.470  71.750  1.00  0.00           H
ATOM    669  HG2 LYS A  45      69.750  49.060  72.700  1.00  0.00           H
ATOM    670  CD  LYS A  45      71.200  50.250  73.730  1.00  0.00           C
ATOM    671  HD1 LYS A  45      71.780  49.380  74.010  1.00  0.00           H
ATOM    672  HD2 LYS A  45      70.490  50.460  74.530  1.00  0.00           H
ATOM    673  CE  LYS A  45      72.250  51.310  73.440  1.00  0.00           C
ATOM    674  HE1 LYS A  45      71.840  52.310  73.260  1.00  0.00           H
ATOM    675  HE2 LYS A  45      72.770  50.970  72.540  1.00  0.00           H
ATOM    676  NZ  LYS A  45      73.250  51.430  74.510  1.00  0.00           N
ATOM    677  HZ1 LYS A  45      72.770  51.640  75.370  1.00  0.00           H
ATOM    678  HZ2 LYS A  45      73.830  50.620  74.680  1.00  0.00           H
ATOM    679  HZ3 LYS A  45      73.940  52.160  74.350  1.00  0.00           H
ATOM    680  C   LYS A  45      67.670  49.920  70.800  1.00  0.00           C
ATOM    681  O   LYS A  45      66.670  50.530  71.190  1.00  0.00           O
ATOM    682  N   LYS A  46      67.600  48.600  70.670  1.00  0.00           N
ATOM    683  H   LYS A  46      68.490  48.160  70.470  1.00  0.00           H
ATOM    684  CA  LYS A  46      66.470  47.690  70.680  1.00  0.00           C
ATOM    685  HA  LYS A  46      65.750  47.970  69.910  1.00  0.00           H
ATOM    686  CB  LYS A  46      66.980  46.320  70.220  1.00  0.00           C
ATOM    687  HB1 LYS A  46      66.260  45.510  70.220  1.00  0.00           H
ATOM    688  HB2 LYS A  46      67.740  45.970  70.910  1.00  0.00           H
ATOM    689  CG  LYS A  46      67.520  46.350  68.790  1.00  0.00           C
ATOM    690  HG1 LYS A  46      68.070  47.280  68.670  1.00  0.00           H
ATOM    691  HG2 LYS A  46      66.700  46.400  68.080  1.00  0.00           H
ATOM    692  CD  LYS A  46      68.400  45.120  68.570  1.00  0.00           C
ATOM    693  HD1 LYS A  46      67.750  44.270  68.400  1.00  0.00           H
ATOM    694  HD2 LYS A  46      69.140  45.000  69.360  1.00  0.00           H
ATOM    695  CE  LYS A  46      69.000  45.170  67.170  1.00  0.00           C
ATOM    696  HE1 LYS A  46      69.680  46.030  67.210  1.00  0.00           H
ATOM    697  HE2 LYS A  46      68.300  45.370  66.360  1.00  0.00           H
ATOM    698  NZ  LYS A  46      69.650  43.880  66.880  1.00  0.00           N
ATOM    699  HZ1 LYS A  46      70.420  43.720  67.510  1.00  0.00           H
ATOM    700  HZ2 LYS A  46      68.990  43.110  66.940  1.00  0.00           H
ATOM    701  HZ3 LYS A  46      69.970  43.750  65.930  1.00  0.00           H
ATOM    702  C   LYS A  46      65.780  47.660  72.030  1.00  0.00           C
ATOM    703  O   LYS A  46      66.410  47.730  73.090  1.00  0.00           O
ATOM    704  N   SER A  47      64.470  47.430  72.000  1.00  0.00           N
ATOM    705  H   SER A  47      64.110  47.290  71.060  1.00  0.00           H
ATOM    706  CA  SER A  47      63.710  47.250  73.210  1.00  0.00           C
ATOM    707  HA  SER A  47      64.270  46.660  73.940  1.00  0.00           H
ATOM    708  CB  SER A  47      63.320  48.550  73.900  1.00  0.00           C
ATOM    709  HB1 SER A  47      64.250  49.090  74.100  1.00  0.00           H
ATOM    710  HB2 SER A  47      62.700  48.440  74.790  1.00  0.00           H
ATOM    711  OG  SER A  47      62.550  49.390  73.070  1.00  0.00           O
ATOM    712  HG  SER A  47      61.700  49.010  72.850  1.00  0.00           H
ATOM    713  C   SER A  47      62.490  46.340  73.070  1.00  0.00           C
ATOM    714  O   SER A  47      62.160  45.890  71.980  1.00  0.00           O
ATOM    715  N   ALA A  48      61.880  46.000  74.210  1.00  0.00           N
ATOM    716  H   ALA A  48      62.180  46.480  75.050  1.00  0.00           H
ATOM    717  CA  ALA A  48      60.760  45.090  74.210  1.00  0.00           C
ATOM    718  HA  ALA A  48      60.510  44.800  73.190  1.00  0.00           H
ATOM    719  CB  ALA A  48      61.230  43.800  74.870  1.00  0.00           C
ATOM    720  HB1 ALA A  48      61.850  43.990  75.750  1.00  0.00           H
ATOM    721  HB2 ALA A  48      60.410  43.150  75.180  1.00  0.00           H
ATOM    722  HB3 ALA A  48      61.740  43.130  74.170  1.00  0.00           H
ATOM    723  C   ALA A  48      59.520  45.630  74.910  1.00  0.00           C
ATOM    724  O   ALA A  48      59.560  46.690  75.540  1.00  0.00           O
ATOM    725  N   ASP A  49      58.330  45.090  74.630  1.00  0.00           N
ATOM    726  H   ASP A  49      58.300  44.230  74.120  1.00  0.00           H
ATOM    727  CA  ASP A  49      57.060  45.610  75.100  1.00  0.00           C
ATOM    728  HA  ASP A  49      56.930  46.680  74.960  1.00  0.00           H
ATOM    729  CB  ASP A  49      55.990  44.930  74.240  1.00  0.00           C
ATOM    730  HB1 ASP A  49      56.140  43.850  74.190  1.00  0.00           H
ATOM    731  HB2 ASP A  49      56.090  45.230  73.200  1.00  0.00           H
ATOM    732  CG  ASP A  49      54.570  45.310  74.640  1.00  0.00           C
ATOM    733  OD1 ASP A  49      53.640  44.490  74.530  1.00  0.00           O
ATOM    734  OD2 ASP A  49      54.350  46.520  74.910  1.00  0.00           O
ATOM    735  C   ASP A  49      56.740  45.430  76.570  1.00  0.00           C
ATOM    736  O   ASP A  49      56.690  44.280  77.020  1.00  0.00           O
ATOM    737  N   SER A  50      56.400  46.510  77.280  1.00  0.00           N
ATOM    738  H   SER A  50      56.720  47.400  76.940  1.00  0.00           H
ATOM    739  CA  SER A  50      55.670  46.580  78.530  1.00  0.00           C
ATOM    740  HA  SER A  50      55.220  45.640  78.820  1.00  0.00           H
ATOM    741  CB  SER A  50      56.650  46.960  79.630  1.00  0.00           C
ATOM    742  HB1 SER A  50      57.340  46.160  79.920  1.00  0.00           H
ATOM    743  HB2 SER A  50      56.130  47.210  80.550  1.00  0.00           H
ATOM    744  OG  SER A  50      57.530  48.010  79.270  1.00  0.00           O
ATOM    745  HG  SER A  50      56.960  48.740  79.010  1.00  0.00           H
ATOM    746  C   SER A  50      54.500  47.540  78.420  1.00  0.00           C
ATOM    747  O   SER A  50      53.980  48.030  79.420  1.00  0.00           O
ATOM    748  N   THR A  51      54.110  47.900  77.190  1.00  0.00           N
ATOM    749  H   THR A  51      54.640  47.360  76.510  1.00  0.00           H
ATOM    750  CA  THR A  51      52.950  48.720  76.920  1.00  0.00           C
ATOM    751  HA  THR A  51      53.060  49.660  77.460  1.00  0.00           H
ATOM    752  CB  THR A  51      52.920  49.340  75.520  1.00  0.00           C
ATOM    753  HB  THR A  51      52.130  50.080  75.420  1.00  0.00           H
ATOM    754  CG2 THR A  51      54.200  50.010  75.020  1.00  0.00           C
ATOM    755 1HG2 THR A  51      54.310  50.630  74.140  1.00  0.00           H
ATOM    756 2HG2 THR A  51      54.590  50.600  75.860  1.00  0.00           H
ATOM    757 3HG2 THR A  51      54.900  49.220  74.760  1.00  0.00           H
ATOM    758  OG1 THR A  51      52.550  48.330  74.610  1.00  0.00           O
ATOM    759  HG1 THR A  51      53.040  47.530  74.800  1.00  0.00           H
ATOM    760  C   THR A  51      51.700  47.890  77.130  1.00  0.00           C
ATOM    761  O   THR A  51      50.780  48.450  77.730  1.00  0.00           O
ATOM    762  N   SER A  52      51.670  46.570  76.930  1.00  0.00           N
ATOM    763  H   SER A  52      52.550  46.230  76.550  1.00  0.00           H
ATOM    764  CA  SER A  52      50.590  45.630  77.160  1.00  0.00           C
ATOM    765  HA  SER A  52      49.670  46.020  76.730  1.00  0.00           H
ATOM    766  CB  SER A  52      50.900  44.360  76.380  1.00  0.00           C
ATOM    767  HB1 SER A  52      50.870  44.530  75.300  1.00  0.00           H
ATOM    768  HB2 SER A  52      50.150  43.620  76.650  1.00  0.00           H
ATOM    769  OG  SER A  52      52.220  43.900  76.620  1.00  0.00           O
ATOM    770  HG  SER A  52      52.750  44.160  75.860  1.00  0.00           H
ATOM    771  C   SER A  52      50.350  45.190  78.600  1.00  0.00           C
ATOM    772  O   SER A  52      49.280  44.700  78.980  1.00  0.00           O
ATOM    773  N   THR A  53      51.410  45.320  79.400  1.00  0.00           N
ATOM    774  H   THR A  53      52.110  45.960  79.040  1.00  0.00           H
ATOM    775  CA  THR A  53      51.460  44.530  80.610  1.00  0.00           C
ATOM    776  HA  THR A  53      50.730  43.710  80.590  1.00  0.00           H
ATOM    777  CB  THR A  53      52.780  43.790  80.820  1.00  0.00           C
ATOM    778  HB  THR A  53      52.670  43.410  81.830  1.00  0.00           H
ATOM    779  CG2 THR A  53      52.910  42.590  79.880  1.00  0.00           C
ATOM    780 1HG2 THR A  53      53.350  42.820  78.910  1.00  0.00           H
ATOM    781 2HG2 THR A  53      53.700  42.020  80.370  1.00  0.00           H
ATOM    782 3HG2 THR A  53      51.980  42.020  79.830  1.00  0.00           H
ATOM    783  OG1 THR A  53      53.870  44.660  80.640  1.00  0.00           O
ATOM    784  HG1 THR A  53      53.940  45.300  81.350  1.00  0.00           H
ATOM    785  C   THR A  53      51.190  45.350  81.860  1.00  0.00           C
ATOM    786  O   THR A  53      51.570  46.510  81.940  1.00  0.00           O
ATOM    787  N   LYS A  54      50.400  44.840  82.810  1.00  0.00           N
ATOM    788  H   LYS A  54      50.110  43.870  82.730  1.00  0.00           H
ATOM    789  CA  LYS A  54      50.220  45.470  84.100  1.00  0.00           C
ATOM    790  HA  LYS A  54      51.120  45.930  84.510  1.00  0.00           H
ATOM    791  CB  LYS A  54      49.110  46.520  84.010  1.00  0.00           C
ATOM    792  HB1 LYS A  54      49.450  47.230  83.270  1.00  0.00           H
ATOM    793  HB2 LYS A  54      49.040  47.110  84.930  1.00  0.00           H
ATOM    794  CG  LYS A  54      47.740  45.990  83.610  1.00  0.00           C
ATOM    795  HG1 LYS A  54      47.410  45.210  84.290  1.00  0.00           H
ATOM    796  HG2 LYS A  54      47.780  45.540  82.620  1.00  0.00           H
ATOM    797  CD  LYS A  54      46.770  47.170  83.650  1.00  0.00           C
ATOM    798  HD1 LYS A  54      47.170  48.000  83.070  1.00  0.00           H
ATOM    799  HD2 LYS A  54      46.720  47.580  84.660  1.00  0.00           H
ATOM    800  CE  LYS A  54      45.290  46.940  83.340  1.00  0.00           C
ATOM    801  HE1 LYS A  54      44.660  47.760  83.680  1.00  0.00           H
ATOM    802  HE2 LYS A  54      45.160  46.040  83.940  1.00  0.00           H
ATOM    803  NZ  LYS A  54      44.980  46.610  81.950  1.00  0.00           N
ATOM    804  HZ1 LYS A  54      45.550  45.800  81.710  1.00  0.00           H
ATOM    805  HZ2 LYS A  54      44.020  46.340  81.780  1.00  0.00           H
ATOM    806  HZ3 LYS A  54      45.230  47.430  81.410  1.00  0.00           H
ATOM    807  C   LYS A  54      49.770  44.410  85.090  1.00  0.00           C
ATOM    808  O   LYS A  54      49.560  43.270  84.680  1.00  0.00           O
ATOM    809  N   THR A  55      49.560  44.820  86.340  1.00  0.00           N
ATOM    810  H   THR A  55      49.760  45.780  86.560  1.00  0.00           H
ATOM    811  CA  THR A  55      49.100  43.990  87.430  1.00  0.00           C
ATOM    812  HA  THR A  55      48.820  42.980  87.140  1.00  0.00           H
ATOM    813  CB  THR A  55      50.050  43.910  88.630  1.00  0.00           C
ATOM    814  HB  THR A  55      49.500  43.370  89.390  1.00  0.00           H
ATOM    815  CG2 THR A  55      51.360  43.220  88.250  1.00  0.00           C
ATOM    816 1HG2 THR A  55      51.130  42.200  87.930  1.00  0.00           H
ATOM    817 2HG2 THR A  55      51.850  43.760  87.450  1.00  0.00           H
ATOM    818 3HG2 THR A  55      52.060  43.250  89.080  1.00  0.00           H
ATOM    819  OG1 THR A  55      50.340  45.160  89.210  1.00  0.00           O
ATOM    820  HG1 THR A  55      51.050  45.570  88.700  1.00  0.00           H
ATOM    821  C   THR A  55      47.780  44.470  88.010  1.00  0.00           C
ATOM    822  O   THR A  55      46.990  43.630  88.450  1.00  0.00           O
ATOM    823  N   ALA A  56      47.380  45.740  87.860  1.00  0.00           N
ATOM    824  H   ALA A  56      48.100  46.430  87.690  1.00  0.00           H
ATOM    825  CA  ALA A  56      46.100  46.290  88.260  1.00  0.00           C
ATOM    826  HA  ALA A  56      45.970  45.980  89.300  1.00  0.00           H
ATOM    827  CB  ALA A  56      46.210  47.780  88.580  1.00  0.00           C
ATOM    828  HB1 ALA A  56      45.270  48.150  88.980  1.00  0.00           H
ATOM    829  HB2 ALA A  56      47.000  48.090  89.260  1.00  0.00           H
ATOM    830  HB3 ALA A  56      46.400  48.260  87.620  1.00  0.00           H
ATOM    831  C   ALA A  56      44.950  45.840  87.380  1.00  0.00           C
ATOM    832  O   ALA A  56      45.100  45.690  86.170  1.00  0.00           O
ATOM    833  N   LYS A  57      43.720  45.890  87.900  1.00  0.00           N
ATOM    834  H   LYS A  57      43.600  45.870  88.910  1.00  0.00           H
ATOM    835  CA  LYS A  57      42.540  45.800  87.080  1.00  0.00           C
ATOM    836  HA  LYS A  57      42.690  45.220  86.170  1.00  0.00           H
ATOM    837  CB  LYS A  57      41.440  45.140  87.910  1.00  0.00           C
ATOM    838  HB1 LYS A  57      41.230  45.800  88.750  1.00  0.00           H
ATOM    839  HB2 LYS A  57      41.810  44.200  88.330  1.00  0.00           H
ATOM    840  CG  LYS A  57      40.080  45.000  87.240  1.00  0.00           C
ATOM    841  HG1 LYS A  57      39.980  45.530  86.300  1.00  0.00           H
ATOM    842  HG2 LYS A  57      39.360  45.500  87.890  1.00  0.00           H
ATOM    843  CD  LYS A  57      39.760  43.510  87.110  1.00  0.00           C
ATOM    844  HD1 LYS A  57      39.730  43.080  88.120  1.00  0.00           H
ATOM    845  HD2 LYS A  57      40.440  42.920  86.500  1.00  0.00           H
ATOM    846  CE  LYS A  57      38.390  43.320  86.460  1.00  0.00           C
ATOM    847  HE1 LYS A  57      38.480  44.000  85.610  1.00  0.00           H
ATOM    848  HE2 LYS A  57      37.580  43.650  87.120  1.00  0.00           H
ATOM    849  NZ  LYS A  57      38.080  41.950  86.040  1.00  0.00           N
ATOM    850  HZ1 LYS A  57      38.020  41.360  86.850  1.00  0.00           H
ATOM    851  HZ2 LYS A  57      37.210  41.820  85.550  1.00  0.00           H
ATOM    852  HZ3 LYS A  57      38.860  41.640  85.470  1.00  0.00           H
ATOM    853  C   LYS A  57      42.200  47.170  86.490  1.00  0.00           C
ATOM    854  O   LYS A  57      41.410  47.390  85.580  1.00  0.00           O
ATOM    855  N   LYS A  58      42.750  48.250  87.050  1.00  0.00           N
ATOM    856  H   LYS A  58      43.410  48.140  87.800  1.00  0.00           H
ATOM    857  CA  LYS A  58      42.590  49.630  86.630  1.00  0.00           C
ATOM    858  HA  LYS A  58      41.520  49.840  86.630  1.00  0.00           H
ATOM    859  CB  LYS A  58      43.300  50.590  87.580  1.00  0.00           C
ATOM    860  HB1 LYS A  58      44.380  50.620  87.390  1.00  0.00           H
ATOM    861  HB2 LYS A  58      43.060  50.190  88.570  1.00  0.00           H
ATOM    862  CG  LYS A  58      42.750  52.000  87.380  1.00  0.00           C
ATOM    863  HG1 LYS A  58      41.670  52.010  87.250  1.00  0.00           H
ATOM    864  HG2 LYS A  58      43.310  52.360  86.520  1.00  0.00           H
ATOM    865  CD  LYS A  58      43.060  52.860  88.600  1.00  0.00           C
ATOM    866  HD1 LYS A  58      44.130  52.840  88.790  1.00  0.00           H
ATOM    867  HD2 LYS A  58      42.580  52.320  89.420  1.00  0.00           H
ATOM    868  CE  LYS A  58      42.480  54.270  88.530  1.00  0.00           C
ATOM    869  HE1 LYS A  58      42.620  54.660  89.540  1.00  0.00           H
ATOM    870  HE2 LYS A  58      41.410  54.140  88.380  1.00  0.00           H
ATOM    871  NZ  LYS A  58      43.170  55.180  87.610  1.00  0.00           N
ATOM    872  HZ1 LYS A  58      42.830  56.100  87.840  1.00  0.00           H
ATOM    873  HZ2 LYS A  58      44.150  55.350  87.800  1.00  0.00           H
ATOM    874  HZ3 LYS A  58      43.110  54.940  86.630  1.00  0.00           H
ATOM    875  C   LYS A  58      43.270  49.830  85.280  1.00  0.00           C
ATOM    876  O   LYS A  58      44.380  49.360  85.040  1.00  0.00           O
ATOM    877  N   PRO A  59      42.660  50.420  84.250  1.00  0.00           N
ATOM    878  CD  PRO A  59      41.330  50.990  84.300  1.00  0.00           C
ATOM    879  HD1 PRO A  59      41.410  51.910  84.880  1.00  0.00           H
ATOM    880  HD2 PRO A  59      40.650  50.350  84.860  1.00  0.00           H
ATOM    881  CG  PRO A  59      40.800  51.100  82.880  1.00  0.00           C
ATOM    882  HG1 PRO A  59      40.120  51.950  82.820  1.00  0.00           H
ATOM    883  HG2 PRO A  59      40.420  50.230  82.350  1.00  0.00           H
ATOM    884  CB  PRO A  59      42.090  51.500  82.160  1.00  0.00           C
ATOM    885  HB1 PRO A  59      42.160  52.580  82.300  1.00  0.00           H
ATOM    886  HB2 PRO A  59      41.920  51.260  81.110  1.00  0.00           H
ATOM    887  CA  PRO A  59      43.160  50.730  82.920  1.00  0.00           C
ATOM    888  HA  PRO A  59      43.160  49.790  82.360  1.00  0.00           H
ATOM    889  C   PRO A  59      44.530  51.400  82.910  1.00  0.00           C
ATOM    890  O   PRO A  59      44.590  52.410  83.610  1.00  0.00           O
ATOM    891  N   LYS A  60      45.550  50.950  82.180  1.00  0.00           N
ATOM    892  H   LYS A  60      45.310  50.210  81.530  1.00  0.00           H
ATOM    893  CA  LYS A  60      46.950  51.330  82.250  1.00  0.00           C
ATOM    894  HA  LYS A  60      47.190  51.150  83.300  1.00  0.00           H
ATOM    895  CB  LYS A  60      47.660  50.350  81.310  1.00  0.00           C
ATOM    896  HB1 LYS A  60      47.470  50.600  80.270  1.00  0.00           H
ATOM    897  HB2 LYS A  60      47.310  49.330  81.510  1.00  0.00           H
ATOM    898  CG  LYS A  60      49.170  50.350  81.540  1.00  0.00           C
ATOM    899  HG1 LYS A  60      49.290  49.900  82.530  1.00  0.00           H
ATOM    900  HG2 LYS A  60      49.570  51.360  81.570  1.00  0.00           H
ATOM    901  CD  LYS A  60      49.910  49.600  80.450  1.00  0.00           C
ATOM    902  HD1 LYS A  60      49.510  50.000  79.520  1.00  0.00           H
ATOM    903  HD2 LYS A  60      49.640  48.540  80.530  1.00  0.00           H
ATOM    904  CE  LYS A  60      51.420  49.800  80.400  1.00  0.00           C
ATOM    905  HE1 LYS A  60      51.590  50.880  80.360  1.00  0.00           H
ATOM    906  HE2 LYS A  60      51.860  49.270  79.560  1.00  0.00           H
ATOM    907  NZ  LYS A  60      52.150  49.230  81.540  1.00  0.00           N
ATOM    908  HZ1 LYS A  60      51.830  49.610  82.420  1.00  0.00           H
ATOM    909  HZ2 LYS A  60      52.030  48.230  81.590  1.00  0.00           H
ATOM    910  HZ3 LYS A  60      53.120  49.470  81.370  1.00  0.00           H
ATOM    911  C   LYS A  60      47.330  52.780  82.020  1.00  0.00           C
ATOM    912  O   LYS A  60      46.730  53.340  81.110  1.00  0.00           O
ATOM    913  N   LYS A  61      48.320  53.270  82.780  1.00  0.00           N
ATOM    914  H   LYS A  61      48.640  52.750  83.580  1.00  0.00           H
ATOM    915  CA  LYS A  61      48.840  54.610  82.660  1.00  0.00           C
ATOM    916  HA  LYS A  61      48.610  54.890  81.630  1.00  0.00           H
ATOM    917  CB  LYS A  61      48.160  55.710  83.470  1.00  0.00           C
ATOM    918  HB1 LYS A  61      48.610  56.650  83.150  1.00  0.00           H
ATOM    919  HB2 LYS A  61      48.360  55.670  84.550  1.00  0.00           H
ATOM    920  CG  LYS A  61      46.650  55.850  83.300  1.00  0.00           C
ATOM    921  HG1 LYS A  61      46.290  56.340  84.210  1.00  0.00           H
ATOM    922  HG2 LYS A  61      46.100  54.920  83.200  1.00  0.00           H
ATOM    923  CD  LYS A  61      46.230  56.630  82.060  1.00  0.00           C
ATOM    924  HD1 LYS A  61      46.740  56.170  81.210  1.00  0.00           H
ATOM    925  HD2 LYS A  61      46.460  57.690  82.140  1.00  0.00           H
ATOM    926  CE  LYS A  61      44.710  56.520  81.910  1.00  0.00           C
ATOM    927  HE1 LYS A  61      44.190  57.070  82.690  1.00  0.00           H
ATOM    928  HE2 LYS A  61      44.500  55.460  82.040  1.00  0.00           H
ATOM    929  NZ  LYS A  61      44.250  56.840  80.550  1.00  0.00           N
ATOM    930  HZ1 LYS A  61      44.710  57.680  80.240  1.00  0.00           H
ATOM    931  HZ2 LYS A  61      44.430  56.140  79.840  1.00  0.00           H
ATOM    932  HZ3 LYS A  61      43.260  57.040  80.650  1.00  0.00           H
ATOM    933  C   LYS A  61      50.340  54.760  82.900  1.00  0.00           C
ATOM    934  O   LYS A  61      50.850  55.810  82.510  1.00  0.00           O
ATOM    935  N   ASP A  62      50.990  53.700  83.370  1.00  0.00           N
ATOM    936  H   ASP A  62      50.420  52.930  83.670  1.00  0.00           H
ATOM    937  CA  ASP A  62      52.430  53.740  83.560  1.00  0.00           C
ATOM    938  HA  ASP A  62      52.580  54.690  84.060  1.00  0.00           H
ATOM    939  CB  ASP A  62      52.920  52.680  84.540  1.00  0.00           C
ATOM    940  HB1 ASP A  62      52.340  52.820  85.460  1.00  0.00           H
ATOM    941  HB2 ASP A  62      53.950  52.840  84.850  1.00  0.00           H
ATOM    942  CG  ASP A  62      52.850  51.240  84.070  1.00  0.00           C
ATOM    943  OD1 ASP A  62      51.740  50.690  83.870  1.00  0.00           O
ATOM    944  OD2 ASP A  62      53.900  50.580  83.970  1.00  0.00           O
ATOM    945  C   ASP A  62      53.170  53.620  82.230  1.00  0.00           C
ATOM    946  O   ASP A  62      52.860  52.760  81.400  1.00  0.00           O
ATOM    947  N   GLU A  63      54.320  54.270  82.100  1.00  0.00           N
ATOM    948  H   GLU A  63      54.590  54.790  82.930  1.00  0.00           H
ATOM    949  CA  GLU A  63      55.260  54.290  80.990  1.00  0.00           C
ATOM    950  HA  GLU A  63      54.930  53.630  80.190  1.00  0.00           H
ATOM    951  CB  GLU A  63      55.340  55.720  80.480  1.00  0.00           C
ATOM    952  HB1 GLU A  63      56.050  55.770  79.660  1.00  0.00           H
ATOM    953  HB2 GLU A  63      55.890  56.280  81.240  1.00  0.00           H
ATOM    954  CG  GLU A  63      54.000  56.370  80.130  1.00  0.00           C
ATOM    955  HG1 GLU A  63      54.250  57.430  80.020  1.00  0.00           H
ATOM    956  HG2 GLU A  63      53.350  56.280  81.010  1.00  0.00           H
ATOM    957  CD  GLU A  63      53.360  55.850  78.860  1.00  0.00           C
ATOM    958  OE1 GLU A  63      53.860  56.010  77.730  1.00  0.00           O
ATOM    959  OE2 GLU A  63      52.200  55.380  78.900  1.00  0.00           O
ATOM    960  C   GLU A  63      56.640  53.740  81.330  1.00  0.00           C
ATOM    961  O   GLU A  63      57.140  53.900  82.440  1.00  0.00           O
ATOM    962  N   ARG A  64      57.260  52.960  80.440  1.00  0.00           N
ATOM    963  H   ARG A  64      56.740  52.740  79.600  1.00  0.00           H
ATOM    964  CA  ARG A  64      58.600  52.430  80.510  1.00  0.00           C
ATOM    965  HA  ARG A  64      59.250  53.230  80.880  1.00  0.00           H
ATOM    966  CB  ARG A  64      58.730  51.370  81.600  1.00  0.00           C
ATOM    967  HB1 ARG A  64      58.240  50.430  81.330  1.00  0.00           H
ATOM    968  HB2 ARG A  64      58.250  51.680  82.530  1.00  0.00           H
ATOM    969  CG  ARG A  64      60.210  51.170  81.910  1.00  0.00           C
ATOM    970  HG1 ARG A  64      60.460  52.020  82.530  1.00  0.00           H
ATOM    971  HG2 ARG A  64      60.830  51.070  81.020  1.00  0.00           H
ATOM    972  CD  ARG A  64      60.460  49.860  82.650  1.00  0.00           C
ATOM    973  HD1 ARG A  64      59.860  49.880  83.560  1.00  0.00           H
ATOM    974  HD2 ARG A  64      61.510  49.860  82.950  1.00  0.00           H
ATOM    975  NE  ARG A  64      60.190  48.730  81.760  1.00  0.00           N
ATOM    976  HE  ARG A  64      60.440  48.790  80.790  1.00  0.00           H
ATOM    977  CZ  ARG A  64      59.800  47.500  82.140  1.00  0.00           C
ATOM    978  NH1 ARG A  64      59.430  47.220  83.400  1.00  0.00           N
ATOM    979 1HH1 ARG A  64      59.640  47.930  84.090  1.00  0.00           H
ATOM    980 2HH1 ARG A  64      58.960  46.370  83.680  1.00  0.00           H
ATOM    981  NH2 ARG A  64      59.620  46.560  81.210  1.00  0.00           N
ATOM    982 1HH2 ARG A  64      59.730  46.800  80.240  1.00  0.00           H
ATOM    983 2HH2 ARG A  64      59.120  45.750  81.560  1.00  0.00           H
ATOM    984  C   ARG A  64      59.220  52.180  79.140  1.00  0.00           C
ATOM    985  O   ARG A  64      60.220  52.790  78.750  1.00  0.00           O
ATOM    986  N   GLY A  65      58.600  51.230  78.440  1.00  0.00           N
ATOM    987  H   GLY A  65      57.660  50.940  78.650  1.00  0.00           H
ATOM    988  CA  GLY A  65      59.230  50.450  77.400  1.00  0.00           C
ATOM    989  HA1 GLY A  65      59.710  49.600  77.890  1.00  0.00           H
ATOM    990  HA2 GLY A  65      60.000  51.080  76.960  1.00  0.00           H
ATOM    991  C   GLY A  65      58.340  49.850  76.310  1.00  0.00           C
ATOM    992  O   GLY A  65      57.200  49.490  76.610  1.00  0.00           O
ATOM    993  N   ALA A  66      58.770  49.850  75.050  1.00  0.00           N
ATOM    994  H   ALA A  66      59.650  50.330  74.890  1.00  0.00           H
ATOM    995  CA  ALA A  66      57.980  49.510  73.890  1.00  0.00           C
ATOM    996  HA  ALA A  66      57.100  48.980  74.260  1.00  0.00           H
ATOM    997  CB  ALA A  66      57.570  50.810  73.190  1.00  0.00           C
ATOM    998  HB1 ALA A  66      56.900  50.630  72.350  1.00  0.00           H
ATOM    999  HB2 ALA A  66      57.020  51.500  73.840  1.00  0.00           H
ATOM   1000  HB3 ALA A  66      58.460  51.300  72.780  1.00  0.00           H
ATOM   1001  C   ALA A  66      58.810  48.710  72.900  1.00  0.00           C
ATOM   1002  O   ALA A  66      60.020  48.900  72.960  1.00  0.00           O
ATOM   1003  N   LEU A  67      58.210  47.980  71.950  1.00  0.00           N
ATOM   1004  H   LEU A  67      57.200  47.930  71.900  1.00  0.00           H
ATOM   1005  CA  LEU A  67      58.850  47.070  71.030  1.00  0.00           C
ATOM   1006  HA  LEU A  67      59.660  46.600  71.590  1.00  0.00           H
ATOM   1007  CB  LEU A  67      57.890  46.030  70.460  1.00  0.00           C
ATOM   1008  HB1 LEU A  67      57.200  46.560  69.810  1.00  0.00           H
ATOM   1009  HB2 LEU A  67      57.300  45.560  71.250  1.00  0.00           H
ATOM   1010  CG  LEU A  67      58.600  45.010  69.560  1.00  0.00           C
ATOM   1011  HG  LEU A  67      59.090  45.470  68.700  1.00  0.00           H
ATOM   1012  CD1 LEU A  67      59.620  44.210  70.350  1.00  0.00           C
ATOM   1013 1HD1 LEU A  67      59.200  43.870  71.300  1.00  0.00           H
ATOM   1014 2HD1 LEU A  67      60.020  43.360  69.800  1.00  0.00           H
ATOM   1015 3HD1 LEU A  67      60.500  44.770  70.660  1.00  0.00           H
ATOM   1016  CD2 LEU A  67      57.570  44.100  68.900  1.00  0.00           C
ATOM   1017 1HD2 LEU A  67      56.830  43.790  69.630  1.00  0.00           H
ATOM   1018 2HD2 LEU A  67      57.120  44.620  68.050  1.00  0.00           H
ATOM   1019 3HD2 LEU A  67      58.070  43.280  68.390  1.00  0.00           H
ATOM   1020  C   LEU A  67      59.510  47.720  69.820  1.00  0.00           C
ATOM   1021  O   LEU A  67      58.920  48.310  68.910  1.00  0.00           O
ATOM   1022  N   VAL A  68      60.820  47.490  69.690  1.00  0.00           N
ATOM   1023  H   VAL A  68      61.190  46.820  70.360  1.00  0.00           H
ATOM   1024  CA  VAL A  68      61.730  47.980  68.680  1.00  0.00           C
ATOM   1025  HA  VAL A  68      61.190  48.210  67.770  1.00  0.00           H
ATOM   1026  CB  VAL A  68      62.420  49.260  69.140  1.00  0.00           C
ATOM   1027  HB  VAL A  68      62.990  48.960  70.020  1.00  0.00           H
ATOM   1028  CG1 VAL A  68      63.420  49.810  68.120  1.00  0.00           C
ATOM   1029 1HG1 VAL A  68      63.440  50.890  68.250  1.00  0.00           H
ATOM   1030 2HG1 VAL A  68      64.400  49.400  68.360  1.00  0.00           H
ATOM   1031 3HG1 VAL A  68      63.160  49.560  67.090  1.00  0.00           H
ATOM   1032  CG2 VAL A  68      61.550  50.450  69.540  1.00  0.00           C
ATOM   1033 1HG2 VAL A  68      60.750  50.580  68.820  1.00  0.00           H
ATOM   1034 2HG2 VAL A  68      61.040  50.150  70.460  1.00  0.00           H
ATOM   1035 3HG2 VAL A  68      62.140  51.360  69.680  1.00  0.00           H
ATOM   1036  C   VAL A  68      62.770  46.900  68.450  1.00  0.00           C
ATOM   1037  O   VAL A  68      63.630  46.600  69.270  1.00  0.00           O
ATOM   1038  N   ASN A  69      62.580  46.110  67.390  1.00  0.00           N
ATOM   1039  H   ASN A  69      61.730  46.150  66.840  1.00  0.00           H
ATOM   1040  CA  ASN A  69      63.470  45.090  66.890  1.00  0.00           C
ATOM   1041  HA  ASN A  69      64.460  45.310  67.300  1.00  0.00           H
ATOM   1042  CB  ASN A  69      62.930  43.730  67.330  1.00  0.00           C
ATOM   1043  HB1 ASN A  69      62.060  43.420  66.750  1.00  0.00           H
ATOM   1044  HB2 ASN A  69      62.450  43.830  68.300  1.00  0.00           H
ATOM   1045  CG  ASN A  69      63.990  42.640  67.390  1.00  0.00           C
ATOM   1046  OD1 ASN A  69      64.160  41.840  66.480  1.00  0.00           O
ATOM   1047  ND2 ASN A  69      64.630  42.440  68.550  1.00  0.00           N
ATOM   1048 1HD2 ASN A  69      64.520  43.050  69.340  1.00  0.00           H
ATOM   1049 2HD2 ASN A  69      65.400  41.780  68.600  1.00  0.00           H
ATOM   1050  C   ASN A  69      63.690  45.030  65.390  1.00  0.00           C
ATOM   1051  O   ASN A  69      64.670  44.410  64.990  1.00  0.00           O
ATOM   1052  N   ARG A  70      62.770  45.460  64.520  1.00  0.00           N
ATOM   1053  H   ARG A  70      61.910  45.880  64.840  1.00  0.00           H
ATOM   1054  CA  ARG A  70      62.900  45.170  63.100  1.00  0.00           C
ATOM   1055  HA  ARG A  70      63.260  44.140  63.040  1.00  0.00           H
ATOM   1056  CB  ARG A  70      61.480  45.260  62.540  1.00  0.00           C
ATOM   1057  HB1 ARG A  70      61.140  46.290  62.700  1.00  0.00           H
ATOM   1058  HB2 ARG A  70      60.810  44.530  62.990  1.00  0.00           H
ATOM   1059  CG  ARG A  70      61.520  44.900  61.060  1.00  0.00           C
ATOM   1060  HG1 ARG A  70      61.480  43.810  60.980  1.00  0.00           H
ATOM   1061  HG2 ARG A  70      62.410  45.100  60.470  1.00  0.00           H
ATOM   1062  CD  ARG A  70      60.250  45.300  60.310  1.00  0.00           C
ATOM   1063  HD1 ARG A  70      60.380  46.380  60.270  1.00  0.00           H
ATOM   1064  HD2 ARG A  70      59.330  45.110  60.880  1.00  0.00           H
ATOM   1065  NE  ARG A  70      60.330  44.820  58.930  1.00  0.00           N
ATOM   1066  HE  ARG A  70      61.110  44.220  58.700  1.00  0.00           H
ATOM   1067  CZ  ARG A  70      59.490  45.140  57.940  1.00  0.00           C
ATOM   1068  NH1 ARG A  70      58.650  46.170  58.100  1.00  0.00           N
ATOM   1069 1HH1 ARG A  70      58.610  46.630  59.000  1.00  0.00           H
ATOM   1070 2HH1 ARG A  70      58.200  46.430  57.240  1.00  0.00           H
ATOM   1071  NH2 ARG A  70      59.600  44.550  56.740  1.00  0.00           N
ATOM   1072 1HH2 ARG A  70      60.080  43.670  56.740  1.00  0.00           H
ATOM   1073 2HH2 ARG A  70      58.980  44.850  56.000  1.00  0.00           H
ATOM   1074  C   ARG A  70      63.960  46.080  62.490  1.00  0.00           C
ATOM   1075  O   ARG A  70      63.720  47.280  62.560  1.00  0.00           O
ATOM   1076  N   MET A  71      65.020  45.600  61.850  1.00  0.00           N
ATOM   1077  H   MET A  71      65.130  44.600  61.760  1.00  0.00           H
ATOM   1078  CA  MET A  71      66.060  46.440  61.290  1.00  0.00           C
ATOM   1079  HA  MET A  71      66.130  47.260  62.000  1.00  0.00           H
ATOM   1080  CB  MET A  71      67.360  45.640  61.280  1.00  0.00           C
ATOM   1081  HB1 MET A  71      68.130  46.330  60.940  1.00  0.00           H
ATOM   1082  HB2 MET A  71      67.330  44.780  60.600  1.00  0.00           H
ATOM   1083  CG  MET A  71      67.760  45.020  62.620  1.00  0.00           C
ATOM   1084  HG1 MET A  71      68.630  44.390  62.440  1.00  0.00           H
ATOM   1085  HG2 MET A  71      67.030  44.320  63.020  1.00  0.00           H
ATOM   1086  SD  MET A  71      68.250  46.280  63.820  1.00  0.00           S
ATOM   1087  CE  MET A  71      69.920  46.720  63.270  1.00  0.00           C
ATOM   1088  HE1 MET A  71      70.470  45.810  63.050  1.00  0.00           H
ATOM   1089  HE2 MET A  71      69.830  47.270  62.340  1.00  0.00           H
ATOM   1090  HE3 MET A  71      70.440  47.350  63.990  1.00  0.00           H
ATOM   1091  C   MET A  71      65.860  47.250  60.020  1.00  0.00           C
ATOM   1092  O   MET A  71      66.800  47.340  59.230  1.00  0.00           O
ATOM   1093  N   GLY A  72      64.700  47.890  59.810  1.00  0.00           N
ATOM   1094  H   GLY A  72      64.070  47.880  60.600  1.00  0.00           H
ATOM   1095  CA  GLY A  72      64.300  48.660  58.660  1.00  0.00           C
ATOM   1096  HA1 GLY A  72      65.150  49.310  58.450  1.00  0.00           H
ATOM   1097  HA2 GLY A  72      63.530  49.280  59.120  1.00  0.00           H
ATOM   1098  C   GLY A  72      63.780  47.970  57.400  1.00  0.00           C
ATOM   1099  O   GLY A  72      63.740  46.740  57.370  1.00  0.00           O
ATOM   1100  N   VAL A  73      63.350  48.750  56.410  1.00  0.00           N
ATOM   1101  H   VAL A  73      63.440  49.740  56.570  1.00  0.00           H
ATOM   1102  CA  VAL A  73      62.980  48.350  55.060  1.00  0.00           C
ATOM   1103  HA  VAL A  73      63.270  47.300  54.960  1.00  0.00           H
ATOM   1104  CB  VAL A  73      61.500  48.550  54.770  1.00  0.00           C
ATOM   1105  HB  VAL A  73      61.280  48.370  53.720  1.00  0.00           H
ATOM   1106  CG1 VAL A  73      60.630  47.660  55.660  1.00  0.00           C
ATOM   1107 1HG1 VAL A  73      59.660  47.560  55.170  1.00  0.00           H
ATOM   1108 2HG1 VAL A  73      61.020  46.650  55.760  1.00  0.00           H
ATOM   1109 3HG1 VAL A  73      60.550  48.130  56.640  1.00  0.00           H
ATOM   1110  CG2 VAL A  73      61.140  50.000  55.060  1.00  0.00           C
ATOM   1111 1HG2 VAL A  73      61.290  50.090  56.130  1.00  0.00           H
ATOM   1112 2HG2 VAL A  73      61.820  50.690  54.570  1.00  0.00           H
ATOM   1113 3HG2 VAL A  73      60.090  50.100  54.770  1.00  0.00           H
ATOM   1114  C   VAL A  73      63.960  49.000  54.090  1.00  0.00           C
ATOM   1115  O   VAL A  73      64.940  49.620  54.470  1.00  0.00           O
ATOM   1116  N   ASP A  74      63.650  48.960  52.790  1.00  0.00           N
ATOM   1117  H   ASP A  74      62.830  48.410  52.580  1.00  0.00           H
ATOM   1118  CA  ASP A  74      64.350  49.660  51.730  1.00  0.00           C
ATOM   1119  HA  ASP A  74      65.340  49.210  51.610  1.00  0.00           H
ATOM   1120  CB  ASP A  74      63.670  49.450  50.380  1.00  0.00           C
ATOM   1121  HB1 ASP A  74      62.740  50.010  50.470  1.00  0.00           H
ATOM   1122  HB2 ASP A  74      63.490  48.370  50.390  1.00  0.00           H
ATOM   1123  CG  ASP A  74      64.540  49.900  49.220  1.00  0.00           C
ATOM   1124  OD1 ASP A  74      64.250  51.020  48.730  1.00  0.00           O
ATOM   1125  OD2 ASP A  74      65.550  49.280  48.810  1.00  0.00           O
ATOM   1126  C   ASP A  74      64.570  51.130  52.060  1.00  0.00           C
ATOM   1127  O   ASP A  74      63.590  51.830  52.310  1.00  0.00           O
ATOM   1128  N   PRO A  75      65.810  51.630  52.070  1.00  0.00           N
ATOM   1129  CD  PRO A  75      67.030  50.890  51.810  1.00  0.00           C
ATOM   1130  HD1 PRO A  75      67.220  50.510  50.810  1.00  0.00           H
ATOM   1131  HD2 PRO A  75      67.030  50.010  52.460  1.00  0.00           H
ATOM   1132  CG  PRO A  75      68.170  51.770  52.300  1.00  0.00           C
ATOM   1133  HG1 PRO A  75      69.060  51.710  51.660  1.00  0.00           H
ATOM   1134  HG2 PRO A  75      68.260  51.550  53.360  1.00  0.00           H
ATOM   1135  CB  PRO A  75      67.550  53.160  52.150  1.00  0.00           C
ATOM   1136  HB1 PRO A  75      67.670  53.480  51.120  1.00  0.00           H
ATOM   1137  HB2 PRO A  75      68.020  53.770  52.920  1.00  0.00           H
ATOM   1138  CA  PRO A  75      66.080  52.980  52.500  1.00  0.00           C
ATOM   1139  HA  PRO A  75      65.980  52.990  53.590  1.00  0.00           H
ATOM   1140  C   PRO A  75      65.210  54.130  52.000  1.00  0.00           C
ATOM   1141  O   PRO A  75      65.010  55.020  52.820  1.00  0.00           O
ATOM   1142  N   TRP A  76      64.740  54.260  50.760  1.00  0.00           N
ATOM   1143  H   TRP A  76      64.920  53.520  50.100  1.00  0.00           H
ATOM   1144  CA  TRP A  76      63.990  55.390  50.240  1.00  0.00           C
ATOM   1145  HA  TRP A  76      64.480  56.360  50.360  1.00  0.00           H
ATOM   1146  CB  TRP A  76      63.950  55.260  48.720  1.00  0.00           C
ATOM   1147  HB1 TRP A  76      63.430  54.360  48.400  1.00  0.00           H
ATOM   1148  HB2 TRP A  76      64.970  55.090  48.370  1.00  0.00           H
ATOM   1149  CG  TRP A  76      63.340  56.380  47.940  1.00  0.00           C
ATOM   1150  CD1 TRP A  76      64.020  57.440  47.440  1.00  0.00           C
ATOM   1151  HD1 TRP A  76      65.050  57.700  47.620  1.00  0.00           H
ATOM   1152  NE1 TRP A  76      63.130  58.140  46.660  1.00  0.00           N
ATOM   1153  HE1 TRP A  76      63.450  58.860  46.030  1.00  0.00           H
ATOM   1154  CE2 TRP A  76      61.850  57.620  46.680  1.00  0.00           C
ATOM   1155  CZ2 TRP A  76      60.640  57.920  46.050  1.00  0.00           C
ATOM   1156  HZ2 TRP A  76      60.510  58.820  45.470  1.00  0.00           H
ATOM   1157  CH2 TRP A  76      59.540  57.050  46.150  1.00  0.00           C
ATOM   1158  HH2 TRP A  76      58.640  57.320  45.630  1.00  0.00           H
ATOM   1159  CZ3 TRP A  76      59.580  56.020  47.100  1.00  0.00           C
ATOM   1160  HZ3 TRP A  76      58.700  55.420  47.320  1.00  0.00           H
ATOM   1161  CE3 TRP A  76      60.780  55.730  47.760  1.00  0.00           C
ATOM   1162  HE3 TRP A  76      60.960  54.980  48.510  1.00  0.00           H
ATOM   1163  CD2 TRP A  76      61.950  56.480  47.520  1.00  0.00           C
ATOM   1164  C   TRP A  76      62.590  55.490  50.830  1.00  0.00           C
ATOM   1165  O   TRP A  76      62.070  56.600  50.900  1.00  0.00           O
ATOM   1166  N   HIE A  77      62.040  54.380  51.340  1.00  0.00           N
ATOM   1167  H   HIE A  77      62.500  53.490  51.310  1.00  0.00           H
ATOM   1168  CA  HIE A  77      60.870  54.500  52.190  1.00  0.00           C
ATOM   1169  HA  HIE A  77      60.660  55.550  52.360  1.00  0.00           H
ATOM   1170  CB  HIE A  77      59.640  54.020  51.420  1.00  0.00           C
ATOM   1171  HB1 HIE A  77      59.670  54.500  50.440  1.00  0.00           H
ATOM   1172  HB2 HIE A  77      58.720  54.360  51.900  1.00  0.00           H
ATOM   1173  CG  HIE A  77      59.590  52.520  51.300  1.00  0.00           C
ATOM   1174  ND1 HIE A  77      60.350  51.720  50.450  1.00  0.00           N
ATOM   1175  CE1 HIE A  77      59.970  50.450  50.650  1.00  0.00           C
ATOM   1176  HE1 HIE A  77      60.510  49.560  50.380  1.00  0.00           H
ATOM   1177  NE2 HIE A  77      59.030  50.380  51.600  1.00  0.00           N
ATOM   1178  HE2 HIE A  77      58.830  49.590  52.200  1.00  0.00           H
ATOM   1179  CD2 HIE A  77      58.710  51.680  51.920  1.00  0.00           C
ATOM   1180  HD2 HIE A  77      57.900  52.030  52.550  1.00  0.00           H
ATOM   1181  C   HIE A  77      60.930  53.960  53.610  1.00  0.00           C
ATOM   1182  O   HIE A  77      59.960  53.750  54.340  1.00  0.00           O
ATOM   1183  N   ASN A  78      62.160  53.760  54.080  1.00  0.00           N
ATOM   1184  H   ASN A  78      62.950  53.690  53.460  1.00  0.00           H
ATOM   1185  CA  ASN A  78      62.390  53.380  55.460  1.00  0.00           C
ATOM   1186  HA  ASN A  78      61.930  52.410  55.600  1.00  0.00           H
ATOM   1187  CB  ASN A  78      63.900  53.260  55.650  1.00  0.00           C
ATOM   1188  HB1 ASN A  78      64.290  54.280  55.630  1.00  0.00           H
ATOM   1189  HB2 ASN A  78      64.230  52.660  54.800  1.00  0.00           H
ATOM   1190  CG  ASN A  78      64.430  52.620  56.920  1.00  0.00           C
ATOM   1191  OD1 ASN A  78      63.960  51.590  57.400  1.00  0.00           O
ATOM   1192  ND2 ASN A  78      65.350  53.240  57.670  1.00  0.00           N
ATOM   1193 1HD2 ASN A  78      65.650  54.190  57.480  1.00  0.00           H
ATOM   1194 2HD2 ASN A  78      65.640  52.780  58.520  1.00  0.00           H
ATOM   1195  C   ASN A  78      61.760  54.250  56.540  1.00  0.00           C
ATOM   1196  O   ASN A  78      61.260  53.860  57.590  1.00  0.00           O
ATOM   1197  N   TRP A  79      61.460  55.520  56.220  1.00  0.00           N
ATOM   1198  H   TRP A  79      61.830  55.780  55.310  1.00  0.00           H
ATOM   1199  CA  TRP A  79      60.680  56.460  56.990  1.00  0.00           C
ATOM   1200  HA  TRP A  79      61.160  56.600  57.960  1.00  0.00           H
ATOM   1201  CB  TRP A  79      60.500  57.820  56.320  1.00  0.00           C
ATOM   1202  HB1 TRP A  79      61.500  58.240  56.200  1.00  0.00           H
ATOM   1203  HB2 TRP A  79      59.940  58.460  57.000  1.00  0.00           H
ATOM   1204  CG  TRP A  79      59.830  57.840  54.990  1.00  0.00           C
ATOM   1205  CD1 TRP A  79      60.480  57.670  53.820  1.00  0.00           C
ATOM   1206  HD1 TRP A  79      61.530  57.460  53.660  1.00  0.00           H
ATOM   1207  NE1 TRP A  79      59.600  57.840  52.770  1.00  0.00           N
ATOM   1208  HE1 TRP A  79      59.870  57.810  51.800  1.00  0.00           H
ATOM   1209  CE2 TRP A  79      58.310  58.010  53.220  1.00  0.00           C
ATOM   1210  CZ2 TRP A  79      57.060  58.140  52.600  1.00  0.00           C
ATOM   1211  HZ2 TRP A  79      56.850  58.340  51.560  1.00  0.00           H
ATOM   1212  CH2 TRP A  79      55.900  58.140  53.390  1.00  0.00           C
ATOM   1213  HH2 TRP A  79      54.900  58.250  53.010  1.00  0.00           H
ATOM   1214  CZ3 TRP A  79      56.030  58.000  54.780  1.00  0.00           C
ATOM   1215  HZ3 TRP A  79      55.120  57.690  55.290  1.00  0.00           H
ATOM   1216  CE3 TRP A  79      57.270  57.930  55.430  1.00  0.00           C
ATOM   1217  HE3 TRP A  79      57.260  57.860  56.510  1.00  0.00           H
ATOM   1218  CD2 TRP A  79      58.420  57.950  54.630  1.00  0.00           C
ATOM   1219  C   TRP A  79      59.300  55.930  57.330  1.00  0.00           C
ATOM   1220  O   TRP A  79      58.770  56.300  58.370  1.00  0.00           O
ATOM   1221  N   GLU A  80      58.710  55.040  56.530  1.00  0.00           N
ATOM   1222  H   GLU A  80      59.160  54.740  55.670  1.00  0.00           H
ATOM   1223  CA  GLU A  80      57.530  54.310  56.940  1.00  0.00           C
ATOM   1224  HA  GLU A  80      56.760  55.040  57.190  1.00  0.00           H
ATOM   1225  CB  GLU A  80      57.160  53.570  55.650  1.00  0.00           C
ATOM   1226  HB1 GLU A  80      57.920  52.840  55.390  1.00  0.00           H
ATOM   1227  HB2 GLU A  80      57.160  54.170  54.740  1.00  0.00           H
ATOM   1228  CG  GLU A  80      55.890  52.750  55.840  1.00  0.00           C
ATOM   1229  HG1 GLU A  80      55.070  53.460  55.970  1.00  0.00           H
ATOM   1230  HG2 GLU A  80      55.880  52.140  56.750  1.00  0.00           H
ATOM   1231  CD  GLU A  80      55.660  51.860  54.630  1.00  0.00           C
ATOM   1232  OE1 GLU A  80      54.750  52.240  53.860  1.00  0.00           O
ATOM   1233  OE2 GLU A  80      56.190  50.730  54.540  1.00  0.00           O
ATOM   1234  C   GLU A  80      57.630  53.360  58.130  1.00  0.00           C
ATOM   1235  O   GLU A  80      56.740  53.320  58.980  1.00  0.00           O
ATOM   1236  N   ALA A  81      58.750  52.650  58.310  1.00  0.00           N
ATOM   1237  H   ALA A  81      59.510  52.790  57.660  1.00  0.00           H
ATOM   1238  CA  ALA A  81      59.130  51.820  59.430  1.00  0.00           C
ATOM   1239  HA  ALA A  81      58.260  51.240  59.720  1.00  0.00           H
ATOM   1240  CB  ALA A  81      60.250  50.880  58.990  1.00  0.00           C
ATOM   1241  HB1 ALA A  81      59.730  50.090  58.430  1.00  0.00           H
ATOM   1242  HB2 ALA A  81      60.930  51.440  58.350  1.00  0.00           H
ATOM   1243  HB3 ALA A  81      60.760  50.330  59.770  1.00  0.00           H
ATOM   1244  C   ALA A  81      59.550  52.600  60.670  1.00  0.00           C
ATOM   1245  O   ALA A  81      59.360  52.080  61.770  1.00  0.00           O
ATOM   1246  N   HIE A  82      60.060  53.820  60.500  1.00  0.00           N
ATOM   1247  H   HIE A  82      60.210  54.220  59.590  1.00  0.00           H
ATOM   1248  CA  HIE A  82      60.190  54.780  61.580  1.00  0.00           C
ATOM   1249  HA  HIE A  82      60.570  54.290  62.470  1.00  0.00           H
ATOM   1250  CB  HIE A  82      61.390  55.650  61.230  1.00  0.00           C
ATOM   1251  HB1 HIE A  82      61.480  56.500  61.910  1.00  0.00           H
ATOM   1252  HB2 HIE A  82      61.270  55.960  60.190  1.00  0.00           H
ATOM   1253  CG  HIE A  82      62.710  54.940  61.260  1.00  0.00           C
ATOM   1254  ND1 HIE A  82      63.210  54.230  62.350  1.00  0.00           N
ATOM   1255  CE1 HIE A  82      64.310  53.580  61.950  1.00  0.00           C
ATOM   1256  HE1 HIE A  82      64.800  52.950  62.680  1.00  0.00           H
ATOM   1257  NE2 HIE A  82      64.470  53.710  60.630  1.00  0.00           N
ATOM   1258  HE2 HIE A  82      65.110  53.110  60.140  1.00  0.00           H
ATOM   1259  CD2 HIE A  82      63.450  54.540  60.180  1.00  0.00           C
ATOM   1260  HD2 HIE A  82      63.230  54.790  59.150  1.00  0.00           H
ATOM   1261  C   HIE A  82      58.860  55.410  61.960  1.00  0.00           C
ATOM   1262  O   HIE A  82      58.630  56.570  61.640  1.00  0.00           O
ATOM   1263  N   TYR A  83      57.920  54.700  62.590  1.00  0.00           N
ATOM   1264  H   TYR A  83      58.130  53.720  62.720  1.00  0.00           H
ATOM   1265  CA  TYR A  83      56.810  55.250  63.350  1.00  0.00           C
ATOM   1266  HA  TYR A  83      56.670  56.250  62.960  1.00  0.00           H
ATOM   1267  CB  TYR A  83      55.630  54.340  63.030  1.00  0.00           C
ATOM   1268  HB1 TYR A  83      55.440  54.380  61.960  1.00  0.00           H
ATOM   1269  HB2 TYR A  83      54.750  54.870  63.400  1.00  0.00           H
ATOM   1270  CG  TYR A  83      55.640  52.890  63.460  1.00  0.00           C
ATOM   1271  CD1 TYR A  83      55.090  52.560  64.700  1.00  0.00           C
ATOM   1272  HD1 TYR A  83      54.680  53.280  65.390  1.00  0.00           H
ATOM   1273  CE1 TYR A  83      55.030  51.230  65.130  1.00  0.00           C
ATOM   1274  HE1 TYR A  83      54.660  51.070  66.140  1.00  0.00           H
ATOM   1275  CZ  TYR A  83      55.430  50.210  64.250  1.00  0.00           C
ATOM   1276  OH  TYR A  83      55.400  48.920  64.700  1.00  0.00           O
ATOM   1277  HH  TYR A  83      55.590  48.270  64.010  1.00  0.00           H
ATOM   1278  CE2 TYR A  83      55.920  50.560  62.980  1.00  0.00           C
ATOM   1279  HE2 TYR A  83      56.040  49.750  62.260  1.00  0.00           H
ATOM   1280  CD2 TYR A  83      56.050  51.890  62.570  1.00  0.00           C
ATOM   1281  HD2 TYR A  83      56.210  52.160  61.540  1.00  0.00           H
ATOM   1282  C   TYR A  83      57.020  55.310  64.860  1.00  0.00           C
ATOM   1283  O   TYR A  83      57.890  54.760  65.530  1.00  0.00           O
ATOM   1284  N   GLU A  84      56.180  56.180  65.420  1.00  0.00           N
ATOM   1285  H   GLU A  84      55.690  56.830  64.820  1.00  0.00           H
ATOM   1286  CA  GLU A  84      56.140  56.540  66.820  1.00  0.00           C
ATOM   1287  HA  GLU A  84      57.200  56.670  67.050  1.00  0.00           H
ATOM   1288  CB  GLU A  84      55.430  57.860  67.080  1.00  0.00           C
ATOM   1289  HB1 GLU A  84      54.440  57.810  66.620  1.00  0.00           H
ATOM   1290  HB2 GLU A  84      56.170  58.600  66.800  1.00  0.00           H
ATOM   1291  CG  GLU A  84      55.250  58.180  68.560  1.00  0.00           C
ATOM   1292  HG1 GLU A  84      56.230  57.970  69.010  1.00  0.00           H
ATOM   1293  HG2 GLU A  84      54.610  57.420  69.010  1.00  0.00           H
ATOM   1294  CD  GLU A  84      54.800  59.600  68.900  1.00  0.00           C
ATOM   1295  OE1 GLU A  84      55.690  60.400  69.250  1.00  0.00           O
ATOM   1296  OE2 GLU A  84      53.570  59.830  68.870  1.00  0.00           O
ATOM   1297  C   GLU A  84      55.640  55.390  67.680  1.00  0.00           C
ATOM   1298  O   GLU A  84      54.500  54.960  67.490  1.00  0.00           O
ATOM   1299  N   VAL A  85      56.450  55.150  68.710  1.00  0.00           N
ATOM   1300  H   VAL A  85      57.340  55.620  68.660  1.00  0.00           H
ATOM   1301  CA  VAL A  85      56.090  54.240  69.780  1.00  0.00           C
ATOM   1302  HA  VAL A  85      55.030  53.990  69.690  1.00  0.00           H
ATOM   1303  CB  VAL A  85      56.750  52.870  69.610  1.00  0.00           C
ATOM   1304  HB  VAL A  85      56.500  52.350  70.530  1.00  0.00           H
ATOM   1305  CG1 VAL A  85      56.260  52.220  68.320  1.00  0.00           C
ATOM   1306 1HG1 VAL A  85      56.510  51.160  68.230  1.00  0.00           H
ATOM   1307 2HG1 VAL A  85      55.220  52.460  68.100  1.00  0.00           H
ATOM   1308 3HG1 VAL A  85      56.800  52.590  67.440  1.00  0.00           H
ATOM   1309  CG2 VAL A  85      58.270  52.910  69.580  1.00  0.00           C
ATOM   1310 1HG2 VAL A  85      58.560  53.580  68.760  1.00  0.00           H
ATOM   1311 2HG2 VAL A  85      58.640  53.460  70.450  1.00  0.00           H
ATOM   1312 3HG2 VAL A  85      58.700  51.940  69.360  1.00  0.00           H
ATOM   1313  C   VAL A  85      56.400  54.760  71.180  1.00  0.00           C
ATOM   1314  O   VAL A  85      55.850  54.180  72.110  1.00  0.00           O
ATOM   1315  N   LEU A  86      57.100  55.900  71.240  1.00  0.00           N
ATOM   1316  H   LEU A  86      57.610  56.160  70.410  1.00  0.00           H
ATOM   1317  CA  LEU A  86      57.030  56.800  72.370  1.00  0.00           C
ATOM   1318  HA  LEU A  86      57.930  57.410  72.230  1.00  0.00           H
ATOM   1319  CB  LEU A  86      55.820  57.710  72.200  1.00  0.00           C
ATOM   1320  HB1 LEU A  86      54.920  57.100  72.280  1.00  0.00           H
ATOM   1321  HB2 LEU A  86      55.890  58.100  71.190  1.00  0.00           H
ATOM   1322  CG  LEU A  86      55.670  58.970  73.040  1.00  0.00           C
ATOM   1323  HG  LEU A  86      55.470  58.680  74.070  1.00  0.00           H
ATOM   1324  CD1 LEU A  86      56.930  59.820  72.950  1.00  0.00           C
ATOM   1325 1HD1 LEU A  86      56.790  60.710  73.570  1.00  0.00           H
ATOM   1326 2HD1 LEU A  86      57.830  59.300  73.280  1.00  0.00           H
ATOM   1327 3HD1 LEU A  86      56.980  60.280  71.960  1.00  0.00           H
ATOM   1328  CD2 LEU A  86      54.490  59.720  72.440  1.00  0.00           C
ATOM   1329 1HD2 LEU A  86      53.610  59.160  72.120  1.00  0.00           H
ATOM   1330 2HD2 LEU A  86      54.220  60.450  73.210  1.00  0.00           H
ATOM   1331 3HD2 LEU A  86      54.930  60.290  71.630  1.00  0.00           H
ATOM   1332  C   LEU A  86      57.140  56.150  73.750  1.00  0.00           C
ATOM   1333  O   LEU A  86      56.250  56.300  74.580  1.00  0.00           O
ATOM   1334  N   PRO A  87      58.220  55.420  74.030  1.00  0.00           N
ATOM   1335  CD  PRO A  87      59.370  55.130  73.200  1.00  0.00           C
ATOM   1336  HD1 PRO A  87      59.680  56.060  72.710  1.00  0.00           H
ATOM   1337  HD2 PRO A  87      59.140  54.410  72.420  1.00  0.00           H
ATOM   1338  CG  PRO A  87      60.530  54.630  74.060  1.00  0.00           C
ATOM   1339  HG1 PRO A  87      61.060  55.460  74.530  1.00  0.00           H
ATOM   1340  HG2 PRO A  87      61.320  54.100  73.520  1.00  0.00           H
ATOM   1341  CB  PRO A  87      59.690  53.860  75.060  1.00  0.00           C
ATOM   1342  HB1 PRO A  87      60.200  53.540  75.970  1.00  0.00           H
ATOM   1343  HB2 PRO A  87      59.330  52.960  74.550  1.00  0.00           H
ATOM   1344  CA  PRO A  87      58.480  54.770  75.290  1.00  0.00           C
ATOM   1345  HA  PRO A  87      57.670  54.100  75.590  1.00  0.00           H
ATOM   1346  C   PRO A  87      58.780  55.860  76.310  1.00  0.00           C
ATOM   1347  O   PRO A  87      59.320  56.940  76.070  1.00  0.00           O
ATOM   1348  N   GLY A  88      58.690  55.500  77.590  1.00  0.00           N
ATOM   1349  H   GLY A  88      58.110  54.670  77.700  1.00  0.00           H
ATOM   1350  CA  GLY A  88      59.120  56.200  78.780  1.00  0.00           C
ATOM   1351  HA1 GLY A  88      58.700  55.720  79.660  1.00  0.00           H
ATOM   1352  HA2 GLY A  88      58.670  57.190  78.770  1.00  0.00           H
ATOM   1353  C   GLY A  88      60.630  56.300  78.930  1.00  0.00           C
ATOM   1354  O   GLY A  88      61.410  55.630  78.270  1.00  0.00           O
ATOM   1355  N   LYS A  89      61.070  57.220  79.800  1.00  0.00           N
ATOM   1356  H   LYS A  89      60.360  57.760  80.280  1.00  0.00           H
ATOM   1357  CA  LYS A  89      62.450  57.590  80.060  1.00  0.00           C
ATOM   1358  HA  LYS A  89      63.130  56.860  79.630  1.00  0.00           H
ATOM   1359  CB  LYS A  89      62.690  58.960  79.430  1.00  0.00           C
ATOM   1360  HB1 LYS A  89      62.320  59.720  80.120  1.00  0.00           H
ATOM   1361  HB2 LYS A  89      62.260  58.940  78.430  1.00  0.00           H
ATOM   1362  CG  LYS A  89      64.190  59.080  79.210  1.00  0.00           C
ATOM   1363  HG1 LYS A  89      64.540  58.290  78.540  1.00  0.00           H
ATOM   1364  HG2 LYS A  89      64.710  59.010  80.170  1.00  0.00           H
ATOM   1365  CD  LYS A  89      64.480  60.450  78.620  1.00  0.00           C
ATOM   1366  HD1 LYS A  89      63.770  60.630  77.810  1.00  0.00           H
ATOM   1367  HD2 LYS A  89      65.510  60.480  78.290  1.00  0.00           H
ATOM   1368  CE  LYS A  89      64.310  61.570  79.650  1.00  0.00           C
ATOM   1369  HE1 LYS A  89      63.320  61.510  80.100  1.00  0.00           H
ATOM   1370  HE2 LYS A  89      64.490  62.580  79.260  1.00  0.00           H
ATOM   1371  NZ  LYS A  89      65.310  61.410  80.710  1.00  0.00           N
ATOM   1372  HZ1 LYS A  89      65.910  60.610  80.540  1.00  0.00           H
ATOM   1373  HZ2 LYS A  89      65.980  62.160  80.780  1.00  0.00           H
ATOM   1374  HZ3 LYS A  89      64.950  61.250  81.640  1.00  0.00           H
ATOM   1375  C   LYS A  89      62.720  57.540  81.560  1.00  0.00           C
ATOM   1376  O   LYS A  89      63.890  57.310  81.890  1.00  0.00           O
ATOM   1377  N   GLU A  90      61.780  57.960  82.410  1.00  0.00           N
ATOM   1378  H   GLU A  90      60.840  57.730  82.120  1.00  0.00           H
ATOM   1379  CA  GLU A  90      62.080  58.170  83.810  1.00  0.00           C
ATOM   1380  HA  GLU A  90      63.120  58.000  84.060  1.00  0.00           H
ATOM   1381  CB  GLU A  90      61.710  59.600  84.200  1.00  0.00           C
ATOM   1382  HB1 GLU A  90      61.690  59.750  85.280  1.00  0.00           H
ATOM   1383  HB2 GLU A  90      60.750  59.950  83.840  1.00  0.00           H
ATOM   1384  CG  GLU A  90      62.700  60.640  83.680  1.00  0.00           C
ATOM   1385  HG1 GLU A  90      62.410  61.630  84.020  1.00  0.00           H
ATOM   1386  HG2 GLU A  90      62.640  60.540  82.600  1.00  0.00           H
ATOM   1387  CD  GLU A  90      64.140  60.310  84.040  1.00  0.00           C
ATOM   1388  OE1 GLU A  90      65.090  60.630  83.290  1.00  0.00           O
ATOM   1389  OE2 GLU A  90      64.460  59.910  85.180  1.00  0.00           O
ATOM   1390  C   GLU A  90      61.170  57.320  84.700  1.00  0.00           C
ATOM   1391  O   GLU A  90      59.960  57.250  84.530  1.00  0.00           O
ATOM   1392  N   LYS A  91      61.770  56.590  85.640  1.00  0.00           N
ATOM   1393  H   LYS A  91      62.770  56.680  85.750  1.00  0.00           H
ATOM   1394  CA  LYS A  91      61.040  55.690  86.510  1.00  0.00           C
ATOM   1395  HA  LYS A  91      60.610  54.930  85.870  1.00  0.00           H
ATOM   1396  CB  LYS A  91      62.080  54.950  87.350  1.00  0.00           C
ATOM   1397  HB1 LYS A  91      62.670  55.720  87.830  1.00  0.00           H
ATOM   1398  HB2 LYS A  91      62.720  54.290  86.760  1.00  0.00           H
ATOM   1399  CG  LYS A  91      61.530  54.020  88.430  1.00  0.00           C
ATOM   1400  HG1 LYS A  91      60.740  53.360  88.100  1.00  0.00           H
ATOM   1401  HG2 LYS A  91      61.050  54.580  89.240  1.00  0.00           H
ATOM   1402  CD  LYS A  91      62.640  53.200  89.080  1.00  0.00           C
ATOM   1403  HD1 LYS A  91      63.480  53.810  89.400  1.00  0.00           H
ATOM   1404  HD2 LYS A  91      63.000  52.490  88.320  1.00  0.00           H
ATOM   1405  CE  LYS A  91      62.220  52.480  90.360  1.00  0.00           C
ATOM   1406  HE1 LYS A  91      62.810  51.580  90.540  1.00  0.00           H
ATOM   1407  HE2 LYS A  91      61.180  52.180  90.260  1.00  0.00           H
ATOM   1408  NZ  LYS A  91      62.260  53.380  91.530  1.00  0.00           N
ATOM   1409  HZ1 LYS A  91      61.850  54.280  91.350  1.00  0.00           H
ATOM   1410  HZ2 LYS A  91      61.880  52.930  92.350  1.00  0.00           H
ATOM   1411  HZ3 LYS A  91      63.220  53.560  91.760  1.00  0.00           H
ATOM   1412  C   LYS A  91      59.920  56.300  87.350  1.00  0.00           C
ATOM   1413  O   LYS A  91      58.950  55.600  87.660  1.00  0.00           O
ATOM   1414  N   VAL A  92      59.960  57.610  87.600  1.00  0.00           N
ATOM   1415  H   VAL A  92      60.910  57.950  87.480  1.00  0.00           H
ATOM   1416  CA  VAL A  92      58.890  58.360  88.210  1.00  0.00           C
ATOM   1417  HA  VAL A  92      58.740  57.960  89.210  1.00  0.00           H
ATOM   1418  CB  VAL A  92      59.370  59.740  88.650  1.00  0.00           C
ATOM   1419  HB  VAL A  92      58.610  60.250  89.250  1.00  0.00           H
ATOM   1420  CG1 VAL A  92      60.600  59.630  89.540  1.00  0.00           C
ATOM   1421 1HG1 VAL A  92      60.250  59.200  90.480  1.00  0.00           H
ATOM   1422 2HG1 VAL A  92      61.520  59.090  89.300  1.00  0.00           H
ATOM   1423 3HG1 VAL A  92      60.900  60.680  89.620  1.00  0.00           H
ATOM   1424  CG2 VAL A  92      59.690  60.580  87.420  1.00  0.00           C
ATOM   1425 1HG2 VAL A  92      59.720  61.620  87.760  1.00  0.00           H
ATOM   1426 2HG2 VAL A  92      60.640  60.230  87.000  1.00  0.00           H
ATOM   1427 3HG2 VAL A  92      58.910  60.420  86.680  1.00  0.00           H
ATOM   1428  C   VAL A  92      57.540  58.360  87.500  1.00  0.00           C
ATOM   1429  O   VAL A  92      56.500  58.540  88.130  1.00  0.00           O
ATOM   1430  N   VAL A  93      57.400  57.770  86.310  1.00  0.00           N
ATOM   1431  H   VAL A  93      58.260  57.550  85.830  1.00  0.00           H
ATOM   1432  CA  VAL A  93      56.180  57.370  85.620  1.00  0.00           C
ATOM   1433  HA  VAL A  93      55.460  57.700  86.370  1.00  0.00           H
ATOM   1434  CB  VAL A  93      55.840  58.230  84.410  1.00  0.00           C
ATOM   1435  HB  VAL A  93      54.870  57.850  84.080  1.00  0.00           H
ATOM   1436  CG1 VAL A  93      55.600  59.690  84.800  1.00  0.00           C
ATOM   1437 1HG1 VAL A  93      54.790  59.820  85.510  1.00  0.00           H
ATOM   1438 2HG1 VAL A  93      56.510  60.160  85.170  1.00  0.00           H
ATOM   1439 3HG1 VAL A  93      55.300  60.180  83.880  1.00  0.00           H
ATOM   1440  CG2 VAL A  93      56.900  58.140  83.310  1.00  0.00           C
ATOM   1441 1HG2 VAL A  93      57.050  57.070  83.160  1.00  0.00           H
ATOM   1442 2HG2 VAL A  93      56.430  58.580  82.430  1.00  0.00           H
ATOM   1443 3HG2 VAL A  93      57.830  58.640  83.550  1.00  0.00           H
ATOM   1444  C   VAL A  93      55.960  55.880  85.410  1.00  0.00           C
ATOM   1445  O   VAL A  93      54.860  55.470  85.050  1.00  0.00           O
ATOM   1446  N   SER A  94      56.950  55.020  85.640  1.00  0.00           N
ATOM   1447  H   SER A  94      57.740  55.460  86.070  1.00  0.00           H
ATOM   1448  CA  SER A  94      56.680  53.610  85.860  1.00  0.00           C
ATOM   1449  HA  SER A  94      56.050  53.200  85.060  1.00  0.00           H
ATOM   1450  CB  SER A  94      57.970  52.790  85.750  1.00  0.00           C
ATOM   1451  HB1 SER A  94      57.850  51.720  85.910  1.00  0.00           H
ATOM   1452  HB2 SER A  94      58.600  53.140  86.570  1.00  0.00           H
ATOM   1453  OG  SER A  94      58.640  53.060  84.550  1.00  0.00           O
ATOM   1454  HG  SER A  94      57.970  53.090  83.860  1.00  0.00           H
ATOM   1455  C   SER A  94      56.160  53.270  87.240  1.00  0.00           C
ATOM   1456  O   SER A  94      55.460  52.270  87.420  1.00  0.00           O
ATOM   1457  N   GLU A  95      56.480  54.180  88.160  1.00  0.00           N
ATOM   1458  H   GLU A  95      57.200  54.850  87.920  1.00  0.00           H
ATOM   1459  CA  GLU A  95      56.000  54.240  89.530  1.00  0.00           C
ATOM   1460  HA  GLU A  95      55.340  53.400  89.760  1.00  0.00           H
ATOM   1461  CB  GLU A  95      57.200  54.130  90.470  1.00  0.00           C
ATOM   1462  HB1 GLU A  95      56.860  54.150  91.500  1.00  0.00           H
ATOM   1463  HB2 GLU A  95      57.880  54.960  90.270  1.00  0.00           H
ATOM   1464  CG  GLU A  95      57.950  52.800  90.370  1.00  0.00           C
ATOM   1465  HG1 GLU A  95      58.410  52.620  89.400  1.00  0.00           H
ATOM   1466  HG2 GLU A  95      57.180  52.040  90.500  1.00  0.00           H
ATOM   1467  CD  GLU A  95      58.900  52.570  91.540  1.00  0.00           C
ATOM   1468  OE1 GLU A  95      59.260  51.430  91.910  1.00  0.00           O
ATOM   1469  OE2 GLU A  95      59.380  53.560  92.140  1.00  0.00           O
ATOM   1470  C   GLU A  95      55.140  55.480  89.760  1.00  0.00           C
ATOM   1471  O   GLU A  95      55.220  56.160  90.780  1.00  0.00           O
ATOM   1472  N   LEU A  96      54.280  55.790  88.780  1.00  0.00           N
ATOM   1473  H   LEU A  96      54.320  55.150  88.000  1.00  0.00           H
ATOM   1474  CA  LEU A  96      53.280  56.840  88.730  1.00  0.00           C
ATOM   1475  HA  LEU A  96      53.830  57.780  88.700  1.00  0.00           H
ATOM   1476  CB  LEU A  96      52.670  56.720  87.330  1.00  0.00           C
ATOM   1477  HB1 LEU A  96      52.330  55.690  87.250  1.00  0.00           H
ATOM   1478  HB2 LEU A  96      53.490  57.080  86.710  1.00  0.00           H
ATOM   1479  CG  LEU A  96      51.470  57.590  86.950  1.00  0.00           C
ATOM   1480  HG  LEU A  96      50.670  57.140  87.530  1.00  0.00           H
ATOM   1481  CD1 LEU A  96      51.610  59.090  87.190  1.00  0.00           C
ATOM   1482 1HD1 LEU A  96      52.450  59.390  86.560  1.00  0.00           H
ATOM   1483 2HD1 LEU A  96      50.720  59.560  86.760  1.00  0.00           H
ATOM   1484 3HD1 LEU A  96      51.870  59.430  88.190  1.00  0.00           H
ATOM   1485  CD2 LEU A  96      51.150  57.300  85.480  1.00  0.00           C
ATOM   1486 1HD2 LEU A  96      51.910  57.690  84.810  1.00  0.00           H
ATOM   1487 2HD2 LEU A  96      51.210  56.240  85.210  1.00  0.00           H
ATOM   1488 3HD2 LEU A  96      50.200  57.680  85.120  1.00  0.00           H
ATOM   1489  C   LEU A  96      52.210  56.810  89.800  1.00  0.00           C
ATOM   1490  O   LEU A  96      51.580  57.840  90.070  1.00  0.00           O
ATOM   1491  N   LYS A  97      52.020  55.660  90.450  1.00  0.00           N
ATOM   1492  H   LYS A  97      52.380  54.850  89.960  1.00  0.00           H
ATOM   1493  CA  LYS A  97      51.240  55.560  91.670  1.00  0.00           C
ATOM   1494  HA  LYS A  97      50.310  56.110  91.580  1.00  0.00           H
ATOM   1495  CB  LYS A  97      50.970  54.070  91.860  1.00  0.00           C
ATOM   1496  HB1 LYS A  97      51.980  53.690  91.990  1.00  0.00           H
ATOM   1497  HB2 LYS A  97      50.610  53.620  90.930  1.00  0.00           H
ATOM   1498  CG  LYS A  97      50.060  53.680  93.020  1.00  0.00           C
ATOM   1499  HG1 LYS A  97      49.140  54.240  92.850  1.00  0.00           H
ATOM   1500  HG2 LYS A  97      50.550  54.020  93.930  1.00  0.00           H
ATOM   1501  CD  LYS A  97      49.840  52.170  93.020  1.00  0.00           C
ATOM   1502  HD1 LYS A  97      50.760  51.620  93.230  1.00  0.00           H
ATOM   1503  HD2 LYS A  97      49.590  51.760  92.040  1.00  0.00           H
ATOM   1504  CE  LYS A  97      48.670  51.760  93.910  1.00  0.00           C
ATOM   1505  HE1 LYS A  97      48.720  50.690  94.070  1.00  0.00           H
ATOM   1506  HE2 LYS A  97      47.820  52.110  93.310  1.00  0.00           H
ATOM   1507  NZ  LYS A  97      48.650  52.400  95.230  1.00  0.00           N
ATOM   1508  HZ1 LYS A  97      49.600  52.520  95.550  1.00  0.00           H
ATOM   1509  HZ2 LYS A  97      48.320  53.360  95.150  1.00  0.00           H
ATOM   1510  HZ3 LYS A  97      48.160  51.800  95.880  1.00  0.00           H
ATOM   1511  C   LYS A  97      51.920  56.210  92.870  1.00  0.00           C
ATOM   1512  O   LYS A  97      51.260  56.780  93.740  1.00  0.00           O
ATOM   1513  N   GLN A  98      53.250  56.160  92.920  1.00  0.00           N
ATOM   1514  H   GLN A  98      53.710  55.580  92.240  1.00  0.00           H
ATOM   1515  CA  GLN A  98      54.050  56.830  93.930  1.00  0.00           C
ATOM   1516  HA  GLN A  98      53.620  56.750  94.930  1.00  0.00           H
ATOM   1517  CB  GLN A  98      55.340  56.040  94.120  1.00  0.00           C
ATOM   1518  HB1 GLN A  98      55.900  56.610  94.860  1.00  0.00           H
ATOM   1519  HB2 GLN A  98      55.850  55.920  93.160  1.00  0.00           H
ATOM   1520  CG  GLN A  98      55.130  54.680  94.770  1.00  0.00           C
ATOM   1521  HG1 GLN A  98      54.370  54.180  94.170  1.00  0.00           H
ATOM   1522  HG2 GLN A  98      54.730  54.820  95.780  1.00  0.00           H
ATOM   1523  CD  GLN A  98      56.310  53.720  94.700  1.00  0.00           C
ATOM   1524  OE1 GLN A  98      56.250  52.720  93.990  1.00  0.00           O
ATOM   1525  NE2 GLN A  98      57.390  54.020  95.420  1.00  0.00           N
ATOM   1526 1HE2 GLN A  98      57.390  54.900  95.920  1.00  0.00           H
ATOM   1527 2HE2 GLN A  98      58.220  53.470  95.210  1.00  0.00           H
ATOM   1528  C   GLN A  98      54.410  58.280  93.620  1.00  0.00           C
ATOM   1529  O   GLN A  98      54.930  58.980  94.480  1.00  0.00           O
ATOM   1530  N   LEU A  99      54.010  58.740  92.430  1.00  0.00           N
ATOM   1531  H   LEU A  99      53.530  58.140  91.780  1.00  0.00           H
ATOM   1532  CA  LEU A  99      53.980  60.150  92.110  1.00  0.00           C
ATOM   1533  HA  LEU A  99      54.770  60.610  92.700  1.00  0.00           H
ATOM   1534  CB  LEU A  99      54.460  60.380  90.680  1.00  0.00           C
ATOM   1535  HB1 LEU A  99      53.630  59.920  90.140  1.00  0.00           H
ATOM   1536  HB2 LEU A  99      55.380  59.810  90.550  1.00  0.00           H
ATOM   1537  CG  LEU A  99      54.520  61.810  90.140  1.00  0.00           C
ATOM   1538  HG  LEU A  99      53.610  62.350  90.380  1.00  0.00           H
ATOM   1539  CD1 LEU A  99      55.580  62.520  90.990  1.00  0.00           C
ATOM   1540 1HD1 LEU A  99      55.740  63.560  90.710  1.00  0.00           H
ATOM   1541 2HD1 LEU A  99      55.220  62.610  92.010  1.00  0.00           H
ATOM   1542 3HD1 LEU A  99      56.510  61.960  90.920  1.00  0.00           H
ATOM   1543  CD2 LEU A  99      54.810  61.820  88.650  1.00  0.00           C
ATOM   1544 1HD2 LEU A  99      53.900  61.600  88.090  1.00  0.00           H
ATOM   1545 2HD2 LEU A  99      54.950  62.850  88.310  1.00  0.00           H
ATOM   1546 3HD2 LEU A  99      55.560  61.080  88.380  1.00  0.00           H
ATOM   1547  C   LEU A  99      52.680  60.860  92.470  1.00  0.00           C
ATOM   1548  O   LEU A  99      52.760  61.900  93.120  1.00  0.00           O
ATOM   1549  N   ALA A 100      51.510  60.360  92.040  1.00  0.00           N
ATOM   1550  H   ALA A 100      51.560  59.580  91.400  1.00  0.00           H
ATOM   1551  CA  ALA A 100      50.180  60.930  92.150  1.00  0.00           C
ATOM   1552  HA  ALA A 100      50.220  61.730  92.890  1.00  0.00           H
ATOM   1553  CB  ALA A 100      49.910  61.790  90.920  1.00  0.00           C
ATOM   1554  HB1 ALA A 100      49.180  62.550  91.190  1.00  0.00           H
ATOM   1555  HB2 ALA A 100      50.840  62.280  90.630  1.00  0.00           H
ATOM   1556  HB3 ALA A 100      49.650  61.190  90.040  1.00  0.00           H
ATOM   1557  C   ALA A 100      49.040  59.970  92.440  1.00  0.00           C
ATOM   1558  O   ALA A 100      48.660  59.160  91.600  1.00  0.00           O
ATOM   1559  N   GLU A 101      48.420  60.020  93.620  1.00  0.00           N
ATOM   1560  H   GLU A 101      48.710  60.730  94.270  1.00  0.00           H
ATOM   1561  CA  GLU A 101      47.340  59.170  94.060  1.00  0.00           C
ATOM   1562  HA  GLU A 101      46.700  58.930  93.210  1.00  0.00           H
ATOM   1563  CB  GLU A 101      47.990  57.930  94.670  1.00  0.00           C
ATOM   1564  HB1 GLU A 101      48.700  58.260  95.430  1.00  0.00           H
ATOM   1565  HB2 GLU A 101      48.600  57.360  93.970  1.00  0.00           H
ATOM   1566  CG  GLU A 101      46.910  56.950  95.110  1.00  0.00           C
ATOM   1567  HG1 GLU A 101      46.230  56.880  94.260  1.00  0.00           H
ATOM   1568  HG2 GLU A 101      46.430  57.270  96.040  1.00  0.00           H
ATOM   1569  CD  GLU A 101      47.460  55.560  95.410  1.00  0.00           C
ATOM   1570  OE1 GLU A 101      48.560  55.570  95.990  1.00  0.00           O
ATOM   1571  OE2 GLU A 101      46.830  54.560  95.010  1.00  0.00           O
ATOM   1572  C   GLU A 101      46.490  59.930  95.070  1.00  0.00           C
ATOM   1573  O   GLU A 101      46.900  60.180  96.200  1.00  0.00           O
ATOM   1574  N   LYS A 102      45.280  60.230  94.610  1.00  0.00           N
ATOM   1575  H   LYS A 102      45.070  60.020  93.640  1.00  0.00           H
ATOM   1576  CA  LYS A 102      44.200  60.900  95.310  1.00  0.00           C
ATOM   1577  HA  LYS A 102      43.380  61.180  94.650  1.00  0.00           H
ATOM   1578  CB  LYS A 102      43.630  59.970  96.380  1.00  0.00           C
ATOM   1579  HB1 LYS A 102      42.700  60.420  96.740  1.00  0.00           H
ATOM   1580  HB2 LYS A 102      44.330  59.880  97.210  1.00  0.00           H
ATOM   1581  CG  LYS A 102      43.150  58.570  96.010  1.00  0.00           C
ATOM   1582  HG1 LYS A 102      42.710  58.110  96.900  1.00  0.00           H
ATOM   1583  HG2 LYS A 102      44.060  58.010  95.830  1.00  0.00           H
ATOM   1584  CD  LYS A 102      42.220  58.460  94.810  1.00  0.00           C
ATOM   1585  HD1 LYS A 102      42.840  58.820  93.990  1.00  0.00           H
ATOM   1586  HD2 LYS A 102      41.420  59.180  94.940  1.00  0.00           H
ATOM   1587  CE  LYS A 102      41.690  57.070  94.450  1.00  0.00           C
ATOM   1588  HE1 LYS A 102      40.980  57.240  93.640  1.00  0.00           H
ATOM   1589  HE2 LYS A 102      41.190  56.660  95.330  1.00  0.00           H
ATOM   1590  NZ  LYS A 102      42.710  56.070  94.130  1.00  0.00           N
ATOM   1591  HZ1 LYS A 102      43.180  56.260  93.250  1.00  0.00           H
ATOM   1592  HZ2 LYS A 102      43.500  56.000  94.760  1.00  0.00           H
ATOM   1593  HZ3 LYS A 102      42.290  55.150  94.200  1.00  0.00           H
ATOM   1594  C   LYS A 102      44.550  62.250  95.920  1.00  0.00           C
ATOM   1595  O   LYS A 102      44.110  62.600  97.010  1.00  0.00           O
ATOM   1596  N   ALA A 103      45.440  62.930  95.190  1.00  0.00           N
ATOM   1597  H   ALA A 103      45.650  62.700  94.230  1.00  0.00           H
ATOM   1598  CA  ALA A 103      45.860  64.240  95.650  1.00  0.00           C
ATOM   1599  HA  ALA A 103      45.900  64.230  96.740  1.00  0.00           H
ATOM   1600  CB  ALA A 103      47.290  64.430  95.140  1.00  0.00           C
ATOM   1601  HB1 ALA A 103      47.780  65.090  95.860  1.00  0.00           H
ATOM   1602  HB2 ALA A 103      47.880  63.520  95.100  1.00  0.00           H
ATOM   1603  HB3 ALA A 103      47.270  64.950  94.190  1.00  0.00           H
ATOM   1604  C   ALA A 103      44.990  65.390  95.160  1.00  0.00           C
ATOM   1605  O   ALA A 103      44.430  65.350  94.070  1.00  0.00           O
ATOM   1606  N   ASP A 104      44.770  66.420  95.990  1.00  0.00           N
ATOM   1607  H   ASP A 104      45.160  66.360  96.910  1.00  0.00           H
ATOM   1608  CA  ASP A 104      43.600  67.260  95.820  1.00  0.00           C
ATOM   1609  HA  ASP A 104      42.840  66.610  95.410  1.00  0.00           H
ATOM   1610  CB  ASP A 104      43.290  67.750  97.230  1.00  0.00           C
ATOM   1611  HB1 ASP A 104      44.030  68.510  97.470  1.00  0.00           H
ATOM   1612  HB2 ASP A 104      43.360  66.990  98.010  1.00  0.00           H
ATOM   1613  CG  ASP A 104      41.960  68.490  97.310  1.00  0.00           C
ATOM   1614  OD1 ASP A 104      40.980  67.820  96.910  1.00  0.00           O
ATOM   1615  OD2 ASP A 104      41.870  69.680  97.680  1.00  0.00           O
ATOM   1616  C   ASP A 104      43.660  68.440  94.850  1.00  0.00           C
ATOM   1617  O   ASP A 104      42.720  68.730  94.120  1.00  0.00           O
ATOM   1618  N   HIE A 105      44.840  69.050  94.680  1.00  0.00           N
ATOM   1619  H   HIE A 105      45.630  68.760  95.240  1.00  0.00           H
ATOM   1620  CA  HIE A 105      45.200  69.930  93.580  1.00  0.00           C
ATOM   1621  HA  HIE A 105      44.530  69.890  92.720  1.00  0.00           H
ATOM   1622  CB  HIE A 105      45.060  71.410  93.910  1.00  0.00           C
ATOM   1623  HB1 HIE A 105      45.580  71.970  93.130  1.00  0.00           H
ATOM   1624  HB2 HIE A 105      45.500  71.670  94.870  1.00  0.00           H
ATOM   1625  CG  HIE A 105      43.700  72.030  93.770  1.00  0.00           C
ATOM   1626  ND1 HIE A 105      43.040  72.270  92.560  1.00  0.00           N
ATOM   1627  CE1 HIE A 105      41.840  72.780  92.860  1.00  0.00           C
ATOM   1628  HE1 HIE A 105      41.040  73.070  92.190  1.00  0.00           H
ATOM   1629  NE2 HIE A 105      41.720  72.940  94.180  1.00  0.00           N
ATOM   1630  HE2 HIE A 105      40.970  73.420  94.660  1.00  0.00           H
ATOM   1631  CD2 HIE A 105      42.870  72.460  94.780  1.00  0.00           C
ATOM   1632  HD2 HIE A 105      43.000  72.560  95.850  1.00  0.00           H
ATOM   1633  C   HIE A 105      46.610  69.580  93.140  1.00  0.00           C
ATOM   1634  O   HIE A 105      47.550  69.590  93.940  1.00  0.00           O
ATOM   1635  N   ILE A 106      46.770  69.260  91.860  1.00  0.00           N
ATOM   1636  H   ILE A 106      45.900  69.250  91.340  1.00  0.00           H
ATOM   1637  CA  ILE A 106      47.910  68.820  91.090  1.00  0.00           C
ATOM   1638  HA  ILE A 106      48.640  68.640  91.870  1.00  0.00           H
ATOM   1639  CB  ILE A 106      47.700  67.470  90.390  1.00  0.00           C
ATOM   1640  HB  ILE A 106      47.000  67.730  89.590  1.00  0.00           H
ATOM   1641  CG2 ILE A 106      49.040  67.090  89.770  1.00  0.00           C
ATOM   1642 1HG2 ILE A 106      49.760  67.050  90.580  1.00  0.00           H
ATOM   1643 2HG2 ILE A 106      48.980  66.150  89.220  1.00  0.00           H
ATOM   1644 3HG2 ILE A 106      49.260  67.870  89.040  1.00  0.00           H
ATOM   1645  CG1 ILE A 106      47.130  66.390  91.310  1.00  0.00           C
ATOM   1646 1HG1 ILE A 106      46.210  66.810  91.720  1.00  0.00           H
ATOM   1647 2HG1 ILE A 106      47.910  66.170  92.030  1.00  0.00           H
ATOM   1648  CD  ILE A 106      46.830  65.120  90.520  1.00  0.00           C
ATOM   1649  HD1 ILE A 106      46.230  65.290  89.620  1.00  0.00           H
ATOM   1650  HD2 ILE A 106      47.780  64.710  90.180  1.00  0.00           H
ATOM   1651  HD3 ILE A 106      46.190  64.480  91.110  1.00  0.00           H
ATOM   1652  C   ILE A 106      48.460  69.980  90.270  1.00  0.00           C
ATOM   1653  O   ILE A 106      48.010  70.200  89.150  1.00  0.00           O
ATOM   1654  N   TYR A 107      49.400  70.690  90.890  1.00  0.00           N
ATOM   1655  H   TYR A 107      49.620  70.400  91.830  1.00  0.00           H
ATOM   1656  CA  TYR A 107      50.190  71.770  90.340  1.00  0.00           C
ATOM   1657  HA  TYR A 107      49.540  72.340  89.680  1.00  0.00           H
ATOM   1658  CB  TYR A 107      50.730  72.730  91.390  1.00  0.00           C
ATOM   1659  HB1 TYR A 107      51.290  73.530  90.920  1.00  0.00           H
ATOM   1660  HB2 TYR A 107      51.430  72.240  92.050  1.00  0.00           H
ATOM   1661  CG  TYR A 107      49.610  73.230  92.280  1.00  0.00           C
ATOM   1662  CD1 TYR A 107      48.710  74.200  91.830  1.00  0.00           C
ATOM   1663  HD1 TYR A 107      48.820  74.710  90.880  1.00  0.00           H
ATOM   1664  CE1 TYR A 107      47.600  74.450  92.640  1.00  0.00           C
ATOM   1665  HE1 TYR A 107      46.900  75.160  92.240  1.00  0.00           H
ATOM   1666  CZ  TYR A 107      47.490  73.910  93.940  1.00  0.00           C
ATOM   1667  OH  TYR A 107      46.450  74.270  94.740  1.00  0.00           O
ATOM   1668  HH  TYR A 107      46.590  74.200  95.690  1.00  0.00           H
ATOM   1669  CE2 TYR A 107      48.460  73.020  94.450  1.00  0.00           C
ATOM   1670  HE2 TYR A 107      48.440  72.560  95.420  1.00  0.00           H
ATOM   1671  CD2 TYR A 107      49.500  72.690  93.570  1.00  0.00           C
ATOM   1672  HD2 TYR A 107      50.230  71.950  93.850  1.00  0.00           H
ATOM   1673  C   TYR A 107      51.400  71.260  89.560  1.00  0.00           C
ATOM   1674  O   TYR A 107      52.050  70.300  89.990  1.00  0.00           O
ATOM   1675  N   LEU A 108      51.630  71.900  88.420  1.00  0.00           N
ATOM   1676  H   LEU A 108      51.040  72.660  88.120  1.00  0.00           H
ATOM   1677  CA  LEU A 108      52.860  71.700  87.670  1.00  0.00           C
ATOM   1678  HA  LEU A 108      53.380  70.880  88.180  1.00  0.00           H
ATOM   1679  CB  LEU A 108      52.410  71.340  86.260  1.00  0.00           C
ATOM   1680  HB1 LEU A 108      53.320  71.300  85.660  1.00  0.00           H
ATOM   1681  HB2 LEU A 108      51.710  72.080  85.880  1.00  0.00           H
ATOM   1682  CG  LEU A 108      51.590  70.060  86.150  1.00  0.00           C
ATOM   1683  HG  LEU A 108      50.620  70.060  86.660  1.00  0.00           H
ATOM   1684  CD1 LEU A 108      51.220  69.770  84.700  1.00  0.00           C
ATOM   1685 1HD1 LEU A 108      52.130  69.510  84.160  1.00  0.00           H
ATOM   1686 2HD1 LEU A 108      50.560  68.900  84.680  1.00  0.00           H
ATOM   1687 3HD1 LEU A 108      50.720  70.630  84.250  1.00  0.00           H
ATOM   1688  CD2 LEU A 108      52.190  68.770  86.710  1.00  0.00           C
ATOM   1689 1HD2 LEU A 108      53.190  68.600  86.320  1.00  0.00           H
ATOM   1690 2HD2 LEU A 108      52.110  68.870  87.790  1.00  0.00           H
ATOM   1691 3HD2 LEU A 108      51.670  67.850  86.430  1.00  0.00           H
ATOM   1692  C   LEU A 108      53.670  72.990  87.690  1.00  0.00           C
ATOM   1693  O   LEU A 108      53.100  74.040  87.970  1.00  0.00           O
ATOM   1694  N   ALA A 109      54.920  72.970  87.210  1.00  0.00           N
ATOM   1695  H   ALA A 109      55.340  72.060  87.150  1.00  0.00           H
ATOM   1696  CA  ALA A 109      55.820  74.090  87.080  1.00  0.00           C
ATOM   1697  HA  ALA A 109      55.230  74.890  86.610  1.00  0.00           H
ATOM   1698  CB  ALA A 109      56.350  74.520  88.440  1.00  0.00           C
ATOM   1699  HB1 ALA A 109      55.480  74.790  89.050  1.00  0.00           H
ATOM   1700  HB2 ALA A 109      56.860  73.650  88.860  1.00  0.00           H
ATOM   1701  HB3 ALA A 109      56.960  75.410  88.320  1.00  0.00           H
ATOM   1702  C   ALA A 109      57.000  73.840  86.150  1.00  0.00           C
ATOM   1703  O   ALA A 109      57.980  73.220  86.560  1.00  0.00           O
ATOM   1704  N   THR A 110      57.050  74.400  84.950  1.00  0.00           N
ATOM   1705  H   THR A 110      56.400  75.150  84.720  1.00  0.00           H
ATOM   1706  CA  THR A 110      58.070  74.240  83.920  1.00  0.00           C
ATOM   1707  HA  THR A 110      58.990  73.840  84.330  1.00  0.00           H
ATOM   1708  CB  THR A 110      57.710  73.360  82.730  1.00  0.00           C
ATOM   1709  HB  THR A 110      58.530  73.410  82.000  1.00  0.00           H
ATOM   1710  CG2 THR A 110      57.430  71.920  83.110  1.00  0.00           C
ATOM   1711 1HG2 THR A 110      56.680  71.830  83.900  1.00  0.00           H
ATOM   1712 2HG2 THR A 110      57.220  71.320  82.220  1.00  0.00           H
ATOM   1713 3HG2 THR A 110      58.400  71.580  83.450  1.00  0.00           H
ATOM   1714  OG1 THR A 110      56.470  73.830  82.250  1.00  0.00           O
ATOM   1715  HG1 THR A 110      56.200  73.330  81.480  1.00  0.00           H
ATOM   1716  C   THR A 110      58.440  75.640  83.470  1.00  0.00           C
ATOM   1717  O   THR A 110      57.710  76.610  83.700  1.00  0.00           O
ATOM   1718  N   ASP A 111      59.670  75.800  82.970  1.00  0.00           N
ATOM   1719  H   ASP A 111      60.300  75.020  83.020  1.00  0.00           H
ATOM   1720  CA  ASP A 111      60.070  77.100  82.460  1.00  0.00           C
ATOM   1721  HA  ASP A 111      59.670  77.930  83.040  1.00  0.00           H
ATOM   1722  CB  ASP A 111      61.590  77.120  82.350  1.00  0.00           C
ATOM   1723  HB1 ASP A 111      61.830  78.030  81.800  1.00  0.00           H
ATOM   1724  HB2 ASP A 111      61.910  76.230  81.810  1.00  0.00           H
ATOM   1725  CG  ASP A 111      62.310  77.230  83.690  1.00  0.00           C
ATOM   1726  OD1 ASP A 111      61.670  77.500  84.730  1.00  0.00           O
ATOM   1727  OD2 ASP A 111      63.510  76.860  83.680  1.00  0.00           O
ATOM   1728  C   ASP A 111      59.360  77.410  81.150  1.00  0.00           C
ATOM   1729  O   ASP A 111      58.620  76.620  80.560  1.00  0.00           O
ATOM   1730  N   LEU A 112      59.410  78.680  80.720  1.00  0.00           N
ATOM   1731  H   LEU A 112      60.060  79.230  81.260  1.00  0.00           H
ATOM   1732  CA  LEU A 112      58.740  79.230  79.560  1.00  0.00           C
ATOM   1733  HA  LEU A 112      57.700  78.920  79.660  1.00  0.00           H
ATOM   1734  CB  LEU A 112      58.820  80.730  79.830  1.00  0.00           C
ATOM   1735  HB1 LEU A 112      59.850  81.030  79.620  1.00  0.00           H
ATOM   1736  HB2 LEU A 112      58.620  81.010  80.870  1.00  0.00           H
ATOM   1737  CG  LEU A 112      57.950  81.650  78.970  1.00  0.00           C
ATOM   1738  HG  LEU A 112      58.230  81.640  77.920  1.00  0.00           H
ATOM   1739  CD1 LEU A 112      56.490  81.260  79.180  1.00  0.00           C
ATOM   1740 1HD1 LEU A 112      55.810  82.110  79.040  1.00  0.00           H
ATOM   1741 2HD1 LEU A 112      56.300  80.580  78.360  1.00  0.00           H
ATOM   1742 3HD1 LEU A 112      56.230  80.830  80.150  1.00  0.00           H
ATOM   1743  CD2 LEU A 112      58.030  83.060  79.550  1.00  0.00           C
ATOM   1744 1HD2 LEU A 112      59.020  83.520  79.540  1.00  0.00           H
ATOM   1745 2HD2 LEU A 112      57.420  83.770  78.990  1.00  0.00           H
ATOM   1746 3HD2 LEU A 112      57.630  83.080  80.560  1.00  0.00           H
ATOM   1747  C   LEU A 112      59.290  78.820  78.210  1.00  0.00           C
ATOM   1748  O   LEU A 112      59.870  79.530  77.390  1.00  0.00           O
ATOM   1749  N   ASP A 113      59.080  77.530  77.930  1.00  0.00           N
ATOM   1750  H   ASP A 113      58.740  76.900  78.640  1.00  0.00           H
ATOM   1751  CA  ASP A 113      59.790  76.810  76.900  1.00  0.00           C
ATOM   1752  HA  ASP A 113      60.240  77.450  76.140  1.00  0.00           H
ATOM   1753  CB  ASP A 113      61.000  76.110  77.520  1.00  0.00           C
ATOM   1754  HB1 ASP A 113      60.700  75.410  78.310  1.00  0.00           H
ATOM   1755  HB2 ASP A 113      61.610  76.830  78.050  1.00  0.00           H
ATOM   1756  CG  ASP A 113      61.870  75.390  76.500  1.00  0.00           C
ATOM   1757  OD1 ASP A 113      62.750  75.950  75.820  1.00  0.00           O
ATOM   1758  OD2 ASP A 113      61.690  74.170  76.310  1.00  0.00           O
ATOM   1759  C   ASP A 113      58.920  75.740  76.260  1.00  0.00           C
ATOM   1760  O   ASP A 113      58.140  75.130  77.000  1.00  0.00           O
ATOM   1761  N   ARG A 114      59.070  75.580  74.950  1.00  0.00           N
ATOM   1762  H   ARG A 114      59.750  76.220  74.570  1.00  0.00           H
ATOM   1763  CA  ARG A 114      58.370  74.650  74.080  1.00  0.00           C
ATOM   1764  HA  ARG A 114      57.310  74.890  73.980  1.00  0.00           H
ATOM   1765  CB  ARG A 114      58.980  74.740  72.690  1.00  0.00           C
ATOM   1766  HB1 ARG A 114      58.600  73.890  72.110  1.00  0.00           H
ATOM   1767  HB2 ARG A 114      60.070  74.700  72.750  1.00  0.00           H
ATOM   1768  CG  ARG A 114      58.690  76.000  71.890  1.00  0.00           C
ATOM   1769  HG1 ARG A 114      59.040  76.930  72.340  1.00  0.00           H
ATOM   1770  HG2 ARG A 114      57.610  76.170  71.950  1.00  0.00           H
ATOM   1771  CD  ARG A 114      59.310  75.980  70.490  1.00  0.00           C
ATOM   1772  HD1 ARG A 114      59.030  75.080  69.930  1.00  0.00           H
ATOM   1773  HD2 ARG A 114      60.390  75.890  70.560  1.00  0.00           H
ATOM   1774  NE  ARG A 114      59.020  77.220  69.790  1.00  0.00           N
ATOM   1775  HE  ARG A 114      58.290  77.780  70.200  1.00  0.00           H
ATOM   1776  CZ  ARG A 114      59.570  77.700  68.660  1.00  0.00           C
ATOM   1777  NH1 ARG A 114      60.540  77.030  68.020  1.00  0.00           N
ATOM   1778 1HH1 ARG A 114      60.910  76.160  68.390  1.00  0.00           H
ATOM   1779 2HH1 ARG A 114      60.950  77.430  67.190  1.00  0.00           H
ATOM   1780  NH2 ARG A 114      59.140  78.810  68.040  1.00  0.00           N
ATOM   1781 1HH2 ARG A 114      58.560  79.460  68.550  1.00  0.00           H
ATOM   1782 2HH2 ARG A 114      59.650  79.200  67.260  1.00  0.00           H
ATOM   1783  C   ARG A 114      58.370  73.190  74.520  1.00  0.00           C
ATOM   1784  O   ARG A 114      57.410  72.430  74.420  1.00  0.00           O
ATOM   1785  N   GLU A 115      59.510  72.780  75.070  1.00  0.00           N
ATOM   1786  H   GLU A 115      60.340  73.350  75.130  1.00  0.00           H
ATOM   1787  CA  GLU A 115      59.770  71.460  75.610  1.00  0.00           C
ATOM   1788  HA  GLU A 115      59.080  70.810  75.070  1.00  0.00           H
ATOM   1789  CB  GLU A 115      61.210  71.020  75.400  1.00  0.00           C
ATOM   1790  HB1 GLU A 115      61.870  71.480  76.140  1.00  0.00           H
ATOM   1791  HB2 GLU A 115      61.540  71.390  74.430  1.00  0.00           H
ATOM   1792  CG  GLU A 115      61.310  69.510  75.580  1.00  0.00           C
ATOM   1793  HG1 GLU A 115      60.470  68.930  75.200  1.00  0.00           H
ATOM   1794  HG2 GLU A 115      61.420  69.310  76.650  1.00  0.00           H
ATOM   1795  CD  GLU A 115      62.540  68.940  74.880  1.00  0.00           C
ATOM   1796  OE1 GLU A 115      63.350  68.370  75.640  1.00  0.00           O
ATOM   1797  OE2 GLU A 115      62.690  68.980  73.640  1.00  0.00           O
ATOM   1798  C   GLU A 115      59.300  71.470  77.050  1.00  0.00           C
ATOM   1799  O   GLU A 115      58.980  70.370  77.520  1.00  0.00           O
ATOM   1800  N   GLY A 116      59.350  72.550  77.830  1.00  0.00           N
ATOM   1801  H   GLY A 116      59.750  73.390  77.440  1.00  0.00           H
ATOM   1802  CA  GLY A 116      58.750  72.550  79.150  1.00  0.00           C
ATOM   1803  HA1 GLY A 116      58.910  73.510  79.630  1.00  0.00           H
ATOM   1804  HA2 GLY A 116      59.120  71.720  79.770  1.00  0.00           H
ATOM   1805  C   GLY A 116      57.230  72.590  79.040  1.00  0.00           C
ATOM   1806  O   GLY A 116      56.520  72.180  79.960  1.00  0.00           O
ATOM   1807  N   GLU A 117      56.710  73.090  77.920  1.00  0.00           N
ATOM   1808  H   GLU A 117      57.290  73.680  77.350  1.00  0.00           H
ATOM   1809  CA  GLU A 117      55.310  73.040  77.540  1.00  0.00           C
ATOM   1810  HA  GLU A 117      54.680  73.340  78.380  1.00  0.00           H
ATOM   1811  CB  GLU A 117      55.050  74.110  76.480  1.00  0.00           C
ATOM   1812  HB1 GLU A 117      55.450  73.840  75.500  1.00  0.00           H
ATOM   1813  HB2 GLU A 117      55.690  74.970  76.710  1.00  0.00           H
ATOM   1814  CG  GLU A 117      53.620  74.600  76.310  1.00  0.00           C
ATOM   1815  HG1 GLU A 117      52.920  73.780  76.510  1.00  0.00           H
ATOM   1816  HG2 GLU A 117      53.530  74.940  75.280  1.00  0.00           H
ATOM   1817  CD  GLU A 117      53.320  75.770  77.230  1.00  0.00           C
ATOM   1818  OE1 GLU A 117      52.450  76.600  76.900  1.00  0.00           O
ATOM   1819  OE2 GLU A 117      53.920  76.030  78.300  1.00  0.00           O
ATOM   1820  C   GLU A 117      54.850  71.640  77.180  1.00  0.00           C
ATOM   1821  O   GLU A 117      53.780  71.170  77.550  1.00  0.00           O
ATOM   1822  N   ALA A 118      55.720  70.910  76.470  1.00  0.00           N
ATOM   1823  H   ALA A 118      56.430  71.460  76.000  1.00  0.00           H
ATOM   1824  CA  ALA A 118      55.620  69.500  76.180  1.00  0.00           C
ATOM   1825  HA  ALA A 118      54.600  69.310  75.820  1.00  0.00           H
ATOM   1826  CB  ALA A 118      56.610  69.070  75.100  1.00  0.00           C
ATOM   1827  HB1 ALA A 118      56.510  68.020  74.830  1.00  0.00           H
ATOM   1828  HB2 ALA A 118      56.450  69.640  74.180  1.00  0.00           H
ATOM   1829  HB3 ALA A 118      57.640  69.120  75.430  1.00  0.00           H
ATOM   1830  C   ALA A 118      55.740  68.660  77.440  1.00  0.00           C
ATOM   1831  O   ALA A 118      54.990  67.690  77.550  1.00  0.00           O
ATOM   1832  N   ILE A 119      56.610  69.000  78.390  1.00  0.00           N
ATOM   1833  H   ILE A 119      57.210  69.760  78.120  1.00  0.00           H
ATOM   1834  CA  ILE A 119      56.730  68.290  79.650  1.00  0.00           C
ATOM   1835  HA  ILE A 119      56.870  67.230  79.470  1.00  0.00           H
ATOM   1836  CB  ILE A 119      57.930  68.750  80.480  1.00  0.00           C
ATOM   1837  HB  ILE A 119      57.990  69.840  80.400  1.00  0.00           H
ATOM   1838  CG2 ILE A 119      57.850  68.310  81.940  1.00  0.00           C
ATOM   1839 1HG2 ILE A 119      57.610  67.240  81.960  1.00  0.00           H
ATOM   1840 2HG2 ILE A 119      58.790  68.510  82.450  1.00  0.00           H
ATOM   1841 3HG2 ILE A 119      57.020  68.840  82.400  1.00  0.00           H
ATOM   1842  CG1 ILE A 119      59.250  68.230  79.930  1.00  0.00           C
ATOM   1843 1HG1 ILE A 119      59.300  68.350  78.840  1.00  0.00           H
ATOM   1844 2HG1 ILE A 119      59.350  67.190  80.250  1.00  0.00           H
ATOM   1845  CD  ILE A 119      60.440  69.020  80.450  1.00  0.00           C
ATOM   1846  HD1 ILE A 119      61.390  68.660  80.050  1.00  0.00           H
ATOM   1847  HD2 ILE A 119      60.340  70.080  80.210  1.00  0.00           H
ATOM   1848  HD3 ILE A 119      60.520  69.080  81.540  1.00  0.00           H
ATOM   1849  C   ILE A 119      55.410  68.270  80.400  1.00  0.00           C
ATOM   1850  O   ILE A 119      54.920  67.200  80.780  1.00  0.00           O
ATOM   1851  N   ALA A 120      54.780  69.430  80.600  1.00  0.00           N
ATOM   1852  H   ALA A 120      55.190  70.290  80.240  1.00  0.00           H
ATOM   1853  CA  ALA A 120      53.450  69.500  81.160  1.00  0.00           C
ATOM   1854  HA  ALA A 120      53.530  69.130  82.190  1.00  0.00           H
ATOM   1855  CB  ALA A 120      53.140  70.990  81.230  1.00  0.00           C
ATOM   1856  HB1 ALA A 120      54.050  71.490  81.570  1.00  0.00           H
ATOM   1857  HB2 ALA A 120      52.840  71.450  80.290  1.00  0.00           H
ATOM   1858  HB3 ALA A 120      52.270  71.230  81.840  1.00  0.00           H
ATOM   1859  C   ALA A 120      52.390  68.720  80.400  1.00  0.00           C
ATOM   1860  O   ALA A 120      51.690  67.910  81.000  1.00  0.00           O
ATOM   1861  N   TRP A 121      52.410  68.930  79.080  1.00  0.00           N
ATOM   1862  H   TRP A 121      53.020  69.630  78.690  1.00  0.00           H
ATOM   1863  CA  TRP A 121      51.530  68.240  78.170  1.00  0.00           C
ATOM   1864  HA  TRP A 121      50.520  68.560  78.410  1.00  0.00           H
ATOM   1865  CB  TRP A 121      51.900  68.610  76.730  1.00  0.00           C
ATOM   1866  HB1 TRP A 121      52.910  68.210  76.620  1.00  0.00           H
ATOM   1867  HB2 TRP A 121      51.930  69.700  76.720  1.00  0.00           H
ATOM   1868  CG  TRP A 121      51.020  68.200  75.600  1.00  0.00           C
ATOM   1869  CD1 TRP A 121      51.050  66.960  75.050  1.00  0.00           C
ATOM   1870  HD1 TRP A 121      51.750  66.160  75.250  1.00  0.00           H
ATOM   1871  NE1 TRP A 121      49.960  66.990  74.210  1.00  0.00           N
ATOM   1872  HE1 TRP A 121      49.730  66.210  73.610  1.00  0.00           H
ATOM   1873  CE2 TRP A 121      49.130  68.090  74.280  1.00  0.00           C
ATOM   1874  CZ2 TRP A 121      47.890  68.480  73.760  1.00  0.00           C
ATOM   1875  HZ2 TRP A 121      47.460  67.780  73.050  1.00  0.00           H
ATOM   1876  CH2 TRP A 121      47.400  69.770  74.000  1.00  0.00           C
ATOM   1877  HH2 TRP A 121      46.490  70.080  73.510  1.00  0.00           H
ATOM   1878  CZ3 TRP A 121      48.120  70.620  74.850  1.00  0.00           C
ATOM   1879  HZ3 TRP A 121      47.760  71.620  75.060  1.00  0.00           H
ATOM   1880  CE3 TRP A 121      49.290  70.190  75.480  1.00  0.00           C
ATOM   1881  HE3 TRP A 121      49.930  70.790  76.110  1.00  0.00           H
ATOM   1882  CD2 TRP A 121      49.840  68.940  75.160  1.00  0.00           C
ATOM   1883  C   TRP A 121      51.540  66.720  78.290  1.00  0.00           C
ATOM   1884  O   TRP A 121      50.440  66.180  78.410  1.00  0.00           O
ATOM   1885  N   HIE A 122      52.680  66.030  78.330  1.00  0.00           N
ATOM   1886  H   HIE A 122      53.510  66.590  78.230  1.00  0.00           H
ATOM   1887  CA  HIE A 122      52.730  64.600  78.570  1.00  0.00           C
ATOM   1888  HA  HIE A 122      52.000  64.120  77.920  1.00  0.00           H
ATOM   1889  CB  HIE A 122      54.080  64.060  78.100  1.00  0.00           C
ATOM   1890  HB1 HIE A 122      54.250  63.070  78.520  1.00  0.00           H
ATOM   1891  HB2 HIE A 122      54.900  64.680  78.470  1.00  0.00           H
ATOM   1892  CG  HIE A 122      54.230  64.000  76.600  1.00  0.00           C
ATOM   1893  ND1 HIE A 122      54.560  62.820  75.920  1.00  0.00           N
ATOM   1894  CE1 HIE A 122      54.700  63.160  74.640  1.00  0.00           C
ATOM   1895  HE1 HIE A 122      54.870  62.400  73.890  1.00  0.00           H
ATOM   1896  NE2 HIE A 122      54.490  64.470  74.440  1.00  0.00           N
ATOM   1897  HE2 HIE A 122      54.370  64.850  73.510  1.00  0.00           H
ATOM   1898  CD2 HIE A 122      54.300  65.020  75.700  1.00  0.00           C
ATOM   1899  HD2 HIE A 122      54.120  66.030  76.030  1.00  0.00           H
ATOM   1900  C   HIE A 122      52.400  64.170  79.990  1.00  0.00           C
ATOM   1901  O   HIE A 122      51.760  63.160  80.260  1.00  0.00           O
ATOM   1902  N   LEU A 123      52.690  64.970  81.020  1.00  0.00           N
ATOM   1903  H   LEU A 123      53.350  65.700  80.820  1.00  0.00           H
ATOM   1904  CA  LEU A 123      52.340  64.720  82.400  1.00  0.00           C
ATOM   1905  HA  LEU A 123      52.420  63.670  82.680  1.00  0.00           H
ATOM   1906  CB  LEU A 123      53.370  65.450  83.270  1.00  0.00           C
ATOM   1907  HB1 LEU A 123      53.280  66.480  82.930  1.00  0.00           H
ATOM   1908  HB2 LEU A 123      54.350  65.120  82.930  1.00  0.00           H
ATOM   1909  CG  LEU A 123      53.250  65.380  84.790  1.00  0.00           C
ATOM   1910  HG  LEU A 123      52.290  65.730  85.160  1.00  0.00           H
ATOM   1911  CD1 LEU A 123      53.490  63.990  85.380  1.00  0.00           C
ATOM   1912 1HD1 LEU A 123      54.490  63.680  85.080  1.00  0.00           H
ATOM   1913 2HD1 LEU A 123      53.470  64.070  86.470  1.00  0.00           H
ATOM   1914 3HD1 LEU A 123      52.690  63.300  85.120  1.00  0.00           H
ATOM   1915  CD2 LEU A 123      54.370  66.220  85.410  1.00  0.00           C
ATOM   1916 1HD2 LEU A 123      55.370  65.820  85.240  1.00  0.00           H
ATOM   1917 2HD2 LEU A 123      54.340  67.230  84.990  1.00  0.00           H
ATOM   1918 3HD2 LEU A 123      54.260  66.330  86.490  1.00  0.00           H
ATOM   1919  C   LEU A 123      50.850  64.880  82.670  1.00  0.00           C
ATOM   1920  O   LEU A 123      50.300  64.210  83.530  1.00  0.00           O
ATOM   1921  N   ARG A 124      50.180  65.790  81.950  1.00  0.00           N
ATOM   1922  H   ARG A 124      50.780  66.370  81.370  1.00  0.00           H
ATOM   1923  CA  ARG A 124      48.750  65.950  81.810  1.00  0.00           C
ATOM   1924  HA  ARG A 124      48.310  66.100  82.800  1.00  0.00           H
ATOM   1925  CB  ARG A 124      48.490  67.180  80.950  1.00  0.00           C
ATOM   1926  HB1 ARG A 124      48.730  66.950  79.920  1.00  0.00           H
ATOM   1927  HB2 ARG A 124      49.070  68.020  81.320  1.00  0.00           H
ATOM   1928  CG  ARG A 124      47.050  67.690  80.960  1.00  0.00           C
ATOM   1929  HG1 ARG A 124      46.910  68.270  81.870  1.00  0.00           H
ATOM   1930  HG2 ARG A 124      46.320  66.880  80.870  1.00  0.00           H
ATOM   1931  CD  ARG A 124      46.730  68.610  79.780  1.00  0.00           C
ATOM   1932  HD1 ARG A 124      47.550  69.310  79.650  1.00  0.00           H
ATOM   1933  HD2 ARG A 124      45.770  69.090  79.970  1.00  0.00           H
ATOM   1934  NE  ARG A 124      46.580  67.830  78.550  1.00  0.00           N
ATOM   1935  HE  ARG A 124      47.150  67.000  78.460  1.00  0.00           H
ATOM   1936  CZ  ARG A 124      45.720  68.070  77.540  1.00  0.00           C
ATOM   1937  NH1 ARG A 124      44.680  68.910  77.510  1.00  0.00           N
ATOM   1938 1HH1 ARG A 124      44.460  69.490  78.300  1.00  0.00           H
ATOM   1939 2HH1 ARG A 124      44.110  69.010  76.680  1.00  0.00           H
ATOM   1940  NH2 ARG A 124      46.070  67.520  76.370  1.00  0.00           N
ATOM   1941 1HH2 ARG A 124      46.830  66.860  76.290  1.00  0.00           H
ATOM   1942 2HH2 ARG A 124      45.460  67.800  75.610  1.00  0.00           H
ATOM   1943  C   ARG A 124      48.150  64.670  81.230  1.00  0.00           C
ATOM   1944  O   ARG A 124      47.080  64.300  81.700  1.00  0.00           O
ATOM   1945  N   GLU A 125      48.790  63.880  80.360  1.00  0.00           N
ATOM   1946  H   GLU A 125      49.730  64.080  80.070  1.00  0.00           H
ATOM   1947  CA  GLU A 125      48.260  62.710  79.690  1.00  0.00           C
ATOM   1948  HA  GLU A 125      47.260  63.000  79.360  1.00  0.00           H
ATOM   1949  CB  GLU A 125      49.060  62.290  78.460  1.00  0.00           C
ATOM   1950  HB1 GLU A 125      50.030  61.930  78.790  1.00  0.00           H
ATOM   1951  HB2 GLU A 125      49.160  63.180  77.830  1.00  0.00           H
ATOM   1952  CG  GLU A 125      48.390  61.170  77.650  1.00  0.00           C
ATOM   1953  HG1 GLU A 125      47.500  61.550  77.150  1.00  0.00           H
ATOM   1954  HG2 GLU A 125      48.040  60.370  78.290  1.00  0.00           H
ATOM   1955  CD  GLU A 125      49.290  60.560  76.590  1.00  0.00           C
ATOM   1956  OE1 GLU A 125      49.180  59.310  76.540  1.00  0.00           O
ATOM   1957  OE2 GLU A 125      50.030  61.280  75.890  1.00  0.00           O
ATOM   1958  C   GLU A 125      47.990  61.520  80.600  1.00  0.00           C
ATOM   1959  O   GLU A 125      46.900  60.950  80.550  1.00  0.00           O
ATOM   1960  N   VAL A 126      49.040  61.120  81.320  1.00  0.00           N
ATOM   1961  H   VAL A 126      49.860  61.690  81.150  1.00  0.00           H
ATOM   1962  CA  VAL A 126      49.190  59.950  82.160  1.00  0.00           C
ATOM   1963  HA  VAL A 126      48.650  59.170  81.610  1.00  0.00           H
ATOM   1964  CB  VAL A 126      50.650  59.500  82.240  1.00  0.00           C
ATOM   1965  HB  VAL A 126      50.690  58.500  82.670  1.00  0.00           H
ATOM   1966  CG1 VAL A 126      51.420  59.390  80.930  1.00  0.00           C
ATOM   1967 1HG1 VAL A 126      52.250  58.700  81.100  1.00  0.00           H
ATOM   1968 2HG1 VAL A 126      50.830  58.940  80.140  1.00  0.00           H
ATOM   1969 3HG1 VAL A 126      51.720  60.400  80.640  1.00  0.00           H
ATOM   1970  CG2 VAL A 126      51.510  60.370  83.150  1.00  0.00           C
ATOM   1971 1HG2 VAL A 126      52.530  59.980  83.110  1.00  0.00           H
ATOM   1972 2HG2 VAL A 126      51.520  61.430  82.890  1.00  0.00           H
ATOM   1973 3HG2 VAL A 126      51.090  60.250  84.150  1.00  0.00           H
ATOM   1974  C   VAL A 126      48.350  60.030  83.430  1.00  0.00           C
ATOM   1975  O   VAL A 126      48.210  59.020  84.120  1.00  0.00           O
ATOM   1976  N   ILE A 127      47.760  61.190  83.700  1.00  0.00           N
ATOM   1977  H   ILE A 127      47.970  62.030  83.170  1.00  0.00           H
ATOM   1978  CA  ILE A 127      46.710  61.350  84.680  1.00  0.00           C
ATOM   1979  HA  ILE A 127      46.640  60.450  85.290  1.00  0.00           H
ATOM   1980  CB  ILE A 127      47.060  62.380  85.760  1.00  0.00           C
ATOM   1981  HB  ILE A 127      46.270  62.260  86.500  1.00  0.00           H
ATOM   1982  CG2 ILE A 127      48.410  62.110  86.400  1.00  0.00           C
ATOM   1983 1HG2 ILE A 127      49.170  62.340  85.650  1.00  0.00           H
ATOM   1984 2HG2 ILE A 127      48.520  62.780  87.250  1.00  0.00           H
ATOM   1985 3HG2 ILE A 127      48.540  61.050  86.640  1.00  0.00           H
ATOM   1986  CG1 ILE A 127      47.010  63.780  85.140  1.00  0.00           C
ATOM   1987 1HG1 ILE A 127      46.090  63.830  84.550  1.00  0.00           H
ATOM   1988 2HG1 ILE A 127      47.860  63.960  84.480  1.00  0.00           H
ATOM   1989  CD  ILE A 127      46.810  64.880  86.180  1.00  0.00           C
ATOM   1990  HD1 ILE A 127      47.030  65.800  85.640  1.00  0.00           H
ATOM   1991  HD2 ILE A 127      45.800  64.910  86.580  1.00  0.00           H
ATOM   1992  HD3 ILE A 127      47.540  64.890  86.990  1.00  0.00           H
ATOM   1993  C   ILE A 127      45.340  61.650  84.100  1.00  0.00           C
ATOM   1994  O   ILE A 127      44.400  61.990  84.820  1.00  0.00           O
ATOM   1995  N   GLY A 128      45.260  61.440  82.780  1.00  0.00           N
ATOM   1996  H   GLY A 128      46.090  61.150  82.280  1.00  0.00           H
ATOM   1997  CA  GLY A 128      44.010  61.510  82.060  1.00  0.00           C
ATOM   1998  HA1 GLY A 128      44.050  61.560  80.970  1.00  0.00           H
ATOM   1999  HA2 GLY A 128      43.450  62.410  82.330  1.00  0.00           H
ATOM   2000  C   GLY A 128      43.170  60.350  82.580  1.00  0.00           C
ATOM   2001  O   GLY A 128      43.610  59.240  82.860  1.00  0.00           O
ATOM   2002  N   GLY A 129      41.850  60.560  82.640  1.00  0.00           N
ATOM   2003  H   GLY A 129      41.520  61.490  82.420  1.00  0.00           H
ATOM   2004  CA  GLY A 129      40.850  59.640  83.130  1.00  0.00           C
ATOM   2005  HA1 GLY A 129      40.960  58.690  82.620  1.00  0.00           H
ATOM   2006  HA2 GLY A 129      39.860  60.050  82.940  1.00  0.00           H
ATOM   2007  C   GLY A 129      40.930  59.370  84.630  1.00  0.00           C
ATOM   2008  O   GLY A 129      40.030  58.660  85.060  1.00  0.00           O
ATOM   2009  N   ASP A 130      41.860  59.950  85.390  1.00  0.00           N
ATOM   2010  H   ASP A 130      42.340  60.760  85.010  1.00  0.00           H
ATOM   2011  CA  ASP A 130      42.030  59.610  86.780  1.00  0.00           C
ATOM   2012  HA  ASP A 130      41.220  58.940  87.080  1.00  0.00           H
ATOM   2013  CB  ASP A 130      43.370  58.890  86.920  1.00  0.00           C
ATOM   2014  HB1 ASP A 130      44.240  59.510  86.720  1.00  0.00           H
ATOM   2015  HB2 ASP A 130      43.440  57.910  86.460  1.00  0.00           H
ATOM   2016  CG  ASP A 130      43.470  58.680  88.430  1.00  0.00           C
ATOM   2017  OD1 ASP A 130      42.750  57.730  88.810  1.00  0.00           O
ATOM   2018  OD2 ASP A 130      44.290  59.340  89.090  1.00  0.00           O
ATOM   2019  C   ASP A 130      42.010  60.840  87.670  1.00  0.00           C
ATOM   2020  O   ASP A 130      41.300  60.870  88.680  1.00  0.00           O
ATOM   2021  N   ASP A 131      42.470  61.970  87.120  1.00  0.00           N
ATOM   2022  H   ASP A 131      43.100  61.900  86.330  1.00  0.00           H
ATOM   2023  CA  ASP A 131      42.450  63.200  87.890  1.00  0.00           C
ATOM   2024  HA  ASP A 131      41.450  63.370  88.280  1.00  0.00           H
ATOM   2025  CB  ASP A 131      43.500  63.180  88.990  1.00  0.00           C
ATOM   2026  HB1 ASP A 131      44.200  64.010  88.970  1.00  0.00           H
ATOM   2027  HB2 ASP A 131      44.070  62.260  88.800  1.00  0.00           H
ATOM   2028  CG  ASP A 131      42.930  63.190  90.400  1.00  0.00           C
ATOM   2029  OD1 ASP A 131      43.230  62.330  91.260  1.00  0.00           O
ATOM   2030  OD2 ASP A 131      42.250  64.210  90.660  1.00  0.00           O
ATOM   2031  C   ASP A 131      42.550  64.400  86.960  1.00  0.00           C
ATOM   2032  O   ASP A 131      42.010  64.320  85.860  1.00  0.00           O
ATOM   2033  N   ALA A 132      43.010  65.530  87.490  1.00  0.00           N
ATOM   2034  H   ALA A 132      43.510  65.440  88.360  1.00  0.00           H
ATOM   2035  CA  ALA A 132      42.950  66.850  86.890  1.00  0.00           C
ATOM   2036  HA  ALA A 132      43.040  66.860  85.800  1.00  0.00           H
ATOM   2037  CB  ALA A 132      41.710  67.600  87.370  1.00  0.00           C
ATOM   2038  HB1 ALA A 132      41.500  67.400  88.420  1.00  0.00           H
ATOM   2039  HB2 ALA A 132      41.890  68.650  87.140  1.00  0.00           H
ATOM   2040  HB3 ALA A 132      40.830  67.290  86.820  1.00  0.00           H
ATOM   2041  C   ALA A 132      44.210  67.570  87.350  1.00  0.00           C
ATOM   2042  O   ALA A 132      44.780  67.190  88.370  1.00  0.00           O
ATOM   2043  N   ARG A 133      44.640  68.580  86.580  1.00  0.00           N
ATOM   2044  H   ARG A 133      44.240  68.790  85.680  1.00  0.00           H
ATOM   2045  CA  ARG A 133      45.790  69.400  86.890  1.00  0.00           C
ATOM   2046  HA  ARG A 133      46.020  69.290  87.950  1.00  0.00           H
ATOM   2047  CB  ARG A 133      47.130  68.920  86.340  1.00  0.00           C
ATOM   2048  HB1 ARG A 133      47.260  67.890  86.670  1.00  0.00           H
ATOM   2049  HB2 ARG A 133      47.880  69.570  86.780  1.00  0.00           H
ATOM   2050  CG  ARG A 133      47.310  68.820  84.830  1.00  0.00           C
ATOM   2051  HG1 ARG A 133      46.440  68.290  84.450  1.00  0.00           H
ATOM   2052  HG2 ARG A 133      48.120  68.170  84.490  1.00  0.00           H
ATOM   2053  CD  ARG A 133      47.520  70.150  84.100  1.00  0.00           C
ATOM   2054  HD1 ARG A 133      48.470  70.130  83.570  1.00  0.00           H
ATOM   2055  HD2 ARG A 133      47.620  70.960  84.830  1.00  0.00           H
ATOM   2056  NE  ARG A 133      46.420  70.510  83.210  1.00  0.00           N
ATOM   2057  HE  ARG A 133      45.520  70.070  83.370  1.00  0.00           H
ATOM   2058  CZ  ARG A 133      46.280  71.630  82.500  1.00  0.00           C
ATOM   2059  NH1 ARG A 133      47.230  72.540  82.220  1.00  0.00           N
ATOM   2060 1HH1 ARG A 133      48.140  72.500  82.660  1.00  0.00           H
ATOM   2061 2HH1 ARG A 133      47.050  73.300  81.580  1.00  0.00           H
ATOM   2062  NH2 ARG A 133      45.050  71.870  82.040  1.00  0.00           N
ATOM   2063 1HH2 ARG A 133      44.340  71.230  82.370  1.00  0.00           H
ATOM   2064 2HH2 ARG A 133      44.840  72.610  81.380  1.00  0.00           H
ATOM   2065  C   ARG A 133      45.520  70.890  86.690  1.00  0.00           C
ATOM   2066  O   ARG A 133      44.710  71.270  85.850  1.00  0.00           O
ATOM   2067  N   TYR A 134      46.120  71.720  87.540  1.00  0.00           N
ATOM   2068  H   TYR A 134      46.730  71.260  88.200  1.00  0.00           H
ATOM   2069  CA  TYR A 134      46.010  73.170  87.590  1.00  0.00           C
ATOM   2070  HA  TYR A 134      44.960  73.430  87.680  1.00  0.00           H
ATOM   2071  CB  TYR A 134      46.580  73.730  88.890  1.00  0.00           C
ATOM   2072  HB1 TYR A 134      47.660  73.780  88.840  1.00  0.00           H
ATOM   2073  HB2 TYR A 134      46.350  73.030  89.700  1.00  0.00           H
ATOM   2074  CG  TYR A 134      46.040  75.080  89.290  1.00  0.00           C
ATOM   2075  CD1 TYR A 134      45.040  75.190  90.260  1.00  0.00           C
ATOM   2076  HD1 TYR A 134      44.470  74.350  90.640  1.00  0.00           H
ATOM   2077  CE1 TYR A 134      44.540  76.420  90.710  1.00  0.00           C
ATOM   2078  HE1 TYR A 134      43.620  76.530  91.260  1.00  0.00           H
ATOM   2079  CZ  TYR A 134      45.250  77.580  90.340  1.00  0.00           C
ATOM   2080  OH  TYR A 134      44.780  78.820  90.680  1.00  0.00           O
ATOM   2081  HH  TYR A 134      43.950  78.710  91.150  1.00  0.00           H
ATOM   2082  CE2 TYR A 134      46.430  77.450  89.590  1.00  0.00           C
ATOM   2083  HE2 TYR A 134      47.030  78.320  89.380  1.00  0.00           H
ATOM   2084  CD2 TYR A 134      46.830  76.210  89.070  1.00  0.00           C
ATOM   2085  HD2 TYR A 134      47.770  76.320  88.540  1.00  0.00           H
ATOM   2086  C   TYR A 134      46.550  73.880  86.350  1.00  0.00           C
ATOM   2087  O   TYR A 134      47.150  73.250  85.480  1.00  0.00           O
ATOM   2088  N   SER A 135      46.340  75.190  86.280  1.00  0.00           N
ATOM   2089  H   SER A 135      45.790  75.650  86.990  1.00  0.00           H
ATOM   2090  CA  SER A 135      46.740  76.090  85.220  1.00  0.00           C
ATOM   2091  HA  SER A 135      46.380  75.750  84.250  1.00  0.00           H
ATOM   2092  CB  SER A 135      46.210  77.480  85.560  1.00  0.00           C
ATOM   2093  HB1 SER A 135      46.760  78.340  85.170  1.00  0.00           H
ATOM   2094  HB2 SER A 135      46.430  77.560  86.620  1.00  0.00           H
ATOM   2095  OG  SER A 135      44.840  77.550  85.210  1.00  0.00           O
ATOM   2096  HG  SER A 135      44.460  77.990  85.980  1.00  0.00           H
ATOM   2097  C   SER A 135      48.260  76.180  85.140  1.00  0.00           C
ATOM   2098  O   SER A 135      49.010  75.580  85.900  1.00  0.00           O
ATOM   2099  N   ARG A 136      48.780  76.870  84.120  1.00  0.00           N
ATOM   2100  H   ARG A 136      48.050  77.210  83.510  1.00  0.00           H
ATOM   2101  CA  ARG A 136      50.180  77.050  83.800  1.00  0.00           C
ATOM   2102  HA  ARG A 136      50.730  76.180  84.140  1.00  0.00           H
ATOM   2103  CB  ARG A 136      50.240  77.200  82.280  1.00  0.00           C
ATOM   2104  HB1 ARG A 136      49.570  78.030  82.070  1.00  0.00           H
ATOM   2105  HB2 ARG A 136      49.930  76.230  81.870  1.00  0.00           H
ATOM   2106  CG  ARG A 136      51.650  77.420  81.750  1.00  0.00           C
ATOM   2107  HG1 ARG A 136      52.020  78.370  82.150  1.00  0.00           H
ATOM   2108  HG2 ARG A 136      51.580  77.470  80.660  1.00  0.00           H
ATOM   2109  CD  ARG A 136      52.700  76.360  82.070  1.00  0.00           C
ATOM   2110  HD1 ARG A 136      52.190  75.400  82.030  1.00  0.00           H
ATOM   2111  HD2 ARG A 136      53.150  76.590  83.030  1.00  0.00           H
ATOM   2112  NE  ARG A 136      53.730  76.400  81.020  1.00  0.00           N
ATOM   2113  HE  ARG A 136      53.430  76.210  80.080  1.00  0.00           H
ATOM   2114  CZ  ARG A 136      55.000  76.790  81.210  1.00  0.00           C
ATOM   2115  NH1 ARG A 136      55.510  77.360  82.310  1.00  0.00           N
ATOM   2116 1HH1 ARG A 136      55.010  77.710  83.110  1.00  0.00           H
ATOM   2117 2HH1 ARG A 136      56.510  77.240  82.370  1.00  0.00           H
ATOM   2118  NH2 ARG A 136      55.890  76.520  80.250  1.00  0.00           N
ATOM   2119 1HH2 ARG A 136      55.480  76.210  79.390  1.00  0.00           H
ATOM   2120 2HH2 ARG A 136      56.880  76.650  80.410  1.00  0.00           H
ATOM   2121  C   ARG A 136      50.770  78.230  84.560  1.00  0.00           C
ATOM   2122  O   ARG A 136      50.380  79.390  84.480  1.00  0.00           O
ATOM   2123  N   VAL A 137      51.850  77.950  85.290  1.00  0.00           N
ATOM   2124  H   VAL A 137      52.270  77.030  85.280  1.00  0.00           H
ATOM   2125  CA  VAL A 137      52.540  78.960  86.070  1.00  0.00           C
ATOM   2126  HA  VAL A 137      51.980  79.890  86.160  1.00  0.00           H
ATOM   2127  CB  VAL A 137      52.820  78.500  87.500  1.00  0.00           C
ATOM   2128  HB  VAL A 137      53.390  77.570  87.480  1.00  0.00           H
ATOM   2129  CG1 VAL A 137      53.700  79.380  88.380  1.00  0.00           C
ATOM   2130 1HG1 VAL A 137      53.950  78.960  89.360  1.00  0.00           H
ATOM   2131 2HG1 VAL A 137      54.640  79.440  87.850  1.00  0.00           H
ATOM   2132 3HG1 VAL A 137      53.220  80.350  88.520  1.00  0.00           H
ATOM   2133  CG2 VAL A 137      51.460  78.270  88.160  1.00  0.00           C
ATOM   2134 1HG2 VAL A 137      51.030  77.360  87.750  1.00  0.00           H
ATOM   2135 2HG2 VAL A 137      51.490  77.980  89.200  1.00  0.00           H
ATOM   2136 3HG2 VAL A 137      50.870  79.180  88.210  1.00  0.00           H
ATOM   2137  C   VAL A 137      53.860  79.350  85.410  1.00  0.00           C
ATOM   2138  O   VAL A 137      54.470  78.550  84.690  1.00  0.00           O
ATOM   2139  N   VAL A 138      54.320  80.590  85.560  1.00  0.00           N
ATOM   2140  H   VAL A 138      53.770  81.250  86.080  1.00  0.00           H
ATOM   2141  CA  VAL A 138      55.680  81.050  85.350  1.00  0.00           C
ATOM   2142  HA  VAL A 138      56.340  80.200  85.210  1.00  0.00           H
ATOM   2143  CB  VAL A 138      55.790  81.860  84.060  1.00  0.00           C
ATOM   2144  HB  VAL A 138      56.840  82.070  83.870  1.00  0.00           H
ATOM   2145  CG1 VAL A 138      55.170  81.200  82.820  1.00  0.00           C
ATOM   2146 1HG1 VAL A 138      54.090  81.130  82.940  1.00  0.00           H
ATOM   2147 2HG1 VAL A 138      55.320  81.860  81.970  1.00  0.00           H
ATOM   2148 3HG1 VAL A 138      55.560  80.190  82.690  1.00  0.00           H
ATOM   2149  CG2 VAL A 138      55.000  83.150  84.240  1.00  0.00           C
ATOM   2150 1HG2 VAL A 138      53.950  82.870  84.190  1.00  0.00           H
ATOM   2151 2HG2 VAL A 138      55.380  83.690  85.110  1.00  0.00           H
ATOM   2152 3HG2 VAL A 138      55.130  83.840  83.410  1.00  0.00           H
ATOM   2153  C   VAL A 138      56.290  81.790  86.520  1.00  0.00           C
ATOM   2154  O   VAL A 138      55.590  82.250  87.420  1.00  0.00           O
ATOM   2155  N   PHE A 139      57.620  81.930  86.490  1.00  0.00           N
ATOM   2156  H   PHE A 139      58.070  81.270  85.870  1.00  0.00           H
ATOM   2157  CA  PHE A 139      58.530  82.690  87.330  1.00  0.00           C
ATOM   2158  HA  PHE A 139      57.960  83.520  87.750  1.00  0.00           H
ATOM   2159  CB  PHE A 139      59.160  81.940  88.500  1.00  0.00           C
ATOM   2160  HB1 PHE A 139      59.880  82.550  89.040  1.00  0.00           H
ATOM   2161  HB2 PHE A 139      59.880  81.270  88.030  1.00  0.00           H
ATOM   2162  CG  PHE A 139      58.420  81.020  89.440  1.00  0.00           C
ATOM   2163  CD1 PHE A 139      58.570  81.090  90.830  1.00  0.00           C
ATOM   2164  HD1 PHE A 139      59.180  81.820  91.340  1.00  0.00           H
ATOM   2165  CE1 PHE A 139      58.020  80.120  91.680  1.00  0.00           C
ATOM   2166  HE1 PHE A 139      58.280  80.020  92.730  1.00  0.00           H
ATOM   2167  CZ  PHE A 139      57.280  79.080  91.110  1.00  0.00           C
ATOM   2168  HZ  PHE A 139      56.860  78.240  91.650  1.00  0.00           H
ATOM   2169  CE2 PHE A 139      57.080  78.980  89.730  1.00  0.00           C
ATOM   2170  HE2 PHE A 139      56.400  78.290  89.250  1.00  0.00           H
ATOM   2171  CD2 PHE A 139      57.660  79.970  88.920  1.00  0.00           C
ATOM   2172  HD2 PHE A 139      57.720  79.730  87.870  1.00  0.00           H
ATOM   2173  C   PHE A 139      59.640  83.310  86.490  1.00  0.00           C
ATOM   2174  O   PHE A 139      60.180  82.650  85.610  1.00  0.00           O
ATOM   2175  N   ASN A 140      60.110  84.500  86.890  1.00  0.00           N
ATOM   2176  H   ASN A 140      59.620  84.970  87.640  1.00  0.00           H
ATOM   2177  CA  ASN A 140      61.280  85.120  86.310  1.00  0.00           C
ATOM   2178  HA  ASN A 140      61.450  84.670  85.340  1.00  0.00           H
ATOM   2179  CB  ASN A 140      61.050  86.620  86.090  1.00  0.00           C
ATOM   2180  HB1 ASN A 140      60.850  87.090  87.060  1.00  0.00           H
ATOM   2181  HB2 ASN A 140      60.100  86.790  85.590  1.00  0.00           H
ATOM   2182  CG  ASN A 140      62.120  87.370  85.320  1.00  0.00           C
ATOM   2183  OD1 ASN A 140      62.300  87.150  84.120  1.00  0.00           O
ATOM   2184  ND2 ASN A 140      62.920  88.240  85.940  1.00  0.00           N
ATOM   2185 1HD2 ASN A 140      62.860  88.250  86.950  1.00  0.00           H
ATOM   2186 2HD2 ASN A 140      63.710  88.510  85.370  1.00  0.00           H
ATOM   2187  C   ASN A 140      62.520  84.920  87.170  1.00  0.00           C
ATOM   2188  O   ASN A 140      63.640  84.760  86.680  1.00  0.00           O
ATOM   2189  N   GLU A 141      62.370  84.910  88.500  1.00  0.00           N
ATOM   2190  H   GLU A 141      61.480  85.200  88.880  1.00  0.00           H
ATOM   2191  CA  GLU A 141      63.320  84.500  89.510  1.00  0.00           C
ATOM   2192  HA  GLU A 141      63.980  83.790  88.990  1.00  0.00           H
ATOM   2193  CB  GLU A 141      64.150  85.710  89.920  1.00  0.00           C
ATOM   2194  HB1 GLU A 141      64.710  86.070  89.060  1.00  0.00           H
ATOM   2195  HB2 GLU A 141      65.020  85.400  90.510  1.00  0.00           H
ATOM   2196  CG  GLU A 141      63.460  86.890  90.600  1.00  0.00           C
ATOM   2197  HG1 GLU A 141      64.160  87.590  91.060  1.00  0.00           H
ATOM   2198  HG2 GLU A 141      62.870  86.590  91.470  1.00  0.00           H
ATOM   2199  CD  GLU A 141      62.610  87.730  89.660  1.00  0.00           C
ATOM   2200  OE1 GLU A 141      63.110  88.250  88.640  1.00  0.00           O
ATOM   2201  OE2 GLU A 141      61.390  87.920  89.870  1.00  0.00           O
ATOM   2202  C   GLU A 141      62.560  83.740  90.590  1.00  0.00           C
ATOM   2203  O   GLU A 141      61.480  84.250  90.870  1.00  0.00           O
ATOM   2204  N   ILE A 142      63.020  82.650  91.200  1.00  0.00           N
ATOM   2205  H   ILE A 142      64.010  82.480  91.120  1.00  0.00           H
ATOM   2206  CA  ILE A 142      62.480  81.640  92.090  1.00  0.00           C
ATOM   2207  HA  ILE A 142      61.410  81.680  91.930  1.00  0.00           H
ATOM   2208  CB  ILE A 142      62.810  80.180  91.800  1.00  0.00           C
ATOM   2209  HB  ILE A 142      63.780  80.030  92.270  1.00  0.00           H
ATOM   2210  CG2 ILE A 142      61.810  79.250  92.460  1.00  0.00           C
ATOM   2211 1HG2 ILE A 142      60.840  79.300  91.960  1.00  0.00           H
ATOM   2212 2HG2 ILE A 142      62.180  78.220  92.490  1.00  0.00           H
ATOM   2213 3HG2 ILE A 142      61.700  79.450  93.530  1.00  0.00           H
ATOM   2214  CG1 ILE A 142      63.070  79.800  90.340  1.00  0.00           C
ATOM   2215 1HG1 ILE A 142      63.990  80.280  90.000  1.00  0.00           H
ATOM   2216 2HG1 ILE A 142      62.240  80.090  89.700  1.00  0.00           H
ATOM   2217  CD  ILE A 142      63.260  78.320  90.020  1.00  0.00           C
ATOM   2218  HD1 ILE A 142      63.440  78.290  88.940  1.00  0.00           H
ATOM   2219  HD2 ILE A 142      64.100  77.970  90.610  1.00  0.00           H
ATOM   2220  HD3 ILE A 142      62.430  77.640  90.200  1.00  0.00           H
ATOM   2221  C   ILE A 142      62.680  82.050  93.550  1.00  0.00           C
ATOM   2222  O   ILE A 142      63.260  81.370  94.390  1.00  0.00           O
ATOM   2223  N   THR A 143      62.230  83.250  93.910  1.00  0.00           N
ATOM   2224  H   THR A 143      61.840  83.810  93.170  1.00  0.00           H
ATOM   2225  CA  THR A 143      62.340  83.890  95.210  1.00  0.00           C
ATOM   2226  HA  THR A 143      63.230  83.550  95.740  1.00  0.00           H
ATOM   2227  CB  THR A 143      62.450  85.390  94.980  1.00  0.00           C
ATOM   2228  HB  THR A 143      62.710  85.920  95.900  1.00  0.00           H
ATOM   2229  CG2 THR A 143      63.490  85.860  93.960  1.00  0.00           C
ATOM   2230 1HG2 THR A 143      64.540  85.760  94.260  1.00  0.00           H
ATOM   2231 2HG2 THR A 143      63.440  85.220  93.090  1.00  0.00           H
ATOM   2232 3HG2 THR A 143      63.230  86.900  93.770  1.00  0.00           H
ATOM   2233  OG1 THR A 143      61.200  85.860  94.540  1.00  0.00           O
ATOM   2234  HG1 THR A 143      61.350  86.420  93.780  1.00  0.00           H
ATOM   2235  C   THR A 143      61.100  83.570  96.030  1.00  0.00           C
ATOM   2236  O   THR A 143      60.010  83.380  95.490  1.00  0.00           O
ATOM   2237  N   LYS A 144      61.250  83.660  97.360  1.00  0.00           N
ATOM   2238  H   LYS A 144      62.200  83.770  97.690  1.00  0.00           H
ATOM   2239  CA  LYS A 144      60.210  83.520  98.350  1.00  0.00           C
ATOM   2240  HA  LYS A 144      60.020  82.440  98.320  1.00  0.00           H
ATOM   2241  CB  LYS A 144      60.800  83.850  99.720  1.00  0.00           C
ATOM   2242  HB1 LYS A 144      61.190  84.870  99.690  1.00  0.00           H
ATOM   2243  HB2 LYS A 144      61.610  83.120  99.800  1.00  0.00           H
ATOM   2244  CG  LYS A 144      59.940  83.740 100.970  1.00  0.00           C
ATOM   2245  HG1 LYS A 144      59.800  82.680 101.200  1.00  0.00           H
ATOM   2246  HG2 LYS A 144      58.900  83.960 100.730  1.00  0.00           H
ATOM   2247  CD  LYS A 144      60.370  84.550 102.190  1.00  0.00           C
ATOM   2248  HD1 LYS A 144      59.640  84.430 102.990  1.00  0.00           H
ATOM   2249  HD2 LYS A 144      60.460  85.600 101.930  1.00  0.00           H
ATOM   2250  CE  LYS A 144      61.680  83.970 102.710  1.00  0.00           C
ATOM   2251  HE1 LYS A 144      62.420  84.140 101.930  1.00  0.00           H
ATOM   2252  HE2 LYS A 144      61.630  82.880 102.790  1.00  0.00           H
ATOM   2253  NZ  LYS A 144      62.160  84.640 103.920  1.00  0.00           N
ATOM   2254  HZ1 LYS A 144      61.420  84.880 104.570  1.00  0.00           H
ATOM   2255  HZ2 LYS A 144      62.730  83.970 104.420  1.00  0.00           H
ATOM   2256  HZ3 LYS A 144      62.590  85.510 103.630  1.00  0.00           H
ATOM   2257  C   LYS A 144      58.900  84.270  98.130  1.00  0.00           C
ATOM   2258  O   LYS A 144      57.830  83.660  98.140  1.00  0.00           O
ATOM   2259  N   ASN A 145      59.040  85.490  97.620  1.00  0.00           N
ATOM   2260  H   ASN A 145      59.900  86.000  97.740  1.00  0.00           H
ATOM   2261  CA  ASN A 145      57.890  86.150  97.020  1.00  0.00           C
ATOM   2262  HA  ASN A 145      57.100  86.260  97.760  1.00  0.00           H
ATOM   2263  CB  ASN A 145      58.270  87.570  96.610  1.00  0.00           C
ATOM   2264  HB1 ASN A 145      58.870  87.600  95.700  1.00  0.00           H
ATOM   2265  HB2 ASN A 145      58.790  88.070  97.430  1.00  0.00           H
ATOM   2266  CG  ASN A 145      57.050  88.370  96.180  1.00  0.00           C
ATOM   2267  OD1 ASN A 145      56.610  88.120  95.060  1.00  0.00           O
ATOM   2268  ND2 ASN A 145      56.350  89.190  96.970  1.00  0.00           N
ATOM   2269 1HD2 ASN A 145      56.630  89.390  97.930  1.00  0.00           H
ATOM   2270 2HD2 ASN A 145      55.610  89.730  96.560  1.00  0.00           H
ATOM   2271  C   ASN A 145      57.180  85.410  95.890  1.00  0.00           C
ATOM   2272  O   ASN A 145      55.970  85.250  95.920  1.00  0.00           O
ATOM   2273  N   ALA A 146      57.930  85.100  94.830  1.00  0.00           N
ATOM   2274  H   ALA A 146      58.930  85.280  94.790  1.00  0.00           H
ATOM   2275  CA  ALA A 146      57.460  84.530  93.580  1.00  0.00           C
ATOM   2276  HA  ALA A 146      56.700  85.230  93.240  1.00  0.00           H
ATOM   2277  CB  ALA A 146      58.610  84.480  92.570  1.00  0.00           C
ATOM   2278  HB1 ALA A 146      58.950  85.510  92.490  1.00  0.00           H
ATOM   2279  HB2 ALA A 146      59.270  83.750  93.050  1.00  0.00           H
ATOM   2280  HB3 ALA A 146      58.240  84.190  91.590  1.00  0.00           H
ATOM   2281  C   ALA A 146      56.860  83.150  93.770  1.00  0.00           C
ATOM   2282  O   ALA A 146      55.730  82.870  93.360  1.00  0.00           O
ATOM   2283  N   ILE A 147      57.540  82.300  94.540  1.00  0.00           N
ATOM   2284  H   ILE A 147      58.450  82.600  94.880  1.00  0.00           H
ATOM   2285  CA  ILE A 147      56.870  81.150  95.110  1.00  0.00           C
ATOM   2286  HA  ILE A 147      56.540  80.450  94.340  1.00  0.00           H
ATOM   2287  CB  ILE A 147      57.920  80.550  96.040  1.00  0.00           C
ATOM   2288  HB  ILE A 147      58.210  81.320  96.750  1.00  0.00           H
ATOM   2289  CG2 ILE A 147      57.390  79.360  96.840  1.00  0.00           C
ATOM   2290 1HG2 ILE A 147      56.470  79.600  97.390  1.00  0.00           H
ATOM   2291 2HG2 ILE A 147      57.250  78.540  96.140  1.00  0.00           H
ATOM   2292 3HG2 ILE A 147      58.040  79.060  97.660  1.00  0.00           H
ATOM   2293  CG1 ILE A 147      59.170  80.010  95.350  1.00  0.00           C
ATOM   2294 1HG1 ILE A 147      59.500  80.750  94.620  1.00  0.00           H
ATOM   2295 2HG1 ILE A 147      58.950  79.090  94.810  1.00  0.00           H
ATOM   2296  CD  ILE A 147      60.350  79.950  96.320  1.00  0.00           C
ATOM   2297  HD1 ILE A 147      60.400  80.740  97.080  1.00  0.00           H
ATOM   2298  HD2 ILE A 147      60.420  78.990  96.820  1.00  0.00           H
ATOM   2299  HD3 ILE A 147      61.200  79.920  95.640  1.00  0.00           H
ATOM   2300  C   ILE A 147      55.600  81.370  95.920  1.00  0.00           C
ATOM   2301  O   ILE A 147      54.660  80.590  95.740  1.00  0.00           O
ATOM   2302  N   ARG A 148      55.590  82.440  96.720  1.00  0.00           N
ATOM   2303  H   ARG A 148      56.440  82.970  96.810  1.00  0.00           H
ATOM   2304  CA  ARG A 148      54.460  82.610  97.600  1.00  0.00           C
ATOM   2305  HA  ARG A 148      54.070  81.640  97.900  1.00  0.00           H
ATOM   2306  CB  ARG A 148      54.890  83.330  98.870  1.00  0.00           C
ATOM   2307  HB1 ARG A 148      53.990  83.660  99.390  1.00  0.00           H
ATOM   2308  HB2 ARG A 148      55.500  84.200  98.610  1.00  0.00           H
ATOM   2309  CG  ARG A 148      55.510  82.340  99.850  1.00  0.00           C
ATOM   2310  HG1 ARG A 148      56.330  81.850  99.320  1.00  0.00           H
ATOM   2311  HG2 ARG A 148      54.890  81.480 100.100  1.00  0.00           H
ATOM   2312  CD  ARG A 148      55.970  83.080 101.100  1.00  0.00           C
ATOM   2313  HD1 ARG A 148      55.090  83.480 101.610  1.00  0.00           H
ATOM   2314  HD2 ARG A 148      56.710  83.860 100.940  1.00  0.00           H
ATOM   2315  NE  ARG A 148      56.630  82.100 101.970  1.00  0.00           N
ATOM   2316  HE  ARG A 148      56.800  81.170 101.620  1.00  0.00           H
ATOM   2317  CZ  ARG A 148      56.990  82.400 103.220  1.00  0.00           C
ATOM   2318  NH1 ARG A 148      56.830  83.670 103.640  1.00  0.00           N
ATOM   2319 1HH1 ARG A 148      56.410  84.370 103.050  1.00  0.00           H
ATOM   2320 2HH1 ARG A 148      56.710  83.850 104.620  1.00  0.00           H
ATOM   2321  NH2 ARG A 148      57.200  81.470 104.160  1.00  0.00           N
ATOM   2322 1HH2 ARG A 148      57.440  80.520 103.890  1.00  0.00           H
ATOM   2323 2HH2 ARG A 148      57.120  81.650 105.150  1.00  0.00           H
ATOM   2324  C   ARG A 148      53.320  83.180  96.770  1.00  0.00           C
ATOM   2325  O   ARG A 148      52.220  83.410  97.260  1.00  0.00           O
ATOM   2326  N   GLN A 149      53.580  83.480  95.490  1.00  0.00           N
ATOM   2327  H   GLN A 149      54.560  83.480  95.240  1.00  0.00           H
ATOM   2328  CA  GLN A 149      52.650  83.900  94.460  1.00  0.00           C
ATOM   2329  HA  GLN A 149      51.630  83.920  94.830  1.00  0.00           H
ATOM   2330  CB  GLN A 149      52.900  85.350  94.050  1.00  0.00           C
ATOM   2331  HB1 GLN A 149      52.160  85.720  93.340  1.00  0.00           H
ATOM   2332  HB2 GLN A 149      53.910  85.460  93.660  1.00  0.00           H
ATOM   2333  CG  GLN A 149      52.800  86.260  95.270  1.00  0.00           C
ATOM   2334  HG1 GLN A 149      53.710  86.100  95.840  1.00  0.00           H
ATOM   2335  HG2 GLN A 149      51.970  86.000  95.930  1.00  0.00           H
ATOM   2336  CD  GLN A 149      52.730  87.700  94.780  1.00  0.00           C
ATOM   2337  OE1 GLN A 149      51.680  88.270  94.490  1.00  0.00           O
ATOM   2338  NE2 GLN A 149      53.870  88.290  94.400  1.00  0.00           N
ATOM   2339 1HE2 GLN A 149      54.750  87.970  94.780  1.00  0.00           H
ATOM   2340 2HE2 GLN A 149      53.730  89.200  93.980  1.00  0.00           H
ATOM   2341  C   GLN A 149      52.410  83.020  93.250  1.00  0.00           C
ATOM   2342  O   GLN A 149      51.850  83.420  92.230  1.00  0.00           O
ATOM   2343  N   ALA A 150      52.900  81.780  93.300  1.00  0.00           N
ATOM   2344  H   ALA A 150      53.430  81.560  94.130  1.00  0.00           H
ATOM   2345  CA  ALA A 150      53.000  80.940  92.120  1.00  0.00           C
ATOM   2346  HA  ALA A 150      53.210  81.630  91.300  1.00  0.00           H
ATOM   2347  CB  ALA A 150      54.170  79.970  92.270  1.00  0.00           C
ATOM   2348  HB1 ALA A 150      54.010  79.280  91.450  1.00  0.00           H
ATOM   2349  HB2 ALA A 150      55.140  80.480  92.300  1.00  0.00           H
ATOM   2350  HB3 ALA A 150      54.210  79.360  93.180  1.00  0.00           H
ATOM   2351  C   ALA A 150      51.730  80.180  91.770  1.00  0.00           C
ATOM   2352  O   ALA A 150      51.280  80.220  90.630  1.00  0.00           O
ATOM   2353  N   PHE A 151      51.160  79.490  92.770  1.00  0.00           N
ATOM   2354  H   PHE A 151      51.640  79.540  93.660  1.00  0.00           H
ATOM   2355  CA  PHE A 151      50.280  78.380  92.490  1.00  0.00           C
ATOM   2356  HA  PHE A 151      50.530  78.130  91.460  1.00  0.00           H
ATOM   2357  CB  PHE A 151      50.660  77.130  93.280  1.00  0.00           C
ATOM   2358  HB1 PHE A 151      49.900  76.380  93.080  1.00  0.00           H
ATOM   2359  HB2 PHE A 151      50.610  77.290  94.350  1.00  0.00           H
ATOM   2360  CG  PHE A 151      52.080  76.670  93.060  1.00  0.00           C
ATOM   2361  CD1 PHE A 151      52.460  75.930  91.930  1.00  0.00           C
ATOM   2362  HD1 PHE A 151      51.700  75.790  91.170  1.00  0.00           H
ATOM   2363  CE1 PHE A 151      53.720  75.350  91.760  1.00  0.00           C
ATOM   2364  HE1 PHE A 151      53.960  74.780  90.870  1.00  0.00           H
ATOM   2365  CZ  PHE A 151      54.630  75.560  92.790  1.00  0.00           C
ATOM   2366  HZ  PHE A 151      55.600  75.080  92.820  1.00  0.00           H
ATOM   2367  CE2 PHE A 151      54.270  76.240  93.960  1.00  0.00           C
ATOM   2368  HE2 PHE A 151      55.070  76.380  94.660  1.00  0.00           H
ATOM   2369  CD2 PHE A 151      53.020  76.860  94.080  1.00  0.00           C
ATOM   2370  HD2 PHE A 151      52.830  77.410  94.990  1.00  0.00           H
ATOM   2371  C   PHE A 151      48.770  78.630  92.450  1.00  0.00           C
ATOM   2372  O   PHE A 151      47.970  77.710  92.610  1.00  0.00           O
ATOM   2373  N   ASN A 152      48.390  79.900  92.350  1.00  0.00           N
ATOM   2374  H   ASN A 152      49.140  80.580  92.360  1.00  0.00           H
ATOM   2375  CA  ASN A 152      47.040  80.420  92.470  1.00  0.00           C
ATOM   2376  HA  ASN A 152      46.350  79.630  92.750  1.00  0.00           H
ATOM   2377  CB  ASN A 152      46.890  81.200  93.780  1.00  0.00           C
ATOM   2378  HB1 ASN A 152      47.030  80.520  94.610  1.00  0.00           H
ATOM   2379  HB2 ASN A 152      45.940  81.720  93.660  1.00  0.00           H
ATOM   2380  CG  ASN A 152      47.940  82.270  94.050  1.00  0.00           C
ATOM   2381  OD1 ASN A 152      48.870  82.470  93.280  1.00  0.00           O
ATOM   2382  ND2 ASN A 152      47.810  83.050  95.120  1.00  0.00           N
ATOM   2383 1HD2 ASN A 152      47.070  82.890  95.780  1.00  0.00           H
ATOM   2384 2HD2 ASN A 152      48.390  83.880  95.140  1.00  0.00           H
ATOM   2385  C   ASN A 152      46.510  81.140  91.240  1.00  0.00           C
ATOM   2386  O   ASN A 152      45.490  81.820  91.280  1.00  0.00           O
ATOM   2387  N   LYS A 153      47.280  81.160  90.140  1.00  0.00           N
ATOM   2388  H   LYS A 153      48.070  80.530  90.170  1.00  0.00           H
ATOM   2389  CA  LYS A 153      47.150  82.030  88.990  1.00  0.00           C
ATOM   2390  HA  LYS A 153      46.380  82.750  89.300  1.00  0.00           H
ATOM   2391  CB  LYS A 153      48.320  82.970  88.710  1.00  0.00           C
ATOM   2392  HB1 LYS A 153      48.100  83.340  87.710  1.00  0.00           H
ATOM   2393  HB2 LYS A 153      49.310  82.530  88.710  1.00  0.00           H
ATOM   2394  CG  LYS A 153      48.380  84.290  89.490  1.00  0.00           C
ATOM   2395  HG1 LYS A 153      48.800  83.980  90.440  1.00  0.00           H
ATOM   2396  HG2 LYS A 153      47.380  84.680  89.640  1.00  0.00           H
ATOM   2397  CD  LYS A 153      49.350  85.360  88.980  1.00  0.00           C
ATOM   2398  HD1 LYS A 153      49.040  86.310  89.420  1.00  0.00           H
ATOM   2399  HD2 LYS A 153      49.090  85.450  87.930  1.00  0.00           H
ATOM   2400  CE  LYS A 153      50.810  84.970  89.150  1.00  0.00           C
ATOM   2401  HE1 LYS A 153      51.360  85.330  88.280  1.00  0.00           H
ATOM   2402  HE2 LYS A 153      50.860  83.880  89.090  1.00  0.00           H
ATOM   2403  NZ  LYS A 153      51.430  85.410  90.400  1.00  0.00           N
ATOM   2404  HZ1 LYS A 153      51.400  86.410  90.550  1.00  0.00           H
ATOM   2405  HZ2 LYS A 153      51.130  84.940  91.240  1.00  0.00           H
ATOM   2406  HZ3 LYS A 153      52.430  85.290  90.340  1.00  0.00           H
ATOM   2407  C   LYS A 153      46.600  81.340  87.750  1.00  0.00           C
ATOM   2408  O   LYS A 153      47.170  80.300  87.410  1.00  0.00           O
ATOM   2409  N   PRO A 154      45.650  81.940  87.040  1.00  0.00           N
ATOM   2410  CD  PRO A 154      45.010  83.230  87.210  1.00  0.00           C
ATOM   2411  HD1 PRO A 154      45.720  84.040  87.310  1.00  0.00           H
ATOM   2412  HD2 PRO A 154      44.250  83.190  87.990  1.00  0.00           H
ATOM   2413  CG  PRO A 154      44.130  83.430  85.980  1.00  0.00           C
ATOM   2414  HG1 PRO A 154      44.720  83.940  85.210  1.00  0.00           H
ATOM   2415  HG2 PRO A 154      43.250  84.050  86.150  1.00  0.00           H
ATOM   2416  CB  PRO A 154      43.860  82.020  85.470  1.00  0.00           C
ATOM   2417  HB1 PRO A 154      43.780  82.020  84.380  1.00  0.00           H
ATOM   2418  HB2 PRO A 154      42.980  81.630  85.980  1.00  0.00           H
ATOM   2419  CA  PRO A 154      45.150  81.290  85.840  1.00  0.00           C
ATOM   2420  HA  PRO A 154      44.900  80.250  86.050  1.00  0.00           H
ATOM   2421  C   PRO A 154      46.110  81.170  84.670  1.00  0.00           C
ATOM   2422  O   PRO A 154      47.040  81.970  84.610  1.00  0.00           O
ATOM   2423  N   GLY A 155      45.950  80.230  83.740  1.00  0.00           N
ATOM   2424  H   GLY A 155      45.150  79.610  83.840  1.00  0.00           H
ATOM   2425  CA  GLY A 155      46.630  80.080  82.470  1.00  0.00           C
ATOM   2426  HA1 GLY A 155      47.660  80.450  82.560  1.00  0.00           H
ATOM   2427  HA2 GLY A 155      46.220  80.740  81.710  1.00  0.00           H
ATOM   2428  C   GLY A 155      46.800  78.680  81.910  1.00  0.00           C
ATOM   2429  O   GLY A 155      46.560  77.680  82.600  1.00  0.00           O
ATOM   2430  N   GLU A 156      47.010  78.480  80.610  1.00  0.00           N
ATOM   2431  H   GLU A 156      47.320  79.240  80.010  1.00  0.00           H
ATOM   2432  CA  GLU A 156      46.860  77.200  79.960  1.00  0.00           C
ATOM   2433  HA  GLU A 156      46.930  76.470  80.760  1.00  0.00           H
ATOM   2434  CB  GLU A 156      45.440  77.120  79.400  1.00  0.00           C
ATOM   2435  HB1 GLU A 156      45.260  77.770  78.540  1.00  0.00           H
ATOM   2436  HB2 GLU A 156      44.710  77.440  80.140  1.00  0.00           H
ATOM   2437  CG  GLU A 156      44.960  75.750  78.940  1.00  0.00           C
ATOM   2438  HG1 GLU A 156      45.280  75.460  77.940  1.00  0.00           H
ATOM   2439  HG2 GLU A 156      43.900  75.860  78.720  1.00  0.00           H
ATOM   2440  CD  GLU A 156      45.220  74.640  79.940  1.00  0.00           C
ATOM   2441  OE1 GLU A 156      46.350  74.240  80.310  1.00  0.00           O
ATOM   2442  OE2 GLU A 156      44.190  74.060  80.370  1.00  0.00           O
ATOM   2443  C   GLU A 156      47.810  76.970  78.790  1.00  0.00           C
ATOM   2444  O   GLU A 156      48.260  77.860  78.070  1.00  0.00           O
ATOM   2445  N   LEU A 157      48.110  75.670  78.630  1.00  0.00           N
ATOM   2446  H   LEU A 157      47.660  74.900  79.100  1.00  0.00           H
ATOM   2447  CA  LEU A 157      49.160  75.280  77.720  1.00  0.00           C
ATOM   2448  HA  LEU A 157      50.100  75.810  77.920  1.00  0.00           H
ATOM   2449  CB  LEU A 157      49.490  73.800  77.940  1.00  0.00           C
ATOM   2450  HB1 LEU A 157      50.260  73.560  77.210  1.00  0.00           H
ATOM   2451  HB2 LEU A 157      48.640  73.160  77.690  1.00  0.00           H
ATOM   2452  CG  LEU A 157      49.830  73.330  79.350  1.00  0.00           C
ATOM   2453  HG  LEU A 157      49.020  73.480  80.060  1.00  0.00           H
ATOM   2454  CD1 LEU A 157      50.140  71.850  79.160  1.00  0.00           C
ATOM   2455 1HD1 LEU A 157      50.380  71.460  80.150  1.00  0.00           H
ATOM   2456 2HD1 LEU A 157      49.310  71.230  78.820  1.00  0.00           H
ATOM   2457 3HD1 LEU A 157      50.970  71.650  78.470  1.00  0.00           H
ATOM   2458  CD2 LEU A 157      51.020  74.150  79.860  1.00  0.00           C
ATOM   2459 1HD2 LEU A 157      51.880  74.070  79.190  1.00  0.00           H
ATOM   2460 2HD2 LEU A 157      50.830  75.210  79.970  1.00  0.00           H
ATOM   2461 3HD2 LEU A 157      51.220  73.870  80.890  1.00  0.00           H
ATOM   2462  C   LEU A 157      48.750  75.390  76.260  1.00  0.00           C
ATOM   2463  O   LEU A 157      47.630  74.990  75.930  1.00  0.00           O
ATOM   2464  N   ASN A 158      49.680  75.910  75.450  1.00  0.00           N
ATOM   2465  H   ASN A 158      50.560  76.170  75.870  1.00  0.00           H
ATOM   2466  CA  ASN A 158      49.490  75.970  74.020  1.00  0.00           C
ATOM   2467  HA  ASN A 158      48.430  76.090  73.840  1.00  0.00           H
ATOM   2468  CB  ASN A 158      50.040  77.260  73.410  1.00  0.00           C
ATOM   2469  HB1 ASN A 158      51.010  77.420  73.860  1.00  0.00           H
ATOM   2470  HB2 ASN A 158      49.460  78.140  73.680  1.00  0.00           H
ATOM   2471  CG  ASN A 158      50.150  77.170  71.890  1.00  0.00           C
ATOM   2472  OD1 ASN A 158      51.200  76.870  71.330  1.00  0.00           O
ATOM   2473  ND2 ASN A 158      49.070  77.410  71.140  1.00  0.00           N
ATOM   2474 1HD2 ASN A 158      48.240  77.690  71.640  1.00  0.00           H
ATOM   2475 2HD2 ASN A 158      48.930  77.020  70.220  1.00  0.00           H
ATOM   2476  C   ASN A 158      49.990  74.750  73.250  1.00  0.00           C
ATOM   2477  O   ASN A 158      51.190  74.520  73.350  1.00  0.00           O
ATOM   2478  N   ILE A 159      49.140  74.080  72.470  1.00  0.00           N
ATOM   2479  H   ILE A 159      48.180  74.320  72.290  1.00  0.00           H
ATOM   2480  CA  ILE A 159      49.550  72.850  71.810  1.00  0.00           C
ATOM   2481  HA  ILE A 159      50.100  72.290  72.570  1.00  0.00           H
ATOM   2482  CB  ILE A 159      48.350  72.000  71.390  1.00  0.00           C
ATOM   2483  HB  ILE A 159      47.750  71.780  72.270  1.00  0.00           H
ATOM   2484  CG2 ILE A 159      47.490  72.750  70.370  1.00  0.00           C
ATOM   2485 1HG2 ILE A 159      48.010  73.050  69.460  1.00  0.00           H
ATOM   2486 2HG2 ILE A 159      46.580  72.170  70.240  1.00  0.00           H
ATOM   2487 3HG2 ILE A 159      47.160  73.690  70.830  1.00  0.00           H
ATOM   2488  CG1 ILE A 159      48.650  70.650  70.760  1.00  0.00           C
ATOM   2489 1HG1 ILE A 159      49.200  69.980  71.430  1.00  0.00           H
ATOM   2490 2HG1 ILE A 159      49.140  70.820  69.810  1.00  0.00           H
ATOM   2491  CD  ILE A 159      47.470  69.750  70.390  1.00  0.00           C
ATOM   2492  HD1 ILE A 159      47.890  68.820  69.990  1.00  0.00           H
ATOM   2493  HD2 ILE A 159      46.810  69.470  71.210  1.00  0.00           H
ATOM   2494  HD3 ILE A 159      46.980  70.230  69.550  1.00  0.00           H
ATOM   2495  C   ILE A 159      50.470  73.100  70.630  1.00  0.00           C
ATOM   2496  O   ILE A 159      51.390  72.310  70.410  1.00  0.00           O
ATOM   2497  N   ASP A 160      50.450  74.230  69.920  1.00  0.00           N
ATOM   2498  H   ASP A 160      49.840  74.900  70.380  1.00  0.00           H
ATOM   2499  CA  ASP A 160      51.410  74.560  68.890  1.00  0.00           C
ATOM   2500  HA  ASP A 160      51.380  73.700  68.220  1.00  0.00           H
ATOM   2501  CB  ASP A 160      50.970  75.830  68.180  1.00  0.00           C
ATOM   2502  HB1 ASP A 160      51.590  75.880  67.280  1.00  0.00           H
ATOM   2503  HB2 ASP A 160      51.070  76.750  68.760  1.00  0.00           H
ATOM   2504  CG  ASP A 160      49.540  75.870  67.660  1.00  0.00           C
ATOM   2505  OD1 ASP A 160      48.800  76.570  68.390  1.00  0.00           O
ATOM   2506  OD2 ASP A 160      49.300  75.200  66.630  1.00  0.00           O
ATOM   2507  C   ASP A 160      52.880  74.590  69.290  1.00  0.00           C
ATOM   2508  O   ASP A 160      53.720  74.160  68.500  1.00  0.00           O
ATOM   2509  N   ARG A 161      53.260  74.940  70.520  1.00  0.00           N
ATOM   2510  H   ARG A 161      52.610  75.490  71.060  1.00  0.00           H
ATOM   2511  CA  ARG A 161      54.600  74.780  71.040  1.00  0.00           C
ATOM   2512  HA  ARG A 161      55.310  75.150  70.290  1.00  0.00           H
ATOM   2513  CB  ARG A 161      54.790  75.540  72.350  1.00  0.00           C
ATOM   2514  HB1 ARG A 161      55.720  75.300  72.880  1.00  0.00           H
ATOM   2515  HB2 ARG A 161      53.950  75.160  72.920  1.00  0.00           H
ATOM   2516  CG  ARG A 161      54.590  77.040  72.200  1.00  0.00           C
ATOM   2517  HG1 ARG A 161      53.830  77.220  71.430  1.00  0.00           H
ATOM   2518  HG2 ARG A 161      55.540  77.460  71.860  1.00  0.00           H
ATOM   2519  CD  ARG A 161      54.180  77.690  73.520  1.00  0.00           C
ATOM   2520  HD1 ARG A 161      54.960  77.810  74.260  1.00  0.00           H
ATOM   2521  HD2 ARG A 161      53.390  77.070  73.960  1.00  0.00           H
ATOM   2522  NE  ARG A 161      53.480  78.960  73.350  1.00  0.00           N
ATOM   2523  HE  ARG A 161      53.460  79.410  72.450  1.00  0.00           H
ATOM   2524  CZ  ARG A 161      52.940  79.700  74.340  1.00  0.00           C
ATOM   2525  NH1 ARG A 161      52.580  79.270  75.550  1.00  0.00           N
ATOM   2526 1HH1 ARG A 161      52.930  78.360  75.830  1.00  0.00           H
ATOM   2527 2HH1 ARG A 161      52.120  79.960  76.130  1.00  0.00           H
ATOM   2528  NH2 ARG A 161      52.530  80.960  74.200  1.00  0.00           N
ATOM   2529 1HH2 ARG A 161      52.580  81.480  73.340  1.00  0.00           H
ATOM   2530 2HH2 ARG A 161      52.080  81.530  74.900  1.00  0.00           H
ATOM   2531  C   ARG A 161      55.010  73.330  71.240  1.00  0.00           C
ATOM   2532  O   ARG A 161      56.160  73.060  70.890  1.00  0.00           O
ATOM   2533  N   VAL A 162      54.150  72.370  71.570  1.00  0.00           N
ATOM   2534  H   VAL A 162      53.180  72.650  71.680  1.00  0.00           H
ATOM   2535  CA  VAL A 162      54.370  70.940  71.530  1.00  0.00           C
ATOM   2536  HA  VAL A 162      55.310  70.700  72.040  1.00  0.00           H
ATOM   2537  CB  VAL A 162      53.220  70.200  72.220  1.00  0.00           C
ATOM   2538  HB  VAL A 162      52.370  70.210  71.540  1.00  0.00           H
ATOM   2539  CG1 VAL A 162      53.630  68.750  72.460  1.00  0.00           C
ATOM   2540 1HG1 VAL A 162      53.930  68.240  71.550  1.00  0.00           H
ATOM   2541 2HG1 VAL A 162      54.440  68.670  73.180  1.00  0.00           H
ATOM   2542 3HG1 VAL A 162      52.800  68.140  72.800  1.00  0.00           H
ATOM   2543  CG2 VAL A 162      52.830  70.880  73.530  1.00  0.00           C
ATOM   2544 1HG2 VAL A 162      52.250  71.780  73.300  1.00  0.00           H
ATOM   2545 2HG2 VAL A 162      52.230  70.160  74.080  1.00  0.00           H
ATOM   2546 3HG2 VAL A 162      53.630  71.190  74.200  1.00  0.00           H
ATOM   2547  C   VAL A 162      54.540  70.430  70.110  1.00  0.00           C
ATOM   2548  O   VAL A 162      55.500  69.710  69.840  1.00  0.00           O
ATOM   2549  N   ASN A 163      53.650  70.800  69.190  1.00  0.00           N
ATOM   2550  H   ASN A 163      52.860  71.320  69.550  1.00  0.00           H
ATOM   2551  CA  ASN A 163      53.780  70.420  67.800  1.00  0.00           C
ATOM   2552  HA  ASN A 163      53.870  69.340  67.700  1.00  0.00           H
ATOM   2553  CB  ASN A 163      52.590  70.980  67.030  1.00  0.00           C
ATOM   2554  HB1 ASN A 163      52.500  72.070  67.030  1.00  0.00           H
ATOM   2555  HB2 ASN A 163      51.670  70.620  67.500  1.00  0.00           H
ATOM   2556  CG  ASN A 163      52.560  70.420  65.620  1.00  0.00           C
ATOM   2557  OD1 ASN A 163      52.870  69.270  65.330  1.00  0.00           O
ATOM   2558  ND2 ASN A 163      52.110  71.240  64.660  1.00  0.00           N
ATOM   2559 1HD2 ASN A 163      51.980  72.220  64.860  1.00  0.00           H
ATOM   2560 2HD2 ASN A 163      51.950  70.920  63.710  1.00  0.00           H
ATOM   2561  C   ASN A 163      55.090  70.880  67.170  1.00  0.00           C
ATOM   2562  O   ASN A 163      55.690  70.150  66.380  1.00  0.00           O
ATOM   2563  N   ALA A 164      55.570  72.080  67.510  1.00  0.00           N
ATOM   2564  H   ALA A 164      54.900  72.770  67.810  1.00  0.00           H
ATOM   2565  CA  ALA A 164      56.810  72.670  67.060  1.00  0.00           C
ATOM   2566  HA  ALA A 164      56.920  72.480  65.990  1.00  0.00           H
ATOM   2567  CB  ALA A 164      56.930  74.160  67.360  1.00  0.00           C
ATOM   2568  HB1 ALA A 164      57.000  74.370  68.430  1.00  0.00           H
ATOM   2569  HB2 ALA A 164      57.870  74.480  66.910  1.00  0.00           H
ATOM   2570  HB3 ALA A 164      56.190  74.750  66.820  1.00  0.00           H
ATOM   2571  C   ALA A 164      57.970  71.920  67.710  1.00  0.00           C
ATOM   2572  O   ALA A 164      58.920  71.640  66.990  1.00  0.00           O
ATOM   2573  N   GLN A 165      57.930  71.660  69.020  1.00  0.00           N
ATOM   2574  H   GLN A 165      57.160  72.020  69.550  1.00  0.00           H
ATOM   2575  CA  GLN A 165      58.960  70.890  69.690  1.00  0.00           C
ATOM   2576  HA  GLN A 165      59.870  71.480  69.580  1.00  0.00           H
ATOM   2577  CB  GLN A 165      58.600  70.750  71.160  1.00  0.00           C
ATOM   2578  HB1 GLN A 165      57.600  70.330  71.250  1.00  0.00           H
ATOM   2579  HB2 GLN A 165      58.420  71.760  71.530  1.00  0.00           H
ATOM   2580  CG  GLN A 165      59.500  69.990  72.130  1.00  0.00           C
ATOM   2581  HG1 GLN A 165      59.230  70.310  73.130  1.00  0.00           H
ATOM   2582  HG2 GLN A 165      60.560  70.190  71.940  1.00  0.00           H
ATOM   2583  CD  GLN A 165      59.400  68.470  72.030  1.00  0.00           C
ATOM   2584  OE1 GLN A 165      58.420  67.860  71.620  1.00  0.00           O
ATOM   2585  NE2 GLN A 165      60.440  67.730  72.420  1.00  0.00           N
ATOM   2586 1HE2 GLN A 165      61.310  68.120  72.740  1.00  0.00           H
ATOM   2587 2HE2 GLN A 165      60.280  66.730  72.420  1.00  0.00           H
ATOM   2588  C   GLN A 165      59.150  69.530  69.030  1.00  0.00           C
ATOM   2589  O   GLN A 165      60.320  69.170  68.950  1.00  0.00           O
ATOM   2590  N   GLN A 166      58.060  68.850  68.690  1.00  0.00           N
ATOM   2591  H   GLN A 166      57.190  69.340  68.850  1.00  0.00           H
ATOM   2592  CA  GLN A 166      58.050  67.580  67.990  1.00  0.00           C
ATOM   2593  HA  GLN A 166      58.590  66.820  68.560  1.00  0.00           H
ATOM   2594  CB  GLN A 166      56.650  67.050  67.730  1.00  0.00           C
ATOM   2595  HB1 GLN A 166      56.690  66.230  67.020  1.00  0.00           H
ATOM   2596  HB2 GLN A 166      56.140  67.840  67.180  1.00  0.00           H
ATOM   2597  CG  GLN A 166      55.940  66.620  69.010  1.00  0.00           C
ATOM   2598  HG1 GLN A 166      56.210  67.260  69.850  1.00  0.00           H
ATOM   2599  HG2 GLN A 166      56.400  65.690  69.340  1.00  0.00           H
ATOM   2600  CD  GLN A 166      54.460  66.440  68.730  1.00  0.00           C
ATOM   2601  OE1 GLN A 166      53.610  67.320  68.880  1.00  0.00           O
ATOM   2602  NE2 GLN A 166      54.020  65.260  68.280  1.00  0.00           N
ATOM   2603 1HE2 GLN A 166      54.690  64.520  68.110  1.00  0.00           H
ATOM   2604 2HE2 GLN A 166      53.030  65.150  68.410  1.00  0.00           H
ATOM   2605  C   GLN A 166      58.690  67.630  66.610  1.00  0.00           C
ATOM   2606  O   GLN A 166      59.540  66.810  66.280  1.00  0.00           O
ATOM   2607  N   ALA A 167      58.290  68.630  65.820  1.00  0.00           N
ATOM   2608  H   ALA A 167      57.470  69.140  66.120  1.00  0.00           H
ATOM   2609  CA  ALA A 167      58.990  68.980  64.600  1.00  0.00           C
ATOM   2610  HA  ALA A 167      58.980  68.130  63.920  1.00  0.00           H
ATOM   2611  CB  ALA A 167      58.260  70.210  64.050  1.00  0.00           C
ATOM   2612  HB1 ALA A 167      57.190  70.040  63.880  1.00  0.00           H
ATOM   2613  HB2 ALA A 167      58.430  71.030  64.740  1.00  0.00           H
ATOM   2614  HB3 ALA A 167      58.650  70.380  63.050  1.00  0.00           H
ATOM   2615  C   ALA A 167      60.460  69.360  64.700  1.00  0.00           C
ATOM   2616  O   ALA A 167      61.240  68.770  63.950  1.00  0.00           O
ATOM   2617  N   ARG A 168      60.870  70.190  65.660  1.00  0.00           N
ATOM   2618  H   ARG A 168      60.170  70.490  66.310  1.00  0.00           H
ATOM   2619  CA  ARG A 168      62.240  70.670  65.790  1.00  0.00           C
ATOM   2620  HA  ARG A 168      62.680  70.970  64.840  1.00  0.00           H
ATOM   2621  CB  ARG A 168      62.230  71.670  66.930  1.00  0.00           C
ATOM   2622  HB1 ARG A 168      61.730  71.210  67.780  1.00  0.00           H
ATOM   2623  HB2 ARG A 168      61.540  72.480  66.710  1.00  0.00           H
ATOM   2624  CG  ARG A 168      63.570  72.230  67.420  1.00  0.00           C
ATOM   2625  HG1 ARG A 168      64.290  71.470  67.730  1.00  0.00           H
ATOM   2626  HG2 ARG A 168      63.440  72.770  68.360  1.00  0.00           H
ATOM   2627  CD  ARG A 168      64.300  73.060  66.370  1.00  0.00           C
ATOM   2628  HD1 ARG A 168      64.490  72.440  65.490  1.00  0.00           H
ATOM   2629  HD2 ARG A 168      65.260  73.370  66.770  1.00  0.00           H
ATOM   2630  NE  ARG A 168      63.620  74.280  65.930  1.00  0.00           N
ATOM   2631  HE  ARG A 168      62.670  74.350  66.270  1.00  0.00           H
ATOM   2632  CZ  ARG A 168      64.000  75.200  65.030  1.00  0.00           C
ATOM   2633  NH1 ARG A 168      65.150  75.120  64.350  1.00  0.00           N
ATOM   2634 1HH1 ARG A 168      65.710  74.280  64.320  1.00  0.00           H
ATOM   2635 2HH1 ARG A 168      65.230  75.870  63.680  1.00  0.00           H
ATOM   2636  NH2 ARG A 168      63.180  76.220  64.760  1.00  0.00           N
ATOM   2637 1HH2 ARG A 168      62.330  76.220  65.310  1.00  0.00           H
ATOM   2638 2HH2 ARG A 168      63.510  76.910  64.100  1.00  0.00           H
ATOM   2639  C   ARG A 168      63.030  69.450  66.240  1.00  0.00           C
ATOM   2640  O   ARG A 168      64.090  69.200  65.660  1.00  0.00           O
ATOM   2641  N   ARG A 169      62.510  68.550  67.070  1.00  0.00           N
ATOM   2642  H   ARG A 169      61.630  68.740  67.520  1.00  0.00           H
ATOM   2643  CA  ARG A 169      63.140  67.260  67.330  1.00  0.00           C
ATOM   2644  HA  ARG A 169      64.200  67.510  67.370  1.00  0.00           H
ATOM   2645  CB  ARG A 169      62.660  66.710  68.670  1.00  0.00           C
ATOM   2646  HB1 ARG A 169      63.030  65.700  68.820  1.00  0.00           H
ATOM   2647  HB2 ARG A 169      61.570  66.720  68.660  1.00  0.00           H
ATOM   2648  CG  ARG A 169      62.950  67.560  69.900  1.00  0.00           C
ATOM   2649  HG1 ARG A 169      62.450  67.200  70.800  1.00  0.00           H
ATOM   2650  HG2 ARG A 169      62.580  68.580  69.780  1.00  0.00           H
ATOM   2651  CD  ARG A 169      64.420  67.730  70.280  1.00  0.00           C
ATOM   2652  HD1 ARG A 169      64.800  68.440  69.550  1.00  0.00           H
ATOM   2653  HD2 ARG A 169      64.900  66.770  70.090  1.00  0.00           H
ATOM   2654  NE  ARG A 169      64.580  68.160  71.670  1.00  0.00           N
ATOM   2655  HE  ARG A 169      63.750  68.410  72.180  1.00  0.00           H
ATOM   2656  CZ  ARG A 169      65.610  68.000  72.510  1.00  0.00           C
ATOM   2657  NH1 ARG A 169      66.800  67.540  72.110  1.00  0.00           N
ATOM   2658 1HH1 ARG A 169      66.930  67.370  71.120  1.00  0.00           H
ATOM   2659 2HH1 ARG A 169      67.460  67.240  72.810  1.00  0.00           H
ATOM   2660  NH2 ARG A 169      65.510  68.210  73.840  1.00  0.00           N
ATOM   2661 1HH2 ARG A 169      64.620  68.300  74.290  1.00  0.00           H
ATOM   2662 2HH2 ARG A 169      66.350  68.070  74.380  1.00  0.00           H
ATOM   2663  C   ARG A 169      63.080  66.220  66.230  1.00  0.00           C
ATOM   2664  O   ARG A 169      63.940  65.350  66.140  1.00  0.00           O
ATOM   2665  N   PHE A 170      62.120  66.220  65.300  1.00  0.00           N
ATOM   2666  H   PHE A 170      61.340  66.840  65.470  1.00  0.00           H
ATOM   2667  CA  PHE A 170      62.040  65.390  64.110  1.00  0.00           C
ATOM   2668  HA  PHE A 170      62.100  64.330  64.380  1.00  0.00           H
ATOM   2669  CB  PHE A 170      60.680  65.600  63.440  1.00  0.00           C
ATOM   2670  HB1 PHE A 170      60.640  66.640  63.120  1.00  0.00           H
ATOM   2671  HB2 PHE A 170      59.840  65.500  64.130  1.00  0.00           H
ATOM   2672  CG  PHE A 170      60.510  64.650  62.280  1.00  0.00           C
ATOM   2673  CD1 PHE A 170      60.060  63.350  62.480  1.00  0.00           C
ATOM   2674  HD1 PHE A 170      59.650  63.110  63.450  1.00  0.00           H
ATOM   2675  CE1 PHE A 170      59.730  62.470  61.440  1.00  0.00           C
ATOM   2676  HE1 PHE A 170      59.310  61.500  61.680  1.00  0.00           H
ATOM   2677  CZ  PHE A 170      59.930  62.910  60.130  1.00  0.00           C
ATOM   2678  HZ  PHE A 170      59.580  62.300  59.310  1.00  0.00           H
ATOM   2679  CE2 PHE A 170      60.430  64.200  59.940  1.00  0.00           C
ATOM   2680  HE2 PHE A 170      60.640  64.410  58.900  1.00  0.00           H
ATOM   2681  CD2 PHE A 170      60.660  65.130  60.970  1.00  0.00           C
ATOM   2682  HD2 PHE A 170      61.060  66.100  60.700  1.00  0.00           H
ATOM   2683  C   PHE A 170      63.310  65.590  63.300  1.00  0.00           C
ATOM   2684  O   PHE A 170      63.960  64.590  63.010  1.00  0.00           O
ATOM   2685  N   MET A 171      63.650  66.870  63.130  1.00  0.00           N
ATOM   2686  H   MET A 171      62.950  67.510  63.460  1.00  0.00           H
ATOM   2687  CA  MET A 171      64.820  67.270  62.380  1.00  0.00           C
ATOM   2688  HA  MET A 171      64.940  66.580  61.540  1.00  0.00           H
ATOM   2689  CB  MET A 171      64.660  68.690  61.840  1.00  0.00           C
ATOM   2690  HB1 MET A 171      65.550  68.970  61.280  1.00  0.00           H
ATOM   2691  HB2 MET A 171      64.610  69.290  62.740  1.00  0.00           H
ATOM   2692  CG  MET A 171      63.370  68.930  61.070  1.00  0.00           C
ATOM   2693  HG1 MET A 171      63.310  69.970  60.740  1.00  0.00           H
ATOM   2694  HG2 MET A 171      62.520  68.590  61.660  1.00  0.00           H
ATOM   2695  SD  MET A 171      63.380  67.740  59.700  1.00  0.00           S
ATOM   2696  CE  MET A 171      64.240  68.780  58.490  1.00  0.00           C
ATOM   2697  HE1 MET A 171      64.030  68.370  57.500  1.00  0.00           H
ATOM   2698  HE2 MET A 171      63.840  69.790  58.550  1.00  0.00           H
ATOM   2699  HE3 MET A 171      65.270  68.860  58.840  1.00  0.00           H
ATOM   2700  C   MET A 171      66.170  67.110  63.070  1.00  0.00           C
ATOM   2701  O   MET A 171      67.200  67.060  62.410  1.00  0.00           O
ATOM   2702  N   ASP A 172      66.210  67.070  64.410  1.00  0.00           N
ATOM   2703  H   ASP A 172      65.330  67.240  64.860  1.00  0.00           H
ATOM   2704  CA  ASP A 172      67.440  66.870  65.160  1.00  0.00           C
ATOM   2705  HA  ASP A 172      68.310  67.330  64.710  1.00  0.00           H
ATOM   2706  CB  ASP A 172      67.380  67.450  66.570  1.00  0.00           C
ATOM   2707  HB1 ASP A 172      66.790  66.730  67.130  1.00  0.00           H
ATOM   2708  HB2 ASP A 172      66.980  68.460  66.540  1.00  0.00           H
ATOM   2709  CG  ASP A 172      68.770  67.430  67.180  1.00  0.00           C
ATOM   2710  OD1 ASP A 172      69.000  66.740  68.200  1.00  0.00           O
ATOM   2711  OD2 ASP A 172      69.600  68.310  66.860  1.00  0.00           O
ATOM   2712  C   ASP A 172      67.810  65.390  65.190  1.00  0.00           C
ATOM   2713  O   ASP A 172      69.000  65.080  65.220  1.00  0.00           O
ATOM   2714  N   ARG A 173      66.850  64.470  65.150  1.00  0.00           N
ATOM   2715  H   ARG A 173      65.890  64.770  65.050  1.00  0.00           H
ATOM   2716  CA  ARG A 173      67.100  63.110  65.590  1.00  0.00           C
ATOM   2717  HA  ARG A 173      68.150  62.830  65.540  1.00  0.00           H
ATOM   2718  CB  ARG A 173      66.750  62.960  67.070  1.00  0.00           C
ATOM   2719  HB1 ARG A 173      65.720  63.220  67.310  1.00  0.00           H
ATOM   2720  HB2 ARG A 173      67.550  63.560  67.490  1.00  0.00           H
ATOM   2721  CG  ARG A 173      66.940  61.550  67.610  1.00  0.00           C
ATOM   2722  HG1 ARG A 173      67.950  61.170  67.430  1.00  0.00           H
ATOM   2723  HG2 ARG A 173      66.190  60.850  67.230  1.00  0.00           H
ATOM   2724  CD  ARG A 173      66.770  61.620  69.120  1.00  0.00           C
ATOM   2725  HD1 ARG A 173      65.720  61.790  69.360  1.00  0.00           H
ATOM   2726  HD2 ARG A 173      67.350  62.510  69.370  1.00  0.00           H
ATOM   2727  NE  ARG A 173      67.140  60.440  69.920  1.00  0.00           N
ATOM   2728  HE  ARG A 173      67.630  59.730  69.400  1.00  0.00           H
ATOM   2729  CZ  ARG A 173      66.820  60.130  71.180  1.00  0.00           C
ATOM   2730  NH1 ARG A 173      66.090  60.990  71.900  1.00  0.00           N
ATOM   2731 1HH1 ARG A 173      65.880  61.930  71.600  1.00  0.00           H
ATOM   2732 2HH1 ARG A 173      65.720  60.740  72.810  1.00  0.00           H
ATOM   2733  NH2 ARG A 173      67.130  58.900  71.600  1.00  0.00           N
ATOM   2734 1HH2 ARG A 173      67.670  58.320  70.970  1.00  0.00           H
ATOM   2735 2HH2 ARG A 173      67.100  58.680  72.590  1.00  0.00           H
ATOM   2736  C   ARG A 173      66.330  62.050  64.810  1.00  0.00           C
ATOM   2737  O   ARG A 173      66.940  61.020  64.540  1.00  0.00           O
ATOM   2738  N   VAL A 174      65.060  62.320  64.500  1.00  0.00           N
ATOM   2739  H   VAL A 174      64.710  63.270  64.520  1.00  0.00           H
ATOM   2740  CA  VAL A 174      64.230  61.270  63.950  1.00  0.00           C
ATOM   2741  HA  VAL A 174      64.420  60.380  64.550  1.00  0.00           H
ATOM   2742  CB  VAL A 174      62.730  61.530  64.060  1.00  0.00           C
ATOM   2743  HB  VAL A 174      62.500  62.330  63.350  1.00  0.00           H
ATOM   2744  CG1 VAL A 174      61.910  60.280  63.750  1.00  0.00           C
ATOM   2745 1HG1 VAL A 174      62.040  60.020  62.700  1.00  0.00           H
ATOM   2746 2HG1 VAL A 174      62.200  59.460  64.400  1.00  0.00           H
ATOM   2747 3HG1 VAL A 174      60.860  60.460  63.980  1.00  0.00           H
ATOM   2748  CG2 VAL A 174      62.320  61.880  65.490  1.00  0.00           C
ATOM   2749 1HG2 VAL A 174      62.820  62.770  65.860  1.00  0.00           H
ATOM   2750 2HG2 VAL A 174      61.270  62.170  65.400  1.00  0.00           H
ATOM   2751 3HG2 VAL A 174      62.440  61.050  66.180  1.00  0.00           H
ATOM   2752  C   VAL A 174      64.580  61.040  62.480  1.00  0.00           C
ATOM   2753  O   VAL A 174      64.990  59.920  62.170  1.00  0.00           O
ATOM   2754  N   VAL A 175      64.610  62.060  61.620  1.00  0.00           N
ATOM   2755  H   VAL A 175      64.360  62.990  61.920  1.00  0.00           H
ATOM   2756  CA  VAL A 175      65.170  61.950  60.290  1.00  0.00           C
ATOM   2757  HA  VAL A 175      64.560  61.220  59.750  1.00  0.00           H
ATOM   2758  CB  VAL A 175      65.180  63.290  59.560  1.00  0.00           C
ATOM   2759  HB  VAL A 175      65.570  63.220  58.550  1.00  0.00           H
ATOM   2760  CG1 VAL A 175      63.750  63.790  59.360  1.00  0.00           C
ATOM   2761 1HG1 VAL A 175      63.110  63.040  58.910  1.00  0.00           H
ATOM   2762 2HG1 VAL A 175      63.250  63.900  60.330  1.00  0.00           H
ATOM   2763 3HG1 VAL A 175      63.810  64.700  58.770  1.00  0.00           H
ATOM   2764  CG2 VAL A 175      66.090  64.300  60.260  1.00  0.00           C
ATOM   2765 1HG2 VAL A 175      67.110  63.910  60.260  1.00  0.00           H
ATOM   2766 2HG2 VAL A 175      66.100  65.120  59.540  1.00  0.00           H
ATOM   2767 3HG2 VAL A 175      65.690  64.660  61.210  1.00  0.00           H
ATOM   2768  C   VAL A 175      66.550  61.330  60.230  1.00  0.00           C
ATOM   2769  O   VAL A 175      66.870  60.640  59.260  1.00  0.00           O
ATOM   2770  N   GLY A 176      67.330  61.430  61.310  1.00  0.00           N
ATOM   2771  H   GLY A 176      66.940  61.990  62.050  1.00  0.00           H
ATOM   2772  CA  GLY A 176      68.600  60.750  61.470  1.00  0.00           C
ATOM   2773  HA1 GLY A 176      69.040  60.850  62.460  1.00  0.00           H
ATOM   2774  HA2 GLY A 176      69.380  61.020  60.760  1.00  0.00           H
ATOM   2775  C   GLY A 176      68.350  59.250  61.330  1.00  0.00           C
ATOM   2776  O   GLY A 176      68.960  58.670  60.440  1.00  0.00           O
ATOM   2777  N   TYR A 177      67.380  58.700  62.060  1.00  0.00           N
ATOM   2778  H   TYR A 177      66.830  59.230  62.730  1.00  0.00           H
ATOM   2779  CA  TYR A 177      66.950  57.330  61.880  1.00  0.00           C
ATOM   2780  HA  TYR A 177      67.800  56.730  62.190  1.00  0.00           H
ATOM   2781  CB  TYR A 177      65.770  56.930  62.760  1.00  0.00           C
ATOM   2782  HB1 TYR A 177      65.720  55.850  62.610  1.00  0.00           H
ATOM   2783  HB2 TYR A 177      64.870  57.370  62.320  1.00  0.00           H
ATOM   2784  CG  TYR A 177      65.920  57.190  64.240  1.00  0.00           C
ATOM   2785  CD1 TYR A 177      64.850  57.680  64.990  1.00  0.00           C
ATOM   2786  HD1 TYR A 177      63.890  57.970  64.600  1.00  0.00           H
ATOM   2787  CE1 TYR A 177      64.930  57.670  66.390  1.00  0.00           C
ATOM   2788  HE1 TYR A 177      64.110  58.050  66.980  1.00  0.00           H
ATOM   2789  CZ  TYR A 177      66.170  57.440  67.020  1.00  0.00           C
ATOM   2790  OH  TYR A 177      66.260  57.650  68.370  1.00  0.00           O
ATOM   2791  HH  TYR A 177      67.060  57.260  68.730  1.00  0.00           H
ATOM   2792  CE2 TYR A 177      67.260  56.940  66.280  1.00  0.00           C
ATOM   2793  HE2 TYR A 177      68.230  56.730  66.700  1.00  0.00           H
ATOM   2794  CD2 TYR A 177      67.100  56.800  64.890  1.00  0.00           C
ATOM   2795  HD2 TYR A 177      67.940  56.410  64.340  1.00  0.00           H
ATOM   2796  C   TYR A 177      66.530  56.910  60.480  1.00  0.00           C
ATOM   2797  O   TYR A 177      66.890  55.850  59.980  1.00  0.00           O
ATOM   2798  N   MET A 178      65.760  57.770  59.810  1.00  0.00           N
ATOM   2799  H   MET A 178      65.540  58.640  60.280  1.00  0.00           H
ATOM   2800  CA  MET A 178      65.110  57.570  58.530  1.00  0.00           C
ATOM   2801  HA  MET A 178      64.600  56.610  58.640  1.00  0.00           H
ATOM   2802  CB  MET A 178      64.000  58.590  58.340  1.00  0.00           C
ATOM   2803  HB1 MET A 178      63.540  58.250  57.410  1.00  0.00           H
ATOM   2804  HB2 MET A 178      64.490  59.560  58.220  1.00  0.00           H
ATOM   2805  CG  MET A 178      62.870  58.640  59.370  1.00  0.00           C
ATOM   2806  HG1 MET A 178      63.300  58.780  60.360  1.00  0.00           H
ATOM   2807  HG2 MET A 178      62.450  57.640  59.440  1.00  0.00           H
ATOM   2808  SD  MET A 178      61.600  59.890  59.070  1.00  0.00           S
ATOM   2809  CE  MET A 178      60.310  59.210  60.140  1.00  0.00           C
ATOM   2810  HE1 MET A 178      59.340  59.650  59.880  1.00  0.00           H
ATOM   2811  HE2 MET A 178      60.040  58.180  59.930  1.00  0.00           H
ATOM   2812  HE3 MET A 178      60.530  59.340  61.200  1.00  0.00           H
ATOM   2813  C   MET A 178      66.050  57.590  57.330  1.00  0.00           C
ATOM   2814  O   MET A 178      66.010  56.710  56.460  1.00  0.00           O
ATOM   2815  N   VAL A 179      66.980  58.540  57.300  1.00  0.00           N
ATOM   2816  H   VAL A 179      66.980  59.210  58.060  1.00  0.00           H
ATOM   2817  CA  VAL A 179      67.840  58.820  56.160  1.00  0.00           C
ATOM   2818  HA  VAL A 179      67.400  58.330  55.290  1.00  0.00           H
ATOM   2819  CB  VAL A 179      67.780  60.280  55.700  1.00  0.00           C
ATOM   2820  HB  VAL A 179      68.240  60.490  54.740  1.00  0.00           H
ATOM   2821  CG1 VAL A 179      66.360  60.790  55.510  1.00  0.00           C
ATOM   2822 1HG1 VAL A 179      65.750  60.540  56.380  1.00  0.00           H
ATOM   2823 2HG1 VAL A 179      66.260  61.860  55.310  1.00  0.00           H
ATOM   2824 3HG1 VAL A 179      65.830  60.250  54.720  1.00  0.00           H
ATOM   2825  CG2 VAL A 179      68.590  61.200  56.610  1.00  0.00           C
ATOM   2826 1HG2 VAL A 179      68.770  60.690  57.550  1.00  0.00           H
ATOM   2827 2HG2 VAL A 179      69.580  61.370  56.190  1.00  0.00           H
ATOM   2828 3HG2 VAL A 179      68.090  62.170  56.710  1.00  0.00           H
ATOM   2829  C   VAL A 179      69.270  58.320  56.320  1.00  0.00           C
ATOM   2830  O   VAL A 179      69.870  58.200  55.260  1.00  0.00           O
ATOM   2831  N   SER A 180      69.770  57.900  57.480  1.00  0.00           N
ATOM   2832  H   SER A 180      69.120  57.900  58.250  1.00  0.00           H
ATOM   2833  CA  SER A 180      71.090  57.310  57.550  1.00  0.00           C
ATOM   2834  HA  SER A 180      71.770  58.120  57.280  1.00  0.00           H
ATOM   2835  CB  SER A 180      71.430  56.750  58.930  1.00  0.00           C
ATOM   2836  HB1 SER A 180      72.430  56.330  58.860  1.00  0.00           H
ATOM   2837  HB2 SER A 180      70.640  56.090  59.280  1.00  0.00           H
ATOM   2838  OG  SER A 180      71.540  57.840  59.820  1.00  0.00           O
ATOM   2839  HG  SER A 180      70.650  58.100  60.080  1.00  0.00           H
ATOM   2840  C   SER A 180      71.270  56.190  56.540  1.00  0.00           C
ATOM   2841  O   SER A 180      72.100  56.340  55.650  1.00  0.00           O
ATOM   2842  N   PRO A 181      70.520  55.080  56.580  1.00  0.00           N
ATOM   2843  CD  PRO A 181      69.340  54.830  57.380  1.00  0.00           C
ATOM   2844  HD1 PRO A 181      68.720  55.700  57.550  1.00  0.00           H
ATOM   2845  HD2 PRO A 181      69.830  54.320  58.210  1.00  0.00           H
ATOM   2846  CG  PRO A 181      68.520  53.750  56.660  1.00  0.00           C
ATOM   2847  HG1 PRO A 181      67.740  54.130  56.000  1.00  0.00           H
ATOM   2848  HG2 PRO A 181      68.110  53.130  57.460  1.00  0.00           H
ATOM   2849  CB  PRO A 181      69.590  53.030  55.850  1.00  0.00           C
ATOM   2850  HB1 PRO A 181      69.120  52.540  55.000  1.00  0.00           H
ATOM   2851  HB2 PRO A 181      70.040  52.290  56.510  1.00  0.00           H
ATOM   2852  CA  PRO A 181      70.660  54.070  55.550  1.00  0.00           C
ATOM   2853  HA  PRO A 181      71.660  53.640  55.600  1.00  0.00           H
ATOM   2854  C   PRO A 181      70.480  54.510  54.100  1.00  0.00           C
ATOM   2855  O   PRO A 181      71.120  53.810  53.320  1.00  0.00           O
ATOM   2856  N   LEU A 182      69.790  55.610  53.810  1.00  0.00           N
ATOM   2857  H   LEU A 182      69.370  56.180  54.530  1.00  0.00           H
ATOM   2858  CA  LEU A 182      69.760  56.120  52.450  1.00  0.00           C
ATOM   2859  HA  LEU A 182      69.740  55.240  51.820  1.00  0.00           H
ATOM   2860  CB  LEU A 182      68.600  57.100  52.320  1.00  0.00           C
ATOM   2861  HB1 LEU A 182      68.620  57.870  53.090  1.00  0.00           H
ATOM   2862  HB2 LEU A 182      67.740  56.460  52.520  1.00  0.00           H
ATOM   2863  CG  LEU A 182      68.380  57.710  50.940  1.00  0.00           C
ATOM   2864  HG  LEU A 182      69.270  58.300  50.710  1.00  0.00           H
ATOM   2865  CD1 LEU A 182      68.240  56.750  49.760  1.00  0.00           C
ATOM   2866 1HD1 LEU A 182      69.230  56.500  49.370  1.00  0.00           H
ATOM   2867 2HD1 LEU A 182      67.740  55.870  50.160  1.00  0.00           H
ATOM   2868 3HD1 LEU A 182      67.680  57.280  48.980  1.00  0.00           H
ATOM   2869  CD2 LEU A 182      67.100  58.520  51.080  1.00  0.00           C
ATOM   2870 1HD2 LEU A 182      67.020  59.190  50.220  1.00  0.00           H
ATOM   2871 2HD2 LEU A 182      66.120  58.030  51.030  1.00  0.00           H
ATOM   2872 3HD2 LEU A 182      67.000  59.130  51.980  1.00  0.00           H
ATOM   2873  C   LEU A 182      71.110  56.700  52.040  1.00  0.00           C
ATOM   2874  O   LEU A 182      71.500  56.590  50.880  1.00  0.00           O
ATOM   2875  N   LEU A 183      71.830  57.390  52.930  1.00  0.00           N
ATOM   2876  H   LEU A 183      71.390  57.450  53.830  1.00  0.00           H
ATOM   2877  CA  LEU A 183      73.130  57.970  52.650  1.00  0.00           C
ATOM   2878  HA  LEU A 183      72.910  58.550  51.750  1.00  0.00           H
ATOM   2879  CB  LEU A 183      73.490  58.900  53.800  1.00  0.00           C
ATOM   2880  HB1 LEU A 183      73.510  58.300  54.710  1.00  0.00           H
ATOM   2881  HB2 LEU A 183      72.800  59.740  53.830  1.00  0.00           H
ATOM   2882  CG  LEU A 183      74.910  59.450  53.700  1.00  0.00           C
ATOM   2883  HG  LEU A 183      75.690  58.700  53.780  1.00  0.00           H
ATOM   2884  CD1 LEU A 183      75.090  60.290  52.440  1.00  0.00           C
ATOM   2885 1HD1 LEU A 183      76.140  60.570  52.360  1.00  0.00           H
ATOM   2886 2HD1 LEU A 183      74.820  59.650  51.610  1.00  0.00           H
ATOM   2887 3HD1 LEU A 183      74.350  61.090  52.330  1.00  0.00           H
ATOM   2888  CD2 LEU A 183      75.000  60.380  54.900  1.00  0.00           C
ATOM   2889 1HD2 LEU A 183      75.970  60.870  54.740  1.00  0.00           H
ATOM   2890 2HD2 LEU A 183      74.190  61.110  54.880  1.00  0.00           H
ATOM   2891 3HD2 LEU A 183      75.110  59.880  55.860  1.00  0.00           H
ATOM   2892  C   LEU A 183      74.140  56.890  52.290  1.00  0.00           C
ATOM   2893  O   LEU A 183      74.980  57.110  51.410  1.00  0.00           O
ATOM   2894  N   TRP A 184      73.970  55.720  52.910  1.00  0.00           N
ATOM   2895  H   TRP A 184      73.240  55.710  53.600  1.00  0.00           H
ATOM   2896  CA  TRP A 184      74.820  54.550  52.800  1.00  0.00           C
ATOM   2897  HA  TRP A 184      75.800  55.020  52.800  1.00  0.00           H
ATOM   2898  CB  TRP A 184      74.630  53.580  53.960  1.00  0.00           C
ATOM   2899  HB1 TRP A 184      75.310  52.730  53.920  1.00  0.00           H
ATOM   2900  HB2 TRP A 184      73.590  53.280  54.000  1.00  0.00           H
ATOM   2901  CG  TRP A 184      74.870  54.210  55.300  1.00  0.00           C
ATOM   2902  CD1 TRP A 184      75.460  55.390  55.580  1.00  0.00           C
ATOM   2903  HD1 TRP A 184      75.880  56.030  54.810  1.00  0.00           H
ATOM   2904  NE1 TRP A 184      75.300  55.650  56.920  1.00  0.00           N
ATOM   2905  HE1 TRP A 184      75.660  56.460  57.400  1.00  0.00           H
ATOM   2906  CE2 TRP A 184      74.670  54.620  57.600  1.00  0.00           C
ATOM   2907  CZ2 TRP A 184      74.320  54.390  58.930  1.00  0.00           C
ATOM   2908  HZ2 TRP A 184      74.500  55.070  59.750  1.00  0.00           H
ATOM   2909  CH2 TRP A 184      73.760  53.160  59.300  1.00  0.00           C
ATOM   2910  HH2 TRP A 184      73.390  53.030  60.300  1.00  0.00           H
ATOM   2911  CZ3 TRP A 184      73.620  52.150  58.330  1.00  0.00           C
ATOM   2912  HZ3 TRP A 184      73.280  51.150  58.570  1.00  0.00           H
ATOM   2913  CE3 TRP A 184      73.970  52.410  57.000  1.00  0.00           C
ATOM   2914  HE3 TRP A 184      73.900  51.670  56.220  1.00  0.00           H
ATOM   2915  CD2 TRP A 184      74.430  53.670  56.580  1.00  0.00           C
ATOM   2916  C   TRP A 184      74.770  53.860  51.440  1.00  0.00           C
ATOM   2917  O   TRP A 184      75.700  53.140  51.100  1.00  0.00           O
ATOM   2918  N   LYS A 185      73.660  54.000  50.720  1.00  0.00           N
ATOM   2919  H   LYS A 185      72.930  54.600  51.070  1.00  0.00           H
ATOM   2920  CA  LYS A 185      73.580  53.710  49.300  1.00  0.00           C
ATOM   2921  HA  LYS A 185      73.940  52.690  49.150  1.00  0.00           H
ATOM   2922  CB  LYS A 185      72.110  53.520  48.960  1.00  0.00           C
ATOM   2923  HB1 LYS A 185      71.740  54.530  49.130  1.00  0.00           H
ATOM   2924  HB2 LYS A 185      71.830  52.780  49.710  1.00  0.00           H
ATOM   2925  CG  LYS A 185      71.770  53.060  47.540  1.00  0.00           C
ATOM   2926  HG1 LYS A 185      72.330  52.140  47.340  1.00  0.00           H
ATOM   2927  HG2 LYS A 185      72.050  53.810  46.810  1.00  0.00           H
ATOM   2928  CD  LYS A 185      70.280  52.760  47.440  1.00  0.00           C
ATOM   2929  HD1 LYS A 185      69.720  53.680  47.600  1.00  0.00           H
ATOM   2930  HD2 LYS A 185      70.050  52.030  48.220  1.00  0.00           H
ATOM   2931  CE  LYS A 185      69.780  52.220  46.100  1.00  0.00           C
ATOM   2932  HE1 LYS A 185      70.150  51.200  46.110  1.00  0.00           H
ATOM   2933  HE2 LYS A 185      70.340  52.790  45.350  1.00  0.00           H
ATOM   2934  NZ  LYS A 185      68.320  52.250  45.980  1.00  0.00           N
ATOM   2935  HZ1 LYS A 185      67.810  51.650  46.620  1.00  0.00           H
ATOM   2936  HZ2 LYS A 185      68.040  53.210  46.090  1.00  0.00           H
ATOM   2937  HZ3 LYS A 185      68.040  52.070  45.020  1.00  0.00           H
ATOM   2938  C   LYS A 185      74.450  54.630  48.450  1.00  0.00           C
ATOM   2939  O   LYS A 185      75.040  54.110  47.500  1.00  0.00           O
ATOM   2940  N   LYS A 186      74.640  55.900  48.800  1.00  0.00           N
ATOM   2941  H   LYS A 186      74.010  56.210  49.530  1.00  0.00           H
ATOM   2942  CA  LYS A 186      75.750  56.660  48.260  1.00  0.00           C
ATOM   2943  HA  LYS A 186      75.780  56.490  47.180  1.00  0.00           H
ATOM   2944  CB  LYS A 186      75.520  58.160  48.330  1.00  0.00           C
ATOM   2945  HB1 LYS A 186      75.600  58.450  49.370  1.00  0.00           H
ATOM   2946  HB2 LYS A 186      74.510  58.410  47.990  1.00  0.00           H
ATOM   2947  CG  LYS A 186      76.490  58.950  47.450  1.00  0.00           C
ATOM   2948  HG1 LYS A 186      76.380  58.600  46.420  1.00  0.00           H
ATOM   2949  HG2 LYS A 186      77.480  58.630  47.770  1.00  0.00           H
ATOM   2950  CD  LYS A 186      76.370  60.470  47.540  1.00  0.00           C
ATOM   2951  HD1 LYS A 186      76.940  60.790  48.410  1.00  0.00           H
ATOM   2952  HD2 LYS A 186      75.360  60.820  47.330  1.00  0.00           H
ATOM   2953  CE  LYS A 186      77.190  60.950  46.350  1.00  0.00           C
ATOM   2954  HE1 LYS A 186      77.080  60.390  45.420  1.00  0.00           H
ATOM   2955  HE2 LYS A 186      78.190  60.770  46.740  1.00  0.00           H
ATOM   2956  NZ  LYS A 186      77.050  62.400  46.140  1.00  0.00           N
ATOM   2957  HZ1 LYS A 186      76.110  62.740  46.100  1.00  0.00           H
ATOM   2958  HZ2 LYS A 186      77.550  62.790  46.930  1.00  0.00           H
ATOM   2959  HZ3 LYS A 186      77.440  62.650  45.240  1.00  0.00           H
ATOM   2960  C   LYS A 186      77.090  56.110  48.720  1.00  0.00           C
ATOM   2961  O   LYS A 186      77.810  55.460  47.960  1.00  0.00           O
ATOM   2962  N   ILE A 187      77.480  56.480  49.940  1.00  0.00           N
ATOM   2963  H   ILE A 187      76.750  56.820  50.550  1.00  0.00           H
ATOM   2964  CA  ILE A 187      78.780  56.360  50.580  1.00  0.00           C
ATOM   2965  HA  ILE A 187      79.290  55.510  50.130  1.00  0.00           H
ATOM   2966  CB  ILE A 187      79.690  57.550  50.290  1.00  0.00           C
ATOM   2967  HB  ILE A 187      80.560  57.460  50.930  1.00  0.00           H
ATOM   2968  CG2 ILE A 187      80.360  57.390  48.930  1.00  0.00           C
ATOM   2969 1HG2 ILE A 187      79.670  57.750  48.170  1.00  0.00           H
ATOM   2970 2HG2 ILE A 187      81.300  57.950  48.990  1.00  0.00           H
ATOM   2971 3HG2 ILE A 187      80.560  56.340  48.690  1.00  0.00           H
ATOM   2972  CG1 ILE A 187      79.280  59.020  50.370  1.00  0.00           C
ATOM   2973 1HG1 ILE A 187      78.640  59.030  51.250  1.00  0.00           H
ATOM   2974 2HG1 ILE A 187      78.630  59.300  49.540  1.00  0.00           H
ATOM   2975  CD  ILE A 187      80.420  60.020  50.490  1.00  0.00           C
ATOM   2976  HD1 ILE A 187      81.050  59.960  49.600  1.00  0.00           H
ATOM   2977  HD2 ILE A 187      79.920  60.990  50.520  1.00  0.00           H
ATOM   2978  HD3 ILE A 187      80.960  59.740  51.390  1.00  0.00           H
ATOM   2979  C   ILE A 187      78.750  56.020  52.060  1.00  0.00           C
ATOM   2980  O   ILE A 187      77.800  56.400  52.740  1.00  0.00           O
ATOM   2981  N   ALA A 188      79.820  55.400  52.570  1.00  0.00           N
ATOM   2982  H   ALA A 188      80.620  55.200  51.990  1.00  0.00           H
ATOM   2983  CA  ALA A 188      79.870  54.940  53.940  1.00  0.00           C
ATOM   2984  HA  ALA A 188      78.880  54.730  54.340  1.00  0.00           H
ATOM   2985  CB  ALA A 188      80.620  53.610  53.930  1.00  0.00           C
ATOM   2986  HB1 ALA A 188      81.670  53.730  53.650  1.00  0.00           H
ATOM   2987  HB2 ALA A 188      80.420  53.040  54.840  1.00  0.00           H
ATOM   2988  HB3 ALA A 188      80.100  53.010  53.190  1.00  0.00           H
ATOM   2989  C   ALA A 188      80.420  56.020  54.850  1.00  0.00           C
ATOM   2990  O   ALA A 188      81.580  55.930  55.270  1.00  0.00           O
ATOM   2991  N   ARG A 189      79.610  57.060  55.020  1.00  0.00           N
ATOM   2992  H   ARG A 189      78.780  57.090  54.430  1.00  0.00           H
ATOM   2993  CA  ARG A 189      79.780  58.100  56.020  1.00  0.00           C
ATOM   2994  HA  ARG A 189      80.650  57.860  56.620  1.00  0.00           H
ATOM   2995  CB  ARG A 189      80.120  59.390  55.280  1.00  0.00           C
ATOM   2996  HB1 ARG A 189      81.100  59.330  54.820  1.00  0.00           H
ATOM   2997  HB2 ARG A 189      80.160  60.200  56.010  1.00  0.00           H
ATOM   2998  CG  ARG A 189      79.190  59.770  54.130  1.00  0.00           C
ATOM   2999  HG1 ARG A 189      78.190  59.390  54.340  1.00  0.00           H
ATOM   3000  HG2 ARG A 189      79.450  59.340  53.160  1.00  0.00           H
ATOM   3001  CD  ARG A 189      79.090  61.280  54.000  1.00  0.00           C
ATOM   3002  HD1 ARG A 189      78.540  61.550  53.100  1.00  0.00           H
ATOM   3003  HD2 ARG A 189      80.130  61.570  53.840  1.00  0.00           H
ATOM   3004  NE  ARG A 189      78.540  61.990  55.160  1.00  0.00           N
ATOM   3005  HE  ARG A 189      78.210  61.470  55.960  1.00  0.00           H
ATOM   3006  CZ  ARG A 189      78.680  63.320  55.270  1.00  0.00           C
ATOM   3007  NH1 ARG A 189      79.050  64.150  54.290  1.00  0.00           N
ATOM   3008 1HH1 ARG A 189      79.250  63.760  53.380  1.00  0.00           H
ATOM   3009 2HH1 ARG A 189      78.940  65.130  54.500  1.00  0.00           H
ATOM   3010  NH2 ARG A 189      78.420  63.910  56.450  1.00  0.00           N
ATOM   3011 1HH2 ARG A 189      78.270  63.450  57.340  1.00  0.00           H
ATOM   3012 2HH2 ARG A 189      78.390  64.910  56.520  1.00  0.00           H
ATOM   3013  C   ARG A 189      78.510  58.180  56.860  1.00  0.00           C
ATOM   3014  O   ARG A 189      77.370  58.020  56.420  1.00  0.00           O
ATOM   3015  N   GLY A 190      78.630  58.690  58.090  1.00  0.00           N
ATOM   3016  H   GLY A 190      79.550  58.740  58.500  1.00  0.00           H
ATOM   3017  CA  GLY A 190      77.510  59.140  58.880  1.00  0.00           C
ATOM   3018  HA1 GLY A 190      77.820  59.230  59.920  1.00  0.00           H
ATOM   3019  HA2 GLY A 190      76.730  58.380  58.880  1.00  0.00           H
ATOM   3020  C   GLY A 190      76.910  60.450  58.390  1.00  0.00           C
ATOM   3021  O   GLY A 190      77.620  61.290  57.840  1.00  0.00           O
ATOM   3022  N   LEU A 191      75.610  60.670  58.580  1.00  0.00           N
ATOM   3023  H   LEU A 191      75.040  60.010  59.090  1.00  0.00           H
ATOM   3024  CA  LEU A 191      74.950  61.910  58.220  1.00  0.00           C
ATOM   3025  HA  LEU A 191      75.270  62.150  57.200  1.00  0.00           H
ATOM   3026  CB  LEU A 191      73.450  61.700  58.320  1.00  0.00           C
ATOM   3027  HB1 LEU A 191      73.300  61.360  59.340  1.00  0.00           H
ATOM   3028  HB2 LEU A 191      73.100  60.830  57.760  1.00  0.00           H
ATOM   3029  CG  LEU A 191      72.510  62.850  57.940  1.00  0.00           C
ATOM   3030  HG  LEU A 191      72.940  63.800  58.240  1.00  0.00           H
ATOM   3031  CD1 LEU A 191      72.250  62.740  56.440  1.00  0.00           C
ATOM   3032 1HD1 LEU A 191      73.220  62.810  55.960  1.00  0.00           H
ATOM   3033 2HD1 LEU A 191      71.830  61.790  56.130  1.00  0.00           H
ATOM   3034 3HD1 LEU A 191      71.580  63.540  56.110  1.00  0.00           H
ATOM   3035  CD2 LEU A 191      71.200  62.700  58.700  1.00  0.00           C
ATOM   3036 1HD2 LEU A 191      71.430  62.670  59.770  1.00  0.00           H
ATOM   3037 2HD2 LEU A 191      70.590  63.600  58.540  1.00  0.00           H
ATOM   3038 3HD2 LEU A 191      70.710  61.780  58.370  1.00  0.00           H
ATOM   3039  C   LEU A 191      75.310  63.060  59.150  1.00  0.00           C
ATOM   3040  O   LEU A 191      75.350  62.950  60.370  1.00  0.00           O
ATOM   3041  N   SER A 192      75.620  64.200  58.530  1.00  0.00           N
ATOM   3042  H   SER A 192      75.800  64.280  57.540  1.00  0.00           H
ATOM   3043  CA  SER A 192      75.670  65.430  59.280  1.00  0.00           C
ATOM   3044  HA  SER A 192      76.570  65.470  59.910  1.00  0.00           H
ATOM   3045  CB  SER A 192      75.970  66.540  58.280  1.00  0.00           C
ATOM   3046  HB1 SER A 192      75.770  67.550  58.650  1.00  0.00           H
ATOM   3047  HB2 SER A 192      75.220  66.300  57.530  1.00  0.00           H
ATOM   3048  OG  SER A 192      77.290  66.400  57.800  1.00  0.00           O
ATOM   3049  HG  SER A 192      77.520  67.130  57.220  1.00  0.00           H
ATOM   3050  C   SER A 192      74.420  65.750  60.090  1.00  0.00           C
ATOM   3051  O   SER A 192      73.310  65.780  59.570  1.00  0.00           O
ATOM   3052  N   ALA A 193      74.660  65.990  61.380  1.00  0.00           N
ATOM   3053  H   ALA A 193      75.600  65.760  61.670  1.00  0.00           H
ATOM   3054  CA  ALA A 193      73.620  66.220  62.360  1.00  0.00           C
ATOM   3055  HA  ALA A 193      72.950  65.370  62.180  1.00  0.00           H
ATOM   3056  CB  ALA A 193      74.110  66.130  63.800  1.00  0.00           C
ATOM   3057  HB1 ALA A 193      74.940  66.830  63.910  1.00  0.00           H
ATOM   3058  HB2 ALA A 193      73.250  66.380  64.420  1.00  0.00           H
ATOM   3059  HB3 ALA A 193      74.390  65.100  64.040  1.00  0.00           H
ATOM   3060  C   ALA A 193      72.760  67.440  62.040  1.00  0.00           C
ATOM   3061  O   ALA A 193      71.670  67.490  62.590  1.00  0.00           O
ATOM   3062  N   GLY A 194      73.040  68.370  61.130  1.00  0.00           N
ATOM   3063  H   GLY A 194      74.010  68.490  60.850  1.00  0.00           H
ATOM   3064  CA  GLY A 194      72.180  69.470  60.760  1.00  0.00           C
ATOM   3065  HA1 GLY A 194      72.290  70.150  61.600  1.00  0.00           H
ATOM   3066  HA2 GLY A 194      71.140  69.140  60.660  1.00  0.00           H
ATOM   3067  C   GLY A 194      72.470  70.130  59.420  1.00  0.00           C
ATOM   3068  O   GLY A 194      73.380  69.750  58.700  1.00  0.00           O
ATOM   3069  N   ARG A 195      71.550  71.050  59.120  1.00  0.00           N
ATOM   3070  H   ARG A 195      70.760  71.080  59.750  1.00  0.00           H
ATOM   3071  CA  ARG A 195      71.480  71.730  57.840  1.00  0.00           C
ATOM   3072  HA  ARG A 195      71.870  71.100  57.050  1.00  0.00           H
ATOM   3073  CB  ARG A 195      69.990  71.970  57.600  1.00  0.00           C
ATOM   3074  HB1 ARG A 195      69.940  72.600  56.710  1.00  0.00           H
ATOM   3075  HB2 ARG A 195      69.590  72.620  58.370  1.00  0.00           H
ATOM   3076  CG  ARG A 195      69.120  70.740  57.310  1.00  0.00           C
ATOM   3077  HG1 ARG A 195      68.080  71.000  57.530  1.00  0.00           H
ATOM   3078  HG2 ARG A 195      69.440  69.950  57.990  1.00  0.00           H
ATOM   3079  CD  ARG A 195      69.270  70.200  55.890  1.00  0.00           C
ATOM   3080  HD1 ARG A 195      68.830  69.230  55.680  1.00  0.00           H
ATOM   3081  HD2 ARG A 195      70.310  70.250  55.570  1.00  0.00           H
ATOM   3082  NE  ARG A 195      68.580  71.090  54.940  1.00  0.00           N
ATOM   3083  HE  ARG A 195      68.990  71.990  54.780  1.00  0.00           H
ATOM   3084  CZ  ARG A 195      67.330  71.000  54.460  1.00  0.00           C
ATOM   3085  NH1 ARG A 195      66.540  69.920  54.550  1.00  0.00           N
ATOM   3086 1HH1 ARG A 195      66.940  69.090  54.940  1.00  0.00           H
ATOM   3087 2HH1 ARG A 195      65.590  69.890  54.190  1.00  0.00           H
ATOM   3088  NH2 ARG A 195      66.820  72.060  53.830  1.00  0.00           N
ATOM   3089 1HH2 ARG A 195      67.380  72.900  53.710  1.00  0.00           H
ATOM   3090 2HH2 ARG A 195      65.850  72.110  53.580  1.00  0.00           H
ATOM   3091  C   ARG A 195      72.210  73.070  57.820  1.00  0.00           C
ATOM   3092  O   ARG A 195      72.400  73.510  56.690  1.00  0.00           O
ATOM   3093  N   VAL A 196      72.640  73.660  58.940  1.00  0.00           N
ATOM   3094  H   VAL A 196      72.410  73.220  59.820  1.00  0.00           H
ATOM   3095  CA  VAL A 196      73.390  74.900  58.930  1.00  0.00           C
ATOM   3096  HA  VAL A 196      72.900  75.610  58.280  1.00  0.00           H
ATOM   3097  CB  VAL A 196      73.270  75.610  60.280  1.00  0.00           C
ATOM   3098  HB  VAL A 196      73.730  76.600  60.290  1.00  0.00           H
ATOM   3099  CG1 VAL A 196      71.850  76.030  60.640  1.00  0.00           C
ATOM   3100 1HG1 VAL A 196      71.390  76.740  59.950  1.00  0.00           H
ATOM   3101 2HG1 VAL A 196      71.180  75.180  60.760  1.00  0.00           H
ATOM   3102 3HG1 VAL A 196      71.900  76.550  61.590  1.00  0.00           H
ATOM   3103  CG2 VAL A 196      74.020  74.850  61.370  1.00  0.00           C
ATOM   3104 1HG2 VAL A 196      74.160  75.500  62.230  1.00  0.00           H
ATOM   3105 2HG2 VAL A 196      73.500  73.910  61.570  1.00  0.00           H
ATOM   3106 3HG2 VAL A 196      75.020  74.680  60.960  1.00  0.00           H
ATOM   3107  C   VAL A 196      74.800  74.840  58.360  1.00  0.00           C
ATOM   3108  O   VAL A 196      75.430  75.880  58.220  1.00  0.00           O
ATOM   3109  N   GLN A 197      75.170  73.650  57.880  1.00  0.00           N
ATOM   3110  H   GLN A 197      74.510  72.910  58.090  1.00  0.00           H
ATOM   3111  CA  GLN A 197      76.220  73.410  56.910  1.00  0.00           C
ATOM   3112  HA  GLN A 197      77.200  73.580  57.350  1.00  0.00           H
ATOM   3113  CB  GLN A 197      76.160  71.930  56.530  1.00  0.00           C
ATOM   3114  HB1 GLN A 197      76.900  71.720  55.760  1.00  0.00           H
ATOM   3115  HB2 GLN A 197      75.180  71.680  56.130  1.00  0.00           H
ATOM   3116  CG  GLN A 197      76.370  70.920  57.660  1.00  0.00           C
ATOM   3117  HG1 GLN A 197      76.360  69.890  57.300  1.00  0.00           H
ATOM   3118  HG2 GLN A 197      75.500  70.930  58.310  1.00  0.00           H
ATOM   3119  CD  GLN A 197      77.610  71.200  58.500  1.00  0.00           C
ATOM   3120  OE1 GLN A 197      77.680  71.980  59.440  1.00  0.00           O
ATOM   3121  NE2 GLN A 197      78.690  70.450  58.260  1.00  0.00           N
ATOM   3122 1HE2 GLN A 197      78.690  69.700  57.590  1.00  0.00           H
ATOM   3123 2HE2 GLN A 197      79.490  70.510  58.880  1.00  0.00           H
ATOM   3124  C   GLN A 197      76.180  74.320  55.690  1.00  0.00           C
ATOM   3125  O   GLN A 197      77.270  74.540  55.160  1.00  0.00           O
ATOM   3126  N   SER A 198      74.980  74.740  55.300  1.00  0.00           N
ATOM   3127  H   SER A 198      74.160  74.480  55.840  1.00  0.00           H
ATOM   3128  CA  SER A 198      74.780  75.450  54.050  1.00  0.00           C
ATOM   3129  HA  SER A 198      74.970  74.690  53.290  1.00  0.00           H
ATOM   3130  CB  SER A 198      73.280  75.720  53.960  1.00  0.00           C
ATOM   3131  HB1 SER A 198      72.770  74.760  53.850  1.00  0.00           H
ATOM   3132  HB2 SER A 198      73.110  76.370  53.110  1.00  0.00           H
ATOM   3133  OG  SER A 198      72.820  76.270  55.170  1.00  0.00           O
ATOM   3134  HG  SER A 198      71.890  76.020  55.150  1.00  0.00           H
ATOM   3135  C   SER A 198      75.640  76.700  53.920  1.00  0.00           C
ATOM   3136  O   SER A 198      76.100  76.930  52.800  1.00  0.00           O
ATOM   3137  N   VAL A 199      75.880  77.520  54.940  1.00  0.00           N
ATOM   3138  H   VAL A 199      75.400  77.320  55.810  1.00  0.00           H
ATOM   3139  CA  VAL A 199      76.920  78.530  54.990  1.00  0.00           C
ATOM   3140  HA  VAL A 199      77.260  78.800  53.990  1.00  0.00           H
ATOM   3141  CB  VAL A 199      76.390  79.780  55.690  1.00  0.00           C
ATOM   3142  HB  VAL A 199      76.010  79.450  56.660  1.00  0.00           H
ATOM   3143  CG1 VAL A 199      77.530  80.680  56.140  1.00  0.00           C
ATOM   3144 1HG1 VAL A 199      78.140  80.200  56.910  1.00  0.00           H
ATOM   3145 2HG1 VAL A 199      78.150  80.920  55.270  1.00  0.00           H
ATOM   3146 3HG1 VAL A 199      77.140  81.630  56.520  1.00  0.00           H
ATOM   3147  CG2 VAL A 199      75.260  80.360  54.840  1.00  0.00           C
ATOM   3148 1HG2 VAL A 199      75.630  80.600  53.840  1.00  0.00           H
ATOM   3149 2HG2 VAL A 199      74.360  79.740  54.750  1.00  0.00           H
ATOM   3150 3HG2 VAL A 199      75.100  81.340  55.270  1.00  0.00           H
ATOM   3151  C   VAL A 199      78.200  77.970  55.590  1.00  0.00           C
ATOM   3152  O   VAL A 199      79.300  78.180  55.090  1.00  0.00           O
ATOM   3153  N   ALA A 200      78.070  77.250  56.700  1.00  0.00           N
ATOM   3154  H   ALA A 200      77.120  77.100  57.020  1.00  0.00           H
ATOM   3155  CA  ALA A 200      79.140  77.030  57.660  1.00  0.00           C
ATOM   3156  HA  ALA A 200      79.400  77.950  58.170  1.00  0.00           H
ATOM   3157  CB  ALA A 200      78.690  76.030  58.720  1.00  0.00           C
ATOM   3158  HB1 ALA A 200      78.650  75.050  58.230  1.00  0.00           H
ATOM   3159  HB2 ALA A 200      79.400  76.110  59.550  1.00  0.00           H
ATOM   3160  HB3 ALA A 200      77.740  76.370  59.120  1.00  0.00           H
ATOM   3161  C   ALA A 200      80.420  76.500  57.030  1.00  0.00           C
ATOM   3162  O   ALA A 200      81.510  77.000  57.310  1.00  0.00           O
ATOM   3163  N   VAL A 201      80.280  75.440  56.230  1.00  0.00           N
ATOM   3164  H   VAL A 201      79.380  75.020  56.030  1.00  0.00           H
ATOM   3165  CA  VAL A 201      81.430  74.700  55.740  1.00  0.00           C
ATOM   3166  HA  VAL A 201      82.190  74.660  56.520  1.00  0.00           H
ATOM   3167  CB  VAL A 201      81.190  73.200  55.570  1.00  0.00           C
ATOM   3168  HB  VAL A 201      82.150  72.680  55.520  1.00  0.00           H
ATOM   3169  CG1 VAL A 201      80.400  72.540  56.700  1.00  0.00           C
ATOM   3170 1HG1 VAL A 201      80.820  72.830  57.670  1.00  0.00           H
ATOM   3171 2HG1 VAL A 201      79.340  72.790  56.680  1.00  0.00           H
ATOM   3172 3HG1 VAL A 201      80.470  71.460  56.620  1.00  0.00           H
ATOM   3173  CG2 VAL A 201      80.410  72.930  54.290  1.00  0.00           C
ATOM   3174 1HG2 VAL A 201      79.410  73.340  54.180  1.00  0.00           H
ATOM   3175 2HG2 VAL A 201      81.010  73.330  53.470  1.00  0.00           H
ATOM   3176 3HG2 VAL A 201      80.320  71.860  54.110  1.00  0.00           H
ATOM   3177  C   VAL A 201      82.080  75.410  54.570  1.00  0.00           C
ATOM   3178  O   VAL A 201      83.200  75.120  54.170  1.00  0.00           O
ATOM   3179  N   ARG A 202      81.440  76.380  53.900  1.00  0.00           N
ATOM   3180  H   ARG A 202      80.470  76.560  54.130  1.00  0.00           H
ATOM   3181  CA  ARG A 202      82.090  77.340  53.040  1.00  0.00           C
ATOM   3182  HA  ARG A 202      82.660  76.870  52.240  1.00  0.00           H
ATOM   3183  CB  ARG A 202      80.980  78.060  52.290  1.00  0.00           C
ATOM   3184  HB1 ARG A 202      81.390  78.780  51.580  1.00  0.00           H
ATOM   3185  HB2 ARG A 202      80.450  78.780  52.930  1.00  0.00           H
ATOM   3186  CG  ARG A 202      79.850  77.270  51.640  1.00  0.00           C
ATOM   3187  HG1 ARG A 202      79.430  76.610  52.410  1.00  0.00           H
ATOM   3188  HG2 ARG A 202      80.330  76.540  50.980  1.00  0.00           H
ATOM   3189  CD  ARG A 202      78.780  78.210  51.080  1.00  0.00           C
ATOM   3190  HD1 ARG A 202      78.660  79.050  51.760  1.00  0.00           H
ATOM   3191  HD2 ARG A 202      77.850  77.640  51.060  1.00  0.00           H
ATOM   3192  NE  ARG A 202      79.190  78.620  49.740  1.00  0.00           N
ATOM   3193  HE  ARG A 202      78.940  78.000  48.980  1.00  0.00           H
ATOM   3194  CZ  ARG A 202      79.680  79.810  49.370  1.00  0.00           C
ATOM   3195  NH1 ARG A 202      80.140  80.770  50.180  1.00  0.00           N
ATOM   3196 1HH1 ARG A 202      79.800  80.680  51.130  1.00  0.00           H
ATOM   3197 2HH1 ARG A 202      80.840  81.370  49.770  1.00  0.00           H
ATOM   3198  NH2 ARG A 202      79.850  80.040  48.060  1.00  0.00           N
ATOM   3199 1HH2 ARG A 202      79.450  79.380  47.400  1.00  0.00           H
ATOM   3200 2HH2 ARG A 202      80.390  80.860  47.820  1.00  0.00           H
ATOM   3201  C   ARG A 202      82.970  78.340  53.780  1.00  0.00           C
ATOM   3202  O   ARG A 202      83.950  78.700  53.130  1.00  0.00           O
ATOM   3203  N   LEU A 203      82.590  78.850  54.960  1.00  0.00           N
ATOM   3204  H   LEU A 203      81.710  78.570  55.350  1.00  0.00           H
ATOM   3205  CA  LEU A 203      83.450  79.770  55.670  1.00  0.00           C
ATOM   3206  HA  LEU A 203      83.550  80.660  55.050  1.00  0.00           H
ATOM   3207  CB  LEU A 203      82.810  80.240  56.970  1.00  0.00           C
ATOM   3208  HB1 LEU A 203      83.420  81.060  57.370  1.00  0.00           H
ATOM   3209  HB2 LEU A 203      82.900  79.390  57.640  1.00  0.00           H
ATOM   3210  CG  LEU A 203      81.350  80.680  56.980  1.00  0.00           C
ATOM   3211  HG  LEU A 203      80.790  79.760  56.800  1.00  0.00           H
ATOM   3212  CD1 LEU A 203      80.820  81.260  58.290  1.00  0.00           C
ATOM   3213 1HD1 LEU A 203      79.830  81.700  58.150  1.00  0.00           H
ATOM   3214 2HD1 LEU A 203      80.620  80.470  59.010  1.00  0.00           H
ATOM   3215 3HD1 LEU A 203      81.510  82.010  58.680  1.00  0.00           H
ATOM   3216  CD2 LEU A 203      81.110  81.680  55.850  1.00  0.00           C
ATOM   3217 1HD2 LEU A 203      80.060  81.960  55.760  1.00  0.00           H
ATOM   3218 2HD2 LEU A 203      81.820  82.500  55.990  1.00  0.00           H
ATOM   3219 3HD2 LEU A 203      81.250  81.210  54.880  1.00  0.00           H
ATOM   3220  C   LEU A 203      84.890  79.350  55.970  1.00  0.00           C
ATOM   3221  O   LEU A 203      85.780  80.190  56.020  1.00  0.00           O
ATOM   3222  N   VAL A 204      85.150  78.050  56.100  1.00  0.00           N
ATOM   3223  H   VAL A 204      84.370  77.440  56.300  1.00  0.00           H
ATOM   3224  CA  VAL A 204      86.480  77.530  56.350  1.00  0.00           C
ATOM   3225  HA  VAL A 204      86.900  78.130  57.160  1.00  0.00           H
ATOM   3226  CB  VAL A 204      86.500  76.120  56.940  1.00  0.00           C
ATOM   3227  HB  VAL A 204      87.510  75.700  56.980  1.00  0.00           H
ATOM   3228  CG1 VAL A 204      86.110  76.210  58.410  1.00  0.00           C
ATOM   3229 1HG1 VAL A 204      85.100  76.590  58.560  1.00  0.00           H
ATOM   3230 2HG1 VAL A 204      86.000  75.190  58.770  1.00  0.00           H
ATOM   3231 3HG1 VAL A 204      86.820  76.740  59.040  1.00  0.00           H
ATOM   3232  CG2 VAL A 204      85.690  75.160  56.070  1.00  0.00           C
ATOM   3233 1HG2 VAL A 204      84.680  75.240  56.470  1.00  0.00           H
ATOM   3234 2HG2 VAL A 204      85.720  75.350  55.000  1.00  0.00           H
ATOM   3235 3HG2 VAL A 204      86.010  74.120  56.170  1.00  0.00           H
ATOM   3236  C   VAL A 204      87.460  77.830  55.220  1.00  0.00           C
ATOM   3237  O   VAL A 204      88.660  78.000  55.420  1.00  0.00           O
ATOM   3238  N   VAL A 205      86.910  77.850  54.010  1.00  0.00           N
ATOM   3239  H   VAL A 205      85.920  77.650  53.950  1.00  0.00           H
ATOM   3240  CA  VAL A 205      87.650  78.190  52.810  1.00  0.00           C
ATOM   3241  HA  VAL A 205      88.700  77.910  52.920  1.00  0.00           H
ATOM   3242  CB  VAL A 205      86.980  77.580  51.590  1.00  0.00           C
ATOM   3243  HB  VAL A 205      86.030  78.110  51.460  1.00  0.00           H
ATOM   3244  CG1 VAL A 205      87.900  77.580  50.370  1.00  0.00           C
ATOM   3245 1HG1 VAL A 205      87.430  77.280  49.440  1.00  0.00           H
ATOM   3246 2HG1 VAL A 205      88.450  78.520  50.270  1.00  0.00           H
ATOM   3247 3HG1 VAL A 205      88.620  76.770  50.500  1.00  0.00           H
ATOM   3248  CG2 VAL A 205      86.600  76.120  51.820  1.00  0.00           C
ATOM   3249 1HG2 VAL A 205      85.830  76.030  52.590  1.00  0.00           H
ATOM   3250 2HG2 VAL A 205      86.050  75.780  50.940  1.00  0.00           H
ATOM   3251 3HG2 VAL A 205      87.450  75.490  52.070  1.00  0.00           H
ATOM   3252  C   VAL A 205      87.680  79.700  52.620  1.00  0.00           C
ATOM   3253  O   VAL A 205      88.710  80.210  52.180  1.00  0.00           O
ATOM   3254  N   GLU A 206      86.680  80.440  53.110  1.00  0.00           N
ATOM   3255  H   GLU A 206      85.830  79.950  53.370  1.00  0.00           H
ATOM   3256  CA  GLU A 206      86.710  81.890  53.080  1.00  0.00           C
ATOM   3257  HA  GLU A 206      86.970  82.140  52.050  1.00  0.00           H
ATOM   3258  CB  GLU A 206      85.310  82.370  53.410  1.00  0.00           C
ATOM   3259  HB1 GLU A 206      85.130  82.370  54.490  1.00  0.00           H
ATOM   3260  HB2 GLU A 206      84.590  81.610  53.080  1.00  0.00           H
ATOM   3261  CG  GLU A 206      85.000  83.700  52.740  1.00  0.00           C
ATOM   3262  HG1 GLU A 206      85.770  84.470  52.800  1.00  0.00           H
ATOM   3263  HG2 GLU A 206      84.150  84.050  53.330  1.00  0.00           H
ATOM   3264  CD  GLU A 206      84.690  83.550  51.260  1.00  0.00           C
ATOM   3265  OE1 GLU A 206      83.480  83.480  50.960  1.00  0.00           O
ATOM   3266  OE2 GLU A 206      85.540  83.460  50.340  1.00  0.00           O
ATOM   3267  C   GLU A 206      87.710  82.550  54.020  1.00  0.00           C
ATOM   3268  O   GLU A 206      88.380  83.520  53.680  1.00  0.00           O
ATOM   3269  N   ARG A 207      88.000  81.850  55.110  1.00  0.00           N
ATOM   3270  H   ARG A 207      87.420  81.060  55.360  1.00  0.00           H
ATOM   3271  CA  ARG A 207      89.140  82.050  55.980  1.00  0.00           C
ATOM   3272  HA  ARG A 207      89.300  83.130  56.080  1.00  0.00           H
ATOM   3273  CB  ARG A 207      88.830  81.590  57.400  1.00  0.00           C
ATOM   3274  HB1 ARG A 207      88.850  80.500  57.390  1.00  0.00           H
ATOM   3275  HB2 ARG A 207      87.770  81.830  57.470  1.00  0.00           H
ATOM   3276  CG  ARG A 207      89.690  82.140  58.530  1.00  0.00           C
ATOM   3277  HG1 ARG A 207      90.750  81.920  58.430  1.00  0.00           H
ATOM   3278  HG2 ARG A 207      89.270  81.700  59.440  1.00  0.00           H
ATOM   3279  CD  ARG A 207      89.660  83.670  58.570  1.00  0.00           C
ATOM   3280  HD1 ARG A 207      88.720  84.060  58.180  1.00  0.00           H
ATOM   3281  HD2 ARG A 207      90.470  84.040  57.940  1.00  0.00           H
ATOM   3282  NE  ARG A 207      89.720  84.260  59.910  1.00  0.00           N
ATOM   3283  HE  ARG A 207      89.750  83.590  60.670  1.00  0.00           H
ATOM   3284  CZ  ARG A 207      89.800  85.550  60.260  1.00  0.00           C
ATOM   3285  NH1 ARG A 207      89.420  86.560  59.460  1.00  0.00           N
ATOM   3286 1HH1 ARG A 207      89.180  86.400  58.500  1.00  0.00           H
ATOM   3287 2HH1 ARG A 207      89.790  87.480  59.650  1.00  0.00           H
ATOM   3288  NH2 ARG A 207      90.190  85.670  61.540  1.00  0.00           N
ATOM   3289 1HH2 ARG A 207      89.900  84.970  62.200  1.00  0.00           H
ATOM   3290 2HH2 ARG A 207      90.260  86.650  61.800  1.00  0.00           H
ATOM   3291  C   ARG A 207      90.470  81.600  55.410  1.00  0.00           C
ATOM   3292  O   ARG A 207      91.530  82.200  55.600  1.00  0.00           O
ATOM   3293  N   GLU A 208      90.520  80.480  54.690  1.00  0.00           N
ATOM   3294  H   GLU A 208      89.680  79.950  54.510  1.00  0.00           H
ATOM   3295  CA  GLU A 208      91.790  80.100  54.090  1.00  0.00           C
ATOM   3296  HA  GLU A 208      92.590  80.240  54.820  1.00  0.00           H
ATOM   3297  CB  GLU A 208      91.670  78.650  53.630  1.00  0.00           C
ATOM   3298  HB1 GLU A 208      91.120  78.690  52.690  1.00  0.00           H
ATOM   3299  HB2 GLU A 208      90.970  78.120  54.280  1.00  0.00           H
ATOM   3300  CG  GLU A 208      93.040  78.000  53.480  1.00  0.00           C
ATOM   3301  HG1 GLU A 208      92.980  76.980  53.850  1.00  0.00           H
ATOM   3302  HG2 GLU A 208      93.740  78.530  54.130  1.00  0.00           H
ATOM   3303  CD  GLU A 208      93.670  78.020  52.090  1.00  0.00           C
ATOM   3304  OE1 GLU A 208      94.890  77.790  51.960  1.00  0.00           O
ATOM   3305  OE2 GLU A 208      93.010  78.000  51.040  1.00  0.00           O
ATOM   3306  C   GLU A 208      92.290  80.960  52.950  1.00  0.00           C
ATOM   3307  O   GLU A 208      93.490  81.060  52.690  1.00  0.00           O
ATOM   3308  N   ARG A 209      91.330  81.660  52.330  1.00  0.00           N
ATOM   3309  H   ARG A 209      90.400  81.370  52.580  1.00  0.00           H
ATOM   3310  CA  ARG A 209      91.620  82.730  51.400  1.00  0.00           C
ATOM   3311  HA  ARG A 209      92.350  82.460  50.640  1.00  0.00           H
ATOM   3312  CB  ARG A 209      90.320  82.990  50.630  1.00  0.00           C
ATOM   3313  HB1 ARG A 209      90.380  83.970  50.180  1.00  0.00           H
ATOM   3314  HB2 ARG A 209      89.540  83.030  51.400  1.00  0.00           H
ATOM   3315  CG  ARG A 209      90.060  81.960  49.530  1.00  0.00           C
ATOM   3316  HG1 ARG A 209      90.470  81.010  49.870  1.00  0.00           H
ATOM   3317  HG2 ARG A 209      90.640  82.220  48.650  1.00  0.00           H
ATOM   3318  CD  ARG A 209      88.570  81.980  49.180  1.00  0.00           C
ATOM   3319  HD1 ARG A 209      88.210  82.950  48.840  1.00  0.00           H
ATOM   3320  HD2 ARG A 209      88.020  81.840  50.110  1.00  0.00           H
ATOM   3321  NE  ARG A 209      88.170  80.820  48.380  1.00  0.00           N
ATOM   3322  HE  ARG A 209      88.780  80.010  48.340  1.00  0.00           H
ATOM   3323  CZ  ARG A 209      86.920  80.510  48.020  1.00  0.00           C
ATOM   3324  NH1 ARG A 209      85.840  81.210  48.410  1.00  0.00           N
ATOM   3325 1HH1 ARG A 209      85.980  82.070  48.930  1.00  0.00           H
ATOM   3326 2HH1 ARG A 209      84.960  80.920  48.010  1.00  0.00           H
ATOM   3327  NH2 ARG A 209      86.680  79.430  47.270  1.00  0.00           N
ATOM   3328 1HH2 ARG A 209      87.420  78.750  47.230  1.00  0.00           H
ATOM   3329 2HH2 ARG A 209      85.740  79.260  46.950  1.00  0.00           H
ATOM   3330  C   ARG A 209      92.140  83.970  52.110  1.00  0.00           C
ATOM   3331  O   ARG A 209      92.940  84.700  51.530  1.00  0.00           O
ATOM   3332  N   GLU A 210      91.700  84.250  53.340  1.00  0.00           N
ATOM   3333  H   GLU A 210      90.970  83.690  53.770  1.00  0.00           H
ATOM   3334  CA  GLU A 210      92.270  85.290  54.160  1.00  0.00           C
ATOM   3335  HA  GLU A 210      92.480  86.130  53.500  1.00  0.00           H
ATOM   3336  CB  GLU A 210      91.410  85.750  55.340  1.00  0.00           C
ATOM   3337  HB1 GLU A 210      92.050  86.320  56.000  1.00  0.00           H
ATOM   3338  HB2 GLU A 210      91.110  84.860  55.890  1.00  0.00           H
ATOM   3339  CG  GLU A 210      90.160  86.540  54.950  1.00  0.00           C
ATOM   3340  HG1 GLU A 210      89.520  85.980  54.270  1.00  0.00           H
ATOM   3341  HG2 GLU A 210      90.600  87.350  54.360  1.00  0.00           H
ATOM   3342  CD  GLU A 210      89.350  87.010  56.150  1.00  0.00           C
ATOM   3343  OE1 GLU A 210      89.460  88.240  56.360  1.00  0.00           O
ATOM   3344  OE2 GLU A 210      88.590  86.280  56.810  1.00  0.00           O
ATOM   3345  C   GLU A 210      93.700  84.990  54.590  1.00  0.00           C
ATOM   3346  O   GLU A 210      94.490  85.920  54.470  1.00  0.00           O
ATOM   3347  N   ILE A 211      93.950  83.800  55.130  1.00  0.00           N
ATOM   3348  H   ILE A 211      93.190  83.160  55.320  1.00  0.00           H
ATOM   3349  CA  ILE A 211      95.240  83.490  55.710  1.00  0.00           C
ATOM   3350  HA  ILE A 211      95.620  84.360  56.240  1.00  0.00           H
ATOM   3351  CB  ILE A 211      95.150  82.360  56.740  1.00  0.00           C
ATOM   3352  HB  ILE A 211      94.150  82.460  57.170  1.00  0.00           H
ATOM   3353  CG2 ILE A 211      95.220  80.970  56.130  1.00  0.00           C
ATOM   3354 1HG2 ILE A 211      94.630  81.010  55.200  1.00  0.00           H
ATOM   3355 2HG2 ILE A 211      96.180  80.530  55.890  1.00  0.00           H
ATOM   3356 3HG2 ILE A 211      94.720  80.290  56.820  1.00  0.00           H
ATOM   3357  CG1 ILE A 211      96.090  82.540  57.940  1.00  0.00           C
ATOM   3358 1HG1 ILE A 211      95.830  83.530  58.300  1.00  0.00           H
ATOM   3359 2HG1 ILE A 211      97.130  82.550  57.610  1.00  0.00           H
ATOM   3360  CD  ILE A 211      95.910  81.450  59.000  1.00  0.00           C
ATOM   3361  HD1 ILE A 211      96.400  81.670  59.940  1.00  0.00           H
ATOM   3362  HD2 ILE A 211      94.860  81.390  59.290  1.00  0.00           H
ATOM   3363  HD3 ILE A 211      96.160  80.530  58.480  1.00  0.00           H
ATOM   3364  C   ILE A 211      96.370  83.330  54.710  1.00  0.00           C
ATOM   3365  O   ILE A 211      97.480  83.740  55.030  1.00  0.00           O
ATOM   3366  N   LYS A 212      96.140  82.790  53.510  1.00  0.00           N
ATOM   3367  H   LYS A 212      95.250  82.340  53.320  1.00  0.00           H
ATOM   3368  CA  LYS A 212      97.050  82.950  52.400  1.00  0.00           C
ATOM   3369  HA  LYS A 212      98.030  82.620  52.750  1.00  0.00           H
ATOM   3370  CB  LYS A 212      96.670  82.040  51.230  1.00  0.00           C
ATOM   3371  HB1 LYS A 212      96.400  81.080  51.660  1.00  0.00           H
ATOM   3372  HB2 LYS A 212      97.620  81.790  50.740  1.00  0.00           H
ATOM   3373  CG  LYS A 212      95.630  82.570  50.250  1.00  0.00           C
ATOM   3374  HG1 LYS A 212      96.030  83.450  49.750  1.00  0.00           H
ATOM   3375  HG2 LYS A 212      94.730  82.850  50.790  1.00  0.00           H
ATOM   3376  CD  LYS A 212      95.330  81.530  49.170  1.00  0.00           C
ATOM   3377  HD1 LYS A 212      96.220  81.240  48.610  1.00  0.00           H
ATOM   3378  HD2 LYS A 212      94.620  82.060  48.520  1.00  0.00           H
ATOM   3379  CE  LYS A 212      94.610  80.340  49.800  1.00  0.00           C
ATOM   3380  HE1 LYS A 212      93.850  80.730  50.480  1.00  0.00           H
ATOM   3381  HE2 LYS A 212      95.320  79.780  50.410  1.00  0.00           H
ATOM   3382  NZ  LYS A 212      94.010  79.420  48.830  1.00  0.00           N
ATOM   3383  HZ1 LYS A 212      93.240  79.880  48.370  1.00  0.00           H
ATOM   3384  HZ2 LYS A 212      94.670  79.210  48.090  1.00  0.00           H
ATOM   3385  HZ3 LYS A 212      93.610  78.650  49.350  1.00  0.00           H
ATOM   3386  C   LYS A 212      97.350  84.350  51.870  1.00  0.00           C
ATOM   3387  O   LYS A 212      98.370  84.610  51.260  1.00  0.00           O
ATOM   3388  N   ALA A 213      96.370  85.250  52.010  1.00  0.00           N
ATOM   3389  H   ALA A 213      95.590  84.960  52.570  1.00  0.00           H
ATOM   3390  CA  ALA A 213      96.620  86.650  51.710  1.00  0.00           C
ATOM   3391  HA  ALA A 213      97.180  86.590  50.780  1.00  0.00           H
ATOM   3392  CB  ALA A 213      95.250  87.260  51.410  1.00  0.00           C
ATOM   3393  HB1 ALA A 213      95.510  88.310  51.240  1.00  0.00           H
ATOM   3394  HB2 ALA A 213      94.920  86.960  50.410  1.00  0.00           H
ATOM   3395  HB3 ALA A 213      94.500  87.230  52.200  1.00  0.00           H
ATOM   3396  C   ALA A 213      97.500  87.360  52.720  1.00  0.00           C
ATOM   3397  O   ALA A 213      98.130  88.340  52.320  1.00  0.00           O
ATOM   3398  N   PHE A 214      97.560  86.890  53.970  1.00  0.00           N
ATOM   3399  H   PHE A 214      97.020  86.050  54.090  1.00  0.00           H
ATOM   3400  CA  PHE A 214      98.380  87.410  55.050  1.00  0.00           C
ATOM   3401  HA  PHE A 214      98.420  88.500  55.090  1.00  0.00           H
ATOM   3402  CB  PHE A 214      97.810  86.940  56.380  1.00  0.00           C
ATOM   3403  HB1 PHE A 214      97.790  85.850  56.390  1.00  0.00           H
ATOM   3404  HB2 PHE A 214      96.760  87.240  56.490  1.00  0.00           H
ATOM   3405  CG  PHE A 214      98.600  87.460  57.560  1.00  0.00           C
ATOM   3406  CD1 PHE A 214      98.280  88.760  57.960  1.00  0.00           C
ATOM   3407  HD1 PHE A 214      97.380  89.220  57.590  1.00  0.00           H
ATOM   3408  CE1 PHE A 214      99.070  89.400  58.930  1.00  0.00           C
ATOM   3409  HE1 PHE A 214      98.820  90.380  59.310  1.00  0.00           H
ATOM   3410  CZ  PHE A 214     100.240  88.810  59.410  1.00  0.00           C
ATOM   3411  HZ  PHE A 214     100.880  89.290  60.130  1.00  0.00           H
ATOM   3412  CE2 PHE A 214     100.620  87.540  58.950  1.00  0.00           C
ATOM   3413  HE2 PHE A 214     101.450  86.970  59.340  1.00  0.00           H
ATOM   3414  CD2 PHE A 214      99.790  86.900  58.020  1.00  0.00           C
ATOM   3415  HD2 PHE A 214     100.040  85.960  57.540  1.00  0.00           H
ATOM   3416  C   PHE A 214      99.860  87.100  54.910  1.00  0.00           C
ATOM   3417  O   PHE A 214     100.260  85.950  54.760  1.00  0.00           O
ATOM   3418  N   VAL A 215     100.740  88.110  54.960  1.00  0.00           N
ATOM   3419  H   VAL A 215     100.340  88.930  55.380  1.00  0.00           H
ATOM   3420  CA  VAL A 215     102.160  88.040  54.660  1.00  0.00           C
ATOM   3421  HA  VAL A 215     102.390  87.050  54.270  1.00  0.00           H
ATOM   3422  CB  VAL A 215     102.560  89.040  53.580  1.00  0.00           C
ATOM   3423  HB  VAL A 215     102.280  90.040  53.900  1.00  0.00           H
ATOM   3424  CG1 VAL A 215     104.030  88.970  53.150  1.00  0.00           C
ATOM   3425 1HG1 VAL A 215     104.300  88.060  52.630  1.00  0.00           H
ATOM   3426 2HG1 VAL A 215     104.380  89.780  52.510  1.00  0.00           H
ATOM   3427 3HG1 VAL A 215     104.670  89.130  54.020  1.00  0.00           H
ATOM   3428  CG2 VAL A 215     101.820  88.790  52.270  1.00  0.00           C
ATOM   3429 1HG2 VAL A 215     101.770  89.640  51.590  1.00  0.00           H
ATOM   3430 2HG2 VAL A 215     102.200  87.920  51.730  1.00  0.00           H
ATOM   3431 3HG2 VAL A 215     100.780  88.620  52.530  1.00  0.00           H
ATOM   3432  C   VAL A 215     102.900  88.190  55.980  1.00  0.00           C
ATOM   3433  O   VAL A 215     103.020  89.340  56.410  1.00  0.00           O
ATOM   3434  N   PRO A 216     103.430  87.140  56.600  1.00  0.00           N
ATOM   3435  CD  PRO A 216     103.400  85.750  56.180  1.00  0.00           C
ATOM   3436  HD1 PRO A 216     103.670  85.650  55.130  1.00  0.00           H
ATOM   3437  HD2 PRO A 216     102.400  85.320  56.290  1.00  0.00           H
ATOM   3438  CG  PRO A 216     104.410  85.020  57.050  1.00  0.00           C
ATOM   3439  HG1 PRO A 216     105.310  84.770  56.490  1.00  0.00           H
ATOM   3440  HG2 PRO A 216     103.910  84.080  57.290  1.00  0.00           H
ATOM   3441  CB  PRO A 216     104.720  85.940  58.230  1.00  0.00           C
ATOM   3442  HB1 PRO A 216     105.790  85.840  58.430  1.00  0.00           H
ATOM   3443  HB2 PRO A 216     104.160  85.640  59.120  1.00  0.00           H
ATOM   3444  CA  PRO A 216     104.250  87.320  57.790  1.00  0.00           C
ATOM   3445  HA  PRO A 216     103.610  87.630  58.610  1.00  0.00           H
ATOM   3446  C   PRO A 216     105.480  88.220  57.680  1.00  0.00           C
ATOM   3447  O   PRO A 216     106.150  88.300  56.660  1.00  0.00           O
ATOM   3448  N   GLU A 217     105.840  88.770  58.840  1.00  0.00           N
ATOM   3449  H   GLU A 217     105.280  88.660  59.680  1.00  0.00           H
ATOM   3450  CA  GLU A 217     106.940  89.690  59.040  1.00  0.00           C
ATOM   3451  HA  GLU A 217     107.630  89.410  58.240  1.00  0.00           H
ATOM   3452  CB  GLU A 217     106.540  91.140  58.800  1.00  0.00           C
ATOM   3453  HB1 GLU A 217     105.730  91.510  59.440  1.00  0.00           H
ATOM   3454  HB2 GLU A 217     106.230  91.200  57.760  1.00  0.00           H
ATOM   3455  CG  GLU A 217     107.790  91.990  59.010  1.00  0.00           C
ATOM   3456  HG1 GLU A 217     108.650  91.490  58.540  1.00  0.00           H
ATOM   3457  HG2 GLU A 217     107.960  92.150  60.070  1.00  0.00           H
ATOM   3458  CD  GLU A 217     107.660  93.310  58.270  1.00  0.00           C
ATOM   3459  OE1 GLU A 217     108.690  93.910  57.920  1.00  0.00           O
ATOM   3460  OE2 GLU A 217     106.520  93.760  58.010  1.00  0.00           O
ATOM   3461  C   GLU A 217     107.500  89.360  60.410  1.00  0.00           C
ATOM   3462  O   GLU A 217     106.740  89.010  61.310  1.00  0.00           O
ATOM   3463  N   GLU A 218     108.810  89.450  60.670  1.00  0.00           N
ATOM   3464  H   GLU A 218     109.400  89.920  59.990  1.00  0.00           H
ATOM   3465  CA  GLU A 218     109.420  89.350  61.980  1.00  0.00           C
ATOM   3466  HA  GLU A 218     108.710  89.180  62.790  1.00  0.00           H
ATOM   3467  CB  GLU A 218     110.460  88.240  62.010  1.00  0.00           C
ATOM   3468  HB1 GLU A 218     111.240  88.360  62.760  1.00  0.00           H
ATOM   3469  HB2 GLU A 218     110.940  88.230  61.020  1.00  0.00           H
ATOM   3470  CG  GLU A 218     109.820  86.880  62.260  1.00  0.00           C
ATOM   3471  HG1 GLU A 218     109.140  86.630  61.450  1.00  0.00           H
ATOM   3472  HG2 GLU A 218     109.310  87.010  63.220  1.00  0.00           H
ATOM   3473  CD  GLU A 218     110.880  85.790  62.330  1.00  0.00           C
ATOM   3474  OE1 GLU A 218     111.400  85.440  63.410  1.00  0.00           O
ATOM   3475  OE2 GLU A 218     111.190  85.160  61.300  1.00  0.00           O
ATOM   3476  C   GLU A 218     110.140  90.640  62.380  1.00  0.00           C
ATOM   3477  O   GLU A 218     110.680  91.310  61.510  1.00  0.00           O
ATOM   3478  N   PHE A 219     110.180  90.920  63.680  1.00  0.00           N
ATOM   3479  H   PHE A 219     109.610  90.390  64.320  1.00  0.00           H
ATOM   3480  CA  PHE A 219     110.660  92.140  64.310  1.00  0.00           C
ATOM   3481  HA  PHE A 219     111.500  92.540  63.740  1.00  0.00           H
ATOM   3482  CB  PHE A 219     109.610  93.230  64.500  1.00  0.00           C
ATOM   3483  HB1 PHE A 219     110.060  94.010  65.100  1.00  0.00           H
ATOM   3484  HB2 PHE A 219     108.740  92.880  65.060  1.00  0.00           H
ATOM   3485  CG  PHE A 219     109.010  93.860  63.270  1.00  0.00           C
ATOM   3486  CD1 PHE A 219     107.740  93.450  62.840  1.00  0.00           C
ATOM   3487  HD1 PHE A 219     107.160  92.700  63.370  1.00  0.00           H
ATOM   3488  CE1 PHE A 219     107.130  94.080  61.760  1.00  0.00           C
ATOM   3489  HE1 PHE A 219     106.200  93.730  61.340  1.00  0.00           H
ATOM   3490  CZ  PHE A 219     107.740  95.160  61.100  1.00  0.00           C
ATOM   3491  HZ  PHE A 219     107.360  95.560  60.180  1.00  0.00           H
ATOM   3492  CE2 PHE A 219     109.000  95.610  61.530  1.00  0.00           C
ATOM   3493  HE2 PHE A 219     109.400  96.520  61.120  1.00  0.00           H
ATOM   3494  CD2 PHE A 219     109.610  94.930  62.590  1.00  0.00           C
ATOM   3495  HD2 PHE A 219     110.510  95.320  63.020  1.00  0.00           H
ATOM   3496  C   PHE A 219     111.360  91.840  65.630  1.00  0.00           C
ATOM   3497  O   PHE A 219     110.930  90.980  66.410  1.00  0.00           O
ATOM   3498  N   TRP A 220     112.380  92.640  65.950  1.00  0.00           N
ATOM   3499  H   TRP A 220     112.620  93.380  65.300  1.00  0.00           H
ATOM   3500  CA  TRP A 220     113.130  92.530  67.190  1.00  0.00           C
ATOM   3501  HA  TRP A 220     112.740  91.660  67.730  1.00  0.00           H
ATOM   3502  CB  TRP A 220     114.590  92.200  66.910  1.00  0.00           C
ATOM   3503  HB1 TRP A 220     114.970  92.060  67.920  1.00  0.00           H
ATOM   3504  HB2 TRP A 220     114.980  93.060  66.370  1.00  0.00           H
ATOM   3505  CG  TRP A 220     114.820  90.950  66.120  1.00  0.00           C
ATOM   3506  CD1 TRP A 220     115.080  89.750  66.680  1.00  0.00           C
ATOM   3507  HD1 TRP A 220     115.110  89.590  67.750  1.00  0.00           H
ATOM   3508  NE1 TRP A 220     115.120  88.730  65.740  1.00  0.00           N
ATOM   3509  HE1 TRP A 220     115.500  87.810  65.930  1.00  0.00           H
ATOM   3510  CE2 TRP A 220     114.740  89.230  64.510  1.00  0.00           C
ATOM   3511  CZ2 TRP A 220     114.400  88.580  63.310  1.00  0.00           C
ATOM   3512  HZ2 TRP A 220     114.390  87.520  63.120  1.00  0.00           H
ATOM   3513  CH2 TRP A 220     114.120  89.420  62.220  1.00  0.00           C
ATOM   3514  HH2 TRP A 220     113.810  88.920  61.310  1.00  0.00           H
ATOM   3515  CZ3 TRP A 220     113.900  90.790  62.370  1.00  0.00           C
ATOM   3516  HZ3 TRP A 220     113.350  91.420  61.680  1.00  0.00           H
ATOM   3517  CE3 TRP A 220     114.270  91.390  63.580  1.00  0.00           C
ATOM   3518  HE3 TRP A 220     114.290  92.460  63.710  1.00  0.00           H
ATOM   3519  CD2 TRP A 220     114.560  90.620  64.720  1.00  0.00           C
ATOM   3520  C   TRP A 220     112.860  93.700  68.120  1.00  0.00           C
ATOM   3521  O   TRP A 220     112.570  94.800  67.660  1.00  0.00           O
ATOM   3522  N   GLU A 221     113.060  93.560  69.430  1.00  0.00           N
ATOM   3523  H   GLU A 221     113.350  92.650  69.740  1.00  0.00           H
ATOM   3524  CA  GLU A 221     112.870  94.590  70.440  1.00  0.00           C
ATOM   3525  HA  GLU A 221     112.960  95.540  69.920  1.00  0.00           H
ATOM   3526  CB  GLU A 221     111.460  94.560  71.030  1.00  0.00           C
ATOM   3527  HB1 GLU A 221     111.190  93.520  71.210  1.00  0.00           H
ATOM   3528  HB2 GLU A 221     110.810  94.870  70.210  1.00  0.00           H
ATOM   3529  CG  GLU A 221     111.030  95.240  72.330  1.00  0.00           C
ATOM   3530  HG1 GLU A 221     111.500  96.220  72.350  1.00  0.00           H
ATOM   3531  HG2 GLU A 221     111.430  94.610  73.120  1.00  0.00           H
ATOM   3532  CD  GLU A 221     109.520  95.370  72.410  1.00  0.00           C
ATOM   3533  OE1 GLU A 221     108.910  96.240  71.750  1.00  0.00           O
ATOM   3534  OE2 GLU A 221     108.870  94.450  72.950  1.00  0.00           O
ATOM   3535  C   GLU A 221     113.870  94.500  71.590  1.00  0.00           C
ATOM   3536  O   GLU A 221     114.590  93.520  71.770  1.00  0.00           O
ATOM   3537  N   VAL A 222     114.020  95.600  72.340  1.00  0.00           N
ATOM   3538  H   VAL A 222     113.420  96.330  72.000  1.00  0.00           H
ATOM   3539  CA  VAL A 222     114.570  95.790  73.670  1.00  0.00           C
ATOM   3540  HA  VAL A 222     114.750  94.800  74.090  1.00  0.00           H
ATOM   3541  CB  VAL A 222     115.920  96.500  73.730  1.00  0.00           C
ATOM   3542  HB  VAL A 222     115.870  97.510  73.340  1.00  0.00           H
ATOM   3543  CG1 VAL A 222     116.450  96.490  75.160  1.00  0.00           C
ATOM   3544 1HG1 VAL A 222     117.370  97.070  75.070  1.00  0.00           H
ATOM   3545 2HG1 VAL A 222     115.700  96.980  75.780  1.00  0.00           H
ATOM   3546 3HG1 VAL A 222     116.690  95.470  75.470  1.00  0.00           H
ATOM   3547  CG2 VAL A 222     116.870  95.800  72.770  1.00  0.00           C
ATOM   3548 1HG2 VAL A 222     116.460  95.950  71.770  1.00  0.00           H
ATOM   3549 2HG2 VAL A 222     117.900  96.140  72.920  1.00  0.00           H
ATOM   3550 3HG2 VAL A 222     116.840  94.730  72.990  1.00  0.00           H
ATOM   3551  C   VAL A 222     113.550  96.470  74.560  1.00  0.00           C
ATOM   3552  O   VAL A 222     112.980  97.480  74.140  1.00  0.00           O
ATOM   3553  N   ASP A 223     113.220  95.920  75.730  1.00  0.00           N
ATOM   3554  H   ASP A 223     113.670  95.020  75.860  1.00  0.00           H
ATOM   3555  CA  ASP A 223     112.370  96.330  76.830  1.00  0.00           C
ATOM   3556  HA  ASP A 223     112.070  97.340  76.520  1.00  0.00           H
ATOM   3557  CB  ASP A 223     111.130  95.490  77.070  1.00  0.00           C
ATOM   3558  HB1 ASP A 223     111.360  94.500  77.470  1.00  0.00           H
ATOM   3559  HB2 ASP A 223     110.690  95.320  76.090  1.00  0.00           H
ATOM   3560  CG  ASP A 223     110.030  96.230  77.830  1.00  0.00           C
ATOM   3561  OD1 ASP A 223     109.800  96.000  79.040  1.00  0.00           O
ATOM   3562  OD2 ASP A 223     109.350  97.060  77.200  1.00  0.00           O
ATOM   3563  C   ASP A 223     113.120  96.540  78.140  1.00  0.00           C
ATOM   3564  O   ASP A 223     113.950  95.720  78.520  1.00  0.00           O
ATOM   3565  N   ALA A 224     112.730  97.590  78.870  1.00  0.00           N
ATOM   3566  H   ALA A 224     112.020  98.200  78.490  1.00  0.00           H
ATOM   3567  CA  ALA A 224     113.430  98.140  80.010  1.00  0.00           C
ATOM   3568  HA  ALA A 224     114.000  97.320  80.450  1.00  0.00           H
ATOM   3569  CB  ALA A 224     114.400  99.110  79.350  1.00  0.00           C
ATOM   3570  HB1 ALA A 224     115.320  99.120  79.950  1.00  0.00           H
ATOM   3571  HB2 ALA A 224     114.520  98.890  78.290  1.00  0.00           H
ATOM   3572  HB3 ALA A 224     113.910 100.080  79.420  1.00  0.00           H
ATOM   3573  C   ALA A 224     112.630  98.800  81.120  1.00  0.00           C
ATOM   3574  O   ALA A 224     111.430  99.060  81.010  1.00  0.00           O
ATOM   3575  N   SER A 225     113.230  99.160  82.260  1.00  0.00           N
ATOM   3576  H   SER A 225     114.240  99.060  82.300  1.00  0.00           H
ATOM   3577  CA  SER A 225     112.680  99.870  83.400  1.00  0.00           C
ATOM   3578  HA  SER A 225     111.690 100.260  83.160  1.00  0.00           H
ATOM   3579  CB  SER A 225     112.270  98.860  84.470  1.00  0.00           C
ATOM   3580  HB1 SER A 225     111.820  99.380  85.310  1.00  0.00           H
ATOM   3581  HB2 SER A 225     113.200  98.360  84.730  1.00  0.00           H
ATOM   3582  OG  SER A 225     111.310  97.980  83.940  1.00  0.00           O
ATOM   3583  HG  SER A 225     111.350  98.160  83.000  1.00  0.00           H
ATOM   3584  C   SER A 225     113.520 100.980  84.000  1.00  0.00           C
ATOM   3585  O   SER A 225     114.670 100.690  84.340  1.00  0.00           O
ATOM   3586  N   THR A 226     112.930 102.150  84.260  1.00  0.00           N
ATOM   3587  H   THR A 226     111.940 102.150  84.080  1.00  0.00           H
ATOM   3588  CA  THR A 226     113.660 103.250  84.880  1.00  0.00           C
ATOM   3589  HA  THR A 226     114.630 102.950  85.260  1.00  0.00           H
ATOM   3590  CB  THR A 226     113.760 104.440  83.930  1.00  0.00           C
ATOM   3591  HB  THR A 226     114.160 104.050  82.990  1.00  0.00           H
ATOM   3592  CG2 THR A 226     112.480 105.170  83.560  1.00  0.00           C
ATOM   3593 1HG2 THR A 226     112.660 105.490  82.530  1.00  0.00           H
ATOM   3594 2HG2 THR A 226     111.640 104.480  83.550  1.00  0.00           H
ATOM   3595 3HG2 THR A 226     112.220 105.890  84.340  1.00  0.00           H
ATOM   3596  OG1 THR A 226     114.730 105.360  84.390  1.00  0.00           O
ATOM   3597  HG1 THR A 226     115.570 104.910  84.510  1.00  0.00           H
ATOM   3598  C   THR A 226     112.980 103.780  86.130  1.00  0.00           C
ATOM   3599  O   THR A 226     111.820 103.440  86.370  1.00  0.00           O
ATOM   3600  N   THR A 227     113.620 104.580  86.990  1.00  0.00           N
ATOM   3601  H   THR A 227     114.600 104.700  86.780  1.00  0.00           H
ATOM   3602  CA  THR A 227     113.240 105.070  88.300  1.00  0.00           C
ATOM   3603  HA  THR A 227     112.670 104.190  88.590  1.00  0.00           H
ATOM   3604  CB  THR A 227     114.450 105.190  89.220  1.00  0.00           C
ATOM   3605  HB  THR A 227     114.100 105.500  90.210  1.00  0.00           H
ATOM   3606  CG2 THR A 227     115.150 103.850  89.330  1.00  0.00           C
ATOM   3607 1HG2 THR A 227     114.320 103.210  89.620  1.00  0.00           H
ATOM   3608 2HG2 THR A 227     115.480 103.520  88.350  1.00  0.00           H
ATOM   3609 3HG2 THR A 227     115.930 103.860  90.100  1.00  0.00           H
ATOM   3610  OG1 THR A 227     115.350 106.170  88.740  1.00  0.00           O
ATOM   3611  HG1 THR A 227     116.010 106.250  89.420  1.00  0.00           H
ATOM   3612  C   THR A 227     112.340 106.300  88.300  1.00  0.00           C
ATOM   3613  O   THR A 227     112.340 107.070  87.340  1.00  0.00           O
ATOM   3614  N   THR A 228     111.570 106.380  89.390  1.00  0.00           N
ATOM   3615  H   THR A 228     111.580 105.650  90.080  1.00  0.00           H
ATOM   3616  CA  THR A 228     110.800 107.590  89.590  1.00  0.00           C
ATOM   3617  HA  THR A 228     111.160 108.410  88.960  1.00  0.00           H
ATOM   3618  CB  THR A 228     109.330 107.350  89.270  1.00  0.00           C
ATOM   3619  HB  THR A 228     108.910 108.350  89.190  1.00  0.00           H
ATOM   3620  CG2 THR A 228     109.170 106.620  87.930  1.00  0.00           C
ATOM   3621 1HG2 THR A 228     108.110 106.460  87.730  1.00  0.00           H
ATOM   3622 2HG2 THR A 228     109.630 107.160  87.110  1.00  0.00           H
ATOM   3623 3HG2 THR A 228     109.550 105.610  88.100  1.00  0.00           H
ATOM   3624  OG1 THR A 228     108.660 106.590  90.260  1.00  0.00           O
ATOM   3625  HG1 THR A 228     108.570 105.710  89.890  1.00  0.00           H
ATOM   3626  C   THR A 228     110.770 108.000  91.060  1.00  0.00           C
ATOM   3627  O   THR A 228     111.010 107.210  91.970  1.00  0.00           O
ATOM   3628  N   PRO A 229     110.520 109.280  91.330  1.00  0.00           N
ATOM   3629  CD  PRO A 229     110.810 110.370  90.420  1.00  0.00           C
ATOM   3630  HD1 PRO A 229     109.950 110.650  89.810  1.00  0.00           H
ATOM   3631  HD2 PRO A 229     111.640 110.130  89.750  1.00  0.00           H
ATOM   3632  CG  PRO A 229     111.150 111.540  91.340  1.00  0.00           C
ATOM   3633  HG1 PRO A 229     111.010 112.530  90.890  1.00  0.00           H
ATOM   3634  HG2 PRO A 229     112.200 111.530  91.650  1.00  0.00           H
ATOM   3635  CB  PRO A 229     110.240 111.300  92.540  1.00  0.00           C
ATOM   3636  HB1 PRO A 229     109.260 111.670  92.230  1.00  0.00           H
ATOM   3637  HB2 PRO A 229     110.560 111.860  93.410  1.00  0.00           H
ATOM   3638  CA  PRO A 229     110.270 109.780  92.670  1.00  0.00           C
ATOM   3639  HA  PRO A 229     111.130 109.470  93.250  1.00  0.00           H
ATOM   3640  C   PRO A 229     109.030 109.290  93.410  1.00  0.00           C
ATOM   3641  O   PRO A 229     108.840 109.510  94.600  1.00  0.00           O
ATOM   3642  N   SER A 230     108.220 108.460  92.740  1.00  0.00           N
ATOM   3643  H   SER A 230     108.250 108.570  91.740  1.00  0.00           H
ATOM   3644  CA  SER A 230     107.030 107.840  93.310  1.00  0.00           C
ATOM   3645  HA  SER A 230     106.600 108.570  94.000  1.00  0.00           H
ATOM   3646  CB  SER A 230     105.940 107.640  92.270  1.00  0.00           C
ATOM   3647  HB1 SER A 230     105.100 107.060  92.640  1.00  0.00           H
ATOM   3648  HB2 SER A 230     106.260 107.210  91.320  1.00  0.00           H
ATOM   3649  OG  SER A 230     105.390 108.900  91.920  1.00  0.00           O
ATOM   3650  HG  SER A 230     104.530 108.740  91.530  1.00  0.00           H
ATOM   3651  C   SER A 230     107.320 106.520  94.010  1.00  0.00           C
ATOM   3652  O   SER A 230     106.360 106.010  94.590  1.00  0.00           O
ATOM   3653  N   GLY A 231     108.510 105.940  93.890  1.00  0.00           N
ATOM   3654  H   GLY A 231     109.190 106.440  93.330  1.00  0.00           H
ATOM   3655  CA  GLY A 231     108.810 104.650  94.480  1.00  0.00           C
ATOM   3656  HA1 GLY A 231     108.220 104.600  95.390  1.00  0.00           H
ATOM   3657  HA2 GLY A 231     109.840 104.670  94.840  1.00  0.00           H
ATOM   3658  C   GLY A 231     108.470 103.410  93.660  1.00  0.00           C
ATOM   3659  O   GLY A 231     108.810 102.320  94.110  1.00  0.00           O
ATOM   3660  N   GLU A 232     107.830 103.560  92.500  1.00  0.00           N
ATOM   3661  H   GLU A 232     107.560 104.480  92.180  1.00  0.00           H
ATOM   3662  CA  GLU A 232     107.620 102.500  91.550  1.00  0.00           C
ATOM   3663  HA  GLU A 232     108.140 101.580  91.840  1.00  0.00           H
ATOM   3664  CB  GLU A 232     106.150 102.120  91.370  1.00  0.00           C
ATOM   3665  HB1 GLU A 232     106.010 101.600  90.420  1.00  0.00           H
ATOM   3666  HB2 GLU A 232     105.540 103.020  91.460  1.00  0.00           H
ATOM   3667  CG  GLU A 232     105.830 101.140  92.500  1.00  0.00           C
ATOM   3668  HG1 GLU A 232     106.230 101.470  93.450  1.00  0.00           H
ATOM   3669  HG2 GLU A 232     106.460 100.260  92.350  1.00  0.00           H
ATOM   3670  CD  GLU A 232     104.370 100.720  92.580  1.00  0.00           C
ATOM   3671  OE1 GLU A 232     104.080  99.600  92.090  1.00  0.00           O
ATOM   3672  OE2 GLU A 232     103.520 101.550  92.980  1.00  0.00           O
ATOM   3673  C   GLU A 232     108.250 102.860  90.210  1.00  0.00           C
ATOM   3674  O   GLU A 232     108.430 104.020  89.830  1.00  0.00           O
ATOM   3675  N   ALA A 233     108.810 101.810  89.600  1.00  0.00           N
ATOM   3676  H   ALA A 233     108.610 100.880  89.930  1.00  0.00           H
ATOM   3677  CA  ALA A 233     109.600 101.950  88.400  1.00  0.00           C
ATOM   3678  HA  ALA A 233     110.310 102.760  88.550  1.00  0.00           H
ATOM   3679  CB  ALA A 233     110.520 100.730  88.410  1.00  0.00           C
ATOM   3680  HB1 ALA A 233     110.870 100.460  87.410  1.00  0.00           H
ATOM   3681  HB2 ALA A 233     111.380 100.830  89.060  1.00  0.00           H
ATOM   3682  HB3 ALA A 233     110.030  99.840  88.810  1.00  0.00           H
ATOM   3683  C   ALA A 233     108.740 102.120  87.150  1.00  0.00           C
ATOM   3684  O   ALA A 233     107.730 101.430  87.060  1.00  0.00           O
ATOM   3685  N   LEU A 234     109.150 102.970  86.200  1.00  0.00           N
ATOM   3686  H   LEU A 234     110.030 103.440  86.300  1.00  0.00           H
ATOM   3687  CA  LEU A 234     108.390 103.150  84.980  1.00  0.00           C
ATOM   3688  HA  LEU A 234     107.350 102.990  85.240  1.00  0.00           H
ATOM   3689  CB  LEU A 234     108.530 104.620  84.590  1.00  0.00           C
ATOM   3690  HB1 LEU A 234     109.560 104.890  84.810  1.00  0.00           H
ATOM   3691  HB2 LEU A 234     107.960 105.190  85.330  1.00  0.00           H
ATOM   3692  CG  LEU A 234     108.290 105.090  83.150  1.00  0.00           C
ATOM   3693  HG  LEU A 234     108.890 104.570  82.400  1.00  0.00           H
ATOM   3694  CD1 LEU A 234     106.780 104.980  82.920  1.00  0.00           C
ATOM   3695 1HD1 LEU A 234     106.300 105.080  83.890  1.00  0.00           H
ATOM   3696 2HD1 LEU A 234     106.390 105.850  82.390  1.00  0.00           H
ATOM   3697 3HD1 LEU A 234     106.670 104.050  82.370  1.00  0.00           H
ATOM   3698  CD2 LEU A 234     108.640 106.570  83.050  1.00  0.00           C
ATOM   3699 1HD2 LEU A 234     109.670 106.780  83.320  1.00  0.00           H
ATOM   3700 2HD2 LEU A 234     108.340 106.940  82.070  1.00  0.00           H
ATOM   3701 3HD2 LEU A 234     108.120 107.120  83.830  1.00  0.00           H
ATOM   3702  C   LEU A 234     108.830 102.250  83.840  1.00  0.00           C
ATOM   3703  O   LEU A 234     109.990 101.880  83.720  1.00  0.00           O
ATOM   3704  N   ALA A 235     107.860 101.730  83.070  1.00  0.00           N
ATOM   3705  H   ALA A 235     106.900 101.910  83.320  1.00  0.00           H
ATOM   3706  CA  ALA A 235     108.170 101.010  81.850  1.00  0.00           C
ATOM   3707  HA  ALA A 235     108.970 100.280  82.000  1.00  0.00           H
ATOM   3708  CB  ALA A 235     107.020 100.200  81.250  1.00  0.00           C
ATOM   3709  HB1 ALA A 235     106.650  99.490  81.990  1.00  0.00           H
ATOM   3710  HB2 ALA A 235     106.260 100.870  80.850  1.00  0.00           H
ATOM   3711  HB3 ALA A 235     107.350  99.550  80.440  1.00  0.00           H
ATOM   3712  C   ALA A 235     108.660 101.960  80.780  1.00  0.00           C
ATOM   3713  O   ALA A 235     108.110 103.030  80.550  1.00  0.00           O
ATOM   3714  N   LEU A 236     109.710 101.600  80.030  1.00  0.00           N
ATOM   3715  H   LEU A 236     110.170 100.710  80.190  1.00  0.00           H
ATOM   3716  CA  LEU A 236     110.240 102.200  78.820  1.00  0.00           C
ATOM   3717  HA  LEU A 236     109.310 102.470  78.330  1.00  0.00           H
ATOM   3718  CB  LEU A 236     110.980 103.520  79.050  1.00  0.00           C
ATOM   3719  HB1 LEU A 236     110.470 104.180  79.750  1.00  0.00           H
ATOM   3720  HB2 LEU A 236     110.990 104.000  78.070  1.00  0.00           H
ATOM   3721  CG  LEU A 236     112.460 103.280  79.330  1.00  0.00           C
ATOM   3722  HG  LEU A 236     112.940 102.680  78.560  1.00  0.00           H
ATOM   3723  CD1 LEU A 236     113.100 104.670  79.360  1.00  0.00           C
ATOM   3724 1HD1 LEU A 236     113.140 105.220  78.420  1.00  0.00           H
ATOM   3725 2HD1 LEU A 236     112.590 105.430  79.940  1.00  0.00           H
ATOM   3726 3HD1 LEU A 236     114.140 104.480  79.650  1.00  0.00           H
ATOM   3727  CD2 LEU A 236     112.750 102.770  80.740  1.00  0.00           C
ATOM   3728 1HD2 LEU A 236     112.370 101.750  80.720  1.00  0.00           H
ATOM   3729 2HD2 LEU A 236     113.830 102.640  80.870  1.00  0.00           H
ATOM   3730 3HD2 LEU A 236     112.260 103.290  81.560  1.00  0.00           H
ATOM   3731  C   LEU A 236     110.980 101.180  77.960  1.00  0.00           C
ATOM   3732  O   LEU A 236     111.430 100.160  78.480  1.00  0.00           O
ATOM   3733  N   GLN A 237     111.220 101.510  76.690  1.00  0.00           N
ATOM   3734  H   GLN A 237     110.920 102.420  76.380  1.00  0.00           H
ATOM   3735  CA  GLN A 237     112.240 100.920  75.860  1.00  0.00           C
ATOM   3736  HA  GLN A 237     112.570  99.970  76.280  1.00  0.00           H
ATOM   3737  CB  GLN A 237     111.700 100.680  74.450  1.00  0.00           C
ATOM   3738  HB1 GLN A 237     112.550 100.280  73.900  1.00  0.00           H
ATOM   3739  HB2 GLN A 237     111.360 101.620  74.010  1.00  0.00           H
ATOM   3740  CG  GLN A 237     110.490  99.750  74.470  1.00  0.00           C
ATOM   3741  HG1 GLN A 237     109.750 100.190  75.140  1.00  0.00           H
ATOM   3742  HG2 GLN A 237     110.980  98.790  74.660  1.00  0.00           H
ATOM   3743  CD  GLN A 237     109.860  99.810  73.090  1.00  0.00           C
ATOM   3744  OE1 GLN A 237     110.320  99.260  72.090  1.00  0.00           O
ATOM   3745  NE2 GLN A 237     108.700 100.470  73.010  1.00  0.00           N
ATOM   3746 1HE2 GLN A 237     108.170 100.570  73.860  1.00  0.00           H
ATOM   3747 2HE2 GLN A 237     108.260 100.430  72.100  1.00  0.00           H
ATOM   3748  C   GLN A 237     113.480 101.810  75.880  1.00  0.00           C
ATOM   3749  O   GLN A 237     113.380 103.020  75.720  1.00  0.00           O
ATOM   3750  N   VAL A 238     114.680 101.230  75.890  1.00  0.00           N
ATOM   3751  H   VAL A 238     114.680 100.230  76.040  1.00  0.00           H
ATOM   3752  CA  VAL A 238     115.930 101.800  75.420  1.00  0.00           C
ATOM   3753  HA  VAL A 238     115.820 102.760  74.920  1.00  0.00           H
ATOM   3754  CB  VAL A 238     116.900 102.110  76.560  1.00  0.00           C
ATOM   3755  HB  VAL A 238     117.830 102.350  76.050  1.00  0.00           H
ATOM   3756  CG1 VAL A 238     116.400 103.270  77.430  1.00  0.00           C
ATOM   3757 1HG1 VAL A 238     117.300 103.630  77.920  1.00  0.00           H
ATOM   3758 2HG1 VAL A 238     115.920 104.080  76.880  1.00  0.00           H
ATOM   3759 3HG1 VAL A 238     115.630 102.900  78.110  1.00  0.00           H
ATOM   3760  CG2 VAL A 238     117.130 101.000  77.580  1.00  0.00           C
ATOM   3761 1HG2 VAL A 238     117.590 100.120  77.110  1.00  0.00           H
ATOM   3762 2HG2 VAL A 238     117.950 101.210  78.270  1.00  0.00           H
ATOM   3763 3HG2 VAL A 238     116.280 100.630  78.150  1.00  0.00           H
ATOM   3764  C   VAL A 238     116.630 100.880  74.440  1.00  0.00           C
ATOM   3765  O   VAL A 238     116.400  99.670  74.500  1.00  0.00           O
ATOM   3766  N   THR A 239     117.430 101.330  73.480  1.00  0.00           N
ATOM   3767  H   THR A 239     117.610 102.330  73.450  1.00  0.00           H
ATOM   3768  CA  THR A 239     118.190 100.480  72.580  1.00  0.00           C
ATOM   3769  HA  THR A 239     118.660  99.840  73.330  1.00  0.00           H
ATOM   3770  CB  THR A 239     117.430  99.670  71.540  1.00  0.00           C
ATOM   3771  HB  THR A 239     116.710  99.000  72.020  1.00  0.00           H
ATOM   3772  CG2 THR A 239     116.700 100.530  70.520  1.00  0.00           C
ATOM   3773 1HG2 THR A 239     117.440 101.030  69.880  1.00  0.00           H
ATOM   3774 2HG2 THR A 239     115.960 100.030  69.890  1.00  0.00           H
ATOM   3775 3HG2 THR A 239     116.220 101.360  71.040  1.00  0.00           H
ATOM   3776  OG1 THR A 239     118.290  98.830  70.800  1.00  0.00           O
ATOM   3777  HG1 THR A 239     117.800  98.250  70.220  1.00  0.00           H
ATOM   3778  C   THR A 239     119.250 101.330  71.890  1.00  0.00           C
ATOM   3779  O   THR A 239     119.140 102.550  71.900  1.00  0.00           O
ATOM   3780  N   HIE A 240     120.370 100.760  71.440  1.00  0.00           N
ATOM   3781  H   HIE A 240     120.470  99.750  71.420  1.00  0.00           H
ATOM   3782  CA  HIE A 240     121.330 101.450  70.610  1.00  0.00           C
ATOM   3783  HA  HIE A 240     120.920 102.400  70.260  1.00  0.00           H
ATOM   3784  CB  HIE A 240     122.560 101.830  71.440  1.00  0.00           C
ATOM   3785  HB1 HIE A 240     123.340 101.080  71.360  1.00  0.00           H
ATOM   3786  HB2 HIE A 240     122.220 101.890  72.470  1.00  0.00           H
ATOM   3787  CG  HIE A 240     123.160 103.190  71.180  1.00  0.00           C
ATOM   3788  ND1 HIE A 240     122.710 104.130  70.260  1.00  0.00           N
ATOM   3789  CE1 HIE A 240     123.530 105.180  70.370  1.00  0.00           C
ATOM   3790  HE1 HIE A 240     123.350 106.150  69.920  1.00  0.00           H
ATOM   3791  NE2 HIE A 240     124.510 104.930  71.250  1.00  0.00           N
ATOM   3792  HE2 HIE A 240     125.180 105.620  71.590  1.00  0.00           H
ATOM   3793  CD2 HIE A 240     124.280 103.690  71.790  1.00  0.00           C
ATOM   3794  HD2 HIE A 240     124.800 103.290  72.660  1.00  0.00           H
ATOM   3795  C   HIE A 240     121.680 100.660  69.360  1.00  0.00           C
ATOM   3796  O   HIE A 240     122.040  99.480  69.400  1.00  0.00           O
ATOM   3797  N   GLN A 241     121.700 101.400  68.250  1.00  0.00           N
ATOM   3798  H   GLN A 241     121.610 102.390  68.430  1.00  0.00           H
ATOM   3799  CA  GLN A 241     122.120 100.920  66.960  1.00  0.00           C
ATOM   3800  HA  GLN A 241     122.760 100.050  67.120  1.00  0.00           H
ATOM   3801  CB  GLN A 241     120.950 100.450  66.090  1.00  0.00           C
ATOM   3802  HB1 GLN A 241     121.350 100.050  65.160  1.00  0.00           H
ATOM   3803  HB2 GLN A 241     120.260 101.280  65.930  1.00  0.00           H
ATOM   3804  CG  GLN A 241     120.100  99.400  66.790  1.00  0.00           C
ATOM   3805  HG1 GLN A 241     119.160  99.310  66.250  1.00  0.00           H
ATOM   3806  HG2 GLN A 241     119.650  99.740  67.720  1.00  0.00           H
ATOM   3807  CD  GLN A 241     120.790  98.050  66.960  1.00  0.00           C
ATOM   3808  OE1 GLN A 241     121.860  97.690  66.490  1.00  0.00           O
ATOM   3809  NE2 GLN A 241     120.170  97.220  67.800  1.00  0.00           N
ATOM   3810 1HE2 GLN A 241     119.280  97.480  68.210  1.00  0.00           H
ATOM   3811 2HE2 GLN A 241     120.610  96.360  68.080  1.00  0.00           H
ATOM   3812  C   GLN A 241     123.020 101.930  66.260  1.00  0.00           C
ATOM   3813  O   GLN A 241     122.910 103.130  66.520  1.00  0.00           O
ATOM   3814  N   ASN A 242     123.810 101.390  65.330  1.00  0.00           N
ATOM   3815  H   ASN A 242     123.990 100.400  65.250  1.00  0.00           H
ATOM   3816  CA  ASN A 242     124.620 102.200  64.440  1.00  0.00           C
ATOM   3817  HA  ASN A 242     125.130 102.940  65.060  1.00  0.00           H
ATOM   3818  CB  ASN A 242     125.660 101.250  63.850  1.00  0.00           C
ATOM   3819  HB1 ASN A 242     125.100 100.490  63.300  1.00  0.00           H
ATOM   3820  HB2 ASN A 242     126.260 100.810  64.650  1.00  0.00           H
ATOM   3821  CG  ASN A 242     126.480 102.100  62.890  1.00  0.00           C
ATOM   3822  OD1 ASN A 242     126.660 101.860  61.700  1.00  0.00           O
ATOM   3823  ND2 ASN A 242     127.250 103.080  63.360  1.00  0.00           N
ATOM   3824 1HD2 ASN A 242     127.270 103.370  64.330  1.00  0.00           H
ATOM   3825 2HD2 ASN A 242     127.880 103.510  62.690  1.00  0.00           H
ATOM   3826  C   ASN A 242     123.830 103.000  63.420  1.00  0.00           C
ATOM   3827  O   ASN A 242     122.680 102.600  63.250  1.00  0.00           O
ATOM   3828  N   ASP A 243     124.370 104.020  62.750  1.00  0.00           N
ATOM   3829  H   ASP A 243     125.300 104.290  63.020  1.00  0.00           H
ATOM   3830  CA  ASP A 243     123.620 104.840  61.820  1.00  0.00           C
ATOM   3831  HA  ASP A 243     122.580 104.800  62.170  1.00  0.00           H
ATOM   3832  CB  ASP A 243     124.190 106.240  61.640  1.00  0.00           C
ATOM   3833  HB1 ASP A 243     124.080 106.860  62.530  1.00  0.00           H
ATOM   3834  HB2 ASP A 243     123.570 106.810  60.940  1.00  0.00           H
ATOM   3835  CG  ASP A 243     125.600 106.300  61.090  1.00  0.00           C
ATOM   3836  OD1 ASP A 243     125.580 106.310  59.840  1.00  0.00           O
ATOM   3837  OD2 ASP A 243     126.630 106.210  61.800  1.00  0.00           O
ATOM   3838  C   ASP A 243     123.570 104.130  60.480  1.00  0.00           C
ATOM   3839  O   ASP A 243     122.730 104.530  59.670  1.00  0.00           O
ATOM   3840  N   LYS A 244     124.390 103.140  60.110  1.00  0.00           N
ATOM   3841  H   LYS A 244     124.960 102.700  60.820  1.00  0.00           H
ATOM   3842  CA  LYS A 244     124.330 102.470  58.830  1.00  0.00           C
ATOM   3843  HA  LYS A 244     124.280 103.210  58.040  1.00  0.00           H
ATOM   3844  CB  LYS A 244     125.660 101.770  58.550  1.00  0.00           C
ATOM   3845  HB1 LYS A 244     125.550 101.140  57.660  1.00  0.00           H
ATOM   3846  HB2 LYS A 244     125.940 101.150  59.400  1.00  0.00           H
ATOM   3847  CG  LYS A 244     126.830 102.730  58.320  1.00  0.00           C
ATOM   3848  HG1 LYS A 244     126.820 103.520  59.070  1.00  0.00           H
ATOM   3849  HG2 LYS A 244     126.590 103.300  57.430  1.00  0.00           H
ATOM   3850  CD  LYS A 244     128.220 102.090  58.290  1.00  0.00           C
ATOM   3851  HD1 LYS A 244     128.260 101.270  57.570  1.00  0.00           H
ATOM   3852  HD2 LYS A 244     128.500 101.690  59.260  1.00  0.00           H
ATOM   3853  CE  LYS A 244     129.280 103.150  58.000  1.00  0.00           C
ATOM   3854  HE1 LYS A 244     129.560 103.710  58.890  1.00  0.00           H
ATOM   3855  HE2 LYS A 244     128.860 103.750  57.200  1.00  0.00           H
ATOM   3856  NZ  LYS A 244     130.530 102.510  57.540  1.00  0.00           N
ATOM   3857  HZ1 LYS A 244     131.280 103.180  57.650  1.00  0.00           H
ATOM   3858  HZ2 LYS A 244     130.770 101.730  58.130  1.00  0.00           H
ATOM   3859  HZ3 LYS A 244     130.480 102.290  56.560  1.00  0.00           H
ATOM   3860  C   LYS A 244     123.110 101.600  58.600  1.00  0.00           C
ATOM   3861  O   LYS A 244     122.420 102.000  57.660  1.00  0.00           O
ATOM   3862  N   PRO A 245     122.740 100.570  59.370  1.00  0.00           N
ATOM   3863  CD  PRO A 245     123.480  99.910  60.430  1.00  0.00           C
ATOM   3864  HD1 PRO A 245     123.790 100.560  61.250  1.00  0.00           H
ATOM   3865  HD2 PRO A 245     124.330  99.410  59.970  1.00  0.00           H
ATOM   3866  CG  PRO A 245     122.550  98.840  61.000  1.00  0.00           C
ATOM   3867  HG1 PRO A 245     122.130  99.330  61.880  1.00  0.00           H
ATOM   3868  HG2 PRO A 245     122.980  97.870  61.260  1.00  0.00           H
ATOM   3869  CB  PRO A 245     121.580  98.550  59.860  1.00  0.00           C
ATOM   3870  HB1 PRO A 245     120.640  98.130  60.210  1.00  0.00           H
ATOM   3871  HB2 PRO A 245     122.070  97.860  59.170  1.00  0.00           H
ATOM   3872  CA  PRO A 245     121.460  99.920  59.200  1.00  0.00           C
ATOM   3873  HA  PRO A 245     121.310  99.740  58.140  1.00  0.00           H
ATOM   3874  C   PRO A 245     120.310 100.750  59.770  1.00  0.00           C
ATOM   3875  O   PRO A 245     120.500 101.740  60.480  1.00  0.00           O
ATOM   3876  N   PHE A 246     119.100 100.370  59.360  1.00  0.00           N
ATOM   3877  H   PHE A 246     119.040  99.520  58.830  1.00  0.00           H
ATOM   3878  CA  PHE A 246     117.890 101.140  59.600  1.00  0.00           C
ATOM   3879  HA  PHE A 246     118.020 102.030  60.200  1.00  0.00           H
ATOM   3880  CB  PHE A 246     117.220 101.610  58.310  1.00  0.00           C
ATOM   3881  HB1 PHE A 246     117.920 102.270  57.800  1.00  0.00           H
ATOM   3882  HB2 PHE A 246     116.380 102.250  58.590  1.00  0.00           H
ATOM   3883  CG  PHE A 246     116.780 100.630  57.250  1.00  0.00           C
ATOM   3884  CD1 PHE A 246     115.430 100.270  57.170  1.00  0.00           C
ATOM   3885  HD1 PHE A 246     114.660 100.750  57.750  1.00  0.00           H
ATOM   3886  CE1 PHE A 246     114.970  99.340  56.220  1.00  0.00           C
ATOM   3887  HE1 PHE A 246     113.940  99.000  56.220  1.00  0.00           H
ATOM   3888  CZ  PHE A 246     115.850  98.790  55.290  1.00  0.00           C
ATOM   3889  HZ  PHE A 246     115.360  98.110  54.600  1.00  0.00           H
ATOM   3890  CE2 PHE A 246     117.210  99.120  55.390  1.00  0.00           C
ATOM   3891  HE2 PHE A 246     117.920  98.660  54.710  1.00  0.00           H
ATOM   3892  CD2 PHE A 246     117.660 100.070  56.310  1.00  0.00           C
ATOM   3893  HD2 PHE A 246     118.700 100.340  56.360  1.00  0.00           H
ATOM   3894  C   PHE A 246     116.840 100.280  60.300  1.00  0.00           C
ATOM   3895  O   PHE A 246     115.800 100.820  60.670  1.00  0.00           O
ATOM   3896  N   ARG A 247     116.990  98.950  60.340  1.00  0.00           N
ATOM   3897  H   ARG A 247     117.840  98.660  59.860  1.00  0.00           H
ATOM   3898  CA  ARG A 247     116.350  97.970  61.180  1.00  0.00           C
ATOM   3899  HA  ARG A 247     116.230  98.490  62.130  1.00  0.00           H
ATOM   3900  CB  ARG A 247     114.910  97.690  60.740  1.00  0.00           C
ATOM   3901  HB1 ARG A 247     114.310  98.600  60.730  1.00  0.00           H
ATOM   3902  HB2 ARG A 247     114.440  96.900  61.340  1.00  0.00           H
ATOM   3903  CG  ARG A 247     114.940  97.130  59.320  1.00  0.00           C
ATOM   3904  HG1 ARG A 247     115.540  96.220  59.330  1.00  0.00           H
ATOM   3905  HG2 ARG A 247     115.430  97.880  58.700  1.00  0.00           H
ATOM   3906  CD  ARG A 247     113.520  96.910  58.800  1.00  0.00           C
ATOM   3907  HD1 ARG A 247     113.500  96.680  57.730  1.00  0.00           H
ATOM   3908  HD2 ARG A 247     113.010  97.870  58.880  1.00  0.00           H
ATOM   3909  NE  ARG A 247     112.810  95.850  59.520  1.00  0.00           N
ATOM   3910  HE  ARG A 247     113.270  95.370  60.280  1.00  0.00           H
ATOM   3911  CZ  ARG A 247     111.670  95.230  59.180  1.00  0.00           C
ATOM   3912  NH1 ARG A 247     110.890  95.630  58.170  1.00  0.00           N
ATOM   3913 1HH1 ARG A 247     111.030  96.580  57.850  1.00  0.00           H
ATOM   3914 2HH1 ARG A 247     110.000  95.170  58.030  1.00  0.00           H
ATOM   3915  NH2 ARG A 247     111.340  94.090  59.800  1.00  0.00           N
ATOM   3916 1HH2 ARG A 247     111.940  93.690  60.490  1.00  0.00           H
ATOM   3917 2HH2 ARG A 247     110.380  93.780  59.710  1.00  0.00           H
ATOM   3918  C   ARG A 247     117.270  96.780  61.390  1.00  0.00           C
ATOM   3919  O   ARG A 247     118.040  96.470  60.490  1.00  0.00           O
ATOM   3920  N   PRO A 248     117.250  96.110  62.540  1.00  0.00           N
ATOM   3921  CD  PRO A 248     116.410  96.460  63.670  1.00  0.00           C
ATOM   3922  HD1 PRO A 248     115.370  96.430  63.320  1.00  0.00           H
ATOM   3923  HD2 PRO A 248     116.750  97.400  64.090  1.00  0.00           H
ATOM   3924  CG  PRO A 248     116.640  95.370  64.710  1.00  0.00           C
ATOM   3925  HG1 PRO A 248     115.780  94.700  64.630  1.00  0.00           H
ATOM   3926  HG2 PRO A 248     116.660  95.730  65.740  1.00  0.00           H
ATOM   3927  CB  PRO A 248     117.970  94.770  64.270  1.00  0.00           C
ATOM   3928  HB1 PRO A 248     118.140  93.790  64.720  1.00  0.00           H
ATOM   3929  HB2 PRO A 248     118.830  95.370  64.560  1.00  0.00           H
ATOM   3930  CA  PRO A 248     117.920  94.840  62.740  1.00  0.00           C
ATOM   3931  HA  PRO A 248     118.910  94.970  62.300  1.00  0.00           H
ATOM   3932  C   PRO A 248     117.150  93.690  62.100  1.00  0.00           C
ATOM   3933  O   PRO A 248     115.940  93.830  61.920  1.00  0.00           O
ATOM   3934  N   VAL A 249     117.930  92.650  61.800  1.00  0.00           N
ATOM   3935  H   VAL A 249     118.900  92.730  62.040  1.00  0.00           H
ATOM   3936  CA  VAL A 249     117.510  91.420  61.160  1.00  0.00           C
ATOM   3937  HA  VAL A 249     116.420  91.330  61.200  1.00  0.00           H
ATOM   3938  CB  VAL A 249     117.930  91.470  59.700  1.00  0.00           C
ATOM   3939  HB  VAL A 249     117.530  90.610  59.170  1.00  0.00           H
ATOM   3940  CG1 VAL A 249     117.330  92.680  58.980  1.00  0.00           C
ATOM   3941 1HG1 VAL A 249     117.850  93.550  59.370  1.00  0.00           H
ATOM   3942 2HG1 VAL A 249     117.570  92.620  57.920  1.00  0.00           H
ATOM   3943 3HG1 VAL A 249     116.250  92.760  59.140  1.00  0.00           H
ATOM   3944  CG2 VAL A 249     119.430  91.470  59.410  1.00  0.00           C
ATOM   3945 1HG2 VAL A 249     119.620  91.650  58.350  1.00  0.00           H
ATOM   3946 2HG2 VAL A 249     120.010  92.160  60.030  1.00  0.00           H
ATOM   3947 3HG2 VAL A 249     119.720  90.430  59.560  1.00  0.00           H
ATOM   3948  C   VAL A 249     118.030  90.150  61.830  1.00  0.00           C
ATOM   3949  O   VAL A 249     117.660  89.110  61.290  1.00  0.00           O
ATOM   3950  N   ASN A 250     118.820  90.180  62.900  1.00  0.00           N
ATOM   3951  H   ASN A 250     119.250  91.070  63.090  1.00  0.00           H
ATOM   3952  CA  ASN A 250     119.270  89.080  63.730  1.00  0.00           C
ATOM   3953  HA  ASN A 250     118.740  88.140  63.550  1.00  0.00           H
ATOM   3954  CB  ASN A 250     120.740  88.830  63.370  1.00  0.00           C
ATOM   3955  HB1 ASN A 250     121.290  89.760  63.330  1.00  0.00           H
ATOM   3956  HB2 ASN A 250     120.670  88.420  62.360  1.00  0.00           H
ATOM   3957  CG  ASN A 250     121.580  87.870  64.210  1.00  0.00           C
ATOM   3958  OD1 ASN A 250     121.820  87.950  65.410  1.00  0.00           O
ATOM   3959  ND2 ASN A 250     122.180  86.860  63.580  1.00  0.00           N
ATOM   3960 1HD2 ASN A 250     122.100  86.810  62.570  1.00  0.00           H
ATOM   3961 2HD2 ASN A 250     122.440  86.080  64.180  1.00  0.00           H
ATOM   3962  C   ASN A 250     119.210  89.420  65.210  1.00  0.00           C
ATOM   3963  O   ASN A 250     119.660  90.520  65.530  1.00  0.00           O
ATOM   3964  N   LYS A 251     118.620  88.560  66.040  1.00  0.00           N
ATOM   3965  H   LYS A 251     118.250  87.660  65.770  1.00  0.00           H
ATOM   3966  CA  LYS A 251     118.600  88.800  67.470  1.00  0.00           C
ATOM   3967  HA  LYS A 251     117.780  89.490  67.660  1.00  0.00           H
ATOM   3968  CB  LYS A 251     118.170  87.570  68.250  1.00  0.00           C
ATOM   3969  HB1 LYS A 251     117.260  87.230  67.760  1.00  0.00           H
ATOM   3970  HB2 LYS A 251     118.150  87.850  69.300  1.00  0.00           H
ATOM   3971  CG  LYS A 251     119.190  86.430  68.180  1.00  0.00           C
ATOM   3972  HG1 LYS A 251     120.160  86.620  68.640  1.00  0.00           H
ATOM   3973  HG2 LYS A 251     119.410  86.270  67.130  1.00  0.00           H
ATOM   3974  CD  LYS A 251     118.540  85.170  68.740  1.00  0.00           C
ATOM   3975  HD1 LYS A 251     117.540  85.040  68.330  1.00  0.00           H
ATOM   3976  HD2 LYS A 251     118.520  85.200  69.820  1.00  0.00           H
ATOM   3977  CE  LYS A 251     119.360  83.930  68.390  1.00  0.00           C
ATOM   3978  HE1 LYS A 251     120.390  83.950  68.750  1.00  0.00           H
ATOM   3979  HE2 LYS A 251     119.380  83.800  67.310  1.00  0.00           H
ATOM   3980  NZ  LYS A 251     118.700  82.750  68.970  1.00  0.00           N
ATOM   3981  HZ1 LYS A 251     118.770  82.750  69.980  1.00  0.00           H
ATOM   3982  HZ2 LYS A 251     117.760  82.580  68.660  1.00  0.00           H
ATOM   3983  HZ3 LYS A 251     119.090  81.910  68.570  1.00  0.00           H
ATOM   3984  C   LYS A 251     119.780  89.490  68.140  1.00  0.00           C
ATOM   3985  O   LYS A 251     119.550  90.410  68.930  1.00  0.00           O
ATOM   3986  N   GLU A 252     120.990  89.100  67.760  1.00  0.00           N
ATOM   3987  H   GLU A 252     121.230  88.390  67.080  1.00  0.00           H
ATOM   3988  CA  GLU A 252     122.130  89.580  68.520  1.00  0.00           C
ATOM   3989  HA  GLU A 252     121.980  89.480  69.590  1.00  0.00           H
ATOM   3990  CB  GLU A 252     123.340  88.770  68.070  1.00  0.00           C
ATOM   3991  HB1 GLU A 252     124.150  89.090  68.730  1.00  0.00           H
ATOM   3992  HB2 GLU A 252     123.570  89.180  67.090  1.00  0.00           H
ATOM   3993  CG  GLU A 252     123.200  87.260  68.280  1.00  0.00           C
ATOM   3994  HG1 GLU A 252     122.560  86.740  67.570  1.00  0.00           H
ATOM   3995  HG2 GLU A 252     122.680  87.170  69.230  1.00  0.00           H
ATOM   3996  CD  GLU A 252     124.530  86.530  68.410  1.00  0.00           C
ATOM   3997  OE1 GLU A 252     124.920  85.760  67.500  1.00  0.00           O
ATOM   3998  OE2 GLU A 252     125.220  86.680  69.440  1.00  0.00           O
ATOM   3999  C   GLU A 252     122.440  91.060  68.300  1.00  0.00           C
ATOM   4000  O   GLU A 252     123.190  91.590  69.110  1.00  0.00           O
ATOM   4001  N   GLN A 253     121.900  91.710  67.270  1.00  0.00           N
ATOM   4002  H   GLN A 253     121.270  91.210  66.650  1.00  0.00           H
ATOM   4003  CA  GLN A 253     121.940  93.150  67.120  1.00  0.00           C
ATOM   4004  HA  GLN A 253     122.970  93.480  67.120  1.00  0.00           H
ATOM   4005  CB  GLN A 253     121.320  93.570  65.790  1.00  0.00           C
ATOM   4006  HB1 GLN A 253     121.130  94.640  65.690  1.00  0.00           H
ATOM   4007  HB2 GLN A 253     120.270  93.290  65.780  1.00  0.00           H
ATOM   4008  CG  GLN A 253     122.090  93.020  64.590  1.00  0.00           C
ATOM   4009  HG1 GLN A 253     122.220  91.940  64.640  1.00  0.00           H
ATOM   4010  HG2 GLN A 253     123.030  93.560  64.550  1.00  0.00           H
ATOM   4011  CD  GLN A 253     121.340  93.240  63.280  1.00  0.00           C
ATOM   4012  OE1 GLN A 253     120.510  92.470  62.810  1.00  0.00           O
ATOM   4013  NE2 GLN A 253     121.750  94.310  62.600  1.00  0.00           N
ATOM   4014 1HE2 GLN A 253     122.410  95.010  62.910  1.00  0.00           H
ATOM   4015 2HE2 GLN A 253     121.390  94.370  61.660  1.00  0.00           H
ATOM   4016  C   GLN A 253     121.320  93.860  68.320  1.00  0.00           C
ATOM   4017  O   GLN A 253     121.730  94.980  68.590  1.00  0.00           O
ATOM   4018  N   THR A 254     120.450  93.260  69.140  1.00  0.00           N
ATOM   4019  H   THR A 254     120.230  92.350  68.750  1.00  0.00           H
ATOM   4020  CA  THR A 254     119.810  93.800  70.320  1.00  0.00           C
ATOM   4021  HA  THR A 254     119.800  94.890  70.350  1.00  0.00           H
ATOM   4022  CB  THR A 254     118.330  93.430  70.380  1.00  0.00           C
ATOM   4023  HB  THR A 254     117.680  93.880  71.130  1.00  0.00           H
ATOM   4024  CG2 THR A 254     117.560  93.670  69.080  1.00  0.00           C
ATOM   4025 1HG2 THR A 254     116.490  93.580  69.270  1.00  0.00           H
ATOM   4026 2HG2 THR A 254     117.800  94.670  68.710  1.00  0.00           H
ATOM   4027 3HG2 THR A 254     117.870  92.990  68.290  1.00  0.00           H
ATOM   4028  OG1 THR A 254     118.210  92.060  70.670  1.00  0.00           O
ATOM   4029  HG1 THR A 254     118.490  91.580  69.880  1.00  0.00           H
ATOM   4030  C   THR A 254     120.500  93.350  71.590  1.00  0.00           C
ATOM   4031  O   THR A 254     120.450  94.030  72.610  1.00  0.00           O
ATOM   4032  N   GLN A 255     121.280  92.270  71.500  1.00  0.00           N
ATOM   4033  H   GLN A 255     121.370  91.800  70.610  1.00  0.00           H
ATOM   4034  CA  GLN A 255     122.150  91.820  72.570  1.00  0.00           C
ATOM   4035  HA  GLN A 255     121.560  91.750  73.490  1.00  0.00           H
ATOM   4036  CB  GLN A 255     122.630  90.410  72.220  1.00  0.00           C
ATOM   4037  HB1 GLN A 255     123.310  90.160  73.030  1.00  0.00           H
ATOM   4038  HB2 GLN A 255     123.220  90.420  71.300  1.00  0.00           H
ATOM   4039  CG  GLN A 255     121.580  89.300  72.200  1.00  0.00           C
ATOM   4040  HG1 GLN A 255     120.690  89.500  71.600  1.00  0.00           H
ATOM   4041  HG2 GLN A 255     121.080  89.210  73.170  1.00  0.00           H
ATOM   4042  CD  GLN A 255     122.160  87.910  71.960  1.00  0.00           C
ATOM   4043  OE1 GLN A 255     123.350  87.650  71.890  1.00  0.00           O
ATOM   4044  NE2 GLN A 255     121.290  86.950  71.630  1.00  0.00           N
ATOM   4045 1HE2 GLN A 255     120.300  87.110  71.590  1.00  0.00           H
ATOM   4046 2HE2 GLN A 255     121.630  86.030  71.390  1.00  0.00           H
ATOM   4047  C   GLN A 255     123.300  92.790  72.790  1.00  0.00           C
ATOM   4048  O   GLN A 255     123.620  93.110  73.940  1.00  0.00           O
ATOM   4049  N   ALA A 256     123.800  93.390  71.720  1.00  0.00           N
ATOM   4050  H   ALA A 256     123.510  93.040  70.820  1.00  0.00           H
ATOM   4051  CA  ALA A 256     124.810  94.430  71.790  1.00  0.00           C
ATOM   4052  HA  ALA A 256     125.600  93.980  72.380  1.00  0.00           H
ATOM   4053  CB  ALA A 256     125.290  94.750  70.370  1.00  0.00           C
ATOM   4054  HB1 ALA A 256     124.400  95.010  69.800  1.00  0.00           H
ATOM   4055  HB2 ALA A 256     126.010  95.560  70.390  1.00  0.00           H
ATOM   4056  HB3 ALA A 256     125.750  93.940  69.810  1.00  0.00           H
ATOM   4057  C   ALA A 256     124.340  95.690  72.510  1.00  0.00           C
ATOM   4058  O   ALA A 256     124.940  96.130  73.490  1.00  0.00           O
ATOM   4059  N   ALA A 257     123.130  96.160  72.230  1.00  0.00           N
ATOM   4060  H   ALA A 257     122.530  95.560  71.690  1.00  0.00           H
ATOM   4061  CA  ALA A 257     122.500  97.340  72.790  1.00  0.00           C
ATOM   4062  HA  ALA A 257     123.060  98.240  72.550  1.00  0.00           H
ATOM   4063  CB  ALA A 257     121.160  97.510  72.080  1.00  0.00           C
ATOM   4064  HB1 ALA A 257     120.640  98.360  72.530  1.00  0.00           H
ATOM   4065  HB2 ALA A 257     121.360  97.700  71.020  1.00  0.00           H
ATOM   4066  HB3 ALA A 257     120.540  96.620  72.050  1.00  0.00           H
ATOM   4067  C   ALA A 257     122.460  97.240  74.310  1.00  0.00           C
ATOM   4068  O   ALA A 257     122.760  98.150  75.090  1.00  0.00           O
ATOM   4069  N   VAL A 258     122.070  96.050  74.780  1.00  0.00           N
ATOM   4070  H   VAL A 258     121.720  95.360  74.120  1.00  0.00           H
ATOM   4071  CA  VAL A 258     121.850  95.830  76.190  1.00  0.00           C
ATOM   4072  HA  VAL A 258     121.480  96.770  76.610  1.00  0.00           H
ATOM   4073  CB  VAL A 258     120.820  94.730  76.450  1.00  0.00           C
ATOM   4074  HB  VAL A 258     120.820  94.770  77.540  1.00  0.00           H
ATOM   4075  CG1 VAL A 258     119.430  95.030  75.910  1.00  0.00           C
ATOM   4076 1HG1 VAL A 258     119.080  95.930  76.400  1.00  0.00           H
ATOM   4077 2HG1 VAL A 258     119.590  95.260  74.860  1.00  0.00           H
ATOM   4078 3HG1 VAL A 258     118.770  94.170  76.080  1.00  0.00           H
ATOM   4079  CG2 VAL A 258     121.110  93.290  76.050  1.00  0.00           C
ATOM   4080 1HG2 VAL A 258     122.110  92.950  76.300  1.00  0.00           H
ATOM   4081 2HG2 VAL A 258     120.410  92.560  76.480  1.00  0.00           H
ATOM   4082 3HG2 VAL A 258     120.920  93.180  74.980  1.00  0.00           H
ATOM   4083  C   VAL A 258     123.160  95.620  76.930  1.00  0.00           C
ATOM   4084  O   VAL A 258     123.410  96.210  77.980  1.00  0.00           O
ATOM   4085  N   SER A 259     124.150  95.000  76.290  1.00  0.00           N
ATOM   4086  H   SER A 259     123.870  94.630  75.400  1.00  0.00           H
ATOM   4087  CA  SER A 259     125.540  94.860  76.690  1.00  0.00           C
ATOM   4088  HA  SER A 259     125.480  94.620  77.750  1.00  0.00           H
ATOM   4089  CB  SER A 259     126.050  93.680  75.860  1.00  0.00           C
ATOM   4090  HB1 SER A 259     127.110  93.470  75.960  1.00  0.00           H
ATOM   4091  HB2 SER A 259     125.950  93.800  74.780  1.00  0.00           H
ATOM   4092  OG  SER A 259     125.310  92.530  76.180  1.00  0.00           O
ATOM   4093  HG  SER A 259     124.790  92.330  75.400  1.00  0.00           H
ATOM   4094  C   SER A 259     126.370  96.120  76.500  1.00  0.00           C
ATOM   4095  O   SER A 259     127.570  96.080  76.740  1.00  0.00           O
ATOM   4096  N   LEU A 260     125.710  97.220  76.120  1.00  0.00           N
ATOM   4097  H   LEU A 260     124.810  97.040  75.690  1.00  0.00           H
ATOM   4098  CA  LEU A 260     126.230  98.570  76.030  1.00  0.00           C
ATOM   4099  HA  LEU A 260     127.280  98.560  76.320  1.00  0.00           H
ATOM   4100  CB  LEU A 260     126.100  99.110  74.610  1.00  0.00           C
ATOM   4101  HB1 LEU A 260     125.060  99.290  74.350  1.00  0.00           H
ATOM   4102  HB2 LEU A 260     126.370  98.210  74.060  1.00  0.00           H
ATOM   4103  CG  LEU A 260     126.880 100.390  74.320  1.00  0.00           C
ATOM   4104  HG  LEU A 260     126.660 101.140  75.080  1.00  0.00           H
ATOM   4105  CD1 LEU A 260     128.390 100.150  74.380  1.00  0.00           C
ATOM   4106 1HD1 LEU A 260     128.740 100.010  75.400  1.00  0.00           H
ATOM   4107 2HD1 LEU A 260     128.720  99.230  73.890  1.00  0.00           H
ATOM   4108 3HD1 LEU A 260     128.990 101.000  74.070  1.00  0.00           H
ATOM   4109  CD2 LEU A 260     126.590 100.940  72.930  1.00  0.00           C
ATOM   4110 1HD2 LEU A 260     126.850 100.200  72.160  1.00  0.00           H
ATOM   4111 2HD2 LEU A 260     125.520 101.100  72.760  1.00  0.00           H
ATOM   4112 3HD2 LEU A 260     127.100 101.890  72.770  1.00  0.00           H
ATOM   4113  C   LEU A 260     125.560  99.460  77.060  1.00  0.00           C
ATOM   4114  O   LEU A 260     126.130 100.120  77.930  1.00  0.00           O
ATOM   4115  N   LEU A 261     124.240  99.620  77.030  1.00  0.00           N
ATOM   4116  H   LEU A 261     123.730  99.080  76.350  1.00  0.00           H
ATOM   4117  CA  LEU A 261     123.420 100.430  77.910  1.00  0.00           C
ATOM   4118  HA  LEU A 261     123.740 101.470  78.020  1.00  0.00           H
ATOM   4119  CB  LEU A 261     121.970 100.500  77.440  1.00  0.00           C
ATOM   4120  HB1 LEU A 261     121.260 100.900  78.170  1.00  0.00           H
ATOM   4121  HB2 LEU A 261     121.600  99.510  77.180  1.00  0.00           H
ATOM   4122  CG  LEU A 261     121.860 101.340  76.170  1.00  0.00           C
ATOM   4123  HG  LEU A 261     122.770 101.180  75.600  1.00  0.00           H
ATOM   4124  CD1 LEU A 261     120.780 100.810  75.230  1.00  0.00           C
ATOM   4125 1HD1 LEU A 261     119.780 100.830  75.680  1.00  0.00           H
ATOM   4126 2HD1 LEU A 261     120.640 101.410  74.330  1.00  0.00           H
ATOM   4127 3HD1 LEU A 261     121.020  99.780  74.990  1.00  0.00           H
ATOM   4128  CD2 LEU A 261     121.750 102.840  76.460  1.00  0.00           C
ATOM   4129 1HD2 LEU A 261     121.980 103.430  75.580  1.00  0.00           H
ATOM   4130 2HD2 LEU A 261     120.740 102.990  76.840  1.00  0.00           H
ATOM   4131 3HD2 LEU A 261     122.450 103.140  77.240  1.00  0.00           H
ATOM   4132  C   LEU A 261     123.540  99.930  79.340  1.00  0.00           C
ATOM   4133  O   LEU A 261     123.080 100.690  80.200  1.00  0.00           O
ATOM   4134  N   GLU A 262     124.140  98.780  79.660  1.00  0.00           N
ATOM   4135  H   GLU A 262     124.310  98.120  78.920  1.00  0.00           H
ATOM   4136  CA  GLU A 262     124.490  98.510  81.040  1.00  0.00           C
ATOM   4137  HA  GLU A 262     123.750  98.850  81.770  1.00  0.00           H
ATOM   4138  CB  GLU A 262     124.650  97.010  81.270  1.00  0.00           C
ATOM   4139  HB1 GLU A 262     123.730  96.510  80.960  1.00  0.00           H
ATOM   4140  HB2 GLU A 262     124.730  96.870  82.350  1.00  0.00           H
ATOM   4141  CG  GLU A 262     125.820  96.360  80.530  1.00  0.00           C
ATOM   4142  HG1 GLU A 262     126.760  96.850  80.790  1.00  0.00           H
ATOM   4143  HG2 GLU A 262     125.570  96.320  79.470  1.00  0.00           H
ATOM   4144  CD  GLU A 262     125.920  94.940  81.070  1.00  0.00           C
ATOM   4145  OE1 GLU A 262     125.240  94.030  80.530  1.00  0.00           O
ATOM   4146  OE2 GLU A 262     126.660  94.620  82.020  1.00  0.00           O
ATOM   4147  C   GLU A 262     125.710  99.290  81.480  1.00  0.00           C
ATOM   4148  O   GLU A 262     125.930  99.440  82.680  1.00  0.00           O
ATOM   4149  N   LYS A 263     126.490  99.910  80.590  1.00  0.00           N
ATOM   4150  H   LYS A 263     126.210  99.880  79.610  1.00  0.00           H
ATOM   4151  CA  LYS A 263     127.460 100.960  80.820  1.00  0.00           C
ATOM   4152  HA  LYS A 263     127.700 101.050  81.880  1.00  0.00           H
ATOM   4153  CB  LYS A 263     128.780 100.590  80.150  1.00  0.00           C
ATOM   4154  HB1 LYS A 263     129.550 101.330  80.380  1.00  0.00           H
ATOM   4155  HB2 LYS A 263     128.690 100.590  79.070  1.00  0.00           H
ATOM   4156  CG  LYS A 263     129.320  99.210  80.540  1.00  0.00           C
ATOM   4157  HG1 LYS A 263     128.640  98.440  80.190  1.00  0.00           H
ATOM   4158  HG2 LYS A 263     129.550  99.190  81.600  1.00  0.00           H
ATOM   4159  CD  LYS A 263     130.580  98.790  79.780  1.00  0.00           C
ATOM   4160  HD1 LYS A 263     131.470  99.290  80.140  1.00  0.00           H
ATOM   4161  HD2 LYS A 263     130.380  98.760  78.710  1.00  0.00           H
ATOM   4162  CE  LYS A 263     130.900  97.350  80.170  1.00  0.00           C
ATOM   4163  HE1 LYS A 263     130.110  96.690  79.800  1.00  0.00           H
ATOM   4164  HE2 LYS A 263     130.900  97.380  81.260  1.00  0.00           H
ATOM   4165  NZ  LYS A 263     132.260  97.010  79.740  1.00  0.00           N
ATOM   4166  HZ1 LYS A 263     132.470  97.530  78.900  1.00  0.00           H
ATOM   4167  HZ2 LYS A 263     132.960  97.140  80.450  1.00  0.00           H
ATOM   4168  HZ3 LYS A 263     132.280  96.020  79.530  1.00  0.00           H
ATOM   4169  C   LYS A 263     127.010 102.370  80.450  1.00  0.00           C
ATOM   4170  O   LYS A 263     127.110 103.270  81.280  1.00  0.00           O
ATOM   4171  N   ALA A 264     126.580 102.570  79.200  1.00  0.00           N
ATOM   4172  H   ALA A 264     126.570 101.750  78.620  1.00  0.00           H
ATOM   4173  CA  ALA A 264     126.410 103.860  78.570  1.00  0.00           C
ATOM   4174  HA  ALA A 264     127.120 104.580  78.960  1.00  0.00           H
ATOM   4175  CB  ALA A 264     126.610 103.650  77.070  1.00  0.00           C
ATOM   4176  HB1 ALA A 264     126.360 104.560  76.520  1.00  0.00           H
ATOM   4177  HB2 ALA A 264     127.660 103.400  76.920  1.00  0.00           H
ATOM   4178  HB3 ALA A 264     125.940 102.990  76.520  1.00  0.00           H
ATOM   4179  C   ALA A 264     125.070 104.490  78.950  1.00  0.00           C
ATOM   4180  O   ALA A 264     124.090 103.780  79.140  1.00  0.00           O
ATOM   4181  N   ARG A 265     125.090 105.820  79.070  1.00  0.00           N
ATOM   4182  H   ARG A 265     125.980 106.280  78.920  1.00  0.00           H
ATOM   4183  CA  ARG A 265     123.960 106.650  79.450  1.00  0.00           C
ATOM   4184  HA  ARG A 265     123.470 106.090  80.240  1.00  0.00           H
ATOM   4185  CB  ARG A 265     124.400 107.910  80.180  1.00  0.00           C
ATOM   4186  HB1 ARG A 265     123.470 108.290  80.610  1.00  0.00           H
ATOM   4187  HB2 ARG A 265     124.770 108.620  79.440  1.00  0.00           H
ATOM   4188  CG  ARG A 265     125.450 107.690  81.260  1.00  0.00           C
ATOM   4189  HG1 ARG A 265     126.400 107.410  80.810  1.00  0.00           H
ATOM   4190  HG2 ARG A 265     125.070 106.920  81.930  1.00  0.00           H
ATOM   4191  CD  ARG A 265     125.440 109.030  82.000  1.00  0.00           C
ATOM   4192  HD1 ARG A 265     124.500 109.200  82.530  1.00  0.00           H
ATOM   4193  HD2 ARG A 265     125.400 109.820  81.250  1.00  0.00           H
ATOM   4194  NE  ARG A 265     126.570 109.190  82.910  1.00  0.00           N
ATOM   4195  HE  ARG A 265     127.220 109.920  82.650  1.00  0.00           H
ATOM   4196  CZ  ARG A 265     126.860 108.500  84.020  1.00  0.00           C
ATOM   4197  NH1 ARG A 265     126.170 107.480  84.560  1.00  0.00           N
ATOM   4198 1HH1 ARG A 265     125.290 107.140  84.220  1.00  0.00           H
ATOM   4199 2HH1 ARG A 265     126.610 107.070  85.370  1.00  0.00           H
ATOM   4200  NH2 ARG A 265     128.050 108.700  84.600  1.00  0.00           N
ATOM   4201 1HH2 ARG A 265     128.610 109.450  84.210  1.00  0.00           H
ATOM   4202 2HH2 ARG A 265     128.260 108.150  85.420  1.00  0.00           H
ATOM   4203  C   ARG A 265     122.950 106.870  78.330  1.00  0.00           C
ATOM   4204  O   ARG A 265     123.260 106.860  77.140  1.00  0.00           O
ATOM   4205  N   TYR A 266     121.730 107.210  78.720  1.00  0.00           N
ATOM   4206  H   TYR A 266     121.480 107.050  79.690  1.00  0.00           H
ATOM   4207  CA  TYR A 266     120.650 107.520  77.810  1.00  0.00           C
ATOM   4208  HA  TYR A 266     121.140 107.880  76.900  1.00  0.00           H
ATOM   4209  CB  TYR A 266     120.050 106.160  77.430  1.00  0.00           C
ATOM   4210  HB1 TYR A 266     119.500 105.790  78.290  1.00  0.00           H
ATOM   4211  HB2 TYR A 266     120.910 105.500  77.300  1.00  0.00           H
ATOM   4212  CG  TYR A 266     119.370 106.020  76.090  1.00  0.00           C
ATOM   4213  CD1 TYR A 266     117.980 106.110  76.000  1.00  0.00           C
ATOM   4214  HD1 TYR A 266     117.450 106.590  76.820  1.00  0.00           H
ATOM   4215  CE1 TYR A 266     117.310 105.600  74.880  1.00  0.00           C
ATOM   4216  HE1 TYR A 266     116.250 105.680  74.740  1.00  0.00           H
ATOM   4217  CZ  TYR A 266     118.110 105.200  73.790  1.00  0.00           C
ATOM   4218  OH  TYR A 266     117.480 104.710  72.680  1.00  0.00           O
ATOM   4219  HH  TYR A 266     118.060 104.320  72.030  1.00  0.00           H
ATOM   4220  CE2 TYR A 266     119.520 105.210  73.820  1.00  0.00           C
ATOM   4221  HE2 TYR A 266     120.000 104.880  72.910  1.00  0.00           H
ATOM   4222  CD2 TYR A 266     120.150 105.670  74.980  1.00  0.00           C
ATOM   4223  HD2 TYR A 266     121.230 105.720  74.930  1.00  0.00           H
ATOM   4224  C   TYR A 266     119.720 108.580  78.390  1.00  0.00           C
ATOM   4225  O   TYR A 266     119.340 108.470  79.550  1.00  0.00           O
ATOM   4226  N   SER A 267     119.310 109.510  77.530  1.00  0.00           N
ATOM   4227  H   SER A 267     119.500 109.330  76.550  1.00  0.00           H
ATOM   4228  CA  SER A 267     118.680 110.760  77.880  1.00  0.00           C
ATOM   4229  HA  SER A 267     118.630 110.760  78.970  1.00  0.00           H
ATOM   4230  CB  SER A 267     119.570 111.930  77.470  1.00  0.00           C
ATOM   4231  HB1 SER A 267     119.370 112.870  77.990  1.00  0.00           H
ATOM   4232  HB2 SER A 267     119.420 112.120  76.410  1.00  0.00           H
ATOM   4233  OG  SER A 267     120.950 111.770  77.670  1.00  0.00           O
ATOM   4234  HG  SER A 267     121.150 112.170  78.520  1.00  0.00           H
ATOM   4235  C   SER A 267     117.310 110.940  77.240  1.00  0.00           C
ATOM   4236  O   SER A 267     117.130 110.390  76.160  1.00  0.00           O
ATOM   4237  N   VAL A 268     116.510 111.820  77.850  1.00  0.00           N
ATOM   4238  H   VAL A 268     116.840 112.280  78.690  1.00  0.00           H
ATOM   4239  CA  VAL A 268     115.220 112.210  77.310  1.00  0.00           C
ATOM   4240  HA  VAL A 268     114.940 111.410  76.620  1.00  0.00           H
ATOM   4241  CB  VAL A 268     114.270 112.260  78.500  1.00  0.00           C
ATOM   4242  HB  VAL A 268     114.690 113.030  79.150  1.00  0.00           H
ATOM   4243  CG1 VAL A 268     112.870 112.680  78.060  1.00  0.00           C
ATOM   4244 1HG1 VAL A 268     112.280 112.760  78.980  1.00  0.00           H
ATOM   4245 2HG1 VAL A 268     112.840 113.630  77.540  1.00  0.00           H
ATOM   4246 3HG1 VAL A 268     112.350 111.920  77.470  1.00  0.00           H
ATOM   4247  CG2 VAL A 268     114.080 111.070  79.450  1.00  0.00           C
ATOM   4248 1HG2 VAL A 268     115.020 110.790  79.930  1.00  0.00           H
ATOM   4249 2HG2 VAL A 268     113.390 111.230  80.270  1.00  0.00           H
ATOM   4250 3HG2 VAL A 268     113.780 110.210  78.860  1.00  0.00           H
ATOM   4251  C   VAL A 268     115.340 113.460  76.460  1.00  0.00           C
ATOM   4252  O   VAL A 268     115.810 114.470  76.990  1.00  0.00           O
ATOM   4253  N   LEU A 269     114.750 113.480  75.260  1.00  0.00           N
ATOM   4254  H   LEU A 269     114.340 112.590  75.000  1.00  0.00           H
ATOM   4255  CA  LEU A 269     114.660 114.570  74.320  1.00  0.00           C
ATOM   4256  HA  LEU A 269     115.300 115.400  74.640  1.00  0.00           H
ATOM   4257  CB  LEU A 269     114.900 114.000  72.930  1.00  0.00           C
ATOM   4258  HB1 LEU A 269     114.670 114.750  72.170  1.00  0.00           H
ATOM   4259  HB2 LEU A 269     114.170 113.210  72.740  1.00  0.00           H
ATOM   4260  CG  LEU A 269     116.340 113.530  72.720  1.00  0.00           C
ATOM   4261  HG  LEU A 269     116.940 114.070  73.460  1.00  0.00           H
ATOM   4262  CD1 LEU A 269     116.490 112.030  72.970  1.00  0.00           C
ATOM   4263 1HD1 LEU A 269     116.100 111.790  73.960  1.00  0.00           H
ATOM   4264 2HD1 LEU A 269     115.890 111.350  72.370  1.00  0.00           H
ATOM   4265 3HD1 LEU A 269     117.530 111.730  72.830  1.00  0.00           H
ATOM   4266  CD2 LEU A 269     116.800 113.880  71.310  1.00  0.00           C
ATOM   4267 1HD2 LEU A 269     117.050 114.940  71.310  1.00  0.00           H
ATOM   4268 2HD2 LEU A 269     117.760 113.400  71.120  1.00  0.00           H
ATOM   4269 3HD2 LEU A 269     116.150 113.540  70.500  1.00  0.00           H
ATOM   4270  C   LEU A 269     113.280 115.210  74.280  1.00  0.00           C
ATOM   4271  O   LEU A 269     113.180 116.430  74.110  1.00  0.00           O
ATOM   4272  N   GLU A 270     112.210 114.470  74.570  1.00  0.00           N
ATOM   4273  H   GLU A 270     112.360 113.510  74.860  1.00  0.00           H
ATOM   4274  CA  GLU A 270     110.890 115.040  74.670  1.00  0.00           C
ATOM   4275  HA  GLU A 270     110.850 116.010  75.180  1.00  0.00           H
ATOM   4276  CB  GLU A 270     110.450 115.330  73.240  1.00  0.00           C
ATOM   4277  HB1 GLU A 270     110.570 114.520  72.510  1.00  0.00           H
ATOM   4278  HB2 GLU A 270     111.140 116.030  72.780  1.00  0.00           H
ATOM   4279  CG  GLU A 270     109.030 115.870  73.090  1.00  0.00           C
ATOM   4280  HG1 GLU A 270     108.920 116.650  73.840  1.00  0.00           H
ATOM   4281  HG2 GLU A 270     108.360 115.030  73.270  1.00  0.00           H
ATOM   4282  CD  GLU A 270     108.750 116.480  71.720  1.00  0.00           C
ATOM   4283  OE1 GLU A 270     109.140 117.650  71.520  1.00  0.00           O
ATOM   4284  OE2 GLU A 270     108.330 115.740  70.810  1.00  0.00           O
ATOM   4285  C   GLU A 270     109.850 114.080  75.230  1.00  0.00           C
ATOM   4286  O   GLU A 270     109.900 112.880  75.000  1.00  0.00           O
ATOM   4287  N   ARG A 271     108.810 114.570  75.900  1.00  0.00           N
ATOM   4288  H   ARG A 271     108.820 115.490  76.320  1.00  0.00           H
ATOM   4289  CA  ARG A 271     107.600 113.830  76.220  1.00  0.00           C
ATOM   4290  HA  ARG A 271     107.470 113.000  75.530  1.00  0.00           H
ATOM   4291  CB  ARG A 271     107.720 113.440  77.690  1.00  0.00           C
ATOM   4292  HB1 ARG A 271     107.420 114.260  78.340  1.00  0.00           H
ATOM   4293  HB2 ARG A 271     108.770 113.240  77.890  1.00  0.00           H
ATOM   4294  CG  ARG A 271     106.910 112.200  78.040  1.00  0.00           C
ATOM   4295  HG1 ARG A 271     107.460 111.380  77.580  1.00  0.00           H
ATOM   4296  HG2 ARG A 271     105.920 112.300  77.600  1.00  0.00           H
ATOM   4297  CD  ARG A 271     106.870 111.950  79.550  1.00  0.00           C
ATOM   4298  HD1 ARG A 271     107.930 111.880  79.790  1.00  0.00           H
ATOM   4299  HD2 ARG A 271     106.350 111.020  79.760  1.00  0.00           H
ATOM   4300  NE  ARG A 271     106.300 113.080  80.270  1.00  0.00           N
ATOM   4301  HE  ARG A 271     106.830 113.690  80.870  1.00  0.00           H
ATOM   4302  CZ  ARG A 271     105.020 113.460  80.150  1.00  0.00           C
ATOM   4303  NH1 ARG A 271     104.170 112.750  79.400  1.00  0.00           N
ATOM   4304 1HH1 ARG A 271     104.380 111.890  78.900  1.00  0.00           H
ATOM   4305 2HH1 ARG A 271     103.280 113.230  79.340  1.00  0.00           H
ATOM   4306  NH2 ARG A 271     104.510 114.590  80.680  1.00  0.00           N
ATOM   4307 1HH2 ARG A 271     105.120 115.280  81.100  1.00  0.00           H
ATOM   4308 2HH2 ARG A 271     103.530 114.790  80.550  1.00  0.00           H
ATOM   4309  C   ARG A 271     106.300 114.580  75.940  1.00  0.00           C
ATOM   4310  O   ARG A 271     106.220 115.790  76.160  1.00  0.00           O
ATOM   4311  N   GLU A 272     105.230 113.930  75.490  1.00  0.00           N
ATOM   4312  H   GLU A 272     105.230 112.930  75.580  1.00  0.00           H
ATOM   4313  CA  GLU A 272     103.920 114.540  75.320  1.00  0.00           C
ATOM   4314  HA  GLU A 272     104.000 115.550  75.720  1.00  0.00           H
ATOM   4315  CB  GLU A 272     103.590 114.670  73.840  1.00  0.00           C
ATOM   4316  HB1 GLU A 272     104.500 115.060  73.390  1.00  0.00           H
ATOM   4317  HB2 GLU A 272     102.660 115.230  73.720  1.00  0.00           H
ATOM   4318  CG  GLU A 272     103.280 113.360  73.120  1.00  0.00           C
ATOM   4319  HG1 GLU A 272     102.290 113.100  73.470  1.00  0.00           H
ATOM   4320  HG2 GLU A 272     103.960 112.590  73.480  1.00  0.00           H
ATOM   4321  CD  GLU A 272     103.460 113.630  71.630  1.00  0.00           C
ATOM   4322  OE1 GLU A 272     102.520 114.040  70.920  1.00  0.00           O
ATOM   4323  OE2 GLU A 272     104.580 113.550  71.070  1.00  0.00           O
ATOM   4324  C   GLU A 272     102.800 113.820  76.060  1.00  0.00           C
ATOM   4325  O   GLU A 272     102.830 112.600  76.230  1.00  0.00           O
ATOM   4326  N   ASP A 273     101.740 114.540  76.420  1.00  0.00           N
ATOM   4327  H   ASP A 273     101.650 115.550  76.330  1.00  0.00           H
ATOM   4328  CA  ASP A 273     100.570 113.850  76.910  1.00  0.00           C
ATOM   4329  HA  ASP A 273     100.470 112.990  76.240  1.00  0.00           H
ATOM   4330  CB  ASP A 273     100.690 113.430  78.370  1.00  0.00           C
ATOM   4331  HB1 ASP A 273     101.500 112.710  78.470  1.00  0.00           H
ATOM   4332  HB2 ASP A 273      99.810 112.850  78.660  1.00  0.00           H
ATOM   4333  CG  ASP A 273     100.830 114.620  79.320  1.00  0.00           C
ATOM   4334  OD1 ASP A 273      99.790 115.140  79.780  1.00  0.00           O
ATOM   4335  OD2 ASP A 273     101.990 114.930  79.650  1.00  0.00           O
ATOM   4336  C   ASP A 273      99.330 114.690  76.640  1.00  0.00           C
ATOM   4337  O   ASP A 273      99.280 115.920  76.560  1.00  0.00           O
ATOM   4338  N   LYS A 274      98.220 113.960  76.600  1.00  0.00           N
ATOM   4339  H   LYS A 274      98.340 112.960  76.610  1.00  0.00           H
ATOM   4340  CA  LYS A 274      96.920 114.510  76.260  1.00  0.00           C
ATOM   4341  HA  LYS A 274      96.920 115.530  76.670  1.00  0.00           H
ATOM   4342  CB  LYS A 274      96.730 114.540  74.750  1.00  0.00           C
ATOM   4343  HB1 LYS A 274      97.040 113.610  74.270  1.00  0.00           H
ATOM   4344  HB2 LYS A 274      97.320 115.430  74.540  1.00  0.00           H
ATOM   4345  CG  LYS A 274      95.290 114.800  74.320  1.00  0.00           C
ATOM   4346  HG1 LYS A 274      94.950 115.700  74.840  1.00  0.00           H
ATOM   4347  HG2 LYS A 274      94.670 113.930  74.510  1.00  0.00           H
ATOM   4348  CD  LYS A 274      95.320 115.050  72.810  1.00  0.00           C
ATOM   4349  HD1 LYS A 274      95.680 114.110  72.400  1.00  0.00           H
ATOM   4350  HD2 LYS A 274      96.070 115.800  72.560  1.00  0.00           H
ATOM   4351  CE  LYS A 274      93.970 115.300  72.150  1.00  0.00           C
ATOM   4352  HE1 LYS A 274      93.270 115.940  72.690  1.00  0.00           H
ATOM   4353  HE2 LYS A 274      93.290 114.450  72.240  1.00  0.00           H
ATOM   4354  NZ  LYS A 274      94.180 115.750  70.760  1.00  0.00           N
ATOM   4355  HZ1 LYS A 274      95.030 115.490  70.290  1.00  0.00           H
ATOM   4356  HZ2 LYS A 274      93.500 115.430  70.090  1.00  0.00           H
ATOM   4357  HZ3 LYS A 274      94.060 116.760  70.730  1.00  0.00           H
ATOM   4358  C   LYS A 274      95.800 113.670  76.850  1.00  0.00           C
ATOM   4359  O   LYS A 274      95.930 112.470  76.610  1.00  0.00           O
ATOM   4360  N   PRO A 275      94.670 114.160  77.370  1.00  0.00           N
ATOM   4361  CD  PRO A 275      94.460 115.550  77.750  1.00  0.00           C
ATOM   4362  HD1 PRO A 275      93.820 115.970  76.970  1.00  0.00           H
ATOM   4363  HD2 PRO A 275      95.330 116.130  78.050  1.00  0.00           H
ATOM   4364  CG  PRO A 275      93.530 115.500  78.960  1.00  0.00           C
ATOM   4365  HG1 PRO A 275      92.880 116.350  79.130  1.00  0.00           H
ATOM   4366  HG2 PRO A 275      94.000 115.340  79.930  1.00  0.00           H
ATOM   4367  CB  PRO A 275      92.610 114.340  78.570  1.00  0.00           C
ATOM   4368  HB1 PRO A 275      91.940 114.710  77.790  1.00  0.00           H
ATOM   4369  HB2 PRO A 275      92.070 113.930  79.420  1.00  0.00           H
ATOM   4370  CA  PRO A 275      93.610 113.370  77.950  1.00  0.00           C
ATOM   4371  HA  PRO A 275      93.940 112.770  78.800  1.00  0.00           H
ATOM   4372  C   PRO A 275      92.830 112.400  77.070  1.00  0.00           C
ATOM   4373  O   PRO A 275      92.700 112.740  75.890  1.00  0.00           O
ATOM   4374  N   THR A 276      92.170 111.380  77.630  1.00  0.00           N
ATOM   4375  H   THR A 276      92.380 111.080  78.570  1.00  0.00           H
ATOM   4376  CA  THR A 276      91.340 110.500  76.830  1.00  0.00           C
ATOM   4377  HA  THR A 276      90.830 111.170  76.150  1.00  0.00           H
ATOM   4378  CB  THR A 276      92.170 109.600  75.920  1.00  0.00           C
ATOM   4379  HB  THR A 276      92.680 110.350  75.320  1.00  0.00           H
ATOM   4380  CG2 THR A 276      93.280 108.720  76.480  1.00  0.00           C
ATOM   4381 1HG2 THR A 276      93.990 108.400  75.710  1.00  0.00           H
ATOM   4382 2HG2 THR A 276      93.860 109.240  77.250  1.00  0.00           H
ATOM   4383 3HG2 THR A 276      92.730 107.860  76.850  1.00  0.00           H
ATOM   4384  OG1 THR A 276      91.500 108.790  74.980  1.00  0.00           O
ATOM   4385  HG1 THR A 276      91.160 109.310  74.250  1.00  0.00           H
ATOM   4386  C   THR A 276      90.460 109.660  77.750  1.00  0.00           C
ATOM   4387  O   THR A 276      90.720 109.490  78.940  1.00  0.00           O
ATOM   4388  N   THR A 277      89.470 108.970  77.170  1.00  0.00           N
ATOM   4389  H   THR A 277      89.370 109.000  76.170  1.00  0.00           H
ATOM   4390  CA  THR A 277      88.600 108.010  77.820  1.00  0.00           C
ATOM   4391  HA  THR A 277      89.120 107.520  78.650  1.00  0.00           H
ATOM   4392  CB  THR A 277      87.340 108.690  78.350  1.00  0.00           C
ATOM   4393  HB  THR A 277      86.690 107.970  78.840  1.00  0.00           H
ATOM   4394  CG2 THR A 277      87.590 109.770  79.400  1.00  0.00           C
ATOM   4395 1HG2 THR A 277      88.140 110.570  78.910  1.00  0.00           H
ATOM   4396 2HG2 THR A 277      86.700 110.210  79.830  1.00  0.00           H
ATOM   4397 3HG2 THR A 277      88.120 109.380  80.270  1.00  0.00           H
ATOM   4398  OG1 THR A 277      86.700 109.380  77.300  1.00  0.00           O
ATOM   4399  HG1 THR A 277      85.900 109.670  77.740  1.00  0.00           H
ATOM   4400  C   THR A 277      88.090 106.890  76.920  1.00  0.00           C
ATOM   4401  O   THR A 277      88.090 106.920  75.690  1.00  0.00           O
ATOM   4402  N   SER A 278      87.580 105.830  77.550  1.00  0.00           N
ATOM   4403  H   SER A 278      87.740 105.870  78.540  1.00  0.00           H
ATOM   4404  CA  SER A 278      86.920 104.660  77.000  1.00  0.00           C
ATOM   4405  HA  SER A 278      86.800 104.730  75.920  1.00  0.00           H
ATOM   4406  CB  SER A 278      87.950 103.580  77.280  1.00  0.00           C
ATOM   4407  HB1 SER A 278      87.350 102.670  77.280  1.00  0.00           H
ATOM   4408  HB2 SER A 278      88.370 103.840  78.260  1.00  0.00           H
ATOM   4409  OG  SER A 278      89.070 103.680  76.430  1.00  0.00           O
ATOM   4410  HG  SER A 278      88.840 103.240  75.600  1.00  0.00           H
ATOM   4411  C   SER A 278      85.660 104.350  77.800  1.00  0.00           C
ATOM   4412  O   SER A 278      85.640 104.400  79.020  1.00  0.00           O
ATOM   4413  N   LYS A 279      84.550 104.060  77.110  1.00  0.00           N
ATOM   4414  H   LYS A 279      84.580 103.980  76.110  1.00  0.00           H
ATOM   4415  CA  LYS A 279      83.240 103.660  77.580  1.00  0.00           C
ATOM   4416  HA  LYS A 279      82.960 104.260  78.450  1.00  0.00           H
ATOM   4417  CB  LYS A 279      82.150 103.940  76.540  1.00  0.00           C
ATOM   4418  HB1 LYS A 279      81.270 103.360  76.790  1.00  0.00           H
ATOM   4419  HB2 LYS A 279      82.500 103.590  75.570  1.00  0.00           H
ATOM   4420  CG  LYS A 279      81.810 105.420  76.450  1.00  0.00           C
ATOM   4421  HG1 LYS A 279      82.670 106.040  76.230  1.00  0.00           H
ATOM   4422  HG2 LYS A 279      81.350 105.710  77.400  1.00  0.00           H
ATOM   4423  CD  LYS A 279      80.730 105.600  75.380  1.00  0.00           C
ATOM   4424  HD1 LYS A 279      79.870 105.020  75.700  1.00  0.00           H
ATOM   4425  HD2 LYS A 279      81.090 105.350  74.380  1.00  0.00           H
ATOM   4426  CE  LYS A 279      80.320 107.070  75.410  1.00  0.00           C
ATOM   4427  HE1 LYS A 279      81.290 107.570  75.360  1.00  0.00           H
ATOM   4428  HE2 LYS A 279      79.910 107.310  76.390  1.00  0.00           H
ATOM   4429  NZ  LYS A 279      79.450 107.430  74.280  1.00  0.00           N
ATOM   4430  HZ1 LYS A 279      79.900 107.460  73.380  1.00  0.00           H
ATOM   4431  HZ2 LYS A 279      78.650 106.820  74.200  1.00  0.00           H
ATOM   4432  HZ3 LYS A 279      79.040 108.350  74.420  1.00  0.00           H
ATOM   4433  C   LYS A 279      83.210 102.210  78.040  1.00  0.00           C
ATOM   4434  O   LYS A 279      83.960 101.390  77.520  1.00  0.00           O
ATOM   4435  N   PRO A 280      82.340 101.920  79.000  1.00  0.00           N
ATOM   4436  CD  PRO A 280      81.480 102.830  79.740  1.00  0.00           C
ATOM   4437  HD1 PRO A 280      80.830 103.260  78.980  1.00  0.00           H
ATOM   4438  HD2 PRO A 280      82.080 103.500  80.350  1.00  0.00           H
ATOM   4439  CG  PRO A 280      80.530 102.010  80.610  1.00  0.00           C
ATOM   4440  HG1 PRO A 280      79.650 101.740  80.030  1.00  0.00           H
ATOM   4441  HG2 PRO A 280      80.240 102.550  81.510  1.00  0.00           H
ATOM   4442  CB  PRO A 280      81.410 100.780  80.820  1.00  0.00           C
ATOM   4443  HB1 PRO A 280      80.750 100.010  81.210  1.00  0.00           H
ATOM   4444  HB2 PRO A 280      82.130 100.960  81.610  1.00  0.00           H
ATOM   4445  CA  PRO A 280      82.250 100.580  79.570  1.00  0.00           C
ATOM   4446  HA  PRO A 280      83.260 100.190  79.730  1.00  0.00           H
ATOM   4447  C   PRO A 280      81.560  99.620  78.610  1.00  0.00           C
ATOM   4448  O   PRO A 280      80.880  99.950  77.650  1.00  0.00           O
ATOM   4449  N   GLY A 281      81.580  98.340  78.980  1.00  0.00           N
ATOM   4450  H   GLY A 281      82.050  98.130  79.850  1.00  0.00           H
ATOM   4451  CA  GLY A 281      80.810  97.300  78.320  1.00  0.00           C
ATOM   4452  HA1 GLY A 281      81.080  96.260  78.530  1.00  0.00           H
ATOM   4453  HA2 GLY A 281      80.930  97.330  77.240  1.00  0.00           H
ATOM   4454  C   GLY A 281      79.320  97.490  78.550  1.00  0.00           C
ATOM   4455  O   GLY A 281      78.850  98.480  79.090  1.00  0.00           O
ATOM   4456  N   ALA A 282      78.520  96.490  78.160  1.00  0.00           N
ATOM   4457  H   ALA A 282      79.010  95.670  77.840  1.00  0.00           H
ATOM   4458  CA  ALA A 282      77.080  96.330  78.290  1.00  0.00           C
ATOM   4459  HA  ALA A 282      76.740  97.270  78.730  1.00  0.00           H
ATOM   4460  CB  ALA A 282      76.540  96.210  76.870  1.00  0.00           C
ATOM   4461  HB1 ALA A 282      76.940  95.300  76.420  1.00  0.00           H
ATOM   4462  HB2 ALA A 282      75.460  96.060  76.790  1.00  0.00           H
ATOM   4463  HB3 ALA A 282      76.740  97.150  76.340  1.00  0.00           H
ATOM   4464  C   ALA A 282      76.630  95.200  79.200  1.00  0.00           C
ATOM   4465  O   ALA A 282      77.490  94.460  79.660  1.00  0.00           O
ATOM   4466  N   PRO A 283      75.370  95.080  79.620  1.00  0.00           N
ATOM   4467  CD  PRO A 283      74.200  95.920  79.420  1.00  0.00           C
ATOM   4468  HD1 PRO A 283      73.920  96.000  78.370  1.00  0.00           H
ATOM   4469  HD2 PRO A 283      74.360  96.950  79.730  1.00  0.00           H
ATOM   4470  CG  PRO A 283      73.070  95.360  80.280  1.00  0.00           C
ATOM   4471  HG1 PRO A 283      72.500  94.710  79.620  1.00  0.00           H
ATOM   4472  HG2 PRO A 283      72.440  96.150  80.690  1.00  0.00           H
ATOM   4473  CB  PRO A 283      73.770  94.450  81.280  1.00  0.00           C
ATOM   4474  HB1 PRO A 283      73.120  93.620  81.560  1.00  0.00           H
ATOM   4475  HB2 PRO A 283      74.140  95.020  82.130  1.00  0.00           H
ATOM   4476  CA  PRO A 283      74.960  93.960  80.440  1.00  0.00           C
ATOM   4477  HA  PRO A 283      75.650  93.780  81.260  1.00  0.00           H
ATOM   4478  C   PRO A 283      74.620  92.650  79.730  1.00  0.00           C
ATOM   4479  O   PRO A 283      74.810  92.670  78.510  1.00  0.00           O
ATOM   4480  N   PHE A 284      74.290  91.520  80.350  1.00  0.00           N
ATOM   4481  H   PHE A 284      74.040  91.410  81.320  1.00  0.00           H
ATOM   4482  CA  PHE A 284      74.230  90.230  79.700  1.00  0.00           C
ATOM   4483  HA  PHE A 284      74.850  90.260  78.800  1.00  0.00           H
ATOM   4484  CB  PHE A 284      74.970  89.170  80.530  1.00  0.00           C
ATOM   4485  HB1 PHE A 284      74.600  88.220  80.160  1.00  0.00           H
ATOM   4486  HB2 PHE A 284      74.490  89.240  81.510  1.00  0.00           H
ATOM   4487  CG  PHE A 284      76.470  89.230  80.640  1.00  0.00           C
ATOM   4488  CD1 PHE A 284      77.210  88.750  79.550  1.00  0.00           C
ATOM   4489  HD1 PHE A 284      76.690  88.500  78.630  1.00  0.00           H
ATOM   4490  CE1 PHE A 284      78.590  88.580  79.710  1.00  0.00           C
ATOM   4491  HE1 PHE A 284      79.080  88.030  78.920  1.00  0.00           H
ATOM   4492  CZ  PHE A 284      79.240  88.830  80.920  1.00  0.00           C
ATOM   4493  HZ  PHE A 284      80.290  88.550  80.910  1.00  0.00           H
ATOM   4494  CE2 PHE A 284      78.480  89.340  81.970  1.00  0.00           C
ATOM   4495  HE2 PHE A 284      79.030  89.600  82.870  1.00  0.00           H
ATOM   4496  CD2 PHE A 284      77.120  89.610  81.820  1.00  0.00           C
ATOM   4497  HD2 PHE A 284      76.500  90.050  82.590  1.00  0.00           H
ATOM   4498  C   PHE A 284      72.930  89.710  79.110  1.00  0.00           C
ATOM   4499  O   PHE A 284      71.850  89.910  79.680  1.00  0.00           O
ATOM   4500  N   ILE A 285      73.090  88.880  78.080  1.00  0.00           N
ATOM   4501  H   ILE A 285      73.970  88.920  77.600  1.00  0.00           H
ATOM   4502  CA  ILE A 285      72.090  88.070  77.400  1.00  0.00           C
ATOM   4503  HA  ILE A 285      71.150  87.900  77.920  1.00  0.00           H
ATOM   4504  CB  ILE A 285      71.720  88.610  76.020  1.00  0.00           C
ATOM   4505  HB  ILE A 285      71.120  87.890  75.470  1.00  0.00           H
ATOM   4506  CG2 ILE A 285      70.740  89.760  76.240  1.00  0.00           C
ATOM   4507 1HG2 ILE A 285      70.470  90.270  75.320  1.00  0.00           H
ATOM   4508 2HG2 ILE A 285      69.900  89.480  76.880  1.00  0.00           H
ATOM   4509 3HG2 ILE A 285      71.310  90.490  76.810  1.00  0.00           H
ATOM   4510  CG1 ILE A 285      72.870  88.990  75.090  1.00  0.00           C
ATOM   4511 1HG1 ILE A 285      73.510  88.110  75.020  1.00  0.00           H
ATOM   4512 2HG1 ILE A 285      73.440  89.830  75.470  1.00  0.00           H
ATOM   4513  CD  ILE A 285      72.460  89.450  73.690  1.00  0.00           C
ATOM   4514  HD1 ILE A 285      72.420  90.530  73.770  1.00  0.00           H
ATOM   4515  HD2 ILE A 285      73.210  89.100  72.980  1.00  0.00           H
ATOM   4516  HD3 ILE A 285      71.560  88.920  73.390  1.00  0.00           H
ATOM   4517  C   ILE A 285      72.680  86.690  77.150  1.00  0.00           C
ATOM   4518  O   ILE A 285      73.850  86.420  77.430  1.00  0.00           O
ATOM   4519  N   THR A 286      71.810  85.730  76.800  1.00  0.00           N
ATOM   4520  H   THR A 286      70.840  85.950  76.660  1.00  0.00           H
ATOM   4521  CA  THR A 286      72.220  84.340  76.740  1.00  0.00           C
ATOM   4522  HA  THR A 286      72.510  84.080  77.760  1.00  0.00           H
ATOM   4523  CB  THR A 286      71.020  83.460  76.430  1.00  0.00           C
ATOM   4524  HB  THR A 286      70.740  83.540  75.380  1.00  0.00           H
ATOM   4525  CG2 THR A 286      71.280  82.010  76.840  1.00  0.00           C
ATOM   4526 1HG2 THR A 286      70.480  81.350  76.500  1.00  0.00           H
ATOM   4527 2HG2 THR A 286      72.140  81.550  76.360  1.00  0.00           H
ATOM   4528 3HG2 THR A 286      71.400  82.070  77.920  1.00  0.00           H
ATOM   4529  OG1 THR A 286      69.830  83.940  77.010  1.00  0.00           O
ATOM   4530  HG1 THR A 286      69.910  83.500  77.870  1.00  0.00           H
ATOM   4531  C   THR A 286      73.450  84.010  75.910  1.00  0.00           C
ATOM   4532  O   THR A 286      74.310  83.360  76.480  1.00  0.00           O
ATOM   4533  N   SER A 287      73.570  84.500  74.670  1.00  0.00           N
ATOM   4534  H   SER A 287      72.760  84.940  74.250  1.00  0.00           H
ATOM   4535  CA  SER A 287      74.670  84.250  73.770  1.00  0.00           C
ATOM   4536  HA  SER A 287      74.880  83.180  73.840  1.00  0.00           H
ATOM   4537  CB  SER A 287      74.330  84.550  72.310  1.00  0.00           C
ATOM   4538  HB1 SER A 287      75.220  84.280  71.760  1.00  0.00           H
ATOM   4539  HB2 SER A 287      74.160  85.620  72.200  1.00  0.00           H
ATOM   4540  OG  SER A 287      73.260  83.770  71.810  1.00  0.00           O
ATOM   4541  HG  SER A 287      73.320  83.620  70.870  1.00  0.00           H
ATOM   4542  C   SER A 287      75.930  85.000  74.180  1.00  0.00           C
ATOM   4543  O   SER A 287      77.040  84.470  74.140  1.00  0.00           O
ATOM   4544  N   THR A 288      75.800  86.230  74.680  1.00  0.00           N
ATOM   4545  H   THR A 288      74.950  86.790  74.660  1.00  0.00           H
ATOM   4546  CA  THR A 288      76.970  86.910  75.190  1.00  0.00           C
ATOM   4547  HA  THR A 288      77.840  86.810  74.520  1.00  0.00           H
ATOM   4548  CB  THR A 288      76.720  88.420  75.200  1.00  0.00           C
ATOM   4549  HB  THR A 288      77.690  88.820  75.490  1.00  0.00           H
ATOM   4550  CG2 THR A 288      76.390  89.040  73.850  1.00  0.00           C
ATOM   4551 1HG2 THR A 288      76.620  90.100  73.970  1.00  0.00           H
ATOM   4552 2HG2 THR A 288      77.030  88.680  73.040  1.00  0.00           H
ATOM   4553 3HG2 THR A 288      75.370  88.750  73.600  1.00  0.00           H
ATOM   4554  OG1 THR A 288      75.810  88.950  76.140  1.00  0.00           O
ATOM   4555  HG1 THR A 288      75.860  89.910  76.090  1.00  0.00           H
ATOM   4556  C   THR A 288      77.480  86.380  76.520  1.00  0.00           C
ATOM   4557  O   THR A 288      78.700  86.400  76.660  1.00  0.00           O
ATOM   4558  N   LEU A 289      76.700  85.670  77.330  1.00  0.00           N
ATOM   4559  H   LEU A 289      75.700  85.780  77.260  1.00  0.00           H
ATOM   4560  CA  LEU A 289      77.190  85.040  78.550  1.00  0.00           C
ATOM   4561  HA  LEU A 289      77.730  85.790  79.120  1.00  0.00           H
ATOM   4562  CB  LEU A 289      75.930  84.680  79.340  1.00  0.00           C
ATOM   4563  HB1 LEU A 289      75.300  84.140  78.650  1.00  0.00           H
ATOM   4564  HB2 LEU A 289      75.350  85.550  79.660  1.00  0.00           H
ATOM   4565  CG  LEU A 289      76.290  83.850  80.570  1.00  0.00           C
ATOM   4566  HG  LEU A 289      76.700  82.900  80.230  1.00  0.00           H
ATOM   4567  CD1 LEU A 289      77.220  84.610  81.500  1.00  0.00           C
ATOM   4568 1HD1 LEU A 289      78.200  84.750  81.030  1.00  0.00           H
ATOM   4569 2HD1 LEU A 289      76.760  85.510  81.900  1.00  0.00           H
ATOM   4570 3HD1 LEU A 289      77.430  84.030  82.400  1.00  0.00           H
ATOM   4571  CD2 LEU A 289      75.020  83.430  81.310  1.00  0.00           C
ATOM   4572 1HD2 LEU A 289      74.350  82.830  80.690  1.00  0.00           H
ATOM   4573 2HD2 LEU A 289      75.290  82.860  82.200  1.00  0.00           H
ATOM   4574 3HD2 LEU A 289      74.570  84.350  81.690  1.00  0.00           H
ATOM   4575  C   LEU A 289      78.140  83.880  78.290  1.00  0.00           C
ATOM   4576  O   LEU A 289      79.150  83.790  78.980  1.00  0.00           O
ATOM   4577  N   GLN A 290      77.820  83.040  77.300  1.00  0.00           N
ATOM   4578  H   GLN A 290      76.870  83.150  76.990  1.00  0.00           H
ATOM   4579  CA  GLN A 290      78.600  81.990  76.670  1.00  0.00           C
ATOM   4580  HA  GLN A 290      78.930  81.250  77.390  1.00  0.00           H
ATOM   4581  CB  GLN A 290      77.810  81.200  75.630  1.00  0.00           C
ATOM   4582  HB1 GLN A 290      78.410  80.470  75.090  1.00  0.00           H
ATOM   4583  HB2 GLN A 290      77.440  81.930  74.910  1.00  0.00           H
ATOM   4584  CG  GLN A 290      76.540  80.670  76.290  1.00  0.00           C
ATOM   4585  HG1 GLN A 290      76.050  81.470  76.850  1.00  0.00           H
ATOM   4586  HG2 GLN A 290      76.770  79.820  76.920  1.00  0.00           H
ATOM   4587  CD  GLN A 290      75.500  80.230  75.270  1.00  0.00           C
ATOM   4588  OE1 GLN A 290      75.590  79.190  74.630  1.00  0.00           O
ATOM   4589  NE2 GLN A 290      74.500  81.090  75.030  1.00  0.00           N
ATOM   4590 1HE2 GLN A 290      74.570  81.950  75.560  1.00  0.00           H
ATOM   4591 2HE2 GLN A 290      73.840  80.840  74.310  1.00  0.00           H
ATOM   4592  C   GLN A 290      79.860  82.610  76.090  1.00  0.00           C
ATOM   4593  O   GLN A 290      80.950  82.180  76.470  1.00  0.00           O
ATOM   4594  N   GLN A 291      79.800  83.570  75.170  1.00  0.00           N
ATOM   4595  H   GLN A 291      78.880  83.730  74.770  1.00  0.00           H
ATOM   4596  CA  GLN A 291      80.970  84.220  74.610  1.00  0.00           C
ATOM   4597  HA  GLN A 291      81.530  83.500  74.020  1.00  0.00           H
ATOM   4598  CB  GLN A 291      80.460  85.280  73.640  1.00  0.00           C
ATOM   4599  HB1 GLN A 291      81.310  85.940  73.430  1.00  0.00           H
ATOM   4600  HB2 GLN A 291      79.700  85.850  74.180  1.00  0.00           H
ATOM   4601  CG  GLN A 291      79.910  84.660  72.360  1.00  0.00           C
ATOM   4602  HG1 GLN A 291      79.400  85.450  71.810  1.00  0.00           H
ATOM   4603  HG2 GLN A 291      79.240  83.840  72.620  1.00  0.00           H
ATOM   4604  CD  GLN A 291      81.000  84.140  71.430  1.00  0.00           C
ATOM   4605  OE1 GLN A 291      81.920  84.850  71.040  1.00  0.00           O
ATOM   4606  NE2 GLN A 291      80.940  82.910  70.920  1.00  0.00           N
ATOM   4607 1HE2 GLN A 291      80.000  82.540  70.970  1.00  0.00           H
ATOM   4608 2HE2 GLN A 291      81.570  82.710  70.150  1.00  0.00           H
ATOM   4609  C   GLN A 291      81.860  84.900  75.650  1.00  0.00           C
ATOM   4610  O   GLN A 291      83.000  85.210  75.310  1.00  0.00           O
ATOM   4611  N   ALA A 292      81.390  85.170  76.870  1.00  0.00           N
ATOM   4612  H   ALA A 292      80.400  85.110  77.080  1.00  0.00           H
ATOM   4613  CA  ALA A 292      82.290  85.650  77.900  1.00  0.00           C
ATOM   4614  HA  ALA A 292      83.030  86.300  77.410  1.00  0.00           H
ATOM   4615  CB  ALA A 292      81.540  86.520  78.910  1.00  0.00           C
ATOM   4616  HB1 ALA A 292      82.140  86.790  79.780  1.00  0.00           H
ATOM   4617  HB2 ALA A 292      81.220  87.430  78.420  1.00  0.00           H
ATOM   4618  HB3 ALA A 292      80.690  85.930  79.270  1.00  0.00           H
ATOM   4619  C   ALA A 292      82.970  84.490  78.600  1.00  0.00           C
ATOM   4620  O   ALA A 292      84.190  84.440  78.720  1.00  0.00           O
ATOM   4621  N   ALA A 293      82.220  83.480  79.060  1.00  0.00           N
ATOM   4622  H   ALA A 293      81.220  83.570  78.930  1.00  0.00           H
ATOM   4623  CA  ALA A 293      82.800  82.340  79.730  1.00  0.00           C
ATOM   4624  HA  ALA A 293      83.510  82.680  80.480  1.00  0.00           H
ATOM   4625  CB  ALA A 293      81.780  81.500  80.490  1.00  0.00           C
ATOM   4626  HB1 ALA A 293      81.000  81.080  79.860  1.00  0.00           H
ATOM   4627  HB2 ALA A 293      82.300  80.830  81.180  1.00  0.00           H
ATOM   4628  HB3 ALA A 293      81.240  82.200  81.130  1.00  0.00           H
ATOM   4629  C   ALA A 293      83.680  81.460  78.860  1.00  0.00           C
ATOM   4630  O   ALA A 293      84.650  80.850  79.310  1.00  0.00           O
ATOM   4631  N   SER A 294      83.620  81.440  77.520  1.00  0.00           N
ATOM   4632  H   SER A 294      82.770  81.830  77.120  1.00  0.00           H
ATOM   4633  CA  SER A 294      84.540  80.660  76.720  1.00  0.00           C
ATOM   4634  HA  SER A 294      84.490  79.640  77.100  1.00  0.00           H
ATOM   4635  CB  SER A 294      84.130  80.650  75.250  1.00  0.00           C
ATOM   4636  HB1 SER A 294      84.950  80.210  74.680  1.00  0.00           H
ATOM   4637  HB2 SER A 294      83.950  81.660  74.890  1.00  0.00           H
ATOM   4638  OG  SER A 294      82.920  79.940  75.140  1.00  0.00           O
ATOM   4639  HG  SER A 294      82.510  80.100  74.280  1.00  0.00           H
ATOM   4640  C   SER A 294      85.960  81.200  76.840  1.00  0.00           C
ATOM   4641  O   SER A 294      86.820  80.430  76.430  1.00  0.00           O
ATOM   4642  N   THR A 295      86.170  82.440  77.290  1.00  0.00           N
ATOM   4643  H   THR A 295      85.410  83.070  77.500  1.00  0.00           H
ATOM   4644  CA  THR A 295      87.470  83.080  77.290  1.00  0.00           C
ATOM   4645  HA  THR A 295      88.280  82.380  77.060  1.00  0.00           H
ATOM   4646  CB  THR A 295      87.490  84.200  76.260  1.00  0.00           C
ATOM   4647  HB  THR A 295      88.360  84.840  76.360  1.00  0.00           H
ATOM   4648  CG2 THR A 295      87.430  83.610  74.860  1.00  0.00           C
ATOM   4649 1HG2 THR A 295      88.170  82.810  74.820  1.00  0.00           H
ATOM   4650 2HG2 THR A 295      86.470  83.130  74.660  1.00  0.00           H
ATOM   4651 3HG2 THR A 295      87.600  84.350  74.070  1.00  0.00           H
ATOM   4652  OG1 THR A 295      86.370  85.070  76.330  1.00  0.00           O
ATOM   4653  HG1 THR A 295      86.490  85.910  75.870  1.00  0.00           H
ATOM   4654  C   THR A 295      87.870  83.690  78.630  1.00  0.00           C
ATOM   4655  O   THR A 295      89.000  84.110  78.870  1.00  0.00           O
ATOM   4656  N   ARG A 296      86.950  83.880  79.570  1.00  0.00           N
ATOM   4657  H   ARG A 296      86.010  83.580  79.350  1.00  0.00           H
ATOM   4658  CA  ARG A 296      87.120  84.360  80.920  1.00  0.00           C
ATOM   4659  HA  ARG A 296      87.920  85.090  81.000  1.00  0.00           H
ATOM   4660  CB  ARG A 296      85.940  85.220  81.400  1.00  0.00           C
ATOM   4661  HB1 ARG A 296      85.930  85.200  82.490  1.00  0.00           H
ATOM   4662  HB2 ARG A 296      85.020  84.750  81.070  1.00  0.00           H
ATOM   4663  CG  ARG A 296      85.970  86.630  80.830  1.00  0.00           C
ATOM   4664  HG1 ARG A 296      84.980  86.970  81.120  1.00  0.00           H
ATOM   4665  HG2 ARG A 296      86.060  86.520  79.740  1.00  0.00           H
ATOM   4666  CD  ARG A 296      87.020  87.560  81.430  1.00  0.00           C
ATOM   4667  HD1 ARG A 296      87.180  87.190  82.440  1.00  0.00           H
ATOM   4668  HD2 ARG A 296      86.610  88.570  81.480  1.00  0.00           H
ATOM   4669  NE  ARG A 296      88.230  87.640  80.610  1.00  0.00           N
ATOM   4670  HE  ARG A 296      88.160  87.660  79.600  1.00  0.00           H
ATOM   4671  CZ  ARG A 296      89.350  88.250  81.010  1.00  0.00           C
ATOM   4672  NH1 ARG A 296      89.610  88.480  82.300  1.00  0.00           N
ATOM   4673 1HH1 ARG A 296      88.910  88.110  82.930  1.00  0.00           H
ATOM   4674 2HH1 ARG A 296      90.530  88.820  82.530  1.00  0.00           H
ATOM   4675  NH2 ARG A 296      90.330  88.540  80.150  1.00  0.00           N
ATOM   4676 1HH2 ARG A 296      90.120  88.360  79.180  1.00  0.00           H
ATOM   4677 2HH2 ARG A 296      91.170  89.030  80.430  1.00  0.00           H
ATOM   4678  C   ARG A 296      87.380  83.250  81.920  1.00  0.00           C
ATOM   4679  O   ARG A 296      88.400  83.310  82.610  1.00  0.00           O
ATOM   4680  N   LEU A 297      86.470  82.270  81.960  1.00  0.00           N
ATOM   4681  H   LEU A 297      85.740  82.380  81.270  1.00  0.00           H
ATOM   4682  CA  LEU A 297      86.480  81.160  82.880  1.00  0.00           C
ATOM   4683  HA  LEU A 297      86.980  81.510  83.780  1.00  0.00           H
ATOM   4684  CB  LEU A 297      85.040  80.910  83.330  1.00  0.00           C
ATOM   4685  HB1 LEU A 297      84.980  80.260  84.200  1.00  0.00           H
ATOM   4686  HB2 LEU A 297      84.550  80.320  82.560  1.00  0.00           H
ATOM   4687  CG  LEU A 297      84.150  82.100  83.670  1.00  0.00           C
ATOM   4688  HG  LEU A 297      83.870  82.560  82.720  1.00  0.00           H
ATOM   4689  CD1 LEU A 297      82.920  81.510  84.350  1.00  0.00           C
ATOM   4690 1HD1 LEU A 297      83.120  81.490  85.420  1.00  0.00           H
ATOM   4691 2HD1 LEU A 297      82.170  82.290  84.170  1.00  0.00           H
ATOM   4692 3HD1 LEU A 297      82.620  80.550  83.940  1.00  0.00           H
ATOM   4693  CD2 LEU A 297      84.750  83.150  84.600  1.00  0.00           C
ATOM   4694 1HD2 LEU A 297      85.160  82.660  85.480  1.00  0.00           H
ATOM   4695 2HD2 LEU A 297      85.590  83.620  84.080  1.00  0.00           H
ATOM   4696 3HD2 LEU A 297      84.030  83.940  84.830  1.00  0.00           H
ATOM   4697  C   LEU A 297      87.020  79.910  82.190  1.00  0.00           C
ATOM   4698  O   LEU A 297      87.400  78.900  82.790  1.00  0.00           O
ATOM   4699  N   GLY A 298      86.800  79.840  80.880  1.00  0.00           N
ATOM   4700  H   GLY A 298      86.610  80.700  80.380  1.00  0.00           H
ATOM   4701  CA  GLY A 298      87.240  78.750  80.030  1.00  0.00           C
ATOM   4702  HA1 GLY A 298      88.180  78.370  80.410  1.00  0.00           H
ATOM   4703  HA2 GLY A 298      87.430  79.050  79.000  1.00  0.00           H
ATOM   4704  C   GLY A 298      86.280  77.570  79.940  1.00  0.00           C
ATOM   4705  O   GLY A 298      86.700  76.420  79.790  1.00  0.00           O
ATOM   4706  N   PHE A 299      84.990  77.850  80.100  1.00  0.00           N
ATOM   4707  H   PHE A 299      84.700  78.820  80.060  1.00  0.00           H
ATOM   4708  CA  PHE A 299      83.960  76.830  80.100  1.00  0.00           C
ATOM   4709  HA  PHE A 299      84.300  75.950  80.660  1.00  0.00           H
ATOM   4710  CB  PHE A 299      82.760  77.280  80.930  1.00  0.00           C
ATOM   4711  HB1 PHE A 299      81.990  76.510  80.830  1.00  0.00           H
ATOM   4712  HB2 PHE A 299      82.380  78.200  80.500  1.00  0.00           H
ATOM   4713  CG  PHE A 299      82.920  77.430  82.420  1.00  0.00           C
ATOM   4714  CD1 PHE A 299      84.160  77.390  83.080  1.00  0.00           C
ATOM   4715  HD1 PHE A 299      85.060  77.140  82.530  1.00  0.00           H
ATOM   4716  CE1 PHE A 299      84.320  77.700  84.430  1.00  0.00           C
ATOM   4717  HE1 PHE A 299      85.320  77.810  84.830  1.00  0.00           H
ATOM   4718  CZ  PHE A 299      83.210  77.920  85.260  1.00  0.00           C
ATOM   4719  HZ  PHE A 299      83.370  78.050  86.320  1.00  0.00           H
ATOM   4720  CE2 PHE A 299      81.970  77.920  84.610  1.00  0.00           C
ATOM   4721  HE2 PHE A 299      81.090  78.150  85.190  1.00  0.00           H
ATOM   4722  CD2 PHE A 299      81.820  77.700  83.240  1.00  0.00           C
ATOM   4723  HD2 PHE A 299      80.850  77.760  82.760  1.00  0.00           H
ATOM   4724  C   PHE A 299      83.520  76.450  78.690  1.00  0.00           C
ATOM   4725  O   PHE A 299      83.450  77.300  77.800  1.00  0.00           O
ATOM   4726  N   GLY A 300      83.180  75.190  78.410  1.00  0.00           N
ATOM   4727  H   GLY A 300      83.290  74.460  79.100  1.00  0.00           H
ATOM   4728  CA  GLY A 300      82.380  74.760  77.280  1.00  0.00           C
ATOM   4729  HA1 GLY A 300      82.390  73.670  77.250  1.00  0.00           H
ATOM   4730  HA2 GLY A 300      82.840  75.080  76.350  1.00  0.00           H
ATOM   4731  C   GLY A 300      80.940  75.260  77.350  1.00  0.00           C
ATOM   4732  O   GLY A 300      80.480  75.530  78.450  1.00  0.00           O
ATOM   4733  N   VAL A 301      80.210  75.290  76.230  1.00  0.00           N
ATOM   4734  H   VAL A 301      80.670  74.860  75.440  1.00  0.00           H
ATOM   4735  CA  VAL A 301      78.910  75.920  76.090  1.00  0.00           C
ATOM   4736  HA  VAL A 301      78.930  76.940  76.460  1.00  0.00           H
ATOM   4737  CB  VAL A 301      78.570  75.950  74.600  1.00  0.00           C
ATOM   4738  HB  VAL A 301      77.550  76.330  74.540  1.00  0.00           H
ATOM   4739  CG1 VAL A 301      79.550  76.900  73.910  1.00  0.00           C
ATOM   4740 1HG1 VAL A 301      79.300  76.910  72.850  1.00  0.00           H
ATOM   4741 2HG1 VAL A 301      79.400  77.920  74.270  1.00  0.00           H
ATOM   4742 3HG1 VAL A 301      80.580  76.550  73.790  1.00  0.00           H
ATOM   4743  CG2 VAL A 301      78.500  74.610  73.880  1.00  0.00           C
ATOM   4744 1HG2 VAL A 301      78.160  74.870  72.880  1.00  0.00           H
ATOM   4745 2HG2 VAL A 301      79.420  74.030  73.790  1.00  0.00           H
ATOM   4746 3HG2 VAL A 301      77.730  74.020  74.370  1.00  0.00           H
ATOM   4747  C   VAL A 301      77.780  75.250  76.860  1.00  0.00           C
ATOM   4748  O   VAL A 301      77.010  75.920  77.550  1.00  0.00           O
ATOM   4749  N   LYS A 302      77.850  73.930  77.030  1.00  0.00           N
ATOM   4750  H   LYS A 302      78.510  73.450  76.440  1.00  0.00           H
ATOM   4751  CA  LYS A 302      76.960  73.190  77.910  1.00  0.00           C
ATOM   4752  HA  LYS A 302      75.960  73.540  77.660  1.00  0.00           H
ATOM   4753  CB  LYS A 302      77.090  71.700  77.630  1.00  0.00           C
ATOM   4754  HB1 LYS A 302      78.010  71.320  78.080  1.00  0.00           H
ATOM   4755  HB2 LYS A 302      77.100  71.510  76.550  1.00  0.00           H
ATOM   4756  CG  LYS A 302      75.950  70.920  78.270  1.00  0.00           C
ATOM   4757  HG1 LYS A 302      75.040  71.090  77.700  1.00  0.00           H
ATOM   4758  HG2 LYS A 302      75.830  71.310  79.290  1.00  0.00           H
ATOM   4759  CD  LYS A 302      76.180  69.420  78.430  1.00  0.00           C
ATOM   4760  HD1 LYS A 302      77.150  69.200  78.860  1.00  0.00           H
ATOM   4761  HD2 LYS A 302      76.180  68.930  77.450  1.00  0.00           H
ATOM   4762  CE  LYS A 302      75.120  68.810  79.340  1.00  0.00           C
ATOM   4763  HE1 LYS A 302      74.220  68.860  78.730  1.00  0.00           H
ATOM   4764  HE2 LYS A 302      74.940  69.310  80.290  1.00  0.00           H
ATOM   4765  NZ  LYS A 302      75.500  67.410  79.610  1.00  0.00           N
ATOM   4766  HZ1 LYS A 302      74.810  66.710  79.350  1.00  0.00           H
ATOM   4767  HZ2 LYS A 302      76.360  67.290  79.100  1.00  0.00           H
ATOM   4768  HZ3 LYS A 302      75.700  67.380  80.590  1.00  0.00           H
ATOM   4769  C   LYS A 302      77.210  73.530  79.380  1.00  0.00           C
ATOM   4770  O   LYS A 302      76.260  73.800  80.110  1.00  0.00           O
ATOM   4771  N   LYS A 303      78.480  73.700  79.740  1.00  0.00           N
ATOM   4772  H   LYS A 303      79.240  73.570  79.080  1.00  0.00           H
ATOM   4773  CA  LYS A 303      78.780  74.080  81.100  1.00  0.00           C
ATOM   4774  HA  LYS A 303      78.250  73.420  81.790  1.00  0.00           H
ATOM   4775  CB  LYS A 303      80.280  74.090  81.390  1.00  0.00           C
ATOM   4776  HB1 LYS A 303      80.770  74.870  80.810  1.00  0.00           H
ATOM   4777  HB2 LYS A 303      80.720  73.160  81.030  1.00  0.00           H
ATOM   4778  CG  LYS A 303      80.660  74.200  82.860  1.00  0.00           C
ATOM   4779  HG1 LYS A 303      80.180  73.450  83.490  1.00  0.00           H
ATOM   4780  HG2 LYS A 303      80.310  75.170  83.220  1.00  0.00           H
ATOM   4781  CD  LYS A 303      82.130  74.050  83.260  1.00  0.00           C
ATOM   4782  HD1 LYS A 303      82.770  74.780  82.770  1.00  0.00           H
ATOM   4783  HD2 LYS A 303      82.460  73.100  82.840  1.00  0.00           H
ATOM   4784  CE  LYS A 303      82.460  74.130  84.750  1.00  0.00           C
ATOM   4785  HE1 LYS A 303      81.890  73.400  85.320  1.00  0.00           H
ATOM   4786  HE2 LYS A 303      82.010  75.070  85.100  1.00  0.00           H
ATOM   4787  NZ  LYS A 303      83.860  74.270  85.170  1.00  0.00           N
ATOM   4788  HZ1 LYS A 303      84.380  73.430  84.980  1.00  0.00           H
ATOM   4789  HZ2 LYS A 303      84.300  75.070  84.720  1.00  0.00           H
ATOM   4790  HZ3 LYS A 303      83.970  74.560  86.130  1.00  0.00           H
ATOM   4791  C   LYS A 303      78.190  75.450  81.370  1.00  0.00           C
ATOM   4792  O   LYS A 303      77.520  75.680  82.370  1.00  0.00           O
ATOM   4793  N   THR A 304      78.410  76.420  80.470  1.00  0.00           N
ATOM   4794  H   THR A 304      79.000  76.210  79.680  1.00  0.00           H
ATOM   4795  CA  THR A 304      77.960  77.780  80.690  1.00  0.00           C
ATOM   4796  HA  THR A 304      78.520  77.990  81.600  1.00  0.00           H
ATOM   4797  CB  THR A 304      78.490  78.630  79.540  1.00  0.00           C
ATOM   4798  HB  THR A 304      77.950  78.340  78.640  1.00  0.00           H
ATOM   4799  CG2 THR A 304      78.260  80.110  79.790  1.00  0.00           C
ATOM   4800 1HG2 THR A 304      78.430  80.480  80.800  1.00  0.00           H
ATOM   4801 2HG2 THR A 304      79.030  80.600  79.180  1.00  0.00           H
ATOM   4802 3HG2 THR A 304      77.200  80.230  79.560  1.00  0.00           H
ATOM   4803  OG1 THR A 304      79.880  78.400  79.430  1.00  0.00           O
ATOM   4804  HG1 THR A 304      80.090  78.580  78.510  1.00  0.00           H
ATOM   4805  C   THR A 304      76.450  77.900  80.810  1.00  0.00           C
ATOM   4806  O   THR A 304      75.830  78.620  81.590  1.00  0.00           O
ATOM   4807  N   MET A 305      75.780  77.150  79.930  1.00  0.00           N
ATOM   4808  H   MET A 305      76.310  76.480  79.400  1.00  0.00           H
ATOM   4809  CA  MET A 305      74.340  77.210  79.790  1.00  0.00           C
ATOM   4810  HA  MET A 305      74.060  78.260  79.860  1.00  0.00           H
ATOM   4811  CB  MET A 305      73.940  76.620  78.440  1.00  0.00           C
ATOM   4812  HB1 MET A 305      74.170  75.560  78.450  1.00  0.00           H
ATOM   4813  HB2 MET A 305      74.540  77.110  77.670  1.00  0.00           H
ATOM   4814  CG  MET A 305      72.440  76.780  78.230  1.00  0.00           C
ATOM   4815  HG1 MET A 305      72.090  77.810  78.230  1.00  0.00           H
ATOM   4816  HG2 MET A 305      71.930  76.160  78.970  1.00  0.00           H
ATOM   4817  SD  MET A 305      72.000  76.040  76.630  1.00  0.00           S
ATOM   4818  CE  MET A 305      72.590  77.420  75.620  1.00  0.00           C
ATOM   4819  HE1 MET A 305      73.680  77.380  75.540  1.00  0.00           H
ATOM   4820  HE2 MET A 305      72.100  77.380  74.650  1.00  0.00           H
ATOM   4821  HE3 MET A 305      72.390  78.440  75.950  1.00  0.00           H
ATOM   4822  C   MET A 305      73.650  76.410  80.880  1.00  0.00           C
ATOM   4823  O   MET A 305      72.650  76.880  81.440  1.00  0.00           O
ATOM   4824  N   MET A 306      74.060  75.210  81.280  1.00  0.00           N
ATOM   4825  H   MET A 306      74.910  74.850  80.870  1.00  0.00           H
ATOM   4826  CA  MET A 306      73.490  74.400  82.330  1.00  0.00           C
ATOM   4827  HA  MET A 306      72.410  74.580  82.300  1.00  0.00           H
ATOM   4828  CB  MET A 306      73.740  72.930  81.970  1.00  0.00           C
ATOM   4829  HB1 MET A 306      73.120  72.280  82.580  1.00  0.00           H
ATOM   4830  HB2 MET A 306      74.790  72.760  82.190  1.00  0.00           H
ATOM   4831  CG  MET A 306      73.370  72.580  80.530  1.00  0.00           C
ATOM   4832  HG1 MET A 306      73.660  71.540  80.380  1.00  0.00           H
ATOM   4833  HG2 MET A 306      73.960  73.150  79.810  1.00  0.00           H
ATOM   4834  SD  MET A 306      71.620  72.620  80.100  1.00  0.00           S
ATOM   4835  CE  MET A 306      70.720  71.900  81.500  1.00  0.00           C
ATOM   4836  HE1 MET A 306      70.970  70.860  81.690  1.00  0.00           H
ATOM   4837  HE2 MET A 306      70.720  72.420  82.460  1.00  0.00           H
ATOM   4838  HE3 MET A 306      69.670  71.970  81.230  1.00  0.00           H
ATOM   4839  C   MET A 306      73.920  74.910  83.700  1.00  0.00           C
ATOM   4840  O   MET A 306      73.180  74.710  84.660  1.00  0.00           O
ATOM   4841  N   MET A 307      75.000  75.680  83.820  1.00  0.00           N
ATOM   4842  H   MET A 307      75.660  75.790  83.060  1.00  0.00           H
ATOM   4843  CA  MET A 307      75.420  76.300  85.060  1.00  0.00           C
ATOM   4844  HA  MET A 307      75.000  75.700  85.870  1.00  0.00           H
ATOM   4845  CB  MET A 307      76.940  76.330  85.130  1.00  0.00           C
ATOM   4846  HB1 MET A 307      77.210  77.160  84.480  1.00  0.00           H
ATOM   4847  HB2 MET A 307      77.330  75.370  84.800  1.00  0.00           H
ATOM   4848  CG  MET A 307      77.490  76.760  86.490  1.00  0.00           C
ATOM   4849  HG1 MET A 307      77.040  76.180  87.290  1.00  0.00           H
ATOM   4850  HG2 MET A 307      77.360  77.830  86.650  1.00  0.00           H
ATOM   4851  SD  MET A 307      79.250  76.330  86.470  1.00  0.00           S
ATOM   4852  CE  MET A 307      79.070  74.590  86.940  1.00  0.00           C
ATOM   4853  HE1 MET A 307      80.040  74.120  87.130  1.00  0.00           H
ATOM   4854  HE2 MET A 307      78.450  74.430  87.820  1.00  0.00           H
ATOM   4855  HE3 MET A 307      78.660  74.000  86.120  1.00  0.00           H
ATOM   4856  C   MET A 307      74.740  77.660  85.230  1.00  0.00           C
ATOM   4857  O   MET A 307      74.240  77.960  86.310  1.00  0.00           O
ATOM   4858  N   ALA A 308      74.490  78.390  84.140  1.00  0.00           N
ATOM   4859  H   ALA A 308      74.960  78.310  83.250  1.00  0.00           H
ATOM   4860  CA  ALA A 308      73.530  79.470  84.180  1.00  0.00           C
ATOM   4861  HA  ALA A 308      73.700  80.160  85.010  1.00  0.00           H
ATOM   4862  CB  ALA A 308      73.710  80.320  82.930  1.00  0.00           C
ATOM   4863  HB1 ALA A 308      73.410  79.630  82.140  1.00  0.00           H
ATOM   4864  HB2 ALA A 308      72.910  81.060  82.970  1.00  0.00           H
ATOM   4865  HB3 ALA A 308      74.730  80.650  82.720  1.00  0.00           H
ATOM   4866  C   ALA A 308      72.120  79.030  84.550  1.00  0.00           C
ATOM   4867  O   ALA A 308      71.540  79.630  85.460  1.00  0.00           O
ATOM   4868  N   GLN A 309      71.650  77.920  83.990  1.00  0.00           N
ATOM   4869  H   GLN A 309      72.250  77.360  83.400  1.00  0.00           H
ATOM   4870  CA  GLN A 309      70.370  77.370  84.390  1.00  0.00           C
ATOM   4871  HA  GLN A 309      69.680  78.190  84.190  1.00  0.00           H
ATOM   4872  CB  GLN A 309      69.890  76.220  83.510  1.00  0.00           C
ATOM   4873  HB1 GLN A 309      70.720  75.500  83.470  1.00  0.00           H
ATOM   4874  HB2 GLN A 309      69.700  76.530  82.490  1.00  0.00           H
ATOM   4875  CG  GLN A 309      68.640  75.460  83.950  1.00  0.00           C
ATOM   4876  HG1 GLN A 309      68.580  75.210  85.010  1.00  0.00           H
ATOM   4877  HG2 GLN A 309      68.600  74.590  83.300  1.00  0.00           H
ATOM   4878  CD  GLN A 309      67.390  76.270  83.650  1.00  0.00           C
ATOM   4879  OE1 GLN A 309      67.370  77.300  82.990  1.00  0.00           O
ATOM   4880  NE2 GLN A 309      66.220  75.950  84.200  1.00  0.00           N
ATOM   4881 1HE2 GLN A 309      66.160  75.200  84.880  1.00  0.00           H
ATOM   4882 2HE2 GLN A 309      65.410  76.500  83.950  1.00  0.00           H
ATOM   4883  C   GLN A 309      70.360  77.080  85.890  1.00  0.00           C
ATOM   4884  O   GLN A 309      69.390  77.530  86.500  1.00  0.00           O
ATOM   4885  N   ARG A 310      71.380  76.450  86.470  1.00  0.00           N
ATOM   4886  H   ARG A 310      72.120  76.180  85.840  1.00  0.00           H
ATOM   4887  CA  ARG A 310      71.360  76.030  87.860  1.00  0.00           C
ATOM   4888  HA  ARG A 310      70.480  75.420  88.050  1.00  0.00           H
ATOM   4889  CB  ARG A 310      72.550  75.120  88.140  1.00  0.00           C
ATOM   4890  HB1 ARG A 310      73.510  75.600  87.940  1.00  0.00           H
ATOM   4891  HB2 ARG A 310      72.470  74.220  87.530  1.00  0.00           H
ATOM   4892  CG  ARG A 310      72.660  74.520  89.540  1.00  0.00           C
ATOM   4893  HG1 ARG A 310      71.650  74.230  89.810  1.00  0.00           H
ATOM   4894  HG2 ARG A 310      73.010  75.370  90.120  1.00  0.00           H
ATOM   4895  CD  ARG A 310      73.600  73.340  89.800  1.00  0.00           C
ATOM   4896  HD1 ARG A 310      73.680  73.180  90.880  1.00  0.00           H
ATOM   4897  HD2 ARG A 310      74.640  73.660  89.730  1.00  0.00           H
ATOM   4898  NE  ARG A 310      73.370  72.150  88.990  1.00  0.00           N
ATOM   4899  HE  ARG A 310      72.430  71.950  88.700  1.00  0.00           H
ATOM   4900  CZ  ARG A 310      74.260  71.380  88.350  1.00  0.00           C
ATOM   4901  NH1 ARG A 310      75.590  71.530  88.460  1.00  0.00           N
ATOM   4902 1HH1 ARG A 310      75.960  72.050  89.250  1.00  0.00           H
ATOM   4903 2HH1 ARG A 310      76.240  71.120  87.810  1.00  0.00           H
ATOM   4904  NH2 ARG A 310      73.890  70.530  87.390  1.00  0.00           N
ATOM   4905 1HH2 ARG A 310      72.920  70.330  87.190  1.00  0.00           H
ATOM   4906 2HH2 ARG A 310      74.590  69.990  86.890  1.00  0.00           H
ATOM   4907  C   ARG A 310      71.390  77.250  88.770  1.00  0.00           C
ATOM   4908  O   ARG A 310      70.630  77.320  89.730  1.00  0.00           O
ATOM   4909  N   LEU A 311      72.110  78.320  88.450  1.00  0.00           N
ATOM   4910  H   LEU A 311      72.870  78.240  87.780  1.00  0.00           H
ATOM   4911  CA  LEU A 311      72.130  79.600  89.130  1.00  0.00           C
ATOM   4912  HA  LEU A 311      72.460  79.440  90.160  1.00  0.00           H
ATOM   4913  CB  LEU A 311      73.020  80.600  88.390  1.00  0.00           C
ATOM   4914  HB1 LEU A 311      72.760  81.580  88.770  1.00  0.00           H
ATOM   4915  HB2 LEU A 311      72.770  80.500  87.340  1.00  0.00           H
ATOM   4916  CG  LEU A 311      74.530  80.440  88.590  1.00  0.00           C
ATOM   4917  HG  LEU A 311      74.910  79.490  88.220  1.00  0.00           H
ATOM   4918  CD1 LEU A 311      75.270  81.550  87.860  1.00  0.00           C
ATOM   4919 1HD1 LEU A 311      76.300  81.690  88.190  1.00  0.00           H
ATOM   4920 2HD1 LEU A 311      75.240  81.240  86.810  1.00  0.00           H
ATOM   4921 3HD1 LEU A 311      74.710  82.490  87.900  1.00  0.00           H
ATOM   4922  CD2 LEU A 311      74.880  80.610  90.060  1.00  0.00           C
ATOM   4923 1HD2 LEU A 311      74.550  79.680  90.540  1.00  0.00           H
ATOM   4924 2HD2 LEU A 311      75.960  80.760  90.110  1.00  0.00           H
ATOM   4925 3HD2 LEU A 311      74.280  81.430  90.470  1.00  0.00           H
ATOM   4926  C   LEU A 311      70.750  80.210  89.300  1.00  0.00           C
ATOM   4927  O   LEU A 311      70.560  80.870  90.330  1.00  0.00           O
ATOM   4928  N   TYR A 312      69.810  80.000  88.380  1.00  0.00           N
ATOM   4929  H   TYR A 312      70.080  79.470  87.560  1.00  0.00           H
ATOM   4930  CA  TYR A 312      68.440  80.470  88.470  1.00  0.00           C
ATOM   4931  HA  TYR A 312      68.440  81.450  88.930  1.00  0.00           H
ATOM   4932  CB  TYR A 312      67.780  80.460  87.090  1.00  0.00           C
ATOM   4933  HB1 TYR A 312      68.260  79.650  86.560  1.00  0.00           H
ATOM   4934  HB2 TYR A 312      68.020  81.390  86.570  1.00  0.00           H
ATOM   4935  CG  TYR A 312      66.290  80.290  86.880  1.00  0.00           C
ATOM   4936  CD1 TYR A 312      65.500  81.410  87.140  1.00  0.00           C
ATOM   4937  HD1 TYR A 312      65.850  82.380  87.460  1.00  0.00           H
ATOM   4938  CE1 TYR A 312      64.120  81.280  86.920  1.00  0.00           C
ATOM   4939  HE1 TYR A 312      63.450  82.100  87.130  1.00  0.00           H
ATOM   4940  CZ  TYR A 312      63.530  80.110  86.410  1.00  0.00           C
ATOM   4941  OH  TYR A 312      62.220  79.980  86.030  1.00  0.00           O
ATOM   4942  HH  TYR A 312      62.050  79.130  85.620  1.00  0.00           H
ATOM   4943  CE2 TYR A 312      64.370  79.020  86.130  1.00  0.00           C
ATOM   4944  HE2 TYR A 312      63.980  78.090  85.750  1.00  0.00           H
ATOM   4945  CD2 TYR A 312      65.730  79.070  86.480  1.00  0.00           C
ATOM   4946  HD2 TYR A 312      66.430  78.250  86.390  1.00  0.00           H
ATOM   4947  C   TYR A 312      67.680  79.550  89.410  1.00  0.00           C
ATOM   4948  O   TYR A 312      66.910  80.030  90.240  1.00  0.00           O
ATOM   4949  N   GLU A 313      67.880  78.230  89.360  1.00  0.00           N
ATOM   4950  H   GLU A 313      68.400  77.870  88.580  1.00  0.00           H
ATOM   4951  CA  GLU A 313      67.080  77.340  90.170  1.00  0.00           C
ATOM   4952  HA  GLU A 313      66.010  77.550  90.090  1.00  0.00           H
ATOM   4953  CB  GLU A 313      67.230  75.880  89.750  1.00  0.00           C
ATOM   4954  HB1 GLU A 313      66.520  75.360  90.380  1.00  0.00           H
ATOM   4955  HB2 GLU A 313      68.220  75.570  90.070  1.00  0.00           H
ATOM   4956  CG  GLU A 313      67.020  75.750  88.240  1.00  0.00           C
ATOM   4957  HG1 GLU A 313      67.690  76.370  87.650  1.00  0.00           H
ATOM   4958  HG2 GLU A 313      66.010  76.110  88.060  1.00  0.00           H
ATOM   4959  CD  GLU A 313      67.100  74.280  87.870  1.00  0.00           C
ATOM   4960  OE1 GLU A 313      67.900  73.460  88.350  1.00  0.00           O
ATOM   4961  OE2 GLU A 313      66.330  73.870  86.970  1.00  0.00           O
ATOM   4962  C   GLU A 313      67.470  77.400  91.640  1.00  0.00           C
ATOM   4963  O   GLU A 313      66.700  77.110  92.550  1.00  0.00           O
ATOM   4964  N   ALA A 314      68.720  77.710  92.000  1.00  0.00           N
ATOM   4965  H   ALA A 314      69.400  77.770  91.260  1.00  0.00           H
ATOM   4966  CA  ALA A 314      69.180  78.060  93.330  1.00  0.00           C
ATOM   4967  HA  ALA A 314      68.720  77.440  94.110  1.00  0.00           H
ATOM   4968  CB  ALA A 314      70.690  77.860  93.370  1.00  0.00           C
ATOM   4969  HB1 ALA A 314      71.030  78.020  94.400  1.00  0.00           H
ATOM   4970  HB2 ALA A 314      71.030  76.900  92.980  1.00  0.00           H
ATOM   4971  HB3 ALA A 314      71.060  78.590  92.660  1.00  0.00           H
ATOM   4972  C   ALA A 314      68.830  79.480  93.770  1.00  0.00           C
ATOM   4973  O   ALA A 314      69.130  79.860  94.890  1.00  0.00           O
ATOM   4974  N   GLY A 315      68.230  80.270  92.880  1.00  0.00           N
ATOM   4975  H   GLY A 315      68.040  79.940  91.940  1.00  0.00           H
ATOM   4976  CA  GLY A 315      67.670  81.580  93.130  1.00  0.00           C
ATOM   4977  HA1 GLY A 315      67.170  81.530  94.100  1.00  0.00           H
ATOM   4978  HA2 GLY A 315      67.000  81.760  92.290  1.00  0.00           H
ATOM   4979  C   GLY A 315      68.580  82.800  93.170  1.00  0.00           C
ATOM   4980  O   GLY A 315      68.310  83.790  93.850  1.00  0.00           O
ATOM   4981  N   TYR A 316      69.760  82.680  92.550  1.00  0.00           N
ATOM   4982  H   TYR A 316      69.990  81.790  92.140  1.00  0.00           H
ATOM   4983  CA  TYR A 316      70.780  83.710  92.570  1.00  0.00           C
ATOM   4984  HA  TYR A 316      70.650  84.390  93.420  1.00  0.00           H
ATOM   4985  CB  TYR A 316      72.160  83.070  92.510  1.00  0.00           C
ATOM   4986  HB1 TYR A 316      72.920  83.850  92.580  1.00  0.00           H
ATOM   4987  HB2 TYR A 316      72.160  82.650  91.500  1.00  0.00           H
ATOM   4988  CG  TYR A 316      72.540  82.050  93.560  1.00  0.00           C
ATOM   4989  CD1 TYR A 316      72.920  80.770  93.150  1.00  0.00           C
ATOM   4990  HD1 TYR A 316      72.910  80.530  92.090  1.00  0.00           H
ATOM   4991  CE1 TYR A 316      73.340  79.850  94.110  1.00  0.00           C
ATOM   4992  HE1 TYR A 316      73.560  78.840  93.800  1.00  0.00           H
ATOM   4993  CZ  TYR A 316      73.450  80.190  95.470  1.00  0.00           C
ATOM   4994  OH  TYR A 316      73.990  79.300  96.350  1.00  0.00           O
ATOM   4995  HH  TYR A 316      73.940  79.610  97.250  1.00  0.00           H
ATOM   4996  CE2 TYR A 316      73.000  81.460  95.880  1.00  0.00           C
ATOM   4997  HE2 TYR A 316      73.180  81.750  96.910  1.00  0.00           H
ATOM   4998  CD2 TYR A 316      72.460  82.330  94.930  1.00  0.00           C
ATOM   4999  HD2 TYR A 316      72.030  83.230  95.320  1.00  0.00           H
ATOM   5000  C   TYR A 316      70.670  84.700  91.420  1.00  0.00           C
ATOM   5001  O   TYR A 316      71.110  85.840  91.570  1.00  0.00           O
ATOM   5002  N   ILE A 317      70.170  84.260  90.270  1.00  0.00           N
ATOM   5003  H   ILE A 317      69.760  83.330  90.270  1.00  0.00           H
ATOM   5004  CA  ILE A 317      69.940  85.070  89.090  1.00  0.00           C
ATOM   5005  HA  ILE A 317      70.170  86.050  89.500  1.00  0.00           H
ATOM   5006  CB  ILE A 317      70.910  84.820  87.940  1.00  0.00           C
ATOM   5007  HB  ILE A 317      70.650  85.530  87.160  1.00  0.00           H
ATOM   5008  CG2 ILE A 317      72.380  85.080  88.290  1.00  0.00           C
ATOM   5009 1HG2 ILE A 317      72.460  86.120  88.580  1.00  0.00           H
ATOM   5010 2HG2 ILE A 317      72.740  84.390  89.050  1.00  0.00           H
ATOM   5011 3HG2 ILE A 317      72.970  84.960  87.380  1.00  0.00           H
ATOM   5012  CG1 ILE A 317      70.760  83.460  87.260  1.00  0.00           C
ATOM   5013 1HG1 ILE A 317      69.700  83.230  87.200  1.00  0.00           H
ATOM   5014 2HG1 ILE A 317      71.200  82.700  87.900  1.00  0.00           H
ATOM   5015  CD  ILE A 317      71.180  83.280  85.810  1.00  0.00           C
ATOM   5016  HD1 ILE A 317      70.630  83.980  85.180  1.00  0.00           H
ATOM   5017  HD2 ILE A 317      72.240  83.450  85.640  1.00  0.00           H
ATOM   5018  HD3 ILE A 317      70.950  82.260  85.510  1.00  0.00           H
ATOM   5019  C   ILE A 317      68.510  85.040  88.570  1.00  0.00           C
ATOM   5020  O   ILE A 317      67.670  84.250  88.990  1.00  0.00           O
ATOM   5021  N   THR A 318      68.120  85.780  87.530  1.00  0.00           N
ATOM   5022  H   THR A 318      68.790  86.480  87.240  1.00  0.00           H
ATOM   5023  CA  THR A 318      66.900  85.570  86.770  1.00  0.00           C
ATOM   5024  HA  THR A 318      66.120  85.190  87.420  1.00  0.00           H
ATOM   5025  CB  THR A 318      66.370  86.840  86.120  1.00  0.00           C
ATOM   5026  HB  THR A 318      65.410  86.670  85.640  1.00  0.00           H
ATOM   5027  CG2 THR A 318      66.290  88.020  87.090  1.00  0.00           C
ATOM   5028 1HG2 THR A 318      65.650  87.820  87.940  1.00  0.00           H
ATOM   5029 2HG2 THR A 318      67.280  88.310  87.440  1.00  0.00           H
ATOM   5030 3HG2 THR A 318      65.850  88.870  86.560  1.00  0.00           H
ATOM   5031  OG1 THR A 318      67.190  87.260  85.050  1.00  0.00           O
ATOM   5032  HG1 THR A 318      66.630  87.720  84.430  1.00  0.00           H
ATOM   5033  C   THR A 318      66.990  84.520  85.660  1.00  0.00           C
ATOM   5034  O   THR A 318      68.070  84.060  85.290  1.00  0.00           O
ATOM   5035  N   TYR A 319      65.830  84.110  85.130  1.00  0.00           N
ATOM   5036  H   TYR A 319      64.980  84.260  85.660  1.00  0.00           H
ATOM   5037  CA  TYR A 319      65.700  83.150  84.060  1.00  0.00           C
ATOM   5038  HA  TYR A 319      66.040  82.180  84.440  1.00  0.00           H
ATOM   5039  CB  TYR A 319      64.250  83.040  83.600  1.00  0.00           C
ATOM   5040  HB1 TYR A 319      64.010  84.030  83.220  1.00  0.00           H
ATOM   5041  HB2 TYR A 319      63.490  82.940  84.370  1.00  0.00           H
ATOM   5042  CG  TYR A 319      63.870  81.900  82.680  1.00  0.00           C
ATOM   5043  CD1 TYR A 319      64.120  80.550  82.930  1.00  0.00           C
ATOM   5044  HD1 TYR A 319      64.530  80.270  83.890  1.00  0.00           H
ATOM   5045  CE1 TYR A 319      64.020  79.610  81.900  1.00  0.00           C
ATOM   5046  HE1 TYR A 319      64.320  78.580  81.990  1.00  0.00           H
ATOM   5047  CZ  TYR A 319      63.540  79.970  80.620  1.00  0.00           C
ATOM   5048  OH  TYR A 319      63.400  79.060  79.620  1.00  0.00           O
ATOM   5049  HH  TYR A 319      63.590  79.480  78.770  1.00  0.00           H
ATOM   5050  CE2 TYR A 319      63.070  81.300  80.500  1.00  0.00           C
ATOM   5051  HE2 TYR A 319      62.580  81.590  79.580  1.00  0.00           H
ATOM   5052  CD2 TYR A 319      63.250  82.280  81.480  1.00  0.00           C
ATOM   5053  HD2 TYR A 319      63.190  83.310  81.190  1.00  0.00           H
ATOM   5054  C   TYR A 319      66.650  83.430  82.910  1.00  0.00           C
ATOM   5055  O   TYR A 319      66.500  84.450  82.240  1.00  0.00           O
ATOM   5056  N   MET A 320      67.530  82.500  82.530  1.00  0.00           N
ATOM   5057  H   MET A 320      67.430  81.620  83.020  1.00  0.00           H
ATOM   5058  CA  MET A 320      68.700  82.750  81.710  1.00  0.00           C
ATOM   5059  HA  MET A 320      69.170  83.710  81.950  1.00  0.00           H
ATOM   5060  CB  MET A 320      69.860  81.820  82.080  1.00  0.00           C
[truncated: 417,599 more chars]
