# Supplementary material for: Unraveling topoisomerase IA gate dynamics in presence of PPEF and its preclinical evaluation against multidrug-resistant pathogens
Source: Commun Biol. 2023 Feb 18;6:195. doi: 10.1038/s42003-023-04412-1 (PMC9938908; doi:10.1038/s42003-023-04412-1)
Supplement: Supplementary file 9 — Supplementary Data 7 [file 42003_2023_4412_MOESM9_ESM.zip › Metadynamic-conformation/TopoIA-dsDNA-PPEF/open.pdb]

REMARK    GENERATED BY TRJCONV
TITLE     Protein in water t= 4122.00000 step= 2061000
REMARK    THIS IS A SIMULATION BOX
CRYST1  159.542  159.542  159.542  90.00  90.00  90.00 P 1           1
MODEL        1
ATOM      1  N   MET A   1      47.850  61.080  95.070  1.00  0.00           N
ATOM      2  H1  MET A   1      47.450  61.960  95.350  1.00  0.00           H
ATOM      3  H2  MET A   1      48.800  60.930  95.400  1.00  0.00           H
ATOM      4  H3  MET A   1      47.880  61.140  94.070  1.00  0.00           H
ATOM      5  CA  MET A   1      47.000  60.000  95.590  1.00  0.00           C
ATOM      6  HA  MET A   1      46.400  59.510  94.820  1.00  0.00           H
ATOM      7  CB  MET A   1      47.790  58.830  96.170  1.00  0.00           C
ATOM      8  HB1 MET A   1      47.170  58.060  96.640  1.00  0.00           H
ATOM      9  HB2 MET A   1      48.360  59.130  97.040  1.00  0.00           H
ATOM     10  CG  MET A   1      48.740  58.100  95.230  1.00  0.00           C
ATOM     11  HG1 MET A   1      48.190  57.570  94.450  1.00  0.00           H
ATOM     12  HG2 MET A   1      49.280  57.350  95.800  1.00  0.00           H
ATOM     13  SD  MET A   1      49.990  59.090  94.380  1.00  0.00           S
ATOM     14  CE  MET A   1      50.690  57.820  93.300  1.00  0.00           C
ATOM     15  HE1 MET A   1      51.280  57.100  93.880  1.00  0.00           H
ATOM     16  HE2 MET A   1      49.910  57.270  92.770  1.00  0.00           H
ATOM     17  HE3 MET A   1      51.300  58.220  92.480  1.00  0.00           H
ATOM     18  C   MET A   1      45.980  60.580  96.560  1.00  0.00           C
ATOM     19  O   MET A   1      46.240  61.560  97.250  1.00  0.00           O
ATOM     20  N   GLY A   2      44.840  59.900  96.710  1.00  0.00           N
ATOM     21  H   GLY A   2      44.780  58.990  96.280  1.00  0.00           H
ATOM     22  CA  GLY A   2      43.870  60.150  97.760  1.00  0.00           C
ATOM     23  HA1 GLY A   2      44.430  60.200  98.700  1.00  0.00           H
ATOM     24  HA2 GLY A   2      43.110  59.380  97.790  1.00  0.00           H
ATOM     25  C   GLY A   2      43.050  61.430  97.680  1.00  0.00           C
ATOM     26  O   GLY A   2      42.140  61.600  98.490  1.00  0.00           O
ATOM     27  N   LYS A   3      43.160  62.250  96.620  1.00  0.00           N
ATOM     28  H   LYS A   3      43.850  62.060  95.910  1.00  0.00           H
ATOM     29  CA  LYS A   3      42.380  63.470  96.500  1.00  0.00           C
ATOM     30  HA  LYS A   3      41.450  63.430  97.050  1.00  0.00           H
ATOM     31  CB  LYS A   3      43.210  64.650  97.000  1.00  0.00           C
ATOM     32  HB1 LYS A   3      42.580  65.540  96.970  1.00  0.00           H
ATOM     33  HB2 LYS A   3      44.060  64.840  96.340  1.00  0.00           H
ATOM     34  CG  LYS A   3      43.810  64.480  98.390  1.00  0.00           C
ATOM     35  HG1 LYS A   3      44.470  63.610  98.450  1.00  0.00           H
ATOM     36  HG2 LYS A   3      43.060  64.350  99.160  1.00  0.00           H
ATOM     37  CD  LYS A   3      44.560  65.780  98.660  1.00  0.00           C
ATOM     38  HD1 LYS A   3      43.850  66.540  98.320  1.00  0.00           H
ATOM     39  HD2 LYS A   3      45.410  65.860  97.970  1.00  0.00           H
ATOM     40  CE  LYS A   3      44.830  65.970 100.150  1.00  0.00           C
ATOM     41  HE1 LYS A   3      45.830  65.580 100.300  1.00  0.00           H
ATOM     42  HE2 LYS A   3      44.170  65.460 100.850  1.00  0.00           H
ATOM     43  NZ  LYS A   3      44.810  67.410 100.470  1.00  0.00           N
ATOM     44  HZ1 LYS A   3      43.930  67.860 100.290  1.00  0.00           H
ATOM     45  HZ2 LYS A   3      45.190  67.670 101.370  1.00  0.00           H
ATOM     46  HZ3 LYS A   3      45.370  67.960  99.850  1.00  0.00           H
ATOM     47  C   LYS A   3      41.920  63.740  95.070  1.00  0.00           C
ATOM     48  O   LYS A   3      42.390  63.160  94.090  1.00  0.00           O
ATOM     49  N   ALA A   4      40.890  64.570  94.930  1.00  0.00           N
ATOM     50  H   ALA A   4      40.440  64.940  95.750  1.00  0.00           H
ATOM     51  CA  ALA A   4      40.310  64.830  93.620  1.00  0.00           C
ATOM     52  HA  ALA A   4      39.990  64.000  93.000  1.00  0.00           H
ATOM     53  CB  ALA A   4      39.040  65.660  93.760  1.00  0.00           C
ATOM     54  HB1 ALA A   4      39.240  66.600  94.280  1.00  0.00           H
ATOM     55  HB2 ALA A   4      38.570  65.880  92.800  1.00  0.00           H
ATOM     56  HB3 ALA A   4      38.420  65.010  94.370  1.00  0.00           H
ATOM     57  C   ALA A   4      41.350  65.530  92.750  1.00  0.00           C
ATOM     58  O   ALA A   4      41.880  66.560  93.160  1.00  0.00           O
ATOM     59  N   LEU A   5      41.540  65.020  91.530  1.00  0.00           N
ATOM     60  H   LEU A   5      41.140  64.110  91.320  1.00  0.00           H
ATOM     61  CA  LEU A   5      42.440  65.570  90.540  1.00  0.00           C
ATOM     62  HA  LEU A   5      43.070  66.310  91.040  1.00  0.00           H
ATOM     63  CB  LEU A   5      43.450  64.530  90.050  1.00  0.00           C
ATOM     64  HB1 LEU A   5      42.980  63.840  89.360  1.00  0.00           H
ATOM     65  HB2 LEU A   5      43.860  63.890  90.830  1.00  0.00           H
ATOM     66  CG  LEU A   5      44.640  65.020  89.230  1.00  0.00           C
ATOM     67  HG  LEU A   5      44.320  65.720  88.460  1.00  0.00           H
ATOM     68  CD1 LEU A   5      45.490  65.800  90.230  1.00  0.00           C
ATOM     69 1HD1 LEU A   5      45.570  65.370  91.220  1.00  0.00           H
ATOM     70 2HD1 LEU A   5      46.510  65.930  89.860  1.00  0.00           H
ATOM     71 3HD1 LEU A   5      45.110  66.800  90.470  1.00  0.00           H
ATOM     72  CD2 LEU A   5      45.530  63.930  88.630  1.00  0.00           C
ATOM     73 1HD2 LEU A   5      44.840  63.410  87.970  1.00  0.00           H
ATOM     74 2HD2 LEU A   5      46.320  64.270  87.960  1.00  0.00           H
ATOM     75 3HD2 LEU A   5      45.920  63.300  89.430  1.00  0.00           H
ATOM     76  C   LEU A   5      41.650  66.260  89.440  1.00  0.00           C
ATOM     77  O   LEU A   5      40.920  65.560  88.740  1.00  0.00           O
ATOM     78  N   VAL A   6      41.860  67.560  89.230  1.00  0.00           N
ATOM     79  H   VAL A   6      42.340  68.070  89.960  1.00  0.00           H
ATOM     80  CA  VAL A   6      41.310  68.360  88.160  1.00  0.00           C
ATOM     81  HA  VAL A   6      40.560  67.750  87.660  1.00  0.00           H
ATOM     82  CB  VAL A   6      40.740  69.730  88.540  1.00  0.00           C
ATOM     83  HB  VAL A   6      41.600  70.320  88.850  1.00  0.00           H
ATOM     84  CG1 VAL A   6      39.950  70.360  87.400  1.00  0.00           C
ATOM     85 1HG1 VAL A   6      40.630  70.760  86.650  1.00  0.00           H
ATOM     86 2HG1 VAL A   6      39.200  69.680  86.990  1.00  0.00           H
ATOM     87 3HG1 VAL A   6      39.420  71.220  87.800  1.00  0.00           H
ATOM     88  CG2 VAL A   6      39.810  69.490  89.730  1.00  0.00           C
ATOM     89 1HG2 VAL A   6      40.420  69.170  90.580  1.00  0.00           H
ATOM     90 2HG2 VAL A   6      39.250  70.400  89.950  1.00  0.00           H
ATOM     91 3HG2 VAL A   6      39.090  68.710  89.500  1.00  0.00           H
ATOM     92  C   VAL A   6      42.440  68.590  87.160  1.00  0.00           C
ATOM     93  O   VAL A   6      43.490  69.130  87.500  1.00  0.00           O
ATOM     94  N   ILE A   7      42.260  68.100  85.930  1.00  0.00           N
ATOM     95  H   ILE A   7      41.460  67.510  85.740  1.00  0.00           H
ATOM     96  CA  ILE A   7      43.190  68.370  84.860  1.00  0.00           C
ATOM     97  HA  ILE A   7      44.170  68.650  85.250  1.00  0.00           H
ATOM     98  CB  ILE A   7      43.350  67.100  84.040  1.00  0.00           C
ATOM     99  HB  ILE A   7      42.340  66.740  83.820  1.00  0.00           H
ATOM    100  CG2 ILE A   7      44.030  67.360  82.700  1.00  0.00           C
ATOM    101 1HG2 ILE A   7      44.510  66.450  82.370  1.00  0.00           H
ATOM    102 2HG2 ILE A   7      43.310  67.700  81.950  1.00  0.00           H
ATOM    103 3HG2 ILE A   7      44.880  68.040  82.690  1.00  0.00           H
ATOM    104  CG1 ILE A   7      44.200  66.180  84.920  1.00  0.00           C
ATOM    105 1HG1 ILE A   7      43.860  66.250  85.960  1.00  0.00           H
ATOM    106 2HG1 ILE A   7      45.250  66.420  84.780  1.00  0.00           H
ATOM    107  CD  ILE A   7      44.130  64.710  84.540  1.00  0.00           C
ATOM    108  HD1 ILE A   7      44.310  64.500  83.480  1.00  0.00           H
ATOM    109  HD2 ILE A   7      44.930  64.200  85.080  1.00  0.00           H
ATOM    110  HD3 ILE A   7      43.260  64.110  84.820  1.00  0.00           H
ATOM    111  C   ILE A   7      42.740  69.600  84.070  1.00  0.00           C
ATOM    112  O   ILE A   7      41.680  69.660  83.460  1.00  0.00           O
ATOM    113  N   VAL A   8      43.580  70.640  84.050  1.00  0.00           N
ATOM    114  H   VAL A   8      44.400  70.650  84.640  1.00  0.00           H
ATOM    115  CA  VAL A   8      43.260  71.930  83.470  1.00  0.00           C
ATOM    116  HA  VAL A   8      42.190  71.940  83.320  1.00  0.00           H
ATOM    117  CB  VAL A   8      43.490  73.150  84.370  1.00  0.00           C
ATOM    118  HB  VAL A   8      44.560  73.370  84.360  1.00  0.00           H
ATOM    119  CG1 VAL A   8      42.760  74.390  83.860  1.00  0.00           C
ATOM    120 1HG1 VAL A   8      43.100  75.250  84.430  1.00  0.00           H
ATOM    121 2HG1 VAL A   8      43.080  74.720  82.860  1.00  0.00           H
ATOM    122 3HG1 VAL A   8      41.690  74.240  83.910  1.00  0.00           H
ATOM    123  CG2 VAL A   8      43.090  72.940  85.820  1.00  0.00           C
ATOM    124 1HG2 VAL A   8      42.030  72.710  85.930  1.00  0.00           H
ATOM    125 2HG2 VAL A   8      43.600  72.130  86.340  1.00  0.00           H
ATOM    126 3HG2 VAL A   8      43.390  73.860  86.320  1.00  0.00           H
ATOM    127  C   VAL A   8      43.910  72.070  82.100  1.00  0.00           C
ATOM    128  O   VAL A   8      45.090  71.760  81.970  1.00  0.00           O
ATOM    129  N   GLU A   9      43.210  72.780  81.200  1.00  0.00           N
ATOM    130  H   GLU A   9      42.290  73.120  81.460  1.00  0.00           H
ATOM    131  CA  GLU A   9      43.590  73.070  79.830  1.00  0.00           C
ATOM    132  HA  GLU A   9      43.630  72.160  79.250  1.00  0.00           H
ATOM    133  CB  GLU A   9      42.470  73.910  79.220  1.00  0.00           C
ATOM    134  HB1 GLU A   9      41.570  73.300  79.190  1.00  0.00           H
ATOM    135  HB2 GLU A   9      42.730  74.070  78.170  1.00  0.00           H
ATOM    136  CG  GLU A   9      42.270  75.280  79.860  1.00  0.00           C
ATOM    137  HG1 GLU A   9      43.240  75.760  79.920  1.00  0.00           H
ATOM    138  HG2 GLU A   9      41.740  75.080  80.790  1.00  0.00           H
ATOM    139  CD  GLU A   9      41.300  76.110  79.040  1.00  0.00           C
ATOM    140  OE1 GLU A   9      41.700  77.190  78.550  1.00  0.00           O
ATOM    141  OE2 GLU A   9      40.100  75.800  78.860  1.00  0.00           O
ATOM    142  C   GLU A   9      44.940  73.760  79.670  1.00  0.00           C
ATOM    143  O   GLU A   9      45.630  73.560  78.670  1.00  0.00           O
ATOM    144  N   SER A  10      45.390  74.530  80.660  1.00  0.00           N
ATOM    145  H   SER A  10      44.850  74.730  81.490  1.00  0.00           H
ATOM    146  CA  SER A  10      46.590  75.340  80.560  1.00  0.00           C
ATOM    147  HA  SER A  10      47.330  74.920  79.880  1.00  0.00           H
ATOM    148  CB  SER A  10      46.390  76.640  79.790  1.00  0.00           C
ATOM    149  HB1 SER A  10      45.640  76.610  79.000  1.00  0.00           H
ATOM    150  HB2 SER A  10      47.360  76.900  79.370  1.00  0.00           H
ATOM    151  OG  SER A  10      46.040  77.700  80.650  1.00  0.00           O
ATOM    152  HG  SER A  10      45.810  78.440  80.100  1.00  0.00           H
ATOM    153  C   SER A  10      47.260  75.530  81.910  1.00  0.00           C
ATOM    154  O   SER A  10      46.530  75.720  82.880  1.00  0.00           O
ATOM    155  N   PRO A  11      48.590  75.420  81.970  1.00  0.00           N
ATOM    156  CD  PRO A  11      49.510  74.770  81.050  1.00  0.00           C
ATOM    157  HD1 PRO A  11      49.500  75.350  80.130  1.00  0.00           H
ATOM    158  HD2 PRO A  11      49.240  73.720  80.940  1.00  0.00           H
ATOM    159  CG  PRO A  11      50.900  74.790  81.700  1.00  0.00           C
ATOM    160  HG1 PRO A  11      51.640  75.110  80.970  1.00  0.00           H
ATOM    161  HG2 PRO A  11      51.210  73.830  82.100  1.00  0.00           H
ATOM    162  CB  PRO A  11      50.760  75.850  82.790  1.00  0.00           C
ATOM    163  HB1 PRO A  11      51.030  76.780  82.310  1.00  0.00           H
ATOM    164  HB2 PRO A  11      51.460  75.790  83.630  1.00  0.00           H
ATOM    165  CA  PRO A  11      49.280  75.850  83.160  1.00  0.00           C
ATOM    166  HA  PRO A  11      49.100  75.160  83.990  1.00  0.00           H
ATOM    167  C   PRO A  11      48.830  77.220  83.650  1.00  0.00           C
ATOM    168  O   PRO A  11      48.680  77.340  84.870  1.00  0.00           O
ATOM    169  N   ALA A  12      48.690  78.220  82.780  1.00  0.00           N
ATOM    170  H   ALA A  12      48.780  78.050  81.790  1.00  0.00           H
ATOM    171  CA  ALA A  12      48.330  79.530  83.280  1.00  0.00           C
ATOM    172  HA  ALA A  12      49.080  79.760  84.030  1.00  0.00           H
ATOM    173  CB  ALA A  12      48.570  80.480  82.110  1.00  0.00           C
ATOM    174  HB1 ALA A  12      48.170  80.010  81.210  1.00  0.00           H
ATOM    175  HB2 ALA A  12      48.150  81.470  82.240  1.00  0.00           H
ATOM    176  HB3 ALA A  12      49.640  80.550  81.940  1.00  0.00           H
ATOM    177  C   ALA A  12      46.960  79.640  83.940  1.00  0.00           C
ATOM    178  O   ALA A  12      46.740  80.570  84.710  1.00  0.00           O
ATOM    179  N   LYS A  13      46.090  78.660  83.700  1.00  0.00           N
ATOM    180  H   LYS A  13      46.360  78.020  82.970  1.00  0.00           H
ATOM    181  CA  LYS A  13      44.780  78.440  84.290  1.00  0.00           C
ATOM    182  HA  LYS A  13      44.480  79.420  84.670  1.00  0.00           H
ATOM    183  CB  LYS A  13      43.690  78.000  83.320  1.00  0.00           C
ATOM    184  HB1 LYS A  13      42.800  77.670  83.840  1.00  0.00           H
ATOM    185  HB2 LYS A  13      44.020  77.100  82.800  1.00  0.00           H
ATOM    186  CG  LYS A  13      43.310  79.080  82.310  1.00  0.00           C
ATOM    187  HG1 LYS A  13      44.140  79.260  81.630  1.00  0.00           H
ATOM    188  HG2 LYS A  13      43.220  80.010  82.880  1.00  0.00           H
ATOM    189  CD  LYS A  13      41.980  78.810  81.610  1.00  0.00           C
ATOM    190  HD1 LYS A  13      41.270  78.680  82.430  1.00  0.00           H
ATOM    191  HD2 LYS A  13      42.030  77.890  81.030  1.00  0.00           H
ATOM    192  CE  LYS A  13      41.670  80.020  80.720  1.00  0.00           C
ATOM    193  HE1 LYS A  13      41.880  80.970  81.210  1.00  0.00           H
ATOM    194  HE2 LYS A  13      40.600  80.110  80.550  1.00  0.00           H
ATOM    195  NZ  LYS A  13      42.380  79.820  79.450  1.00  0.00           N
ATOM    196  HZ1 LYS A  13      41.970  80.430  78.760  1.00  0.00           H
ATOM    197  HZ2 LYS A  13      43.390  79.940  79.470  1.00  0.00           H
ATOM    198  HZ3 LYS A  13      42.260  78.880  79.120  1.00  0.00           H
ATOM    199  C   LYS A  13      44.720  77.550  85.520  1.00  0.00           C
ATOM    200  O   LYS A  13      43.910  77.790  86.410  1.00  0.00           O
ATOM    201  N   ALA A  14      45.610  76.550  85.520  1.00  0.00           N
ATOM    202  H   ALA A  14      46.140  76.370  84.680  1.00  0.00           H
ATOM    203  CA  ALA A  14      45.910  75.770  86.700  1.00  0.00           C
ATOM    204  HA  ALA A  14      45.010  75.240  87.020  1.00  0.00           H
ATOM    205  CB  ALA A  14      46.990  74.750  86.350  1.00  0.00           C
ATOM    206  HB1 ALA A  14      47.930  75.250  86.100  1.00  0.00           H
ATOM    207  HB2 ALA A  14      47.320  74.210  87.240  1.00  0.00           H
ATOM    208  HB3 ALA A  14      46.710  74.030  85.580  1.00  0.00           H
ATOM    209  C   ALA A  14      46.460  76.670  87.790  1.00  0.00           C
ATOM    210  O   ALA A  14      46.150  76.480  88.960  1.00  0.00           O
ATOM    211  N   LYS A  15      47.150  77.760  87.440  1.00  0.00           N
ATOM    212  H   LYS A  15      47.600  77.710  86.540  1.00  0.00           H
ATOM    213  CA  LYS A  15      47.690  78.720  88.370  1.00  0.00           C
ATOM    214  HA  LYS A  15      48.300  78.210  89.120  1.00  0.00           H
ATOM    215  CB  LYS A  15      48.680  79.660  87.690  1.00  0.00           C
ATOM    216  HB1 LYS A  15      48.090  80.530  87.390  1.00  0.00           H
ATOM    217  HB2 LYS A  15      49.160  79.170  86.840  1.00  0.00           H
ATOM    218  CG  LYS A  15      49.900  80.120  88.490  1.00  0.00           C
ATOM    219  HG1 LYS A  15      50.340  79.260  89.000  1.00  0.00           H
ATOM    220  HG2 LYS A  15      49.520  80.800  89.260  1.00  0.00           H
ATOM    221  CD  LYS A  15      50.920  80.880  87.640  1.00  0.00           C
ATOM    222  HD1 LYS A  15      50.410  81.540  86.940  1.00  0.00           H
ATOM    223  HD2 LYS A  15      51.520  80.160  87.070  1.00  0.00           H
ATOM    224  CE  LYS A  15      51.940  81.690  88.430  1.00  0.00           C
ATOM    225  HE1 LYS A  15      52.300  81.070  89.260  1.00  0.00           H
ATOM    226  HE2 LYS A  15      51.300  82.490  88.800  1.00  0.00           H
ATOM    227  NZ  LYS A  15      53.090  82.200  87.660  1.00  0.00           N
ATOM    228  HZ1 LYS A  15      53.620  82.870  88.200  1.00  0.00           H
ATOM    229  HZ2 LYS A  15      53.620  81.410  87.350  1.00  0.00           H
ATOM    230  HZ3 LYS A  15      52.750  82.600  86.800  1.00  0.00           H
ATOM    231  C   LYS A  15      46.690  79.430  89.270  1.00  0.00           C
ATOM    232  O   LYS A  15      47.120  79.900  90.320  1.00  0.00           O
ATOM    233  N   THR A  16      45.410  79.490  88.870  1.00  0.00           N
ATOM    234  H   THR A  16      45.140  79.080  87.990  1.00  0.00           H
ATOM    235  CA  THR A  16      44.360  80.270  89.490  1.00  0.00           C
ATOM    236  HA  THR A  16      44.680  80.620  90.480  1.00  0.00           H
ATOM    237  CB  THR A  16      43.990  81.420  88.560  1.00  0.00           C
ATOM    238  HB  THR A  16      43.090  81.870  88.990  1.00  0.00           H
ATOM    239  CG2 THR A  16      45.040  82.510  88.410  1.00  0.00           C
ATOM    240 1HG2 THR A  16      45.160  82.960  89.400  1.00  0.00           H
ATOM    241 2HG2 THR A  16      45.970  82.070  88.040  1.00  0.00           H
ATOM    242 3HG2 THR A  16      44.620  83.330  87.830  1.00  0.00           H
ATOM    243  OG1 THR A  16      43.760  80.960  87.250  1.00  0.00           O
ATOM    244  HG1 THR A  16      43.310  81.670  86.790  1.00  0.00           H
ATOM    245  C   THR A  16      43.030  79.570  89.740  1.00  0.00           C
ATOM    246  O   THR A  16      42.520  79.770  90.840  1.00  0.00           O
ATOM    247  N   ILE A  17      42.650  78.540  88.990  1.00  0.00           N
ATOM    248  H   ILE A  17      43.200  78.190  88.220  1.00  0.00           H
ATOM    249  CA  ILE A  17      41.450  77.770  89.300  1.00  0.00           C
ATOM    250  HA  ILE A  17      40.640  78.500  89.380  1.00  0.00           H
ATOM    251  CB  ILE A  17      41.090  76.910  88.090  1.00  0.00           C
ATOM    252  HB  ILE A  17      41.340  77.420  87.160  1.00  0.00           H
ATOM    253  CG2 ILE A  17      42.020  75.700  88.130  1.00  0.00           C
ATOM    254 1HG2 ILE A  17      41.640  74.900  88.760  1.00  0.00           H
ATOM    255 2HG2 ILE A  17      42.060  75.220  87.150  1.00  0.00           H
ATOM    256 3HG2 ILE A  17      43.070  75.890  88.360  1.00  0.00           H
ATOM    257  CG1 ILE A  17      39.610  76.520  88.100  1.00  0.00           C
ATOM    258 1HG1 ILE A  17      39.060  77.450  87.960  1.00  0.00           H
ATOM    259 2HG1 ILE A  17      39.370  76.150  89.090  1.00  0.00           H
ATOM    260  CD  ILE A  17      39.260  75.420  87.100  1.00  0.00           C
ATOM    261  HD1 ILE A  17      39.420  74.430  87.520  1.00  0.00           H
ATOM    262  HD2 ILE A  17      38.210  75.470  86.840  1.00  0.00           H
ATOM    263  HD3 ILE A  17      39.790  75.620  86.160  1.00  0.00           H
ATOM    264  C   ILE A  17      41.550  77.030  90.620  1.00  0.00           C
ATOM    265  O   ILE A  17      40.520  76.710  91.210  1.00  0.00           O
ATOM    266  N   ASN A  18      42.750  76.760  91.150  1.00  0.00           N
ATOM    267  H   ASN A  18      43.560  77.240  90.780  1.00  0.00           H
ATOM    268  CA  ASN A  18      42.900  76.250  92.490  1.00  0.00           C
ATOM    269  HA  ASN A  18      42.240  75.380  92.540  1.00  0.00           H
ATOM    270  CB  ASN A  18      44.360  75.820  92.630  1.00  0.00           C
ATOM    271  HB1 ASN A  18      44.670  75.060  91.910  1.00  0.00           H
ATOM    272  HB2 ASN A  18      44.390  75.290  93.580  1.00  0.00           H
ATOM    273  CG  ASN A  18      45.330  76.980  92.790  1.00  0.00           C
ATOM    274  OD1 ASN A  18      45.510  77.870  91.960  1.00  0.00           O
ATOM    275  ND2 ASN A  18      46.170  76.940  93.830  1.00  0.00           N
ATOM    276 1HD2 ASN A  18      45.980  76.360  94.640  1.00  0.00           H
ATOM    277 2HD2 ASN A  18      46.970  77.540  93.780  1.00  0.00           H
ATOM    278  C   ASN A  18      42.420  77.200  93.580  1.00  0.00           C
ATOM    279  O   ASN A  18      41.890  76.790  94.610  1.00  0.00           O
ATOM    280  N   LYS A  19      42.600  78.510  93.390  1.00  0.00           N
ATOM    281  H   LYS A  19      43.000  78.700  92.480  1.00  0.00           H
ATOM    282  CA  LYS A  19      42.040  79.560  94.210  1.00  0.00           C
ATOM    283  HA  LYS A  19      42.070  79.200  95.240  1.00  0.00           H
ATOM    284  CB  LYS A  19      42.860  80.830  93.980  1.00  0.00           C
ATOM    285  HB1 LYS A  19      42.540  81.630  94.660  1.00  0.00           H
ATOM    286  HB2 LYS A  19      42.690  81.170  92.960  1.00  0.00           H
ATOM    287  CG  LYS A  19      44.380  80.930  94.110  1.00  0.00           C
ATOM    288  HG1 LYS A  19      44.650  81.980  94.010  1.00  0.00           H
ATOM    289  HG2 LYS A  19      44.880  80.370  93.330  1.00  0.00           H
ATOM    290  CD  LYS A  19      44.780  80.420  95.500  1.00  0.00           C
ATOM    291  HD1 LYS A  19      44.430  79.420  95.750  1.00  0.00           H
ATOM    292  HD2 LYS A  19      44.420  81.010  96.340  1.00  0.00           H
ATOM    293  CE  LYS A  19      46.300  80.340  95.590  1.00  0.00           C
ATOM    294  HE1 LYS A  19      46.540  81.290  95.110  1.00  0.00           H
ATOM    295  HE2 LYS A  19      46.750  79.580  94.950  1.00  0.00           H
ATOM    296  NZ  LYS A  19      46.940  80.200  96.900  1.00  0.00           N
ATOM    297  HZ1 LYS A  19      47.940  80.100  96.780  1.00  0.00           H
ATOM    298  HZ2 LYS A  19      46.740  81.020  97.460  1.00  0.00           H
ATOM    299  HZ3 LYS A  19      46.640  79.350  97.350  1.00  0.00           H
ATOM    300  C   LYS A  19      40.580  79.830  93.860  1.00  0.00           C
ATOM    301  O   LYS A  19      39.890  80.440  94.670  1.00  0.00           O
ATOM    302  N   TYR A  20      40.120  79.350  92.700  1.00  0.00           N
ATOM    303  H   TYR A  20      40.820  78.970  92.090  1.00  0.00           H
ATOM    304  CA  TYR A  20      38.720  79.450  92.320  1.00  0.00           C
ATOM    305  HA  TYR A  20      38.350  80.350  92.800  1.00  0.00           H
ATOM    306  CB  TYR A  20      38.540  79.730  90.830  1.00  0.00           C
ATOM    307  HB1 TYR A  20      37.500  80.030  90.730  1.00  0.00           H
ATOM    308  HB2 TYR A  20      38.720  78.850  90.210  1.00  0.00           H
ATOM    309  CG  TYR A  20      39.290  80.900  90.230  1.00  0.00           C
ATOM    310  CD1 TYR A  20      39.790  81.930  91.030  1.00  0.00           C
ATOM    311  HD1 TYR A  20      39.560  81.960  92.080  1.00  0.00           H
ATOM    312  CE1 TYR A  20      40.520  83.000  90.490  1.00  0.00           C
ATOM    313  HE1 TYR A  20      40.990  83.730  91.130  1.00  0.00           H
ATOM    314  CZ  TYR A  20      40.860  82.940  89.120  1.00  0.00           C
ATOM    315  OH  TYR A  20      41.710  83.860  88.590  1.00  0.00           O
ATOM    316  HH  TYR A  20      42.010  83.510  87.750  1.00  0.00           H
ATOM    317  CE2 TYR A  20      40.350  81.930  88.280  1.00  0.00           C
ATOM    318  HE2 TYR A  20      40.600  81.910  87.230  1.00  0.00           H
ATOM    319  CD2 TYR A  20      39.500  80.980  88.850  1.00  0.00           C
ATOM    320  HD2 TYR A  20      39.190  80.170  88.200  1.00  0.00           H
ATOM    321  C   TYR A  20      37.800  78.380  92.880  1.00  0.00           C
ATOM    322  O   TYR A  20      36.720  78.690  93.360  1.00  0.00           O
ATOM    323  N   LEU A  21      38.280  77.130  92.960  1.00  0.00           N
ATOM    324  H   LEU A  21      39.180  76.960  92.530  1.00  0.00           H
ATOM    325  CA  LEU A  21      37.610  76.070  93.670  1.00  0.00           C
ATOM    326  HA  LEU A  21      36.560  76.060  93.360  1.00  0.00           H
ATOM    327  CB  LEU A  21      38.240  74.710  93.360  1.00  0.00           C
ATOM    328  HB1 LEU A  21      37.820  74.000  94.070  1.00  0.00           H
ATOM    329  HB2 LEU A  21      39.320  74.720  93.480  1.00  0.00           H
ATOM    330  CG  LEU A  21      37.900  74.230  91.950  1.00  0.00           C
ATOM    331  HG  LEU A  21      38.360  74.960  91.290  1.00  0.00           H
ATOM    332  CD1 LEU A  21      38.630  72.930  91.620  1.00  0.00           C
ATOM    333 1HD1 LEU A  21      39.650  72.900  91.990  1.00  0.00           H
ATOM    334 2HD1 LEU A  21      38.070  72.060  91.970  1.00  0.00           H
ATOM    335 3HD1 LEU A  21      38.730  73.000  90.530  1.00  0.00           H
ATOM    336  CD2 LEU A  21      36.400  74.090  91.740  1.00  0.00           C
ATOM    337 1HD2 LEU A  21      35.900  73.510  92.530  1.00  0.00           H
ATOM    338 2HD2 LEU A  21      35.860  75.030  91.690  1.00  0.00           H
ATOM    339 3HD2 LEU A  21      36.150  73.590  90.800  1.00  0.00           H
ATOM    340  C   LEU A  21      37.620  76.270  95.170  1.00  0.00           C
ATOM    341  O   LEU A  21      38.560  76.750  95.810  1.00  0.00           O
ATOM    342  N   GLY A  22      36.460  75.940  95.740  1.00  0.00           N
ATOM    343  H   GLY A  22      35.780  75.400  95.230  1.00  0.00           H
ATOM    344  CA  GLY A  22      36.290  76.000  97.180  1.00  0.00           C
ATOM    345  HA1 GLY A  22      35.230  76.030  97.430  1.00  0.00           H
ATOM    346  HA2 GLY A  22      36.700  76.980  97.430  1.00  0.00           H
ATOM    347  C   GLY A  22      36.970  74.900  97.980  1.00  0.00           C
ATOM    348  O   GLY A  22      37.330  75.130  99.140  1.00  0.00           O
ATOM    349  N   SER A  23      36.900  73.670  97.480  1.00  0.00           N
ATOM    350  H   SER A  23      36.400  73.500  96.620  1.00  0.00           H
ATOM    351  CA  SER A  23      37.120  72.450  98.230  1.00  0.00           C
ATOM    352  HA  SER A  23      36.960  72.690  99.280  1.00  0.00           H
ATOM    353  CB  SER A  23      36.150  71.380  97.740  1.00  0.00           C
ATOM    354  HB1 SER A  23      36.180  70.480  98.360  1.00  0.00           H
ATOM    355  HB2 SER A  23      36.260  71.080  96.700  1.00  0.00           H
ATOM    356  OG  SER A  23      34.830  71.860  97.940  1.00  0.00           O
ATOM    357  HG  SER A  23      34.240  71.400  97.350  1.00  0.00           H
ATOM    358  C   SER A  23      38.560  72.000  98.070  1.00  0.00           C
ATOM    359  O   SER A  23      39.250  72.530  97.200  1.00  0.00           O
ATOM    360  N   ASP A  24      38.910  70.940  98.800  1.00  0.00           N
ATOM    361  H   ASP A  24      38.210  70.600  99.440  1.00  0.00           H
ATOM    362  CA  ASP A  24      40.190  70.270  98.630  1.00  0.00           C
ATOM    363  HA  ASP A  24      40.950  71.050  98.700  1.00  0.00           H
ATOM    364  CB  ASP A  24      40.440  69.310  99.790  1.00  0.00           C
ATOM    365  HB1 ASP A  24      39.750  68.470  99.700  1.00  0.00           H
ATOM    366  HB2 ASP A  24      40.280  69.940 100.660  1.00  0.00           H
ATOM    367  CG  ASP A  24      41.830  68.700  99.630  1.00  0.00           C
ATOM    368  OD1 ASP A  24      41.940  67.510  99.990  1.00  0.00           O
ATOM    369  OD2 ASP A  24      42.850  69.360  99.330  1.00  0.00           O
ATOM    370  C   ASP A  24      40.300  69.650  97.250  1.00  0.00           C
ATOM    371  O   ASP A  24      39.610  68.640  97.060  1.00  0.00           O
ATOM    372  N   TYR A  25      41.020  70.200  96.270  1.00  0.00           N
ATOM    373  H   TYR A  25      41.570  70.980  96.620  1.00  0.00           H
ATOM    374  CA  TYR A  25      41.180  69.730  94.910  1.00  0.00           C
ATOM    375  HA  TYR A  25      41.020  68.650  94.970  1.00  0.00           H
ATOM    376  CB  TYR A  25      40.360  70.410  93.820  1.00  0.00           C
ATOM    377  HB1 TYR A  25      40.860  70.320  92.850  1.00  0.00           H
ATOM    378  HB2 TYR A  25      40.410  71.470  94.030  1.00  0.00           H
ATOM    379  CG  TYR A  25      38.910  69.990  93.730  1.00  0.00           C
ATOM    380  CD1 TYR A  25      37.890  70.770  94.280  1.00  0.00           C
ATOM    381  HD1 TYR A  25      38.120  71.610  94.930  1.00  0.00           H
ATOM    382  CE1 TYR A  25      36.540  70.560  94.010  1.00  0.00           C
ATOM    383  HE1 TYR A  25      35.820  71.310  94.310  1.00  0.00           H
ATOM    384  CZ  TYR A  25      36.250  69.530  93.090  1.00  0.00           C
ATOM    385  OH  TYR A  25      34.930  69.270  92.820  1.00  0.00           O
ATOM    386  HH  TYR A  25      34.850  68.570  92.180  1.00  0.00           H
ATOM    387  CE2 TYR A  25      37.230  68.660  92.570  1.00  0.00           C
ATOM    388  HE2 TYR A  25      37.040  67.890  91.840  1.00  0.00           H
ATOM    389  CD2 TYR A  25      38.570  69.000  92.800  1.00  0.00           C
ATOM    390  HD2 TYR A  25      39.340  68.360  92.400  1.00  0.00           H
ATOM    391  C   TYR A  25      42.650  69.910  94.570  1.00  0.00           C
ATOM    392  O   TYR A  25      43.170  71.020  94.600  1.00  0.00           O
ATOM    393  N   VAL A  26      43.240  68.820  94.070  1.00  0.00           N
ATOM    394  H   VAL A  26      42.630  68.040  93.890  1.00  0.00           H
ATOM    395  CA  VAL A  26      44.480  68.760  93.320  1.00  0.00           C
ATOM    396  HA  VAL A  26      45.160  69.530  93.680  1.00  0.00           H
ATOM    397  CB  VAL A  26      45.240  67.440  93.420  1.00  0.00           C
ATOM    398  HB  VAL A  26      44.740  66.740  92.750  1.00  0.00           H
ATOM    399  CG1 VAL A  26      46.700  67.560  92.970  1.00  0.00           C
ATOM    400 1HG1 VAL A  26      47.270  68.370  93.420  1.00  0.00           H
ATOM    401 2HG1 VAL A  26      47.210  66.610  93.110  1.00  0.00           H
ATOM    402 3HG1 VAL A  26      46.730  67.800  91.900  1.00  0.00           H
ATOM    403  CG2 VAL A  26      45.190  66.820  94.810  1.00  0.00           C
ATOM    404 1HG2 VAL A  26      45.500  67.600  95.500  1.00  0.00           H
ATOM    405 2HG2 VAL A  26      44.160  66.550  95.050  1.00  0.00           H
ATOM    406 3HG2 VAL A  26      45.830  65.940  94.860  1.00  0.00           H
ATOM    407  C   VAL A  26      44.260  69.240  91.900  1.00  0.00           C
ATOM    408  O   VAL A  26      43.250  68.980  91.250  1.00  0.00           O
ATOM    409  N   VAL A  27      45.200  69.980  91.290  1.00  0.00           N
ATOM    410  H   VAL A  27      46.080  70.020  91.790  1.00  0.00           H
ATOM    411  CA  VAL A  27      45.160  70.480  89.930  1.00  0.00           C
ATOM    412  HA  VAL A  27      44.510  69.790  89.390  1.00  0.00           H
ATOM    413  CB  VAL A  27      44.650  71.920  89.850  1.00  0.00           C
ATOM    414  HB  VAL A  27      44.480  72.220  88.820  1.00  0.00           H
ATOM    415  CG1 VAL A  27      43.460  72.220  90.760  1.00  0.00           C
ATOM    416 1HG1 VAL A  27      43.150  73.260  90.710  1.00  0.00           H
ATOM    417 2HG1 VAL A  27      42.660  71.560  90.420  1.00  0.00           H
ATOM    418 3HG1 VAL A  27      43.660  72.130  91.830  1.00  0.00           H
ATOM    419  CG2 VAL A  27      45.700  72.910  90.360  1.00  0.00           C
ATOM    420 1HG2 VAL A  27      45.330  73.910  90.130  1.00  0.00           H
ATOM    421 2HG2 VAL A  27      45.950  72.790  91.420  1.00  0.00           H
ATOM    422 3HG2 VAL A  27      46.600  72.830  89.760  1.00  0.00           H
ATOM    423  C   VAL A  27      46.540  70.220  89.340  1.00  0.00           C
ATOM    424  O   VAL A  27      47.550  70.330  90.030  1.00  0.00           O
ATOM    425  N   LYS A  28      46.490  69.890  88.050  1.00  0.00           N
ATOM    426  H   LYS A  28      45.540  69.890  87.700  1.00  0.00           H
ATOM    427  CA  LYS A  28      47.580  69.530  87.170  1.00  0.00           C
ATOM    428  HA  LYS A  28      48.500  70.070  87.410  1.00  0.00           H
ATOM    429  CB  LYS A  28      47.850  68.020  87.220  1.00  0.00           C
ATOM    430  HB1 LYS A  28      48.600  67.790  86.460  1.00  0.00           H
ATOM    431  HB2 LYS A  28      46.890  67.500  87.160  1.00  0.00           H
ATOM    432  CG  LYS A  28      48.520  67.550  88.510  1.00  0.00           C
ATOM    433  HG1 LYS A  28      48.560  66.470  88.380  1.00  0.00           H
ATOM    434  HG2 LYS A  28      47.880  67.840  89.340  1.00  0.00           H
ATOM    435  CD  LYS A  28      49.970  67.970  88.740  1.00  0.00           C
ATOM    436  HD1 LYS A  28      49.970  69.050  88.830  1.00  0.00           H
ATOM    437  HD2 LYS A  28      50.550  67.680  87.870  1.00  0.00           H
ATOM    438  CE  LYS A  28      50.570  67.260  89.950  1.00  0.00           C
ATOM    439  HE1 LYS A  28      50.420  66.180  89.910  1.00  0.00           H
ATOM    440  HE2 LYS A  28      50.010  67.580  90.830  1.00  0.00           H
ATOM    441  NZ  LYS A  28      52.000  67.550  90.150  1.00  0.00           N
ATOM    442  HZ1 LYS A  28      52.140  68.540  90.260  1.00  0.00           H
ATOM    443  HZ2 LYS A  28      52.450  67.200  90.970  1.00  0.00           H
ATOM    444  HZ3 LYS A  28      52.470  67.170  89.350  1.00  0.00           H
ATOM    445  C   LYS A  28      47.320  69.950  85.730  1.00  0.00           C
ATOM    446  O   LYS A  28      46.170  70.020  85.290  1.00  0.00           O
ATOM    447  N   SER A  29      48.380  70.370  85.030  1.00  0.00           N
ATOM    448  H   SER A  29      49.300  70.340  85.450  1.00  0.00           H
ATOM    449  CA  SER A  29      48.240  70.910  83.700  1.00  0.00           C
ATOM    450  HA  SER A  29      47.380  71.570  83.660  1.00  0.00           H
ATOM    451  CB  SER A  29      49.480  71.780  83.480  1.00  0.00           C
ATOM    452  HB1 SER A  29      49.370  72.190  82.470  1.00  0.00           H
ATOM    453  HB2 SER A  29      50.320  71.110  83.630  1.00  0.00           H
ATOM    454  OG  SER A  29      49.490  72.800  84.450  1.00  0.00           O
ATOM    455  HG  SER A  29      50.390  73.140  84.540  1.00  0.00           H
ATOM    456  C   SER A  29      48.070  69.830  82.630  1.00  0.00           C
ATOM    457  O   SER A  29      48.530  68.700  82.760  1.00  0.00           O
ATOM    458  N   SER A  30      47.550  70.180  81.450  1.00  0.00           N
ATOM    459  H   SER A  30      47.000  71.020  81.400  1.00  0.00           H
ATOM    460  CA  SER A  30      47.750  69.450  80.220  1.00  0.00           C
ATOM    461  HA  SER A  30      48.790  69.150  80.130  1.00  0.00           H
ATOM    462  CB  SER A  30      46.690  68.350  80.180  1.00  0.00           C
ATOM    463  HB1 SER A  30      46.580  67.820  79.230  1.00  0.00           H
ATOM    464  HB2 SER A  30      45.710  68.730  80.450  1.00  0.00           H
ATOM    465  OG  SER A  30      46.990  67.350  81.130  1.00  0.00           O
ATOM    466  HG  SER A  30      47.550  67.790  81.770  1.00  0.00           H
ATOM    467  C   SER A  30      47.500  70.420  79.070  1.00  0.00           C
ATOM    468  O   SER A  30      46.390  70.600  78.580  1.00  0.00           O
ATOM    469  N   VAL A  31      48.610  71.030  78.660  1.00  0.00           N
ATOM    470  H   VAL A  31      49.470  70.750  79.110  1.00  0.00           H
ATOM    471  CA  VAL A  31      48.700  72.040  77.630  1.00  0.00           C
ATOM    472  HA  VAL A  31      47.810  72.650  77.740  1.00  0.00           H
ATOM    473  CB  VAL A  31      49.890  72.920  77.990  1.00  0.00           C
ATOM    474  HB  VAL A  31      49.910  72.990  79.080  1.00  0.00           H
ATOM    475  CG1 VAL A  31      51.150  72.250  77.450  1.00  0.00           C
ATOM    476 1HG1 VAL A  31      51.950  72.850  77.890  1.00  0.00           H
ATOM    477 2HG1 VAL A  31      51.290  71.220  77.780  1.00  0.00           H
ATOM    478 3HG1 VAL A  31      51.200  72.370  76.370  1.00  0.00           H
ATOM    479  CG2 VAL A  31      49.720  74.370  77.530  1.00  0.00           C
ATOM    480 1HG2 VAL A  31      48.860  74.790  78.050  1.00  0.00           H
ATOM    481 2HG2 VAL A  31      50.520  75.030  77.870  1.00  0.00           H
ATOM    482 3HG2 VAL A  31      49.530  74.390  76.460  1.00  0.00           H
ATOM    483  C   VAL A  31      48.540  71.520  76.200  1.00  0.00           C
ATOM    484  O   VAL A  31      48.910  70.380  75.940  1.00  0.00           O
ATOM    485  N   GLY A  32      47.940  72.280  75.280  1.00  0.00           N
ATOM    486  H   GLY A  32      47.670  73.220  75.510  1.00  0.00           H
ATOM    487  CA  GLY A  32      47.640  71.810  73.940  1.00  0.00           C
ATOM    488  HA1 GLY A  32      48.590  71.660  73.430  1.00  0.00           H
ATOM    489  HA2 GLY A  32      47.040  72.640  73.570  1.00  0.00           H
ATOM    490  C   GLY A  32      46.780  70.570  73.770  1.00  0.00           C
ATOM    491  O   GLY A  32      45.620  70.510  74.160  1.00  0.00           O
ATOM    492  N   HIE A  33      47.430  69.520  73.260  1.00  0.00           N
ATOM    493  H   HIE A  33      48.400  69.640  73.000  1.00  0.00           H
ATOM    494  CA  HIE A  33      47.100  68.110  73.330  1.00  0.00           C
ATOM    495  HA  HIE A  33      46.180  68.030  73.910  1.00  0.00           H
ATOM    496  CB  HIE A  33      46.770  67.630  71.920  1.00  0.00           C
ATOM    497  HB1 HIE A  33      47.720  67.490  71.390  1.00  0.00           H
ATOM    498  HB2 HIE A  33      46.060  68.280  71.410  1.00  0.00           H
ATOM    499  CG  HIE A  33      46.180  66.250  72.050  1.00  0.00           C
ATOM    500  ND1 HIE A  33      46.870  65.100  71.680  1.00  0.00           N
ATOM    501  CE1 HIE A  33      45.970  64.150  71.920  1.00  0.00           C
ATOM    502  HE1 HIE A  33      46.090  63.080  71.780  1.00  0.00           H
ATOM    503  NE2 HIE A  33      44.780  64.640  72.290  1.00  0.00           N
ATOM    504  HE2 HIE A  33      43.960  64.060  72.420  1.00  0.00           H
ATOM    505  CD2 HIE A  33      44.850  66.020  72.290  1.00  0.00           C
ATOM    506  HD2 HIE A  33      44.030  66.650  72.590  1.00  0.00           H
ATOM    507  C   HIE A  33      48.240  67.320  73.940  1.00  0.00           C
ATOM    508  O   HIE A  33      49.410  67.660  73.770  1.00  0.00           O
ATOM    509  N   ILE A  34      47.980  66.220  74.660  1.00  0.00           N
ATOM    510  H   ILE A  34      47.010  65.970  74.520  1.00  0.00           H
ATOM    511  CA  ILE A  34      48.720  65.460  75.630  1.00  0.00           C
ATOM    512  HA  ILE A  34      49.350  66.130  76.220  1.00  0.00           H
ATOM    513  CB  ILE A  34      47.780  64.680  76.550  1.00  0.00           C
ATOM    514  HB  ILE A  34      48.390  63.970  77.100  1.00  0.00           H
ATOM    515  CG2 ILE A  34      47.140  65.600  77.590  1.00  0.00           C
ATOM    516 1HG2 ILE A  34      46.640  66.400  77.040  1.00  0.00           H
ATOM    517 2HG2 ILE A  34      46.380  65.150  78.230  1.00  0.00           H
ATOM    518 3HG2 ILE A  34      47.860  65.900  78.340  1.00  0.00           H
ATOM    519  CG1 ILE A  34      46.770  63.780  75.850  1.00  0.00           C
ATOM    520 1HG1 ILE A  34      47.250  63.190  75.070  1.00  0.00           H
ATOM    521 2HG1 ILE A  34      45.970  64.360  75.370  1.00  0.00           H
ATOM    522  CD  ILE A  34      46.040  62.800  76.770  1.00  0.00           C
ATOM    523  HD1 ILE A  34      45.300  62.280  76.160  1.00  0.00           H
ATOM    524  HD2 ILE A  34      46.740  62.070  77.170  1.00  0.00           H
ATOM    525  HD3 ILE A  34      45.550  63.370  77.560  1.00  0.00           H
ATOM    526  C   ILE A  34      49.700  64.500  74.960  1.00  0.00           C
ATOM    527  O   ILE A  34      50.570  63.900  75.580  1.00  0.00           O
ATOM    528  N   ARG A  35      49.600  64.290  73.640  1.00  0.00           N
ATOM    529  H   ARG A  35      48.920  64.840  73.130  1.00  0.00           H
ATOM    530  CA  ARG A  35      50.450  63.470  72.800  1.00  0.00           C
ATOM    531  HA  ARG A  35      51.100  62.810  73.370  1.00  0.00           H
ATOM    532  CB  ARG A  35      49.520  62.560  71.990  1.00  0.00           C
ATOM    533  HB1 ARG A  35      50.000  62.200  71.080  1.00  0.00           H
ATOM    534  HB2 ARG A  35      48.630  63.130  71.720  1.00  0.00           H
ATOM    535  CG  ARG A  35      49.040  61.400  72.860  1.00  0.00           C
ATOM    536  HG1 ARG A  35      48.390  61.740  73.670  1.00  0.00           H
ATOM    537  HG2 ARG A  35      49.920  60.900  73.270  1.00  0.00           H
ATOM    538  CD  ARG A  35      48.210  60.340  72.140  1.00  0.00           C
ATOM    539  HD1 ARG A  35      48.910  59.960  71.400  1.00  0.00           H
ATOM    540  HD2 ARG A  35      47.360  60.870  71.720  1.00  0.00           H
ATOM    541  NE  ARG A  35      47.810  59.290  73.080  1.00  0.00           N
ATOM    542  HE  ARG A  35      48.500  59.010  73.750  1.00  0.00           H
ATOM    543  CZ  ARG A  35      46.930  58.310  72.820  1.00  0.00           C
ATOM    544  NH1 ARG A  35      45.900  58.430  71.970  1.00  0.00           N
ATOM    545 1HH1 ARG A  35      45.550  59.380  71.920  1.00  0.00           H
ATOM    546 2HH1 ARG A  35      45.200  57.740  71.750  1.00  0.00           H
ATOM    547  NH2 ARG A  35      46.970  57.150  73.490  1.00  0.00           N
ATOM    548 1HH2 ARG A  35      47.650  57.080  74.230  1.00  0.00           H
ATOM    549 2HH2 ARG A  35      46.250  56.470  73.340  1.00  0.00           H
ATOM    550  C   ARG A  35      51.330  64.280  71.870  1.00  0.00           C
ATOM    551  O   ARG A  35      51.070  65.420  71.490  1.00  0.00           O
ATOM    552  N   ASP A  36      52.440  63.630  71.510  1.00  0.00           N
ATOM    553  H   ASP A  36      52.570  62.680  71.820  1.00  0.00           H
ATOM    554  CA  ASP A  36      53.270  63.990  70.380  1.00  0.00           C
ATOM    555  HA  ASP A  36      53.240  65.080  70.320  1.00  0.00           H
ATOM    556  CB  ASP A  36      54.670  63.570  70.830  1.00  0.00           C
ATOM    557  HB1 ASP A  36      54.690  62.480  70.830  1.00  0.00           H
ATOM    558  HB2 ASP A  36      54.890  63.850  71.860  1.00  0.00           H
ATOM    559  CG  ASP A  36      55.870  64.120  70.070  1.00  0.00           C
ATOM    560  OD1 ASP A  36      55.830  65.050  69.230  1.00  0.00           O
ATOM    561  OD2 ASP A  36      57.000  63.710  70.410  1.00  0.00           O
ATOM    562  C   ASP A  36      52.840  63.520  69.000  1.00  0.00           C
ATOM    563  O   ASP A  36      51.940  62.680  68.890  1.00  0.00           O
ATOM    564  N   LEU A  37      53.330  64.100  67.900  1.00  0.00           N
ATOM    565  H   LEU A  37      54.170  64.650  67.990  1.00  0.00           H
ATOM    566  CA  LEU A  37      52.900  63.740  66.570  1.00  0.00           C
ATOM    567  HA  LEU A  37      52.390  62.780  66.610  1.00  0.00           H
ATOM    568  CB  LEU A  37      51.860  64.740  66.080  1.00  0.00           C
ATOM    569  HB1 LEU A  37      52.400  65.680  66.060  1.00  0.00           H
ATOM    570  HB2 LEU A  37      51.130  64.750  66.890  1.00  0.00           H
ATOM    571  CG  LEU A  37      51.050  64.500  64.810  1.00  0.00           C
ATOM    572  HG  LEU A  37      51.760  64.630  64.000  1.00  0.00           H
ATOM    573  CD1 LEU A  37      50.460  63.100  64.660  1.00  0.00           C
ATOM    574 1HD1 LEU A  37      50.040  62.900  63.680  1.00  0.00           H
ATOM    575 2HD1 LEU A  37      51.260  62.370  64.810  1.00  0.00           H
ATOM    576 3HD1 LEU A  37      49.670  62.950  65.400  1.00  0.00           H
ATOM    577  CD2 LEU A  37      50.000  65.610  64.780  1.00  0.00           C
ATOM    578 1HD2 LEU A  37      49.430  65.510  65.700  1.00  0.00           H
ATOM    579 2HD2 LEU A  37      50.500  66.580  64.890  1.00  0.00           H
ATOM    580 3HD2 LEU A  37      49.530  65.490  63.810  1.00  0.00           H
ATOM    581  C   LEU A  37      53.990  63.460  65.540  1.00  0.00           C
ATOM    582  O   LEU A  37      54.070  64.010  64.440  1.00  0.00           O
ATOM    583  N   PRO A  38      54.940  62.570  65.830  1.00  0.00           N
ATOM    584  CD  PRO A  38      55.370  62.070  67.120  1.00  0.00           C
ATOM    585  HD1 PRO A  38      54.600  61.660  67.780  1.00  0.00           H
ATOM    586  HD2 PRO A  38      55.790  62.890  67.690  1.00  0.00           H
ATOM    587  CG  PRO A  38      56.500  61.080  66.850  1.00  0.00           C
ATOM    588  HG1 PRO A  38      56.050  60.090  66.860  1.00  0.00           H
ATOM    589  HG2 PRO A  38      57.260  61.190  67.620  1.00  0.00           H
ATOM    590  CB  PRO A  38      57.080  61.520  65.510  1.00  0.00           C
ATOM    591  HB1 PRO A  38      57.540  60.710  64.940  1.00  0.00           H
ATOM    592  HB2 PRO A  38      57.830  62.310  65.640  1.00  0.00           H
ATOM    593  CA  PRO A  38      55.790  61.960  64.820  1.00  0.00           C
ATOM    594  HA  PRO A  38      56.020  62.710  64.060  1.00  0.00           H
ATOM    595  C   PRO A  38      55.040  60.800  64.180  1.00  0.00           C
ATOM    596  O   PRO A  38      54.220  60.180  64.850  1.00  0.00           O
ATOM    597  N   THR A  39      55.360  60.500  62.920  1.00  0.00           N
ATOM    598  H   THR A  39      56.000  61.140  62.480  1.00  0.00           H
ATOM    599  CA  THR A  39      54.940  59.370  62.110  1.00  0.00           C
ATOM    600  HA  THR A  39      54.020  58.970  62.550  1.00  0.00           H
ATOM    601  CB  THR A  39      54.560  59.780  60.690  1.00  0.00           C
ATOM    602  HB  THR A  39      54.300  58.920  60.080  1.00  0.00           H
ATOM    603  CG2 THR A  39      53.490  60.860  60.550  1.00  0.00           C
ATOM    604 1HG2 THR A  39      53.770  61.750  61.120  1.00  0.00           H
ATOM    605 2HG2 THR A  39      53.340  61.120  59.510  1.00  0.00           H
ATOM    606 3HG2 THR A  39      52.610  60.340  60.920  1.00  0.00           H
ATOM    607  OG1 THR A  39      55.730  60.380  60.180  1.00  0.00           O
ATOM    608  HG1 THR A  39      55.770  59.960  59.320  1.00  0.00           H
ATOM    609  C   THR A  39      55.910  58.210  61.980  1.00  0.00           C
ATOM    610  O   THR A  39      57.110  58.360  62.200  1.00  0.00           O
ATOM    611  N   SER A  40      55.480  56.970  61.700  1.00  0.00           N
ATOM    612  H   SER A  40      54.530  56.940  61.370  1.00  0.00           H
ATOM    613  CA  SER A  40      56.310  55.790  61.650  1.00  0.00           C
ATOM    614  HA  SER A  40      56.610  55.680  62.690  1.00  0.00           H
ATOM    615  CB  SER A  40      55.570  54.520  61.220  1.00  0.00           C
ATOM    616  HB1 SER A  40      54.900  54.240  62.030  1.00  0.00           H
ATOM    617  HB2 SER A  40      56.270  53.680  61.130  1.00  0.00           H
ATOM    618  OG  SER A  40      54.830  54.590  60.020  1.00  0.00           O
ATOM    619  HG  SER A  40      54.380  53.740  59.990  1.00  0.00           H
ATOM    620  C   SER A  40      57.620  55.780  60.880  1.00  0.00           C
ATOM    621  O   SER A  40      58.440  54.940  61.230  1.00  0.00           O
ATOM    622  N   GLY A  41      57.710  56.540  59.780  1.00  0.00           N
ATOM    623  H   GLY A  41      57.000  57.240  59.620  1.00  0.00           H
ATOM    624  CA  GLY A  41      58.640  56.310  58.690  1.00  0.00           C
ATOM    625  HA1 GLY A  41      58.130  56.660  57.790  1.00  0.00           H
ATOM    626  HA2 GLY A  41      58.900  55.260  58.550  1.00  0.00           H
ATOM    627  C   GLY A  41      59.990  57.010  58.790  1.00  0.00           C
ATOM    628  O   GLY A  41      60.600  57.320  57.770  1.00  0.00           O
ATOM    629  N   SER A  42      60.520  57.160  60.000  1.00  0.00           N
ATOM    630  H   SER A  42      60.090  56.710  60.800  1.00  0.00           H
ATOM    631  CA  SER A  42      61.870  57.640  60.210  1.00  0.00           C
ATOM    632  HA  SER A  42      61.990  57.800  61.290  1.00  0.00           H
ATOM    633  CB  SER A  42      62.890  56.570  59.840  1.00  0.00           C
ATOM    634  HB1 SER A  42      63.830  57.060  60.060  1.00  0.00           H
ATOM    635  HB2 SER A  42      62.850  56.260  58.800  1.00  0.00           H
ATOM    636  OG  SER A  42      62.770  55.400  60.620  1.00  0.00           O
ATOM    637  HG  SER A  42      61.950  55.040  60.280  1.00  0.00           H
ATOM    638  C   SER A  42      62.190  58.950  59.500  1.00  0.00           C
ATOM    639  O   SER A  42      63.370  59.250  59.370  1.00  0.00           O
ATOM    640  N   ALA A  43      61.220  59.830  59.220  1.00  0.00           N
ATOM    641  H   ALA A  43      60.270  59.580  59.460  1.00  0.00           H
ATOM    642  CA  ALA A  43      61.370  61.190  58.750  1.00  0.00           C
ATOM    643  HA  ALA A  43      62.390  61.280  58.390  1.00  0.00           H
ATOM    644  CB  ALA A  43      60.400  61.400  57.590  1.00  0.00           C
ATOM    645  HB1 ALA A  43      59.370  61.290  57.920  1.00  0.00           H
ATOM    646  HB2 ALA A  43      60.580  62.370  57.120  1.00  0.00           H
ATOM    647  HB3 ALA A  43      60.560  60.510  56.970  1.00  0.00           H
ATOM    648  C   ALA A  43      61.160  62.160  59.900  1.00  0.00           C
ATOM    649  O   ALA A  43      61.780  63.220  59.860  1.00  0.00           O
ATOM    650  N   ALA A  44      60.360  61.960  60.940  1.00  0.00           N
ATOM    651  H   ALA A  44      59.750  61.180  60.730  1.00  0.00           H
ATOM    652  CA  ALA A  44      60.670  62.290  62.310  1.00  0.00           C
ATOM    653  HA  ALA A  44      60.770  63.370  62.380  1.00  0.00           H
ATOM    654  CB  ALA A  44      59.630  61.690  63.250  1.00  0.00           C
ATOM    655  HB1 ALA A  44      59.600  60.600  63.280  1.00  0.00           H
ATOM    656  HB2 ALA A  44      59.880  61.940  64.280  1.00  0.00           H
ATOM    657  HB3 ALA A  44      58.730  62.120  62.810  1.00  0.00           H
ATOM    658  C   ALA A  44      61.990  61.680  62.770  1.00  0.00           C
ATOM    659  O   ALA A  44      62.600  60.830  62.140  1.00  0.00           O
ATOM    660  N   LYS A  45      62.450  61.910  64.010  1.00  0.00           N
ATOM    661  H   LYS A  45      61.920  62.560  64.570  1.00  0.00           H
ATOM    662  CA  LYS A  45      63.480  61.170  64.710  1.00  0.00           C
ATOM    663  HA  LYS A  45      64.420  61.200  64.170  1.00  0.00           H
ATOM    664  CB  LYS A  45      63.750  61.820  66.060  1.00  0.00           C
ATOM    665  HB1 LYS A  45      64.260  61.050  66.640  1.00  0.00           H
ATOM    666  HB2 LYS A  45      62.840  61.930  66.650  1.00  0.00           H
ATOM    667  CG  LYS A  45      64.480  63.160  66.110  1.00  0.00           C
ATOM    668  HG1 LYS A  45      64.360  63.680  67.060  1.00  0.00           H
ATOM    669  HG2 LYS A  45      64.170  63.870  65.340  1.00  0.00           H
ATOM    670  CD  LYS A  45      65.980  62.910  65.960  1.00  0.00           C
ATOM    671  HD1 LYS A  45      66.120  62.180  65.160  1.00  0.00           H
ATOM    672  HD2 LYS A  45      66.470  62.480  66.830  1.00  0.00           H
ATOM    673  CE  LYS A  45      66.740  64.170  65.570  1.00  0.00           C
ATOM    674  HE1 LYS A  45      66.840  64.810  66.450  1.00  0.00           H
ATOM    675  HE2 LYS A  45      66.220  64.790  64.840  1.00  0.00           H
ATOM    676  NZ  LYS A  45      68.120  63.910  65.170  1.00  0.00           N
ATOM    677  HZ1 LYS A  45      68.300  63.210  64.460  1.00  0.00           H
ATOM    678  HZ2 LYS A  45      68.430  64.790  64.770  1.00  0.00           H
ATOM    679  HZ3 LYS A  45      68.700  63.760  65.990  1.00  0.00           H
ATOM    680  C   LYS A  45      63.120  59.710  64.990  1.00  0.00           C
ATOM    681  O   LYS A  45      62.000  59.390  65.400  1.00  0.00           O
ATOM    682  N   LYS A  46      64.120  58.830  64.990  1.00  0.00           N
ATOM    683  H   LYS A  46      65.050  59.220  64.990  1.00  0.00           H
ATOM    684  CA  LYS A  46      63.920  57.440  65.370  1.00  0.00           C
ATOM    685  HA  LYS A  46      62.980  57.070  64.950  1.00  0.00           H
ATOM    686  CB  LYS A  46      64.950  56.490  64.760  1.00  0.00           C
ATOM    687  HB1 LYS A  46      64.730  55.530  65.210  1.00  0.00           H
ATOM    688  HB2 LYS A  46      65.970  56.800  65.000  1.00  0.00           H
ATOM    689  CG  LYS A  46      64.860  56.360  63.240  1.00  0.00           C
ATOM    690  HG1 LYS A  46      64.690  57.350  62.830  1.00  0.00           H
ATOM    691  HG2 LYS A  46      63.950  55.770  63.100  1.00  0.00           H
ATOM    692  CD  LYS A  46      66.110  55.670  62.700  1.00  0.00           C
ATOM    693  HD1 LYS A  46      66.480  54.790  63.220  1.00  0.00           H
ATOM    694  HD2 LYS A  46      67.000  56.280  62.810  1.00  0.00           H
ATOM    695  CE  LYS A  46      65.740  55.310  61.260  1.00  0.00           C
ATOM    696  HE1 LYS A  46      65.580  56.210  60.670  1.00  0.00           H
ATOM    697  HE2 LYS A  46      64.800  54.750  61.310  1.00  0.00           H
ATOM    698  NZ  LYS A  46      66.680  54.370  60.650  1.00  0.00           N
ATOM    699  HZ1 LYS A  46      66.290  53.950  59.820  1.00  0.00           H
ATOM    700  HZ2 LYS A  46      67.500  54.880  60.360  1.00  0.00           H
ATOM    701  HZ3 LYS A  46      66.970  53.590  61.220  1.00  0.00           H
ATOM    702  C   LYS A  46      63.720  57.400  66.870  1.00  0.00           C
ATOM    703  O   LYS A  46      64.470  58.090  67.560  1.00  0.00           O
ATOM    704  N   SER A  47      62.780  56.560  67.310  1.00  0.00           N
ATOM    705  H   SER A  47      62.230  56.240  66.520  1.00  0.00           H
ATOM    706  CA  SER A  47      62.430  56.240  68.680  1.00  0.00           C
ATOM    707  HA  SER A  47      63.290  56.380  69.340  1.00  0.00           H
ATOM    708  CB  SER A  47      61.380  57.250  69.140  1.00  0.00           C
ATOM    709  HB1 SER A  47      61.920  58.200  69.170  1.00  0.00           H
ATOM    710  HB2 SER A  47      61.140  56.980  70.170  1.00  0.00           H
ATOM    711  OG  SER A  47      60.270  57.220  68.270  1.00  0.00           O
ATOM    712  HG  SER A  47      59.700  56.490  68.530  1.00  0.00           H
ATOM    713  C   SER A  47      61.950  54.810  68.900  1.00  0.00           C
ATOM    714  O   SER A  47      61.770  54.090  67.930  1.00  0.00           O
ATOM    715  N   ALA A  48      61.790  54.540  70.200  1.00  0.00           N
ATOM    716  H   ALA A  48      62.050  55.270  70.840  1.00  0.00           H
ATOM    717  CA  ALA A  48      61.460  53.220  70.720  1.00  0.00           C
ATOM    718  HA  ALA A  48      61.550  52.530  69.880  1.00  0.00           H
ATOM    719  CB  ALA A  48      62.720  52.870  71.500  1.00  0.00           C
ATOM    720  HB1 ALA A  48      63.000  53.450  72.390  1.00  0.00           H
ATOM    721  HB2 ALA A  48      62.600  51.860  71.880  1.00  0.00           H
ATOM    722  HB3 ALA A  48      63.490  52.900  70.740  1.00  0.00           H
ATOM    723  C   ALA A  48      60.140  53.120  71.470  1.00  0.00           C
ATOM    724  O   ALA A  48      59.780  54.050  72.200  1.00  0.00           O
ATOM    725  N   ASP A  49      59.400  52.020  71.310  1.00  0.00           N
ATOM    726  H   ASP A  49      59.660  51.270  70.690  1.00  0.00           H
ATOM    727  CA  ASP A  49      58.110  51.830  71.930  1.00  0.00           C
ATOM    728  HA  ASP A  49      57.620  52.790  71.770  1.00  0.00           H
ATOM    729  CB  ASP A  49      57.370  50.650  71.290  1.00  0.00           C
ATOM    730  HB1 ASP A  49      57.970  49.810  71.620  1.00  0.00           H
ATOM    731  HB2 ASP A  49      57.350  50.710  70.200  1.00  0.00           H
ATOM    732  CG  ASP A  49      55.920  50.560  71.750  1.00  0.00           C
ATOM    733  OD1 ASP A  49      55.000  51.050  71.060  1.00  0.00           O
ATOM    734  OD2 ASP A  49      55.640  50.060  72.860  1.00  0.00           O
ATOM    735  C   ASP A  49      58.160  51.640  73.440  1.00  0.00           C
ATOM    736  O   ASP A  49      58.780  50.720  73.980  1.00  0.00           O
ATOM    737  N   SER A  50      57.400  52.380  74.240  1.00  0.00           N
ATOM    738  H   SER A  50      56.970  53.180  73.810  1.00  0.00           H
ATOM    739  CA  SER A  50      57.470  52.340  75.690  1.00  0.00           C
ATOM    740  HA  SER A  50      58.440  51.890  75.910  1.00  0.00           H
ATOM    741  CB  SER A  50      57.460  53.810  76.100  1.00  0.00           C
ATOM    742  HB1 SER A  50      57.830  54.430  75.280  1.00  0.00           H
ATOM    743  HB2 SER A  50      58.120  53.850  76.970  1.00  0.00           H
ATOM    744  OG  SER A  50      56.170  54.290  76.390  1.00  0.00           O
ATOM    745  HG  SER A  50      55.970  54.080  77.310  1.00  0.00           H
ATOM    746  C   SER A  50      56.410  51.450  76.330  1.00  0.00           C
ATOM    747  O   SER A  50      56.620  50.840  77.380  1.00  0.00           O
ATOM    748  N   THR A  51      55.210  51.470  75.750  1.00  0.00           N
ATOM    749  H   THR A  51      55.090  52.030  74.920  1.00  0.00           H
ATOM    750  CA  THR A  51      54.060  50.750  76.260  1.00  0.00           C
ATOM    751  HA  THR A  51      53.890  51.110  77.270  1.00  0.00           H
ATOM    752  CB  THR A  51      52.790  50.920  75.430  1.00  0.00           C
ATOM    753  HB  THR A  51      52.120  50.210  75.930  1.00  0.00           H
ATOM    754  CG2 THR A  51      52.150  52.290  75.640  1.00  0.00           C
ATOM    755 1HG2 THR A  51      51.840  52.420  76.670  1.00  0.00           H
ATOM    756 2HG2 THR A  51      52.890  53.040  75.340  1.00  0.00           H
ATOM    757 3HG2 THR A  51      51.290  52.500  75.010  1.00  0.00           H
ATOM    758  OG1 THR A  51      52.910  50.690  74.040  1.00  0.00           O
ATOM    759  HG1 THR A  51      53.850  50.640  73.830  1.00  0.00           H
ATOM    760  C   THR A  51      54.350  49.250  76.320  1.00  0.00           C
ATOM    761  O   THR A  51      53.840  48.490  77.130  1.00  0.00           O
ATOM    762  N   SER A  52      55.310  48.730  75.550  1.00  0.00           N
ATOM    763  H   SER A  52      55.770  49.330  74.880  1.00  0.00           H
ATOM    764  CA  SER A  52      55.690  47.340  75.400  1.00  0.00           C
ATOM    765  HA  SER A  52      54.760  46.800  75.570  1.00  0.00           H
ATOM    766  CB  SER A  52      56.210  47.060  74.000  1.00  0.00           C
ATOM    767  HB1 SER A  52      56.320  45.990  73.830  1.00  0.00           H
ATOM    768  HB2 SER A  52      57.100  47.680  73.890  1.00  0.00           H
ATOM    769  OG  SER A  52      55.330  47.480  72.980  1.00  0.00           O
ATOM    770  HG  SER A  52      55.470  48.430  72.880  1.00  0.00           H
ATOM    771  C   SER A  52      56.620  46.930  76.530  1.00  0.00           C
ATOM    772  O   SER A  52      56.890  45.740  76.640  1.00  0.00           O
ATOM    773  N   THR A  53      57.110  47.840  77.380  1.00  0.00           N
ATOM    774  H   THR A  53      56.770  48.780  77.290  1.00  0.00           H
ATOM    775  CA  THR A  53      57.950  47.520  78.520  1.00  0.00           C
ATOM    776  HA  THR A  53      58.600  46.690  78.220  1.00  0.00           H
ATOM    777  CB  THR A  53      58.790  48.730  78.910  1.00  0.00           C
ATOM    778  HB  THR A  53      59.460  48.460  79.720  1.00  0.00           H
ATOM    779  CG2 THR A  53      59.690  49.100  77.730  1.00  0.00           C
ATOM    780 1HG2 THR A  53      60.280  48.260  77.360  1.00  0.00           H
ATOM    781 2HG2 THR A  53      59.060  49.440  76.910  1.00  0.00           H
ATOM    782 3HG2 THR A  53      60.350  49.940  77.970  1.00  0.00           H
ATOM    783  OG1 THR A  53      58.130  49.940  79.200  1.00  0.00           O
ATOM    784  HG1 THR A  53      57.590  50.040  78.410  1.00  0.00           H
ATOM    785  C   THR A  53      57.210  46.920  79.700  1.00  0.00           C
ATOM    786  O   THR A  53      57.300  47.400  80.830  1.00  0.00           O
ATOM    787  N   LYS A  54      56.460  45.820  79.550  1.00  0.00           N
ATOM    788  H   LYS A  54      56.420  45.560  78.570  1.00  0.00           H
ATOM    789  CA  LYS A  54      55.850  44.850  80.430  1.00  0.00           C
ATOM    790  HA  LYS A  54      56.370  44.860  81.390  1.00  0.00           H
ATOM    791  CB  LYS A  54      54.380  45.130  80.720  1.00  0.00           C
ATOM    792  HB1 LYS A  54      54.260  46.210  80.810  1.00  0.00           H
ATOM    793  HB2 LYS A  54      54.030  44.820  81.710  1.00  0.00           H
ATOM    794  CG  LYS A  54      53.420  44.590  79.670  1.00  0.00           C
ATOM    795  HG1 LYS A  54      52.400  44.750  80.010  1.00  0.00           H
ATOM    796  HG2 LYS A  54      53.570  43.510  79.590  1.00  0.00           H
ATOM    797  CD  LYS A  54      53.530  45.190  78.270  1.00  0.00           C
ATOM    798  HD1 LYS A  54      54.420  44.800  77.760  1.00  0.00           H
ATOM    799  HD2 LYS A  54      53.770  46.260  78.300  1.00  0.00           H
ATOM    800  CE  LYS A  54      52.360  44.740  77.410  1.00  0.00           C
ATOM    801  HE1 LYS A  54      52.460  45.320  76.490  1.00  0.00           H
ATOM    802  HE2 LYS A  54      51.390  44.900  77.860  1.00  0.00           H
ATOM    803  NZ  LYS A  54      52.550  43.340  76.980  1.00  0.00           N
ATOM    804  HZ1 LYS A  54      52.700  42.710  77.760  1.00  0.00           H
ATOM    805  HZ2 LYS A  54      51.900  43.020  76.280  1.00  0.00           H
ATOM    806  HZ3 LYS A  54      53.460  43.370  76.540  1.00  0.00           H
ATOM    807  C   LYS A  54      56.130  43.490  79.790  1.00  0.00           C
ATOM    808  O   LYS A  54      56.300  43.410  78.570  1.00  0.00           O
ATOM    809  N   THR A  55      56.130  42.430  80.590  1.00  0.00           N
ATOM    810  H   THR A  55      55.970  42.660  81.560  1.00  0.00           H
ATOM    811  CA  THR A  55      55.890  41.090  80.090  1.00  0.00           C
ATOM    812  HA  THR A  55      56.160  41.190  79.040  1.00  0.00           H
ATOM    813  CB  THR A  55      56.990  40.160  80.580  1.00  0.00           C
ATOM    814  HB  THR A  55      56.590  39.150  80.480  1.00  0.00           H
ATOM    815  CG2 THR A  55      58.390  40.290  79.980  1.00  0.00           C
ATOM    816 1HG2 THR A  55      58.700  41.300  80.250  1.00  0.00           H
ATOM    817 2HG2 THR A  55      59.070  39.500  80.290  1.00  0.00           H
ATOM    818 3HG2 THR A  55      58.340  40.230  78.890  1.00  0.00           H
ATOM    819  OG1 THR A  55      57.220  40.250  81.970  1.00  0.00           O
ATOM    820  HG1 THR A  55      56.610  39.670  82.430  1.00  0.00           H
ATOM    821  C   THR A  55      54.510  40.490  80.330  1.00  0.00           C
ATOM    822  O   THR A  55      54.140  39.440  79.800  1.00  0.00           O
ATOM    823  N   ALA A  56      53.760  41.220  81.150  1.00  0.00           N
ATOM    824  H   ALA A  56      54.160  42.000  81.660  1.00  0.00           H
ATOM    825  CA  ALA A  56      52.350  41.000  81.410  1.00  0.00           C
ATOM    826  HA  ALA A  56      52.310  39.990  81.820  1.00  0.00           H
ATOM    827  CB  ALA A  56      51.860  41.990  82.460  1.00  0.00           C
ATOM    828  HB1 ALA A  56      52.640  42.260  83.180  1.00  0.00           H
ATOM    829  HB2 ALA A  56      51.660  42.920  81.930  1.00  0.00           H
ATOM    830  HB3 ALA A  56      51.030  41.570  83.030  1.00  0.00           H
ATOM    831  C   ALA A  56      51.470  41.110  80.180  1.00  0.00           C
ATOM    832  O   ALA A  56      51.710  42.020  79.390  1.00  0.00           O
ATOM    833  N   LYS A  57      50.360  40.360  80.210  1.00  0.00           N
ATOM    834  H   LYS A  57      50.230  39.710  80.960  1.00  0.00           H
ATOM    835  CA  LYS A  57      49.460  40.310  79.080  1.00  0.00           C
ATOM    836  HA  LYS A  57      50.030  40.540  78.180  1.00  0.00           H
ATOM    837  CB  LYS A  57      48.950  38.890  78.880  1.00  0.00           C
ATOM    838  HB1 LYS A  57      48.150  38.910  78.150  1.00  0.00           H
ATOM    839  HB2 LYS A  57      48.520  38.680  79.860  1.00  0.00           H
ATOM    840  CG  LYS A  57      49.900  37.800  78.380  1.00  0.00           C
ATOM    841  HG1 LYS A  57      50.590  37.710  79.220  1.00  0.00           H
ATOM    842  HG2 LYS A  57      50.510  38.230  77.590  1.00  0.00           H
ATOM    843  CD  LYS A  57      49.040  36.580  78.040  1.00  0.00           C
ATOM    844  HD1 LYS A  57      48.530  36.780  77.100  1.00  0.00           H
ATOM    845  HD2 LYS A  57      48.340  36.470  78.870  1.00  0.00           H
ATOM    846  CE  LYS A  57      49.920  35.340  77.940  1.00  0.00           C
ATOM    847  HE1 LYS A  57      50.340  35.160  78.930  1.00  0.00           H
ATOM    848  HE2 LYS A  57      50.730  35.570  77.240  1.00  0.00           H
ATOM    849  NZ  LYS A  57      49.080  34.180  77.580  1.00  0.00           N
ATOM    850  HZ1 LYS A  57      48.750  34.250  76.630  1.00  0.00           H
ATOM    851  HZ2 LYS A  57      49.600  33.340  77.790  1.00  0.00           H
ATOM    852  HZ3 LYS A  57      48.330  34.180  78.250  1.00  0.00           H
ATOM    853  C   LYS A  57      48.370  41.380  79.030  1.00  0.00           C
ATOM    854  O   LYS A  57      48.160  41.830  77.910  1.00  0.00           O
ATOM    855  N   LYS A  58      47.800  41.930  80.110  1.00  0.00           N
ATOM    856  H   LYS A  58      48.120  41.630  81.010  1.00  0.00           H
ATOM    857  CA  LYS A  58      47.110  43.210  80.100  1.00  0.00           C
ATOM    858  HA  LYS A  58      46.330  43.120  79.340  1.00  0.00           H
ATOM    859  CB  LYS A  58      46.410  43.340  81.450  1.00  0.00           C
ATOM    860  HB1 LYS A  58      47.170  43.660  82.170  1.00  0.00           H
ATOM    861  HB2 LYS A  58      45.970  42.400  81.770  1.00  0.00           H
ATOM    862  CG  LYS A  58      45.330  44.410  81.380  1.00  0.00           C
ATOM    863  HG1 LYS A  58      44.620  43.990  80.680  1.00  0.00           H
ATOM    864  HG2 LYS A  58      45.770  45.360  81.080  1.00  0.00           H
ATOM    865  CD  LYS A  58      44.690  44.590  82.760  1.00  0.00           C
ATOM    866  HD1 LYS A  58      45.390  44.810  83.570  1.00  0.00           H
ATOM    867  HD2 LYS A  58      44.090  43.710  82.980  1.00  0.00           H
ATOM    868  CE  LYS A  58      43.690  45.730  82.630  1.00  0.00           C
ATOM    869  HE1 LYS A  58      43.040  45.500  81.790  1.00  0.00           H
ATOM    870  HE2 LYS A  58      44.230  46.620  82.290  1.00  0.00           H
ATOM    871  NZ  LYS A  58      42.920  46.040  83.850  1.00  0.00           N
ATOM    872  HZ1 LYS A  58      42.720  45.220  84.400  1.00  0.00           H
ATOM    873  HZ2 LYS A  58      43.410  46.690  84.450  1.00  0.00           H
ATOM    874  HZ3 LYS A  58      42.070  46.560  83.680  1.00  0.00           H
ATOM    875  C   LYS A  58      48.120  44.300  79.750  1.00  0.00           C
ATOM    876  O   LYS A  58      49.220  44.230  80.280  1.00  0.00           O
ATOM    877  N   PRO A  59      47.810  45.140  78.760  1.00  0.00           N
ATOM    878  CD  PRO A  59      46.730  44.980  77.810  1.00  0.00           C
ATOM    879  HD1 PRO A  59      45.790  45.360  78.210  1.00  0.00           H
ATOM    880  HD2 PRO A  59      46.580  43.930  77.530  1.00  0.00           H
ATOM    881  CG  PRO A  59      47.050  45.750  76.530  1.00  0.00           C
ATOM    882  HG1 PRO A  59      46.070  46.010  76.110  1.00  0.00           H
ATOM    883  HG2 PRO A  59      47.680  45.170  75.860  1.00  0.00           H
ATOM    884  CB  PRO A  59      47.910  46.850  77.150  1.00  0.00           C
ATOM    885  HB1 PRO A  59      47.230  47.580  77.570  1.00  0.00           H
ATOM    886  HB2 PRO A  59      48.580  47.200  76.360  1.00  0.00           H
ATOM    887  CA  PRO A  59      48.700  46.180  78.280  1.00  0.00           C
ATOM    888  HA  PRO A  59      49.510  45.660  77.770  1.00  0.00           H
ATOM    889  C   PRO A  59      49.140  47.160  79.360  1.00  0.00           C
ATOM    890  O   PRO A  59      48.310  47.440  80.230  1.00  0.00           O
ATOM    891  N   LYS A  60      50.330  47.750  79.190  1.00  0.00           N
ATOM    892  H   LYS A  60      50.960  47.370  78.500  1.00  0.00           H
ATOM    893  CA  LYS A  60      50.720  48.790  80.110  1.00  0.00           C
ATOM    894  HA  LYS A  60      50.410  48.560  81.130  1.00  0.00           H
ATOM    895  CB  LYS A  60      52.220  48.930  79.920  1.00  0.00           C
ATOM    896  HB1 LYS A  60      52.340  49.240  78.880  1.00  0.00           H
ATOM    897  HB2 LYS A  60      52.760  48.010  80.130  1.00  0.00           H
ATOM    898  CG  LYS A  60      52.930  49.890  80.870  1.00  0.00           C
ATOM    899  HG1 LYS A  60      52.630  49.590  81.880  1.00  0.00           H
ATOM    900  HG2 LYS A  60      52.560  50.890  80.650  1.00  0.00           H
ATOM    901  CD  LYS A  60      54.440  49.690  80.790  1.00  0.00           C
ATOM    902  HD1 LYS A  60      54.720  49.240  79.840  1.00  0.00           H
ATOM    903  HD2 LYS A  60      54.740  48.950  81.540  1.00  0.00           H
ATOM    904  CE  LYS A  60      55.210  50.980  81.060  1.00  0.00           C
ATOM    905  HE1 LYS A  60      54.980  51.800  80.380  1.00  0.00           H
ATOM    906  HE2 LYS A  60      56.250  50.790  80.850  1.00  0.00           H
ATOM    907  NZ  LYS A  60      55.090  51.420  82.460  1.00  0.00           N
ATOM    908  HZ1 LYS A  60      55.760  52.160  82.620  1.00  0.00           H
ATOM    909  HZ2 LYS A  60      54.180  51.830  82.650  1.00  0.00           H
ATOM    910  HZ3 LYS A  60      55.250  50.700  83.150  1.00  0.00           H
ATOM    911  C   LYS A  60      50.000  50.120  79.880  1.00  0.00           C
ATOM    912  O   LYS A  60      49.750  50.480  78.730  1.00  0.00           O
ATOM    913  N   LYS A  61      49.600  50.820  80.940  1.00  0.00           N
ATOM    914  H   LYS A  61      49.860  50.550  81.870  1.00  0.00           H
ATOM    915  CA  LYS A  61      48.720  51.960  80.800  1.00  0.00           C
ATOM    916  HA  LYS A  61      47.900  51.740  80.120  1.00  0.00           H
ATOM    917  CB  LYS A  61      48.070  52.270  82.150  1.00  0.00           C
ATOM    918  HB1 LYS A  61      47.510  51.430  82.540  1.00  0.00           H
ATOM    919  HB2 LYS A  61      47.340  53.040  81.910  1.00  0.00           H
ATOM    920  CG  LYS A  61      48.960  52.830  83.260  1.00  0.00           C
ATOM    921  HG1 LYS A  61      49.420  53.800  83.100  1.00  0.00           H
ATOM    922  HG2 LYS A  61      49.710  52.050  83.410  1.00  0.00           H
ATOM    923  CD  LYS A  61      48.190  52.900  84.570  1.00  0.00           C
ATOM    924  HD1 LYS A  61      47.380  53.600  84.380  1.00  0.00           H
ATOM    925  HD2 LYS A  61      48.930  53.400  85.200  1.00  0.00           H
ATOM    926  CE  LYS A  61      47.760  51.550  85.150  1.00  0.00           C
ATOM    927  HE1 LYS A  61      48.650  50.990  85.470  1.00  0.00           H
ATOM    928  HE2 LYS A  61      47.190  50.930  84.470  1.00  0.00           H
ATOM    929  NZ  LYS A  61      46.920  51.740  86.340  1.00  0.00           N
ATOM    930  HZ1 LYS A  61      45.980  51.960  86.070  1.00  0.00           H
ATOM    931  HZ2 LYS A  61      46.760  50.840  86.780  1.00  0.00           H
ATOM    932  HZ3 LYS A  61      47.340  52.240  87.110  1.00  0.00           H
ATOM    933  C   LYS A  61      49.450  53.190  80.260  1.00  0.00           C
ATOM    934  O   LYS A  61      48.890  53.920  79.450  1.00  0.00           O
ATOM    935  N   ASP A  62      50.670  53.430  80.750  1.00  0.00           N
ATOM    936  H   ASP A  62      50.990  52.910  81.560  1.00  0.00           H
ATOM    937  CA  ASP A  62      51.350  54.700  80.580  1.00  0.00           C
ATOM    938  HA  ASP A  62      50.620  55.500  80.460  1.00  0.00           H
ATOM    939  CB  ASP A  62      52.020  55.030  81.900  1.00  0.00           C
ATOM    940  HB1 ASP A  62      51.280  55.090  82.700  1.00  0.00           H
ATOM    941  HB2 ASP A  62      52.480  56.020  81.860  1.00  0.00           H
ATOM    942  CG  ASP A  62      53.100  54.040  82.320  1.00  0.00           C
ATOM    943  OD1 ASP A  62      52.820  52.820  82.350  1.00  0.00           O
ATOM    944  OD2 ASP A  62      54.260  54.440  82.580  1.00  0.00           O
ATOM    945  C   ASP A  62      52.250  54.700  79.350  1.00  0.00           C
ATOM    946  O   ASP A  62      53.040  53.780  79.140  1.00  0.00           O
ATOM    947  N   GLU A  63      52.300  55.800  78.610  1.00  0.00           N
ATOM    948  H   GLU A  63      51.840  56.630  78.970  1.00  0.00           H
ATOM    949  CA  GLU A  63      52.850  55.940  77.270  1.00  0.00           C
ATOM    950  HA  GLU A  63      53.520  55.090  77.160  1.00  0.00           H
ATOM    951  CB  GLU A  63      51.720  55.800  76.260  1.00  0.00           C
ATOM    952  HB1 GLU A  63      51.380  54.760  76.280  1.00  0.00           H
ATOM    953  HB2 GLU A  63      52.110  56.140  75.300  1.00  0.00           H
ATOM    954  CG  GLU A  63      50.480  56.650  76.520  1.00  0.00           C
ATOM    955  HG1 GLU A  63      50.790  57.650  76.820  1.00  0.00           H
ATOM    956  HG2 GLU A  63      49.840  56.190  77.270  1.00  0.00           H
ATOM    957  CD  GLU A  63      49.580  56.780  75.300  1.00  0.00           C
ATOM    958  OE1 GLU A  63      49.680  57.780  74.560  1.00  0.00           O
ATOM    959  OE2 GLU A  63      48.780  55.860  75.020  1.00  0.00           O
ATOM    960  C   GLU A  63      53.660  57.220  77.180  1.00  0.00           C
ATOM    961  O   GLU A  63      53.170  58.310  77.480  1.00  0.00           O
ATOM    962  N   ARG A  64      54.850  57.100  76.600  1.00  0.00           N
ATOM    963  H   ARG A  64      55.140  56.190  76.300  1.00  0.00           H
ATOM    964  CA  ARG A  64      55.920  58.090  76.610  1.00  0.00           C
ATOM    965  HA  ARG A  64      55.440  59.060  76.750  1.00  0.00           H
ATOM    966  CB  ARG A  64      56.830  57.760  77.790  1.00  0.00           C
ATOM    967  HB1 ARG A  64      57.270  56.760  77.760  1.00  0.00           H
ATOM    968  HB2 ARG A  64      56.200  57.880  78.670  1.00  0.00           H
ATOM    969  CG  ARG A  64      57.900  58.740  78.250  1.00  0.00           C
ATOM    970  HG1 ARG A  64      57.430  59.720  78.340  1.00  0.00           H
ATOM    971  HG2 ARG A  64      58.560  58.850  77.390  1.00  0.00           H
ATOM    972  CD  ARG A  64      58.780  58.250  79.390  1.00  0.00           C
ATOM    973  HD1 ARG A  64      58.120  58.160  80.250  1.00  0.00           H
ATOM    974  HD2 ARG A  64      59.450  59.090  79.590  1.00  0.00           H
ATOM    975  NE  ARG A  64      59.670  57.170  78.940  1.00  0.00           N
ATOM    976  HE  ARG A  64      59.780  57.070  77.950  1.00  0.00           H
ATOM    977  CZ  ARG A  64      59.990  56.110  79.700  1.00  0.00           C
ATOM    978  NH1 ARG A  64      60.000  56.050  81.040  1.00  0.00           N
ATOM    979 1HH1 ARG A  64      59.950  56.920  81.550  1.00  0.00           H
ATOM    980 2HH1 ARG A  64      60.400  55.200  81.410  1.00  0.00           H
ATOM    981  NH2 ARG A  64      60.480  55.010  79.110  1.00  0.00           N
ATOM    982 1HH2 ARG A  64      60.780  55.200  78.160  1.00  0.00           H
ATOM    983 2HH2 ARG A  64      60.830  54.240  79.660  1.00  0.00           H
ATOM    984  C   ARG A  64      56.720  58.090  75.310  1.00  0.00           C
ATOM    985  O   ARG A  64      57.370  59.080  75.000  1.00  0.00           O
ATOM    986  N   GLY A  65      56.660  56.990  74.550  1.00  0.00           N
ATOM    987  H   GLY A  65      56.090  56.220  74.880  1.00  0.00           H
ATOM    988  CA  GLY A  65      57.580  56.750  73.460  1.00  0.00           C
ATOM    989  HA1 GLY A  65      58.440  56.250  73.900  1.00  0.00           H
ATOM    990  HA2 GLY A  65      57.870  57.680  72.960  1.00  0.00           H
ATOM    991  C   GLY A  65      56.930  55.840  72.430  1.00  0.00           C
ATOM    992  O   GLY A  65      56.130  55.000  72.820  1.00  0.00           O
ATOM    993  N   ALA A  66      57.240  55.900  71.130  1.00  0.00           N
ATOM    994  H   ALA A  66      57.960  56.580  70.930  1.00  0.00           H
ATOM    995  CA  ALA A  66      56.800  55.070  70.030  1.00  0.00           C
ATOM    996  HA  ALA A  66      56.250  54.210  70.420  1.00  0.00           H
ATOM    997  CB  ALA A  66      55.990  55.980  69.120  1.00  0.00           C
ATOM    998  HB1 ALA A  66      55.650  55.250  68.380  1.00  0.00           H
ATOM    999  HB2 ALA A  66      55.090  56.400  69.560  1.00  0.00           H
ATOM   1000  HB3 ALA A  66      56.530  56.840  68.710  1.00  0.00           H
ATOM   1001  C   ALA A  66      57.850  54.520  69.070  1.00  0.00           C
ATOM   1002  O   ALA A  66      58.910  55.110  68.850  1.00  0.00           O
ATOM   1003  N   LEU A  67      57.530  53.370  68.470  1.00  0.00           N
ATOM   1004  H   LEU A  67      56.630  52.990  68.730  1.00  0.00           H
ATOM   1005  CA  LEU A  67      58.310  52.780  67.400  1.00  0.00           C
ATOM   1006  HA  LEU A  67      59.280  52.590  67.850  1.00  0.00           H
ATOM   1007  CB  LEU A  67      57.720  51.410  67.090  1.00  0.00           C
ATOM   1008  HB1 LEU A  67      56.710  51.530  66.700  1.00  0.00           H
ATOM   1009  HB2 LEU A  67      57.680  50.860  68.040  1.00  0.00           H
ATOM   1010  CG  LEU A  67      58.520  50.490  66.180  1.00  0.00           C
ATOM   1011  HG  LEU A  67      58.590  50.900  65.170  1.00  0.00           H
ATOM   1012  CD1 LEU A  67      59.920  50.230  66.740  1.00  0.00           C
ATOM   1013 1HD1 LEU A  67      59.970  49.810  67.740  1.00  0.00           H
ATOM   1014 2HD1 LEU A  67      60.500  49.520  66.140  1.00  0.00           H
ATOM   1015 3HD1 LEU A  67      60.580  51.090  66.870  1.00  0.00           H
ATOM   1016  CD2 LEU A  67      57.770  49.160  66.140  1.00  0.00           C
ATOM   1017 1HD2 LEU A  67      57.600  48.830  67.160  1.00  0.00           H
ATOM   1018 2HD2 LEU A  67      56.790  49.230  65.670  1.00  0.00           H
ATOM   1019 3HD2 LEU A  67      58.310  48.390  65.590  1.00  0.00           H
ATOM   1020  C   LEU A  67      58.370  53.610  66.130  1.00  0.00           C
ATOM   1021  O   LEU A  67      57.410  53.620  65.360  1.00  0.00           O
ATOM   1022  N   VAL A  68      59.480  54.300  65.900  1.00  0.00           N
ATOM   1023  H   VAL A  68      60.240  54.180  66.560  1.00  0.00           H
ATOM   1024  CA  VAL A  68      59.750  54.880  64.590  1.00  0.00           C
ATOM   1025  HA  VAL A  68      58.990  54.550  63.890  1.00  0.00           H
ATOM   1026  CB  VAL A  68      59.940  56.390  64.730  1.00  0.00           C
ATOM   1027  HB  VAL A  68      60.810  56.560  65.360  1.00  0.00           H
ATOM   1028  CG1 VAL A  68      60.300  56.990  63.370  1.00  0.00           C
ATOM   1029 1HG1 VAL A  68      59.400  57.190  62.780  1.00  0.00           H
ATOM   1030 2HG1 VAL A  68      60.670  57.990  63.560  1.00  0.00           H
ATOM   1031 3HG1 VAL A  68      61.060  56.350  62.910  1.00  0.00           H
ATOM   1032  CG2 VAL A  68      58.730  57.090  65.340  1.00  0.00           C
ATOM   1033 1HG2 VAL A  68      57.840  56.780  64.790  1.00  0.00           H
ATOM   1034 2HG2 VAL A  68      58.570  56.760  66.370  1.00  0.00           H
ATOM   1035 3HG2 VAL A  68      58.720  58.180  65.310  1.00  0.00           H
ATOM   1036  C   VAL A  68      61.000  54.210  64.020  1.00  0.00           C
ATOM   1037  O   VAL A  68      62.130  54.370  64.470  1.00  0.00           O
ATOM   1038  N   ASN A  69      60.770  53.470  62.940  1.00  0.00           N
ATOM   1039  H   ASN A  69      59.820  53.460  62.600  1.00  0.00           H
ATOM   1040  CA  ASN A  69      61.740  52.470  62.530  1.00  0.00           C
ATOM   1041  HA  ASN A  69      62.720  52.940  62.570  1.00  0.00           H
ATOM   1042  CB  ASN A  69      61.670  51.340  63.570  1.00  0.00           C
ATOM   1043  HB1 ASN A  69      60.650  50.960  63.630  1.00  0.00           H
ATOM   1044  HB2 ASN A  69      61.860  51.680  64.590  1.00  0.00           H
ATOM   1045  CG  ASN A  69      62.590  50.190  63.210  1.00  0.00           C
ATOM   1046  OD1 ASN A  69      62.160  49.210  62.600  1.00  0.00           O
ATOM   1047  ND2 ASN A  69      63.830  50.260  63.710  1.00  0.00           N
ATOM   1048 1HD2 ASN A  69      64.250  51.150  63.930  1.00  0.00           H
ATOM   1049 2HD2 ASN A  69      64.390  49.440  63.870  1.00  0.00           H
ATOM   1050  C   ASN A  69      61.440  52.040  61.110  1.00  0.00           C
ATOM   1051  O   ASN A  69      62.450  51.680  60.510  1.00  0.00           O
ATOM   1052  N   ARG A  70      60.190  52.140  60.630  1.00  0.00           N
ATOM   1053  H   ARG A  70      59.500  52.470  61.290  1.00  0.00           H
ATOM   1054  CA  ARG A  70      59.850  51.940  59.240  1.00  0.00           C
ATOM   1055  HA  ARG A  70      60.030  50.910  58.960  1.00  0.00           H
ATOM   1056  CB  ARG A  70      58.360  52.230  59.100  1.00  0.00           C
ATOM   1057  HB1 ARG A  70      58.190  53.310  59.150  1.00  0.00           H
ATOM   1058  HB2 ARG A  70      57.770  51.790  59.900  1.00  0.00           H
ATOM   1059  CG  ARG A  70      57.710  51.930  57.740  1.00  0.00           C
ATOM   1060  HG1 ARG A  70      58.290  52.350  56.920  1.00  0.00           H
ATOM   1061  HG2 ARG A  70      56.700  52.310  57.630  1.00  0.00           H
ATOM   1062  CD  ARG A  70      57.680  50.430  57.510  1.00  0.00           C
ATOM   1063  HD1 ARG A  70      56.970  49.950  58.180  1.00  0.00           H
ATOM   1064  HD2 ARG A  70      58.680  50.010  57.640  1.00  0.00           H
ATOM   1065  NE  ARG A  70      57.130  50.040  56.210  1.00  0.00           N
ATOM   1066  HE  ARG A  70      56.140  50.140  56.050  1.00  0.00           H
ATOM   1067  CZ  ARG A  70      57.750  49.470  55.170  1.00  0.00           C
ATOM   1068  NH1 ARG A  70      59.070  49.260  55.100  1.00  0.00           N
ATOM   1069 1HH1 ARG A  70      59.670  49.400  55.900  1.00  0.00           H
ATOM   1070 2HH1 ARG A  70      59.510  48.910  54.260  1.00  0.00           H
ATOM   1071  NH2 ARG A  70      57.050  49.070  54.100  1.00  0.00           N
ATOM   1072 1HH2 ARG A  70      56.070  49.320  53.970  1.00  0.00           H
ATOM   1073 2HH2 ARG A  70      57.480  48.540  53.360  1.00  0.00           H
ATOM   1074  C   ARG A  70      60.690  52.840  58.340  1.00  0.00           C
ATOM   1075  O   ARG A  70      60.780  54.020  58.650  1.00  0.00           O
ATOM   1076  N   MET A  71      61.120  52.320  57.190  1.00  0.00           N
ATOM   1077  H   MET A  71      60.800  51.400  56.920  1.00  0.00           H
ATOM   1078  CA  MET A  71      62.010  53.020  56.290  1.00  0.00           C
ATOM   1079  HA  MET A  71      61.900  54.100  56.420  1.00  0.00           H
ATOM   1080  CB  MET A  71      63.460  52.870  56.730  1.00  0.00           C
ATOM   1081  HB1 MET A  71      64.040  52.840  55.800  1.00  0.00           H
ATOM   1082  HB2 MET A  71      63.620  51.880  57.140  1.00  0.00           H
ATOM   1083  CG  MET A  71      64.150  53.870  57.660  1.00  0.00           C
ATOM   1084  HG1 MET A  71      63.730  53.750  58.660  1.00  0.00           H
ATOM   1085  HG2 MET A  71      63.910  54.860  57.280  1.00  0.00           H
ATOM   1086  SD  MET A  71      65.950  53.710  57.640  1.00  0.00           S
ATOM   1087  CE  MET A  71      66.430  54.920  56.380  1.00  0.00           C
ATOM   1088  HE1 MET A  71      66.050  54.680  55.390  1.00  0.00           H
ATOM   1089  HE2 MET A  71      66.010  55.920  56.520  1.00  0.00           H
ATOM   1090  HE3 MET A  71      67.520  54.960  56.370  1.00  0.00           H
ATOM   1091  C   MET A  71      61.760  52.730  54.810  1.00  0.00           C
ATOM   1092  O   MET A  71      61.150  51.740  54.440  1.00  0.00           O
ATOM   1093  N   GLY A  72      62.310  53.520  53.890  1.00  0.00           N
ATOM   1094  H   GLY A  72      62.860  54.290  54.240  1.00  0.00           H
ATOM   1095  CA  GLY A  72      62.300  53.320  52.450  1.00  0.00           C
ATOM   1096  HA1 GLY A  72      62.550  52.310  52.110  1.00  0.00           H
ATOM   1097  HA2 GLY A  72      63.100  53.980  52.110  1.00  0.00           H
ATOM   1098  C   GLY A  72      61.050  53.790  51.720  1.00  0.00           C
ATOM   1099  O   GLY A  72      60.070  53.050  51.610  1.00  0.00           O
ATOM   1100  N   VAL A  73      61.150  54.940  51.050  1.00  0.00           N
ATOM   1101  H   VAL A  73      62.050  55.390  51.130  1.00  0.00           H
ATOM   1102  CA  VAL A  73      60.030  55.690  50.520  1.00  0.00           C
ATOM   1103  HA  VAL A  73      59.310  54.930  50.200  1.00  0.00           H
ATOM   1104  CB  VAL A  73      59.530  56.630  51.620  1.00  0.00           C
ATOM   1105  HB  VAL A  73      58.560  57.030  51.330  1.00  0.00           H
ATOM   1106  CG1 VAL A  73      59.380  55.950  52.980  1.00  0.00           C
ATOM   1107 1HG1 VAL A  73      58.700  55.100  52.860  1.00  0.00           H
ATOM   1108 2HG1 VAL A  73      60.300  55.530  53.380  1.00  0.00           H
ATOM   1109 3HG1 VAL A  73      59.010  56.640  53.740  1.00  0.00           H
ATOM   1110  CG2 VAL A  73      60.590  57.690  51.900  1.00  0.00           C
ATOM   1111 1HG2 VAL A  73      60.700  58.370  51.060  1.00  0.00           H
ATOM   1112 2HG2 VAL A  73      60.240  58.260  52.760  1.00  0.00           H
ATOM   1113 3HG2 VAL A  73      61.570  57.280  52.140  1.00  0.00           H
ATOM   1114  C   VAL A  73      60.250  56.410  49.200  1.00  0.00           C
ATOM   1115  O   VAL A  73      61.310  56.900  48.810  1.00  0.00           O
ATOM   1116  N   ASP A  74      59.130  56.600  48.500  1.00  0.00           N
ATOM   1117  H   ASP A  74      58.250  56.350  48.930  1.00  0.00           H
ATOM   1118  CA  ASP A  74      58.980  57.290  47.230  1.00  0.00           C
ATOM   1119  HA  ASP A  74      59.710  58.090  47.170  1.00  0.00           H
ATOM   1120  CB  ASP A  74      59.150  56.270  46.110  1.00  0.00           C
ATOM   1121  HB1 ASP A  74      58.230  55.690  46.200  1.00  0.00           H
ATOM   1122  HB2 ASP A  74      60.000  55.640  46.370  1.00  0.00           H
ATOM   1123  CG  ASP A  74      59.190  56.840  44.700  1.00  0.00           C
ATOM   1124  OD1 ASP A  74      60.230  57.430  44.330  1.00  0.00           O
ATOM   1125  OD2 ASP A  74      58.220  56.670  43.930  1.00  0.00           O
ATOM   1126  C   ASP A  74      57.590  57.900  47.270  1.00  0.00           C
ATOM   1127  O   ASP A  74      56.690  57.350  47.880  1.00  0.00           O
ATOM   1128  N   PRO A  75      57.430  58.980  46.490  1.00  0.00           N
ATOM   1129  CD  PRO A  75      58.410  59.890  45.930  1.00  0.00           C
ATOM   1130  HD1 PRO A  75      58.650  59.480  44.950  1.00  0.00           H
ATOM   1131  HD2 PRO A  75      59.280  59.970  46.590  1.00  0.00           H
ATOM   1132  CG  PRO A  75      57.600  61.180  45.780  1.00  0.00           C
ATOM   1133  HG1 PRO A  75      58.050  61.790  45.000  1.00  0.00           H
ATOM   1134  HG2 PRO A  75      57.320  61.630  46.730  1.00  0.00           H
ATOM   1135  CB  PRO A  75      56.290  60.630  45.210  1.00  0.00           C
ATOM   1136  HB1 PRO A  75      56.390  60.180  44.230  1.00  0.00           H
ATOM   1137  HB2 PRO A  75      55.490  61.370  45.220  1.00  0.00           H
ATOM   1138  CA  PRO A  75      56.100  59.510  46.220  1.00  0.00           C
ATOM   1139  HA  PRO A  75      55.810  59.990  47.160  1.00  0.00           H
ATOM   1140  C   PRO A  75      55.050  58.510  45.770  1.00  0.00           C
ATOM   1141  O   PRO A  75      53.840  58.700  45.850  1.00  0.00           O
ATOM   1142  N   TRP A  76      55.420  57.340  45.220  1.00  0.00           N
ATOM   1143  H   TRP A  76      56.420  57.310  45.120  1.00  0.00           H
ATOM   1144  CA  TRP A  76      54.530  56.260  44.870  1.00  0.00           C
ATOM   1145  HA  TRP A  76      53.570  56.590  44.480  1.00  0.00           H
ATOM   1146  CB  TRP A  76      55.130  55.330  43.820  1.00  0.00           C
ATOM   1147  HB1 TRP A  76      56.070  54.930  44.210  1.00  0.00           H
ATOM   1148  HB2 TRP A  76      55.430  55.930  42.960  1.00  0.00           H
ATOM   1149  CG  TRP A  76      54.210  54.280  43.300  1.00  0.00           C
ATOM   1150  CD1 TRP A  76      53.370  54.580  42.280  1.00  0.00           C
ATOM   1151  HD1 TRP A  76      53.380  55.520  41.750  1.00  0.00           H
ATOM   1152  NE1 TRP A  76      52.740  53.420  41.890  1.00  0.00           N
ATOM   1153  HE1 TRP A  76      52.030  53.490  41.170  1.00  0.00           H
ATOM   1154  CE2 TRP A  76      53.000  52.370  42.740  1.00  0.00           C
ATOM   1155  CZ2 TRP A  76      52.550  51.040  42.730  1.00  0.00           C
ATOM   1156  HZ2 TRP A  76      51.830  50.770  41.970  1.00  0.00           H
ATOM   1157  CH2 TRP A  76      53.100  50.130  43.640  1.00  0.00           C
ATOM   1158  HH2 TRP A  76      52.960  49.070  43.570  1.00  0.00           H
ATOM   1159  CZ3 TRP A  76      54.070  50.600  44.540  1.00  0.00           C
ATOM   1160  HZ3 TRP A  76      54.500  49.890  45.220  1.00  0.00           H
ATOM   1161  CE3 TRP A  76      54.550  51.910  44.480  1.00  0.00           C
ATOM   1162  HE3 TRP A  76      55.370  52.190  45.120  1.00  0.00           H
ATOM   1163  CD2 TRP A  76      54.030  52.860  43.580  1.00  0.00           C
ATOM   1164  C   TRP A  76      54.070  55.430  46.060  1.00  0.00           C
ATOM   1165  O   TRP A  76      53.170  54.600  45.880  1.00  0.00           O
ATOM   1166  N   HIE A  77      54.690  55.520  47.240  1.00  0.00           N
ATOM   1167  H   HIE A  77      55.560  56.030  47.270  1.00  0.00           H
ATOM   1168  CA  HIE A  77      54.410  54.750  48.440  1.00  0.00           C
ATOM   1169  HA  HIE A  77      53.330  54.680  48.330  1.00  0.00           H
ATOM   1170  CB  HIE A  77      54.940  53.340  48.250  1.00  0.00           C
ATOM   1171  HB1 HIE A  77      54.540  52.890  47.340  1.00  0.00           H
ATOM   1172  HB2 HIE A  77      54.550  52.660  49.010  1.00  0.00           H
ATOM   1173  CG  HIE A  77      56.440  53.200  48.150  1.00  0.00           C
ATOM   1174  ND1 HIE A  77      57.220  53.060  47.010  1.00  0.00           N
ATOM   1175  CE1 HIE A  77      58.470  52.810  47.420  1.00  0.00           C
ATOM   1176  HE1 HIE A  77      59.320  52.590  46.790  1.00  0.00           H
ATOM   1177  NE2 HIE A  77      58.500  52.760  48.760  1.00  0.00           N
ATOM   1178  HE2 HIE A  77      59.180  52.290  49.330  1.00  0.00           H
ATOM   1179  CD2 HIE A  77      57.240  53.050  49.250  1.00  0.00           C
ATOM   1180  HD2 HIE A  77      56.910  53.020  50.280  1.00  0.00           H
ATOM   1181  C   HIE A  77      54.740  55.290  49.820  1.00  0.00           C
ATOM   1182  O   HIE A  77      54.660  54.530  50.780  1.00  0.00           O
ATOM   1183  N   ASN A  78      54.930  56.610  49.910  1.00  0.00           N
ATOM   1184  H   ASN A  78      54.910  57.140  49.060  1.00  0.00           H
ATOM   1185  CA  ASN A  78      55.130  57.300  51.170  1.00  0.00           C
ATOM   1186  HA  ASN A  78      55.840  56.730  51.770  1.00  0.00           H
ATOM   1187  CB  ASN A  78      55.780  58.640  50.840  1.00  0.00           C
ATOM   1188  HB1 ASN A  78      55.040  59.070  50.160  1.00  0.00           H
ATOM   1189  HB2 ASN A  78      56.650  58.450  50.210  1.00  0.00           H
ATOM   1190  CG  ASN A  78      56.150  59.600  51.970  1.00  0.00           C
ATOM   1191  OD1 ASN A  78      57.230  59.540  52.550  1.00  0.00           O
ATOM   1192  ND2 ASN A  78      55.220  60.450  52.390  1.00  0.00           N
ATOM   1193 1HD2 ASN A  78      54.320  60.460  51.930  1.00  0.00           H
ATOM   1194 2HD2 ASN A  78      55.550  61.200  52.980  1.00  0.00           H
ATOM   1195  C   ASN A  78      53.840  57.460  51.960  1.00  0.00           C
ATOM   1196  O   ASN A  78      53.850  57.390  53.190  1.00  0.00           O
ATOM   1197  N   TRP A  79      52.680  57.490  51.290  1.00  0.00           N
ATOM   1198  H   TRP A  79      52.680  57.830  50.340  1.00  0.00           H
ATOM   1199  CA  TRP A  79      51.330  57.270  51.760  1.00  0.00           C
ATOM   1200  HA  TRP A  79      51.070  57.980  52.550  1.00  0.00           H
ATOM   1201  CB  TRP A  79      50.380  57.610  50.610  1.00  0.00           C
ATOM   1202  HB1 TRP A  79      50.660  58.560  50.160  1.00  0.00           H
ATOM   1203  HB2 TRP A  79      49.410  57.860  51.040  1.00  0.00           H
ATOM   1204  CG  TRP A  79      50.110  56.520  49.630  1.00  0.00           C
ATOM   1205  CD1 TRP A  79      50.590  56.480  48.360  1.00  0.00           C
ATOM   1206  HD1 TRP A  79      51.160  57.200  47.800  1.00  0.00           H
ATOM   1207  NE1 TRP A  79      50.220  55.240  47.860  1.00  0.00           N
ATOM   1208  HE1 TRP A  79      50.450  54.960  46.920  1.00  0.00           H
ATOM   1209  CE2 TRP A  79      49.500  54.460  48.740  1.00  0.00           C
ATOM   1210  CZ2 TRP A  79      48.950  53.180  48.660  1.00  0.00           C
ATOM   1211  HZ2 TRP A  79      49.250  52.500  47.870  1.00  0.00           H
ATOM   1212  CH2 TRP A  79      48.140  52.760  49.730  1.00  0.00           C
ATOM   1213  HH2 TRP A  79      47.700  51.770  49.770  1.00  0.00           H
ATOM   1214  CZ3 TRP A  79      47.820  53.590  50.810  1.00  0.00           C
ATOM   1215  HZ3 TRP A  79      47.250  53.220  51.650  1.00  0.00           H
ATOM   1216  CE3 TRP A  79      48.450  54.840  50.860  1.00  0.00           C
ATOM   1217  HE3 TRP A  79      48.190  55.450  51.710  1.00  0.00           H
ATOM   1218  CD2 TRP A  79      49.320  55.320  49.860  1.00  0.00           C
ATOM   1219  C   TRP A  79      51.060  55.940  52.430  1.00  0.00           C
ATOM   1220  O   TRP A  79      50.370  55.890  53.450  1.00  0.00           O
ATOM   1221  N   GLU A  80      51.730  54.870  52.000  1.00  0.00           N
ATOM   1222  H   GLU A  80      52.190  54.890  51.110  1.00  0.00           H
ATOM   1223  CA  GLU A  80      51.760  53.550  52.620  1.00  0.00           C
ATOM   1224  HA  GLU A  80      50.990  53.600  53.400  1.00  0.00           H
ATOM   1225  CB  GLU A  80      51.540  52.500  51.540  1.00  0.00           C
ATOM   1226  HB1 GLU A  80      52.530  52.360  51.090  1.00  0.00           H
ATOM   1227  HB2 GLU A  80      50.960  52.860  50.690  1.00  0.00           H
ATOM   1228  CG  GLU A  80      50.840  51.260  52.080  1.00  0.00           C
ATOM   1229  HG1 GLU A  80      50.000  51.530  52.720  1.00  0.00           H
ATOM   1230  HG2 GLU A  80      51.610  50.730  52.640  1.00  0.00           H
ATOM   1231  CD  GLU A  80      50.430  50.310  50.960  1.00  0.00           C
ATOM   1232  OE1 GLU A  80      49.620  49.390  51.190  1.00  0.00           O
ATOM   1233  OE2 GLU A  80      50.940  50.450  49.830  1.00  0.00           O
ATOM   1234  C   GLU A  80      52.930  53.230  53.540  1.00  0.00           C
ATOM   1235  O   GLU A  80      52.790  52.240  54.250  1.00  0.00           O
ATOM   1236  N   ALA A  81      53.880  54.170  53.560  1.00  0.00           N
ATOM   1237  H   ALA A  81      53.740  54.960  52.950  1.00  0.00           H
ATOM   1238  CA  ALA A  81      55.040  54.130  54.430  1.00  0.00           C
ATOM   1239  HA  ALA A  81      55.260  53.080  54.620  1.00  0.00           H
ATOM   1240  CB  ALA A  81      56.250  54.800  53.800  1.00  0.00           C
ATOM   1241  HB1 ALA A  81      56.260  55.890  53.860  1.00  0.00           H
ATOM   1242  HB2 ALA A  81      57.130  54.430  54.320  1.00  0.00           H
ATOM   1243  HB3 ALA A  81      56.390  54.560  52.750  1.00  0.00           H
ATOM   1244  C   ALA A  81      54.800  54.720  55.810  1.00  0.00           C
ATOM   1245  O   ALA A  81      55.390  54.290  56.800  1.00  0.00           O
ATOM   1246  N   HIE A  82      53.930  55.740  55.870  1.00  0.00           N
ATOM   1247  H   HIE A  82      53.410  55.920  55.020  1.00  0.00           H
ATOM   1248  CA  HIE A  82      53.690  56.600  57.010  1.00  0.00           C
ATOM   1249  HA  HIE A  82      54.370  56.350  57.820  1.00  0.00           H
ATOM   1250  CB  HIE A  82      53.780  58.110  56.840  1.00  0.00           C
ATOM   1251  HB1 HIE A  82      53.340  58.590  57.720  1.00  0.00           H
ATOM   1252  HB2 HIE A  82      53.270  58.550  55.980  1.00  0.00           H
ATOM   1253  CG  HIE A  82      55.200  58.590  56.800  1.00  0.00           C
ATOM   1254  ND1 HIE A  82      56.090  58.910  57.820  1.00  0.00           N
ATOM   1255  CE1 HIE A  82      57.260  59.390  57.380  1.00  0.00           C
ATOM   1256  HE1 HIE A  82      58.140  59.590  57.960  1.00  0.00           H
ATOM   1257  NE2 HIE A  82      57.140  59.440  56.040  1.00  0.00           N
ATOM   1258  HE2 HIE A  82      57.900  59.600  55.390  1.00  0.00           H
ATOM   1259  CD2 HIE A  82      55.900  58.950  55.670  1.00  0.00           C
ATOM   1260  HD2 HIE A  82      55.530  58.790  54.670  1.00  0.00           H
ATOM   1261  C   HIE A  82      52.320  56.180  57.540  1.00  0.00           C
ATOM   1262  O   HIE A  82      51.290  56.260  56.880  1.00  0.00           O
ATOM   1263  N   TYR A  83      52.250  55.870  58.840  1.00  0.00           N
ATOM   1264  H   TYR A  83      53.090  55.600  59.320  1.00  0.00           H
ATOM   1265  CA  TYR A  83      51.020  55.620  59.560  1.00  0.00           C
ATOM   1266  HA  TYR A  83      50.160  56.190  59.220  1.00  0.00           H
ATOM   1267  CB  TYR A  83      50.540  54.180  59.400  1.00  0.00           C
ATOM   1268  HB1 TYR A  83      50.130  54.060  58.400  1.00  0.00           H
ATOM   1269  HB2 TYR A  83      49.710  53.850  60.030  1.00  0.00           H
ATOM   1270  CG  TYR A  83      51.620  53.160  59.680  1.00  0.00           C
ATOM   1271  CD1 TYR A  83      51.960  52.730  60.980  1.00  0.00           C
ATOM   1272  HD1 TYR A  83      51.400  53.070  61.840  1.00  0.00           H
ATOM   1273  CE1 TYR A  83      52.950  51.780  61.220  1.00  0.00           C
ATOM   1274  HE1 TYR A  83      53.180  51.530  62.250  1.00  0.00           H
ATOM   1275  CZ  TYR A  83      53.650  51.170  60.160  1.00  0.00           C
ATOM   1276  OH  TYR A  83      54.730  50.380  60.430  1.00  0.00           O
ATOM   1277  HH  TYR A  83      54.880  49.860  59.640  1.00  0.00           H
ATOM   1278  CE2 TYR A  83      53.310  51.600  58.860  1.00  0.00           C
ATOM   1279  HE2 TYR A  83      53.850  51.230  58.000  1.00  0.00           H
ATOM   1280  CD2 TYR A  83      52.350  52.590  58.630  1.00  0.00           C
ATOM   1281  HD2 TYR A  83      52.100  52.850  57.620  1.00  0.00           H
ATOM   1282  C   TYR A  83      51.230  55.970  61.030  1.00  0.00           C
ATOM   1283  O   TYR A  83      52.330  56.180  61.540  1.00  0.00           O
ATOM   1284  N   GLU A  84      50.140  56.330  61.700  1.00  0.00           N
ATOM   1285  H   GLU A  84      49.270  56.320  61.180  1.00  0.00           H
ATOM   1286  CA  GLU A  84      50.050  56.850  63.050  1.00  0.00           C
ATOM   1287  HA  GLU A  84      50.660  57.750  63.070  1.00  0.00           H
ATOM   1288  CB  GLU A  84      48.590  57.190  63.330  1.00  0.00           C
ATOM   1289  HB1 GLU A  84      48.110  56.230  63.470  1.00  0.00           H
ATOM   1290  HB2 GLU A  84      48.190  57.690  62.450  1.00  0.00           H
ATOM   1291  CG  GLU A  84      48.520  58.040  64.600  1.00  0.00           C
ATOM   1292  HG1 GLU A  84      49.250  58.820  64.400  1.00  0.00           H
ATOM   1293  HG2 GLU A  84      48.740  57.420  65.470  1.00  0.00           H
ATOM   1294  CD  GLU A  84      47.170  58.730  64.740  1.00  0.00           C
ATOM   1295  OE1 GLU A  84      47.040  59.900  64.300  1.00  0.00           O
ATOM   1296  OE2 GLU A  84      46.160  58.120  65.140  1.00  0.00           O
ATOM   1297  C   GLU A  84      50.560  55.900  64.130  1.00  0.00           C
ATOM   1298  O   GLU A  84      50.110  54.760  64.220  1.00  0.00           O
ATOM   1299  N   VAL A  85      51.460  56.450  64.940  1.00  0.00           N
ATOM   1300  H   VAL A  85      51.870  57.350  64.750  1.00  0.00           H
ATOM   1301  CA  VAL A  85      51.970  55.750  66.100  1.00  0.00           C
ATOM   1302  HA  VAL A  85      51.440  54.820  66.320  1.00  0.00           H
ATOM   1303  CB  VAL A  85      53.460  55.400  65.970  1.00  0.00           C
ATOM   1304  HB  VAL A  85      53.700  54.940  66.930  1.00  0.00           H
ATOM   1305  CG1 VAL A  85      53.910  54.430  64.890  1.00  0.00           C
ATOM   1306 1HG1 VAL A  85      53.250  53.570  64.960  1.00  0.00           H
ATOM   1307 2HG1 VAL A  85      53.650  54.840  63.920  1.00  0.00           H
ATOM   1308 3HG1 VAL A  85      54.930  54.030  64.920  1.00  0.00           H
ATOM   1309  CG2 VAL A  85      54.390  56.590  65.730  1.00  0.00           C
ATOM   1310 1HG2 VAL A  85      54.260  57.370  66.480  1.00  0.00           H
ATOM   1311 2HG2 VAL A  85      55.430  56.260  65.760  1.00  0.00           H
ATOM   1312 3HG2 VAL A  85      54.260  56.990  64.730  1.00  0.00           H
ATOM   1313  C   VAL A  85      51.720  56.430  67.440  1.00  0.00           C
ATOM   1314  O   VAL A  85      51.620  55.760  68.470  1.00  0.00           O
ATOM   1315  N   LEU A  86      51.760  57.750  67.300  1.00  0.00           N
ATOM   1316  H   LEU A  86      51.790  58.070  66.340  1.00  0.00           H
ATOM   1317  CA  LEU A  86      51.150  58.720  68.190  1.00  0.00           C
ATOM   1318  HA  LEU A  86      51.620  59.640  67.840  1.00  0.00           H
ATOM   1319  CB  LEU A  86      49.670  58.810  67.810  1.00  0.00           C
ATOM   1320  HB1 LEU A  86      49.150  57.920  68.140  1.00  0.00           H
ATOM   1321  HB2 LEU A  86      49.600  58.880  66.730  1.00  0.00           H
ATOM   1322  CG  LEU A  86      49.010  60.050  68.400  1.00  0.00           C
ATOM   1323  HG  LEU A  86      49.380  60.270  69.400  1.00  0.00           H
ATOM   1324  CD1 LEU A  86      49.330  61.300  67.570  1.00  0.00           C
ATOM   1325 1HD1 LEU A  86      49.090  61.190  66.510  1.00  0.00           H
ATOM   1326 2HD1 LEU A  86      48.860  62.180  68.000  1.00  0.00           H
ATOM   1327 3HD1 LEU A  86      50.390  61.480  67.400  1.00  0.00           H
ATOM   1328  CD2 LEU A  86      47.490  59.980  68.450  1.00  0.00           C
ATOM   1329 1HD2 LEU A  86      46.950  59.710  67.530  1.00  0.00           H
ATOM   1330 2HD2 LEU A  86      47.170  59.320  69.260  1.00  0.00           H
ATOM   1331 3HD2 LEU A  86      47.100  60.940  68.770  1.00  0.00           H
ATOM   1332  C   LEU A  86      51.500  58.520  69.660  1.00  0.00           C
ATOM   1333  O   LEU A  86      50.510  58.280  70.340  1.00  0.00           O
ATOM   1334  N   PRO A  87      52.710  58.770  70.170  1.00  0.00           N
ATOM   1335  CD  PRO A  87      53.850  59.130  69.350  1.00  0.00           C
ATOM   1336  HD1 PRO A  87      53.660  60.090  68.880  1.00  0.00           H
ATOM   1337  HD2 PRO A  87      54.120  58.290  68.720  1.00  0.00           H
ATOM   1338  CG  PRO A  87      54.990  59.260  70.360  1.00  0.00           C
ATOM   1339  HG1 PRO A  87      55.200  60.300  70.610  1.00  0.00           H
ATOM   1340  HG2 PRO A  87      55.950  58.790  70.110  1.00  0.00           H
ATOM   1341  CB  PRO A  87      54.530  58.470  71.580  1.00  0.00           C
ATOM   1342  HB1 PRO A  87      55.020  58.920  72.450  1.00  0.00           H
ATOM   1343  HB2 PRO A  87      54.760  57.410  71.480  1.00  0.00           H
ATOM   1344  CA  PRO A  87      53.020  58.650  71.580  1.00  0.00           C
ATOM   1345  HA  PRO A  87      52.610  57.720  71.970  1.00  0.00           H
ATOM   1346  C   PRO A  87      52.450  59.790  72.400  1.00  0.00           C
ATOM   1347  O   PRO A  87      52.410  60.950  71.990  1.00  0.00           O
ATOM   1348  N   GLY A  88      52.210  59.490  73.680  1.00  0.00           N
ATOM   1349  H   GLY A  88      52.380  58.540  73.940  1.00  0.00           H
ATOM   1350  CA  GLY A  88      52.110  60.460  74.760  1.00  0.00           C
ATOM   1351  HA1 GLY A  88      51.850  59.880  75.640  1.00  0.00           H
ATOM   1352  HA2 GLY A  88      51.260  61.150  74.710  1.00  0.00           H
ATOM   1353  C   GLY A  88      53.310  61.320  75.110  1.00  0.00           C
ATOM   1354  O   GLY A  88      54.420  60.850  74.850  1.00  0.00           O
ATOM   1355  N   LYS A  89      53.140  62.520  75.680  1.00  0.00           N
ATOM   1356  H   LYS A  89      52.210  62.750  75.980  1.00  0.00           H
ATOM   1357  CA  LYS A  89      54.130  63.560  75.910  1.00  0.00           C
ATOM   1358  HA  LYS A  89      55.110  63.140  75.720  1.00  0.00           H
ATOM   1359  CB  LYS A  89      53.890  64.620  74.840  1.00  0.00           C
ATOM   1360  HB1 LYS A  89      52.950  65.120  75.070  1.00  0.00           H
ATOM   1361  HB2 LYS A  89      53.730  64.160  73.870  1.00  0.00           H
ATOM   1362  CG  LYS A  89      55.060  65.610  74.810  1.00  0.00           C
ATOM   1363  HG1 LYS A  89      55.960  65.030  74.630  1.00  0.00           H
ATOM   1364  HG2 LYS A  89      55.250  66.090  75.760  1.00  0.00           H
ATOM   1365  CD  LYS A  89      54.890  66.640  73.700  1.00  0.00           C
ATOM   1366  HD1 LYS A  89      53.910  67.100  73.810  1.00  0.00           H
ATOM   1367  HD2 LYS A  89      54.990  66.200  72.700  1.00  0.00           H
ATOM   1368  CE  LYS A  89      55.940  67.710  73.950  1.00  0.00           C
ATOM   1369  HE1 LYS A  89      56.850  67.210  74.300  1.00  0.00           H
ATOM   1370  HE2 LYS A  89      55.670  68.270  74.850  1.00  0.00           H
ATOM   1371  NZ  LYS A  89      56.370  68.560  72.830  1.00  0.00           N
ATOM   1372  HZ1 LYS A  89      56.640  69.480  73.150  1.00  0.00           H
ATOM   1373  HZ2 LYS A  89      57.250  68.190  72.500  1.00  0.00           H
ATOM   1374  HZ3 LYS A  89      55.730  68.690  72.060  1.00  0.00           H
ATOM   1375  C   LYS A  89      54.170  64.250  77.270  1.00  0.00           C
ATOM   1376  O   LYS A  89      55.210  64.570  77.830  1.00  0.00           O
ATOM   1377  N   GLU A  90      52.950  64.560  77.710  1.00  0.00           N
ATOM   1378  H   GLU A  90      52.160  64.370  77.110  1.00  0.00           H
ATOM   1379  CA  GLU A  90      52.620  65.030  79.040  1.00  0.00           C
ATOM   1380  HA  GLU A  90      53.430  65.690  79.370  1.00  0.00           H
ATOM   1381  CB  GLU A  90      51.300  65.800  79.100  1.00  0.00           C
ATOM   1382  HB1 GLU A  90      51.120  66.160  80.110  1.00  0.00           H
ATOM   1383  HB2 GLU A  90      50.540  65.100  78.750  1.00  0.00           H
ATOM   1384  CG  GLU A  90      51.400  67.050  78.230  1.00  0.00           C
ATOM   1385  HG1 GLU A  90      50.420  67.510  78.320  1.00  0.00           H
ATOM   1386  HG2 GLU A  90      51.510  66.780  77.180  1.00  0.00           H
ATOM   1387  CD  GLU A  90      52.360  68.120  78.730  1.00  0.00           C
ATOM   1388  OE1 GLU A  90      53.520  68.220  78.290  1.00  0.00           O
ATOM   1389  OE2 GLU A  90      52.010  68.770  79.740  1.00  0.00           O
ATOM   1390  C   GLU A  90      52.600  63.890  80.050  1.00  0.00           C
ATOM   1391  O   GLU A  90      51.960  62.850  79.880  1.00  0.00           O
ATOM   1392  N   LYS A  91      52.930  64.230  81.290  1.00  0.00           N
ATOM   1393  H   LYS A  91      53.260  65.180  81.370  1.00  0.00           H
ATOM   1394  CA  LYS A  91      52.930  63.340  82.440  1.00  0.00           C
ATOM   1395  HA  LYS A  91      53.610  62.510  82.260  1.00  0.00           H
ATOM   1396  CB  LYS A  91      53.330  64.210  83.630  1.00  0.00           C
ATOM   1397  HB1 LYS A  91      53.160  63.690  84.570  1.00  0.00           H
ATOM   1398  HB2 LYS A  91      52.730  65.120  83.560  1.00  0.00           H
ATOM   1399  CG  LYS A  91      54.770  64.710  83.740  1.00  0.00           C
ATOM   1400  HG1 LYS A  91      54.870  65.420  82.920  1.00  0.00           H
ATOM   1401  HG2 LYS A  91      55.460  63.880  83.620  1.00  0.00           H
ATOM   1402  CD  LYS A  91      54.860  65.350  85.120  1.00  0.00           C
ATOM   1403  HD1 LYS A  91      54.610  64.600  85.870  1.00  0.00           H
ATOM   1404  HD2 LYS A  91      54.100  66.130  85.030  1.00  0.00           H
ATOM   1405  CE  LYS A  91      56.200  66.050  85.330  1.00  0.00           C
ATOM   1406  HE1 LYS A  91      56.010  66.460  86.320  1.00  0.00           H
ATOM   1407  HE2 LYS A  91      56.520  66.930  84.770  1.00  0.00           H
ATOM   1408  NZ  LYS A  91      57.340  65.120  85.380  1.00  0.00           N
ATOM   1409  HZ1 LYS A  91      58.060  65.490  85.980  1.00  0.00           H
ATOM   1410  HZ2 LYS A  91      57.100  64.170  85.600  1.00  0.00           H
ATOM   1411  HZ3 LYS A  91      57.640  64.930  84.430  1.00  0.00           H
ATOM   1412  C   LYS A  91      51.620  62.700  82.860  1.00  0.00           C
ATOM   1413  O   LYS A  91      51.790  61.660  83.490  1.00  0.00           O
ATOM   1414  N   VAL A  92      50.420  63.200  82.530  1.00  0.00           N
ATOM   1415  H   VAL A  92      50.480  64.010  81.920  1.00  0.00           H
ATOM   1416  CA  VAL A  92      49.100  62.630  82.650  1.00  0.00           C
ATOM   1417  HA  VAL A  92      48.920  62.400  83.700  1.00  0.00           H
ATOM   1418  CB  VAL A  92      48.010  63.590  82.170  1.00  0.00           C
ATOM   1419  HB  VAL A  92      47.090  63.010  82.120  1.00  0.00           H
ATOM   1420  CG1 VAL A  92      47.800  64.710  83.190  1.00  0.00           C
ATOM   1421 1HG1 VAL A  92      46.930  65.350  82.990  1.00  0.00           H
ATOM   1422 2HG1 VAL A  92      47.680  64.320  84.200  1.00  0.00           H
ATOM   1423 3HG1 VAL A  92      48.710  65.320  83.210  1.00  0.00           H
ATOM   1424  CG2 VAL A  92      48.260  64.080  80.750  1.00  0.00           C
ATOM   1425 1HG2 VAL A  92      49.090  64.790  80.710  1.00  0.00           H
ATOM   1426 2HG2 VAL A  92      48.450  63.180  80.180  1.00  0.00           H
ATOM   1427 3HG2 VAL A  92      47.360  64.580  80.400  1.00  0.00           H
ATOM   1428  C   VAL A  92      49.030  61.290  81.930  1.00  0.00           C
ATOM   1429  O   VAL A  92      48.410  60.380  82.480  1.00  0.00           O
ATOM   1430  N   VAL A  93      49.720  61.080  80.810  1.00  0.00           N
ATOM   1431  H   VAL A  93      50.290  61.840  80.450  1.00  0.00           H
ATOM   1432  CA  VAL A  93      49.900  59.790  80.180  1.00  0.00           C
ATOM   1433  HA  VAL A  93      49.240  59.160  80.770  1.00  0.00           H
ATOM   1434  CB  VAL A  93      49.340  59.730  78.760  1.00  0.00           C
ATOM   1435  HB  VAL A  93      49.640  58.720  78.480  1.00  0.00           H
ATOM   1436  CG1 VAL A  93      47.820  59.820  78.800  1.00  0.00           C
ATOM   1437 1HG1 VAL A  93      47.480  58.950  79.370  1.00  0.00           H
ATOM   1438 2HG1 VAL A  93      47.450  60.700  79.330  1.00  0.00           H
ATOM   1439 3HG1 VAL A  93      47.450  59.730  77.780  1.00  0.00           H
ATOM   1440  CG2 VAL A  93      49.930  60.720  77.760  1.00  0.00           C
ATOM   1441 1HG2 VAL A  93      49.520  61.710  77.980  1.00  0.00           H
ATOM   1442 2HG2 VAL A  93      51.020  60.740  77.840  1.00  0.00           H
ATOM   1443 3HG2 VAL A  93      49.750  60.430  76.730  1.00  0.00           H
ATOM   1444  C   VAL A  93      51.280  59.170  80.340  1.00  0.00           C
ATOM   1445  O   VAL A  93      51.400  57.950  80.450  1.00  0.00           O
ATOM   1446  N   SER A  94      52.320  60.000  80.330  1.00  0.00           N
ATOM   1447  H   SER A  94      52.130  60.980  80.190  1.00  0.00           H
ATOM   1448  CA  SER A  94      53.670  59.490  80.430  1.00  0.00           C
ATOM   1449  HA  SER A  94      53.690  58.580  79.830  1.00  0.00           H
ATOM   1450  CB  SER A  94      54.740  60.400  79.840  1.00  0.00           C
ATOM   1451  HB1 SER A  94      55.680  59.850  79.810  1.00  0.00           H
ATOM   1452  HB2 SER A  94      54.890  61.340  80.370  1.00  0.00           H
ATOM   1453  OG  SER A  94      54.360  60.760  78.530  1.00  0.00           O
ATOM   1454  HG  SER A  94      54.160  59.950  78.050  1.00  0.00           H
ATOM   1455  C   SER A  94      54.210  59.060  81.790  1.00  0.00           C
ATOM   1456  O   SER A  94      55.280  58.480  81.950  1.00  0.00           O
ATOM   1457  N   GLU A  95      53.540  59.420  82.890  1.00  0.00           N
ATOM   1458  H   GLU A  95      52.640  59.870  82.740  1.00  0.00           H
ATOM   1459  CA  GLU A  95      53.930  59.390  84.280  1.00  0.00           C
ATOM   1460  HA  GLU A  95      54.660  58.600  84.450  1.00  0.00           H
ATOM   1461  CB  GLU A  95      54.620  60.670  84.740  1.00  0.00           C
ATOM   1462  HB1 GLU A  95      53.960  61.470  85.080  1.00  0.00           H
ATOM   1463  HB2 GLU A  95      55.140  60.950  83.820  1.00  0.00           H
ATOM   1464  CG  GLU A  95      55.720  60.540  85.790  1.00  0.00           C
ATOM   1465  HG1 GLU A  95      56.470  59.900  85.340  1.00  0.00           H
ATOM   1466  HG2 GLU A  95      55.330  60.000  86.650  1.00  0.00           H
ATOM   1467  CD  GLU A  95      56.330  61.880  86.180  1.00  0.00           C
ATOM   1468  OE1 GLU A  95      57.170  62.370  85.390  1.00  0.00           O
ATOM   1469  OE2 GLU A  95      56.260  62.420  87.300  1.00  0.00           O
ATOM   1470  C   GLU A  95      52.760  58.980  85.170  1.00  0.00           C
ATOM   1471  O   GLU A  95      52.620  59.370  86.330  1.00  0.00           O
ATOM   1472  N   LEU A  96      51.770  58.340  84.560  1.00  0.00           N
ATOM   1473  H   LEU A  96      51.930  58.090  83.590  1.00  0.00           H
ATOM   1474  CA  LEU A  96      50.430  58.120  85.080  1.00  0.00           C
ATOM   1475  HA  LEU A  96      49.970  59.090  85.250  1.00  0.00           H
ATOM   1476  CB  LEU A  96      49.650  57.290  84.060  1.00  0.00           C
ATOM   1477  HB1 LEU A  96      50.000  56.260  84.090  1.00  0.00           H
ATOM   1478  HB2 LEU A  96      49.920  57.780  83.120  1.00  0.00           H
ATOM   1479  CG  LEU A  96      48.130  57.290  84.090  1.00  0.00           C
ATOM   1480  HG  LEU A  96      47.660  58.270  84.030  1.00  0.00           H
ATOM   1481  CD1 LEU A  96      47.470  56.660  82.860  1.00  0.00           C
ATOM   1482 1HD1 LEU A  96      47.730  55.600  82.770  1.00  0.00           H
ATOM   1483 2HD1 LEU A  96      46.400  56.670  83.070  1.00  0.00           H
ATOM   1484 3HD1 LEU A  96      47.730  57.250  81.980  1.00  0.00           H
ATOM   1485  CD2 LEU A  96      47.560  56.560  85.310  1.00  0.00           C
ATOM   1486 1HD2 LEU A  96      46.540  56.210  85.240  1.00  0.00           H
ATOM   1487 2HD2 LEU A  96      48.180  55.710  85.600  1.00  0.00           H
ATOM   1488 3HD2 LEU A  96      47.490  57.180  86.200  1.00  0.00           H
ATOM   1489  C   LEU A  96      50.520  57.520  86.480  1.00  0.00           C
ATOM   1490  O   LEU A  96      49.630  57.810  87.260  1.00  0.00           O
ATOM   1491  N   LYS A  97      51.480  56.630  86.750  1.00  0.00           N
ATOM   1492  H   LYS A  97      52.210  56.460  86.070  1.00  0.00           H
ATOM   1493  CA  LYS A  97      51.530  55.850  87.970  1.00  0.00           C
ATOM   1494  HA  LYS A  97      50.480  55.590  88.120  1.00  0.00           H
ATOM   1495  CB  LYS A  97      52.330  54.560  87.860  1.00  0.00           C
ATOM   1496  HB1 LYS A  97      53.330  54.880  87.570  1.00  0.00           H
ATOM   1497  HB2 LYS A  97      52.030  54.040  86.950  1.00  0.00           H
ATOM   1498  CG  LYS A  97      52.300  53.630  89.070  1.00  0.00           C
ATOM   1499  HG1 LYS A  97      51.290  53.670  89.480  1.00  0.00           H
ATOM   1500  HG2 LYS A  97      53.030  54.030  89.770  1.00  0.00           H
ATOM   1501  CD  LYS A  97      52.580  52.180  88.680  1.00  0.00           C
ATOM   1502  HD1 LYS A  97      53.660  52.100  88.510  1.00  0.00           H
ATOM   1503  HD2 LYS A  97      52.120  52.030  87.700  1.00  0.00           H
ATOM   1504  CE  LYS A  97      52.050  51.180  89.700  1.00  0.00           C
ATOM   1505  HE1 LYS A  97      52.190  51.540  90.720  1.00  0.00           H
ATOM   1506  HE2 LYS A  97      52.590  50.260  89.460  1.00  0.00           H
ATOM   1507  NZ  LYS A  97      50.610  50.960  89.510  1.00  0.00           N
ATOM   1508  HZ1 LYS A  97      50.160  51.810  89.810  1.00  0.00           H
ATOM   1509  HZ2 LYS A  97      50.370  50.870  88.530  1.00  0.00           H
ATOM   1510  HZ3 LYS A  97      50.310  50.200  90.100  1.00  0.00           H
ATOM   1511  C   LYS A  97      51.890  56.630  89.230  1.00  0.00           C
ATOM   1512  O   LYS A  97      51.300  56.420  90.290  1.00  0.00           O
ATOM   1513  N   GLN A  98      52.620  57.730  89.030  1.00  0.00           N
ATOM   1514  H   GLN A  98      52.980  57.910  88.110  1.00  0.00           H
ATOM   1515  CA  GLN A  98      52.870  58.800  89.980  1.00  0.00           C
ATOM   1516  HA  GLN A  98      52.850  58.370  90.980  1.00  0.00           H
ATOM   1517  CB  GLN A  98      54.220  59.450  89.670  1.00  0.00           C
ATOM   1518  HB1 GLN A  98      54.430  60.110  90.520  1.00  0.00           H
ATOM   1519  HB2 GLN A  98      54.180  60.070  88.780  1.00  0.00           H
ATOM   1520  CG  GLN A  98      55.370  58.460  89.520  1.00  0.00           C
ATOM   1521  HG1 GLN A  98      55.200  57.700  88.760  1.00  0.00           H
ATOM   1522  HG2 GLN A  98      55.380  58.020  90.520  1.00  0.00           H
ATOM   1523  CD  GLN A  98      56.690  59.190  89.350  1.00  0.00           C
ATOM   1524  OE1 GLN A  98      57.100  59.980  90.190  1.00  0.00           O
ATOM   1525  NE2 GLN A  98      57.380  59.010  88.210  1.00  0.00           N
ATOM   1526 1HE2 GLN A  98      57.120  58.450  87.420  1.00  0.00           H
ATOM   1527 2HE2 GLN A  98      58.180  59.620  88.090  1.00  0.00           H
ATOM   1528  C   GLN A  98      51.780  59.870  90.030  1.00  0.00           C
ATOM   1529  O   GLN A  98      51.390  60.380  91.080  1.00  0.00           O
ATOM   1530  N   LEU A  99      51.410  60.250  88.810  1.00  0.00           N
ATOM   1531  H   LEU A  99      51.820  59.720  88.050  1.00  0.00           H
ATOM   1532  CA  LEU A  99      50.690  61.490  88.640  1.00  0.00           C
ATOM   1533  HA  LEU A  99      50.950  62.250  89.370  1.00  0.00           H
ATOM   1534  CB  LEU A  99      50.970  62.060  87.250  1.00  0.00           C
ATOM   1535  HB1 LEU A  99      50.600  61.320  86.530  1.00  0.00           H
ATOM   1536  HB2 LEU A  99      52.050  62.120  87.100  1.00  0.00           H
ATOM   1537  CG  LEU A  99      50.700  63.510  86.880  1.00  0.00           C
ATOM   1538  HG  LEU A  99      50.970  63.580  85.830  1.00  0.00           H
ATOM   1539  CD1 LEU A  99      49.220  63.880  87.010  1.00  0.00           C
ATOM   1540 1HD1 LEU A  99      48.610  63.180  86.440  1.00  0.00           H
ATOM   1541 2HD1 LEU A  99      48.970  63.800  88.070  1.00  0.00           H
ATOM   1542 3HD1 LEU A  99      49.020  64.890  86.660  1.00  0.00           H
ATOM   1543  CD2 LEU A  99      51.490  64.600  87.600  1.00  0.00           C
ATOM   1544 1HD2 LEU A  99      51.120  64.650  88.620  1.00  0.00           H
ATOM   1545 2HD2 LEU A  99      52.560  64.360  87.560  1.00  0.00           H
ATOM   1546 3HD2 LEU A  99      51.330  65.530  87.050  1.00  0.00           H
ATOM   1547  C   LEU A  99      49.210  61.290  88.940  1.00  0.00           C
ATOM   1548  O   LEU A  99      48.700  62.140  89.670  1.00  0.00           O
ATOM   1549  N   ALA A 100      48.580  60.230  88.430  1.00  0.00           N
ATOM   1550  H   ALA A 100      49.150  59.570  87.910  1.00  0.00           H
ATOM   1551  CA  ALA A 100      47.160  60.270  88.130  1.00  0.00           C
ATOM   1552  HA  ALA A 100      46.760  61.110  88.690  1.00  0.00           H
ATOM   1553  CB  ALA A 100      47.080  60.380  86.610  1.00  0.00           C
ATOM   1554  HB1 ALA A 100      47.800  61.100  86.240  1.00  0.00           H
ATOM   1555  HB2 ALA A 100      47.340  59.410  86.180  1.00  0.00           H
ATOM   1556  HB3 ALA A 100      46.060  60.660  86.350  1.00  0.00           H
ATOM   1557  C   ALA A 100      46.410  59.050  88.640  1.00  0.00           C
ATOM   1558  O   ALA A 100      45.190  59.090  88.820  1.00  0.00           O
ATOM   1559  N   GLU A 101      47.160  57.980  88.890  1.00  0.00           N
ATOM   1560  H   GLU A 101      48.120  58.020  88.560  1.00  0.00           H
ATOM   1561  CA  GLU A 101      46.750  56.790  89.610  1.00  0.00           C
ATOM   1562  HA  GLU A 101      45.880  56.350  89.130  1.00  0.00           H
ATOM   1563  CB  GLU A 101      47.820  55.710  89.690  1.00  0.00           C
ATOM   1564  HB1 GLU A 101      48.230  55.730  90.700  1.00  0.00           H
ATOM   1565  HB2 GLU A 101      48.600  56.050  89.010  1.00  0.00           H
ATOM   1566  CG  GLU A 101      47.300  54.280  89.520  1.00  0.00           C
ATOM   1567  HG1 GLU A 101      46.670  54.220  88.640  1.00  0.00           H
ATOM   1568  HG2 GLU A 101      46.590  53.980  90.290  1.00  0.00           H
ATOM   1569  CD  GLU A 101      48.500  53.340  89.440  1.00  0.00           C
ATOM   1570  OE1 GLU A 101      49.200  53.050  90.430  1.00  0.00           O
ATOM   1571  OE2 GLU A 101      48.600  52.630  88.420  1.00  0.00           O
ATOM   1572  C   GLU A 101      46.360  57.110  91.050  1.00  0.00           C
ATOM   1573  O   GLU A 101      46.970  58.010  91.630  1.00  0.00           O
ATOM   1574  N   LYS A 102      45.380  56.370  91.570  1.00  0.00           N
ATOM   1575  H   LYS A 102      44.890  55.680  91.010  1.00  0.00           H
ATOM   1576  CA  LYS A 102      45.020  56.360  92.970  1.00  0.00           C
ATOM   1577  HA  LYS A 102      44.050  55.850  92.960  1.00  0.00           H
ATOM   1578  CB  LYS A 102      45.930  55.530  93.870  1.00  0.00           C
ATOM   1579  HB1 LYS A 102      45.710  55.600  94.930  1.00  0.00           H
ATOM   1580  HB2 LYS A 102      46.940  55.930  93.750  1.00  0.00           H
ATOM   1581  CG  LYS A 102      45.970  54.080  93.400  1.00  0.00           C
ATOM   1582  HG1 LYS A 102      46.550  53.960  92.490  1.00  0.00           H
ATOM   1583  HG2 LYS A 102      45.010  53.660  93.110  1.00  0.00           H
ATOM   1584  CD  LYS A 102      46.700  53.110  94.330  1.00  0.00           C
ATOM   1585  HD1 LYS A 102      46.100  52.870  95.210  1.00  0.00           H
ATOM   1586  HD2 LYS A 102      47.610  53.500  94.780  1.00  0.00           H
ATOM   1587  CE  LYS A 102      47.050  51.860  93.520  1.00  0.00           C
ATOM   1588  HE1 LYS A 102      46.130  51.560  93.020  1.00  0.00           H
ATOM   1589  HE2 LYS A 102      47.260  51.080  94.240  1.00  0.00           H
ATOM   1590  NZ  LYS A 102      48.230  52.030  92.650  1.00  0.00           N
ATOM   1591  HZ1 LYS A 102      48.680  51.130  92.530  1.00  0.00           H
ATOM   1592  HZ2 LYS A 102      47.990  52.300  91.710  1.00  0.00           H
ATOM   1593  HZ3 LYS A 102      48.910  52.700  92.960  1.00  0.00           H
ATOM   1594  C   LYS A 102      44.710  57.760  93.480  1.00  0.00           C
ATOM   1595  O   LYS A 102      44.870  58.060  94.670  1.00  0.00           O
ATOM   1596  N   ALA A 103      44.250  58.680  92.630  1.00  0.00           N
ATOM   1597  H   ALA A 103      44.350  58.540  91.630  1.00  0.00           H
ATOM   1598  CA  ALA A 103      43.440  59.790  93.070  1.00  0.00           C
ATOM   1599  HA  ALA A 103      44.040  60.320  93.810  1.00  0.00           H
ATOM   1600  CB  ALA A 103      43.390  60.680  91.830  1.00  0.00           C
ATOM   1601  HB1 ALA A 103      43.210  61.730  92.080  1.00  0.00           H
ATOM   1602  HB2 ALA A 103      44.300  60.610  91.250  1.00  0.00           H
ATOM   1603  HB3 ALA A 103      42.570  60.370  91.180  1.00  0.00           H
ATOM   1604  C   ALA A 103      42.060  59.370  93.560  1.00  0.00           C
ATOM   1605  O   ALA A 103      41.620  58.230  93.410  1.00  0.00           O
ATOM   1606  N   ASP A 104      41.370  60.350  94.130  1.00  0.00           N
ATOM   1607  H   ASP A 104      41.790  61.270  94.080  1.00  0.00           H
ATOM   1608  CA  ASP A 104      39.980  60.210  94.520  1.00  0.00           C
ATOM   1609  HA  ASP A 104      39.860  59.320  95.150  1.00  0.00           H
ATOM   1610  CB  ASP A 104      39.570  61.490  95.250  1.00  0.00           C
ATOM   1611  HB1 ASP A 104      39.410  62.280  94.520  1.00  0.00           H
ATOM   1612  HB2 ASP A 104      40.240  61.670  96.090  1.00  0.00           H
ATOM   1613  CG  ASP A 104      38.200  61.270  95.850  1.00  0.00           C
ATOM   1614  OD1 ASP A 104      38.090  60.530  96.860  1.00  0.00           O
ATOM   1615  OD2 ASP A 104      37.230  61.800  95.270  1.00  0.00           O
ATOM   1616  C   ASP A 104      39.120  60.010  93.290  1.00  0.00           C
ATOM   1617  O   ASP A 104      38.490  58.970  93.080  1.00  0.00           O
ATOM   1618  N   HIE A 105      39.260  60.920  92.320  1.00  0.00           N
ATOM   1619  H   HIE A 105      39.800  61.750  92.530  1.00  0.00           H
ATOM   1620  CA  HIE A 105      38.630  60.920  91.020  1.00  0.00           C
ATOM   1621  HA  HIE A 105      38.650  59.910  90.610  1.00  0.00           H
ATOM   1622  CB  HIE A 105      37.130  61.170  91.120  1.00  0.00           C
ATOM   1623  HB1 HIE A 105      36.970  62.250  91.030  1.00  0.00           H
ATOM   1624  HB2 HIE A 105      36.760  60.790  92.070  1.00  0.00           H
ATOM   1625  CG  HIE A 105      36.270  60.650  89.990  1.00  0.00           C
ATOM   1626  ND1 HIE A 105      36.670  59.660  89.100  1.00  0.00           N
ATOM   1627  CE1 HIE A 105      35.720  59.580  88.170  1.00  0.00           C
ATOM   1628  HE1 HIE A 105      35.710  58.900  87.330  1.00  0.00           H
ATOM   1629  NE2 HIE A 105      34.730  60.430  88.480  1.00  0.00           N
ATOM   1630  HE2 HIE A 105      33.910  60.510  87.900  1.00  0.00           H
ATOM   1631  CD2 HIE A 105      35.040  61.130  89.630  1.00  0.00           C
ATOM   1632  HD2 HIE A 105      34.490  61.960  90.050  1.00  0.00           H
ATOM   1633  C   HIE A 105      39.260  61.810  89.960  1.00  0.00           C
ATOM   1634  O   HIE A 105      40.080  62.610  90.410  1.00  0.00           O
ATOM   1635  N   ILE A 106      39.060  61.620  88.660  1.00  0.00           N
ATOM   1636  H   ILE A 106      38.230  61.110  88.380  1.00  0.00           H
ATOM   1637  CA  ILE A 106      39.600  62.470  87.610  1.00  0.00           C
ATOM   1638  HA  ILE A 106      40.350  63.090  88.100  1.00  0.00           H
ATOM   1639  CB  ILE A 106      40.280  61.640  86.530  1.00  0.00           C
ATOM   1640  HB  ILE A 106      39.640  60.840  86.150  1.00  0.00           H
ATOM   1641  CG2 ILE A 106      40.620  62.490  85.310  1.00  0.00           C
ATOM   1642 1HG2 ILE A 106      41.200  63.390  85.520  1.00  0.00           H
ATOM   1643 2HG2 ILE A 106      41.190  61.890  84.590  1.00  0.00           H
ATOM   1644 3HG2 ILE A 106      39.770  62.820  84.710  1.00  0.00           H
ATOM   1645  CG1 ILE A 106      41.540  60.960  87.060  1.00  0.00           C
ATOM   1646 1HG1 ILE A 106      41.180  60.370  87.900  1.00  0.00           H
ATOM   1647 2HG1 ILE A 106      42.240  61.670  87.490  1.00  0.00           H
ATOM   1648  CD  ILE A 106      42.260  59.970  86.140  1.00  0.00           C
ATOM   1649  HD1 ILE A 106      43.110  59.540  86.660  1.00  0.00           H
ATOM   1650  HD2 ILE A 106      41.560  59.200  85.840  1.00  0.00           H
ATOM   1651  HD3 ILE A 106      42.660  60.500  85.270  1.00  0.00           H
ATOM   1652  C   ILE A 106      38.500  63.430  87.180  1.00  0.00           C
ATOM   1653  O   ILE A 106      37.440  62.990  86.750  1.00  0.00           O
ATOM   1654  N   TYR A 107      38.860  64.710  87.080  1.00  0.00           N
ATOM   1655  H   TYR A 107      39.670  65.050  87.570  1.00  0.00           H
ATOM   1656  CA  TYR A 107      37.980  65.720  86.520  1.00  0.00           C
ATOM   1657  HA  TYR A 107      37.100  65.270  86.060  1.00  0.00           H
ATOM   1658  CB  TYR A 107      37.600  66.560  87.740  1.00  0.00           C
ATOM   1659  HB1 TYR A 107      37.120  67.480  87.410  1.00  0.00           H
ATOM   1660  HB2 TYR A 107      38.470  66.980  88.250  1.00  0.00           H
ATOM   1661  CG  TYR A 107      36.730  65.900  88.780  1.00  0.00           C
ATOM   1662  CD1 TYR A 107      35.340  66.010  88.650  1.00  0.00           C
ATOM   1663  HD1 TYR A 107      34.900  66.480  87.780  1.00  0.00           H
ATOM   1664  CE1 TYR A 107      34.500  65.430  89.610  1.00  0.00           C
ATOM   1665  HE1 TYR A 107      33.420  65.460  89.570  1.00  0.00           H
ATOM   1666  CZ  TYR A 107      35.020  64.900  90.810  1.00  0.00           C
ATOM   1667  OH  TYR A 107      34.260  64.330  91.780  1.00  0.00           O
ATOM   1668  HH  TYR A 107      34.760  64.010  92.530  1.00  0.00           H
ATOM   1669  CE2 TYR A 107      36.420  65.000  90.950  1.00  0.00           C
ATOM   1670  HE2 TYR A 107      36.820  64.630  91.880  1.00  0.00           H
ATOM   1671  CD2 TYR A 107      37.310  65.410  89.950  1.00  0.00           C
ATOM   1672  HD2 TYR A 107      38.380  65.340  90.110  1.00  0.00           H
ATOM   1673  C   TYR A 107      38.680  66.590  85.490  1.00  0.00           C
ATOM   1674  O   TYR A 107      39.900  66.540  85.340  1.00  0.00           O
ATOM   1675  N   LEU A 108      38.010  67.450  84.730  1.00  0.00           N
ATOM   1676  H   LEU A 108      37.040  67.650  84.920  1.00  0.00           H
ATOM   1677  CA  LEU A 108      38.620  68.140  83.610  1.00  0.00           C
ATOM   1678  HA  LEU A 108      39.700  68.220  83.720  1.00  0.00           H
ATOM   1679  CB  LEU A 108      38.270  67.320  82.360  1.00  0.00           C
ATOM   1680  HB1 LEU A 108      37.970  67.890  81.480  1.00  0.00           H
ATOM   1681  HB2 LEU A 108      37.420  66.670  82.580  1.00  0.00           H
ATOM   1682  CG  LEU A 108      39.340  66.290  82.040  1.00  0.00           C
ATOM   1683  HG  LEU A 108      39.800  66.040  83.000  1.00  0.00           H
ATOM   1684  CD1 LEU A 108      38.850  65.020  81.350  1.00  0.00           C
ATOM   1685 1HD1 LEU A 108      38.190  65.270  80.510  1.00  0.00           H
ATOM   1686 2HD1 LEU A 108      39.630  64.290  81.180  1.00  0.00           H
ATOM   1687 3HD1 LEU A 108      38.230  64.440  82.030  1.00  0.00           H
ATOM   1688  CD2 LEU A 108      40.490  66.800  81.180  1.00  0.00           C
ATOM   1689 1HD2 LEU A 108      40.820  67.760  81.590  1.00  0.00           H
ATOM   1690 2HD2 LEU A 108      41.290  66.070  81.060  1.00  0.00           H
ATOM   1691 3HD2 LEU A 108      40.150  67.050  80.170  1.00  0.00           H
ATOM   1692  C   LEU A 108      38.070  69.550  83.440  1.00  0.00           C
ATOM   1693  O   LEU A 108      36.870  69.790  83.510  1.00  0.00           O
ATOM   1694  N   ALA A 109      38.940  70.530  83.190  1.00  0.00           N
ATOM   1695  H   ALA A 109      39.890  70.230  83.380  1.00  0.00           H
ATOM   1696  CA  ALA A 109      38.620  71.940  83.200  1.00  0.00           C
ATOM   1697  HA  ALA A 109      37.550  72.130  83.300  1.00  0.00           H
ATOM   1698  CB  ALA A 109      39.250  72.560  84.450  1.00  0.00           C
ATOM   1699  HB1 ALA A 109      38.790  72.160  85.350  1.00  0.00           H
ATOM   1700  HB2 ALA A 109      40.320  72.420  84.570  1.00  0.00           H
ATOM   1701  HB3 ALA A 109      38.930  73.600  84.400  1.00  0.00           H
ATOM   1702  C   ALA A 109      38.940  72.630  81.880  1.00  0.00           C
ATOM   1703  O   ALA A 109      39.830  73.450  81.710  1.00  0.00           O
ATOM   1704  N   THR A 110      38.160  72.290  80.840  1.00  0.00           N
ATOM   1705  H   THR A 110      37.360  71.690  80.950  1.00  0.00           H
ATOM   1706  CA  THR A 110      38.330  72.670  79.450  1.00  0.00           C
ATOM   1707  HA  THR A 110      39.170  73.340  79.280  1.00  0.00           H
ATOM   1708  CB  THR A 110      38.580  71.560  78.440  1.00  0.00           C
ATOM   1709  HB  THR A 110      38.780  71.990  77.460  1.00  0.00           H
ATOM   1710  CG2 THR A 110      39.730  70.620  78.780  1.00  0.00           C
ATOM   1711 1HG2 THR A 110      39.530  70.190  79.770  1.00  0.00           H
ATOM   1712 2HG2 THR A 110      39.710  69.760  78.110  1.00  0.00           H
ATOM   1713 3HG2 THR A 110      40.630  71.230  78.770  1.00  0.00           H
ATOM   1714  OG1 THR A 110      37.430  70.730  78.440  1.00  0.00           O
ATOM   1715  HG1 THR A 110      37.430  70.200  77.640  1.00  0.00           H
ATOM   1716  C   THR A 110      37.160  73.560  79.050  1.00  0.00           C
ATOM   1717  O   THR A 110      36.020  73.390  79.460  1.00  0.00           O
ATOM   1718  N   ASP A 111      37.400  74.510  78.140  1.00  0.00           N
ATOM   1719  H   ASP A 111      38.360  74.540  77.810  1.00  0.00           H
ATOM   1720  CA  ASP A 111      36.430  75.380  77.520  1.00  0.00           C
ATOM   1721  HA  ASP A 111      35.770  75.780  78.300  1.00  0.00           H
ATOM   1722  CB  ASP A 111      37.210  76.530  76.890  1.00  0.00           C
ATOM   1723  HB1 ASP A 111      37.630  76.220  75.940  1.00  0.00           H
ATOM   1724  HB2 ASP A 111      37.990  76.980  77.510  1.00  0.00           H
ATOM   1725  CG  ASP A 111      36.280  77.710  76.620  1.00  0.00           C
ATOM   1726  OD1 ASP A 111      36.440  78.250  75.500  1.00  0.00           O
ATOM   1727  OD2 ASP A 111      35.320  77.970  77.360  1.00  0.00           O
ATOM   1728  C   ASP A 111      35.530  74.600  76.570  1.00  0.00           C
ATOM   1729  O   ASP A 111      35.700  73.390  76.400  1.00  0.00           O
ATOM   1730  N   LEU A 112      34.560  75.240  75.920  1.00  0.00           N
ATOM   1731  H   LEU A 112      34.390  76.200  76.200  1.00  0.00           H
ATOM   1732  CA  LEU A 112      33.670  74.770  74.880  1.00  0.00           C
ATOM   1733  HA  LEU A 112      33.260  73.820  75.200  1.00  0.00           H
ATOM   1734  CB  LEU A 112      32.570  75.820  74.810  1.00  0.00           C
ATOM   1735  HB1 LEU A 112      33.090  76.680  74.390  1.00  0.00           H
ATOM   1736  HB2 LEU A 112      32.350  76.060  75.860  1.00  0.00           H
ATOM   1737  CG  LEU A 112      31.330  75.480  73.980  1.00  0.00           C
ATOM   1738  HG  LEU A 112      31.740  75.280  72.990  1.00  0.00           H
ATOM   1739  CD1 LEU A 112      30.520  74.280  74.460  1.00  0.00           C
ATOM   1740 1HD1 LEU A 112      29.890  74.390  75.340  1.00  0.00           H
ATOM   1741 2HD1 LEU A 112      29.870  73.990  73.630  1.00  0.00           H
ATOM   1742 3HD1 LEU A 112      31.260  73.500  74.650  1.00  0.00           H
ATOM   1743  CD2 LEU A 112      30.380  76.660  73.950  1.00  0.00           C
ATOM   1744 1HD2 LEU A 112      29.800  76.860  74.850  1.00  0.00           H
ATOM   1745 2HD2 LEU A 112      30.920  77.590  73.740  1.00  0.00           H
ATOM   1746 3HD2 LEU A 112      29.650  76.430  73.180  1.00  0.00           H
ATOM   1747  C   LEU A 112      34.420  74.610  73.560  1.00  0.00           C
ATOM   1748  O   LEU A 112      34.070  75.160  72.520  1.00  0.00           O
ATOM   1749  N   ASP A 113      35.490  73.810  73.600  1.00  0.00           N
ATOM   1750  H   ASP A 113      35.610  73.280  74.460  1.00  0.00           H
ATOM   1751  CA  ASP A 113      36.600  73.860  72.670  1.00  0.00           C
ATOM   1752  HA  ASP A 113      36.320  74.480  71.830  1.00  0.00           H
ATOM   1753  CB  ASP A 113      37.870  74.450  73.280  1.00  0.00           C
ATOM   1754  HB1 ASP A 113      38.240  73.830  74.100  1.00  0.00           H
ATOM   1755  HB2 ASP A 113      37.680  75.390  73.790  1.00  0.00           H
ATOM   1756  CG  ASP A 113      38.970  74.630  72.250  1.00  0.00           C
ATOM   1757  OD1 ASP A 113      39.110  75.780  71.780  1.00  0.00           O
ATOM   1758  OD2 ASP A 113      39.740  73.660  72.090  1.00  0.00           O
ATOM   1759  C   ASP A 113      36.950  72.550  71.970  1.00  0.00           C
ATOM   1760  O   ASP A 113      36.960  71.490  72.590  1.00  0.00           O
ATOM   1761  N   ARG A 114      37.290  72.530  70.680  1.00  0.00           N
ATOM   1762  H   ARG A 114      37.320  73.410  70.200  1.00  0.00           H
ATOM   1763  CA  ARG A 114      37.590  71.320  69.940  1.00  0.00           C
ATOM   1764  HA  ARG A 114      36.680  70.730  69.840  1.00  0.00           H
ATOM   1765  CB  ARG A 114      37.860  71.690  68.480  1.00  0.00           C
ATOM   1766  HB1 ARG A 114      38.220  70.820  67.940  1.00  0.00           H
ATOM   1767  HB2 ARG A 114      38.660  72.410  68.380  1.00  0.00           H
ATOM   1768  CG  ARG A 114      36.640  72.220  67.740  1.00  0.00           C
ATOM   1769  HG1 ARG A 114      36.290  73.110  68.270  1.00  0.00           H
ATOM   1770  HG2 ARG A 114      35.820  71.500  67.710  1.00  0.00           H
ATOM   1771  CD  ARG A 114      36.860  72.660  66.290  1.00  0.00           C
ATOM   1772  HD1 ARG A 114      37.250  71.890  65.620  1.00  0.00           H
ATOM   1773  HD2 ARG A 114      37.720  73.320  66.280  1.00  0.00           H
ATOM   1774  NE  ARG A 114      35.740  73.410  65.730  1.00  0.00           N
ATOM   1775  HE  ARG A 114      34.920  73.570  66.300  1.00  0.00           H
ATOM   1776  CZ  ARG A 114      35.930  74.180  64.650  1.00  0.00           C
ATOM   1777  NH1 ARG A 114      36.950  74.040  63.790  1.00  0.00           N
ATOM   1778 1HH1 ARG A 114      37.760  73.470  64.010  1.00  0.00           H
ATOM   1779 2HH1 ARG A 114      36.950  74.700  63.020  1.00  0.00           H
ATOM   1780  NH2 ARG A 114      35.000  75.060  64.270  1.00  0.00           N
ATOM   1781 1HH2 ARG A 114      34.060  75.120  64.620  1.00  0.00           H
ATOM   1782 2HH2 ARG A 114      35.210  75.670  63.490  1.00  0.00           H
ATOM   1783  C   ARG A 114      38.720  70.490  70.540  1.00  0.00           C
ATOM   1784  O   ARG A 114      38.570  69.300  70.820  1.00  0.00           O
ATOM   1785  N   GLU A 115      39.880  71.120  70.710  1.00  0.00           N
ATOM   1786  H   GLU A 115      39.900  72.090  70.410  1.00  0.00           H
ATOM   1787  CA  GLU A 115      41.000  70.490  71.380  1.00  0.00           C
ATOM   1788  HA  GLU A 115      41.120  69.530  70.880  1.00  0.00           H
ATOM   1789  CB  GLU A 115      42.330  71.100  70.960  1.00  0.00           C
ATOM   1790  HB1 GLU A 115      42.330  72.100  71.400  1.00  0.00           H
ATOM   1791  HB2 GLU A 115      42.190  71.240  69.890  1.00  0.00           H
ATOM   1792  CG  GLU A 115      43.600  70.320  71.270  1.00  0.00           C
ATOM   1793  HG1 GLU A 115      43.580  69.250  71.080  1.00  0.00           H
ATOM   1794  HG2 GLU A 115      43.790  70.420  72.340  1.00  0.00           H
ATOM   1795  CD  GLU A 115      44.720  70.880  70.410  1.00  0.00           C
ATOM   1796  OE1 GLU A 115      45.040  70.180  69.420  1.00  0.00           O
ATOM   1797  OE2 GLU A 115      45.350  71.890  70.790  1.00  0.00           O
ATOM   1798  C   GLU A 115      40.770  70.190  72.860  1.00  0.00           C
ATOM   1799  O   GLU A 115      41.230  69.180  73.380  1.00  0.00           O
ATOM   1800  N   GLY A 116      39.910  70.960  73.530  1.00  0.00           N
ATOM   1801  H   GLY A 116      39.620  71.820  73.090  1.00  0.00           H
ATOM   1802  CA  GLY A 116      39.370  70.660  74.840  1.00  0.00           C
ATOM   1803  HA1 GLY A 116      38.930  71.580  75.230  1.00  0.00           H
ATOM   1804  HA2 GLY A 116      40.280  70.380  75.370  1.00  0.00           H
ATOM   1805  C   GLY A 116      38.390  69.500  74.880  1.00  0.00           C
ATOM   1806  O   GLY A 116      38.060  69.020  75.970  1.00  0.00           O
ATOM   1807  N   GLU A 117      37.990  68.860  73.790  1.00  0.00           N
ATOM   1808  H   GLU A 117      38.040  69.370  72.920  1.00  0.00           H
ATOM   1809  CA  GLU A 117      37.410  67.530  73.750  1.00  0.00           C
ATOM   1810  HA  GLU A 117      37.220  67.380  74.820  1.00  0.00           H
ATOM   1811  CB  GLU A 117      36.150  67.450  72.900  1.00  0.00           C
ATOM   1812  HB1 GLU A 117      36.500  67.210  71.900  1.00  0.00           H
ATOM   1813  HB2 GLU A 117      35.750  68.470  72.840  1.00  0.00           H
ATOM   1814  CG  GLU A 117      35.060  66.500  73.390  1.00  0.00           C
ATOM   1815  HG1 GLU A 117      35.520  65.560  73.680  1.00  0.00           H
ATOM   1816  HG2 GLU A 117      34.400  66.400  72.520  1.00  0.00           H
ATOM   1817  CD  GLU A 117      34.220  67.180  74.460  1.00  0.00           C
ATOM   1818  OE1 GLU A 117      34.760  67.710  75.450  1.00  0.00           O
ATOM   1819  OE2 GLU A 117      32.970  67.050  74.410  1.00  0.00           O
ATOM   1820  C   GLU A 117      38.440  66.480  73.340  1.00  0.00           C
ATOM   1821  O   GLU A 117      38.340  65.330  73.740  1.00  0.00           O
ATOM   1822  N   ALA A 118      39.440  66.840  72.520  1.00  0.00           N
ATOM   1823  H   ALA A 118      39.480  67.790  72.200  1.00  0.00           H
ATOM   1824  CA  ALA A 118      40.460  65.880  72.130  1.00  0.00           C
ATOM   1825  HA  ALA A 118      39.960  64.950  71.880  1.00  0.00           H
ATOM   1826  CB  ALA A 118      41.210  66.510  70.960  1.00  0.00           C
ATOM   1827  HB1 ALA A 118      42.030  65.840  70.700  1.00  0.00           H
ATOM   1828  HB2 ALA A 118      40.460  66.630  70.190  1.00  0.00           H
ATOM   1829  HB3 ALA A 118      41.490  67.520  71.280  1.00  0.00           H
ATOM   1830  C   ALA A 118      41.410  65.580  73.280  1.00  0.00           C
ATOM   1831  O   ALA A 118      41.980  64.490  73.290  1.00  0.00           O
ATOM   1832  N   ILE A 119      41.640  66.480  74.240  1.00  0.00           N
ATOM   1833  H   ILE A 119      41.220  67.390  74.100  1.00  0.00           H
ATOM   1834  CA  ILE A 119      42.470  66.310  75.420  1.00  0.00           C
ATOM   1835  HA  ILE A 119      43.430  65.940  75.070  1.00  0.00           H
ATOM   1836  CB  ILE A 119      42.680  67.670  76.080  1.00  0.00           C
ATOM   1837  HB  ILE A 119      42.860  68.390  75.280  1.00  0.00           H
ATOM   1838  CG2 ILE A 119      41.400  68.140  76.770  1.00  0.00           C
ATOM   1839 1HG2 ILE A 119      41.110  67.420  77.530  1.00  0.00           H
ATOM   1840 2HG2 ILE A 119      41.490  69.090  77.290  1.00  0.00           H
ATOM   1841 3HG2 ILE A 119      40.630  68.350  76.040  1.00  0.00           H
ATOM   1842  CG1 ILE A 119      43.920  67.640  76.970  1.00  0.00           C
ATOM   1843 1HG1 ILE A 119      44.340  68.630  77.180  1.00  0.00           H
ATOM   1844 2HG1 ILE A 119      44.670  67.150  76.350  1.00  0.00           H
ATOM   1845  CD  ILE A 119      43.730  66.840  78.250  1.00  0.00           C
ATOM   1846  HD1 ILE A 119      43.410  67.640  78.930  1.00  0.00           H
ATOM   1847  HD2 ILE A 119      42.880  66.160  78.240  1.00  0.00           H
ATOM   1848  HD3 ILE A 119      44.640  66.430  78.670  1.00  0.00           H
ATOM   1849  C   ILE A 119      41.860  65.160  76.200  1.00  0.00           C
ATOM   1850  O   ILE A 119      42.570  64.200  76.530  1.00  0.00           O
ATOM   1851  N   ALA A 120      40.540  65.180  76.410  1.00  0.00           N
ATOM   1852  H   ALA A 120      39.980  65.980  76.170  1.00  0.00           H
ATOM   1853  CA  ALA A 120      39.790  64.130  77.060  1.00  0.00           C
ATOM   1854  HA  ALA A 120      40.180  63.840  78.030  1.00  0.00           H
ATOM   1855  CB  ALA A 120      38.440  64.780  77.370  1.00  0.00           C
ATOM   1856  HB1 ALA A 120      38.530  65.710  77.940  1.00  0.00           H
ATOM   1857  HB2 ALA A 120      37.900  65.030  76.460  1.00  0.00           H
ATOM   1858  HB3 ALA A 120      37.920  64.110  78.050  1.00  0.00           H
ATOM   1859  C   ALA A 120      39.660  62.850  76.240  1.00  0.00           C
ATOM   1860  O   ALA A 120      39.600  61.820  76.900  1.00  0.00           O
ATOM   1861  N   TRP A 121      39.460  62.930  74.920  1.00  0.00           N
ATOM   1862  H   TRP A 121      39.250  63.830  74.510  1.00  0.00           H
ATOM   1863  CA  TRP A 121      39.290  61.690  74.200  1.00  0.00           C
ATOM   1864  HA  TRP A 121      38.470  61.170  74.690  1.00  0.00           H
ATOM   1865  CB  TRP A 121      38.850  62.040  72.780  1.00  0.00           C
ATOM   1866  HB1 TRP A 121      39.680  62.350  72.130  1.00  0.00           H
ATOM   1867  HB2 TRP A 121      38.100  62.830  72.820  1.00  0.00           H
ATOM   1868  CG  TRP A 121      38.230  60.950  71.970  1.00  0.00           C
ATOM   1869  CD1 TRP A 121      38.860  59.950  71.320  1.00  0.00           C
ATOM   1870  HD1 TRP A 121      39.930  59.870  71.190  1.00  0.00           H
ATOM   1871  NE1 TRP A 121      37.920  59.150  70.710  1.00  0.00           N
ATOM   1872  HE1 TRP A 121      38.190  58.320  70.200  1.00  0.00           H
ATOM   1873  CE2 TRP A 121      36.610  59.510  70.970  1.00  0.00           C
ATOM   1874  CZ2 TRP A 121      35.340  59.040  70.620  1.00  0.00           C
ATOM   1875  HZ2 TRP A 121      35.070  58.110  70.140  1.00  0.00           H
ATOM   1876  CH2 TRP A 121      34.220  59.740  71.110  1.00  0.00           C
ATOM   1877  HH2 TRP A 121      33.240  59.290  71.020  1.00  0.00           H
ATOM   1878  CZ3 TRP A 121      34.410  60.870  71.910  1.00  0.00           C
ATOM   1879  HZ3 TRP A 121      33.530  61.360  72.300  1.00  0.00           H
ATOM   1880  CE3 TRP A 121      35.680  61.340  72.260  1.00  0.00           C
ATOM   1881  HE3 TRP A 121      35.720  62.290  72.760  1.00  0.00           H
ATOM   1882  CD2 TRP A 121      36.810  60.620  71.830  1.00  0.00           C
ATOM   1883  C   TRP A 121      40.500  60.760  74.140  1.00  0.00           C
ATOM   1884  O   TRP A 121      40.300  59.570  74.380  1.00  0.00           O
ATOM   1885  N   HIE A 122      41.690  61.350  74.030  1.00  0.00           N
ATOM   1886  H   HIE A 122      41.680  62.360  74.010  1.00  0.00           H
ATOM   1887  CA  HIE A 122      42.920  60.580  74.030  1.00  0.00           C
ATOM   1888  HA  HIE A 122      42.770  59.680  73.430  1.00  0.00           H
ATOM   1889  CB  HIE A 122      43.970  61.470  73.370  1.00  0.00           C
ATOM   1890  HB1 HIE A 122      44.910  61.070  73.740  1.00  0.00           H
ATOM   1891  HB2 HIE A 122      43.970  62.480  73.770  1.00  0.00           H
ATOM   1892  CG  HIE A 122      43.970  61.540  71.860  1.00  0.00           C
ATOM   1893  ND1 HIE A 122      44.860  60.890  71.010  1.00  0.00           N
ATOM   1894  CE1 HIE A 122      44.450  61.130  69.760  1.00  0.00           C
ATOM   1895  HE1 HIE A 122      44.840  60.590  68.900  1.00  0.00           H
ATOM   1896  NE2 HIE A 122      43.440  62.020  69.780  1.00  0.00           N
ATOM   1897  HE2 HIE A 122      43.040  62.360  68.930  1.00  0.00           H
ATOM   1898  CD2 HIE A 122      43.090  62.260  71.100  1.00  0.00           C
ATOM   1899  HD2 HIE A 122      42.350  62.990  71.390  1.00  0.00           H
ATOM   1900  C   HIE A 122      43.270  60.120  75.440  1.00  0.00           C
ATOM   1901  O   HIE A 122      44.010  59.150  75.620  1.00  0.00           O
ATOM   1902  N   LEU A 123      42.740  60.770  76.480  1.00  0.00           N
ATOM   1903  H   LEU A 123      42.240  61.640  76.430  1.00  0.00           H
ATOM   1904  CA  LEU A 123      42.960  60.430  77.870  1.00  0.00           C
ATOM   1905  HA  LEU A 123      44.010  60.140  77.940  1.00  0.00           H
ATOM   1906  CB  LEU A 123      42.790  61.700  78.710  1.00  0.00           C
ATOM   1907  HB1 LEU A 123      41.770  62.070  78.610  1.00  0.00           H
ATOM   1908  HB2 LEU A 123      43.440  62.420  78.200  1.00  0.00           H
ATOM   1909  CG  LEU A 123      43.290  61.620  80.150  1.00  0.00           C
ATOM   1910  HG  LEU A 123      42.870  60.770  80.690  1.00  0.00           H
ATOM   1911  CD1 LEU A 123      44.820  61.590  80.190  1.00  0.00           C
ATOM   1912 1HD1 LEU A 123      45.150  61.810  81.210  1.00  0.00           H
ATOM   1913 2HD1 LEU A 123      45.270  60.650  79.870  1.00  0.00           H
ATOM   1914 3HD1 LEU A 123      45.100  62.370  79.480  1.00  0.00           H
ATOM   1915  CD2 LEU A 123      42.870  62.880  80.900  1.00  0.00           C
ATOM   1916 1HD2 LEU A 123      42.670  62.620  81.940  1.00  0.00           H
ATOM   1917 2HD2 LEU A 123      43.660  63.630  80.790  1.00  0.00           H
ATOM   1918 3HD2 LEU A 123      41.900  63.220  80.540  1.00  0.00           H
ATOM   1919  C   LEU A 123      42.100  59.290  78.380  1.00  0.00           C
ATOM   1920  O   LEU A 123      42.640  58.270  78.820  1.00  0.00           O
ATOM   1921  N   ARG A 124      40.810  59.310  78.060  1.00  0.00           N
ATOM   1922  H   ARG A 124      40.460  60.160  77.660  1.00  0.00           H
ATOM   1923  CA  ARG A 124      39.780  58.310  78.250  1.00  0.00           C
ATOM   1924  HA  ARG A 124      39.690  58.210  79.330  1.00  0.00           H
ATOM   1925  CB  ARG A 124      38.440  58.810  77.720  1.00  0.00           C
ATOM   1926  HB1 ARG A 124      38.510  58.970  76.640  1.00  0.00           H
ATOM   1927  HB2 ARG A 124      38.190  59.730  78.250  1.00  0.00           H
ATOM   1928  CG  ARG A 124      37.250  57.920  78.040  1.00  0.00           C
ATOM   1929  HG1 ARG A 124      37.050  57.830  79.110  1.00  0.00           H
ATOM   1930  HG2 ARG A 124      37.430  56.910  77.670  1.00  0.00           H
ATOM   1931  CD  ARG A 124      35.990  58.520  77.420  1.00  0.00           C
ATOM   1932  HD1 ARG A 124      35.790  59.550  77.700  1.00  0.00           H
ATOM   1933  HD2 ARG A 124      35.280  57.790  77.810  1.00  0.00           H
ATOM   1934  NE  ARG A 124      35.990  58.320  75.970  1.00  0.00           N
ATOM   1935  HE  ARG A 124      36.720  57.780  75.520  1.00  0.00           H
ATOM   1936  CZ  ARG A 124      35.030  58.560  75.070  1.00  0.00           C
ATOM   1937  NH1 ARG A 124      33.950  59.220  75.500  1.00  0.00           N
ATOM   1938 1HH1 ARG A 124      33.670  59.260  76.470  1.00  0.00           H
ATOM   1939 2HH1 ARG A 124      33.170  59.180  74.860  1.00  0.00           H
ATOM   1940  NH2 ARG A 124      35.100  58.160  73.790  1.00  0.00           N
ATOM   1941 1HH2 ARG A 124      35.790  57.530  73.420  1.00  0.00           H
ATOM   1942 2HH2 ARG A 124      34.310  58.520  73.260  1.00  0.00           H
ATOM   1943  C   ARG A 124      40.250  56.980  77.670  1.00  0.00           C
ATOM   1944  O   ARG A 124      39.860  55.910  78.130  1.00  0.00           O
ATOM   1945  N   GLU A 125      41.120  57.010  76.660  1.00  0.00           N
ATOM   1946  H   GLU A 125      41.460  57.940  76.440  1.00  0.00           H
ATOM   1947  CA  GLU A 125      41.570  55.890  75.870  1.00  0.00           C
ATOM   1948  HA  GLU A 125      40.720  55.250  75.610  1.00  0.00           H
ATOM   1949  CB  GLU A 125      42.300  56.460  74.660  1.00  0.00           C
ATOM   1950  HB1 GLU A 125      43.200  57.000  74.940  1.00  0.00           H
ATOM   1951  HB2 GLU A 125      41.610  57.090  74.100  1.00  0.00           H
ATOM   1952  CG  GLU A 125      42.830  55.400  73.700  1.00  0.00           C
ATOM   1953  HG1 GLU A 125      42.000  55.200  73.020  1.00  0.00           H
ATOM   1954  HG2 GLU A 125      43.210  54.520  74.220  1.00  0.00           H
ATOM   1955  CD  GLU A 125      43.850  55.910  72.690  1.00  0.00           C
ATOM   1956  OE1 GLU A 125      45.030  55.530  72.850  1.00  0.00           O
ATOM   1957  OE2 GLU A 125      43.620  56.720  71.760  1.00  0.00           O
ATOM   1958  C   GLU A 125      42.530  54.990  76.640  1.00  0.00           C
ATOM   1959  O   GLU A 125      42.490  53.770  76.450  1.00  0.00           O
ATOM   1960  N   VAL A 126      43.400  55.560  77.460  1.00  0.00           N
ATOM   1961  H   VAL A 126      43.360  56.570  77.460  1.00  0.00           H
ATOM   1962  CA  VAL A 126      44.410  54.820  78.200  1.00  0.00           C
ATOM   1963  HA  VAL A 126      44.830  54.050  77.560  1.00  0.00           H
ATOM   1964  CB  VAL A 126      45.670  55.600  78.540  1.00  0.00           C
ATOM   1965  HB  VAL A 126      46.450  54.840  78.610  1.00  0.00           H
ATOM   1966  CG1 VAL A 126      46.210  56.400  77.360  1.00  0.00           C
ATOM   1967 1HG1 VAL A 126      47.270  56.370  77.590  1.00  0.00           H
ATOM   1968 2HG1 VAL A 126      46.020  55.930  76.390  1.00  0.00           H
ATOM   1969 3HG1 VAL A 126      45.770  57.390  77.450  1.00  0.00           H
ATOM   1970  CG2 VAL A 126      45.630  56.430  79.820  1.00  0.00           C
ATOM   1971 1HG2 VAL A 126      44.750  57.070  79.750  1.00  0.00           H
ATOM   1972 2HG2 VAL A 126      45.610  55.780  80.700  1.00  0.00           H
ATOM   1973 3HG2 VAL A 126      46.510  57.080  79.850  1.00  0.00           H
ATOM   1974  C   VAL A 126      43.760  54.170  79.420  1.00  0.00           C
ATOM   1975  O   VAL A 126      43.970  53.010  79.770  1.00  0.00           O
ATOM   1976  N   ILE A 127      42.770  54.790  80.070  1.00  0.00           N
ATOM   1977  H   ILE A 127      42.350  55.560  79.550  1.00  0.00           H
ATOM   1978  CA  ILE A 127      42.210  54.450  81.360  1.00  0.00           C
ATOM   1979  HA  ILE A 127      42.970  53.950  81.960  1.00  0.00           H
ATOM   1980  CB  ILE A 127      41.840  55.700  82.150  1.00  0.00           C
ATOM   1981  HB  ILE A 127      41.470  55.290  83.090  1.00  0.00           H
ATOM   1982  CG2 ILE A 127      42.960  56.640  82.580  1.00  0.00           C
ATOM   1983 1HG2 ILE A 127      43.060  57.450  81.860  1.00  0.00           H
ATOM   1984 2HG2 ILE A 127      42.630  57.040  83.540  1.00  0.00           H
ATOM   1985 3HG2 ILE A 127      43.880  56.090  82.780  1.00  0.00           H
ATOM   1986  CG1 ILE A 127      40.730  56.520  81.500  1.00  0.00           C
ATOM   1987 1HG1 ILE A 127      39.940  55.840  81.170  1.00  0.00           H
ATOM   1988 2HG1 ILE A 127      41.110  56.940  80.570  1.00  0.00           H
ATOM   1989  CD  ILE A 127      40.170  57.610  82.410  1.00  0.00           C
ATOM   1990  HD1 ILE A 127      39.670  57.140  83.260  1.00  0.00           H
ATOM   1991  HD2 ILE A 127      40.990  58.250  82.750  1.00  0.00           H
ATOM   1992  HD3 ILE A 127      39.360  58.190  81.960  1.00  0.00           H
ATOM   1993  C   ILE A 127      41.100  53.410  81.300  1.00  0.00           C
ATOM   1994  O   ILE A 127      40.660  52.900  82.330  1.00  0.00           O
ATOM   1995  N   GLY A 128      40.720  52.980  80.100  1.00  0.00           N
ATOM   1996  H   GLY A 128      41.050  53.450  79.260  1.00  0.00           H
ATOM   1997  CA  GLY A 128      39.880  51.820  79.930  1.00  0.00           C
ATOM   1998  HA1 GLY A 128      39.680  51.700  78.860  1.00  0.00           H
ATOM   1999  HA2 GLY A 128      38.960  51.940  80.510  1.00  0.00           H
ATOM   2000  C   GLY A 128      40.490  50.520  80.420  1.00  0.00           C
ATOM   2001  O   GLY A 128      41.650  50.160  80.220  1.00  0.00           O
ATOM   2002  N   GLY A 129      39.690  49.790  81.210  1.00  0.00           N
ATOM   2003  H   GLY A 129      38.690  49.830  81.090  1.00  0.00           H
ATOM   2004  CA  GLY A 129      40.110  48.700  82.070  1.00  0.00           C
ATOM   2005  HA1 GLY A 129      40.870  48.130  81.540  1.00  0.00           H
ATOM   2006  HA2 GLY A 129      39.210  48.090  82.150  1.00  0.00           H
ATOM   2007  C   GLY A 129      40.650  49.040  83.450  1.00  0.00           C
ATOM   2008  O   GLY A 129      41.140  48.140  84.130  1.00  0.00           O
ATOM   2009  N   ASP A 130      40.890  50.320  83.740  1.00  0.00           N
ATOM   2010  H   ASP A 130      40.590  51.030  83.090  1.00  0.00           H
ATOM   2011  CA  ASP A 130      41.750  50.670  84.850  1.00  0.00           C
ATOM   2012  HA  ASP A 130      41.990  49.780  85.440  1.00  0.00           H
ATOM   2013  CB  ASP A 130      43.060  51.150  84.230  1.00  0.00           C
ATOM   2014  HB1 ASP A 130      42.790  52.140  83.880  1.00  0.00           H
ATOM   2015  HB2 ASP A 130      43.280  50.560  83.340  1.00  0.00           H
ATOM   2016  CG  ASP A 130      44.200  51.100  85.250  1.00  0.00           C
ATOM   2017  OD1 ASP A 130      44.950  50.110  85.290  1.00  0.00           O
ATOM   2018  OD2 ASP A 130      44.210  51.920  86.190  1.00  0.00           O
ATOM   2019  C   ASP A 130      41.190  51.760  85.760  1.00  0.00           C
ATOM   2020  O   ASP A 130      41.250  51.570  86.970  1.00  0.00           O
ATOM   2021  N   ASP A 131      40.540  52.800  85.230  1.00  0.00           N
ATOM   2022  H   ASP A 131      40.450  52.810  84.230  1.00  0.00           H
ATOM   2023  CA  ASP A 131      40.370  54.060  85.930  1.00  0.00           C
ATOM   2024  HA  ASP A 131      40.210  53.870  86.990  1.00  0.00           H
ATOM   2025  CB  ASP A 131      41.610  54.940  85.870  1.00  0.00           C
ATOM   2026  HB1 ASP A 131      41.540  55.700  85.100  1.00  0.00           H
ATOM   2027  HB2 ASP A 131      42.490  54.370  85.570  1.00  0.00           H
ATOM   2028  CG  ASP A 131      41.840  55.680  87.180  1.00  0.00           C
ATOM   2029  OD1 ASP A 131      40.850  56.010  87.860  1.00  0.00           O
ATOM   2030  OD2 ASP A 131      43.000  56.110  87.380  1.00  0.00           O
ATOM   2031  C   ASP A 131      39.090  54.670  85.380  1.00  0.00           C
ATOM   2032  O   ASP A 131      38.380  54.130  84.540  1.00  0.00           O
ATOM   2033  N   ALA A 132      38.700  55.820  85.940  1.00  0.00           N
ATOM   2034  H   ALA A 132      39.250  56.170  86.710  1.00  0.00           H
ATOM   2035  CA  ALA A 132      37.470  56.470  85.530  1.00  0.00           C
ATOM   2036  HA  ALA A 132      37.360  56.350  84.450  1.00  0.00           H
ATOM   2037  CB  ALA A 132      36.320  55.830  86.310  1.00  0.00           C
ATOM   2038  HB1 ALA A 132      36.430  55.920  87.390  1.00  0.00           H
ATOM   2039  HB2 ALA A 132      35.430  56.410  86.040  1.00  0.00           H
ATOM   2040  HB3 ALA A 132      36.100  54.790  86.080  1.00  0.00           H
ATOM   2041  C   ALA A 132      37.480  57.980  85.700  1.00  0.00           C
ATOM   2042  O   ALA A 132      38.230  58.400  86.570  1.00  0.00           O
ATOM   2043  N   ARG A 133      36.920  58.820  84.830  1.00  0.00           N
ATOM   2044  H   ARG A 133      36.270  58.460  84.140  1.00  0.00           H
ATOM   2045  CA  ARG A 133      36.940  60.270  84.860  1.00  0.00           C
ATOM   2046  HA  ARG A 133      37.260  60.520  85.870  1.00  0.00           H
ATOM   2047  CB  ARG A 133      37.750  61.000  83.790  1.00  0.00           C
ATOM   2048  HB1 ARG A 133      38.820  60.880  83.980  1.00  0.00           H
ATOM   2049  HB2 ARG A 133      37.530  62.060  83.870  1.00  0.00           H
ATOM   2050  CG  ARG A 133      37.460  60.730  82.320  1.00  0.00           C
ATOM   2051  HG1 ARG A 133      37.700  59.700  82.040  1.00  0.00           H
ATOM   2052  HG2 ARG A 133      38.240  61.210  81.720  1.00  0.00           H
ATOM   2053  CD  ARG A 133      36.200  61.290  81.670  1.00  0.00           C
ATOM   2054  HD1 ARG A 133      36.440  61.820  80.750  1.00  0.00           H
ATOM   2055  HD2 ARG A 133      35.780  62.120  82.260  1.00  0.00           H
ATOM   2056  NE  ARG A 133      35.230  60.240  81.350  1.00  0.00           N
ATOM   2057  HE  ARG A 133      35.360  59.320  81.720  1.00  0.00           H
ATOM   2058  CZ  ARG A 133      34.240  60.400  80.460  1.00  0.00           C
ATOM   2059  NH1 ARG A 133      34.020  61.530  79.780  1.00  0.00           N
ATOM   2060 1HH1 ARG A 133      34.400  62.360  80.210  1.00  0.00           H
ATOM   2061 2HH1 ARG A 133      33.360  61.650  79.020  1.00  0.00           H
ATOM   2062  NH2 ARG A 133      33.370  59.410  80.210  1.00  0.00           N
ATOM   2063 1HH2 ARG A 133      33.500  58.520  80.650  1.00  0.00           H
ATOM   2064 2HH2 ARG A 133      32.470  59.460  79.740  1.00  0.00           H
ATOM   2065  C   ARG A 133      35.500  60.740  85.000  1.00  0.00           C
ATOM   2066  O   ARG A 133      34.580  59.950  84.790  1.00  0.00           O
ATOM   2067  N   TYR A 134      35.320  62.040  85.250  1.00  0.00           N
ATOM   2068  H   TYR A 134      36.180  62.540  85.400  1.00  0.00           H
ATOM   2069  CA  TYR A 134      34.020  62.660  85.410  1.00  0.00           C
ATOM   2070  HA  TYR A 134      33.360  61.930  85.860  1.00  0.00           H
ATOM   2071  CB  TYR A 134      34.170  63.830  86.370  1.00  0.00           C
ATOM   2072  HB1 TYR A 134      34.820  64.590  85.930  1.00  0.00           H
ATOM   2073  HB2 TYR A 134      34.820  63.560  87.210  1.00  0.00           H
ATOM   2074  CG  TYR A 134      32.850  64.340  86.930  1.00  0.00           C
ATOM   2075  CD1 TYR A 134      32.160  63.630  87.920  1.00  0.00           C
ATOM   2076  HD1 TYR A 134      32.650  62.730  88.250  1.00  0.00           H
ATOM   2077  CE1 TYR A 134      30.870  64.000  88.310  1.00  0.00           C
ATOM   2078  HE1 TYR A 134      30.100  63.490  88.880  1.00  0.00           H
ATOM   2079  CZ  TYR A 134      30.400  65.230  87.800  1.00  0.00           C
ATOM   2080  OH  TYR A 134      29.150  65.650  88.160  1.00  0.00           O
ATOM   2081  HH  TYR A 134      28.770  65.120  88.860  1.00  0.00           H
ATOM   2082  CE2 TYR A 134      31.220  66.070  87.020  1.00  0.00           C
ATOM   2083  HE2 TYR A 134      30.860  67.070  86.810  1.00  0.00           H
ATOM   2084  CD2 TYR A 134      32.390  65.570  86.450  1.00  0.00           C
ATOM   2085  HD2 TYR A 134      32.930  66.120  85.690  1.00  0.00           H
ATOM   2086  C   TYR A 134      33.350  63.150  84.130  1.00  0.00           C
ATOM   2087  O   TYR A 134      33.880  63.310  83.030  1.00  0.00           O
ATOM   2088  N   SER A 135      32.030  63.310  84.260  1.00  0.00           N
ATOM   2089  H   SER A 135      31.690  63.080  85.190  1.00  0.00           H
ATOM   2090  CA  SER A 135      31.090  63.830  83.290  1.00  0.00           C
ATOM   2091  HA  SER A 135      30.970  63.080  82.500  1.00  0.00           H
ATOM   2092  CB  SER A 135      29.690  64.030  83.870  1.00  0.00           C
ATOM   2093  HB1 SER A 135      28.980  64.300  83.100  1.00  0.00           H
ATOM   2094  HB2 SER A 135      29.630  64.810  84.640  1.00  0.00           H
ATOM   2095  OG  SER A 135      29.250  62.880  84.550  1.00  0.00           O
ATOM   2096  HG  SER A 135      28.630  62.470  83.950  1.00  0.00           H
ATOM   2097  C   SER A 135      31.600  65.150  82.740  1.00  0.00           C
ATOM   2098  O   SER A 135      32.320  65.910  83.380  1.00  0.00           O
ATOM   2099  N   ARG A 136      31.220  65.460  81.490  1.00  0.00           N
ATOM   2100  H   ARG A 136      30.650  64.820  80.960  1.00  0.00           H
ATOM   2101  CA  ARG A 136      31.680  66.650  80.800  1.00  0.00           C
ATOM   2102  HA  ARG A 136      32.740  66.760  81.020  1.00  0.00           H
ATOM   2103  CB  ARG A 136      31.500  66.390  79.310  1.00  0.00           C
ATOM   2104  HB1 ARG A 136      30.570  66.800  78.930  1.00  0.00           H
ATOM   2105  HB2 ARG A 136      31.440  65.330  79.080  1.00  0.00           H
ATOM   2106  CG  ARG A 136      32.640  67.020  78.510  1.00  0.00           C
ATOM   2107  HG1 ARG A 136      32.630  66.660  77.480  1.00  0.00           H
ATOM   2108  HG2 ARG A 136      33.620  66.700  78.870  1.00  0.00           H
ATOM   2109  CD  ARG A 136      32.470  68.530  78.500  1.00  0.00           C
ATOM   2110  HD1 ARG A 136      32.790  68.900  79.470  1.00  0.00           H
ATOM   2111  HD2 ARG A 136      31.410  68.780  78.380  1.00  0.00           H
ATOM   2112  NE  ARG A 136      33.210  69.160  77.410  1.00  0.00           N
ATOM   2113  HE  ARG A 136      33.560  68.530  76.700  1.00  0.00           H
ATOM   2114  CZ  ARG A 136      33.990  70.250  77.430  1.00  0.00           C
ATOM   2115  NH1 ARG A 136      33.920  71.130  78.440  1.00  0.00           N
ATOM   2116 1HH1 ARG A 136      33.210  71.060  79.150  1.00  0.00           H
ATOM   2117 2HH1 ARG A 136      34.660  71.820  78.510  1.00  0.00           H
ATOM   2118  NH2 ARG A 136      34.970  70.330  76.520  1.00  0.00           N
ATOM   2119 1HH2 ARG A 136      34.940  69.610  75.810  1.00  0.00           H
ATOM   2120 2HH2 ARG A 136      35.590  71.120  76.510  1.00  0.00           H
ATOM   2121  C   ARG A 136      30.910  67.880  81.280  1.00  0.00           C
ATOM   2122  O   ARG A 136      29.700  67.730  81.210  1.00  0.00           O
ATOM   2123  N   VAL A 137      31.550  68.940  81.780  1.00  0.00           N
ATOM   2124  H   VAL A 137      32.550  68.880  81.900  1.00  0.00           H
ATOM   2125  CA  VAL A 137      30.780  70.100  82.210  1.00  0.00           C
ATOM   2126  HA  VAL A 137      29.720  69.860  82.120  1.00  0.00           H
ATOM   2127  CB  VAL A 137      30.980  70.420  83.680  1.00  0.00           C
ATOM   2128  HB  VAL A 137      30.340  71.240  84.020  1.00  0.00           H
ATOM   2129  CG1 VAL A 137      30.640  69.200  84.540  1.00  0.00           C
ATOM   2130 1HG1 VAL A 137      29.590  68.930  84.420  1.00  0.00           H
ATOM   2131 2HG1 VAL A 137      31.290  68.390  84.220  1.00  0.00           H
ATOM   2132 3HG1 VAL A 137      30.860  69.500  85.560  1.00  0.00           H
ATOM   2133  CG2 VAL A 137      32.360  70.900  84.130  1.00  0.00           C
ATOM   2134 1HG2 VAL A 137      32.310  71.330  85.130  1.00  0.00           H
ATOM   2135 2HG2 VAL A 137      33.050  70.060  84.110  1.00  0.00           H
ATOM   2136 3HG2 VAL A 137      32.750  71.680  83.480  1.00  0.00           H
ATOM   2137  C   VAL A 137      31.030  71.250  81.250  1.00  0.00           C
ATOM   2138  O   VAL A 137      32.060  71.270  80.580  1.00  0.00           O
ATOM   2139  N   VAL A 138      30.100  72.210  81.230  1.00  0.00           N
ATOM   2140  H   VAL A 138      29.360  72.070  81.900  1.00  0.00           H
ATOM   2141  CA  VAL A 138      30.190  73.450  80.490  1.00  0.00           C
ATOM   2142  HA  VAL A 138      31.250  73.590  80.270  1.00  0.00           H
ATOM   2143  CB  VAL A 138      29.430  73.430  79.170  1.00  0.00           C
ATOM   2144  HB  VAL A 138      28.460  73.850  79.410  1.00  0.00           H
ATOM   2145  CG1 VAL A 138      30.080  74.330  78.120  1.00  0.00           C
ATOM   2146 1HG1 VAL A 138      30.300  75.290  78.600  1.00  0.00           H
ATOM   2147 2HG1 VAL A 138      30.990  73.920  77.690  1.00  0.00           H
ATOM   2148 3HG1 VAL A 138      29.380  74.400  77.280  1.00  0.00           H
ATOM   2149  CG2 VAL A 138      29.150  72.090  78.500  1.00  0.00           C
ATOM   2150 1HG2 VAL A 138      30.030  71.470  78.300  1.00  0.00           H
ATOM   2151 2HG2 VAL A 138      28.500  71.470  79.120  1.00  0.00           H
ATOM   2152 3HG2 VAL A 138      28.610  72.360  77.590  1.00  0.00           H
ATOM   2153  C   VAL A 138      29.960  74.680  81.370  1.00  0.00           C
ATOM   2154  O   VAL A 138      29.040  74.650  82.180  1.00  0.00           O
ATOM   2155  N   PHE A 139      30.800  75.700  81.180  1.00  0.00           N
ATOM   2156  H   PHE A 139      31.650  75.550  80.650  1.00  0.00           H
ATOM   2157  CA  PHE A 139      30.730  77.000  81.800  1.00  0.00           C
ATOM   2158  HA  PHE A 139      29.710  77.370  81.880  1.00  0.00           H
ATOM   2159  CB  PHE A 139      31.180  76.930  83.260  1.00  0.00           C
ATOM   2160  HB1 PHE A 139      30.420  76.420  83.850  1.00  0.00           H
ATOM   2161  HB2 PHE A 139      31.110  77.950  83.620  1.00  0.00           H
ATOM   2162  CG  PHE A 139      32.540  76.350  83.530  1.00  0.00           C
ATOM   2163  CD1 PHE A 139      32.570  75.080  84.120  1.00  0.00           C
ATOM   2164  HD1 PHE A 139      31.650  74.550  84.310  1.00  0.00           H
ATOM   2165  CE1 PHE A 139      33.800  74.440  84.330  1.00  0.00           C
ATOM   2166  HE1 PHE A 139      33.910  73.460  84.760  1.00  0.00           H
ATOM   2167  CZ  PHE A 139      34.980  74.980  83.800  1.00  0.00           C
ATOM   2168  HZ  PHE A 139      35.950  74.560  83.990  1.00  0.00           H
ATOM   2169  CE2 PHE A 139      34.950  76.260  83.220  1.00  0.00           C
ATOM   2170  HE2 PHE A 139      35.870  76.720  82.890  1.00  0.00           H
ATOM   2171  CD2 PHE A 139      33.730  76.900  83.030  1.00  0.00           C
ATOM   2172  HD2 PHE A 139      33.790  77.850  82.510  1.00  0.00           H
ATOM   2173  C   PHE A 139      31.470  78.020  80.940  1.00  0.00           C
ATOM   2174  O   PHE A 139      32.180  77.690  79.990  1.00  0.00           O
ATOM   2175  N   ASN A 140      31.230  79.300  81.250  1.00  0.00           N
ATOM   2176  H   ASN A 140      30.560  79.510  81.970  1.00  0.00           H
ATOM   2177  CA  ASN A 140      31.740  80.380  80.430  1.00  0.00           C
ATOM   2178  HA  ASN A 140      31.670  80.180  79.360  1.00  0.00           H
ATOM   2179  CB  ASN A 140      30.960  81.670  80.660  1.00  0.00           C
ATOM   2180  HB1 ASN A 140      30.880  82.060  81.670  1.00  0.00           H
ATOM   2181  HB2 ASN A 140      29.920  81.530  80.360  1.00  0.00           H
ATOM   2182  CG  ASN A 140      31.360  82.900  79.860  1.00  0.00           C
ATOM   2183  OD1 ASN A 140      32.360  82.930  79.150  1.00  0.00           O
ATOM   2184  ND2 ASN A 140      30.580  83.980  79.850  1.00  0.00           N
ATOM   2185 1HD2 ASN A 140      29.650  83.940  80.260  1.00  0.00           H
ATOM   2186 2HD2 ASN A 140      30.830  84.780  79.290  1.00  0.00           H
ATOM   2187  C   ASN A 140      33.230  80.460  80.740  1.00  0.00           C
ATOM   2188  O   ASN A 140      34.100  80.500  79.870  1.00  0.00           O
ATOM   2189  N   GLU A 141      33.570  80.750  81.990  1.00  0.00           N
ATOM   2190  H   GLU A 141      32.880  80.840  82.720  1.00  0.00           H
ATOM   2191  CA  GLU A 141      34.950  80.830  82.450  1.00  0.00           C
ATOM   2192  HA  GLU A 141      35.610  80.290  81.770  1.00  0.00           H
ATOM   2193  CB  GLU A 141      35.280  82.320  82.360  1.00  0.00           C
ATOM   2194  HB1 GLU A 141      35.310  82.650  81.320  1.00  0.00           H
ATOM   2195  HB2 GLU A 141      36.300  82.480  82.690  1.00  0.00           H
ATOM   2196  CG  GLU A 141      34.310  83.260  83.060  1.00  0.00           C
ATOM   2197  HG1 GLU A 141      34.070  82.820  84.030  1.00  0.00           H
ATOM   2198  HG2 GLU A 141      33.430  83.320  82.410  1.00  0.00           H
ATOM   2199  CD  GLU A 141      34.760  84.690  83.340  1.00  0.00           C
ATOM   2200  OE1 GLU A 141      35.980  84.920  83.370  1.00  0.00           O
ATOM   2201  OE2 GLU A 141      33.850  85.480  83.660  1.00  0.00           O
ATOM   2202  C   GLU A 141      35.120  80.320  83.870  1.00  0.00           C
ATOM   2203  O   GLU A 141      34.140  80.210  84.600  1.00  0.00           O
ATOM   2204  N   ILE A 142      36.370  79.980  84.220  1.00  0.00           N
ATOM   2205  H   ILE A 142      37.120  79.950  83.540  1.00  0.00           H
ATOM   2206  CA  ILE A 142      36.780  79.280  85.420  1.00  0.00           C
ATOM   2207  HA  ILE A 142      36.170  78.390  85.530  1.00  0.00           H
ATOM   2208  CB  ILE A 142      38.230  78.850  85.200  1.00  0.00           C
ATOM   2209  HB  ILE A 142      38.580  78.310  86.080  1.00  0.00           H
ATOM   2210  CG2 ILE A 142      38.350  77.830  84.070  1.00  0.00           C
ATOM   2211 1HG2 ILE A 142      39.390  77.500  84.050  1.00  0.00           H
ATOM   2212 2HG2 ILE A 142      37.690  76.980  84.240  1.00  0.00           H
ATOM   2213 3HG2 ILE A 142      38.020  78.330  83.160  1.00  0.00           H
ATOM   2214  CG1 ILE A 142      39.140  80.060  84.970  1.00  0.00           C
ATOM   2215 1HG1 ILE A 142      38.790  80.990  85.440  1.00  0.00           H
ATOM   2216 2HG1 ILE A 142      39.200  80.240  83.900  1.00  0.00           H
ATOM   2217  CD  ILE A 142      40.590  79.840  85.390  1.00  0.00           C
ATOM   2218  HD1 ILE A 142      41.210  80.710  85.210  1.00  0.00           H
ATOM   2219  HD2 ILE A 142      40.630  79.670  86.470  1.00  0.00           H
ATOM   2220  HD3 ILE A 142      40.940  78.940  84.880  1.00  0.00           H
ATOM   2221  C   ILE A 142      36.610  79.950  86.770  1.00  0.00           C
ATOM   2222  O   ILE A 142      37.070  79.390  87.770  1.00  0.00           O
ATOM   2223  N   THR A 143      36.080  81.170  86.860  1.00  0.00           N
ATOM   2224  H   THR A 143      35.480  81.520  86.140  1.00  0.00           H
ATOM   2225  CA  THR A 143      36.020  82.000  88.050  1.00  0.00           C
ATOM   2226  HA  THR A 143      36.930  81.850  88.630  1.00  0.00           H
ATOM   2227  CB  THR A 143      36.000  83.460  87.610  1.00  0.00           C
ATOM   2228  HB  THR A 143      35.970  83.980  88.570  1.00  0.00           H
ATOM   2229  CG2 THR A 143      37.270  83.840  86.840  1.00  0.00           C
ATOM   2230 1HG2 THR A 143      37.460  84.900  86.730  1.00  0.00           H
ATOM   2231 2HG2 THR A 143      38.110  83.360  87.340  1.00  0.00           H
ATOM   2232 3HG2 THR A 143      37.160  83.440  85.830  1.00  0.00           H
ATOM   2233  OG1 THR A 143      34.820  83.650  86.870  1.00  0.00           O
ATOM   2234  HG1 THR A 143      34.800  84.600  86.770  1.00  0.00           H
ATOM   2235  C   THR A 143      34.920  81.530  88.990  1.00  0.00           C
ATOM   2236  O   THR A 143      33.970  80.820  88.690  1.00  0.00           O
ATOM   2237  N   LYS A 144      34.900  82.130  90.180  1.00  0.00           N
ATOM   2238  H   LYS A 144      35.560  82.890  90.290  1.00  0.00           H
ATOM   2239  CA  LYS A 144      33.970  81.840  91.250  1.00  0.00           C
ATOM   2240  HA  LYS A 144      33.920  80.760  91.400  1.00  0.00           H
ATOM   2241  CB  LYS A 144      34.470  82.510  92.520  1.00  0.00           C
ATOM   2242  HB1 LYS A 144      33.800  82.170  93.310  1.00  0.00           H
ATOM   2243  HB2 LYS A 144      34.430  83.580  92.310  1.00  0.00           H
ATOM   2244  CG  LYS A 144      35.850  82.030  92.960  1.00  0.00           C
ATOM   2245  HG1 LYS A 144      36.480  82.320  92.120  1.00  0.00           H
ATOM   2246  HG2 LYS A 144      35.820  80.940  93.060  1.00  0.00           H
ATOM   2247  CD  LYS A 144      36.430  82.580  94.260  1.00  0.00           C
ATOM   2248  HD1 LYS A 144      37.380  82.050  94.370  1.00  0.00           H
ATOM   2249  HD2 LYS A 144      35.800  82.400  95.130  1.00  0.00           H
ATOM   2250  CE  LYS A 144      36.710  84.080  94.230  1.00  0.00           C
ATOM   2251  HE1 LYS A 144      35.760  84.600  94.270  1.00  0.00           H
ATOM   2252  HE2 LYS A 144      37.180  84.330  93.280  1.00  0.00           H
ATOM   2253  NZ  LYS A 144      37.580  84.390  95.370  1.00  0.00           N
ATOM   2254  HZ1 LYS A 144      37.540  85.390  95.520  1.00  0.00           H
ATOM   2255  HZ2 LYS A 144      37.330  84.030  96.280  1.00  0.00           H
ATOM   2256  HZ3 LYS A 144      38.500  84.060  95.090  1.00  0.00           H
ATOM   2257  C   LYS A 144      32.510  82.210  91.010  1.00  0.00           C
ATOM   2258  O   LYS A 144      31.680  81.980  91.890  1.00  0.00           O
ATOM   2259  N   ASN A 145      32.150  82.740  89.840  1.00  0.00           N
ATOM   2260  H   ASN A 145      32.890  82.780  89.150  1.00  0.00           H
ATOM   2261  CA  ASN A 145      30.780  82.950  89.420  1.00  0.00           C
ATOM   2262  HA  ASN A 145      30.180  83.280  90.260  1.00  0.00           H
ATOM   2263  CB  ASN A 145      30.860  84.130  88.450  1.00  0.00           C
ATOM   2264  HB1 ASN A 145      31.330  83.780  87.530  1.00  0.00           H
ATOM   2265  HB2 ASN A 145      31.420  84.870  89.010  1.00  0.00           H
ATOM   2266  CG  ASN A 145      29.480  84.660  88.090  1.00  0.00           C
ATOM   2267  OD1 ASN A 145      28.640  84.930  88.950  1.00  0.00           O
ATOM   2268  ND2 ASN A 145      29.300  85.120  86.850  1.00  0.00           N
ATOM   2269 1HD2 ASN A 145      30.010  85.040  86.130  1.00  0.00           H
ATOM   2270 2HD2 ASN A 145      28.400  85.560  86.700  1.00  0.00           H
ATOM   2271  C   ASN A 145      30.110  81.690  88.900  1.00  0.00           C
ATOM   2272  O   ASN A 145      28.910  81.580  89.170  1.00  0.00           O
ATOM   2273  N   ALA A 146      30.850  80.730  88.340  1.00  0.00           N
ATOM   2274  H   ALA A 146      31.830  80.950  88.200  1.00  0.00           H
ATOM   2275  CA  ALA A 146      30.380  79.420  87.940  1.00  0.00           C
ATOM   2276  HA  ALA A 146      29.340  79.260  88.210  1.00  0.00           H
ATOM   2277  CB  ALA A 146      30.380  79.490  86.420  1.00  0.00           C
ATOM   2278  HB1 ALA A 146      31.360  79.510  85.940  1.00  0.00           H
ATOM   2279  HB2 ALA A 146      29.860  78.620  86.020  1.00  0.00           H
ATOM   2280  HB3 ALA A 146      29.910  80.410  86.090  1.00  0.00           H
ATOM   2281  C   ALA A 146      31.070  78.170  88.470  1.00  0.00           C
ATOM   2282  O   ALA A 146      30.490  77.090  88.490  1.00  0.00           O
ATOM   2283  N   ILE A 147      32.330  78.210  88.900  1.00  0.00           N
ATOM   2284  H   ILE A 147      32.800  79.090  88.740  1.00  0.00           H
ATOM   2285  CA  ILE A 147      33.180  77.060  89.150  1.00  0.00           C
ATOM   2286  HA  ILE A 147      32.840  76.410  88.340  1.00  0.00           H
ATOM   2287  CB  ILE A 147      34.660  77.370  89.000  1.00  0.00           C
ATOM   2288  HB  ILE A 147      34.780  78.210  88.310  1.00  0.00           H
ATOM   2289  CG2 ILE A 147      35.190  77.840  90.350  1.00  0.00           C
ATOM   2290 1HG2 ILE A 147      35.470  77.020  91.010  1.00  0.00           H
ATOM   2291 2HG2 ILE A 147      36.160  78.280  90.100  1.00  0.00           H
ATOM   2292 3HG2 ILE A 147      34.660  78.680  90.790  1.00  0.00           H
ATOM   2293  CG1 ILE A 147      35.540  76.210  88.540  1.00  0.00           C
ATOM   2294 1HG1 ILE A 147      35.610  75.310  89.160  1.00  0.00           H
ATOM   2295 2HG1 ILE A 147      36.540  76.620  88.370  1.00  0.00           H
ATOM   2296  CD  ILE A 147      35.120  75.650  87.180  1.00  0.00           C
ATOM   2297  HD1 ILE A 147      34.980  76.470  86.480  1.00  0.00           H
ATOM   2298  HD2 ILE A 147      35.820  74.940  86.750  1.00  0.00           H
ATOM   2299  HD3 ILE A 147      34.190  75.090  87.300  1.00  0.00           H
ATOM   2300  C   ILE A 147      32.830  76.280  90.410  1.00  0.00           C
ATOM   2301  O   ILE A 147      33.210  75.110  90.430  1.00  0.00           O
ATOM   2302  N   ARG A 148      32.100  76.850  91.380  1.00  0.00           N
ATOM   2303  H   ARG A 148      31.880  77.830  91.300  1.00  0.00           H
ATOM   2304  CA  ARG A 148      31.550  76.210  92.560  1.00  0.00           C
ATOM   2305  HA  ARG A 148      32.180  75.340  92.740  1.00  0.00           H
ATOM   2306  CB  ARG A 148      31.680  77.180  93.740  1.00  0.00           C
ATOM   2307  HB1 ARG A 148      31.170  76.770  94.610  1.00  0.00           H
ATOM   2308  HB2 ARG A 148      31.100  78.080  93.530  1.00  0.00           H
ATOM   2309  CG  ARG A 148      33.140  77.570  93.910  1.00  0.00           C
ATOM   2310  HG1 ARG A 148      33.650  77.860  92.990  1.00  0.00           H
ATOM   2311  HG2 ARG A 148      33.710  76.710  94.260  1.00  0.00           H
ATOM   2312  CD  ARG A 148      33.230  78.570  95.060  1.00  0.00           C
ATOM   2313  HD1 ARG A 148      32.760  78.240  95.990  1.00  0.00           H
ATOM   2314  HD2 ARG A 148      32.680  79.470  94.790  1.00  0.00           H
ATOM   2315  NE  ARG A 148      34.670  78.800  95.160  1.00  0.00           N
ATOM   2316  HE  ARG A 148      35.230  78.270  94.500  1.00  0.00           H
ATOM   2317  CZ  ARG A 148      35.190  79.510  96.170  1.00  0.00           C
ATOM   2318  NH1 ARG A 148      34.470  80.310  96.970  1.00  0.00           N
ATOM   2319 1HH1 ARG A 148      33.530  80.540  96.680  1.00  0.00           H
ATOM   2320 2HH1 ARG A 148      34.950  80.870  97.660  1.00  0.00           H
ATOM   2321  NH2 ARG A 148      36.500  79.490  96.410  1.00  0.00           N
ATOM   2322 1HH2 ARG A 148      37.100  78.940  95.810  1.00  0.00           H
ATOM   2323 2HH2 ARG A 148      36.890  79.900  97.250  1.00  0.00           H
ATOM   2324  C   ARG A 148      30.140  75.690  92.330  1.00  0.00           C
ATOM   2325  O   ARG A 148      29.560  75.080  93.220  1.00  0.00           O
ATOM   2326  N   GLN A 149      29.630  75.740  91.100  1.00  0.00           N
ATOM   2327  H   GLN A 149      30.170  76.180  90.360  1.00  0.00           H
ATOM   2328  CA  GLN A 149      28.400  75.100  90.680  1.00  0.00           C
ATOM   2329  HA  GLN A 149      28.200  74.300  91.400  1.00  0.00           H
ATOM   2330  CB  GLN A 149      27.230  76.080  90.790  1.00  0.00           C
ATOM   2331  HB1 GLN A 149      26.360  75.580  90.370  1.00  0.00           H
ATOM   2332  HB2 GLN A 149      27.420  77.050  90.310  1.00  0.00           H
ATOM   2333  CG  GLN A 149      26.960  76.430  92.250  1.00  0.00           C
ATOM   2334  HG1 GLN A 149      27.600  77.200  92.670  1.00  0.00           H
ATOM   2335  HG2 GLN A 149      26.880  75.500  92.810  1.00  0.00           H
ATOM   2336  CD  GLN A 149      25.620  77.140  92.300  1.00  0.00           C
ATOM   2337  OE1 GLN A 149      25.410  78.280  91.900  1.00  0.00           O
ATOM   2338  NE2 GLN A 149      24.530  76.470  92.680  1.00  0.00           N
ATOM   2339 1HE2 GLN A 149      24.540  75.540  93.080  1.00  0.00           H
ATOM   2340 2HE2 GLN A 149      23.690  77.020  92.760  1.00  0.00           H
ATOM   2341  C   GLN A 149      28.550  74.530  89.280  1.00  0.00           C
ATOM   2342  O   GLN A 149      27.750  74.790  88.390  1.00  0.00           O
ATOM   2343  N   ALA A 150      29.620  73.750  89.120  1.00  0.00           N
ATOM   2344  H   ALA A 150      30.100  73.490  89.970  1.00  0.00           H
ATOM   2345  CA  ALA A 150      29.850  73.000  87.900  1.00  0.00           C
ATOM   2346  HA  ALA A 150      29.030  73.160  87.200  1.00  0.00           H
ATOM   2347  CB  ALA A 150      31.050  73.610  87.180  1.00  0.00           C
ATOM   2348  HB1 ALA A 150      31.940  73.030  87.420  1.00  0.00           H
ATOM   2349  HB2 ALA A 150      30.880  73.420  86.120  1.00  0.00           H
ATOM   2350  HB3 ALA A 150      31.050  74.690  87.300  1.00  0.00           H
ATOM   2351  C   ALA A 150      29.980  71.490  88.070  1.00  0.00           C
ATOM   2352  O   ALA A 150      29.320  70.800  87.300  1.00  0.00           O
ATOM   2353  N   PHE A 151      30.740  70.890  88.980  1.00  0.00           N
ATOM   2354  H   PHE A 151      31.160  71.420  89.740  1.00  0.00           H
ATOM   2355  CA  PHE A 151      31.140  69.500  89.020  1.00  0.00           C
ATOM   2356  HA  PHE A 151      31.300  69.180  87.990  1.00  0.00           H
ATOM   2357  CB  PHE A 151      32.510  69.480  89.690  1.00  0.00           C
ATOM   2358  HB1 PHE A 151      32.780  68.440  89.890  1.00  0.00           H
ATOM   2359  HB2 PHE A 151      32.400  70.000  90.640  1.00  0.00           H
ATOM   2360  CG  PHE A 151      33.770  69.840  88.930  1.00  0.00           C
ATOM   2361  CD1 PHE A 151      34.070  69.350  87.660  1.00  0.00           C
ATOM   2362  HD1 PHE A 151      33.470  68.550  87.250  1.00  0.00           H
ATOM   2363  CE1 PHE A 151      35.130  69.870  86.920  1.00  0.00           C
ATOM   2364  HE1 PHE A 151      35.240  69.610  85.870  1.00  0.00           H
ATOM   2365  CZ  PHE A 151      35.870  70.910  87.490  1.00  0.00           C
ATOM   2366  HZ  PHE A 151      36.680  71.320  86.910  1.00  0.00           H
ATOM   2367  CE2 PHE A 151      35.620  71.370  88.790  1.00  0.00           C
ATOM   2368  HE2 PHE A 151      36.280  72.140  89.160  1.00  0.00           H
ATOM   2369  CD2 PHE A 151      34.540  70.860  89.520  1.00  0.00           C
ATOM   2370  HD2 PHE A 151      34.340  71.420  90.420  1.00  0.00           H
ATOM   2371  C   PHE A 151      30.030  68.600  89.540  1.00  0.00           C
ATOM   2372  O   PHE A 151      30.310  67.580  90.160  1.00  0.00           O
ATOM   2373  N   ASN A 152      28.770  68.970  89.280  1.00  0.00           N
ATOM   2374  H   ASN A 152      28.580  69.840  88.810  1.00  0.00           H
ATOM   2375  CA  ASN A 152      27.600  68.250  89.740  1.00  0.00           C
ATOM   2376  HA  ASN A 152      27.940  67.310  90.160  1.00  0.00           H
ATOM   2377  CB  ASN A 152      26.960  69.010  90.900  1.00  0.00           C
ATOM   2378  HB1 ASN A 152      27.810  69.210  91.560  1.00  0.00           H
ATOM   2379  HB2 ASN A 152      26.280  68.370  91.470  1.00  0.00           H
ATOM   2380  CG  ASN A 152      26.320  70.280  90.380  1.00  0.00           C
ATOM   2381  OD1 ASN A 152      26.970  71.320  90.270  1.00  0.00           O
ATOM   2382  ND2 ASN A 152      25.010  70.360  90.120  1.00  0.00           N
ATOM   2383 1HD2 ASN A 152      24.380  69.590  90.310  1.00  0.00           H
ATOM   2384 2HD2 ASN A 152      24.640  71.140  89.610  1.00  0.00           H
ATOM   2385  C   ASN A 152      26.620  67.800  88.660  1.00  0.00           C
ATOM   2386  O   ASN A 152      25.430  67.580  88.870  1.00  0.00           O
ATOM   2387  N   LYS A 153      27.040  67.930  87.400  1.00  0.00           N
ATOM   2388  H   LYS A 153      28.020  68.120  87.240  1.00  0.00           H
ATOM   2389  CA  LYS A 153      26.200  67.930  86.220  1.00  0.00           C
ATOM   2390  HA  LYS A 153      25.180  67.790  86.550  1.00  0.00           H
ATOM   2391  CB  LYS A 153      26.220  69.280  85.510  1.00  0.00           C
ATOM   2392  HB1 LYS A 153      25.400  69.220  84.790  1.00  0.00           H
ATOM   2393  HB2 LYS A 153      27.150  69.300  84.950  1.00  0.00           H
ATOM   2394  CG  LYS A 153      25.860  70.360  86.520  1.00  0.00           C
ATOM   2395  HG1 LYS A 153      26.660  70.340  87.260  1.00  0.00           H
ATOM   2396  HG2 LYS A 153      24.870  70.230  86.970  1.00  0.00           H
ATOM   2397  CD  LYS A 153      25.750  71.730  85.840  1.00  0.00           C
ATOM   2398  HD1 LYS A 153      24.890  71.810  85.170  1.00  0.00           H
ATOM   2399  HD2 LYS A 153      26.670  71.820  85.260  1.00  0.00           H
ATOM   2400  CE  LYS A 153      25.780  72.860  86.870  1.00  0.00           C
ATOM   2401  HE1 LYS A 153      26.780  72.920  87.280  1.00  0.00           H
ATOM   2402  HE2 LYS A 153      25.160  72.500  87.690  1.00  0.00           H
ATOM   2403  NZ  LYS A 153      25.300  74.070  86.180  1.00  0.00           N
ATOM   2404  HZ1 LYS A 153      24.410  73.960  85.720  1.00  0.00           H
ATOM   2405  HZ2 LYS A 153      25.120  74.730  86.910  1.00  0.00           H
ATOM   2406  HZ3 LYS A 153      25.900  74.520  85.500  1.00  0.00           H
ATOM   2407  C   LYS A 153      26.590  66.800  85.270  1.00  0.00           C
ATOM   2408  O   LYS A 153      27.790  66.620  85.080  1.00  0.00           O
ATOM   2409  N   PRO A 154      25.620  66.160  84.620  1.00  0.00           N
ATOM   2410  CD  PRO A 154      24.180  66.230  84.760  1.00  0.00           C
ATOM   2411  HD1 PRO A 154      23.830  67.240  84.540  1.00  0.00           H
ATOM   2412  HD2 PRO A 154      24.000  65.850  85.770  1.00  0.00           H
ATOM   2413  CG  PRO A 154      23.620  65.180  83.810  1.00  0.00           C
ATOM   2414  HG1 PRO A 154      23.270  65.570  82.860  1.00  0.00           H
ATOM   2415  HG2 PRO A 154      22.790  64.670  84.320  1.00  0.00           H
ATOM   2416  CB  PRO A 154      24.780  64.200  83.720  1.00  0.00           C
ATOM   2417  HB1 PRO A 154      24.800  63.550  82.840  1.00  0.00           H
ATOM   2418  HB2 PRO A 154      24.820  63.600  84.640  1.00  0.00           H
ATOM   2419  CA  PRO A 154      25.980  65.140  83.660  1.00  0.00           C
ATOM   2420  HA  PRO A 154      26.830  64.580  84.060  1.00  0.00           H
ATOM   2421  C   PRO A 154      26.390  65.590  82.260  1.00  0.00           C
ATOM   2422  O   PRO A 154      26.100  66.700  81.820  1.00  0.00           O
ATOM   2423  N   GLY A 155      27.070  64.720  81.520  1.00  0.00           N
ATOM   2424  H   GLY A 155      27.440  63.870  81.930  1.00  0.00           H
ATOM   2425  CA  GLY A 155      27.580  65.000  80.190  1.00  0.00           C
ATOM   2426  HA1 GLY A 155      27.860  66.050  80.230  1.00  0.00           H
ATOM   2427  HA2 GLY A 155      26.830  64.860  79.410  1.00  0.00           H
ATOM   2428  C   GLY A 155      28.690  64.060  79.750  1.00  0.00           C
ATOM   2429  O   GLY A 155      29.420  63.460  80.540  1.00  0.00           O
ATOM   2430  N   GLU A 156      28.910  64.040  78.430  1.00  0.00           N
ATOM   2431  H   GLU A 156      28.550  64.790  77.870  1.00  0.00           H
ATOM   2432  CA  GLU A 156      29.810  63.130  77.740  1.00  0.00           C
ATOM   2433  HA  GLU A 156      30.510  62.790  78.510  1.00  0.00           H
ATOM   2434  CB  GLU A 156      29.050  61.850  77.440  1.00  0.00           C
ATOM   2435  HB1 GLU A 156      28.210  62.110  76.800  1.00  0.00           H
ATOM   2436  HB2 GLU A 156      28.660  61.530  78.410  1.00  0.00           H
ATOM   2437  CG  GLU A 156      29.880  60.730  76.820  1.00  0.00           C
ATOM   2438  HG1 GLU A 156      30.140  60.970  75.790  1.00  0.00           H
ATOM   2439  HG2 GLU A 156      29.230  59.850  76.790  1.00  0.00           H
ATOM   2440  CD  GLU A 156      31.120  60.260  77.560  1.00  0.00           C
ATOM   2441  OE1 GLU A 156      31.000  59.260  78.290  1.00  0.00           O
ATOM   2442  OE2 GLU A 156      32.090  61.050  77.640  1.00  0.00           O
ATOM   2443  C   GLU A 156      30.450  63.800  76.530  1.00  0.00           C
ATOM   2444  O   GLU A 156      29.930  64.800  76.050  1.00  0.00           O
ATOM   2445  N   LEU A 157      31.580  63.250  76.080  1.00  0.00           N
ATOM   2446  H   LEU A 157      32.010  62.450  76.520  1.00  0.00           H
ATOM   2447  CA  LEU A 157      32.370  63.890  75.050  1.00  0.00           C
ATOM   2448  HA  LEU A 157      32.440  64.950  75.270  1.00  0.00           H
ATOM   2449  CB  LEU A 157      33.740  63.220  74.920  1.00  0.00           C
ATOM   2450  HB1 LEU A 157      34.290  63.710  74.120  1.00  0.00           H
ATOM   2451  HB2 LEU A 157      33.570  62.200  74.560  1.00  0.00           H
ATOM   2452  CG  LEU A 157      34.670  62.980  76.100  1.00  0.00           C
ATOM   2453  HG  LEU A 157      34.100  62.310  76.750  1.00  0.00           H
ATOM   2454  CD1 LEU A 157      36.010  62.480  75.580  1.00  0.00           C
ATOM   2455 1HD1 LEU A 157      36.520  63.250  75.000  1.00  0.00           H
ATOM   2456 2HD1 LEU A 157      36.680  62.220  76.400  1.00  0.00           H
ATOM   2457 3HD1 LEU A 157      35.830  61.640  74.920  1.00  0.00           H
ATOM   2458  CD2 LEU A 157      34.840  64.330  76.790  1.00  0.00           C
ATOM   2459 1HD2 LEU A 157      35.590  64.330  77.580  1.00  0.00           H
ATOM   2460 2HD2 LEU A 157      35.120  65.100  76.060  1.00  0.00           H
ATOM   2461 3HD2 LEU A 157      33.920  64.710  77.230  1.00  0.00           H
ATOM   2462  C   LEU A 157      31.680  63.670  73.710  1.00  0.00           C
ATOM   2463  O   LEU A 157      31.120  62.610  73.440  1.00  0.00           O
ATOM   2464  N   ASN A 158      31.810  64.580  72.750  1.00  0.00           N
ATOM   2465  H   ASN A 158      32.390  65.380  72.980  1.00  0.00           H
ATOM   2466  CA  ASN A 158      31.190  64.460  71.440  1.00  0.00           C
ATOM   2467  HA  ASN A 158      30.560  63.590  71.310  1.00  0.00           H
ATOM   2468  CB  ASN A 158      30.250  65.630  71.200  1.00  0.00           C
ATOM   2469  HB1 ASN A 158      30.710  66.610  71.360  1.00  0.00           H
ATOM   2470  HB2 ASN A 158      29.330  65.570  71.780  1.00  0.00           H
ATOM   2471  CG  ASN A 158      29.770  65.680  69.750  1.00  0.00           C
ATOM   2472  OD1 ASN A 158      30.430  66.210  68.860  1.00  0.00           O
ATOM   2473  ND2 ASN A 158      28.590  65.130  69.440  1.00  0.00           N
ATOM   2474 1HD2 ASN A 158      28.100  64.580  70.130  1.00  0.00           H
ATOM   2475 2HD2 ASN A 158      28.330  65.110  68.470  1.00  0.00           H
ATOM   2476  C   ASN A 158      32.340  64.530  70.440  1.00  0.00           C
ATOM   2477  O   ASN A 158      33.090  65.490  70.280  1.00  0.00           O
ATOM   2478  N   ILE A 159      32.420  63.450  69.660  1.00  0.00           N
ATOM   2479  H   ILE A 159      31.730  62.720  69.770  1.00  0.00           H
ATOM   2480  CA  ILE A 159      33.460  63.160  68.690  1.00  0.00           C
ATOM   2481  HA  ILE A 159      34.410  63.160  69.220  1.00  0.00           H
ATOM   2482  CB  ILE A 159      33.210  61.740  68.180  1.00  0.00           C
ATOM   2483  HB  ILE A 159      32.960  61.200  69.100  1.00  0.00           H
ATOM   2484  CG2 ILE A 159      31.970  61.720  67.300  1.00  0.00           C
ATOM   2485 1HG2 ILE A 159      31.660  60.690  67.130  1.00  0.00           H
ATOM   2486 2HG2 ILE A 159      31.150  62.330  67.690  1.00  0.00           H
ATOM   2487 3HG2 ILE A 159      32.260  62.090  66.320  1.00  0.00           H
ATOM   2488  CG1 ILE A 159      34.480  61.230  67.510  1.00  0.00           C
ATOM   2489 1HG1 ILE A 159      35.310  61.410  68.190  1.00  0.00           H
ATOM   2490 2HG1 ILE A 159      34.790  61.670  66.560  1.00  0.00           H
ATOM   2491  CD  ILE A 159      34.430  59.710  67.360  1.00  0.00           C
ATOM   2492  HD1 ILE A 159      33.830  59.460  66.480  1.00  0.00           H
ATOM   2493  HD2 ILE A 159      35.410  59.300  67.130  1.00  0.00           H
ATOM   2494  HD3 ILE A 159      34.040  59.160  68.210  1.00  0.00           H
ATOM   2495  C   ILE A 159      33.620  64.260  67.660  1.00  0.00           C
ATOM   2496  O   ILE A 159      34.690  64.240  67.050  1.00  0.00           O
ATOM   2497  N   ASP A 160      32.640  65.090  67.300  1.00  0.00           N
ATOM   2498  H   ASP A 160      31.750  64.970  67.760  1.00  0.00           H
ATOM   2499  CA  ASP A 160      32.840  66.040  66.220  1.00  0.00           C
ATOM   2500  HA  ASP A 160      33.180  65.530  65.320  1.00  0.00           H
ATOM   2501  CB  ASP A 160      31.490  66.570  65.730  1.00  0.00           C
ATOM   2502  HB1 ASP A 160      30.860  66.940  66.540  1.00  0.00           H
ATOM   2503  HB2 ASP A 160      30.810  65.790  65.400  1.00  0.00           H
ATOM   2504  CG  ASP A 160      31.650  67.620  64.640  1.00  0.00           C
ATOM   2505  OD1 ASP A 160      31.920  67.350  63.450  1.00  0.00           O
ATOM   2506  OD2 ASP A 160      31.290  68.760  65.010  1.00  0.00           O
ATOM   2507  C   ASP A 160      33.890  67.070  66.590  1.00  0.00           C
ATOM   2508  O   ASP A 160      34.740  67.340  65.740  1.00  0.00           O
ATOM   2509  N   ARG A 161      33.960  67.430  67.870  1.00  0.00           N
ATOM   2510  H   ARG A 161      33.140  67.240  68.430  1.00  0.00           H
ATOM   2511  CA  ARG A 161      35.040  68.240  68.400  1.00  0.00           C
ATOM   2512  HA  ARG A 161      35.070  69.190  67.870  1.00  0.00           H
ATOM   2513  CB  ARG A 161      34.880  68.540  69.890  1.00  0.00           C
ATOM   2514  HB1 ARG A 161      35.860  68.810  70.300  1.00  0.00           H
ATOM   2515  HB2 ARG A 161      34.640  67.610  70.380  1.00  0.00           H
ATOM   2516  CG  ARG A 161      33.800  69.570  70.190  1.00  0.00           C
ATOM   2517  HG1 ARG A 161      32.890  69.090  69.840  1.00  0.00           H
ATOM   2518  HG2 ARG A 161      34.050  70.540  69.760  1.00  0.00           H
ATOM   2519  CD  ARG A 161      33.740  69.950  71.670  1.00  0.00           C
ATOM   2520  HD1 ARG A 161      34.650  70.510  71.850  1.00  0.00           H
ATOM   2521  HD2 ARG A 161      33.740  69.040  72.280  1.00  0.00           H
ATOM   2522  NE  ARG A 161      32.500  70.680  71.960  1.00  0.00           N
ATOM   2523  HE  ARG A 161      32.370  71.570  71.500  1.00  0.00           H
ATOM   2524  CZ  ARG A 161      31.600  70.400  72.900  1.00  0.00           C
ATOM   2525  NH1 ARG A 161      31.520  69.250  73.580  1.00  0.00           N
ATOM   2526 1HH1 ARG A 161      32.130  68.460  73.440  1.00  0.00           H
ATOM   2527 2HH1 ARG A 161      30.850  69.240  74.340  1.00  0.00           H
ATOM   2528  NH2 ARG A 161      30.620  71.300  73.140  1.00  0.00           N
ATOM   2529 1HH2 ARG A 161      30.370  72.010  72.470  1.00  0.00           H
ATOM   2530 2HH2 ARG A 161      29.970  70.910  73.800  1.00  0.00           H
ATOM   2531  C   ARG A 161      36.430  67.670  68.170  1.00  0.00           C
ATOM   2532  O   ARG A 161      37.380  68.430  68.020  1.00  0.00           O
ATOM   2533  N   VAL A 162      36.480  66.340  68.330  1.00  0.00           N
ATOM   2534  H   VAL A 162      35.730  65.810  68.740  1.00  0.00           H
ATOM   2535  CA  VAL A 162      37.730  65.610  68.300  1.00  0.00           C
ATOM   2536  HA  VAL A 162      38.550  66.150  68.790  1.00  0.00           H
ATOM   2537  CB  VAL A 162      37.540  64.340  69.110  1.00  0.00           C
ATOM   2538  HB  VAL A 162      36.850  63.650  68.620  1.00  0.00           H
ATOM   2539  CG1 VAL A 162      38.900  63.690  69.350  1.00  0.00           C
ATOM   2540 1HG1 VAL A 162      38.760  62.970  70.150  1.00  0.00           H
ATOM   2541 2HG1 VAL A 162      39.230  63.110  68.480  1.00  0.00           H
ATOM   2542 3HG1 VAL A 162      39.640  64.470  69.550  1.00  0.00           H
ATOM   2543  CG2 VAL A 162      36.880  64.600  70.470  1.00  0.00           C
ATOM   2544 1HG2 VAL A 162      35.880  65.030  70.430  1.00  0.00           H
ATOM   2545 2HG2 VAL A 162      36.770  63.690  71.040  1.00  0.00           H
ATOM   2546 3HG2 VAL A 162      37.470  65.300  71.060  1.00  0.00           H
ATOM   2547  C   VAL A 162      38.110  65.210  66.880  1.00  0.00           C
ATOM   2548  O   VAL A 162      39.270  65.170  66.500  1.00  0.00           O
ATOM   2549  N   ASN A 163      37.130  64.880  66.040  1.00  0.00           N
ATOM   2550  H   ASN A 163      36.230  64.740  66.470  1.00  0.00           H
ATOM   2551  CA  ASN A 163      37.260  64.820  64.590  1.00  0.00           C
ATOM   2552  HA  ASN A 163      37.950  64.050  64.280  1.00  0.00           H
ATOM   2553  CB  ASN A 163      35.890  64.570  63.960  1.00  0.00           C
ATOM   2554  HB1 ASN A 163      35.380  65.530  63.890  1.00  0.00           H
ATOM   2555  HB2 ASN A 163      35.290  63.970  64.640  1.00  0.00           H
ATOM   2556  CG  ASN A 163      36.010  64.050  62.540  1.00  0.00           C
ATOM   2557  OD1 ASN A 163      36.950  63.380  62.120  1.00  0.00           O
ATOM   2558  ND2 ASN A 163      35.170  64.470  61.590  1.00  0.00           N
ATOM   2559 1HD2 ASN A 163      34.340  65.020  61.760  1.00  0.00           H
ATOM   2560 2HD2 ASN A 163      35.340  64.270  60.610  1.00  0.00           H
ATOM   2561  C   ASN A 163      37.880  66.100  64.040  1.00  0.00           C
ATOM   2562  O   ASN A 163      38.750  66.110  63.180  1.00  0.00           O
ATOM   2563  N   ALA A 164      37.410  67.250  64.540  1.00  0.00           N
ATOM   2564  H   ALA A 164      36.560  67.220  65.080  1.00  0.00           H
ATOM   2565  CA  ALA A 164      37.780  68.540  64.010  1.00  0.00           C
ATOM   2566  HA  ALA A 164      37.720  68.540  62.920  1.00  0.00           H
ATOM   2567  CB  ALA A 164      36.740  69.500  64.590  1.00  0.00           C
ATOM   2568  HB1 ALA A 164      36.810  69.630  65.670  1.00  0.00           H
ATOM   2569  HB2 ALA A 164      36.800  70.450  64.060  1.00  0.00           H
ATOM   2570  HB3 ALA A 164      35.750  69.060  64.470  1.00  0.00           H
ATOM   2571  C   ALA A 164      39.210  68.870  64.400  1.00  0.00           C
ATOM   2572  O   ALA A 164      39.900  69.520  63.620  1.00  0.00           O
ATOM   2573  N   GLN A 165      39.620  68.460  65.610  1.00  0.00           N
ATOM   2574  H   GLN A 165      38.920  68.060  66.220  1.00  0.00           H
ATOM   2575  CA  GLN A 165      40.980  68.710  66.030  1.00  0.00           C
ATOM   2576  HA  GLN A 165      41.230  69.750  65.810  1.00  0.00           H
ATOM   2577  CB  GLN A 165      40.940  68.470  67.540  1.00  0.00           C
ATOM   2578  HB1 GLN A 165      40.480  67.510  67.760  1.00  0.00           H
ATOM   2579  HB2 GLN A 165      40.400  69.300  67.990  1.00  0.00           H
ATOM   2580  CG  GLN A 165      42.270  68.540  68.290  1.00  0.00           C
ATOM   2581  HG1 GLN A 165      42.160  68.850  69.340  1.00  0.00           H
ATOM   2582  HG2 GLN A 165      42.840  69.320  67.800  1.00  0.00           H
ATOM   2583  CD  GLN A 165      43.120  67.280  68.380  1.00  0.00           C
ATOM   2584  OE1 GLN A 165      42.850  66.200  67.850  1.00  0.00           O
ATOM   2585  NE2 GLN A 165      44.310  67.460  68.940  1.00  0.00           N
ATOM   2586 1HE2 GLN A 165      44.530  68.430  69.140  1.00  0.00           H
ATOM   2587 2HE2 GLN A 165      45.020  66.760  69.090  1.00  0.00           H
ATOM   2588  C   GLN A 165      41.990  67.750  65.420  1.00  0.00           C
ATOM   2589  O   GLN A 165      43.090  68.200  65.110  1.00  0.00           O
ATOM   2590  N   GLN A 166      41.590  66.520  65.090  1.00  0.00           N
ATOM   2591  H   GLN A 166      40.750  66.160  65.520  1.00  0.00           H
ATOM   2592  CA  GLN A 166      42.430  65.670  64.270  1.00  0.00           C
ATOM   2593  HA  GLN A 166      43.320  65.560  64.890  1.00  0.00           H
ATOM   2594  CB  GLN A 166      41.620  64.380  64.180  1.00  0.00           C
ATOM   2595  HB1 GLN A 166      40.680  64.490  63.620  1.00  0.00           H
ATOM   2596  HB2 GLN A 166      41.250  64.150  65.180  1.00  0.00           H
ATOM   2597  CG  GLN A 166      42.420  63.210  63.610  1.00  0.00           C
ATOM   2598  HG1 GLN A 166      43.400  63.020  64.040  1.00  0.00           H
ATOM   2599  HG2 GLN A 166      42.640  63.350  62.550  1.00  0.00           H
ATOM   2600  CD  GLN A 166      41.600  61.930  63.540  1.00  0.00           C
ATOM   2601  OE1 GLN A 166      40.510  61.810  64.090  1.00  0.00           O
ATOM   2602  NE2 GLN A 166      41.900  61.040  62.600  1.00  0.00           N
ATOM   2603 1HE2 GLN A 166      42.820  61.070  62.170  1.00  0.00           H
ATOM   2604 2HE2 GLN A 166      41.300  60.230  62.520  1.00  0.00           H
ATOM   2605  C   GLN A 166      42.700  66.300  62.920  1.00  0.00           C
ATOM   2606  O   GLN A 166      43.840  66.300  62.460  1.00  0.00           O
ATOM   2607  N   ALA A 167      41.710  66.900  62.240  1.00  0.00           N
ATOM   2608  H   ALA A 167      40.810  66.980  62.690  1.00  0.00           H
ATOM   2609  CA  ALA A 167      41.950  67.500  60.950  1.00  0.00           C
ATOM   2610  HA  ALA A 167      42.300  66.770  60.220  1.00  0.00           H
ATOM   2611  CB  ALA A 167      40.600  67.980  60.430  1.00  0.00           C
ATOM   2612  HB1 ALA A 167      40.720  68.410  59.440  1.00  0.00           H
ATOM   2613  HB2 ALA A 167      39.860  67.190  60.320  1.00  0.00           H
ATOM   2614  HB3 ALA A 167      40.180  68.720  61.110  1.00  0.00           H
ATOM   2615  C   ALA A 167      42.980  68.620  60.940  1.00  0.00           C
ATOM   2616  O   ALA A 167      43.770  68.800  60.010  1.00  0.00           O
ATOM   2617  N   ARG A 168      42.890  69.410  62.010  1.00  0.00           N
ATOM   2618  H   ARG A 168      42.200  69.180  62.720  1.00  0.00           H
ATOM   2619  CA  ARG A 168      43.800  70.520  62.220  1.00  0.00           C
ATOM   2620  HA  ARG A 168      43.800  71.130  61.310  1.00  0.00           H
ATOM   2621  CB  ARG A 168      43.180  71.430  63.270  1.00  0.00           C
ATOM   2622  HB1 ARG A 168      42.780  70.860  64.110  1.00  0.00           H
ATOM   2623  HB2 ARG A 168      42.240  71.710  62.800  1.00  0.00           H
ATOM   2624  CG  ARG A 168      43.840  72.740  63.710  1.00  0.00           C
ATOM   2625  HG1 ARG A 168      44.820  72.470  64.090  1.00  0.00           H
ATOM   2626  HG2 ARG A 168      43.210  73.200  64.470  1.00  0.00           H
ATOM   2627  CD  ARG A 168      44.180  73.670  62.550  1.00  0.00           C
ATOM   2628  HD1 ARG A 168      44.480  73.130  61.650  1.00  0.00           H
ATOM   2629  HD2 ARG A 168      45.050  74.240  62.880  1.00  0.00           H
ATOM   2630  NE  ARG A 168      43.000  74.450  62.200  1.00  0.00           N
ATOM   2631  HE  ARG A 168      42.220  74.250  62.810  1.00  0.00           H
ATOM   2632  CZ  ARG A 168      42.780  75.360  61.230  1.00  0.00           C
ATOM   2633  NH1 ARG A 168      43.800  75.950  60.600  1.00  0.00           N
ATOM   2634 1HH1 ARG A 168      44.740  75.620  60.740  1.00  0.00           H
ATOM   2635 2HH1 ARG A 168      43.640  76.740  59.980  1.00  0.00           H
ATOM   2636  NH2 ARG A 168      41.540  75.790  60.970  1.00  0.00           N
ATOM   2637 1HH2 ARG A 168      40.820  75.430  61.580  1.00  0.00           H
ATOM   2638 2HH2 ARG A 168      41.470  76.580  60.350  1.00  0.00           H
ATOM   2639  C   ARG A 168      45.220  70.140  62.600  1.00  0.00           C
ATOM   2640  O   ARG A 168      46.160  70.720  62.070  1.00  0.00           O
ATOM   2641  N   ARG A 169      45.420  69.100  63.410  1.00  0.00           N
ATOM   2642  H   ARG A 169      44.660  68.630  63.880  1.00  0.00           H
ATOM   2643  CA  ARG A 169      46.690  68.490  63.740  1.00  0.00           C
ATOM   2644  HA  ARG A 169      47.470  69.230  63.940  1.00  0.00           H
ATOM   2645  CB  ARG A 169      46.440  67.580  64.940  1.00  0.00           C
ATOM   2646  HB1 ARG A 169      47.370  67.080  65.190  1.00  0.00           H
ATOM   2647  HB2 ARG A 169      45.560  66.970  64.720  1.00  0.00           H
ATOM   2648  CG  ARG A 169      46.280  68.340  66.250  1.00  0.00           C
ATOM   2649  HG1 ARG A 169      46.340  67.610  67.050  1.00  0.00           H
ATOM   2650  HG2 ARG A 169      45.350  68.910  66.240  1.00  0.00           H
ATOM   2651  CD  ARG A 169      47.470  69.220  66.630  1.00  0.00           C
ATOM   2652  HD1 ARG A 169      47.820  69.900  65.850  1.00  0.00           H
ATOM   2653  HD2 ARG A 169      48.330  68.580  66.820  1.00  0.00           H
ATOM   2654  NE  ARG A 169      47.230  70.100  67.780  1.00  0.00           N
ATOM   2655  HE  ARG A 169      46.280  70.160  68.140  1.00  0.00           H
ATOM   2656  CZ  ARG A 169      48.090  70.880  68.440  1.00  0.00           C
ATOM   2657  NH1 ARG A 169      49.370  70.990  68.050  1.00  0.00           N
ATOM   2658 1HH1 ARG A 169      49.650  70.500  67.210  1.00  0.00           H
ATOM   2659 2HH1 ARG A 169      49.980  71.570  68.600  1.00  0.00           H
ATOM   2660  NH2 ARG A 169      47.690  71.680  69.440  1.00  0.00           N
ATOM   2661 1HH2 ARG A 169      46.720  71.730  69.710  1.00  0.00           H
ATOM   2662 2HH2 ARG A 169      48.350  72.240  69.970  1.00  0.00           H
ATOM   2663  C   ARG A 169      47.340  67.810  62.540  1.00  0.00           C
ATOM   2664  O   ARG A 169      48.560  67.850  62.400  1.00  0.00           O
ATOM   2665  N   PHE A 170      46.560  67.120  61.710  1.00  0.00           N
ATOM   2666  H   PHE A 170      45.560  67.050  61.820  1.00  0.00           H
ATOM   2667  CA  PHE A 170      47.110  66.520  60.510  1.00  0.00           C
ATOM   2668  HA  PHE A 170      47.710  65.650  60.760  1.00  0.00           H
ATOM   2669  CB  PHE A 170      45.920  65.880  59.790  1.00  0.00           C
ATOM   2670  HB1 PHE A 170      45.120  66.600  59.640  1.00  0.00           H
ATOM   2671  HB2 PHE A 170      45.460  65.150  60.460  1.00  0.00           H
ATOM   2672  CG  PHE A 170      46.350  65.250  58.490  1.00  0.00           C
ATOM   2673  CD1 PHE A 170      47.030  64.030  58.450  1.00  0.00           C
ATOM   2674  HD1 PHE A 170      47.220  63.450  59.340  1.00  0.00           H
ATOM   2675  CE1 PHE A 170      47.430  63.570  57.190  1.00  0.00           C
ATOM   2676  HE1 PHE A 170      48.000  62.650  57.190  1.00  0.00           H
ATOM   2677  CZ  PHE A 170      47.270  64.310  56.010  1.00  0.00           C
ATOM   2678  HZ  PHE A 170      47.690  63.990  55.070  1.00  0.00           H
ATOM   2679  CE2 PHE A 170      46.650  65.570  56.040  1.00  0.00           C
ATOM   2680  HE2 PHE A 170      46.640  66.180  55.150  1.00  0.00           H
ATOM   2681  CD2 PHE A 170      46.190  65.970  57.300  1.00  0.00           C
ATOM   2682  HD2 PHE A 170      45.600  66.880  57.340  1.00  0.00           H
ATOM   2683  C   PHE A 170      47.870  67.510  59.640  1.00  0.00           C
ATOM   2684  O   PHE A 170      49.000  67.260  59.220  1.00  0.00           O
ATOM   2685  N   MET A 171      47.290  68.700  59.500  1.00  0.00           N
ATOM   2686  H   MET A 171      46.350  68.810  59.840  1.00  0.00           H
ATOM   2687  CA  MET A 171      47.870  69.820  58.780  1.00  0.00           C
ATOM   2688  HA  MET A 171      48.290  69.460  57.850  1.00  0.00           H
ATOM   2689  CB  MET A 171      46.770  70.820  58.440  1.00  0.00           C
ATOM   2690  HB1 MET A 171      47.170  71.800  58.170  1.00  0.00           H
ATOM   2691  HB2 MET A 171      46.230  70.960  59.380  1.00  0.00           H
ATOM   2692  CG  MET A 171      45.820  70.190  57.430  1.00  0.00           C
ATOM   2693  HG1 MET A 171      45.050  70.920  57.170  1.00  0.00           H
ATOM   2694  HG2 MET A 171      45.360  69.290  57.840  1.00  0.00           H
ATOM   2695  SD  MET A 171      46.480  69.670  55.820  1.00  0.00           S
ATOM   2696  CE  MET A 171      47.030  71.250  55.140  1.00  0.00           C
ATOM   2697  HE1 MET A 171      47.800  71.700  55.780  1.00  0.00           H
ATOM   2698  HE2 MET A 171      47.310  71.140  54.090  1.00  0.00           H
ATOM   2699  HE3 MET A 171      46.210  71.960  55.260  1.00  0.00           H
ATOM   2700  C   MET A 171      49.020  70.510  59.500  1.00  0.00           C
ATOM   2701  O   MET A 171      49.840  71.170  58.870  1.00  0.00           O
ATOM   2702  N   ASP A 172      49.110  70.370  60.830  1.00  0.00           N
ATOM   2703  H   ASP A 172      48.330  69.890  61.270  1.00  0.00           H
ATOM   2704  CA  ASP A 172      50.120  70.950  61.690  1.00  0.00           C
ATOM   2705  HA  ASP A 172      50.340  72.000  61.510  1.00  0.00           H
ATOM   2706  CB  ASP A 172      49.610  70.810  63.120  1.00  0.00           C
ATOM   2707  HB1 ASP A 172      49.590  69.830  63.600  1.00  0.00           H
ATOM   2708  HB2 ASP A 172      48.570  71.150  63.100  1.00  0.00           H
ATOM   2709  CG  ASP A 172      50.360  71.700  64.090  1.00  0.00           C
ATOM   2710  OD1 ASP A 172      51.260  71.190  64.800  1.00  0.00           O
ATOM   2711  OD2 ASP A 172      50.020  72.900  64.150  1.00  0.00           O
ATOM   2712  C   ASP A 172      51.430  70.220  61.430  1.00  0.00           C
ATOM   2713  O   ASP A 172      52.400  70.950  61.210  1.00  0.00           O
ATOM   2714  N   ARG A 173      51.390  68.890  61.350  1.00  0.00           N
ATOM   2715  H   ARG A 173      50.560  68.320  61.360  1.00  0.00           H
ATOM   2716  CA  ARG A 173      52.690  68.260  61.240  1.00  0.00           C
ATOM   2717  HA  ARG A 173      53.380  68.950  60.760  1.00  0.00           H
ATOM   2718  CB  ARG A 173      53.140  68.020  62.680  1.00  0.00           C
ATOM   2719  HB1 ARG A 173      52.440  67.360  63.180  1.00  0.00           H
ATOM   2720  HB2 ARG A 173      53.030  68.920  63.280  1.00  0.00           H
ATOM   2721  CG  ARG A 173      54.570  67.490  62.800  1.00  0.00           C
ATOM   2722  HG1 ARG A 173      55.260  68.250  62.420  1.00  0.00           H
ATOM   2723  HG2 ARG A 173      54.580  66.480  62.410  1.00  0.00           H
ATOM   2724  CD  ARG A 173      54.840  67.220  64.270  1.00  0.00           C
ATOM   2725  HD1 ARG A 173      54.040  66.640  64.730  1.00  0.00           H
ATOM   2726  HD2 ARG A 173      54.860  68.170  64.810  1.00  0.00           H
ATOM   2727  NE  ARG A 173      56.120  66.510  64.380  1.00  0.00           N
ATOM   2728  HE  ARG A 173      56.680  66.480  63.540  1.00  0.00           H
ATOM   2729  CZ  ARG A 173      56.690  65.920  65.430  1.00  0.00           C
ATOM   2730  NH1 ARG A 173      56.050  65.860  66.610  1.00  0.00           N
ATOM   2731 1HH1 ARG A 173      55.190  66.380  66.690  1.00  0.00           H
ATOM   2732 2HH1 ARG A 173      56.290  65.450  67.500  1.00  0.00           H
ATOM   2733  NH2 ARG A 173      57.910  65.360  65.460  1.00  0.00           N
ATOM   2734 1HH2 ARG A 173      58.590  65.680  64.790  1.00  0.00           H
ATOM   2735 2HH2 ARG A 173      58.130  64.820  66.290  1.00  0.00           H
ATOM   2736  C   ARG A 173      52.750  67.000  60.370  1.00  0.00           C
ATOM   2737  O   ARG A 173      53.820  66.660  59.880  1.00  0.00           O
ATOM   2738  N   VAL A 174      51.650  66.270  60.240  1.00  0.00           N
ATOM   2739  H   VAL A 174      50.780  66.600  60.630  1.00  0.00           H
ATOM   2740  CA  VAL A 174      51.620  65.070  59.420  1.00  0.00           C
ATOM   2741  HA  VAL A 174      52.530  64.510  59.640  1.00  0.00           H
ATOM   2742  CB  VAL A 174      50.410  64.210  59.750  1.00  0.00           C
ATOM   2743  HB  VAL A 174      49.500  64.770  59.520  1.00  0.00           H
ATOM   2744  CG1 VAL A 174      50.410  62.980  58.860  1.00  0.00           C
ATOM   2745 1HG1 VAL A 174      51.280  62.350  59.060  1.00  0.00           H
ATOM   2746 2HG1 VAL A 174      49.490  62.400  58.990  1.00  0.00           H
ATOM   2747 3HG1 VAL A 174      50.640  63.070  57.800  1.00  0.00           H
ATOM   2748  CG2 VAL A 174      50.240  63.820  61.220  1.00  0.00           C
ATOM   2749 1HG2 VAL A 174      51.120  63.320  61.610  1.00  0.00           H
ATOM   2750 2HG2 VAL A 174      50.020  64.720  61.800  1.00  0.00           H
ATOM   2751 3HG2 VAL A 174      49.420  63.130  61.420  1.00  0.00           H
ATOM   2752  C   VAL A 174      51.720  65.330  57.930  1.00  0.00           C
ATOM   2753  O   VAL A 174      52.500  64.640  57.260  1.00  0.00           O
ATOM   2754  N   VAL A 175      51.060  66.370  57.430  1.00  0.00           N
ATOM   2755  H   VAL A 175      50.440  66.930  58.010  1.00  0.00           H
ATOM   2756  CA  VAL A 175      50.940  66.730  56.030  1.00  0.00           C
ATOM   2757  HA  VAL A 175      50.470  65.830  55.640  1.00  0.00           H
ATOM   2758  CB  VAL A 175      50.070  67.940  55.700  1.00  0.00           C
ATOM   2759  HB  VAL A 175      49.140  67.800  56.260  1.00  0.00           H
ATOM   2760  CG1 VAL A 175      50.650  69.260  56.190  1.00  0.00           C
ATOM   2761 1HG1 VAL A 175      49.900  70.050  56.140  1.00  0.00           H
ATOM   2762 2HG1 VAL A 175      50.970  69.180  57.230  1.00  0.00           H
ATOM   2763 3HG1 VAL A 175      51.450  69.640  55.550  1.00  0.00           H
ATOM   2764  CG2 VAL A 175      49.750  67.930  54.210  1.00  0.00           C
ATOM   2765 1HG2 VAL A 175      49.090  68.760  53.960  1.00  0.00           H
ATOM   2766 2HG2 VAL A 175      50.680  67.900  53.650  1.00  0.00           H
ATOM   2767 3HG2 VAL A 175      49.150  67.050  53.980  1.00  0.00           H
ATOM   2768  C   VAL A 175      52.320  66.830  55.390  1.00  0.00           C
ATOM   2769  O   VAL A 175      52.660  66.190  54.400  1.00  0.00           O
ATOM   2770  N   GLY A 176      53.260  67.560  56.010  1.00  0.00           N
ATOM   2771  H   GLY A 176      52.880  68.300  56.580  1.00  0.00           H
ATOM   2772  CA  GLY A 176      54.660  67.700  55.680  1.00  0.00           C
ATOM   2773  HA1 GLY A 176      55.240  68.120  56.500  1.00  0.00           H
ATOM   2774  HA2 GLY A 176      54.780  68.450  54.900  1.00  0.00           H
ATOM   2775  C   GLY A 176      55.440  66.420  55.420  1.00  0.00           C
ATOM   2776  O   GLY A 176      56.120  66.320  54.400  1.00  0.00           O
ATOM   2777  N   TYR A 177      55.160  65.360  56.180  1.00  0.00           N
ATOM   2778  H   TYR A 177      54.420  65.460  56.850  1.00  0.00           H
ATOM   2779  CA  TYR A 177      55.740  64.040  56.010  1.00  0.00           C
ATOM   2780  HA  TYR A 177      56.810  64.200  55.860  1.00  0.00           H
ATOM   2781  CB  TYR A 177      55.670  63.220  57.300  1.00  0.00           C
ATOM   2782  HB1 TYR A 177      56.250  62.310  57.140  1.00  0.00           H
ATOM   2783  HB2 TYR A 177      54.620  62.940  57.460  1.00  0.00           H
ATOM   2784  CG  TYR A 177      56.160  63.770  58.620  1.00  0.00           C
ATOM   2785  CD1 TYR A 177      55.300  63.900  59.720  1.00  0.00           C
ATOM   2786  HD1 TYR A 177      54.310  63.470  59.670  1.00  0.00           H
ATOM   2787  CE1 TYR A 177      55.850  64.280  60.950  1.00  0.00           C
ATOM   2788  HE1 TYR A 177      55.240  64.210  61.840  1.00  0.00           H
ATOM   2789  CZ  TYR A 177      57.210  64.590  61.150  1.00  0.00           C
ATOM   2790  OH  TYR A 177      57.640  64.910  62.400  1.00  0.00           O
ATOM   2791  HH  TYR A 177      58.590  65.080  62.460  1.00  0.00           H
ATOM   2792  CE2 TYR A 177      58.040  64.520  60.010  1.00  0.00           C
ATOM   2793  HE2 TYR A 177      59.060  64.860  60.120  1.00  0.00           H
ATOM   2794  CD2 TYR A 177      57.510  64.060  58.800  1.00  0.00           C
ATOM   2795  HD2 TYR A 177      58.210  63.850  58.000  1.00  0.00           H
ATOM   2796  C   TYR A 177      55.210  63.300  54.780  1.00  0.00           C
ATOM   2797  O   TYR A 177      56.020  62.630  54.140  1.00  0.00           O
ATOM   2798  N   MET A 178      53.910  63.400  54.510  1.00  0.00           N
ATOM   2799  H   MET A 178      53.420  64.030  55.120  1.00  0.00           H
ATOM   2800  CA  MET A 178      53.250  62.720  53.410  1.00  0.00           C
ATOM   2801  HA  MET A 178      53.400  61.650  53.490  1.00  0.00           H
ATOM   2802  CB  MET A 178      51.760  62.970  53.620  1.00  0.00           C
ATOM   2803  HB1 MET A 178      51.150  62.840  52.730  1.00  0.00           H
ATOM   2804  HB2 MET A 178      51.570  63.970  54.000  1.00  0.00           H
ATOM   2805  CG  MET A 178      51.120  62.040  54.650  1.00  0.00           C
ATOM   2806  HG1 MET A 178      50.100  62.400  54.710  1.00  0.00           H
ATOM   2807  HG2 MET A 178      51.590  62.160  55.620  1.00  0.00           H
ATOM   2808  SD  MET A 178      51.020  60.260  54.310  1.00  0.00           S
ATOM   2809  CE  MET A 178      49.610  60.390  53.190  1.00  0.00           C
ATOM   2810  HE1 MET A 178      49.900  60.970  52.320  1.00  0.00           H
ATOM   2811  HE2 MET A 178      49.200  59.430  52.850  1.00  0.00           H
ATOM   2812  HE3 MET A 178      48.830  60.920  53.730  1.00  0.00           H
ATOM   2813  C   MET A 178      53.610  63.340  52.070  1.00  0.00           C
ATOM   2814  O   MET A 178      53.550  62.640  51.050  1.00  0.00           O
ATOM   2815  N   VAL A 179      54.070  64.590  52.010  1.00  0.00           N
ATOM   2816  H   VAL A 179      54.090  65.160  52.840  1.00  0.00           H
ATOM   2817  CA  VAL A 179      54.430  65.180  50.740  1.00  0.00           C
ATOM   2818  HA  VAL A 179      54.100  64.560  49.910  1.00  0.00           H
ATOM   2819  CB  VAL A 179      53.540  66.420  50.630  1.00  0.00           C
ATOM   2820  HB  VAL A 179      53.760  66.830  49.650  1.00  0.00           H
ATOM   2821  CG1 VAL A 179      52.050  66.160  50.790  1.00  0.00           C
ATOM   2822 1HG1 VAL A 179      51.940  65.810  51.810  1.00  0.00           H
ATOM   2823 2HG1 VAL A 179      51.470  67.030  50.480  1.00  0.00           H
ATOM   2824 3HG1 VAL A 179      51.680  65.300  50.210  1.00  0.00           H
ATOM   2825  CG2 VAL A 179      53.890  67.500  51.650  1.00  0.00           C
ATOM   2826 1HG2 VAL A 179      53.060  68.210  51.650  1.00  0.00           H
ATOM   2827 2HG2 VAL A 179      54.010  67.000  52.620  1.00  0.00           H
ATOM   2828 3HG2 VAL A 179      54.820  68.010  51.410  1.00  0.00           H
ATOM   2829  C   VAL A 179      55.900  65.520  50.510  1.00  0.00           C
ATOM   2830  O   VAL A 179      56.320  65.710  49.370  1.00  0.00           O
ATOM   2831  N   SER A 180      56.800  65.650  51.480  1.00  0.00           N
ATOM   2832  H   SER A 180      56.450  65.620  52.430  1.00  0.00           H
ATOM   2833  CA  SER A 180      58.080  66.290  51.260  1.00  0.00           C
ATOM   2834  HA  SER A 180      57.960  67.310  50.910  1.00  0.00           H
ATOM   2835  CB  SER A 180      58.810  66.420  52.600  1.00  0.00           C
ATOM   2836  HB1 SER A 180      59.860  66.620  52.380  1.00  0.00           H
ATOM   2837  HB2 SER A 180      58.900  65.500  53.170  1.00  0.00           H
ATOM   2838  OG  SER A 180      58.240  67.470  53.350  1.00  0.00           O
ATOM   2839  HG  SER A 180      57.450  67.010  53.630  1.00  0.00           H
ATOM   2840  C   SER A 180      59.050  65.560  50.350  1.00  0.00           C
ATOM   2841  O   SER A 180      59.790  66.250  49.650  1.00  0.00           O
ATOM   2842  N   PRO A 181      59.010  64.240  50.160  1.00  0.00           N
ATOM   2843  CD  PRO A 181      58.470  63.170  50.970  1.00  0.00           C
ATOM   2844  HD1 PRO A 181      57.590  62.740  50.470  1.00  0.00           H
ATOM   2845  HD2 PRO A 181      58.230  63.520  51.970  1.00  0.00           H
ATOM   2846  CG  PRO A 181      59.520  62.060  50.950  1.00  0.00           C
ATOM   2847  HG1 PRO A 181      59.280  61.090  51.370  1.00  0.00           H
ATOM   2848  HG2 PRO A 181      60.460  62.400  51.380  1.00  0.00           H
ATOM   2849  CB  PRO A 181      59.930  62.120  49.480  1.00  0.00           C
ATOM   2850  HB1 PRO A 181      59.120  61.560  49.020  1.00  0.00           H
ATOM   2851  HB2 PRO A 181      60.950  61.770  49.300  1.00  0.00           H
ATOM   2852  CA  PRO A 181      59.850  63.610  49.160  1.00  0.00           C
ATOM   2853  HA  PRO A 181      60.870  63.980  49.310  1.00  0.00           H
ATOM   2854  C   PRO A 181      59.470  63.900  47.710  1.00  0.00           C
ATOM   2855  O   PRO A 181      60.320  63.810  46.830  1.00  0.00           O
ATOM   2856  N   LEU A 182      58.250  64.390  47.500  1.00  0.00           N
ATOM   2857  H   LEU A 182      57.590  64.580  48.240  1.00  0.00           H
ATOM   2858  CA  LEU A 182      57.960  64.860  46.160  1.00  0.00           C
ATOM   2859  HA  LEU A 182      58.390  64.120  45.480  1.00  0.00           H
ATOM   2860  CB  LEU A 182      56.460  65.060  46.010  1.00  0.00           C
ATOM   2861  HB1 LEU A 182      56.140  65.760  46.780  1.00  0.00           H
ATOM   2862  HB2 LEU A 182      55.920  64.140  46.230  1.00  0.00           H
ATOM   2863  CG  LEU A 182      55.930  65.620  44.690  1.00  0.00           C
ATOM   2864  HG  LEU A 182      56.050  66.700  44.610  1.00  0.00           H
ATOM   2865  CD1 LEU A 182      56.530  64.840  43.510  1.00  0.00           C
ATOM   2866 1HD1 LEU A 182      56.020  65.030  42.570  1.00  0.00           H
ATOM   2867 2HD1 LEU A 182      57.580  65.080  43.370  1.00  0.00           H
ATOM   2868 3HD1 LEU A 182      56.360  63.770  43.660  1.00  0.00           H
ATOM   2869  CD2 LEU A 182      54.440  65.310  44.630  1.00  0.00           C
ATOM   2870 1HD2 LEU A 182      54.390  64.220  44.640  1.00  0.00           H
ATOM   2871 2HD2 LEU A 182      53.890  65.620  45.520  1.00  0.00           H
ATOM   2872 3HD2 LEU A 182      54.050  65.720  43.700  1.00  0.00           H
ATOM   2873  C   LEU A 182      58.790  66.080  45.770  1.00  0.00           C
ATOM   2874  O   LEU A 182      59.190  66.260  44.620  1.00  0.00           O
ATOM   2875  N   LEU A 183      58.990  67.000  46.710  1.00  0.00           N
ATOM   2876  H   LEU A 183      58.580  66.750  47.600  1.00  0.00           H
ATOM   2877  CA  LEU A 183      59.840  68.170  46.600  1.00  0.00           C
ATOM   2878  HA  LEU A 183      59.690  68.700  45.660  1.00  0.00           H
ATOM   2879  CB  LEU A 183      59.280  69.120  47.650  1.00  0.00           C
ATOM   2880  HB1 LEU A 183      59.600  68.750  48.630  1.00  0.00           H
ATOM   2881  HB2 LEU A 183      58.190  69.080  47.630  1.00  0.00           H
ATOM   2882  CG  LEU A 183      59.650  70.590  47.560  1.00  0.00           C
ATOM   2883  HG  LEU A 183      60.730  70.640  47.430  1.00  0.00           H
ATOM   2884  CD1 LEU A 183      59.010  71.240  46.340  1.00  0.00           C
ATOM   2885 1HD1 LEU A 183      59.070  72.330  46.330  1.00  0.00           H
ATOM   2886 2HD1 LEU A 183      59.570  70.810  45.520  1.00  0.00           H
ATOM   2887 3HD1 LEU A 183      57.940  71.030  46.340  1.00  0.00           H
ATOM   2888  CD2 LEU A 183      59.290  71.440  48.770  1.00  0.00           C
ATOM   2889 1HD2 LEU A 183      60.070  71.300  49.520  1.00  0.00           H
ATOM   2890 2HD2 LEU A 183      59.320  72.510  48.560  1.00  0.00           H
ATOM   2891 3HD2 LEU A 183      58.310  71.190  49.190  1.00  0.00           H
ATOM   2892  C   LEU A 183      61.360  68.010  46.630  1.00  0.00           C
ATOM   2893  O   LEU A 183      62.130  68.780  46.060  1.00  0.00           O
ATOM   2894  N   TRP A 184      61.830  66.990  47.370  1.00  0.00           N
ATOM   2895  H   TRP A 184      61.150  66.460  47.900  1.00  0.00           H
ATOM   2896  CA  TRP A 184      63.240  66.720  47.560  1.00  0.00           C
ATOM   2897  HA  TRP A 184      63.720  67.620  47.940  1.00  0.00           H
ATOM   2898  CB  TRP A 184      63.440  65.600  48.570  1.00  0.00           C
ATOM   2899  HB1 TRP A 184      64.500  65.400  48.680  1.00  0.00           H
ATOM   2900  HB2 TRP A 184      63.050  64.700  48.100  1.00  0.00           H
ATOM   2901  CG  TRP A 184      62.980  65.700  49.990  1.00  0.00           C
ATOM   2902  CD1 TRP A 184      62.740  66.860  50.640  1.00  0.00           C
ATOM   2903  HD1 TRP A 184      62.820  67.820  50.150  1.00  0.00           H
ATOM   2904  NE1 TRP A 184      62.440  66.590  51.960  1.00  0.00           N
ATOM   2905  HE1 TRP A 184      62.250  67.320  52.620  1.00  0.00           H
ATOM   2906  CE2 TRP A 184      62.390  65.230  52.200  1.00  0.00           C
ATOM   2907  CZ2 TRP A 184      62.190  64.560  53.420  1.00  0.00           C
ATOM   2908  HZ2 TRP A 184      61.950  65.100  54.320  1.00  0.00           H
ATOM   2909  CH2 TRP A 184      62.450  63.190  53.470  1.00  0.00           C
ATOM   2910  HH2 TRP A 184      62.230  62.620  54.360  1.00  0.00           H
ATOM   2911  CZ3 TRP A 184      63.120  62.630  52.370  1.00  0.00           C
ATOM   2912  HZ3 TRP A 184      63.420  61.590  52.450  1.00  0.00           H
ATOM   2913  CE3 TRP A 184      63.260  63.300  51.160  1.00  0.00           C
ATOM   2914  HE3 TRP A 184      63.700  62.840  50.290  1.00  0.00           H
ATOM   2915  CD2 TRP A 184      62.940  64.670  51.020  1.00  0.00           C
ATOM   2916  C   TRP A 184      63.960  66.260  46.300  1.00  0.00           C
ATOM   2917  O   TRP A 184      65.180  66.430  46.230  1.00  0.00           O
ATOM   2918  N   LYS A 185      63.290  65.680  45.300  1.00  0.00           N
ATOM   2919  H   LYS A 185      62.340  65.370  45.410  1.00  0.00           H
ATOM   2920  CA  LYS A 185      63.920  65.440  44.020  1.00  0.00           C
ATOM   2921  HA  LYS A 185      65.000  65.430  44.150  1.00  0.00           H
ATOM   2922  CB  LYS A 185      63.640  64.020  43.530  1.00  0.00           C
ATOM   2923  HB1 LYS A 185      64.250  63.820  42.650  1.00  0.00           H
ATOM   2924  HB2 LYS A 185      62.600  63.770  43.330  1.00  0.00           H
ATOM   2925  CG  LYS A 185      64.150  63.110  44.640  1.00  0.00           C
ATOM   2926  HG1 LYS A 185      63.460  63.060  45.480  1.00  0.00           H
ATOM   2927  HG2 LYS A 185      65.070  63.480  45.100  1.00  0.00           H
ATOM   2928  CD  LYS A 185      64.350  61.670  44.170  1.00  0.00           C
ATOM   2929  HD1 LYS A 185      65.020  61.700  43.300  1.00  0.00           H
ATOM   2930  HD2 LYS A 185      63.370  61.290  43.910  1.00  0.00           H
ATOM   2931  CE  LYS A 185      64.960  60.790  45.250  1.00  0.00           C
ATOM   2932  HE1 LYS A 185      64.330  60.880  46.140  1.00  0.00           H
ATOM   2933  HE2 LYS A 185      66.000  61.080  45.420  1.00  0.00           H
ATOM   2934  NZ  LYS A 185      64.820  59.380  44.830  1.00  0.00           N
ATOM   2935  HZ1 LYS A 185      65.350  59.150  44.000  1.00  0.00           H
ATOM   2936  HZ2 LYS A 185      65.020  58.780  45.620  1.00  0.00           H
ATOM   2937  HZ3 LYS A 185      63.880  59.160  44.550  1.00  0.00           H
ATOM   2938  C   LYS A 185      63.590  66.520  42.990  1.00  0.00           C
ATOM   2939  O   LYS A 185      63.730  66.430  41.770  1.00  0.00           O
ATOM   2940  N   LYS A 186      63.140  67.660  43.510  1.00  0.00           N
ATOM   2941  H   LYS A 186      63.040  67.650  44.510  1.00  0.00           H
ATOM   2942  CA  LYS A 186      63.280  68.950  42.870  1.00  0.00           C
ATOM   2943  HA  LYS A 186      63.530  68.730  41.830  1.00  0.00           H
ATOM   2944  CB  LYS A 186      61.910  69.620  42.920  1.00  0.00           C
ATOM   2945  HB1 LYS A 186      61.680  70.050  43.890  1.00  0.00           H
ATOM   2946  HB2 LYS A 186      61.160  68.860  42.690  1.00  0.00           H
ATOM   2947  CG  LYS A 186      61.900  70.820  41.970  1.00  0.00           C
ATOM   2948  HG1 LYS A 186      61.700  70.470  40.950  1.00  0.00           H
ATOM   2949  HG2 LYS A 186      62.830  71.370  41.890  1.00  0.00           H
ATOM   2950  CD  LYS A 186      60.750  71.760  42.320  1.00  0.00           C
ATOM   2951  HD1 LYS A 186      61.250  72.470  42.980  1.00  0.00           H
ATOM   2952  HD2 LYS A 186      59.900  71.150  42.600  1.00  0.00           H
ATOM   2953  CE  LYS A 186      60.360  72.610  41.110  1.00  0.00           C
ATOM   2954  HE1 LYS A 186      60.000  72.040  40.260  1.00  0.00           H
ATOM   2955  HE2 LYS A 186      61.250  73.160  40.790  1.00  0.00           H
ATOM   2956  NZ  LYS A 186      59.320  73.600  41.450  1.00  0.00           N
ATOM   2957  HZ1 LYS A 186      58.430  73.310  41.820  1.00  0.00           H
ATOM   2958  HZ2 LYS A 186      59.710  74.340  42.020  1.00  0.00           H
ATOM   2959  HZ3 LYS A 186      58.910  74.020  40.630  1.00  0.00           H
ATOM   2960  C   LYS A 186      64.440  69.760  43.440  1.00  0.00           C
ATOM   2961  O   LYS A 186      65.320  70.100  42.650  1.00  0.00           O
ATOM   2962  N   ILE A 187      64.360  69.900  44.770  1.00  0.00           N
ATOM   2963  H   ILE A 187      63.680  69.450  45.360  1.00  0.00           H
ATOM   2964  CA  ILE A 187      65.100  70.870  45.540  1.00  0.00           C
ATOM   2965  HA  ILE A 187      66.000  71.060  44.950  1.00  0.00           H
ATOM   2966  CB  ILE A 187      64.320  72.170  45.730  1.00  0.00           C
ATOM   2967  HB  ILE A 187      64.860  72.880  46.340  1.00  0.00           H
ATOM   2968  CG2 ILE A 187      64.090  72.780  44.340  1.00  0.00           C
ATOM   2969 1HG2 ILE A 187      64.970  72.560  43.730  1.00  0.00           H
ATOM   2970 2HG2 ILE A 187      63.230  72.250  43.930  1.00  0.00           H
ATOM   2971 3HG2 ILE A 187      63.860  73.840  44.380  1.00  0.00           H
ATOM   2972  CG1 ILE A 187      62.980  72.020  46.440  1.00  0.00           C
ATOM   2973 1HG1 ILE A 187      63.080  71.390  47.320  1.00  0.00           H
ATOM   2974 2HG1 ILE A 187      62.380  71.430  45.760  1.00  0.00           H
ATOM   2975  CD  ILE A 187      62.320  73.380  46.660  1.00  0.00           C
ATOM   2976  HD1 ILE A 187      61.520  73.280  47.390  1.00  0.00           H
ATOM   2977  HD2 ILE A 187      63.070  74.020  47.140  1.00  0.00           H
ATOM   2978  HD3 ILE A 187      61.920  73.770  45.720  1.00  0.00           H
ATOM   2979  C   ILE A 187      65.540  70.450  46.940  1.00  0.00           C
ATOM   2980  O   ILE A 187      65.220  69.360  47.410  1.00  0.00           O
ATOM   2981  N   ALA A 188      66.350  71.290  47.570  1.00  0.00           N
ATOM   2982  H   ALA A 188      66.640  72.130  47.080  1.00  0.00           H
ATOM   2983  CA  ALA A 188      67.150  70.880  48.710  1.00  0.00           C
ATOM   2984  HA  ALA A 188      67.430  69.830  48.640  1.00  0.00           H
ATOM   2985  CB  ALA A 188      68.500  71.590  48.610  1.00  0.00           C
ATOM   2986  HB1 ALA A 188      69.390  71.080  48.990  1.00  0.00           H
ATOM   2987  HB2 ALA A 188      68.810  71.850  47.600  1.00  0.00           H
ATOM   2988  HB3 ALA A 188      68.470  72.470  49.250  1.00  0.00           H
ATOM   2989  C   ALA A 188      66.510  71.020  50.090  1.00  0.00           C
ATOM   2990  O   ALA A 188      67.240  70.970  51.080  1.00  0.00           O
ATOM   2991  N   ARG A 189      65.180  71.120  50.080  1.00  0.00           N
ATOM   2992  H   ARG A 189      64.690  71.130  49.200  1.00  0.00           H
ATOM   2993  CA  ARG A 189      64.310  71.370  51.210  1.00  0.00           C
ATOM   2994  HA  ARG A 189      64.690  70.870  52.100  1.00  0.00           H
ATOM   2995  CB  ARG A 189      64.200  72.890  51.360  1.00  0.00           C
ATOM   2996  HB1 ARG A 189      65.210  73.250  51.540  1.00  0.00           H
ATOM   2997  HB2 ARG A 189      63.570  73.010  52.250  1.00  0.00           H
ATOM   2998  CG  ARG A 189      63.490  73.580  50.200  1.00  0.00           C
ATOM   2999  HG1 ARG A 189      62.470  73.190  50.230  1.00  0.00           H
ATOM   3000  HG2 ARG A 189      63.930  73.280  49.250  1.00  0.00           H
ATOM   3001  CD  ARG A 189      63.460  75.110  50.240  1.00  0.00           C
ATOM   3002  HD1 ARG A 189      63.210  75.560  49.280  1.00  0.00           H
ATOM   3003  HD2 ARG A 189      64.510  75.390  50.360  1.00  0.00           H
ATOM   3004  NE  ARG A 189      62.780  75.780  51.350  1.00  0.00           N
ATOM   3005  HE  ARG A 189      63.040  75.550  52.300  1.00  0.00           H
ATOM   3006  CZ  ARG A 189      61.680  76.550  51.280  1.00  0.00           C
ATOM   3007  NH1 ARG A 189      61.000  76.900  50.180  1.00  0.00           N
ATOM   3008 1HH1 ARG A 189      61.270  76.580  49.260  1.00  0.00           H
ATOM   3009 2HH1 ARG A 189      60.110  77.330  50.390  1.00  0.00           H
ATOM   3010  NH2 ARG A 189      61.060  77.010  52.370  1.00  0.00           N
ATOM   3011 1HH2 ARG A 189      61.440  76.780  53.270  1.00  0.00           H
ATOM   3012 2HH2 ARG A 189      60.260  77.630  52.290  1.00  0.00           H
ATOM   3013  C   ARG A 189      62.920  70.750  51.080  1.00  0.00           C
ATOM   3014  O   ARG A 189      62.440  70.390  50.010  1.00  0.00           O
ATOM   3015  N   GLY A 190      62.190  70.710  52.200  1.00  0.00           N
ATOM   3016  H   GLY A 190      62.670  70.890  53.070  1.00  0.00           H
ATOM   3017  CA  GLY A 190      60.900  70.100  52.400  1.00  0.00           C
ATOM   3018  HA1 GLY A 190      61.010  69.410  53.240  1.00  0.00           H
ATOM   3019  HA2 GLY A 190      60.660  69.510  51.510  1.00  0.00           H
ATOM   3020  C   GLY A 190      59.830  71.180  52.510  1.00  0.00           C
ATOM   3021  O   GLY A 190      60.070  72.380  52.450  1.00  0.00           O
ATOM   3022  N   LEU A 191      58.560  70.790  52.650  1.00  0.00           N
ATOM   3023  H   LEU A 191      58.460  69.790  52.790  1.00  0.00           H
ATOM   3024  CA  LEU A 191      57.410  71.670  52.780  1.00  0.00           C
ATOM   3025  HA  LEU A 191      57.390  72.300  51.900  1.00  0.00           H
ATOM   3026  CB  LEU A 191      56.150  70.800  52.730  1.00  0.00           C
ATOM   3027  HB1 LEU A 191      56.090  70.370  53.730  1.00  0.00           H
ATOM   3028  HB2 LEU A 191      56.250  70.070  51.930  1.00  0.00           H
ATOM   3029  CG  LEU A 191      54.910  71.680  52.540  1.00  0.00           C
ATOM   3030  HG  LEU A 191      54.960  72.530  53.210  1.00  0.00           H
ATOM   3031  CD1 LEU A 191      54.700  72.280  51.150  1.00  0.00           C
ATOM   3032 1HD1 LEU A 191      53.720  72.710  50.960  1.00  0.00           H
ATOM   3033 2HD1 LEU A 191      55.480  73.010  50.960  1.00  0.00           H
ATOM   3034 3HD1 LEU A 191      54.780  71.500  50.390  1.00  0.00           H
ATOM   3035  CD2 LEU A 191      53.620  70.930  52.870  1.00  0.00           C
ATOM   3036 1HD2 LEU A 191      53.310  70.390  51.980  1.00  0.00           H
ATOM   3037 2HD2 LEU A 191      53.850  70.160  53.610  1.00  0.00           H
ATOM   3038 3HD2 LEU A 191      52.860  71.680  53.080  1.00  0.00           H
ATOM   3039  C   LEU A 191      57.460  72.590  53.990  1.00  0.00           C
ATOM   3040  O   LEU A 191      58.030  72.240  55.030  1.00  0.00           O
ATOM   3041  N   SER A 192      57.130  73.860  53.790  1.00  0.00           N
ATOM   3042  H   SER A 192      56.800  74.080  52.860  1.00  0.00           H
ATOM   3043  CA  SER A 192      57.300  74.960  54.710  1.00  0.00           C
ATOM   3044  HA  SER A 192      58.270  74.830  55.180  1.00  0.00           H
ATOM   3045  CB  SER A 192      57.300  76.290  53.950  1.00  0.00           C
ATOM   3046  HB1 SER A 192      58.260  76.290  53.430  1.00  0.00           H
ATOM   3047  HB2 SER A 192      57.140  77.180  54.550  1.00  0.00           H
ATOM   3048  OG  SER A 192      56.470  76.150  52.820  1.00  0.00           O
ATOM   3049  HG  SER A 192      56.750  76.810  52.180  1.00  0.00           H
ATOM   3050  C   SER A 192      56.220  75.090  55.780  1.00  0.00           C
ATOM   3051  O   SER A 192      55.050  74.780  55.580  1.00  0.00           O
ATOM   3052  N   ALA A 193      56.590  75.670  56.930  1.00  0.00           N
ATOM   3053  H   ALA A 193      57.520  76.030  57.050  1.00  0.00           H
ATOM   3054  CA  ALA A 193      55.800  75.770  58.150  1.00  0.00           C
ATOM   3055  HA  ALA A 193      55.360  74.780  58.250  1.00  0.00           H
ATOM   3056  CB  ALA A 193      56.700  76.000  59.360  1.00  0.00           C
ATOM   3057  HB1 ALA A 193      56.030  76.120  60.220  1.00  0.00           H
ATOM   3058  HB2 ALA A 193      57.260  75.070  59.510  1.00  0.00           H
ATOM   3059  HB3 ALA A 193      57.340  76.860  59.200  1.00  0.00           H
ATOM   3060  C   ALA A 193      54.640  76.750  58.150  1.00  0.00           C
ATOM   3061  O   ALA A 193      53.630  76.550  58.820  1.00  0.00           O
ATOM   3062  N   GLY A 194      54.860  77.890  57.480  1.00  0.00           N
ATOM   3063  H   GLY A 194      55.690  78.040  56.940  1.00  0.00           H
ATOM   3064  CA  GLY A 194      53.800  78.880  57.420  1.00  0.00           C
ATOM   3065  HA1 GLY A 194      54.230  79.840  57.140  1.00  0.00           H
ATOM   3066  HA2 GLY A 194      53.340  79.080  58.390  1.00  0.00           H
ATOM   3067  C   GLY A 194      52.670  78.550  56.450  1.00  0.00           C
ATOM   3068  O   GLY A 194      52.870  77.850  55.450  1.00  0.00           O
ATOM   3069  N   ARG A 195      51.510  79.160  56.650  1.00  0.00           N
ATOM   3070  H   ARG A 195      51.430  79.790  57.440  1.00  0.00           H
ATOM   3071  CA  ARG A 195      50.250  78.890  55.980  1.00  0.00           C
ATOM   3072  HA  ARG A 195      50.470  78.230  55.140  1.00  0.00           H
ATOM   3073  CB  ARG A 195      49.200  78.250  56.880  1.00  0.00           C
ATOM   3074  HB1 ARG A 195      48.390  78.050  56.180  1.00  0.00           H
ATOM   3075  HB2 ARG A 195      48.770  78.870  57.660  1.00  0.00           H
ATOM   3076  CG  ARG A 195      49.610  76.900  57.450  1.00  0.00           C
ATOM   3077  HG1 ARG A 195      48.810  76.510  58.090  1.00  0.00           H
ATOM   3078  HG2 ARG A 195      50.430  77.040  58.160  1.00  0.00           H
ATOM   3079  CD  ARG A 195      50.030  75.850  56.430  1.00  0.00           C
ATOM   3080  HD1 ARG A 195      50.500  75.050  57.010  1.00  0.00           H
ATOM   3081  HD2 ARG A 195      50.830  76.360  55.880  1.00  0.00           H
ATOM   3082  NE  ARG A 195      48.970  75.200  55.660  1.00  0.00           N
ATOM   3083  HE  ARG A 195      48.010  75.300  55.940  1.00  0.00           H
ATOM   3084  CZ  ARG A 195      49.120  74.340  54.640  1.00  0.00           C
ATOM   3085  NH1 ARG A 195      50.260  73.800  54.190  1.00  0.00           N
ATOM   3086 1HH1 ARG A 195      51.090  74.270  54.500  1.00  0.00           H
ATOM   3087 2HH1 ARG A 195      50.320  73.130  53.430  1.00  0.00           H
ATOM   3088  NH2 ARG A 195      48.010  74.020  53.960  1.00  0.00           N
ATOM   3089 1HH2 ARG A 195      47.130  74.460  54.160  1.00  0.00           H
ATOM   3090 2HH2 ARG A 195      48.110  73.510  53.090  1.00  0.00           H
ATOM   3091  C   ARG A 195      49.670  80.190  55.430  1.00  0.00           C
ATOM   3092  O   ARG A 195      48.470  80.160  55.180  1.00  0.00           O
ATOM   3093  N   VAL A 196      50.480  81.240  55.300  1.00  0.00           N
ATOM   3094  H   VAL A 196      51.400  81.230  55.730  1.00  0.00           H
ATOM   3095  CA  VAL A 196      50.070  82.470  54.650  1.00  0.00           C
ATOM   3096  HA  VAL A 196      49.160  82.290  54.090  1.00  0.00           H
ATOM   3097  CB  VAL A 196      49.730  83.640  55.570  1.00  0.00           C
ATOM   3098  HB  VAL A 196      49.470  84.530  55.000  1.00  0.00           H
ATOM   3099  CG1 VAL A 196      48.490  83.270  56.380  1.00  0.00           C
ATOM   3100 1HG1 VAL A 196      48.720  82.420  57.020  1.00  0.00           H
ATOM   3101 2HG1 VAL A 196      48.170  84.090  57.030  1.00  0.00           H
ATOM   3102 3HG1 VAL A 196      47.610  82.960  55.820  1.00  0.00           H
ATOM   3103  CG2 VAL A 196      50.800  84.010  56.590  1.00  0.00           C
ATOM   3104 1HG2 VAL A 196      50.440  84.920  57.070  1.00  0.00           H
ATOM   3105 2HG2 VAL A 196      50.950  83.190  57.290  1.00  0.00           H
ATOM   3106 3HG2 VAL A 196      51.700  84.260  56.020  1.00  0.00           H
ATOM   3107  C   VAL A 196      51.100  82.880  53.610  1.00  0.00           C
ATOM   3108  O   VAL A 196      51.460  84.060  53.610  1.00  0.00           O
ATOM   3109  N   GLN A 197      51.570  81.980  52.740  1.00  0.00           N
ATOM   3110  H   GLN A 197      51.110  81.080  52.770  1.00  0.00           H
ATOM   3111  CA  GLN A 197      52.670  82.260  51.840  1.00  0.00           C
ATOM   3112  HA  GLN A 197      53.510  82.580  52.460  1.00  0.00           H
ATOM   3113  CB  GLN A 197      53.010  80.930  51.170  1.00  0.00           C
ATOM   3114  HB1 GLN A 197      53.950  81.080  50.630  1.00  0.00           H
ATOM   3115  HB2 GLN A 197      52.280  80.560  50.450  1.00  0.00           H
ATOM   3116  CG  GLN A 197      53.240  79.780  52.150  1.00  0.00           C
ATOM   3117  HG1 GLN A 197      53.670  79.010  51.520  1.00  0.00           H
ATOM   3118  HG2 GLN A 197      52.300  79.370  52.520  1.00  0.00           H
ATOM   3119  CD  GLN A 197      54.060  80.150  53.370  1.00  0.00           C
ATOM   3120  OE1 GLN A 197      53.670  80.840  54.310  1.00  0.00           O
ATOM   3121  NE2 GLN A 197      55.260  79.560  53.410  1.00  0.00           N
ATOM   3122 1HE2 GLN A 197      55.620  78.920  52.710  1.00  0.00           H
ATOM   3123 2HE2 GLN A 197      55.890  79.860  54.140  1.00  0.00           H
ATOM   3124  C   GLN A 197      52.360  83.340  50.810  1.00  0.00           C
ATOM   3125  O   GLN A 197      53.210  84.170  50.480  1.00  0.00           O
ATOM   3126  N   SER A 198      51.110  83.350  50.330  1.00  0.00           N
ATOM   3127  H   SER A 198      50.540  82.560  50.590  1.00  0.00           H
ATOM   3128  CA  SER A 198      50.500  84.380  49.520  1.00  0.00           C
ATOM   3129  HA  SER A 198      50.830  84.410  48.480  1.00  0.00           H
ATOM   3130  CB  SER A 198      49.030  83.980  49.510  1.00  0.00           C
ATOM   3131  HB1 SER A 198      48.820  83.040  49.010  1.00  0.00           H
ATOM   3132  HB2 SER A 198      48.490  84.830  49.090  1.00  0.00           H
ATOM   3133  OG  SER A 198      48.550  83.890  50.840  1.00  0.00           O
ATOM   3134  HG  SER A 198      48.040  83.070  50.840  1.00  0.00           H
ATOM   3135  C   SER A 198      50.650  85.800  50.060  1.00  0.00           C
ATOM   3136  O   SER A 198      50.680  86.680  49.200  1.00  0.00           O
ATOM   3137  N   VAL A 199      50.830  86.050  51.360  1.00  0.00           N
ATOM   3138  H   VAL A 199      50.630  85.260  51.960  1.00  0.00           H
ATOM   3139  CA  VAL A 199      51.090  87.340  51.970  1.00  0.00           C
ATOM   3140  HA  VAL A 199      51.270  88.040  51.160  1.00  0.00           H
ATOM   3141  CB  VAL A 199      49.890  87.930  52.710  1.00  0.00           C
ATOM   3142  HB  VAL A 199      50.220  88.880  53.130  1.00  0.00           H
ATOM   3143  CG1 VAL A 199      48.680  88.170  51.810  1.00  0.00           C
ATOM   3144 1HG1 VAL A 199      47.880  88.730  52.300  1.00  0.00           H
ATOM   3145 2HG1 VAL A 199      49.010  88.660  50.900  1.00  0.00           H
ATOM   3146 3HG1 VAL A 199      48.300  87.170  51.600  1.00  0.00           H
ATOM   3147  CG2 VAL A 199      49.380  87.120  53.890  1.00  0.00           C
ATOM   3148 1HG2 VAL A 199      50.010  87.120  54.770  1.00  0.00           H
ATOM   3149 2HG2 VAL A 199      48.450  87.590  54.230  1.00  0.00           H
ATOM   3150 3HG2 VAL A 199      49.160  86.170  53.400  1.00  0.00           H
ATOM   3151  C   VAL A 199      52.350  87.510  52.810  1.00  0.00           C
ATOM   3152  O   VAL A 199      52.790  88.650  52.850  1.00  0.00           O
ATOM   3153  N   ALA A 200      52.960  86.470  53.390  1.00  0.00           N
ATOM   3154  H   ALA A 200      52.600  85.530  53.340  1.00  0.00           H
ATOM   3155  CA  ALA A 200      53.920  86.720  54.450  1.00  0.00           C
ATOM   3156  HA  ALA A 200      53.500  87.130  55.360  1.00  0.00           H
ATOM   3157  CB  ALA A 200      54.480  85.350  54.820  1.00  0.00           C
ATOM   3158  HB1 ALA A 200      54.760  84.780  53.930  1.00  0.00           H
ATOM   3159  HB2 ALA A 200      55.270  85.390  55.570  1.00  0.00           H
ATOM   3160  HB3 ALA A 200      53.680  84.780  55.290  1.00  0.00           H
ATOM   3161  C   ALA A 200      55.090  87.590  54.020  1.00  0.00           C
ATOM   3162  O   ALA A 200      55.520  88.520  54.710  1.00  0.00           O
ATOM   3163  N   VAL A 201      55.630  87.300  52.830  1.00  0.00           N
ATOM   3164  H   VAL A 201      55.110  86.680  52.230  1.00  0.00           H
ATOM   3165  CA  VAL A 201      56.820  87.920  52.270  1.00  0.00           C
ATOM   3166  HA  VAL A 201      57.610  88.110  52.990  1.00  0.00           H
ATOM   3167  CB  VAL A 201      57.360  87.090  51.110  1.00  0.00           C
ATOM   3168  HB  VAL A 201      56.580  86.810  50.400  1.00  0.00           H
ATOM   3169  CG1 VAL A 201      58.440  87.820  50.310  1.00  0.00           C
ATOM   3170 1HG1 VAL A 201      58.130  88.800  49.950  1.00  0.00           H
ATOM   3171 2HG1 VAL A 201      59.310  87.930  50.940  1.00  0.00           H
ATOM   3172 3HG1 VAL A 201      58.640  87.220  49.420  1.00  0.00           H
ATOM   3173  CG2 VAL A 201      57.820  85.720  51.590  1.00  0.00           C
ATOM   3174 1HG2 VAL A 201      58.220  85.200  50.720  1.00  0.00           H
ATOM   3175 2HG2 VAL A 201      58.610  85.820  52.340  1.00  0.00           H
ATOM   3176 3HG2 VAL A 201      57.050  85.100  52.050  1.00  0.00           H
ATOM   3177  C   VAL A 201      56.370  89.240  51.660  1.00  0.00           C
ATOM   3178  O   VAL A 201      57.030  90.230  51.970  1.00  0.00           O
ATOM   3179  N   ARG A 202      55.180  89.270  51.050  1.00  0.00           N
ATOM   3180  H   ARG A 202      54.630  88.430  50.900  1.00  0.00           H
ATOM   3181  CA  ARG A 202      54.690  90.400  50.290  1.00  0.00           C
ATOM   3182  HA  ARG A 202      55.490  90.760  49.650  1.00  0.00           H
ATOM   3183  CB  ARG A 202      53.510  89.960  49.430  1.00  0.00           C
ATOM   3184  HB1 ARG A 202      52.640  89.690  50.030  1.00  0.00           H
ATOM   3185  HB2 ARG A 202      53.700  89.000  48.940  1.00  0.00           H
ATOM   3186  CG  ARG A 202      53.270  91.010  48.350  1.00  0.00           C
ATOM   3187  HG1 ARG A 202      54.150  91.140  47.720  1.00  0.00           H
ATOM   3188  HG2 ARG A 202      53.110  91.950  48.880  1.00  0.00           H
ATOM   3189  CD  ARG A 202      52.000  90.700  47.570  1.00  0.00           C
ATOM   3190  HD1 ARG A 202      51.130  90.750  48.220  1.00  0.00           H
ATOM   3191  HD2 ARG A 202      52.120  89.700  47.150  1.00  0.00           H
ATOM   3192  NE  ARG A 202      51.910  91.480  46.330  1.00  0.00           N
ATOM   3193  HE  ARG A 202      52.680  92.120  46.200  1.00  0.00           H
ATOM   3194  CZ  ARG A 202      50.920  91.540  45.430  1.00  0.00           C
ATOM   3195  NH1 ARG A 202      49.880  90.690  45.460  1.00  0.00           N
ATOM   3196 1HH1 ARG A 202      49.780  89.970  46.150  1.00  0.00           H
ATOM   3197 2HH1 ARG A 202      49.160  90.750  44.760  1.00  0.00           H
ATOM   3198  NH2 ARG A 202      50.760  92.520  44.530  1.00  0.00           N
ATOM   3199 1HH2 ARG A 202      51.300  93.370  44.630  1.00  0.00           H
ATOM   3200 2HH2 ARG A 202      50.030  92.530  43.840  1.00  0.00           H
ATOM   3201  C   ARG A 202      54.320  91.560  51.220  1.00  0.00           C
ATOM   3202  O   ARG A 202      54.440  92.700  50.780  1.00  0.00           O
ATOM   3203  N   LEU A 203      54.000  91.290  52.490  1.00  0.00           N
ATOM   3204  H   LEU A 203      54.110  90.340  52.800  1.00  0.00           H
ATOM   3205  CA  LEU A 203      53.840  92.340  53.470  1.00  0.00           C
ATOM   3206  HA  LEU A 203      53.060  93.040  53.190  1.00  0.00           H
ATOM   3207  CB  LEU A 203      53.390  91.730  54.800  1.00  0.00           C
ATOM   3208  HB1 LEU A 203      54.040  90.920  55.130  1.00  0.00           H
ATOM   3209  HB2 LEU A 203      52.440  91.210  54.660  1.00  0.00           H
ATOM   3210  CG  LEU A 203      53.300  92.720  55.950  1.00  0.00           C
ATOM   3211  HG  LEU A 203      54.260  93.220  56.120  1.00  0.00           H
ATOM   3212  CD1 LEU A 203      52.110  93.640  55.690  1.00  0.00           C
ATOM   3213 1HD1 LEU A 203      51.280  92.990  55.400  1.00  0.00           H
ATOM   3214 2HD1 LEU A 203      51.920  94.330  56.510  1.00  0.00           H
ATOM   3215 3HD1 LEU A 203      52.280  94.260  54.810  1.00  0.00           H
ATOM   3216  CD2 LEU A 203      52.920  91.980  57.230  1.00  0.00           C
ATOM   3217 1HD2 LEU A 203      53.480  91.060  57.400  1.00  0.00           H
ATOM   3218 2HD2 LEU A 203      53.100  92.710  58.020  1.00  0.00           H
ATOM   3219 3HD2 LEU A 203      51.840  91.860  57.170  1.00  0.00           H
ATOM   3220  C   LEU A 203      55.140  93.130  53.630  1.00  0.00           C
ATOM   3221  O   LEU A 203      55.220  94.360  53.620  1.00  0.00           O
ATOM   3222  N   VAL A 204      56.270  92.450  53.800  1.00  0.00           N
ATOM   3223  H   VAL A 204      56.290  91.450  53.670  1.00  0.00           H
ATOM   3224  CA  VAL A 204      57.530  93.130  53.980  1.00  0.00           C
ATOM   3225  HA  VAL A 204      57.330  93.990  54.620  1.00  0.00           H
ATOM   3226  CB  VAL A 204      58.680  92.410  54.690  1.00  0.00           C
ATOM   3227  HB  VAL A 204      59.560  93.040  54.840  1.00  0.00           H
ATOM   3228  CG1 VAL A 204      58.160  91.970  56.060  1.00  0.00           C
ATOM   3229 1HG1 VAL A 204      57.320  91.350  55.770  1.00  0.00           H
ATOM   3230 2HG1 VAL A 204      58.950  91.410  56.550  1.00  0.00           H
ATOM   3231 3HG1 VAL A 204      57.880  92.870  56.610  1.00  0.00           H
ATOM   3232  CG2 VAL A 204      59.070  91.050  54.100  1.00  0.00           C
ATOM   3233 1HG2 VAL A 204      58.230  90.370  53.970  1.00  0.00           H
ATOM   3234 2HG2 VAL A 204      59.500  91.250  53.120  1.00  0.00           H
ATOM   3235 3HG2 VAL A 204      59.840  90.600  54.720  1.00  0.00           H
ATOM   3236  C   VAL A 204      58.030  93.790  52.710  1.00  0.00           C
ATOM   3237  O   VAL A 204      58.840  94.720  52.800  1.00  0.00           O
ATOM   3238  N   VAL A 205      57.510  93.450  51.520  1.00  0.00           N
ATOM   3239  H   VAL A 205      56.840  92.700  51.580  1.00  0.00           H
ATOM   3240  CA  VAL A 205      57.770  93.980  50.200  1.00  0.00           C
ATOM   3241  HA  VAL A 205      58.820  94.260  50.120  1.00  0.00           H
ATOM   3242  CB  VAL A 205      57.620  92.970  49.060  1.00  0.00           C
ATOM   3243  HB  VAL A 205      56.630  92.550  49.190  1.00  0.00           H
ATOM   3244  CG1 VAL A 205      57.690  93.600  47.670  1.00  0.00           C
ATOM   3245 1HG1 VAL A 205      56.960  94.390  47.530  1.00  0.00           H
ATOM   3246 2HG1 VAL A 205      58.700  94.010  47.550  1.00  0.00           H
ATOM   3247 3HG1 VAL A 205      57.570  92.850  46.890  1.00  0.00           H
ATOM   3248  CG2 VAL A 205      58.660  91.850  49.010  1.00  0.00           C
ATOM   3249 1HG2 VAL A 205      58.280  90.970  48.500  1.00  0.00           H
ATOM   3250 2HG2 VAL A 205      59.600  92.290  48.690  1.00  0.00           H
ATOM   3251 3HG2 VAL A 205      58.880  91.590  50.040  1.00  0.00           H
ATOM   3252  C   VAL A 205      57.020  95.300  50.060  1.00  0.00           C
ATOM   3253  O   VAL A 205      57.600  96.300  49.670  1.00  0.00           O
ATOM   3254  N   GLU A 206      55.760  95.490  50.470  1.00  0.00           N
ATOM   3255  H   GLU A 206      55.230  94.670  50.740  1.00  0.00           H
ATOM   3256  CA  GLU A 206      55.030  96.750  50.420  1.00  0.00           C
ATOM   3257  HA  GLU A 206      55.090  97.150  49.410  1.00  0.00           H
ATOM   3258  CB  GLU A 206      53.560  96.520  50.760  1.00  0.00           C
ATOM   3259  HB1 GLU A 206      53.190  95.870  49.960  1.00  0.00           H
ATOM   3260  HB2 GLU A 206      53.100  97.490  50.630  1.00  0.00           H
ATOM   3261  CG  GLU A 206      53.090  95.900  52.070  1.00  0.00           C
ATOM   3262  HG1 GLU A 206      53.650  96.290  52.920  1.00  0.00           H
ATOM   3263  HG2 GLU A 206      53.110  94.810  52.040  1.00  0.00           H
ATOM   3264  CD  GLU A 206      51.640  96.260  52.350  1.00  0.00           C
ATOM   3265  OE1 GLU A 206      51.340  97.130  53.200  1.00  0.00           O
ATOM   3266  OE2 GLU A 206      50.750  95.510  51.910  1.00  0.00           O
ATOM   3267  C   GLU A 206      55.530  97.790  51.420  1.00  0.00           C
ATOM   3268  O   GLU A 206      55.350  98.970  51.110  1.00  0.00           O
ATOM   3269  N   ARG A 207      56.180  97.380  52.510  1.00  0.00           N
ATOM   3270  H   ARG A 207      56.280  96.430  52.820  1.00  0.00           H
ATOM   3271  CA  ARG A 207      56.870  98.260  53.430  1.00  0.00           C
ATOM   3272  HA  ARG A 207      56.310  99.190  53.350  1.00  0.00           H
ATOM   3273  CB  ARG A 207      56.930  97.750  54.860  1.00  0.00           C
ATOM   3274  HB1 ARG A 207      57.430  96.780  54.830  1.00  0.00           H
ATOM   3275  HB2 ARG A 207      55.910  97.620  55.220  1.00  0.00           H
ATOM   3276  CG  ARG A 207      57.510  98.660  55.940  1.00  0.00           C
ATOM   3277  HG1 ARG A 207      58.550  98.840  55.660  1.00  0.00           H
ATOM   3278  HG2 ARG A 207      57.350  98.190  56.900  1.00  0.00           H
ATOM   3279  CD  ARG A 207      56.910 100.060  56.000  1.00  0.00           C
ATOM   3280  HD1 ARG A 207      55.840  99.920  56.130  1.00  0.00           H
ATOM   3281  HD2 ARG A 207      56.980 100.710  55.130  1.00  0.00           H
ATOM   3282  NE  ARG A 207      57.400 100.820  57.160  1.00  0.00           N
ATOM   3283  HE  ARG A 207      57.860 100.310  57.900  1.00  0.00           H
ATOM   3284  CZ  ARG A 207      57.390 102.150  57.260  1.00  0.00           C
ATOM   3285  NH1 ARG A 207      57.060 102.950  56.240  1.00  0.00           N
ATOM   3286 1HH1 ARG A 207      56.670 102.580  55.380  1.00  0.00           H
ATOM   3287 2HH1 ARG A 207      57.250 103.940  56.240  1.00  0.00           H
ATOM   3288  NH2 ARG A 207      57.840 102.730  58.380  1.00  0.00           N
ATOM   3289 1HH2 ARG A 207      57.920 102.080  59.160  1.00  0.00           H
ATOM   3290 2HH2 ARG A 207      57.950 103.730  58.410  1.00  0.00           H
ATOM   3291  C   ARG A 207      58.290  98.630  53.000  1.00  0.00           C
ATOM   3292  O   ARG A 207      58.690  99.750  53.300  1.00  0.00           O
ATOM   3293  N   GLU A 208      58.970  97.720  52.300  1.00  0.00           N
ATOM   3294  H   GLU A 208      58.690  96.760  52.230  1.00  0.00           H
ATOM   3295  CA  GLU A 208      60.270  98.010  51.720  1.00  0.00           C
ATOM   3296  HA  GLU A 208      60.970  98.380  52.470  1.00  0.00           H
ATOM   3297  CB  GLU A 208      60.770  96.680  51.170  1.00  0.00           C
ATOM   3298  HB1 GLU A 208      60.140  96.410  50.320  1.00  0.00           H
ATOM   3299  HB2 GLU A 208      60.710  95.950  51.980  1.00  0.00           H
ATOM   3300  CG  GLU A 208      62.240  96.660  50.780  1.00  0.00           C
ATOM   3301  HG1 GLU A 208      62.670  95.680  51.010  1.00  0.00           H
ATOM   3302  HG2 GLU A 208      62.840  97.420  51.280  1.00  0.00           H
ATOM   3303  CD  GLU A 208      62.540  96.860  49.300  1.00  0.00           C
ATOM   3304  OE1 GLU A 208      63.540  97.520  48.920  1.00  0.00           O
ATOM   3305  OE2 GLU A 208      61.790  96.250  48.510  1.00  0.00           O
ATOM   3306  C   GLU A 208      60.200  99.090  50.650  1.00  0.00           C
ATOM   3307  O   GLU A 208      61.200  99.790  50.480  1.00  0.00           O
ATOM   3308  N   ARG A 209      59.100  99.240  49.900  1.00  0.00           N
ATOM   3309  H   ARG A 209      58.340  98.590  50.020  1.00  0.00           H
ATOM   3310  CA  ARG A 209      58.990 100.320  48.940  1.00  0.00           C
ATOM   3311  HA  ARG A 209      59.790 100.250  48.200  1.00  0.00           H
ATOM   3312  CB  ARG A 209      57.670 100.110  48.210  1.00  0.00           C
ATOM   3313  HB1 ARG A 209      56.830 100.450  48.810  1.00  0.00           H
ATOM   3314  HB2 ARG A 209      57.500  99.050  48.040  1.00  0.00           H
ATOM   3315  CG  ARG A 209      57.620 101.000  46.970  1.00  0.00           C
ATOM   3316  HG1 ARG A 209      58.580 100.930  46.460  1.00  0.00           H
ATOM   3317  HG2 ARG A 209      57.380 102.010  47.290  1.00  0.00           H
ATOM   3318  CD  ARG A 209      56.540 100.480  46.030  1.00  0.00           C
ATOM   3319  HD1 ARG A 209      56.590  99.390  46.040  1.00  0.00           H
ATOM   3320  HD2 ARG A 209      56.750 100.830  45.020  1.00  0.00           H
ATOM   3321  NE  ARG A 209      55.230 101.030  46.370  1.00  0.00           N
ATOM   3322  HE  ARG A 209      55.120 101.800  47.020  1.00  0.00           H
ATOM   3323  CZ  ARG A 209      54.070 100.540  45.900  1.00  0.00           C
ATOM   3324  NH1 ARG A 209      53.970  99.550  45.000  1.00  0.00           N
ATOM   3325 1HH1 ARG A 209      54.780  99.020  44.730  1.00  0.00           H
ATOM   3326 2HH1 ARG A 209      53.200  99.420  44.360  1.00  0.00           H
ATOM   3327  NH2 ARG A 209      52.900 101.110  46.210  1.00  0.00           N
ATOM   3328 1HH2 ARG A 209      52.960 101.920  46.810  1.00  0.00           H
ATOM   3329 2HH2 ARG A 209      52.000 100.730  45.920  1.00  0.00           H
ATOM   3330  C   ARG A 209      59.130 101.720  49.530  1.00  0.00           C
ATOM   3331  O   ARG A 209      59.660 102.620  48.880  1.00  0.00           O
ATOM   3332  N   GLU A 210      58.810 101.890  50.810  1.00  0.00           N
ATOM   3333  H   GLU A 210      58.630 100.990  51.230  1.00  0.00           H
ATOM   3334  CA  GLU A 210      58.710 103.070  51.640  1.00  0.00           C
ATOM   3335  HA  GLU A 210      58.440 103.860  50.930  1.00  0.00           H
ATOM   3336  CB  GLU A 210      57.570 102.910  52.650  1.00  0.00           C
ATOM   3337  HB1 GLU A 210      57.550 103.770  53.310  1.00  0.00           H
ATOM   3338  HB2 GLU A 210      57.770 102.080  53.330  1.00  0.00           H
ATOM   3339  CG  GLU A 210      56.160 102.740  52.090  1.00  0.00           C
ATOM   3340  HG1 GLU A 210      56.070 101.760  51.620  1.00  0.00           H
ATOM   3341  HG2 GLU A 210      56.050 103.530  51.350  1.00  0.00           H
ATOM   3342  CD  GLU A 210      55.170 102.960  53.220  1.00  0.00           C
ATOM   3343  OE1 GLU A 210      54.330 103.880  53.150  1.00  0.00           O
ATOM   3344  OE2 GLU A 210      55.210 102.120  54.150  1.00  0.00           O
ATOM   3345  C   GLU A 210      60.080 103.420  52.210  1.00  0.00           C
ATOM   3346  O   GLU A 210      60.500 104.570  52.160  1.00  0.00           O
ATOM   3347  N   ILE A 211      60.830 102.500  52.820  1.00  0.00           N
ATOM   3348  H   ILE A 211      60.450 101.590  53.000  1.00  0.00           H
ATOM   3349  CA  ILE A 211      61.990 102.790  53.640  1.00  0.00           C
ATOM   3350  HA  ILE A 211      62.170 103.860  53.720  1.00  0.00           H
ATOM   3351  CB  ILE A 211      61.590 102.410  55.060  1.00  0.00           C
ATOM   3352  HB  ILE A 211      62.470 102.600  55.660  1.00  0.00           H
ATOM   3353  CG2 ILE A 211      60.420 103.220  55.640  1.00  0.00           C
ATOM   3354 1HG2 ILE A 211      60.630 104.280  55.520  1.00  0.00           H
ATOM   3355 2HG2 ILE A 211      59.510 103.000  55.090  1.00  0.00           H
ATOM   3356 3HG2 ILE A 211      60.320 103.100  56.720  1.00  0.00           H
ATOM   3357  CG1 ILE A 211      61.250 100.930  55.160  1.00  0.00           C
ATOM   3358 1HG1 ILE A 211      62.060 100.340  54.740  1.00  0.00           H
ATOM   3359 2HG1 ILE A 211      60.360 100.720  54.560  1.00  0.00           H
ATOM   3360  CD  ILE A 211      61.090 100.480  56.620  1.00  0.00           C
ATOM   3361  HD1 ILE A 211      61.060  99.400  56.510  1.00  0.00           H
ATOM   3362  HD2 ILE A 211      61.870 100.800  57.310  1.00  0.00           H
ATOM   3363  HD3 ILE A 211      60.160 100.850  57.040  1.00  0.00           H
ATOM   3364  C   ILE A 211      63.360 102.320  53.150  1.00  0.00           C
ATOM   3365  O   ILE A 211      64.300 102.440  53.930  1.00  0.00           O
ATOM   3366  N   LYS A 212      63.480 101.830  51.910  1.00  0.00           N
ATOM   3367  H   LYS A 212      62.630 101.690  51.380  1.00  0.00           H
ATOM   3368  CA  LYS A 212      64.730 101.300  51.410  1.00  0.00           C
ATOM   3369  HA  LYS A 212      65.080 100.510  52.070  1.00  0.00           H
ATOM   3370  CB  LYS A 212      64.630 100.650  50.030  1.00  0.00           C
ATOM   3371  HB1 LYS A 212      63.780  99.960  49.990  1.00  0.00           H
ATOM   3372  HB2 LYS A 212      65.560 100.130  49.820  1.00  0.00           H
ATOM   3373  CG  LYS A 212      64.460 101.570  48.830  1.00  0.00           C
ATOM   3374  HG1 LYS A 212      64.450 100.970  47.930  1.00  0.00           H
ATOM   3375  HG2 LYS A 212      65.330 102.230  48.820  1.00  0.00           H
ATOM   3376  CD  LYS A 212      63.200 102.430  48.900  1.00  0.00           C
ATOM   3377  HD1 LYS A 212      63.240 103.230  49.630  1.00  0.00           H
ATOM   3378  HD2 LYS A 212      62.380 101.800  49.230  1.00  0.00           H
ATOM   3379  CE  LYS A 212      62.930 103.080  47.540  1.00  0.00           C
ATOM   3380  HE1 LYS A 212      62.750 102.280  46.830  1.00  0.00           H
ATOM   3381  HE2 LYS A 212      63.840 103.560  47.200  1.00  0.00           H
ATOM   3382  NZ  LYS A 212      61.730 103.930  47.650  1.00  0.00           N
ATOM   3383  HZ1 LYS A 212      61.010 103.510  48.220  1.00  0.00           H
ATOM   3384  HZ2 LYS A 212      61.910 104.870  47.990  1.00  0.00           H
ATOM   3385  HZ3 LYS A 212      61.440 103.990  46.680  1.00  0.00           H
ATOM   3386  C   LYS A 212      65.920 102.250  51.460  1.00  0.00           C
ATOM   3387  O   LYS A 212      67.020 101.740  51.650  1.00  0.00           O
ATOM   3388  N   ALA A 213      65.700 103.560  51.310  1.00  0.00           N
ATOM   3389  H   ALA A 213      64.770 103.770  50.990  1.00  0.00           H
ATOM   3390  CA  ALA A 213      66.640 104.630  51.060  1.00  0.00           C
ATOM   3391  HA  ALA A 213      67.520 104.210  50.580  1.00  0.00           H
ATOM   3392  CB  ALA A 213      66.110 105.680  50.090  1.00  0.00           C
ATOM   3393  HB1 ALA A 213      66.970 106.300  49.830  1.00  0.00           H
ATOM   3394  HB2 ALA A 213      65.660 105.220  49.200  1.00  0.00           H
ATOM   3395  HB3 ALA A 213      65.370 106.320  50.570  1.00  0.00           H
ATOM   3396  C   ALA A 213      67.250 105.260  52.300  1.00  0.00           C
ATOM   3397  O   ALA A 213      68.010 106.230  52.250  1.00  0.00           O
ATOM   3398  N   PHE A 214      67.000 104.720  53.500  1.00  0.00           N
ATOM   3399  H   PHE A 214      66.300 104.000  53.530  1.00  0.00           H
ATOM   3400  CA  PHE A 214      67.690 105.200  54.680  1.00  0.00           C
ATOM   3401  HA  PHE A 214      67.440 106.220  54.980  1.00  0.00           H
ATOM   3402  CB  PHE A 214      67.210 104.260  55.780  1.00  0.00           C
ATOM   3403  HB1 PHE A 214      67.410 103.230  55.490  1.00  0.00           H
ATOM   3404  HB2 PHE A 214      66.160 104.510  55.930  1.00  0.00           H
ATOM   3405  CG  PHE A 214      67.840 104.330  57.150  1.00  0.00           C
ATOM   3406  CD1 PHE A 214      67.670 105.530  57.860  1.00  0.00           C
ATOM   3407  HD1 PHE A 214      67.390 106.460  57.380  1.00  0.00           H
ATOM   3408  CE1 PHE A 214      68.220 105.550  59.140  1.00  0.00           C
ATOM   3409  HE1 PHE A 214      68.110 106.430  59.770  1.00  0.00           H
ATOM   3410  CZ  PHE A 214      68.810 104.440  59.740  1.00  0.00           C
ATOM   3411  HZ  PHE A 214      69.280 104.540  60.710  1.00  0.00           H
ATOM   3412  CE2 PHE A 214      68.900 103.280  58.970  1.00  0.00           C
ATOM   3413  HE2 PHE A 214      69.340 102.370  59.360  1.00  0.00           H
ATOM   3414  CD2 PHE A 214      68.430 103.170  57.650  1.00  0.00           C
ATOM   3415  HD2 PHE A 214      68.640 102.270  57.080  1.00  0.00           H
ATOM   3416  C   PHE A 214      69.170 104.850  54.600  1.00  0.00           C
ATOM   3417  O   PHE A 214      69.540 103.910  53.900  1.00  0.00           O
ATOM   3418  N   VAL A 215      69.960 105.600  55.380  1.00  0.00           N
ATOM   3419  H   VAL A 215      69.420 106.310  55.860  1.00  0.00           H
ATOM   3420  CA  VAL A 215      71.280 105.300  55.890  1.00  0.00           C
ATOM   3421  HA  VAL A 215      71.320 104.210  55.770  1.00  0.00           H
ATOM   3422  CB  VAL A 215      72.330 105.830  54.920  1.00  0.00           C
ATOM   3423  HB  VAL A 215      72.070 105.530  53.900  1.00  0.00           H
ATOM   3424  CG1 VAL A 215      72.480 107.350  54.860  1.00  0.00           C
ATOM   3425 1HG1 VAL A 215      73.290 107.540  54.150  1.00  0.00           H
ATOM   3426 2HG1 VAL A 215      71.550 107.780  54.480  1.00  0.00           H
ATOM   3427 3HG1 VAL A 215      72.650 107.890  55.790  1.00  0.00           H
ATOM   3428  CG2 VAL A 215      73.630 105.060  55.140  1.00  0.00           C
ATOM   3429 1HG2 VAL A 215      74.330 105.250  54.330  1.00  0.00           H
ATOM   3430 2HG2 VAL A 215      74.120 105.380  56.060  1.00  0.00           H
ATOM   3431 3HG2 VAL A 215      73.430 104.000  55.250  1.00  0.00           H
ATOM   3432  C   VAL A 215      71.500 105.770  57.320  1.00  0.00           C
ATOM   3433  O   VAL A 215      71.070 106.870  57.630  1.00  0.00           O
ATOM   3434  N   PRO A 216      72.040 104.960  58.240  1.00  0.00           N
ATOM   3435  CD  PRO A 216      72.360 103.560  58.050  1.00  0.00           C
ATOM   3436  HD1 PRO A 216      73.150 103.390  57.320  1.00  0.00           H
ATOM   3437  HD2 PRO A 216      71.460 103.020  57.770  1.00  0.00           H
ATOM   3438  CG  PRO A 216      72.830 103.060  59.420  1.00  0.00           C
ATOM   3439  HG1 PRO A 216      73.920 103.050  59.370  1.00  0.00           H
ATOM   3440  HG2 PRO A 216      72.360 102.140  59.760  1.00  0.00           H
ATOM   3441  CB  PRO A 216      72.380 104.150  60.380  1.00  0.00           C
ATOM   3442  HB1 PRO A 216      72.900 104.260  61.330  1.00  0.00           H
ATOM   3443  HB2 PRO A 216      71.360 103.910  60.700  1.00  0.00           H
ATOM   3444  CA  PRO A 216      72.350 105.440  59.570  1.00  0.00           C
ATOM   3445  HA  PRO A 216      71.510 106.040  59.930  1.00  0.00           H
ATOM   3446  C   PRO A 216      73.660 106.180  59.760  1.00  0.00           C
ATOM   3447  O   PRO A 216      74.610 105.900  59.030  1.00  0.00           O
ATOM   3448  N   GLU A 217      73.720 107.000  60.810  1.00  0.00           N
ATOM   3449  H   GLU A 217      72.960 106.900  61.460  1.00  0.00           H
ATOM   3450  CA  GLU A 217      74.960 107.480  61.390  1.00  0.00           C
ATOM   3451  HA  GLU A 217      75.690 107.610  60.590  1.00  0.00           H
ATOM   3452  CB  GLU A 217      74.740 108.850  62.010  1.00  0.00           C
ATOM   3453  HB1 GLU A 217      73.890 108.650  62.660  1.00  0.00           H
ATOM   3454  HB2 GLU A 217      74.360 109.540  61.250  1.00  0.00           H
ATOM   3455  CG  GLU A 217      75.960 109.340  62.800  1.00  0.00           C
ATOM   3456  HG1 GLU A 217      76.780 109.350  62.080  1.00  0.00           H
ATOM   3457  HG2 GLU A 217      76.250 108.620  63.560  1.00  0.00           H
ATOM   3458  CD  GLU A 217      75.550 110.690  63.380  1.00  0.00           C
ATOM   3459  OE1 GLU A 217      75.600 111.730  62.690  1.00  0.00           O
ATOM   3460  OE2 GLU A 217      75.320 110.760  64.610  1.00  0.00           O
ATOM   3461  C   GLU A 217      75.470 106.390  62.320  1.00  0.00           C
ATOM   3462  O   GLU A 217      74.800 105.960  63.260  1.00  0.00           O
ATOM   3463  N   GLU A 218      76.650 105.840  62.010  1.00  0.00           N
ATOM   3464  H   GLU A 218      77.150 106.170  61.200  1.00  0.00           H
ATOM   3465  CA  GLU A 218      77.270 104.750  62.740  1.00  0.00           C
ATOM   3466  HA  GLU A 218      76.640 104.400  63.560  1.00  0.00           H
ATOM   3467  CB  GLU A 218      77.280 103.540  61.810  1.00  0.00           C
ATOM   3468  HB1 GLU A 218      77.900 102.770  62.270  1.00  0.00           H
ATOM   3469  HB2 GLU A 218      77.720 103.730  60.830  1.00  0.00           H
ATOM   3470  CG  GLU A 218      75.900 102.940  61.530  1.00  0.00           C
ATOM   3471  HG1 GLU A 218      75.290 103.590  60.900  1.00  0.00           H
ATOM   3472  HG2 GLU A 218      75.340 102.730  62.440  1.00  0.00           H
ATOM   3473  CD  GLU A 218      76.060 101.650  60.750  1.00  0.00           C
ATOM   3474  OE1 GLU A 218      76.020 100.550  61.350  1.00  0.00           O
ATOM   3475  OE2 GLU A 218      76.260 101.730  59.520  1.00  0.00           O
ATOM   3476  C   GLU A 218      78.670 105.060  63.250  1.00  0.00           C
ATOM   3477  O   GLU A 218      79.520 105.530  62.500  1.00  0.00           O
ATOM   3478  N   PHE A 219      78.970 104.770  64.520  1.00  0.00           N
ATOM   3479  H   PHE A 219      78.240 104.280  65.020  1.00  0.00           H
ATOM   3480  CA  PHE A 219      80.230 105.060  65.160  1.00  0.00           C
ATOM   3481  HA  PHE A 219      81.010 105.220  64.410  1.00  0.00           H
ATOM   3482  CB  PHE A 219      80.160 106.340  65.990  1.00  0.00           C
ATOM   3483  HB1 PHE A 219      79.570 106.170  66.890  1.00  0.00           H
ATOM   3484  HB2 PHE A 219      79.660 107.080  65.380  1.00  0.00           H
ATOM   3485  CG  PHE A 219      81.550 106.840  66.310  1.00  0.00           C
ATOM   3486  CD1 PHE A 219      82.160 107.860  65.560  1.00  0.00           C
ATOM   3487  HD1 PHE A 219      81.650 108.180  64.670  1.00  0.00           H
ATOM   3488  CE1 PHE A 219      83.360 108.440  65.980  1.00  0.00           C
ATOM   3489  HE1 PHE A 219      83.820 109.260  65.450  1.00  0.00           H
ATOM   3490  CZ  PHE A 219      83.990 107.870  67.100  1.00  0.00           C
ATOM   3491  HZ  PHE A 219      84.910 108.340  67.410  1.00  0.00           H
ATOM   3492  CE2 PHE A 219      83.430 106.840  67.850  1.00  0.00           C
ATOM   3493  HE2 PHE A 219      83.990 106.410  68.670  1.00  0.00           H
ATOM   3494  CD2 PHE A 219      82.180 106.340  67.460  1.00  0.00           C
ATOM   3495  HD2 PHE A 219      81.720 105.520  67.980  1.00  0.00           H
ATOM   3496  C   PHE A 219      80.680 103.780  65.840  1.00  0.00           C
ATOM   3497  O   PHE A 219      79.900 102.910  66.220  1.00  0.00           O
ATOM   3498  N   TRP A 220      81.990 103.510  65.960  1.00  0.00           N
ATOM   3499  H   TRP A 220      82.630 104.150  65.510  1.00  0.00           H
ATOM   3500  CA  TRP A 220      82.570 102.310  66.510  1.00  0.00           C
ATOM   3501  HA  TRP A 220      81.940 101.920  67.310  1.00  0.00           H
ATOM   3502  CB  TRP A 220      82.730 101.230  65.440  1.00  0.00           C
ATOM   3503  HB1 TRP A 220      82.820 100.320  66.050  1.00  0.00           H
ATOM   3504  HB2 TRP A 220      83.640 101.410  64.870  1.00  0.00           H
ATOM   3505  CG  TRP A 220      81.630 100.960  64.460  1.00  0.00           C
ATOM   3506  CD1 TRP A 220      80.660 100.030  64.530  1.00  0.00           C
ATOM   3507  HD1 TRP A 220      80.630  99.280  65.310  1.00  0.00           H
ATOM   3508  NE1 TRP A 220      79.880 100.030  63.390  1.00  0.00           N
ATOM   3509  HE1 TRP A 220      79.130  99.370  63.280  1.00  0.00           H
ATOM   3510  CE2 TRP A 220      80.270 100.990  62.480  1.00  0.00           C
ATOM   3511  CZ2 TRP A 220      79.830 101.350  61.200  1.00  0.00           C
ATOM   3512  HZ2 TRP A 220      79.040 100.790  60.730  1.00  0.00           H
ATOM   3513  CH2 TRP A 220      80.500 102.420  60.590  1.00  0.00           C
ATOM   3514  HH2 TRP A 220      80.130 102.790  59.640  1.00  0.00           H
ATOM   3515  CZ3 TRP A 220      81.620 102.990  61.200  1.00  0.00           C
ATOM   3516  HZ3 TRP A 220      82.210 103.690  60.630  1.00  0.00           H
ATOM   3517  CE3 TRP A 220      81.990 102.610  62.490  1.00  0.00           C
ATOM   3518  HE3 TRP A 220      82.800 103.080  63.040  1.00  0.00           H
ATOM   3519  CD2 TRP A 220      81.280 101.640  63.220  1.00  0.00           C
ATOM   3520  C   TRP A 220      83.880 102.720  67.180  1.00  0.00           C
ATOM   3521  O   TRP A 220      84.650 103.580  66.790  1.00  0.00           O
ATOM   3522  N   GLU A 221      84.040 101.960  68.270  1.00  0.00           N
ATOM   3523  H   GLU A 221      83.290 101.350  68.570  1.00  0.00           H
ATOM   3524  CA  GLU A 221      85.180 102.030  69.160  1.00  0.00           C
ATOM   3525  HA  GLU A 221      86.040 102.290  68.530  1.00  0.00           H
ATOM   3526  CB  GLU A 221      84.930 103.110  70.200  1.00  0.00           C
ATOM   3527  HB1 GLU A 221      84.530 103.990  69.690  1.00  0.00           H
ATOM   3528  HB2 GLU A 221      85.940 103.310  70.580  1.00  0.00           H
ATOM   3529  CG  GLU A 221      84.020 102.780  71.380  1.00  0.00           C
ATOM   3530  HG1 GLU A 221      84.500 102.050  72.040  1.00  0.00           H
ATOM   3531  HG2 GLU A 221      83.120 102.380  70.920  1.00  0.00           H
ATOM   3532  CD  GLU A 221      83.660 104.030  72.180  1.00  0.00           C
ATOM   3533  OE1 GLU A 221      84.500 104.920  72.440  1.00  0.00           O
ATOM   3534  OE2 GLU A 221      82.490 104.110  72.620  1.00  0.00           O
ATOM   3535  C   GLU A 221      85.650 100.730  69.790  1.00  0.00           C
ATOM   3536  O   GLU A 221      85.070  99.660  69.620  1.00  0.00           O
ATOM   3537  N   VAL A 222      86.730 100.760  70.570  1.00  0.00           N
ATOM   3538  H   VAL A 222      87.160 101.660  70.730  1.00  0.00           H
ATOM   3539  CA  VAL A 222      87.140  99.740  71.510  1.00  0.00           C
ATOM   3540  HA  VAL A 222      86.410  98.930  71.450  1.00  0.00           H
ATOM   3541  CB  VAL A 222      88.510  99.280  71.010  1.00  0.00           C
ATOM   3542  HB  VAL A 222      89.150 100.150  70.920  1.00  0.00           H
ATOM   3543  CG1 VAL A 222      89.140  98.280  71.980  1.00  0.00           C
ATOM   3544 1HG1 VAL A 222      90.110  97.900  71.660  1.00  0.00           H
ATOM   3545 2HG1 VAL A 222      89.520  98.820  72.850  1.00  0.00           H
ATOM   3546 3HG1 VAL A 222      88.560  97.440  72.350  1.00  0.00           H
ATOM   3547  CG2 VAL A 222      88.380  98.690  69.600  1.00  0.00           C
ATOM   3548 1HG2 VAL A 222      89.420  98.640  69.300  1.00  0.00           H
ATOM   3549 2HG2 VAL A 222      87.900  97.710  69.510  1.00  0.00           H
ATOM   3550 3HG2 VAL A 222      87.890  99.320  68.860  1.00  0.00           H
ATOM   3551  C   VAL A 222      87.160 100.280  72.930  1.00  0.00           C
ATOM   3552  O   VAL A 222      87.500 101.440  73.170  1.00  0.00           O
ATOM   3553  N   ASP A 223      86.800  99.390  73.850  1.00  0.00           N
ATOM   3554  H   ASP A 223      86.520  98.460  73.570  1.00  0.00           H
ATOM   3555  CA  ASP A 223      86.780  99.640  75.280  1.00  0.00           C
ATOM   3556  HA  ASP A 223      87.270 100.600  75.430  1.00  0.00           H
ATOM   3557  CB  ASP A 223      85.370  99.570  75.850  1.00  0.00           C
ATOM   3558  HB1 ASP A 223      85.080  98.550  75.610  1.00  0.00           H
ATOM   3559  HB2 ASP A 223      84.780 100.340  75.350  1.00  0.00           H
ATOM   3560  CG  ASP A 223      85.410 100.030  77.300  1.00  0.00           C
ATOM   3561  OD1 ASP A 223      84.850  99.250  78.100  1.00  0.00           O
ATOM   3562  OD2 ASP A 223      85.940 101.120  77.610  1.00  0.00           O
ATOM   3563  C   ASP A 223      87.650  98.650  76.050  1.00  0.00           C
ATOM   3564  O   ASP A 223      87.720  97.470  75.700  1.00  0.00           O
ATOM   3565  N   ALA A 224      88.390  99.180  77.030  1.00  0.00           N
ATOM   3566  H   ALA A 224      88.030 100.020  77.440  1.00  0.00           H
ATOM   3567  CA  ALA A 224      89.360  98.480  77.860  1.00  0.00           C
ATOM   3568  HA  ALA A 224      89.140  97.420  77.890  1.00  0.00           H
ATOM   3569  CB  ALA A 224      90.720  98.580  77.180  1.00  0.00           C
ATOM   3570  HB1 ALA A 224      90.920  99.650  77.090  1.00  0.00           H
ATOM   3571  HB2 ALA A 224      91.400  98.050  77.850  1.00  0.00           H
ATOM   3572  HB3 ALA A 224      90.660  98.000  76.260  1.00  0.00           H
ATOM   3573  C   ALA A 224      89.400  98.990  79.290  1.00  0.00           C
ATOM   3574  O   ALA A 224      88.980 100.100  79.630  1.00  0.00           O
ATOM   3575  N   SER A 225      89.920  98.110  80.160  1.00  0.00           N
ATOM   3576  H   SER A 225      90.120  97.220  79.730  1.00  0.00           H
ATOM   3577  CA  SER A 225      90.380  98.410  81.500  1.00  0.00           C
ATOM   3578  HA  SER A 225      90.320  99.470  81.750  1.00  0.00           H
ATOM   3579  CB  SER A 225      89.480  97.830  82.580  1.00  0.00           C
ATOM   3580  HB1 SER A 225      89.930  97.970  83.560  1.00  0.00           H
ATOM   3581  HB2 SER A 225      89.380  96.790  82.270  1.00  0.00           H
ATOM   3582  OG  SER A 225      88.190  98.380  82.710  1.00  0.00           O
ATOM   3583  HG  SER A 225      87.730  98.180  81.890  1.00  0.00           H
ATOM   3584  C   SER A 225      91.820  97.960  81.680  1.00  0.00           C
ATOM   3585  O   SER A 225      92.320  97.100  80.960  1.00  0.00           O
ATOM   3586  N   THR A 226      92.510  98.630  82.620  1.00  0.00           N
ATOM   3587  H   THR A 226      92.030  99.440  82.960  1.00  0.00           H
ATOM   3588  CA  THR A 226      93.780  98.270  83.210  1.00  0.00           C
ATOM   3589  HA  THR A 226      94.040  97.280  82.840  1.00  0.00           H
ATOM   3590  CB  THR A 226      94.900  99.230  82.800  1.00  0.00           C
ATOM   3591  HB  THR A 226      94.810  99.160  81.720  1.00  0.00           H
ATOM   3592  CG2 THR A 226      94.830 100.670  83.300  1.00  0.00           C
ATOM   3593 1HG2 THR A 226      95.640 101.280  82.900  1.00  0.00           H
ATOM   3594 2HG2 THR A 226      93.910 101.160  82.970  1.00  0.00           H
ATOM   3595 3HG2 THR A 226      94.850 100.660  84.390  1.00  0.00           H
ATOM   3596  OG1 THR A 226      96.200  98.760  83.060  1.00  0.00           O
ATOM   3597  HG1 THR A 226      96.340  98.140  82.340  1.00  0.00           H
ATOM   3598  C   THR A 226      93.580  98.190  84.710  1.00  0.00           C
ATOM   3599  O   THR A 226      92.560  98.530  85.300  1.00  0.00           O
ATOM   3600  N   THR A 227      94.610  97.730  85.440  1.00  0.00           N
ATOM   3601  H   THR A 227      95.410  97.350  84.960  1.00  0.00           H
ATOM   3602  CA  THR A 227      94.730  97.900  86.870  1.00  0.00           C
ATOM   3603  HA  THR A 227      94.080  98.690  87.240  1.00  0.00           H
ATOM   3604  CB  THR A 227      94.540  96.570  87.590  1.00  0.00           C
ATOM   3605  HB  THR A 227      94.400  96.810  88.640  1.00  0.00           H
ATOM   3606  CG2 THR A 227      93.250  95.830  87.250  1.00  0.00           C
ATOM   3607 1HG2 THR A 227      93.130  95.740  86.170  1.00  0.00           H
ATOM   3608 2HG2 THR A 227      93.250  94.810  87.650  1.00  0.00           H
ATOM   3609 3HG2 THR A 227      92.370  96.380  87.610  1.00  0.00           H
ATOM   3610  OG1 THR A 227      95.630  95.690  87.430  1.00  0.00           O
ATOM   3611  HG1 THR A 227      95.350  94.870  87.840  1.00  0.00           H
ATOM   3612  C   THR A 227      96.100  98.460  87.240  1.00  0.00           C
ATOM   3613  O   THR A 227      97.090  98.400  86.510  1.00  0.00           O
ATOM   3614  N   THR A 228      96.080  99.000  88.460  1.00  0.00           N
ATOM   3615  H   THR A 228      95.220  99.060  88.990  1.00  0.00           H
ATOM   3616  CA  THR A 228      97.320  99.450  89.060  1.00  0.00           C
ATOM   3617  HA  THR A 228      97.890  99.990  88.300  1.00  0.00           H
ATOM   3618  CB  THR A 228      97.100 100.430  90.210  1.00  0.00           C
ATOM   3619  HB  THR A 228      98.010 101.010  90.370  1.00  0.00           H
ATOM   3620  CG2 THR A 228      96.080 101.550  89.980  1.00  0.00           C
ATOM   3621 1HG2 THR A 228      96.400 102.420  90.540  1.00  0.00           H
ATOM   3622 2HG2 THR A 228      95.940 101.730  88.920  1.00  0.00           H
ATOM   3623 3HG2 THR A 228      95.160 101.190  90.440  1.00  0.00           H
ATOM   3624  OG1 THR A 228      96.720  99.790  91.410  1.00  0.00           O
ATOM   3625  HG1 THR A 228      96.470 100.440  92.070  1.00  0.00           H
ATOM   3626  C   THR A 228      98.220  98.300  89.510  1.00  0.00           C
ATOM   3627  O   THR A 228      97.730  97.180  89.670  1.00  0.00           O
ATOM   3628  N   PRO A 229      99.420  98.670  89.950  1.00  0.00           N
ATOM   3629  CD  PRO A 229     100.150  99.810  89.440  1.00  0.00           C
ATOM   3630  HD1 PRO A 229      99.960 100.680  90.060  1.00  0.00           H
ATOM   3631  HD2 PRO A 229     100.020  99.870  88.360  1.00  0.00           H
ATOM   3632  CG  PRO A 229     101.610  99.360  89.470  1.00  0.00           C
ATOM   3633  HG1 PRO A 229     102.350 100.140  89.640  1.00  0.00           H
ATOM   3634  HG2 PRO A 229     101.850  98.660  88.670  1.00  0.00           H
ATOM   3635  CB  PRO A 229     101.660  98.420  90.680  1.00  0.00           C
ATOM   3636  HB1 PRO A 229     101.680  98.930  91.640  1.00  0.00           H
ATOM   3637  HB2 PRO A 229     102.470  97.710  90.580  1.00  0.00           H
ATOM   3638  CA  PRO A 229     100.290  97.740  90.630  1.00  0.00           C
ATOM   3639  HA  PRO A 229     100.290  96.840  90.010  1.00  0.00           H
ATOM   3640  C   PRO A 229      99.800  97.310  92.000  1.00  0.00           C
ATOM   3641  O   PRO A 229     100.350  96.320  92.480  1.00  0.00           O
ATOM   3642  N   SER A 230      98.720  97.930  92.490  1.00  0.00           N
ATOM   3643  H   SER A 230      98.350  98.690  91.940  1.00  0.00           H
ATOM   3644  CA  SER A 230      97.990  97.530  93.670  1.00  0.00           C
ATOM   3645  HA  SER A 230      98.670  97.060  94.380  1.00  0.00           H
ATOM   3646  CB  SER A 230      97.390  98.740  94.400  1.00  0.00           C
ATOM   3647  HB1 SER A 230      96.980  98.500  95.380  1.00  0.00           H
ATOM   3648  HB2 SER A 230      96.620  99.210  93.800  1.00  0.00           H
ATOM   3649  OG  SER A 230      98.440  99.670  94.530  1.00  0.00           O
ATOM   3650  HG  SER A 230      98.080 100.560  94.540  1.00  0.00           H
ATOM   3651  C   SER A 230      96.880  96.550  93.330  1.00  0.00           C
ATOM   3652  O   SER A 230      96.330  95.920  94.230  1.00  0.00           O
ATOM   3653  N   GLY A 231      96.440  96.470  92.070  1.00  0.00           N
ATOM   3654  H   GLY A 231      96.890  97.000  91.340  1.00  0.00           H
ATOM   3655  CA  GLY A 231      95.260  95.730  91.660  1.00  0.00           C
ATOM   3656  HA1 GLY A 231      94.980  95.080  92.480  1.00  0.00           H
ATOM   3657  HA2 GLY A 231      95.490  95.100  90.800  1.00  0.00           H
ATOM   3658  C   GLY A 231      94.020  96.570  91.400  1.00  0.00           C
ATOM   3659  O   GLY A 231      93.000  96.050  90.940  1.00  0.00           O
ATOM   3660  N   GLU A 232      94.030  97.840  91.820  1.00  0.00           N
ATOM   3661  H   GLU A 232      94.860  98.170  92.290  1.00  0.00           H
ATOM   3662  CA  GLU A 232      92.960  98.820  91.720  1.00  0.00           C
ATOM   3663  HA  GLU A 232      92.010  98.420  92.060  1.00  0.00           H
ATOM   3664  CB  GLU A 232      93.270  99.910  92.750  1.00  0.00           C
ATOM   3665  HB1 GLU A 232      94.280 100.240  92.520  1.00  0.00           H
ATOM   3666  HB2 GLU A 232      93.340  99.520  93.770  1.00  0.00           H
ATOM   3667  CG  GLU A 232      92.360 101.140  92.730  1.00  0.00           C
ATOM   3668  HG1 GLU A 232      92.150 101.480  91.720  1.00  0.00           H
ATOM   3669  HG2 GLU A 232      92.890 101.910  93.290  1.00  0.00           H
ATOM   3670  CD  GLU A 232      91.040 100.750  93.390  1.00  0.00           C
ATOM   3671  OE1 GLU A 232      90.350  99.880  92.820  1.00  0.00           O
ATOM   3672  OE2 GLU A 232      90.780 101.130  94.550  1.00  0.00           O
ATOM   3673  C   GLU A 232      92.690  99.370  90.330  1.00  0.00           C
ATOM   3674  O   GLU A 232      93.520  99.680  89.480  1.00  0.00           O
ATOM   3675  N   ALA A 233      91.410  99.600  90.030  1.00  0.00           N
ATOM   3676  H   ALA A 233      90.660  99.650  90.700  1.00  0.00           H
ATOM   3677  CA  ALA A 233      90.960  99.530  88.650  1.00  0.00           C
ATOM   3678  HA  ALA A 233      91.670  99.000  88.010  1.00  0.00           H
ATOM   3679  CB  ALA A 233      89.680  98.700  88.570  1.00  0.00           C
ATOM   3680  HB1 ALA A 233      88.860  99.170  89.130  1.00  0.00           H
ATOM   3681  HB2 ALA A 233      89.340  98.720  87.540  1.00  0.00           H
ATOM   3682  HB3 ALA A 233      89.790  97.670  88.910  1.00  0.00           H
ATOM   3683  C   ALA A 233      90.840 100.880  87.970  1.00  0.00           C
ATOM   3684  O   ALA A 233      90.510 101.880  88.610  1.00  0.00           O
ATOM   3685  N   LEU A 234      91.150 100.910  86.670  1.00  0.00           N
ATOM   3686  H   LEU A 234      91.370 100.040  86.190  1.00  0.00           H
ATOM   3687  CA  LEU A 234      91.390 102.110  85.900  1.00  0.00           C
ATOM   3688  HA  LEU A 234      90.810 102.940  86.280  1.00  0.00           H
ATOM   3689  CB  LEU A 234      92.870 102.420  86.100  1.00  0.00           C
ATOM   3690  HB1 LEU A 234      93.390 101.470  85.930  1.00  0.00           H
ATOM   3691  HB2 LEU A 234      92.860 102.640  87.170  1.00  0.00           H
ATOM   3692  CG  LEU A 234      93.460 103.570  85.290  1.00  0.00           C
ATOM   3693  HG  LEU A 234      93.520 103.350  84.220  1.00  0.00           H
ATOM   3694  CD1 LEU A 234      92.800 104.930  85.500  1.00  0.00           C
ATOM   3695 1HD1 LEU A 234      92.340 105.080  86.470  1.00  0.00           H
ATOM   3696 2HD1 LEU A 234      93.370 105.820  85.230  1.00  0.00           H
ATOM   3697 3HD1 LEU A 234      92.000 104.950  84.760  1.00  0.00           H
ATOM   3698  CD2 LEU A 234      94.860 103.730  85.880  1.00  0.00           C
ATOM   3699 1HD2 LEU A 234      94.770 103.950  86.950  1.00  0.00           H
ATOM   3700 2HD2 LEU A 234      95.470 102.860  85.640  1.00  0.00           H
ATOM   3701 3HD2 LEU A 234      95.400 104.570  85.440  1.00  0.00           H
ATOM   3702  C   LEU A 234      90.960 101.910  84.450  1.00  0.00           C
ATOM   3703  O   LEU A 234      91.340 100.960  83.770  1.00  0.00           O
ATOM   3704  N   ALA A 235      90.080 102.830  84.040  1.00  0.00           N
ATOM   3705  H   ALA A 235      89.700 103.510  84.680  1.00  0.00           H
ATOM   3706  CA  ALA A 235      89.640 102.880  82.660  1.00  0.00           C
ATOM   3707  HA  ALA A 235      89.780 101.870  82.260  1.00  0.00           H
ATOM   3708  CB  ALA A 235      88.150 103.120  82.480  1.00  0.00           C
ATOM   3709  HB1 ALA A 235      87.860 104.010  83.040  1.00  0.00           H
ATOM   3710  HB2 ALA A 235      87.910 103.490  81.480  1.00  0.00           H
ATOM   3711  HB3 ALA A 235      87.580 102.220  82.740  1.00  0.00           H
ATOM   3712  C   ALA A 235      90.490 103.770  81.760  1.00  0.00           C
ATOM   3713  O   ALA A 235      90.880 104.870  82.140  1.00  0.00           O
ATOM   3714  N   LEU A 236      90.680 103.250  80.540  1.00  0.00           N
ATOM   3715  H   LEU A 236      90.170 102.410  80.290  1.00  0.00           H
ATOM   3716  CA  LEU A 236      91.370 103.790  79.380  1.00  0.00           C
ATOM   3717  HA  LEU A 236      91.300 104.870  79.290  1.00  0.00           H
ATOM   3718  CB  LEU A 236      92.880 103.550  79.510  1.00  0.00           C
ATOM   3719  HB1 LEU A 236      93.290 104.400  80.060  1.00  0.00           H
ATOM   3720  HB2 LEU A 236      93.420 103.530  78.570  1.00  0.00           H
ATOM   3721  CG  LEU A 236      93.370 102.270  80.180  1.00  0.00           C
ATOM   3722  HG  LEU A 236      93.160 102.260  81.250  1.00  0.00           H
ATOM   3723  CD1 LEU A 236      92.910 100.990  79.500  1.00  0.00           C
ATOM   3724 1HD1 LEU A 236      93.510 100.150  79.830  1.00  0.00           H
ATOM   3725 2HD1 LEU A 236      91.860 100.770  79.700  1.00  0.00           H
ATOM   3726 3HD1 LEU A 236      93.040 101.120  78.420  1.00  0.00           H
ATOM   3727  CD2 LEU A 236      94.880 102.100  80.090  1.00  0.00           C
ATOM   3728 1HD2 LEU A 236      95.120 101.160  80.600  1.00  0.00           H
ATOM   3729 2HD2 LEU A 236      95.340 102.160  79.110  1.00  0.00           H
ATOM   3730 3HD2 LEU A 236      95.370 102.880  80.670  1.00  0.00           H
ATOM   3731  C   LEU A 236      90.830 103.210  78.080  1.00  0.00           C
ATOM   3732  O   LEU A 236      90.010 102.300  78.030  1.00  0.00           O
ATOM   3733  N   GLN A 237      91.340 103.720  76.960  1.00  0.00           N
ATOM   3734  H   GLN A 237      91.930 104.530  77.060  1.00  0.00           H
ATOM   3735  CA  GLN A 237      90.980 103.240  75.640  1.00  0.00           C
ATOM   3736  HA  GLN A 237      90.550 102.240  75.650  1.00  0.00           H
ATOM   3737  CB  GLN A 237      90.010 104.110  74.850  1.00  0.00           C
ATOM   3738  HB1 GLN A 237      89.850 103.700  73.850  1.00  0.00           H
ATOM   3739  HB2 GLN A 237      90.510 105.080  74.870  1.00  0.00           H
ATOM   3740  CG  GLN A 237      88.620 104.110  75.480  1.00  0.00           C
ATOM   3741  HG1 GLN A 237      88.700 104.460  76.510  1.00  0.00           H
ATOM   3742  HG2 GLN A 237      88.200 103.110  75.580  1.00  0.00           H
ATOM   3743  CD  GLN A 237      87.750 104.940  74.560  1.00  0.00           C
ATOM   3744  OE1 GLN A 237      87.650 106.150  74.740  1.00  0.00           O
ATOM   3745  NE2 GLN A 237      86.920 104.220  73.800  1.00  0.00           N
ATOM   3746 1HE2 GLN A 237      86.930 103.210  73.680  1.00  0.00           H
ATOM   3747 2HE2 GLN A 237      86.140 104.700  73.390  1.00  0.00           H
ATOM   3748  C   GLN A 237      92.240 103.120  74.790  1.00  0.00           C
ATOM   3749  O   GLN A 237      93.150 103.950  74.760  1.00  0.00           O
ATOM   3750  N   VAL A 238      92.360 102.010  74.060  1.00  0.00           N
ATOM   3751  H   VAL A 238      91.560 101.410  73.900  1.00  0.00           H
ATOM   3752  CA  VAL A 238      93.440 101.640  73.170  1.00  0.00           C
ATOM   3753  HA  VAL A 238      94.020 102.500  72.840  1.00  0.00           H
ATOM   3754  CB  VAL A 238      94.460 100.620  73.680  1.00  0.00           C
ATOM   3755  HB  VAL A 238      95.070 100.350  72.820  1.00  0.00           H
ATOM   3756  CG1 VAL A 238      95.450 101.250  74.650  1.00  0.00           C
ATOM   3757 1HG1 VAL A 238      94.920 101.740  75.470  1.00  0.00           H
ATOM   3758 2HG1 VAL A 238      96.080 100.520  75.150  1.00  0.00           H
ATOM   3759 3HG1 VAL A 238      96.080 101.910  74.050  1.00  0.00           H
ATOM   3760  CG2 VAL A 238      93.780  99.430  74.350  1.00  0.00           C
ATOM   3761 1HG2 VAL A 238      94.520  98.650  74.530  1.00  0.00           H
ATOM   3762 2HG2 VAL A 238      93.320  99.760  75.290  1.00  0.00           H
ATOM   3763 3HG2 VAL A 238      93.030  99.080  73.650  1.00  0.00           H
ATOM   3764  C   VAL A 238      92.830 101.130  71.870  1.00  0.00           C
ATOM   3765  O   VAL A 238      91.770 100.500  71.890  1.00  0.00           O
ATOM   3766  N   THR A 239      93.490 101.420  70.750  1.00  0.00           N
ATOM   3767  H   THR A 239      94.340 101.940  70.880  1.00  0.00           H
ATOM   3768  CA  THR A 239      93.000 101.040  69.430  1.00  0.00           C
ATOM   3769  HA  THR A 239      92.590 100.040  69.570  1.00  0.00           H
ATOM   3770  CB  THR A 239      91.920 101.990  68.940  1.00  0.00           C
ATOM   3771  HB  THR A 239      91.350 102.150  69.850  1.00  0.00           H
ATOM   3772  CG2 THR A 239      92.350 103.330  68.340  1.00  0.00           C
ATOM   3773 1HG2 THR A 239      92.660 103.260  67.300  1.00  0.00           H
ATOM   3774 2HG2 THR A 239      91.610 104.120  68.430  1.00  0.00           H
ATOM   3775 3HG2 THR A 239      93.220 103.640  68.910  1.00  0.00           H
ATOM   3776  OG1 THR A 239      91.180 101.320  67.950  1.00  0.00           O
ATOM   3777  HG1 THR A 239      90.260 101.570  68.080  1.00  0.00           H
ATOM   3778  C   THR A 239      94.140 100.920  68.420  1.00  0.00           C
ATOM   3779  O   THR A 239      95.110 101.670  68.450  1.00  0.00           O
ATOM   3780  N   HIE A 240      94.120  99.890  67.570  1.00  0.00           N
ATOM   3781  H   HIE A 240      93.210  99.490  67.390  1.00  0.00           H
ATOM   3782  CA  HIE A 240      95.050  99.600  66.500  1.00  0.00           C
ATOM   3783  HA  HIE A 240      95.690 100.490  66.530  1.00  0.00           H
ATOM   3784  CB  HIE A 240      95.770  98.270  66.650  1.00  0.00           C
ATOM   3785  HB1 HIE A 240      96.190  97.890  65.720  1.00  0.00           H
ATOM   3786  HB2 HIE A 240      95.000  97.550  66.920  1.00  0.00           H
ATOM   3787  CG  HIE A 240      96.970  98.150  67.550  1.00  0.00           C
ATOM   3788  ND1 HIE A 240      98.030  99.040  67.700  1.00  0.00           N
ATOM   3789  CE1 HIE A 240      98.990  98.330  68.300  1.00  0.00           C
ATOM   3790  HE1 HIE A 240      99.890  98.710  68.750  1.00  0.00           H
ATOM   3791  NE2 HIE A 240      98.590  97.070  68.520  1.00  0.00           N
ATOM   3792  HE2 HIE A 240      99.080  96.400  69.090  1.00  0.00           H
ATOM   3793  CD2 HIE A 240      97.320  96.910  68.010  1.00  0.00           C
ATOM   3794  HD2 HIE A 240      96.790  95.960  68.060  1.00  0.00           H
ATOM   3795  C   HIE A 240      94.320  99.640  65.160  1.00  0.00           C
ATOM   3796  O   HIE A 240      93.600  98.680  64.930  1.00  0.00           O
ATOM   3797  N   GLN A 241      94.290 100.750  64.420  1.00  0.00           N
ATOM   3798  H   GLN A 241      94.710 101.650  64.650  1.00  0.00           H
ATOM   3799  CA  GLN A 241      93.560 100.800  63.170  1.00  0.00           C
ATOM   3800  HA  GLN A 241      93.190  99.820  62.890  1.00  0.00           H
ATOM   3801  CB  GLN A 241      92.390 101.750  63.410  1.00  0.00           C
ATOM   3802  HB1 GLN A 241      91.780 101.720  62.510  1.00  0.00           H
ATOM   3803  HB2 GLN A 241      92.860 102.730  63.530  1.00  0.00           H
ATOM   3804  CG  GLN A 241      91.520 101.500  64.640  1.00  0.00           C
ATOM   3805  HG1 GLN A 241      90.920 102.390  64.810  1.00  0.00           H
ATOM   3806  HG2 GLN A 241      92.120 101.250  65.520  1.00  0.00           H
ATOM   3807  CD  GLN A 241      90.500 100.390  64.460  1.00  0.00           C
ATOM   3808  OE1 GLN A 241      90.240  99.800  63.420  1.00  0.00           O
ATOM   3809  NE2 GLN A 241      89.880 100.170  65.620  1.00  0.00           N
ATOM   3810 1HE2 GLN A 241      90.320 100.630  66.400  1.00  0.00           H
ATOM   3811 2HE2 GLN A 241      89.090  99.540  65.750  1.00  0.00           H
ATOM   3812  C   GLN A 241      94.380 101.250  61.970  1.00  0.00           C
ATOM   3813  O   GLN A 241      95.590 101.460  61.980  1.00  0.00           O
ATOM   3814  N   ASN A 242      93.750 101.240  60.790  1.00  0.00           N
ATOM   3815  H   ASN A 242      92.780 100.980  60.790  1.00  0.00           H
ATOM   3816  CA  ASN A 242      94.400 101.590  59.540  1.00  0.00           C
ATOM   3817  HA  ASN A 242      95.230 100.890  59.400  1.00  0.00           H
ATOM   3818  CB  ASN A 242      93.380 101.340  58.440  1.00  0.00           C
ATOM   3819  HB1 ASN A 242      92.540 102.030  58.500  1.00  0.00           H
ATOM   3820  HB2 ASN A 242      93.090 100.290  58.490  1.00  0.00           H
ATOM   3821  CG  ASN A 242      93.900 101.450  57.010  1.00  0.00           C
ATOM   3822  OD1 ASN A 242      95.070 101.710  56.770  1.00  0.00           O
ATOM   3823  ND2 ASN A 242      93.000 101.160  56.060  1.00  0.00           N
ATOM   3824 1HD2 ASN A 242      92.060 100.890  56.290  1.00  0.00           H
ATOM   3825 2HD2 ASN A 242      93.170 101.230  55.070  1.00  0.00           H
ATOM   3826  C   ASN A 242      94.830 103.050  59.570  1.00  0.00           C
ATOM   3827  O   ASN A 242      94.230 103.850  60.290  1.00  0.00           O
ATOM   3828  N   ASP A 243      95.930 103.370  58.890  1.00  0.00           N
ATOM   3829  H   ASP A 243      96.300 102.680  58.260  1.00  0.00           H
ATOM   3830  CA  ASP A 243      96.620 104.640  58.760  1.00  0.00           C
ATOM   3831  HA  ASP A 243      96.640 105.070  59.760  1.00  0.00           H
ATOM   3832  CB  ASP A 243      98.000 104.290  58.210  1.00  0.00           C
ATOM   3833  HB1 ASP A 243      97.990 104.200  57.120  1.00  0.00           H
ATOM   3834  HB2 ASP A 243      98.520 103.440  58.640  1.00  0.00           H
ATOM   3835  CG  ASP A 243      99.010 105.410  58.410  1.00  0.00           C
ATOM   3836  OD1 ASP A 243      99.640 105.910  57.460  1.00  0.00           O
ATOM   3837  OD2 ASP A 243      99.210 105.780  59.590  1.00  0.00           O
ATOM   3838  C   ASP A 243      96.110 105.690  57.790  1.00  0.00           C
ATOM   3839  O   ASP A 243      96.430 106.870  57.890  1.00  0.00           O
ATOM   3840  N   LYS A 244      95.200 105.320  56.880  1.00  0.00           N
ATOM   3841  H   LYS A 244      94.810 104.390  56.860  1.00  0.00           H
ATOM   3842  CA  LYS A 244      94.490 106.200  55.970  1.00  0.00           C
ATOM   3843  HA  LYS A 244      95.150 107.050  55.860  1.00  0.00           H
ATOM   3844  CB  LYS A 244      94.320 105.320  54.730  1.00  0.00           C
ATOM   3845  HB1 LYS A 244      93.520 104.620  54.930  1.00  0.00           H
ATOM   3846  HB2 LYS A 244      95.200 104.690  54.570  1.00  0.00           H
ATOM   3847  CG  LYS A 244      93.820 106.200  53.590  1.00  0.00           C
ATOM   3848  HG1 LYS A 244      92.810 106.550  53.800  1.00  0.00           H
ATOM   3849  HG2 LYS A 244      93.750 105.500  52.750  1.00  0.00           H
ATOM   3850  CD  LYS A 244      94.710 107.360  53.180  1.00  0.00           C
ATOM   3851  HD1 LYS A 244      94.680 108.200  53.880  1.00  0.00           H
ATOM   3852  HD2 LYS A 244      94.230 107.830  52.320  1.00  0.00           H
ATOM   3853  CE  LYS A 244      96.090 106.820  52.800  1.00  0.00           C
ATOM   3854  HE1 LYS A 244      95.880 106.290  51.870  1.00  0.00           H
ATOM   3855  HE2 LYS A 244      96.400 106.090  53.540  1.00  0.00           H
ATOM   3856  NZ  LYS A 244      97.050 107.910  52.620  1.00  0.00           N
ATOM   3857  HZ1 LYS A 244      98.010 107.580  52.550  1.00  0.00           H
ATOM   3858  HZ2 LYS A 244      96.820 108.480  51.820  1.00  0.00           H
ATOM   3859  HZ3 LYS A 244      97.110 108.440  53.480  1.00  0.00           H
ATOM   3860  C   LYS A 244      93.190 106.840  56.440  1.00  0.00           C
ATOM   3861  O   LYS A 244      93.140 108.070  56.440  1.00  0.00           O
ATOM   3862  N   PRO A 245      92.190 106.120  56.950  1.00  0.00           N
ATOM   3863  CD  PRO A 245      92.240 104.690  57.170  1.00  0.00           C
ATOM   3864  HD1 PRO A 245      93.170 104.460  57.700  1.00  0.00           H
ATOM   3865  HD2 PRO A 245      92.170 104.060  56.280  1.00  0.00           H
ATOM   3866  CG  PRO A 245      91.030 104.330  58.030  1.00  0.00           C
ATOM   3867  HG1 PRO A 245      91.190 104.410  59.100  1.00  0.00           H
ATOM   3868  HG2 PRO A 245      90.540 103.400  57.750  1.00  0.00           H
ATOM   3869  CB  PRO A 245      90.070 105.470  57.690  1.00  0.00           C
ATOM   3870  HB1 PRO A 245      89.350 105.680  58.480  1.00  0.00           H
ATOM   3871  HB2 PRO A 245      89.580 105.320  56.720  1.00  0.00           H
ATOM   3872  CA  PRO A 245      90.980 106.680  57.500  1.00  0.00           C
ATOM   3873  HA  PRO A 245      90.440 107.320  56.800  1.00  0.00           H
ATOM   3874  C   PRO A 245      91.260 107.410  58.810  1.00  0.00           C
ATOM   3875  O   PRO A 245      92.240 107.160  59.510  1.00  0.00           O
ATOM   3876  N   PHE A 246      90.310 108.260  59.210  1.00  0.00           N
ATOM   3877  H   PHE A 246      89.620 108.520  58.520  1.00  0.00           H
ATOM   3878  CA  PHE A 246      90.430 109.110  60.380  1.00  0.00           C
ATOM   3879  HA  PHE A 246      91.490 109.180  60.630  1.00  0.00           H
ATOM   3880  CB  PHE A 246      89.970 110.550  60.150  1.00  0.00           C
ATOM   3881  HB1 PHE A 246      90.470 111.090  59.340  1.00  0.00           H
ATOM   3882  HB2 PHE A 246      90.360 111.190  60.940  1.00  0.00           H
ATOM   3883  CG  PHE A 246      88.500 110.710  59.850  1.00  0.00           C
ATOM   3884  CD1 PHE A 246      87.530 110.670  60.860  1.00  0.00           C
ATOM   3885  HD1 PHE A 246      87.910 110.470  61.850  1.00  0.00           H
ATOM   3886  CE1 PHE A 246      86.180 110.950  60.600  1.00  0.00           C
ATOM   3887  HE1 PHE A 246      85.490 110.890  61.430  1.00  0.00           H
ATOM   3888  CZ  PHE A 246      85.700 111.020  59.290  1.00  0.00           C
ATOM   3889  HZ  PHE A 246      84.640 111.060  59.080  1.00  0.00           H
ATOM   3890  CE2 PHE A 246      86.660 111.010  58.270  1.00  0.00           C
ATOM   3891  HE2 PHE A 246      86.420 111.020  57.210  1.00  0.00           H
ATOM   3892  CD2 PHE A 246      88.020 110.890  58.550  1.00  0.00           C
ATOM   3893  HD2 PHE A 246      88.740 110.740  57.750  1.00  0.00           H
ATOM   3894  C   PHE A 246      89.730 108.520  61.590  1.00  0.00           C
ATOM   3895  O   PHE A 246      90.320 108.530  62.670  1.00  0.00           O
ATOM   3896  N   ARG A 247      88.600 107.830  61.400  1.00  0.00           N
ATOM   3897  H   ARG A 247      88.200 107.960  60.480  1.00  0.00           H
ATOM   3898  CA  ARG A 247      87.990 106.830  62.240  1.00  0.00           C
ATOM   3899  HA  ARG A 247      88.610 106.750  63.140  1.00  0.00           H
ATOM   3900  CB  ARG A 247      86.660 107.420  62.720  1.00  0.00           C
ATOM   3901  HB1 ARG A 247      86.850 108.420  63.110  1.00  0.00           H
ATOM   3902  HB2 ARG A 247      86.370 106.790  63.560  1.00  0.00           H
ATOM   3903  CG  ARG A 247      85.540 107.630  61.710  1.00  0.00           C
ATOM   3904  HG1 ARG A 247      85.260 106.640  61.340  1.00  0.00           H
ATOM   3905  HG2 ARG A 247      85.830 108.230  60.840  1.00  0.00           H
ATOM   3906  CD  ARG A 247      84.400 108.250  62.510  1.00  0.00           C
ATOM   3907  HD1 ARG A 247      84.800 109.240  62.730  1.00  0.00           H
ATOM   3908  HD2 ARG A 247      84.240 107.720  63.450  1.00  0.00           H
ATOM   3909  NE  ARG A 247      83.110 108.310  61.830  1.00  0.00           N
ATOM   3910  HE  ARG A 247      82.820 109.190  61.440  1.00  0.00           H
ATOM   3911  CZ  ARG A 247      82.190 107.330  61.800  1.00  0.00           C
ATOM   3912  NH1 ARG A 247      82.360 106.130  62.370  1.00  0.00           N
ATOM   3913 1HH1 ARG A 247      83.190 105.880  62.890  1.00  0.00           H
ATOM   3914 2HH1 ARG A 247      81.670 105.410  62.220  1.00  0.00           H
ATOM   3915  NH2 ARG A 247      81.020 107.570  61.200  1.00  0.00           N
ATOM   3916 1HH2 ARG A 247      80.800 108.460  60.760  1.00  0.00           H
ATOM   3917 2HH2 ARG A 247      80.310 106.860  61.320  1.00  0.00           H
ATOM   3918  C   ARG A 247      87.880 105.480  61.540  1.00  0.00           C
ATOM   3919  O   ARG A 247      87.740 105.480  60.320  1.00  0.00           O
ATOM   3920  N   PRO A 248      87.660 104.340  62.200  1.00  0.00           N
ATOM   3921  CD  PRO A 248      87.810 104.120  63.630  1.00  0.00           C
ATOM   3922  HD1 PRO A 248      87.190 104.840  64.160  1.00  0.00           H
ATOM   3923  HD2 PRO A 248      88.890 104.130  63.760  1.00  0.00           H
ATOM   3924  CG  PRO A 248      87.240 102.730  63.910  1.00  0.00           C
ATOM   3925  HG1 PRO A 248      86.210 102.670  64.240  1.00  0.00           H
ATOM   3926  HG2 PRO A 248      87.910 102.250  64.630  1.00  0.00           H
ATOM   3927  CB  PRO A 248      87.320 101.990  62.580  1.00  0.00           C
ATOM   3928  HB1 PRO A 248      86.460 101.320  62.600  1.00  0.00           H
ATOM   3929  HB2 PRO A 248      88.330 101.590  62.530  1.00  0.00           H
ATOM   3930  CA  PRO A 248      87.160 103.140  61.580  1.00  0.00           C
ATOM   3931  HA  PRO A 248      87.820 102.770  60.790  1.00  0.00           H
ATOM   3932  C   PRO A 248      85.760 103.260  61.000  1.00  0.00           C
ATOM   3933  O   PRO A 248      84.860 103.870  61.570  1.00  0.00           O
ATOM   3934  N   VAL A 249      85.600 102.660  59.820  1.00  0.00           N
ATOM   3935  H   VAL A 249      86.420 102.130  59.530  1.00  0.00           H
ATOM   3936  CA  VAL A 249      84.590 102.930  58.810  1.00  0.00           C
ATOM   3937  HA  VAL A 249      84.010 103.790  59.160  1.00  0.00           H
ATOM   3938  CB  VAL A 249      85.090 103.420  57.450  1.00  0.00           C
ATOM   3939  HB  VAL A 249      84.230 103.730  56.870  1.00  0.00           H
ATOM   3940  CG1 VAL A 249      85.900 104.690  57.710  1.00  0.00           C
ATOM   3941 1HG1 VAL A 249      86.340 104.970  56.750  1.00  0.00           H
ATOM   3942 2HG1 VAL A 249      85.340 105.470  58.220  1.00  0.00           H
ATOM   3943 3HG1 VAL A 249      86.770 104.470  58.330  1.00  0.00           H
ATOM   3944  CG2 VAL A 249      85.970 102.430  56.690  1.00  0.00           C
ATOM   3945 1HG2 VAL A 249      85.400 101.540  56.430  1.00  0.00           H
ATOM   3946 2HG2 VAL A 249      86.070 102.820  55.680  1.00  0.00           H
ATOM   3947 3HG2 VAL A 249      86.880 102.250  57.260  1.00  0.00           H
ATOM   3948  C   VAL A 249      83.570 101.830  58.600  1.00  0.00           C
ATOM   3949  O   VAL A 249      82.500 102.000  58.030  1.00  0.00           O
ATOM   3950  N   ASN A 250      83.840 100.640  59.150  1.00  0.00           N
ATOM   3951  H   ASN A 250      84.680 100.630  59.710  1.00  0.00           H
ATOM   3952  CA  ASN A 250      83.050  99.430  59.030  1.00  0.00           C
ATOM   3953  HA  ASN A 250      82.000  99.640  58.820  1.00  0.00           H
ATOM   3954  CB  ASN A 250      83.530  98.560  57.870  1.00  0.00           C
ATOM   3955  HB1 ASN A 250      84.580  98.290  58.020  1.00  0.00           H
ATOM   3956  HB2 ASN A 250      83.590  99.270  57.050  1.00  0.00           H
ATOM   3957  CG  ASN A 250      82.560  97.490  57.380  1.00  0.00           C
ATOM   3958  OD1 ASN A 250      82.730  96.340  57.760  1.00  0.00           O
ATOM   3959  ND2 ASN A 250      81.770  97.810  56.350  1.00  0.00           N
ATOM   3960 1HD2 ASN A 250      81.650  98.750  56.010  1.00  0.00           H
ATOM   3961 2HD2 ASN A 250      81.140  97.110  55.990  1.00  0.00           H
ATOM   3962  C   ASN A 250      83.150  98.600  60.300  1.00  0.00           C
ATOM   3963  O   ASN A 250      84.200  98.620  60.940  1.00  0.00           O
ATOM   3964  N   LYS A 251      82.050  97.940  60.690  1.00  0.00           N
ATOM   3965  H   LYS A 251      81.240  98.040  60.100  1.00  0.00           H
ATOM   3966  CA  LYS A 251      81.980  97.100  61.870  1.00  0.00           C
ATOM   3967  HA  LYS A 251      82.100  97.800  62.710  1.00  0.00           H
ATOM   3968  CB  LYS A 251      80.540  96.580  61.970  1.00  0.00           C
ATOM   3969  HB1 LYS A 251      79.810  97.380  61.910  1.00  0.00           H
ATOM   3970  HB2 LYS A 251      80.310  96.170  62.950  1.00  0.00           H
ATOM   3971  CG  LYS A 251      80.240  95.480  60.960  1.00  0.00           C
ATOM   3972  HG1 LYS A 251      80.700  94.530  61.250  1.00  0.00           H
ATOM   3973  HG2 LYS A 251      80.670  95.730  59.990  1.00  0.00           H
ATOM   3974  CD  LYS A 251      78.720  95.340  60.860  1.00  0.00           C
ATOM   3975  HD1 LYS A 251      78.270  96.320  60.690  1.00  0.00           H
ATOM   3976  HD2 LYS A 251      78.290  95.030  61.810  1.00  0.00           H
ATOM   3977  CE  LYS A 251      78.260  94.390  59.760  1.00  0.00           C
ATOM   3978  HE1 LYS A 251      77.180  94.320  59.840  1.00  0.00           H
ATOM   3979  HE2 LYS A 251      78.660  93.390  59.920  1.00  0.00           H
ATOM   3980  NZ  LYS A 251      78.730  94.830  58.440  1.00  0.00           N
ATOM   3981  HZ1 LYS A 251      78.650  95.810  58.230  1.00  0.00           H
ATOM   3982  HZ2 LYS A 251      79.690  94.500  58.370  1.00  0.00           H
ATOM   3983  HZ3 LYS A 251      78.200  94.300  57.770  1.00  0.00           H
ATOM   3984  C   LYS A 251      83.100  96.100  62.080  1.00  0.00           C
ATOM   3985  O   LYS A 251      83.530  95.800  63.190  1.00  0.00           O
ATOM   3986  N   GLU A 252      83.660  95.630  60.970  1.00  0.00           N
ATOM   3987  H   GLU A 252      83.520  96.090  60.080  1.00  0.00           H
ATOM   3988  CA  GLU A 252      84.810  94.750  60.860  1.00  0.00           C
ATOM   3989  HA  GLU A 252      84.540  93.750  61.190  1.00  0.00           H
ATOM   3990  CB  GLU A 252      85.190  94.620  59.390  1.00  0.00           C
ATOM   3991  HB1 GLU A 252      85.330  95.640  59.010  1.00  0.00           H
ATOM   3992  HB2 GLU A 252      84.320  94.210  58.880  1.00  0.00           H
ATOM   3993  CG  GLU A 252      86.500  93.890  59.150  1.00  0.00           C
ATOM   3994  HG1 GLU A 252      86.340  92.870  59.500  1.00  0.00           H
ATOM   3995  HG2 GLU A 252      87.330  94.260  59.750  1.00  0.00           H
ATOM   3996  CD  GLU A 252      86.640  93.780  57.640  1.00  0.00           C
ATOM   3997  OE1 GLU A 252      85.820  93.030  57.070  1.00  0.00           O
ATOM   3998  OE2 GLU A 252      87.660  94.270  57.110  1.00  0.00           O
ATOM   3999  C   GLU A 252      85.980  95.330  61.660  1.00  0.00           C
ATOM   4000  O   GLU A 252      86.620  94.590  62.410  1.00  0.00           O
ATOM   4001  N   GLN A 253      86.270  96.630  61.590  1.00  0.00           N
ATOM   4002  H   GLN A 253      85.620  97.300  61.210  1.00  0.00           H
ATOM   4003  CA  GLN A 253      87.590  97.130  61.930  1.00  0.00           C
ATOM   4004  HA  GLN A 253      88.220  96.330  61.560  1.00  0.00           H
ATOM   4005  CB  GLN A 253      87.840  98.400  61.130  1.00  0.00           C
ATOM   4006  HB1 GLN A 253      88.880  98.690  61.260  1.00  0.00           H
ATOM   4007  HB2 GLN A 253      87.210  99.250  61.390  1.00  0.00           H
ATOM   4008  CG  GLN A 253      87.560  98.200  59.640  1.00  0.00           C
ATOM   4009  HG1 GLN A 253      86.660  97.590  59.520  1.00  0.00           H
ATOM   4010  HG2 GLN A 253      88.350  97.560  59.270  1.00  0.00           H
ATOM   4011  CD  GLN A 253      87.430  99.450  58.780  1.00  0.00           C
ATOM   4012  OE1 GLN A 253      87.520 100.580  59.270  1.00  0.00           O
ATOM   4013  NE2 GLN A 253      87.140  99.280  57.490  1.00  0.00           N
ATOM   4014 1HE2 GLN A 253      86.880  98.350  57.190  1.00  0.00           H
ATOM   4015 2HE2 GLN A 253      87.350 100.080  56.910  1.00  0.00           H
ATOM   4016  C   GLN A 253      87.920  97.180  63.420  1.00  0.00           C
ATOM   4017  O   GLN A 253      89.060  96.900  63.790  1.00  0.00           O
ATOM   4018  N   THR A 254      86.950  97.440  64.300  1.00  0.00           N
ATOM   4019  H   THR A 254      86.010  97.480  63.930  1.00  0.00           H
ATOM   4020  CA  THR A 254      87.110  97.390  65.740  1.00  0.00           C
ATOM   4021  HA  THR A 254      88.000  97.890  66.110  1.00  0.00           H
ATOM   4022  CB  THR A 254      85.920  97.990  66.490  1.00  0.00           C
ATOM   4023  HB  THR A 254      85.980  97.860  67.570  1.00  0.00           H
ATOM   4024  CG2 THR A 254      85.800  99.470  66.130  1.00  0.00           C
ATOM   4025 1HG2 THR A 254      85.820  99.720  65.070  1.00  0.00           H
ATOM   4026 2HG2 THR A 254      84.920  99.940  66.560  1.00  0.00           H
ATOM   4027 3HG2 THR A 254      86.700  99.920  66.570  1.00  0.00           H
ATOM   4028  OG1 THR A 254      84.680  97.480  66.040  1.00  0.00           O
ATOM   4029  HG1 THR A 254      84.050  97.740  66.720  1.00  0.00           H
ATOM   4030  C   THR A 254      87.250  95.960  66.230  1.00  0.00           C
ATOM   4031  O   THR A 254      88.060  95.600  67.080  1.00  0.00           O
ATOM   4032  N   GLN A 255      86.390  95.070  65.720  1.00  0.00           N
ATOM   4033  H   GLN A 255      85.610  95.540  65.290  1.00  0.00           H
ATOM   4034  CA  GLN A 255      86.340  93.640  65.950  1.00  0.00           C
ATOM   4035  HA  GLN A 255      86.240  93.510  67.030  1.00  0.00           H
ATOM   4036  CB  GLN A 255      85.160  93.040  65.190  1.00  0.00           C
ATOM   4037  HB1 GLN A 255      85.260  91.960  65.230  1.00  0.00           H
ATOM   4038  HB2 GLN A 255      85.220  93.330  64.140  1.00  0.00           H
ATOM   4039  CG  GLN A 255      83.880  93.400  65.940  1.00  0.00           C
ATOM   4040  HG1 GLN A 255      83.750  94.480  65.990  1.00  0.00           H
ATOM   4041  HG2 GLN A 255      83.960  93.090  66.990  1.00  0.00           H
ATOM   4042  CD  GLN A 255      82.710  92.710  65.250  1.00  0.00           C
ATOM   4043  OE1 GLN A 255      82.410  91.560  65.560  1.00  0.00           O
ATOM   4044  NE2 GLN A 255      82.210  93.210  64.120  1.00  0.00           N
ATOM   4045 1HE2 GLN A 255      82.500  94.120  63.780  1.00  0.00           H
ATOM   4046 2HE2 GLN A 255      81.510  92.640  63.690  1.00  0.00           H
ATOM   4047  C   GLN A 255      87.590  92.960  65.420  1.00  0.00           C
ATOM   4048  O   GLN A 255      88.130  92.080  66.080  1.00  0.00           O
ATOM   4049  N   ALA A 256      88.190  93.440  64.320  1.00  0.00           N
ATOM   4050  H   ALA A 256      87.670  94.180  63.860  1.00  0.00           H
ATOM   4051  CA  ALA A 256      89.560  93.140  63.950  1.00  0.00           C
ATOM   4052  HA  ALA A 256      89.640  92.060  64.040  1.00  0.00           H
ATOM   4053  CB  ALA A 256      89.800  93.600  62.520  1.00  0.00           C
ATOM   4054  HB1 ALA A 256      89.070  93.140  61.840  1.00  0.00           H
ATOM   4055  HB2 ALA A 256      89.560  94.660  62.480  1.00  0.00           H
ATOM   4056  HB3 ALA A 256      90.850  93.410  62.300  1.00  0.00           H
ATOM   4057  C   ALA A 256      90.660  93.690  64.840  1.00  0.00           C
ATOM   4058  O   ALA A 256      91.690  93.050  65.040  1.00  0.00           O
ATOM   4059  N   ALA A 257      90.380  94.820  65.490  1.00  0.00           N
ATOM   4060  H   ALA A 257      89.500  95.290  65.330  1.00  0.00           H
ATOM   4061  CA  ALA A 257      91.430  95.440  66.270  1.00  0.00           C
ATOM   4062  HA  ALA A 257      92.400  95.360  65.770  1.00  0.00           H
ATOM   4063  CB  ALA A 257      91.210  96.950  66.320  1.00  0.00           C
ATOM   4064  HB1 ALA A 257      91.200  97.320  65.290  1.00  0.00           H
ATOM   4065  HB2 ALA A 257      90.220  97.130  66.730  1.00  0.00           H
ATOM   4066  HB3 ALA A 257      92.050  97.370  66.870  1.00  0.00           H
ATOM   4067  C   ALA A 257      91.610  94.870  67.660  1.00  0.00           C
ATOM   4068  O   ALA A 257      92.760  94.730  68.090  1.00  0.00           O
ATOM   4069  N   VAL A 258      90.590  94.300  68.300  1.00  0.00           N
ATOM   4070  H   VAL A 258      89.650  94.540  68.010  1.00  0.00           H
ATOM   4071  CA  VAL A 258      90.660  93.500  69.500  1.00  0.00           C
ATOM   4072  HA  VAL A 258      91.390  93.970  70.160  1.00  0.00           H
ATOM   4073  CB  VAL A 258      89.330  93.420  70.240  1.00  0.00           C
ATOM   4074  HB  VAL A 258      89.380  92.710  71.060  1.00  0.00           H
ATOM   4075  CG1 VAL A 258      88.950  94.820  70.720  1.00  0.00           C
ATOM   4076 1HG1 VAL A 258      89.730  95.270  71.340  1.00  0.00           H
ATOM   4077 2HG1 VAL A 258      88.890  95.570  69.930  1.00  0.00           H
ATOM   4078 3HG1 VAL A 258      87.960  94.800  71.180  1.00  0.00           H
ATOM   4079  CG2 VAL A 258      88.190  92.860  69.390  1.00  0.00           C
ATOM   4080 1HG2 VAL A 258      88.570  92.120  68.680  1.00  0.00           H
ATOM   4081 2HG2 VAL A 258      87.350  92.510  70.000  1.00  0.00           H
ATOM   4082 3HG2 VAL A 258      87.850  93.670  68.760  1.00  0.00           H
ATOM   4083  C   VAL A 258      91.310  92.130  69.320  1.00  0.00           C
ATOM   4084  O   VAL A 258      91.910  91.620  70.270  1.00  0.00           O
ATOM   4085  N   SER A 259      91.400  91.680  68.070  1.00  0.00           N
ATOM   4086  H   SER A 259      91.010  92.170  67.290  1.00  0.00           H
ATOM   4087  CA  SER A 259      92.180  90.510  67.700  1.00  0.00           C
ATOM   4088  HA  SER A 259      92.060  89.800  68.520  1.00  0.00           H
ATOM   4089  CB  SER A 259      91.580  89.740  66.530  1.00  0.00           C
ATOM   4090  HB1 SER A 259      91.970  88.730  66.430  1.00  0.00           H
ATOM   4091  HB2 SER A 259      91.780  90.270  65.600  1.00  0.00           H
ATOM   4092  OG  SER A 259      90.170  89.830  66.650  1.00  0.00           O
ATOM   4093  HG  SER A 259      89.710  89.660  65.830  1.00  0.00           H
ATOM   4094  C   SER A 259      93.670  90.710  67.440  1.00  0.00           C
ATOM   4095  O   SER A 259      94.450  89.770  67.600  1.00  0.00           O
ATOM   4096  N   LEU A 260      94.070  91.940  67.150  1.00  0.00           N
ATOM   4097  H   LEU A 260      93.360  92.660  67.130  1.00  0.00           H
ATOM   4098  CA  LEU A 260      95.480  92.300  67.170  1.00  0.00           C
ATOM   4099  HA  LEU A 260      96.090  91.400  67.070  1.00  0.00           H
ATOM   4100  CB  LEU A 260      95.820  93.270  66.040  1.00  0.00           C
ATOM   4101  HB1 LEU A 260      95.170  94.140  65.980  1.00  0.00           H
ATOM   4102  HB2 LEU A 260      95.540  92.770  65.110  1.00  0.00           H
ATOM   4103  CG  LEU A 260      97.280  93.700  65.890  1.00  0.00           C
ATOM   4104  HG  LEU A 260      97.570  94.320  66.740  1.00  0.00           H
ATOM   4105  CD1 LEU A 260      98.270  92.560  65.680  1.00  0.00           C
ATOM   4106 1HD1 LEU A 260      99.230  93.050  65.520  1.00  0.00           H
ATOM   4107 2HD1 LEU A 260      98.390  91.960  66.590  1.00  0.00           H
ATOM   4108 3HD1 LEU A 260      98.000  91.930  64.840  1.00  0.00           H
ATOM   4109  CD2 LEU A 260      97.490  94.600  64.680  1.00  0.00           C
ATOM   4110 1HD2 LEU A 260      98.440  95.130  64.710  1.00  0.00           H
ATOM   4111 2HD2 LEU A 260      97.390  94.050  63.740  1.00  0.00           H
ATOM   4112 3HD2 LEU A 260      96.770  95.420  64.640  1.00  0.00           H
ATOM   4113  C   LEU A 260      95.990  92.900  68.470  1.00  0.00           C
ATOM   4114  O   LEU A 260      97.170  92.750  68.790  1.00  0.00           O
ATOM   4115  N   LEU A 261      95.140  93.580  69.250  1.00  0.00           N
ATOM   4116  H   LEU A 261      94.220  93.770  68.890  1.00  0.00           H
ATOM   4117  CA  LEU A 261      95.530  94.280  70.460  1.00  0.00           C
ATOM   4118  HA  LEU A 261      96.470  94.800  70.270  1.00  0.00           H
ATOM   4119  CB  LEU A 261      94.400  95.170  70.970  1.00  0.00           C
ATOM   4120  HB1 LEU A 261      94.630  95.370  72.010  1.00  0.00           H
ATOM   4121  HB2 LEU A 261      93.490  94.580  70.870  1.00  0.00           H
ATOM   4122  CG  LEU A 261      94.250  96.480  70.200  1.00  0.00           C
ATOM   4123  HG  LEU A 261      94.100  96.360  69.130  1.00  0.00           H
ATOM   4124  CD1 LEU A 261      93.030  97.180  70.790  1.00  0.00           C
ATOM   4125 1HD1 LEU A 261      92.770  98.040  70.180  1.00  0.00           H
ATOM   4126 2HD1 LEU A 261      92.150  96.540  70.720  1.00  0.00           H
ATOM   4127 3HD1 LEU A 261      93.240  97.420  71.840  1.00  0.00           H
ATOM   4128  CD2 LEU A 261      95.380  97.470  70.460  1.00  0.00           C
ATOM   4129 1HD2 LEU A 261      95.490  97.560  71.540  1.00  0.00           H
ATOM   4130 2HD2 LEU A 261      96.250  96.900  70.160  1.00  0.00           H
ATOM   4131 3HD2 LEU A 261      95.270  98.420  69.930  1.00  0.00           H
ATOM   4132  C   LEU A 261      95.890  93.270  71.540  1.00  0.00           C
ATOM   4133  O   LEU A 261      96.650  93.630  72.440  1.00  0.00           O
ATOM   4134  N   GLU A 262      95.580  91.970  71.510  1.00  0.00           N
ATOM   4135  H   GLU A 262      95.090  91.680  70.670  1.00  0.00           H
ATOM   4136  CA  GLU A 262      96.010  90.940  72.440  1.00  0.00           C
ATOM   4137  HA  GLU A 262      96.230  91.430  73.390  1.00  0.00           H
ATOM   4138  CB  GLU A 262      94.900  89.920  72.670  1.00  0.00           C
ATOM   4139  HB1 GLU A 262      94.080  90.180  73.340  1.00  0.00           H
ATOM   4140  HB2 GLU A 262      95.300  89.200  73.380  1.00  0.00           H
ATOM   4141  CG  GLU A 262      94.370  89.310  71.370  1.00  0.00           C
ATOM   4142  HG1 GLU A 262      95.160  88.880  70.760  1.00  0.00           H
ATOM   4143  HG2 GLU A 262      93.900  90.080  70.760  1.00  0.00           H
ATOM   4144  CD  GLU A 262      93.470  88.120  71.690  1.00  0.00           C
ATOM   4145  OE1 GLU A 262      92.350  88.290  72.220  1.00  0.00           O
ATOM   4146  OE2 GLU A 262      93.790  87.000  71.250  1.00  0.00           O
ATOM   4147  C   GLU A 262      97.330  90.300  72.040  1.00  0.00           C
ATOM   4148  O   GLU A 262      97.860  89.420  72.710  1.00  0.00           O
ATOM   4149  N   LYS A 263      97.900  90.760  70.920  1.00  0.00           N
ATOM   4150  H   LYS A 263      97.570  91.590  70.460  1.00  0.00           H
ATOM   4151  CA  LYS A 263      99.110  90.250  70.300  1.00  0.00           C
ATOM   4152  HA  LYS A 263      99.460  89.440  70.940  1.00  0.00           H
ATOM   4153  CB  LYS A 263      98.730  89.540  69.010  1.00  0.00           C
ATOM   4154  HB1 LYS A 263      99.650  89.290  68.490  1.00  0.00           H
ATOM   4155  HB2 LYS A 263      98.420  90.300  68.290  1.00  0.00           H
ATOM   4156  CG  LYS A 263      97.640  88.470  69.000  1.00  0.00           C
ATOM   4157  HG1 LYS A 263      96.770  88.900  69.490  1.00  0.00           H
ATOM   4158  HG2 LYS A 263      97.900  87.680  69.700  1.00  0.00           H
ATOM   4159  CD  LYS A 263      97.380  87.790  67.660  1.00  0.00           C
ATOM   4160  HD1 LYS A 263      98.360  87.440  67.330  1.00  0.00           H
ATOM   4161  HD2 LYS A 263      96.960  88.480  66.930  1.00  0.00           H
ATOM   4162  CE  LYS A 263      96.470  86.590  67.940  1.00  0.00           C
ATOM   4163  HE1 LYS A 263      96.770  86.050  68.840  1.00  0.00           H
ATOM   4164  HE2 LYS A 263      96.500  85.960  67.060  1.00  0.00           H
ATOM   4165  NZ  LYS A 263      95.080  86.980  68.200  1.00  0.00           N
ATOM   4166  HZ1 LYS A 263      94.890  87.940  67.950  1.00  0.00           H
ATOM   4167  HZ2 LYS A 263      94.410  86.540  67.580  1.00  0.00           H
ATOM   4168  HZ3 LYS A 263      94.810  86.800  69.150  1.00  0.00           H
ATOM   4169  C   LYS A 263     100.200  91.300  70.260  1.00  0.00           C
ATOM   4170  O   LYS A 263     101.240  91.250  70.910  1.00  0.00           O
ATOM   4171  N   ALA A 264     100.010  92.320  69.420  1.00  0.00           N
ATOM   4172  H   ALA A 264      99.160  92.370  68.870  1.00  0.00           H
ATOM   4173  CA  ALA A 264     100.870  93.480  69.370  1.00  0.00           C
ATOM   4174  HA  ALA A 264     101.920  93.200  69.410  1.00  0.00           H
ATOM   4175  CB  ALA A 264     100.830  94.080  67.970  1.00  0.00           C
ATOM   4176  HB1 ALA A 264     101.410  95.010  67.920  1.00  0.00           H
ATOM   4177  HB2 ALA A 264     101.320  93.400  67.280  1.00  0.00           H
ATOM   4178  HB3 ALA A 264      99.790  94.210  67.680  1.00  0.00           H
ATOM   4179  C   ALA A 264     100.530  94.480  70.470  1.00  0.00           C
ATOM   4180  O   ALA A 264      99.480  95.120  70.470  1.00  0.00           O
ATOM   4181  N   ARG A 265     101.440  94.630  71.430  1.00  0.00           N
ATOM   4182  H   ARG A 265     102.260  94.050  71.410  1.00  0.00           H
ATOM   4183  CA  ARG A 265     101.170  95.340  72.670  1.00  0.00           C
ATOM   4184  HA  ARG A 265     100.170  95.130  73.040  1.00  0.00           H
ATOM   4185  CB  ARG A 265     102.170  94.980  73.770  1.00  0.00           C
ATOM   4186  HB1 ARG A 265     101.910  95.540  74.670  1.00  0.00           H
ATOM   4187  HB2 ARG A 265     103.070  95.520  73.480  1.00  0.00           H
ATOM   4188  CG  ARG A 265     102.220  93.490  74.070  1.00  0.00           C
ATOM   4189  HG1 ARG A 265     102.680  92.960  73.230  1.00  0.00           H
ATOM   4190  HG2 ARG A 265     101.180  93.190  74.180  1.00  0.00           H
ATOM   4191  CD  ARG A 265     102.810  93.200  75.450  1.00  0.00           C
ATOM   4192  HD1 ARG A 265     103.790  93.670  75.580  1.00  0.00           H
ATOM   4193  HD2 ARG A 265     102.770  92.130  75.600  1.00  0.00           H
ATOM   4194  NE  ARG A 265     102.000  93.840  76.490  1.00  0.00           N
ATOM   4195  HE  ARG A 265     101.430  94.620  76.200  1.00  0.00           H
ATOM   4196  CZ  ARG A 265     101.730  93.260  77.670  1.00  0.00           C
ATOM   4197  NH1 ARG A 265     102.500  92.290  78.180  1.00  0.00           N
ATOM   4198 1HH1 ARG A 265     103.390  92.030  77.770  1.00  0.00           H
ATOM   4199 2HH1 ARG A 265     102.240  91.860  79.060  1.00  0.00           H
ATOM   4200  NH2 ARG A 265     100.610  93.500  78.360  1.00  0.00           N
ATOM   4201 1HH2 ARG A 265      99.890  94.170  78.100  1.00  0.00           H
ATOM   4202 2HH2 ARG A 265     100.520  92.980  79.210  1.00  0.00           H
ATOM   4203  C   ARG A 265     101.240  96.850  72.510  1.00  0.00           C
ATOM   4204  O   ARG A 265     101.830  97.340  71.550  1.00  0.00           O
ATOM   4205  N   TYR A 266     100.680  97.540  73.500  1.00  0.00           N
ATOM   4206  H   TYR A 266     100.220  96.950  74.180  1.00  0.00           H
ATOM   4207  CA  TYR A 266     100.680  98.970  73.740  1.00  0.00           C
ATOM   4208  HA  TYR A 266     101.180  99.510  72.940  1.00  0.00           H
ATOM   4209  CB  TYR A 266      99.210  99.270  74.030  1.00  0.00           C
ATOM   4210  HB1 TYR A 266      99.210  99.640  75.050  1.00  0.00           H
ATOM   4211  HB2 TYR A 266      98.650  98.340  74.110  1.00  0.00           H
ATOM   4212  CG  TYR A 266      98.570 100.160  72.990  1.00  0.00           C
ATOM   4213  CD1 TYR A 266      98.550 101.540  73.190  1.00  0.00           C
ATOM   4214  HD1 TYR A 266      99.060 101.920  74.060  1.00  0.00           H
ATOM   4215  CE1 TYR A 266      97.880 102.390  72.300  1.00  0.00           C
ATOM   4216  HE1 TYR A 266      97.870 103.470  72.360  1.00  0.00           H
ATOM   4217  CZ  TYR A 266      97.110 101.820  71.270  1.00  0.00           C
ATOM   4218  OH  TYR A 266      96.510 102.750  70.470  1.00  0.00           O
ATOM   4219  HH  TYR A 266      96.250 102.320  69.660  1.00  0.00           H
ATOM   4220  CE2 TYR A 266      97.170 100.440  71.000  1.00  0.00           C
ATOM   4221  HE2 TYR A 266      96.670 100.120  70.090  1.00  0.00           H
ATOM   4222  CD2 TYR A 266      97.910  99.630  71.870  1.00  0.00           C
ATOM   4223  HD2 TYR A 266      98.060  98.570  71.770  1.00  0.00           H
ATOM   4224  C   TYR A 266     101.560  99.350  74.930  1.00  0.00           C
ATOM   4225  O   TYR A 266     102.030  98.460  75.630  1.00  0.00           O
ATOM   4226  N   SER A 267     101.810 100.650  75.070  1.00  0.00           N
ATOM   4227  H   SER A 267     101.510 101.310  74.380  1.00  0.00           H
ATOM   4228  CA  SER A 267     102.870 101.090  75.960  1.00  0.00           C
ATOM   4229  HA  SER A 267     103.060 100.500  76.850  1.00  0.00           H
ATOM   4230  CB  SER A 267     104.210 101.260  75.250  1.00  0.00           C
ATOM   4231  HB1 SER A 267     104.970 101.610  75.940  1.00  0.00           H
ATOM   4232  HB2 SER A 267     104.070 101.900  74.380  1.00  0.00           H
ATOM   4233  OG  SER A 267     104.750 100.060  74.740  1.00  0.00           O
ATOM   4234  HG  SER A 267     104.320  99.780  73.930  1.00  0.00           H
ATOM   4235  C   SER A 267     102.410 102.440  76.510  1.00  0.00           C
ATOM   4236  O   SER A 267     101.740 103.180  75.800  1.00  0.00           O
ATOM   4237  N   VAL A 268     102.840 102.840  77.710  1.00  0.00           N
ATOM   4238  H   VAL A 268     103.080 102.120  78.380  1.00  0.00           H
ATOM   4239  CA  VAL A 268     102.930 104.220  78.140  1.00  0.00           C
ATOM   4240  HA  VAL A 268     102.050 104.780  77.830  1.00  0.00           H
ATOM   4241  CB  VAL A 268     103.030 104.320  79.650  1.00  0.00           C
ATOM   4242  HB  VAL A 268     103.820 103.680  80.040  1.00  0.00           H
ATOM   4243  CG1 VAL A 268     103.160 105.790  80.050  1.00  0.00           C
ATOM   4244 1HG1 VAL A 268     102.410 106.470  79.660  1.00  0.00           H
ATOM   4245 2HG1 VAL A 268     103.070 105.880  81.140  1.00  0.00           H
ATOM   4246 3HG1 VAL A 268     104.150 106.180  79.830  1.00  0.00           H
ATOM   4247  CG2 VAL A 268     101.800 103.790  80.380  1.00  0.00           C
ATOM   4248 1HG2 VAL A 268     101.890 102.710  80.250  1.00  0.00           H
ATOM   4249 2HG2 VAL A 268     101.790 104.070  81.430  1.00  0.00           H
ATOM   4250 3HG2 VAL A 268     100.900 104.240  79.940  1.00  0.00           H
ATOM   4251  C   VAL A 268     104.190 104.840  77.530  1.00  0.00           C
ATOM   4252  O   VAL A 268     105.290 104.350  77.770  1.00  0.00           O
ATOM   4253  N   LEU A 269     104.030 105.920  76.770  1.00  0.00           N
ATOM   4254  H   LEU A 269     103.130 106.360  76.640  1.00  0.00           H
ATOM   4255  CA  LEU A 269     105.140 106.530  76.060  1.00  0.00           C
ATOM   4256  HA  LEU A 269     105.830 105.740  75.770  1.00  0.00           H
ATOM   4257  CB  LEU A 269     104.560 107.000  74.730  1.00  0.00           C
ATOM   4258  HB1 LEU A 269     105.420 107.490  74.280  1.00  0.00           H
ATOM   4259  HB2 LEU A 269     103.780 107.730  74.950  1.00  0.00           H
ATOM   4260  CG  LEU A 269     103.940 105.980  73.780  1.00  0.00           C
ATOM   4261  HG  LEU A 269     102.990 105.620  74.190  1.00  0.00           H
ATOM   4262  CD1 LEU A 269     103.770 106.540  72.370  1.00  0.00           C
ATOM   4263 1HD1 LEU A 269     103.540 105.880  71.540  1.00  0.00           H
ATOM   4264 2HD1 LEU A 269     102.970 107.280  72.420  1.00  0.00           H
ATOM   4265 3HD1 LEU A 269     104.660 107.090  72.060  1.00  0.00           H
ATOM   4266  CD2 LEU A 269     104.800 104.730  73.640  1.00  0.00           C
ATOM   4267 1HD2 LEU A 269     104.240 104.120  72.930  1.00  0.00           H
ATOM   4268 2HD2 LEU A 269     105.780 105.030  73.270  1.00  0.00           H
ATOM   4269 3HD2 LEU A 269     104.740 104.140  74.550  1.00  0.00           H
ATOM   4270  C   LEU A 269     105.730 107.690  76.840  1.00  0.00           C
ATOM   4271  O   LEU A 269     106.950 107.670  77.010  1.00  0.00           O
ATOM   4272  N   GLU A 270     105.000 108.740  77.220  1.00  0.00           N
ATOM   4273  H   GLU A 270     104.010 108.690  77.010  1.00  0.00           H
ATOM   4274  CA  GLU A 270     105.440 109.830  78.060  1.00  0.00           C
ATOM   4275  HA  GLU A 270     106.380 109.460  78.480  1.00  0.00           H
ATOM   4276  CB  GLU A 270     105.880 111.000  77.180  1.00  0.00           C
ATOM   4277  HB1 GLU A 270     106.710 110.590  76.610  1.00  0.00           H
ATOM   4278  HB2 GLU A 270     106.130 111.890  77.760  1.00  0.00           H
ATOM   4279  CG  GLU A 270     104.830 111.410  76.150  1.00  0.00           C
ATOM   4280  HG1 GLU A 270     103.820 111.540  76.520  1.00  0.00           H
ATOM   4281  HG2 GLU A 270     104.760 110.680  75.340  1.00  0.00           H
ATOM   4282  CD  GLU A 270     105.380 112.630  75.430  1.00  0.00           C
ATOM   4283  OE1 GLU A 270     104.960 113.800  75.590  1.00  0.00           O
ATOM   4284  OE2 GLU A 270     106.310 112.430  74.610  1.00  0.00           O
ATOM   4285  C   GLU A 270     104.460 110.190  79.170  1.00  0.00           C
ATOM   4286  O   GLU A 270     103.290 109.820  79.170  1.00  0.00           O
ATOM   4287  N   ARG A 271     104.870 111.100  80.050  1.00  0.00           N
ATOM   4288  H   ARG A 271     105.830 111.400  80.040  1.00  0.00           H
ATOM   4289  CA  ARG A 271     104.000 111.770  81.010  1.00  0.00           C
ATOM   4290  HA  ARG A 271     103.080 111.970  80.470  1.00  0.00           H
ATOM   4291  CB  ARG A 271     103.690 110.850  82.190  1.00  0.00           C
ATOM   4292  HB1 ARG A 271     104.640 110.750  82.710  1.00  0.00           H
ATOM   4293  HB2 ARG A 271     103.400 109.910  81.720  1.00  0.00           H
ATOM   4294  CG  ARG A 271     102.600 111.390  83.120  1.00  0.00           C
ATOM   4295  HG1 ARG A 271     101.730 111.700  82.550  1.00  0.00           H
ATOM   4296  HG2 ARG A 271     102.990 112.270  83.620  1.00  0.00           H
ATOM   4297  CD  ARG A 271     102.130 110.310  84.090  1.00  0.00           C
ATOM   4298  HD1 ARG A 271     102.970 109.830  84.590  1.00  0.00           H
ATOM   4299  HD2 ARG A 271     101.650 109.510  83.510  1.00  0.00           H
ATOM   4300  NE  ARG A 271     101.060 110.850  84.930  1.00  0.00           N
ATOM   4301  HE  ARG A 271     101.220 111.810  85.200  1.00  0.00           H
ATOM   4302  CZ  ARG A 271     100.080 110.200  85.570  1.00  0.00           C
ATOM   4303  NH1 ARG A 271      99.730 108.930  85.300  1.00  0.00           N
ATOM   4304 1HH1 ARG A 271     100.260 108.340  84.670  1.00  0.00           H
ATOM   4305 2HH1 ARG A 271      99.080 108.420  85.880  1.00  0.00           H
ATOM   4306  NH2 ARG A 271      99.360 110.820  86.500  1.00  0.00           N
ATOM   4307 1HH2 ARG A 271      99.600 111.740  86.840  1.00  0.00           H
ATOM   4308 2HH2 ARG A 271      98.550 110.320  86.840  1.00  0.00           H
ATOM   4309  C   ARG A 271     104.590 113.120  81.390  1.00  0.00           C
ATOM   4310  O   ARG A 271     105.800 113.210  81.600  1.00  0.00           O
ATOM   4311  N   GLU A 272     103.710 114.110  81.580  1.00  0.00           N
ATOM   4312  H   GLU A 272     102.730 113.850  81.570  1.00  0.00           H
ATOM   4313  CA  GLU A 272     103.970 115.490  81.940  1.00  0.00           C
ATOM   4314  HA  GLU A 272     105.000 115.480  82.300  1.00  0.00           H
ATOM   4315  CB  GLU A 272     103.770 116.460  80.780  1.00  0.00           C
ATOM   4316  HB1 GLU A 272     102.750 116.400  80.380  1.00  0.00           H
ATOM   4317  HB2 GLU A 272     104.330 116.140  79.910  1.00  0.00           H
ATOM   4318  CG  GLU A 272     104.150 117.870  81.220  1.00  0.00           C
ATOM   4319  HG1 GLU A 272     105.190 117.880  81.550  1.00  0.00           H
ATOM   4320  HG2 GLU A 272     103.440 118.230  81.960  1.00  0.00           H
ATOM   4321  CD  GLU A 272     104.030 118.750  79.990  1.00  0.00           C
ATOM   4322  OE1 GLU A 272     104.940 118.710  79.130  1.00  0.00           O
ATOM   4323  OE2 GLU A 272     103.060 119.530  79.840  1.00  0.00           O
ATOM   4324  C   GLU A 272     103.080 115.770  83.140  1.00  0.00           C
ATOM   4325  O   GLU A 272     101.960 115.270  83.260  1.00  0.00           O
ATOM   4326  N   ASP A 273     103.560 116.570  84.100  1.00  0.00           N
ATOM   4327  H   ASP A 273     104.450 117.000  83.880  1.00  0.00           H
ATOM   4328  CA  ASP A 273     102.810 117.070  85.230  1.00  0.00           C
ATOM   4329  HA  ASP A 273     101.760 117.210  84.950  1.00  0.00           H
ATOM   4330  CB  ASP A 273     102.920 116.030  86.340  1.00  0.00           C
ATOM   4331  HB1 ASP A 273     102.830 115.010  85.980  1.00  0.00           H
ATOM   4332  HB2 ASP A 273     102.060 116.060  87.000  1.00  0.00           H
ATOM   4333  CG  ASP A 273     104.130 116.220  87.240  1.00  0.00           C
ATOM   4334  OD1 ASP A 273     105.270 115.840  86.910  1.00  0.00           O
ATOM   4335  OD2 ASP A 273     103.930 116.850  88.300  1.00  0.00           O
ATOM   4336  C   ASP A 273     103.220 118.480  85.650  1.00  0.00           C
ATOM   4337  O   ASP A 273     104.400 118.810  85.750  1.00  0.00           O
ATOM   4338  N   LYS A 274     102.240 119.300  86.020  1.00  0.00           N
ATOM   4339  H   LYS A 274     101.270 119.030  85.970  1.00  0.00           H
ATOM   4340  CA  LYS A 274     102.560 120.500  86.770  1.00  0.00           C
ATOM   4341  HA  LYS A 274     103.540 120.490  87.260  1.00  0.00           H
ATOM   4342  CB  LYS A 274     102.540 121.670  85.790  1.00  0.00           C
ATOM   4343  HB1 LYS A 274     103.300 121.550  85.020  1.00  0.00           H
ATOM   4344  HB2 LYS A 274     102.860 122.530  86.380  1.00  0.00           H
ATOM   4345  CG  LYS A 274     101.200 122.130  85.220  1.00  0.00           C
ATOM   4346  HG1 LYS A 274     100.530 122.340  86.050  1.00  0.00           H
ATOM   4347  HG2 LYS A 274     100.740 121.390  84.570  1.00  0.00           H
ATOM   4348  CD  LYS A 274     101.390 123.380  84.350  1.00  0.00           C
ATOM   4349  HD1 LYS A 274     102.070 123.240  83.510  1.00  0.00           H
ATOM   4350  HD2 LYS A 274     101.670 124.230  84.960  1.00  0.00           H
ATOM   4351  CE  LYS A 274     100.020 123.850  83.890  1.00  0.00           C
ATOM   4352  HE1 LYS A 274      99.380 123.810  84.770  1.00  0.00           H
ATOM   4353  HE2 LYS A 274      99.680 123.130  83.140  1.00  0.00           H
ATOM   4354  NZ  LYS A 274     100.000 125.150  83.200  1.00  0.00           N
ATOM   4355  HZ1 LYS A 274     100.600 125.290  82.400  1.00  0.00           H
ATOM   4356  HZ2 LYS A 274      99.080 125.390  82.860  1.00  0.00           H
ATOM   4357  HZ3 LYS A 274     100.230 125.910  83.830  1.00  0.00           H
ATOM   4358  C   LYS A 274     101.620 120.720  87.940  1.00  0.00           C
ATOM   4359  O   LYS A 274     100.520 120.200  87.810  1.00  0.00           O
ATOM   4360  N   PRO A 275     101.880 121.370  89.090  1.00  0.00           N
ATOM   4361  CD  PRO A 275     103.030 122.230  89.250  1.00  0.00           C
ATOM   4362  HD1 PRO A 275     103.020 122.980  88.460  1.00  0.00           H
ATOM   4363  HD2 PRO A 275     103.970 121.700  89.310  1.00  0.00           H
ATOM   4364  CG  PRO A 275     102.720 123.070  90.490  1.00  0.00           C
ATOM   4365  HG1 PRO A 275     102.310 124.060  90.270  1.00  0.00           H
ATOM   4366  HG2 PRO A 275     103.580 123.210  91.150  1.00  0.00           H
ATOM   4367  CB  PRO A 275     101.710 122.210  91.240  1.00  0.00           C
ATOM   4368  HB1 PRO A 275     101.170 122.900  91.900  1.00  0.00           H
ATOM   4369  HB2 PRO A 275     102.190 121.520  91.930  1.00  0.00           H
ATOM   4370  CA  PRO A 275     100.880 121.610  90.110  1.00  0.00           C
ATOM   4371  HA  PRO A 275     100.420 120.650  90.330  1.00  0.00           H
ATOM   4372  C   PRO A 275      99.760 122.610  89.850  1.00  0.00           C
ATOM   4373  O   PRO A 275      99.900 123.510  89.020  1.00  0.00           O
ATOM   4374  N   THR A 276      98.640 122.410  90.550  1.00  0.00           N
ATOM   4375  H   THR A 276      98.410 121.620  91.140  1.00  0.00           H
ATOM   4376  CA  THR A 276      97.640 123.460  90.630  1.00  0.00           C
ATOM   4377  HA  THR A 276      98.260 124.360  90.620  1.00  0.00           H
ATOM   4378  CB  THR A 276      96.830 123.490  89.340  1.00  0.00           C
ATOM   4379  HB  THR A 276      97.470 123.200  88.500  1.00  0.00           H
ATOM   4380  CG2 THR A 276      95.560 122.650  89.480  1.00  0.00           C
ATOM   4381 1HG2 THR A 276      94.740 123.080  90.060  1.00  0.00           H
ATOM   4382 2HG2 THR A 276      95.160 122.560  88.470  1.00  0.00           H
ATOM   4383 3HG2 THR A 276      95.780 121.680  89.930  1.00  0.00           H
ATOM   4384  OG1 THR A 276      96.430 124.820  89.120  1.00  0.00           O
ATOM   4385  HG1 THR A 276      96.410 125.050  88.190  1.00  0.00           H
ATOM   4386  C   THR A 276      96.870 123.400  91.940  1.00  0.00           C
ATOM   4387  O   THR A 276      97.010 122.440  92.700  1.00  0.00           O
ATOM   4388  N   THR A 277      96.160 124.480  92.300  1.00  0.00           N
ATOM   4389  H   THR A 277      96.220 125.250  91.660  1.00  0.00           H
ATOM   4390  CA  THR A 277      95.340 124.550  93.490  1.00  0.00           C
ATOM   4391  HA  THR A 277      95.110 123.530  93.790  1.00  0.00           H
ATOM   4392  CB  THR A 277      96.070 125.240  94.650  1.00  0.00           C
ATOM   4393  HB  THR A 277      95.440 125.410  95.520  1.00  0.00           H
ATOM   4394  CG2 THR A 277      97.260 124.400  95.100  1.00  0.00           C
ATOM   4395 1HG2 THR A 277      96.790 123.450  95.390  1.00  0.00           H
ATOM   4396 2HG2 THR A 277      97.960 124.100  94.330  1.00  0.00           H
ATOM   4397 3HG2 THR A 277      97.630 124.830  96.030  1.00  0.00           H
ATOM   4398  OG1 THR A 277      96.660 126.450  94.250  1.00  0.00           O
ATOM   4399  HG1 THR A 277      96.840 126.440  93.310  1.00  0.00           H
ATOM   4400  C   THR A 277      94.000 125.250  93.310  1.00  0.00           C
ATOM   4401  O   THR A 277      93.880 126.240  92.590  1.00  0.00           O
ATOM   4402  N   SER A 278      92.970 124.700  93.950  1.00  0.00           N
ATOM   4403  H   SER A 278      93.170 123.860  94.490  1.00  0.00           H
ATOM   4404  CA  SER A 278      91.570 124.990  93.750  1.00  0.00           C
ATOM   4405  HA  SER A 278      91.590 125.930  93.190  1.00  0.00           H
ATOM   4406  CB  SER A 278      90.800 123.990  92.890  1.00  0.00           C
ATOM   4407  HB1 SER A 278      89.850 124.470  92.650  1.00  0.00           H
ATOM   4408  HB2 SER A 278      90.590 123.060  93.420  1.00  0.00           H
ATOM   4409  OG  SER A 278      91.480 123.610  91.720  1.00  0.00           O
ATOM   4410  HG  SER A 278      91.120 124.040  90.940  1.00  0.00           H
ATOM   4411  C   SER A 278      90.900 125.350  95.070  1.00  0.00           C
ATOM   4412  O   SER A 278      91.040 124.620  96.050  1.00  0.00           O
ATOM   4413  N   LYS A 279      90.090 126.410  95.140  1.00  0.00           N
ATOM   4414  H   LYS A 279      90.160 127.040  94.360  1.00  0.00           H
ATOM   4415  CA  LYS A 279      89.650 127.150  96.300  1.00  0.00           C
ATOM   4416  HA  LYS A 279      90.240 126.850  97.170  1.00  0.00           H
ATOM   4417  CB  LYS A 279      89.850 128.650  96.120  1.00  0.00           C
ATOM   4418  HB1 LYS A 279      89.610 129.120  97.070  1.00  0.00           H
ATOM   4419  HB2 LYS A 279      89.270 129.000  95.270  1.00  0.00           H
ATOM   4420  CG  LYS A 279      91.280 129.060  95.780  1.00  0.00           C
ATOM   4421  HG1 LYS A 279      91.550 128.590  94.830  1.00  0.00           H
ATOM   4422  HG2 LYS A 279      91.970 128.720  96.550  1.00  0.00           H
ATOM   4423  CD  LYS A 279      91.470 130.570  95.640  1.00  0.00           C
ATOM   4424  HD1 LYS A 279      90.900 131.130  96.380  1.00  0.00           H
ATOM   4425  HD2 LYS A 279      91.050 130.810  94.660  1.00  0.00           H
ATOM   4426  CE  LYS A 279      92.970 130.750  95.810  1.00  0.00           C
ATOM   4427  HE1 LYS A 279      93.400 130.040  95.100  1.00  0.00           H
ATOM   4428  HE2 LYS A 279      93.330 130.370  96.760  1.00  0.00           H
ATOM   4429  NZ  LYS A 279      93.490 132.110  95.570  1.00  0.00           N
ATOM   4430  HZ1 LYS A 279      93.580 132.370  94.600  1.00  0.00           H
ATOM   4431  HZ2 LYS A 279      92.950 132.820  96.040  1.00  0.00           H
ATOM   4432  HZ3 LYS A 279      94.430 132.200  95.910  1.00  0.00           H
ATOM   4433  C   LYS A 279      88.180 126.850  96.600  1.00  0.00           C
ATOM   4434  O   LYS A 279      87.440 126.760  95.620  1.00  0.00           O
ATOM   4435  N   PRO A 280      87.820 126.960  97.880  1.00  0.00           N
ATOM   4436  CD  PRO A 280      88.570 127.240  99.080  1.00  0.00           C
ATOM   4437  HD1 PRO A 280      88.980 128.250  99.080  1.00  0.00           H
ATOM   4438  HD2 PRO A 280      89.350 126.500  99.270  1.00  0.00           H
ATOM   4439  CG  PRO A 280      87.560 127.430 100.210  1.00  0.00           C
ATOM   4440  HG1 PRO A 280      87.200 128.460 100.170  1.00  0.00           H
ATOM   4441  HG2 PRO A 280      87.890 127.170 101.210  1.00  0.00           H
ATOM   4442  CB  PRO A 280      86.400 126.580  99.710  1.00  0.00           C
ATOM   4443  HB1 PRO A 280      85.420 126.830 100.120  1.00  0.00           H
ATOM   4444  HB2 PRO A 280      86.530 125.510  99.910  1.00  0.00           H
ATOM   4445  CA  PRO A 280      86.430 126.690  98.190  1.00  0.00           C
ATOM   4446  HA  PRO A 280      86.140 125.760  97.720  1.00  0.00           H
ATOM   4447  C   PRO A 280      85.550 127.880  97.810  1.00  0.00           C
ATOM   4448  O   PRO A 280      85.940 128.960  97.380  1.00  0.00           O
ATOM   4449  N   GLY A 281      84.280 127.500  98.010  1.00  0.00           N
ATOM   4450  H   GLY A 281      84.060 126.540  98.240  1.00  0.00           H
ATOM   4451  CA  GLY A 281      83.250 128.520  98.060  1.00  0.00           C
ATOM   4452  HA1 GLY A 281      82.320 128.130  97.680  1.00  0.00           H
ATOM   4453  HA2 GLY A 281      83.360 129.360  97.370  1.00  0.00           H
ATOM   4454  C   GLY A 281      83.040 129.130  99.440  1.00  0.00           C
ATOM   4455  O   GLY A 281      83.740 128.740 100.370  1.00  0.00           O
ATOM   4456  N   ALA A 282      82.060 130.040  99.500  1.00  0.00           N
ATOM   4457  H   ALA A 282      81.400 130.100  98.740  1.00  0.00           H
ATOM   4458  CA  ALA A 282      81.940 131.000 100.580  1.00  0.00           C
ATOM   4459  HA  ALA A 282      82.880 131.090 101.120  1.00  0.00           H
ATOM   4460  CB  ALA A 282      81.570 132.360 100.000  1.00  0.00           C
ATOM   4461  HB1 ALA A 282      82.280 132.610  99.210  1.00  0.00           H
ATOM   4462  HB2 ALA A 282      80.620 132.090  99.530  1.00  0.00           H
ATOM   4463  HB3 ALA A 282      81.390 133.170 100.700  1.00  0.00           H
ATOM   4464  C   ALA A 282      80.810 130.630 101.530  1.00  0.00           C
ATOM   4465  O   ALA A 282      80.000 129.770 101.170  1.00  0.00           O
ATOM   4466  N   PRO A 283      80.810 131.010 102.800  1.00  0.00           N
ATOM   4467  CD  PRO A 283      81.660 131.960 103.490  1.00  0.00           C
ATOM   4468  HD1 PRO A 283      81.820 132.830 102.840  1.00  0.00           H
ATOM   4469  HD2 PRO A 283      82.610 131.460 103.700  1.00  0.00           H
ATOM   4470  CG  PRO A 283      80.990 132.430 104.770  1.00  0.00           C
ATOM   4471  HG1 PRO A 283      80.380 133.320 104.650  1.00  0.00           H
ATOM   4472  HG2 PRO A 283      81.680 132.490 105.610  1.00  0.00           H
ATOM   4473  CB  PRO A 283      80.070 131.240 105.050  1.00  0.00           C
ATOM   4474  HB1 PRO A 283      79.170 131.500 105.620  1.00  0.00           H
ATOM   4475  HB2 PRO A 283      80.550 130.450 105.630  1.00  0.00           H
ATOM   4476  CA  PRO A 283      79.700 130.680 103.680  1.00  0.00           C
ATOM   4477  HA  PRO A 283      79.610 129.600 103.750  1.00  0.00           H
ATOM   4478  C   PRO A 283      78.310 131.140 103.250  1.00  0.00           C
ATOM   4479  O   PRO A 283      78.140 132.150 102.580  1.00  0.00           O
ATOM   4480  N   PHE A 284      77.240 130.390 103.530  1.00  0.00           N
ATOM   4481  H   PHE A 284      77.330 129.570 104.120  1.00  0.00           H
ATOM   4482  CA  PHE A 284      75.930 130.560 102.940  1.00  0.00           C
ATOM   4483  HA  PHE A 284      76.050 130.510 101.860  1.00  0.00           H
ATOM   4484  CB  PHE A 284      74.930 129.490 103.390  1.00  0.00           C
ATOM   4485  HB1 PHE A 284      73.900 129.800 103.220  1.00  0.00           H
ATOM   4486  HB2 PHE A 284      75.100 129.340 104.460  1.00  0.00           H
ATOM   4487  CG  PHE A 284      75.170 128.120 102.820  1.00  0.00           C
ATOM   4488  CD1 PHE A 284      75.170 128.040 101.420  1.00  0.00           C
ATOM   4489  HD1 PHE A 284      75.210 128.950 100.840  1.00  0.00           H
ATOM   4490  CE1 PHE A 284      75.230 126.810 100.740  1.00  0.00           C
ATOM   4491  HE1 PHE A 284      75.370 126.800  99.670  1.00  0.00           H
ATOM   4492  CZ  PHE A 284      75.360 125.650 101.520  1.00  0.00           C
ATOM   4493  HZ  PHE A 284      75.610 124.700 101.070  1.00  0.00           H
ATOM   4494  CE2 PHE A 284      75.210 125.690 102.910  1.00  0.00           C
ATOM   4495  HE2 PHE A 284      75.250 124.830 103.570  1.00  0.00           H
ATOM   4496  CD2 PHE A 284      75.120 126.930 103.550  1.00  0.00           C
ATOM   4497  HD2 PHE A 284      75.140 126.870 104.630  1.00  0.00           H
ATOM   4498  C   PHE A 284      75.330 131.940 103.130  1.00  0.00           C
ATOM   4499  O   PHE A 284      75.420 132.610 104.150  1.00  0.00           O
ATOM   4500  N   ILE A 285      74.570 132.400 102.120  1.00  0.00           N
ATOM   4501  H   ILE A 285      74.380 131.740 101.380  1.00  0.00           H
ATOM   4502  CA  ILE A 285      73.830 133.640 102.060  1.00  0.00           C
ATOM   4503  HA  ILE A 285      73.670 133.920 103.110  1.00  0.00           H
ATOM   4504  CB  ILE A 285      74.580 134.700 101.260  1.00  0.00           C
ATOM   4505  HB  ILE A 285      73.930 135.560 101.080  1.00  0.00           H
ATOM   4506  CG2 ILE A 285      75.680 135.300 102.130  1.00  0.00           C
ATOM   4507 1HG2 ILE A 285      76.170 136.060 101.520  1.00  0.00           H
ATOM   4508 2HG2 ILE A 285      75.280 135.840 102.980  1.00  0.00           H
ATOM   4509 3HG2 ILE A 285      76.390 134.550 102.480  1.00  0.00           H
ATOM   4510  CG1 ILE A 285      75.090 134.390  99.860  1.00  0.00           C
ATOM   4511 1HG1 ILE A 285      74.260 133.920  99.320  1.00  0.00           H
ATOM   4512 2HG1 ILE A 285      75.900 133.660  99.970  1.00  0.00           H
ATOM   4513  CD  ILE A 285      75.530 135.550  98.960  1.00  0.00           C
ATOM   4514  HD1 ILE A 285      76.310 136.190  99.380  1.00  0.00           H
ATOM   4515  HD2 ILE A 285      75.860 135.240  97.970  1.00  0.00           H
ATOM   4516  HD3 ILE A 285      74.640 136.160  98.820  1.00  0.00           H
ATOM   4517  C   ILE A 285      72.470 133.300 101.490  1.00  0.00           C
ATOM   4518  O   ILE A 285      72.390 132.250 100.850  1.00  0.00           O
ATOM   4519  N   THR A 286      71.360 133.990 101.760  1.00  0.00           N
ATOM   4520  H   THR A 286      71.410 134.910 102.180  1.00  0.00           H
ATOM   4521  CA  THR A 286      70.070 133.450 101.380  1.00  0.00           C
ATOM   4522  HA  THR A 286      69.960 132.480 101.880  1.00  0.00           H
ATOM   4523  CB  THR A 286      68.850 134.240 101.850  1.00  0.00           C
ATOM   4524  HB  THR A 286      68.590 134.970 101.090  1.00  0.00           H
ATOM   4525  CG2 THR A 286      67.590 133.400 102.030  1.00  0.00           C
ATOM   4526 1HG2 THR A 286      67.700 132.570 102.730  1.00  0.00           H
ATOM   4527 2HG2 THR A 286      66.840 134.120 102.340  1.00  0.00           H
ATOM   4528 3HG2 THR A 286      67.330 133.010 101.050  1.00  0.00           H
ATOM   4529  OG1 THR A 286      69.090 134.970 103.030  1.00  0.00           O
ATOM   4530  HG1 THR A 286      68.480 134.620 103.690  1.00  0.00           H
ATOM   4531  C   THR A 286      69.770 133.180  99.920  1.00  0.00           C
ATOM   4532  O   THR A 286      68.950 132.310  99.660  1.00  0.00           O
ATOM   4533  N   SER A 287      70.430 133.790  98.920  1.00  0.00           N
ATOM   4534  H   SER A 287      71.030 134.570  99.100  1.00  0.00           H
ATOM   4535  CA  SER A 287      70.440 133.420  97.520  1.00  0.00           C
ATOM   4536  HA  SER A 287      69.420 133.430  97.130  1.00  0.00           H
ATOM   4537  CB  SER A 287      71.330 134.410  96.780  1.00  0.00           C
ATOM   4538  HB1 SER A 287      70.880 135.390  96.950  1.00  0.00           H
ATOM   4539  HB2 SER A 287      71.290 134.160  95.720  1.00  0.00           H
ATOM   4540  OG  SER A 287      72.590 134.590  97.390  1.00  0.00           O
ATOM   4541  HG  SER A 287      73.260 134.880  96.770  1.00  0.00           H
ATOM   4542  C   SER A 287      70.950 131.990  97.390  1.00  0.00           C
ATOM   4543  O   SER A 287      70.220 131.080  97.000  1.00  0.00           O
ATOM   4544  N   THR A 288      72.180 131.630  97.760  1.00  0.00           N
ATOM   4545  H   THR A 288      72.670 132.280  98.350  1.00  0.00           H
ATOM   4546  CA  THR A 288      72.840 130.360  97.490  1.00  0.00           C
ATOM   4547  HA  THR A 288      72.510 130.140  96.480  1.00  0.00           H
ATOM   4548  CB  THR A 288      74.370 130.390  97.580  1.00  0.00           C
ATOM   4549  HB  THR A 288      74.840 129.460  97.260  1.00  0.00           H
ATOM   4550  CG2 THR A 288      74.920 131.490  96.680  1.00  0.00           C
ATOM   4551 1HG2 THR A 288      74.550 131.330  95.670  1.00  0.00           H
ATOM   4552 2HG2 THR A 288      74.660 132.510  96.970  1.00  0.00           H
ATOM   4553 3HG2 THR A 288      76.000 131.340  96.620  1.00  0.00           H
ATOM   4554  OG1 THR A 288      74.890 130.840  98.810  1.00  0.00           O
ATOM   4555  HG1 THR A 288      75.820 131.030  98.660  1.00  0.00           H
ATOM   4556  C   THR A 288      72.430 129.250  98.440  1.00  0.00           C
ATOM   4557  O   THR A 288      72.370 128.140  97.920  1.00  0.00           O
ATOM   4558  N   LEU A 289      71.930 129.570  99.640  1.00  0.00           N
ATOM   4559  H   LEU A 289      71.980 130.530  99.950  1.00  0.00           H
ATOM   4560  CA  LEU A 289      71.370 128.630 100.590  1.00  0.00           C
ATOM   4561  HA  LEU A 289      72.190 127.920 100.710  1.00  0.00           H
ATOM   4562  CB  LEU A 289      71.100 129.320 101.920  1.00  0.00           C
ATOM   4563  HB1 LEU A 289      70.360 130.090 101.690  1.00  0.00           H
ATOM   4564  HB2 LEU A 289      71.970 129.900 102.200  1.00  0.00           H
ATOM   4565  CG  LEU A 289      70.650 128.420 103.070  1.00  0.00           C
ATOM   4566  HG  LEU A 289      71.050 127.410 103.070  1.00  0.00           H
ATOM   4567  CD1 LEU A 289      70.990 129.080 104.400  1.00  0.00           C
ATOM   4568 1HD1 LEU A 289      72.060 129.010 104.580  1.00  0.00           H
ATOM   4569 2HD1 LEU A 289      70.640 130.120 104.380  1.00  0.00           H
ATOM   4570 3HD1 LEU A 289      70.460 128.670 105.260  1.00  0.00           H
ATOM   4571  CD2 LEU A 289      69.130 128.350 103.100  1.00  0.00           C
ATOM   4572 1HD2 LEU A 289      68.840 127.550 102.420  1.00  0.00           H
ATOM   4573 2HD2 LEU A 289      68.840 127.920 104.060  1.00  0.00           H
ATOM   4574 3HD2 LEU A 289      68.640 129.300 102.900  1.00  0.00           H
ATOM   4575  C   LEU A 289      70.170 127.860 100.050  1.00  0.00           C
ATOM   4576  O   LEU A 289      70.100 126.650 100.230  1.00  0.00           O
ATOM   4577  N   GLN A 290      69.240 128.520  99.340  1.00  0.00           N
ATOM   4578  H   GLN A 290      69.370 129.510  99.200  1.00  0.00           H
ATOM   4579  CA  GLN A 290      68.030 127.910  98.830  1.00  0.00           C
ATOM   4580  HA  GLN A 290      67.620 127.220  99.570  1.00  0.00           H
ATOM   4581  CB  GLN A 290      67.090 129.060  98.480  1.00  0.00           C
ATOM   4582  HB1 GLN A 290      66.200 128.540  98.120  1.00  0.00           H
ATOM   4583  HB2 GLN A 290      67.570 129.640  97.690  1.00  0.00           H
ATOM   4584  CG  GLN A 290      66.570 129.940  99.610  1.00  0.00           C
ATOM   4585  HG1 GLN A 290      67.390 130.300 100.220  1.00  0.00           H
ATOM   4586  HG2 GLN A 290      65.770 129.480 100.190  1.00  0.00           H
ATOM   4587  CD  GLN A 290      65.790 131.050  98.910  1.00  0.00           C
ATOM   4588  OE1 GLN A 290      64.580 131.230  98.730  1.00  0.00           O
ATOM   4589  NE2 GLN A 290      66.560 131.940  98.290  1.00  0.00           N
ATOM   4590 1HE2 GLN A 290      67.540 131.860  98.540  1.00  0.00           H
ATOM   4591 2HE2 GLN A 290      66.140 132.810  98.010  1.00  0.00           H
ATOM   4592  C   GLN A 290      68.330 127.080  97.590  1.00  0.00           C
ATOM   4593  O   GLN A 290      67.740 126.020  97.430  1.00  0.00           O
ATOM   4594  N   GLN A 291      69.320 127.500  96.790  1.00  0.00           N
ATOM   4595  H   GLN A 291      69.700 128.430  96.860  1.00  0.00           H
ATOM   4596  CA  GLN A 291      69.860 126.650  95.750  1.00  0.00           C
ATOM   4597  HA  GLN A 291      69.030 126.270  95.150  1.00  0.00           H
ATOM   4598  CB  GLN A 291      70.590 127.480  94.700  1.00  0.00           C
ATOM   4599  HB1 GLN A 291      71.590 127.640  95.110  1.00  0.00           H
ATOM   4600  HB2 GLN A 291      70.070 128.420  94.550  1.00  0.00           H
ATOM   4601  CG  GLN A 291      70.670 126.810  93.330  1.00  0.00           C
ATOM   4602  HG1 GLN A 291      69.690 126.680  92.870  1.00  0.00           H
ATOM   4603  HG2 GLN A 291      71.050 125.800  93.500  1.00  0.00           H
ATOM   4604  CD  GLN A 291      71.560 127.470  92.290  1.00  0.00           C
ATOM   4605  OE1 GLN A 291      72.380 128.360  92.480  1.00  0.00           O
ATOM   4606  NE2 GLN A 291      71.430 127.140  91.000  1.00  0.00           N
ATOM   4607 1HE2 GLN A 291      70.610 126.640  90.670  1.00  0.00           H
ATOM   4608 2HE2 GLN A 291      71.900 127.730  90.340  1.00  0.00           H
ATOM   4609  C   GLN A 291      70.580 125.430  96.290  1.00  0.00           C
ATOM   4610  O   GLN A 291      70.340 124.330  95.790  1.00  0.00           O
ATOM   4611  N   ALA A 292      71.220 125.520  97.460  1.00  0.00           N
ATOM   4612  H   ALA A 292      71.420 126.450  97.810  1.00  0.00           H
ATOM   4613  CA  ALA A 292      71.930 124.420  98.070  1.00  0.00           C
ATOM   4614  HA  ALA A 292      72.520 123.970  97.270  1.00  0.00           H
ATOM   4615  CB  ALA A 292      72.880 124.960  99.140  1.00  0.00           C
ATOM   4616  HB1 ALA A 292      73.510 124.160  99.530  1.00  0.00           H
ATOM   4617  HB2 ALA A 292      73.510 125.760  98.750  1.00  0.00           H
ATOM   4618  HB3 ALA A 292      72.310 125.480  99.900  1.00  0.00           H
ATOM   4619  C   ALA A 292      71.070 123.320  98.670  1.00  0.00           C
ATOM   4620  O   ALA A 292      71.320 122.150  98.350  1.00  0.00           O
ATOM   4621  N   ALA A 293      70.090 123.720  99.480  1.00  0.00           N
ATOM   4622  H   ALA A 293      70.060 124.710  99.680  1.00  0.00           H
ATOM   4623  CA  ALA A 293      69.100 122.830 100.050  1.00  0.00           C
ATOM   4624  HA  ALA A 293      69.570 122.020 100.610  1.00  0.00           H
ATOM   4625  CB  ALA A 293      68.140 123.660 100.900  1.00  0.00           C
ATOM   4626  HB1 ALA A 293      67.570 122.950 101.500  1.00  0.00           H
ATOM   4627  HB2 ALA A 293      68.670 124.350 101.560  1.00  0.00           H
ATOM   4628  HB3 ALA A 293      67.440 124.220 100.280  1.00  0.00           H
ATOM   4629  C   ALA A 293      68.350 122.110  98.930  1.00  0.00           C
ATOM   4630  O   ALA A 293      68.070 120.920  98.920  1.00  0.00           O
ATOM   4631  N   SER A 294      67.970 122.820  97.860  1.00  0.00           N
ATOM   4632  H   SER A 294      68.200 123.790  97.770  1.00  0.00           H
ATOM   4633  CA  SER A 294      67.340 122.280  96.670  1.00  0.00           C
ATOM   4634  HA  SER A 294      66.520 121.650  97.020  1.00  0.00           H
ATOM   4635  CB  SER A 294      66.800 123.370  95.750  1.00  0.00           C
ATOM   4636  HB1 SER A 294      66.450 122.880  94.840  1.00  0.00           H
ATOM   4637  HB2 SER A 294      67.640 124.040  95.600  1.00  0.00           H
ATOM   4638  OG  SER A 294      65.710 124.080  96.290  1.00  0.00           O
ATOM   4639  HG  SER A 294      65.140 123.380  96.620  1.00  0.00           H
ATOM   4640  C   SER A 294      68.180 121.290  95.870  1.00  0.00           C
ATOM   4641  O   SER A 294      67.600 120.340  95.360  1.00  0.00           O
ATOM   4642  N   THR A 295      69.520 121.380  95.820  1.00  0.00           N
ATOM   4643  H   THR A 295      69.910 122.270  96.090  1.00  0.00           H
ATOM   4644  CA  THR A 295      70.360 120.530  95.000  1.00  0.00           C
ATOM   4645  HA  THR A 295      69.720 120.060  94.260  1.00  0.00           H
ATOM   4646  CB  THR A 295      71.390 121.360  94.240  1.00  0.00           C
ATOM   4647  HB  THR A 295      72.030 120.700  93.660  1.00  0.00           H
ATOM   4648  CG2 THR A 295      70.760 122.270  93.180  1.00  0.00           C
ATOM   4649 1HG2 THR A 295      69.940 122.850  93.610  1.00  0.00           H
ATOM   4650 2HG2 THR A 295      71.470 122.970  92.740  1.00  0.00           H
ATOM   4651 3HG2 THR A 295      70.470 121.600  92.370  1.00  0.00           H
ATOM   4652  OG1 THR A 295      72.230 122.210  94.990  1.00  0.00           O
ATOM   4653  HG1 THR A 295      71.710 123.000  95.070  1.00  0.00           H
ATOM   4654  C   THR A 295      70.960 119.370  95.780  1.00  0.00           C
ATOM   4655  O   THR A 295      71.200 118.320  95.180  1.00  0.00           O
ATOM   4656  N   ARG A 296      71.080 119.480  97.100  1.00  0.00           N
ATOM   4657  H   ARG A 296      70.760 120.350  97.520  1.00  0.00           H
ATOM   4658  CA  ARG A 296      71.790 118.580  97.990  1.00  0.00           C
ATOM   4659  HA  ARG A 296      72.470 117.930  97.450  1.00  0.00           H
ATOM   4660  CB  ARG A 296      72.690 119.280  99.000  1.00  0.00           C
ATOM   4661  HB1 ARG A 296      72.920 118.580  99.800  1.00  0.00           H
ATOM   4662  HB2 ARG A 296      72.030 120.030  99.460  1.00  0.00           H
ATOM   4663  CG  ARG A 296      73.970 119.920  98.460  1.00  0.00           C
ATOM   4664  HG1 ARG A 296      74.320 120.600  99.240  1.00  0.00           H
ATOM   4665  HG2 ARG A 296      73.700 120.430  97.540  1.00  0.00           H
ATOM   4666  CD  ARG A 296      75.060 118.880  98.200  1.00  0.00           C
ATOM   4667  HD1 ARG A 296      74.990 118.180  99.030  1.00  0.00           H
ATOM   4668  HD2 ARG A 296      76.020 119.380  98.110  1.00  0.00           H
ATOM   4669  NE  ARG A 296      74.780 118.210  96.930  1.00  0.00           N
ATOM   4670  HE  ARG A 296      74.790 118.760  96.080  1.00  0.00           H
ATOM   4671  CZ  ARG A 296      74.620 116.900  96.730  1.00  0.00           C
ATOM   4672  NH1 ARG A 296      74.480 116.000  97.710  1.00  0.00           N
ATOM   4673 1HH1 ARG A 296      74.710 116.250  98.660  1.00  0.00           H
ATOM   4674 2HH1 ARG A 296      74.600 115.020  97.490  1.00  0.00           H
ATOM   4675  NH2 ARG A 296      74.510 116.370  95.500  1.00  0.00           N
ATOM   4676 1HH2 ARG A 296      74.400 116.890  94.650  1.00  0.00           H
ATOM   4677 2HH2 ARG A 296      74.520 115.360  95.440  1.00  0.00           H
ATOM   4678  C   ARG A 296      70.850 117.770  98.880  1.00  0.00           C
ATOM   4679  O   ARG A 296      71.170 116.620  99.150  1.00  0.00           O
ATOM   4680  N   LEU A 297      69.760 118.310  99.440  1.00  0.00           N
ATOM   4681  H   LEU A 297      69.610 119.310  99.410  1.00  0.00           H
ATOM   4682  CA  LEU A 297      68.740 117.620 100.200  1.00  0.00           C
ATOM   4683  HA  LEU A 297      69.060 116.600 100.400  1.00  0.00           H
ATOM   4684  CB  LEU A 297      68.400 118.370 101.480  1.00  0.00           C
ATOM   4685  HB1 LEU A 297      67.660 117.740 101.960  1.00  0.00           H
ATOM   4686  HB2 LEU A 297      67.940 119.350 101.320  1.00  0.00           H
ATOM   4687  CG  LEU A 297      69.550 118.560 102.480  1.00  0.00           C
ATOM   4688  HG  LEU A 297      70.220 119.140 101.850  1.00  0.00           H
ATOM   4689  CD1 LEU A 297      69.140 119.380 103.690  1.00  0.00           C
ATOM   4690 1HD1 LEU A 297      70.030 119.880 104.060  1.00  0.00           H
ATOM   4691 2HD1 LEU A 297      68.540 120.260 103.470  1.00  0.00           H
ATOM   4692 3HD1 LEU A 297      68.740 118.780 104.510  1.00  0.00           H
ATOM   4693  CD2 LEU A 297      70.080 117.210 102.960  1.00  0.00           C
ATOM   4694 1HD2 LEU A 297      69.210 116.700 103.370  1.00  0.00           H
ATOM   4695 2HD2 LEU A 297      70.580 116.610 102.200  1.00  0.00           H
ATOM   4696 3HD2 LEU A 297      70.860 117.360 103.700  1.00  0.00           H
ATOM   4697  C   LEU A 297      67.450 117.430  99.400  1.00  0.00           C
ATOM   4698  O   LEU A 297      66.480 116.950  99.970  1.00  0.00           O
ATOM   4699  N   GLY A 298      67.360 118.050  98.220  1.00  0.00           N
ATOM   4700  H   GLY A 298      68.050 118.700  97.870  1.00  0.00           H
ATOM   4701  CA  GLY A 298      66.110 118.150  97.500  1.00  0.00           C
ATOM   4702  HA1 GLY A 298      65.730 117.150  97.300  1.00  0.00           H
ATOM   4703  HA2 GLY A 298      66.320 118.740  96.600  1.00  0.00           H
ATOM   4704  C   GLY A 298      64.950 118.960  98.060  1.00  0.00           C
ATOM   4705  O   GLY A 298      63.820 118.730  97.640  1.00  0.00           O
ATOM   4706  N   PHE A 299      65.180 119.850  99.030  1.00  0.00           N
ATOM   4707  H   PHE A 299      66.150 120.010  99.230  1.00  0.00           H
ATOM   4708  CA  PHE A 299      64.130 120.690  99.580  1.00  0.00           C
ATOM   4709  HA  PHE A 299      63.380 120.060 100.060  1.00  0.00           H
ATOM   4710  CB  PHE A 299      64.850 121.430 100.700  1.00  0.00           C
ATOM   4711  HB1 PHE A 299      64.230 122.320 100.870  1.00  0.00           H
ATOM   4712  HB2 PHE A 299      65.760 121.810 100.240  1.00  0.00           H
ATOM   4713  CG  PHE A 299      65.130 120.830 102.060  1.00  0.00           C
ATOM   4714  CD1 PHE A 299      65.220 119.440 102.190  1.00  0.00           C
ATOM   4715  HD1 PHE A 299      64.960 118.800 101.360  1.00  0.00           H
ATOM   4716  CE1 PHE A 299      65.420 118.780 103.420  1.00  0.00           C
ATOM   4717  HE1 PHE A 299      65.500 117.710 103.520  1.00  0.00           H
ATOM   4718  CZ  PHE A 299      65.590 119.620 104.520  1.00  0.00           C
ATOM   4719  HZ  PHE A 299      65.770 119.170 105.490  1.00  0.00           H
ATOM   4720  CE2 PHE A 299      65.460 121.010 104.440  1.00  0.00           C
ATOM   4721  HE2 PHE A 299      65.550 121.660 105.300  1.00  0.00           H
ATOM   4722  CD2 PHE A 299      65.250 121.620 103.200  1.00  0.00           C
ATOM   4723  HD2 PHE A 299      65.130 122.680 103.020  1.00  0.00           H
ATOM   4724  C   PHE A 299      63.540 121.700  98.610  1.00  0.00           C
ATOM   4725  O   PHE A 299      64.200 122.230  97.720  1.00  0.00           O
ATOM   4726  N   GLY A 300      62.240 121.990  98.780  1.00  0.00           N
ATOM   4727  H   GLY A 300      61.660 121.390  99.350  1.00  0.00           H
ATOM   4728  CA  GLY A 300      61.610 123.150  98.180  1.00  0.00           C
ATOM   4729  HA1 GLY A 300      60.520 123.110  98.210  1.00  0.00           H
ATOM   4730  HA2 GLY A 300      61.970 123.390  97.180  1.00  0.00           H
ATOM   4731  C   GLY A 300      61.850 124.400  99.010  1.00  0.00           C
ATOM   4732  O   GLY A 300      62.390 124.410 100.110  1.00  0.00           O
ATOM   4733  N   VAL A 301      61.370 125.490  98.400  1.00  0.00           N
ATOM   4734  H   VAL A 301      60.860 125.390  97.530  1.00  0.00           H
ATOM   4735  CA  VAL A 301      61.530 126.820  98.960  1.00  0.00           C
ATOM   4736  HA  VAL A 301      62.610 127.000  98.960  1.00  0.00           H
ATOM   4737  CB  VAL A 301      60.910 127.970  98.170  1.00  0.00           C
ATOM   4738  HB  VAL A 301      59.830 127.880  98.180  1.00  0.00           H
ATOM   4739  CG1 VAL A 301      61.290 129.360  98.690  1.00  0.00           C
ATOM   4740 1HG1 VAL A 301      60.770 130.070  98.040  1.00  0.00           H
ATOM   4741 2HG1 VAL A 301      60.940 129.590  99.690  1.00  0.00           H
ATOM   4742 3HG1 VAL A 301      62.360 129.540  98.710  1.00  0.00           H
ATOM   4743  CG2 VAL A 301      61.300 128.020  96.700  1.00  0.00           C
ATOM   4744 1HG2 VAL A 301      60.780 127.120  96.370  1.00  0.00           H
ATOM   4745 2HG2 VAL A 301      60.800 128.880  96.250  1.00  0.00           H
ATOM   4746 3HG2 VAL A 301      62.380 128.040  96.550  1.00  0.00           H
ATOM   4747  C   VAL A 301      60.980 126.880 100.370  1.00  0.00           C
ATOM   4748  O   VAL A 301      61.540 127.250 101.390  1.00  0.00           O
ATOM   4749  N   LYS A 302      59.720 126.450 100.510  1.00  0.00           N
ATOM   4750  H   LYS A 302      59.240 125.890  99.830  1.00  0.00           H
ATOM   4751  CA  LYS A 302      58.990 126.580 101.760  1.00  0.00           C
ATOM   4752  HA  LYS A 302      59.180 127.580 102.160  1.00  0.00           H
ATOM   4753  CB  LYS A 302      57.500 126.440 101.470  1.00  0.00           C
ATOM   4754  HB1 LYS A 302      56.990 126.320 102.430  1.00  0.00           H
ATOM   4755  HB2 LYS A 302      57.330 125.560 100.840  1.00  0.00           H
ATOM   4756  CG  LYS A 302      56.890 127.680 100.810  1.00  0.00           C
ATOM   4757  HG1 LYS A 302      57.460 127.950  99.930  1.00  0.00           H
ATOM   4758  HG2 LYS A 302      57.040 128.490 101.520  1.00  0.00           H
ATOM   4759  CD  LYS A 302      55.390 127.540 100.560  1.00  0.00           C
ATOM   4760  HD1 LYS A 302      54.830 127.310 101.460  1.00  0.00           H
ATOM   4761  HD2 LYS A 302      55.270 126.750  99.820  1.00  0.00           H
ATOM   4762  CE  LYS A 302      54.790 128.790  99.910  1.00  0.00           C
ATOM   4763  HE1 LYS A 302      55.210 128.820  98.900  1.00  0.00           H
ATOM   4764  HE2 LYS A 302      55.120 129.700 100.400  1.00  0.00           H
ATOM   4765  NZ  LYS A 302      53.340 128.700  99.670  1.00  0.00           N
ATOM   4766  HZ1 LYS A 302      53.060 129.460  99.060  1.00  0.00           H
ATOM   4767  HZ2 LYS A 302      53.170 127.870  99.130  1.00  0.00           H
ATOM   4768  HZ3 LYS A 302      52.950 128.840 100.590  1.00  0.00           H
ATOM   4769  C   LYS A 302      59.480 125.710 102.900  1.00  0.00           C
ATOM   4770  O   LYS A 302      59.830 126.190 103.970  1.00  0.00           O
ATOM   4771  N   LYS A 303      59.800 124.450 102.570  1.00  0.00           N
ATOM   4772  H   LYS A 303      59.500 124.130 101.670  1.00  0.00           H
ATOM   4773  CA  LYS A 303      60.510 123.620 103.520  1.00  0.00           C
ATOM   4774  HA  LYS A 303      59.890 123.530 104.410  1.00  0.00           H
ATOM   4775  CB  LYS A 303      60.770 122.180 103.080  1.00  0.00           C
ATOM   4776  HB1 LYS A 303      61.570 122.060 102.350  1.00  0.00           H
ATOM   4777  HB2 LYS A 303      59.830 121.890 102.630  1.00  0.00           H
ATOM   4778  CG  LYS A 303      61.120 121.360 104.330  1.00  0.00           C
ATOM   4779  HG1 LYS A 303      60.490 121.610 105.180  1.00  0.00           H
ATOM   4780  HG2 LYS A 303      62.140 121.670 104.550  1.00  0.00           H
ATOM   4781  CD  LYS A 303      61.040 119.860 104.100  1.00  0.00           C
ATOM   4782  HD1 LYS A 303      60.050 119.600 103.720  1.00  0.00           H
ATOM   4783  HD2 LYS A 303      61.100 119.380 105.070  1.00  0.00           H
ATOM   4784  CE  LYS A 303      62.050 119.140 103.200  1.00  0.00           C
ATOM   4785  HE1 LYS A 303      63.070 119.350 103.510  1.00  0.00           H
ATOM   4786  HE2 LYS A 303      61.880 119.360 102.150  1.00  0.00           H
ATOM   4787  NZ  LYS A 303      61.990 117.670 103.260  1.00  0.00           N
ATOM   4788  HZ1 LYS A 303      62.540 117.340 102.490  1.00  0.00           H
ATOM   4789  HZ2 LYS A 303      62.360 117.270 104.110  1.00  0.00           H
ATOM   4790  HZ3 LYS A 303      61.050 117.330 103.120  1.00  0.00           H
ATOM   4791  C   LYS A 303      61.830 124.220 103.970  1.00  0.00           C
ATOM   4792  O   LYS A 303      62.050 124.300 105.180  1.00  0.00           O
ATOM   4793  N   THR A 304      62.630 124.740 103.040  1.00  0.00           N
ATOM   4794  H   THR A 304      62.350 124.660 102.070  1.00  0.00           H
ATOM   4795  CA  THR A 304      63.860 125.420 103.400  1.00  0.00           C
ATOM   4796  HA  THR A 304      64.440 124.710 103.980  1.00  0.00           H
ATOM   4797  CB  THR A 304      64.600 125.840 102.130  1.00  0.00           C
ATOM   4798  HB  THR A 304      63.960 126.520 101.570  1.00  0.00           H
ATOM   4799  CG2 THR A 304      66.010 126.400 102.240  1.00  0.00           C
ATOM   4800 1HG2 THR A 304      66.760 125.650 102.490  1.00  0.00           H
ATOM   4801 2HG2 THR A 304      66.170 126.890 101.280  1.00  0.00           H
ATOM   4802 3HG2 THR A 304      66.090 127.280 102.880  1.00  0.00           H
ATOM   4803  OG1 THR A 304      64.850 124.700 101.340  1.00  0.00           O
ATOM   4804  HG1 THR A 304      64.120 124.410 100.790  1.00  0.00           H
ATOM   4805  C   THR A 304      63.730 126.670 104.250  1.00  0.00           C
ATOM   4806  O   THR A 304      64.280 126.750 105.350  1.00  0.00           O
ATOM   4807  N   MET A 305      62.830 127.580 103.860  1.00  0.00           N
ATOM   4808  H   MET A 305      62.330 127.460 102.990  1.00  0.00           H
ATOM   4809  CA  MET A 305      62.650 128.850 104.530  1.00  0.00           C
ATOM   4810  HA  MET A 305      63.670 129.120 104.840  1.00  0.00           H
ATOM   4811  CB  MET A 305      62.040 129.890 103.590  1.00  0.00           C
ATOM   4812  HB1 MET A 305      61.860 130.840 104.080  1.00  0.00           H
ATOM   4813  HB2 MET A 305      61.110 129.530 103.150  1.00  0.00           H
ATOM   4814  CG  MET A 305      62.990 130.160 102.420  1.00  0.00           C
ATOM   4815  HG1 MET A 305      62.550 130.840 101.690  1.00  0.00           H
ATOM   4816  HG2 MET A 305      63.040 129.160 102.000  1.00  0.00           H
ATOM   4817  SD  MET A 305      64.620 130.720 102.960  1.00  0.00           S
ATOM   4818  CE  MET A 305      64.280 132.470 103.250  1.00  0.00           C
ATOM   4819  HE1 MET A 305      65.230 132.950 103.500  1.00  0.00           H
ATOM   4820  HE2 MET A 305      63.820 132.880 102.350  1.00  0.00           H
ATOM   4821  HE3 MET A 305      63.580 132.750 104.040  1.00  0.00           H
ATOM   4822  C   MET A 305      61.920 128.830 105.860  1.00  0.00           C
ATOM   4823  O   MET A 305      62.170 129.670 106.720  1.00  0.00           O
ATOM   4824  N   MET A 306      60.990 127.880 106.010  1.00  0.00           N
ATOM   4825  H   MET A 306      60.620 127.350 105.240  1.00  0.00           H
ATOM   4826  CA  MET A 306      60.250 127.760 107.250  1.00  0.00           C
ATOM   4827  HA  MET A 306      60.080 128.800 107.530  1.00  0.00           H
ATOM   4828  CB  MET A 306      58.910 127.060 107.120  1.00  0.00           C
ATOM   4829  HB1 MET A 306      59.140 126.020 106.890  1.00  0.00           H
ATOM   4830  HB2 MET A 306      58.370 127.370 106.230  1.00  0.00           H
ATOM   4831  CG  MET A 306      58.000 126.980 108.350  1.00  0.00           C
ATOM   4832  HG1 MET A 306      57.580 127.970 108.550  1.00  0.00           H
ATOM   4833  HG2 MET A 306      58.570 126.750 109.260  1.00  0.00           H
ATOM   4834  SD  MET A 306      56.690 125.770 108.060  1.00  0.00           S
ATOM   4835  CE  MET A 306      55.160 126.700 108.280  1.00  0.00           C
ATOM   4836  HE1 MET A 306      55.120 127.000 109.320  1.00  0.00           H
ATOM   4837  HE2 MET A 306      55.180 127.610 107.660  1.00  0.00           H
ATOM   4838  HE3 MET A 306      54.280 126.090 108.100  1.00  0.00           H
ATOM   4839  C   MET A 306      61.230 127.150 108.240  1.00  0.00           C
ATOM   4840  O   MET A 306      61.210 127.620 109.380  1.00  0.00           O
ATOM   4841  N   MET A 307      62.060 126.210 107.780  1.00  0.00           N
ATOM   4842  H   MET A 307      61.980 125.940 106.810  1.00  0.00           H
ATOM   4843  CA  MET A 307      62.980 125.450 108.600  1.00  0.00           C
ATOM   4844  HA  MET A 307      62.540 125.260 109.580  1.00  0.00           H
ATOM   4845  CB  MET A 307      63.230 124.030 108.100  1.00  0.00           C
ATOM   4846  HB1 MET A 307      63.900 123.520 108.800  1.00  0.00           H
ATOM   4847  HB2 MET A 307      63.590 124.140 107.080  1.00  0.00           H
ATOM   4848  CG  MET A 307      62.080 123.030 108.020  1.00  0.00           C
ATOM   4849  HG1 MET A 307      62.370 122.220 107.350  1.00  0.00           H
ATOM   4850  HG2 MET A 307      61.230 123.580 107.630  1.00  0.00           H
ATOM   4851  SD  MET A 307      61.580 122.250 109.580  1.00  0.00           S
ATOM   4852  CE  MET A 307      60.220 121.230 108.960  1.00  0.00           C
ATOM   4853  HE1 MET A 307      60.430 120.980 107.920  1.00  0.00           H
ATOM   4854  HE2 MET A 307      60.040 120.350 109.580  1.00  0.00           H
ATOM   4855  HE3 MET A 307      59.270 121.770 108.970  1.00  0.00           H
ATOM   4856  C   MET A 307      64.260 126.230 108.860  1.00  0.00           C
ATOM   4857  O   MET A 307      64.840 126.110 109.940  1.00  0.00           O
ATOM   4858  N   ALA A 308      64.620 127.190 108.010  1.00  0.00           N
ATOM   4859  H   ALA A 308      64.270 127.240 107.070  1.00  0.00           H
ATOM   4860  CA  ALA A 308      65.470 128.300 108.390  1.00  0.00           C
ATOM   4861  HA  ALA A 308      66.440 127.940 108.720  1.00  0.00           H
ATOM   4862  CB  ALA A 308      65.750 129.070 107.100  1.00  0.00           C
ATOM   4863  HB1 ALA A 308      66.620 129.700 107.270  1.00  0.00           H
ATOM   4864  HB2 ALA A 308      66.150 128.270 106.470  1.00  0.00           H
ATOM   4865  HB3 ALA A 308      64.880 129.590 106.690  1.00  0.00           H
ATOM   4866  C   ALA A 308      64.910 129.180 109.490  1.00  0.00           C
ATOM   4867  O   ALA A 308      65.520 129.380 110.540  1.00  0.00           O
ATOM   4868  N   GLN A 309      63.640 129.600 109.430  1.00  0.00           N
ATOM   4869  H   GLN A 309      63.160 129.480 108.550  1.00  0.00           H
ATOM   4870  CA  GLN A 309      62.970 130.260 110.540  1.00  0.00           C
ATOM   4871  HA  GLN A 309      63.520 131.130 110.890  1.00  0.00           H
ATOM   4872  CB  GLN A 309      61.600 130.750 110.080  1.00  0.00           C
ATOM   4873  HB1 GLN A 309      60.890 129.930 110.070  1.00  0.00           H
ATOM   4874  HB2 GLN A 309      61.800 131.320 109.170  1.00  0.00           H
ATOM   4875  CG  GLN A 309      60.950 131.670 111.110  1.00  0.00           C
ATOM   4876  HG1 GLN A 309      61.520 132.610 111.140  1.00  0.00           H
ATOM   4877  HG2 GLN A 309      61.040 131.180 112.080  1.00  0.00           H
ATOM   4878  CD  GLN A 309      59.480 131.860 110.780  1.00  0.00           C
ATOM   4879  OE1 GLN A 309      59.120 132.780 110.050  1.00  0.00           O
ATOM   4880  NE2 GLN A 309      58.510 131.080 111.270  1.00  0.00           N
ATOM   4881 1HE2 GLN A 309      58.610 130.460 112.060  1.00  0.00           H
ATOM   4882 2HE2 GLN A 309      57.540 131.230 111.060  1.00  0.00           H
ATOM   4883  C   GLN A 309      62.860 129.330 111.740  1.00  0.00           C
ATOM   4884  O   GLN A 309      63.180 129.880 112.790  1.00  0.00           O
ATOM   4885  N   ARG A 310      62.710 128.010 111.620  1.00  0.00           N
ATOM   4886  H   ARG A 310      62.550 127.610 110.700  1.00  0.00           H
ATOM   4887  CA  ARG A 310      62.800 127.250 112.850  1.00  0.00           C
ATOM   4888  HA  ARG A 310      62.100 127.780 113.500  1.00  0.00           H
ATOM   4889  CB  ARG A 310      62.280 125.830 112.660  1.00  0.00           C
ATOM   4890  HB1 ARG A 310      62.520 125.280 113.570  1.00  0.00           H
ATOM   4891  HB2 ARG A 310      62.860 125.410 111.840  1.00  0.00           H
ATOM   4892  CG  ARG A 310      60.760 125.760 112.560  1.00  0.00           C
ATOM   4893  HG1 ARG A 310      60.510 126.200 111.590  1.00  0.00           H
ATOM   4894  HG2 ARG A 310      60.350 126.450 113.300  1.00  0.00           H
ATOM   4895  CD  ARG A 310      60.180 124.370 112.760  1.00  0.00           C
ATOM   4896  HD1 ARG A 310      60.220 124.070 113.810  1.00  0.00           H
ATOM   4897  HD2 ARG A 310      60.830 123.670 112.230  1.00  0.00           H
ATOM   4898  NE  ARG A 310      58.830 124.310 112.190  1.00  0.00           N
ATOM   4899  HE  ARG A 310      58.360 125.170 111.960  1.00  0.00           H
ATOM   4900  CZ  ARG A 310      58.210 123.200 111.780  1.00  0.00           C
ATOM   4901  NH1 ARG A 310      58.680 121.980 112.080  1.00  0.00           N
ATOM   4902 1HH1 ARG A 310      59.620 121.920 112.430  1.00  0.00           H
ATOM   4903 2HH1 ARG A 310      58.290 121.080 111.820  1.00  0.00           H
ATOM   4904  NH2 ARG A 310      57.060 123.410 111.110  1.00  0.00           N
ATOM   4905 1HH2 ARG A 310      56.720 124.350 111.270  1.00  0.00           H
ATOM   4906 2HH2 ARG A 310      56.450 122.660 110.830  1.00  0.00           H
ATOM   4907  C   ARG A 310      64.190 127.120 113.450  1.00  0.00           C
ATOM   4908  O   ARG A 310      64.270 127.160 114.680  1.00  0.00           O
ATOM   4909  N   LEU A 311      65.250 127.010 112.660  1.00  0.00           N
ATOM   4910  H   LEU A 311      65.130 127.030 111.660  1.00  0.00           H
ATOM   4911  CA  LEU A 311      66.620 127.060 113.140  1.00  0.00           C
ATOM   4912  HA  LEU A 311      66.730 126.250 113.860  1.00  0.00           H
ATOM   4913  CB  LEU A 311      67.590 126.690 112.020  1.00  0.00           C
ATOM   4914  HB1 LEU A 311      68.590 126.880 112.390  1.00  0.00           H
ATOM   4915  HB2 LEU A 311      67.310 127.450 111.280  1.00  0.00           H
ATOM   4916  CG  LEU A 311      67.690 125.270 111.480  1.00  0.00           C
ATOM   4917  HG  LEU A 311      66.660 124.960 111.310  1.00  0.00           H
ATOM   4918  CD1 LEU A 311      68.450 125.170 110.160  1.00  0.00           C
ATOM   4919 1HD1 LEU A 311      68.430 124.120 109.870  1.00  0.00           H
ATOM   4920 2HD1 LEU A 311      67.910 125.760 109.420  1.00  0.00           H
ATOM   4921 3HD1 LEU A 311      69.500 125.460 110.190  1.00  0.00           H
ATOM   4922  CD2 LEU A 311      68.300 124.310 112.500  1.00  0.00           C
ATOM   4923 1HD2 LEU A 311      67.710 124.100 113.380  1.00  0.00           H
ATOM   4924 2HD2 LEU A 311      68.440 123.320 112.060  1.00  0.00           H
ATOM   4925 3HD2 LEU A 311      69.290 124.550 112.870  1.00  0.00           H
ATOM   4926  C   LEU A 311      67.030 128.410 113.730  1.00  0.00           C
ATOM   4927  O   LEU A 311      67.890 128.520 114.600  1.00  0.00           O
ATOM   4928  N   TYR A 312      66.350 129.460 113.280  1.00  0.00           N
ATOM   4929  H   TYR A 312      65.830 129.400 112.420  1.00  0.00           H
ATOM   4930  CA  TYR A 312      66.560 130.780 113.830  1.00  0.00           C
ATOM   4931  HA  TYR A 312      67.630 130.980 113.940  1.00  0.00           H
ATOM   4932  CB  TYR A 312      66.130 131.720 112.710  1.00  0.00           C
ATOM   4933  HB1 TYR A 312      65.120 131.480 112.370  1.00  0.00           H
ATOM   4934  HB2 TYR A 312      66.790 131.560 111.850  1.00  0.00           H
ATOM   4935  CG  TYR A 312      66.210 133.190 113.060  1.00  0.00           C
ATOM   4936  CD1 TYR A 312      67.410 133.870 113.300  1.00  0.00           C
ATOM   4937  HD1 TYR A 312      68.400 133.450 113.280  1.00  0.00           H
ATOM   4938  CE1 TYR A 312      67.360 135.240 113.590  1.00  0.00           C
ATOM   4939  HE1 TYR A 312      68.270 135.790 113.750  1.00  0.00           H
ATOM   4940  CZ  TYR A 312      66.130 135.920 113.640  1.00  0.00           C
ATOM   4941  OH  TYR A 312      66.000 137.220 114.020  1.00  0.00           O
ATOM   4942  HH  TYR A 312      65.060 137.420 114.010  1.00  0.00           H
ATOM   4943  CE2 TYR A 312      64.920 135.230 113.400  1.00  0.00           C
ATOM   4944  HE2 TYR A 312      63.970 135.740 113.430  1.00  0.00           H
ATOM   4945  CD2 TYR A 312      64.980 133.850 113.140  1.00  0.00           C
ATOM   4946  HD2 TYR A 312      64.120 133.230 112.950  1.00  0.00           H
ATOM   4947  C   TYR A 312      65.930 130.950 115.210  1.00  0.00           C
ATOM   4948  O   TYR A 312      66.610 131.340 116.150  1.00  0.00           O
ATOM   4949  N   GLU A 313      64.650 130.590 115.350  1.00  0.00           N
ATOM   4950  H   GLU A 313      64.170 130.090 114.620  1.00  0.00           H
ATOM   4951  CA  GLU A 313      63.870 130.790 116.550  1.00  0.00           C
ATOM   4952  HA  GLU A 313      63.870 131.810 116.940  1.00  0.00           H
ATOM   4953  CB  GLU A 313      62.450 130.360 116.190  1.00  0.00           C
ATOM   4954  HB1 GLU A 313      62.410 129.280 116.040  1.00  0.00           H
ATOM   4955  HB2 GLU A 313      62.100 130.900 115.300  1.00  0.00           H
ATOM   4956  CG  GLU A 313      61.470 130.690 117.310  1.00  0.00           C
ATOM   4957  HG1 GLU A 313      61.740 131.670 117.690  1.00  0.00           H
ATOM   4958  HG2 GLU A 313      61.630 129.980 118.120  1.00  0.00           H
ATOM   4959  CD  GLU A 313      59.990 130.740 116.950  1.00  0.00           C
ATOM   4960  OE1 GLU A 313      59.690 131.790 116.340  1.00  0.00           O
ATOM   4961  OE2 GLU A 313      59.210 129.810 117.240  1.00  0.00           O
ATOM   4962  C   GLU A 313      64.350 129.960 117.730  1.00  0.00           C
ATOM   4963  O   GLU A 313      64.340 130.420 118.870  1.00  0.00           O
ATOM   4964  N   ALA A 314      64.840 128.730 117.550  1.00  0.00           N
ATOM   4965  H   ALA A 314      65.020 128.380 116.620  1.00  0.00           H
ATOM   4966  CA  ALA A 314      65.480 127.940 118.580  1.00  0.00           C
ATOM   4967  HA  ALA A 314      64.970 128.180 119.510  1.00  0.00           H
ATOM   4968  CB  ALA A 314      65.240 126.490 118.140  1.00  0.00           C
ATOM   4969  HB1 ALA A 314      65.510 125.880 119.000  1.00  0.00           H
ATOM   4970  HB2 ALA A 314      64.230 126.350 117.750  1.00  0.00           H
ATOM   4971  HB3 ALA A 314      65.880 126.380 117.260  1.00  0.00           H
ATOM   4972  C   ALA A 314      66.950 128.210 118.840  1.00  0.00           C
ATOM   4973  O   ALA A 314      67.650 127.380 119.430  1.00  0.00           O
ATOM   4974  N   GLY A 315      67.420 129.340 118.300  1.00  0.00           N
ATOM   4975  H   GLY A 315      66.710 129.990 117.990  1.00  0.00           H
ATOM   4976  CA  GLY A 315      68.730 129.850 118.630  1.00  0.00           C
ATOM   4977  HA1 GLY A 315      68.910 129.830 119.710  1.00  0.00           H
ATOM   4978  HA2 GLY A 315      68.520 130.910 118.480  1.00  0.00           H
ATOM   4979  C   GLY A 315      69.990 129.320 117.950  1.00  0.00           C
ATOM   4980  O   GLY A 315      71.100 129.660 118.340  1.00  0.00           O
ATOM   4981  N   TYR A 316      69.810 128.450 116.950  1.00  0.00           N
ATOM   4982  H   TYR A 316      68.960 128.460 116.410  1.00  0.00           H
ATOM   4983  CA  TYR A 316      70.880 127.620 116.440  1.00  0.00           C
ATOM   4984  HA  TYR A 316      71.610 127.470 117.240  1.00  0.00           H
ATOM   4985  CB  TYR A 316      70.240 126.310 116.000  1.00  0.00           C
ATOM   4986  HB1 TYR A 316      71.080 125.780 115.560  1.00  0.00           H
ATOM   4987  HB2 TYR A 316      69.660 126.440 115.080  1.00  0.00           H
ATOM   4988  CG  TYR A 316      69.460 125.380 116.900  1.00  0.00           C
ATOM   4989  CD1 TYR A 316      68.090 125.110 116.760  1.00  0.00           C
ATOM   4990  HD1 TYR A 316      67.560 125.780 116.100  1.00  0.00           H
ATOM   4991  CE1 TYR A 316      67.490 124.070 117.470  1.00  0.00           C
ATOM   4992  HE1 TYR A 316      66.450 123.810 117.290  1.00  0.00           H
ATOM   4993  CZ  TYR A 316      68.190 123.430 118.510  1.00  0.00           C
ATOM   4994  OH  TYR A 316      67.570 122.430 119.210  1.00  0.00           O
ATOM   4995  HH  TYR A 316      68.240 122.000 119.750  1.00  0.00           H
ATOM   4996  CE2 TYR A 316      69.540 123.770 118.740  1.00  0.00           C
ATOM   4997  HE2 TYR A 316      69.930 123.310 119.630  1.00  0.00           H
ATOM   4998  CD2 TYR A 316      70.150 124.740 117.930  1.00  0.00           C
ATOM   4999  HD2 TYR A 316      71.190 124.990 118.050  1.00  0.00           H
ATOM   5000  C   TYR A 316      71.550 128.320 115.260  1.00  0.00           C
ATOM   5001  O   TYR A 316      72.730 128.020 115.090  1.00  0.00           O
ATOM   5002  N   ILE A 317      70.920 129.200 114.480  1.00  0.00           N
ATOM   5003  H   ILE A 317      70.050 129.580 114.830  1.00  0.00           H
ATOM   5004  CA  ILE A 317      71.470 129.870 113.320  1.00  0.00           C
ATOM   5005  HA  ILE A 317      72.540 129.870 113.520  1.00  0.00           H
ATOM   5006  CB  ILE A 317      71.140 129.290 111.950  1.00  0.00           C
ATOM   5007  HB  ILE A 317      71.870 129.700 111.250  1.00  0.00           H
ATOM   5008  CG2 ILE A 317      71.420 127.790 111.940  1.00  0.00           C
ATOM   5009 1HG2 ILE A 317      70.830 127.250 112.690  1.00  0.00           H
ATOM   5010 2HG2 ILE A 317      71.380 127.330 110.960  1.00  0.00           H
ATOM   5011 3HG2 ILE A 317      72.480 127.750 112.190  1.00  0.00           H
ATOM   5012  CG1 ILE A 317      69.750 129.670 111.450  1.00  0.00           C
ATOM   5013 1HG1 ILE A 317      69.640 130.750 111.390  1.00  0.00           H
ATOM   5014 2HG1 ILE A 317      69.000 129.350 112.180  1.00  0.00           H
ATOM   5015  CD  ILE A 317      69.320 129.150 110.080  1.00  0.00           C
ATOM   5016  HD1 ILE A 317      68.460 129.680 109.670  1.00  0.00           H
ATOM   5017  HD2 ILE A 317      70.100 129.170 109.320  1.00  0.00           H
ATOM   5018  HD3 ILE A 317      69.100 128.090 110.190  1.00  0.00           H
ATOM   5019  C   ILE A 317      71.200 131.370 113.370  1.00  0.00           C
ATOM   5020  O   ILE A 317      70.290 131.770 114.080  1.00  0.00           O
ATOM   5021  N   THR A 318      72.020 132.200 112.710  1.00  0.00           N
ATOM   5022  H   THR A 318      72.680 131.840 112.040  1.00  0.00           H
ATOM   5023  CA  THR A 318      71.900 133.640 112.570  1.00  0.00           C
ATOM   5024  HA  THR A 318      71.460 134.170 113.410  1.00  0.00           H
ATOM   5025  CB  THR A 318      73.230 134.360 112.370  1.00  0.00           C
ATOM   5026  HB  THR A 318      73.050 135.430 112.290  1.00  0.00           H
ATOM   5027  CG2 THR A 318      74.210 134.150 113.520  1.00  0.00           C
ATOM   5028 1HG2 THR A 318      74.650 133.160 113.430  1.00  0.00           H
ATOM   5029 2HG2 THR A 318      75.030 134.880 113.580  1.00  0.00           H
ATOM   5030 3HG2 THR A 318      73.660 134.210 114.460  1.00  0.00           H
ATOM   5031  OG1 THR A 318      73.780 133.900 111.160  1.00  0.00           O
ATOM   5032  HG1 THR A 318      73.580 134.550 110.480  1.00  0.00           H
ATOM   5033  C   THR A 318      70.890 133.970 111.480  1.00  0.00           C
ATOM   5034  O   THR A 318      70.480 133.110 110.690  1.00  0.00           O
ATOM   5035  N   TYR A 319      70.640 135.270 111.350  1.00  0.00           N
ATOM   5036  H   TYR A 319      71.000 135.940 112.010  1.00  0.00           H
ATOM   5037  CA  TYR A 319      69.530 135.700 110.530  1.00  0.00           C
ATOM   5038  HA  TYR A 319      68.740 135.230 111.110  1.00  0.00           H
ATOM   5039  CB  TYR A 319      69.310 137.210 110.670  1.00  0.00           C
ATOM   5040  HB1 TYR A 319      70.150 137.750 110.220  1.00  0.00           H
ATOM   5041  HB2 TYR A 319      69.290 137.400 111.740  1.00  0.00           H
ATOM   5042  CG  TYR A 319      68.030 137.730 110.080  1.00  0.00           C
ATOM   5043  CD1 TYR A 319      66.860 137.050 110.440  1.00  0.00           C
ATOM   5044  HD1 TYR A 319      66.890 136.210 111.120  1.00  0.00           H
ATOM   5045  CE1 TYR A 319      65.650 137.530 109.930  1.00  0.00           C
ATOM   5046  HE1 TYR A 319      64.680 137.090 110.120  1.00  0.00           H
ATOM   5047  CZ  TYR A 319      65.590 138.660 109.090  1.00  0.00           C
ATOM   5048  OH  TYR A 319      64.380 139.070 108.640  1.00  0.00           O
ATOM   5049  HH  TYR A 319      64.450 139.740 107.960  1.00  0.00           H
ATOM   5050  CE2 TYR A 319      66.780 139.330 108.750  1.00  0.00           C
ATOM   5051  HE2 TYR A 319      66.830 140.150 108.050  1.00  0.00           H
ATOM   5052  CD2 TYR A 319      68.010 138.850 109.240  1.00  0.00           C
ATOM   5053  HD2 TYR A 319      68.930 139.370 109.050  1.00  0.00           H
ATOM   5054  C   TYR A 319      69.600 135.270 109.070  1.00  0.00           C
ATOM   5055  O   TYR A 319      70.560 135.450 108.320  1.00  0.00           O
ATOM   5056  N   MET A 320      68.470 134.720 108.610  1.00  0.00           N
ATOM   5057  H   MET A 320      67.850 134.490 109.370  1.00  0.00           H
ATOM   5058  CA  MET A 320      68.330 133.950 107.390  1.00  0.00           C
ATOM   5059  HA  MET A 320      69.320 133.620 107.070  1.00  0.00           H
ATOM   5060  CB  MET A 320      67.600 132.680 107.820  1.00  0.00           C
[truncated: 417,599 more chars]
