# Supplementary material for: Unraveling topoisomerase IA gate dynamics in presence of PPEF and its preclinical evaluation against multidrug-resistant pathogens
Source: Commun Biol. 2023 Feb 18;6:195. doi: 10.1038/s42003-023-04412-1 (PMC9938908; doi:10.1038/s42003-023-04412-1)
Supplement: Supplementary file 9 — Supplementary Data 7 [file 42003_2023_4412_MOESM9_ESM.zip › Metadynamic-conformation/TopoIA-dsDNA-PPEF/partial_open.pdb]

REMARK    GENERATED BY TRJCONV
TITLE     Protein in water t= 8765.00000 step= 4382500
REMARK    THIS IS A SIMULATION BOX
CRYST1  159.542  159.542  159.542  90.00  90.00  90.00 P 1           1
MODEL        1
ATOM      1  N   MET A   1      60.020  84.750 108.210  1.00  0.00           N
ATOM      2  H1  MET A   1      60.220  84.100 107.470  1.00  0.00           H
ATOM      3  H2  MET A   1      59.150  85.250 108.090  1.00  0.00           H
ATOM      4  H3  MET A   1      60.750  85.450 108.270  1.00  0.00           H
ATOM      5  CA  MET A   1      59.880  83.880 109.390  1.00  0.00           C
ATOM      6  HA  MET A   1      59.080  83.160 109.220  1.00  0.00           H
ATOM      7  CB  MET A   1      61.160  83.070 109.590  1.00  0.00           C
ATOM      8  HB1 MET A   1      61.830  83.820 109.980  1.00  0.00           H
ATOM      9  HB2 MET A   1      61.360  82.670 108.590  1.00  0.00           H
ATOM     10  CG  MET A   1      61.000  81.870 110.520  1.00  0.00           C
ATOM     11  HG1 MET A   1      61.910  81.280 110.400  1.00  0.00           H
ATOM     12  HG2 MET A   1      60.230  81.190 110.130  1.00  0.00           H
ATOM     13  SD  MET A   1      60.900  82.060 112.310  1.00  0.00           S
ATOM     14  CE  MET A   1      62.400  83.020 112.590  1.00  0.00           C
ATOM     15  HE1 MET A   1      62.620  83.030 113.660  1.00  0.00           H
ATOM     16  HE2 MET A   1      63.220  82.460 112.130  1.00  0.00           H
ATOM     17  HE3 MET A   1      62.400  84.020 112.150  1.00  0.00           H
ATOM     18  C   MET A   1      59.500  84.710 110.610  1.00  0.00           C
ATOM     19  O   MET A   1      59.820  85.900 110.640  1.00  0.00           O
ATOM     20  N   GLY A   2      58.680  84.160 111.510  1.00  0.00           N
ATOM     21  H   GLY A   2      58.610  83.170 111.310  1.00  0.00           H
ATOM     22  CA  GLY A   2      58.120  84.640 112.750  1.00  0.00           C
ATOM     23  HA1 GLY A   2      58.930  85.090 113.330  1.00  0.00           H
ATOM     24  HA2 GLY A   2      57.730  83.780 113.290  1.00  0.00           H
ATOM     25  C   GLY A   2      57.030  85.700 112.620  1.00  0.00           C
ATOM     26  O   GLY A   2      56.690  86.350 113.610  1.00  0.00           O
ATOM     27  N   LYS A   3      56.500  85.930 111.420  1.00  0.00           N
ATOM     28  H   LYS A   3      56.920  85.390 110.680  1.00  0.00           H
ATOM     29  CA  LYS A   3      55.480  86.890 111.050  1.00  0.00           C
ATOM     30  HA  LYS A   3      54.900  87.180 111.920  1.00  0.00           H
ATOM     31  CB  LYS A   3      56.030  88.070 110.250  1.00  0.00           C
ATOM     32  HB1 LYS A   3      55.260  88.810 110.030  1.00  0.00           H
ATOM     33  HB2 LYS A   3      56.350  87.640 109.300  1.00  0.00           H
ATOM     34  CG  LYS A   3      57.200  88.800 110.900  1.00  0.00           C
ATOM     35  HG1 LYS A   3      57.920  88.000 111.090  1.00  0.00           H
ATOM     36  HG2 LYS A   3      56.930  89.210 111.870  1.00  0.00           H
ATOM     37  CD  LYS A   3      57.810  89.860 109.990  1.00  0.00           C
ATOM     38  HD1 LYS A   3      57.160  90.740 109.920  1.00  0.00           H
ATOM     39  HD2 LYS A   3      57.940  89.510 108.970  1.00  0.00           H
ATOM     40  CE  LYS A   3      59.120  90.240 110.660  1.00  0.00           C
ATOM     41  HE1 LYS A   3      59.900  89.490 110.510  1.00  0.00           H
ATOM     42  HE2 LYS A   3      58.890  90.330 111.720  1.00  0.00           H
ATOM     43  NZ  LYS A   3      59.680  91.500 110.140  1.00  0.00           N
ATOM     44  HZ1 LYS A   3      59.970  91.440 109.180  1.00  0.00           H
ATOM     45  HZ2 LYS A   3      59.000  92.240 110.260  1.00  0.00           H
ATOM     46  HZ3 LYS A   3      60.500  91.750 110.680  1.00  0.00           H
ATOM     47  C   LYS A   3      54.460  86.210 110.150  1.00  0.00           C
ATOM     48  O   LYS A   3      54.680  85.180 109.520  1.00  0.00           O
ATOM     49  N   ALA A   4      53.250  86.750 110.040  1.00  0.00           N
ATOM     50  H   ALA A   4      53.100  87.650 110.470  1.00  0.00           H
ATOM     51  CA  ALA A   4      52.240  86.240 109.130  1.00  0.00           C
ATOM     52  HA  ALA A   4      52.280  85.150 109.160  1.00  0.00           H
ATOM     53  CB  ALA A   4      50.850  86.680 109.580  1.00  0.00           C
ATOM     54  HB1 ALA A   4      50.820  87.760 109.710  1.00  0.00           H
ATOM     55  HB2 ALA A   4      50.160  86.460 108.770  1.00  0.00           H
ATOM     56  HB3 ALA A   4      50.520  86.020 110.380  1.00  0.00           H
ATOM     57  C   ALA A   4      52.410  86.750 107.700  1.00  0.00           C
ATOM     58  O   ALA A   4      52.860  87.880 107.540  1.00  0.00           O
ATOM     59  N   LEU A   5      52.010  85.930 106.730  1.00  0.00           N
ATOM     60  H   LEU A   5      51.540  85.080 107.010  1.00  0.00           H
ATOM     61  CA  LEU A   5      52.360  86.090 105.330  1.00  0.00           C
ATOM     62  HA  LEU A   5      52.910  87.010 105.170  1.00  0.00           H
ATOM     63  CB  LEU A   5      53.410  85.040 104.970  1.00  0.00           C
ATOM     64  HB1 LEU A   5      53.060  84.140 105.480  1.00  0.00           H
ATOM     65  HB2 LEU A   5      54.400  85.250 105.370  1.00  0.00           H
ATOM     66  CG  LEU A   5      53.580  84.750 103.480  1.00  0.00           C
ATOM     67  HG  LEU A   5      52.600  84.620 103.010  1.00  0.00           H
ATOM     68  CD1 LEU A   5      54.410  85.760 102.700  1.00  0.00           C
ATOM     69 1HD1 LEU A   5      55.440  85.760 103.070  1.00  0.00           H
ATOM     70 2HD1 LEU A   5      54.330  85.650 101.620  1.00  0.00           H
ATOM     71 3HD1 LEU A   5      54.100  86.750 103.010  1.00  0.00           H
ATOM     72  CD2 LEU A   5      54.230  83.380 103.270  1.00  0.00           C
ATOM     73 1HD2 LEU A   5      55.220  83.480 103.710  1.00  0.00           H
ATOM     74 2HD2 LEU A   5      53.650  82.580 103.740  1.00  0.00           H
ATOM     75 3HD2 LEU A   5      54.380  83.070 102.240  1.00  0.00           H
ATOM     76  C   LEU A   5      51.180  86.200 104.380  1.00  0.00           C
ATOM     77  O   LEU A   5      50.310  85.320 104.340  1.00  0.00           O
ATOM     78  N   VAL A   6      51.170  87.200 103.500  1.00  0.00           N
ATOM     79  H   VAL A   6      51.860  87.940 103.510  1.00  0.00           H
ATOM     80  CA  VAL A   6      50.210  87.260 102.420  1.00  0.00           C
ATOM     81  HA  VAL A   6      49.430  86.550 102.710  1.00  0.00           H
ATOM     82  CB  VAL A   6      49.390  88.550 102.320  1.00  0.00           C
ATOM     83  HB  VAL A   6      49.930  89.350 101.820  1.00  0.00           H
ATOM     84  CG1 VAL A   6      48.150  88.240 101.500  1.00  0.00           C
ATOM     85 1HG1 VAL A   6      47.570  87.440 101.960  1.00  0.00           H
ATOM     86 2HG1 VAL A   6      47.610  89.180 101.380  1.00  0.00           H
ATOM     87 3HG1 VAL A   6      48.460  87.890 100.510  1.00  0.00           H
ATOM     88  CG2 VAL A   6      48.810  89.240 103.550  1.00  0.00           C
ATOM     89 1HG2 VAL A   6      48.750  88.450 104.300  1.00  0.00           H
ATOM     90 2HG2 VAL A   6      49.490  90.030 103.870  1.00  0.00           H
ATOM     91 3HG2 VAL A   6      47.900  89.800 103.350  1.00  0.00           H
ATOM     92  C   VAL A   6      50.840  86.840 101.100  1.00  0.00           C
ATOM     93  O   VAL A   6      51.820  87.420 100.650  1.00  0.00           O
ATOM     94  N   ILE A   7      50.270  85.830 100.430  1.00  0.00           N
ATOM     95  H   ILE A   7      49.530  85.350 100.910  1.00  0.00           H
ATOM     96  CA  ILE A   7      50.560  85.610  99.030  1.00  0.00           C
ATOM     97  HA  ILE A   7      51.520  86.040  98.750  1.00  0.00           H
ATOM     98  CB  ILE A   7      50.740  84.100  98.900  1.00  0.00           C
ATOM     99  HB  ILE A   7      49.850  83.580  99.240  1.00  0.00           H
ATOM    100  CG2 ILE A   7      50.980  83.620  97.470  1.00  0.00           C
ATOM    101 1HG2 ILE A   7      51.800  84.140  96.970  1.00  0.00           H
ATOM    102 2HG2 ILE A   7      51.230  82.570  97.350  1.00  0.00           H
ATOM    103 3HG2 ILE A   7      50.080  83.710  96.870  1.00  0.00           H
ATOM    104  CG1 ILE A   7      51.930  83.600  99.710  1.00  0.00           C
ATOM    105 1HG1 ILE A   7      51.830  84.010 100.720  1.00  0.00           H
ATOM    106 2HG1 ILE A   7      52.880  84.050  99.400  1.00  0.00           H
ATOM    107  CD  ILE A   7      52.030  82.100  99.970  1.00  0.00           C
ATOM    108  HD1 ILE A   7      51.020  81.780 100.230  1.00  0.00           H
ATOM    109  HD2 ILE A   7      52.430  81.580  99.090  1.00  0.00           H
ATOM    110  HD3 ILE A   7      52.650  81.940 100.850  1.00  0.00           H
ATOM    111  C   ILE A   7      49.490  86.100  98.070  1.00  0.00           C
ATOM    112  O   ILE A   7      48.300  85.930  98.340  1.00  0.00           O
ATOM    113  N   VAL A   8      49.890  86.670  96.930  1.00  0.00           N
ATOM    114  H   VAL A   8      50.900  86.760  96.910  1.00  0.00           H
ATOM    115  CA  VAL A   8      49.090  87.350  95.940  1.00  0.00           C
ATOM    116  HA  VAL A   8      48.110  86.880  95.940  1.00  0.00           H
ATOM    117  CB  VAL A   8      48.900  88.850  96.150  1.00  0.00           C
ATOM    118  HB  VAL A   8      48.670  89.370  95.220  1.00  0.00           H
ATOM    119  CG1 VAL A   8      47.730  89.140  97.090  1.00  0.00           C
ATOM    120 1HG1 VAL A   8      46.870  88.480  97.010  1.00  0.00           H
ATOM    121 2HG1 VAL A   8      48.110  88.990  98.110  1.00  0.00           H
ATOM    122 3HG1 VAL A   8      47.420  90.180  96.960  1.00  0.00           H
ATOM    123  CG2 VAL A   8      50.200  89.470  96.670  1.00  0.00           C
ATOM    124 1HG2 VAL A   8      50.330  89.180  97.710  1.00  0.00           H
ATOM    125 2HG2 VAL A   8      51.020  89.070  96.070  1.00  0.00           H
ATOM    126 3HG2 VAL A   8      50.350  90.530  96.470  1.00  0.00           H
ATOM    127  C   VAL A   8      49.540  87.000  94.530  1.00  0.00           C
ATOM    128  O   VAL A   8      50.670  86.570  94.320  1.00  0.00           O
ATOM    129  N   GLU A   9      48.790  87.250  93.460  1.00  0.00           N
ATOM    130  H   GLU A   9      47.850  87.510  93.690  1.00  0.00           H
ATOM    131  CA  GLU A   9      49.090  86.820  92.100  1.00  0.00           C
ATOM    132  HA  GLU A   9      49.980  86.190  92.140  1.00  0.00           H
ATOM    133  CB  GLU A   9      47.990  85.840  91.680  1.00  0.00           C
ATOM    134  HB1 GLU A   9      47.840  85.240  92.580  1.00  0.00           H
ATOM    135  HB2 GLU A   9      48.390  85.250  90.860  1.00  0.00           H
ATOM    136  CG  GLU A   9      46.590  86.310  91.300  1.00  0.00           C
ATOM    137  HG1 GLU A   9      45.870  85.580  91.670  1.00  0.00           H
ATOM    138  HG2 GLU A   9      46.590  86.470  90.220  1.00  0.00           H
ATOM    139  CD  GLU A   9      46.230  87.600  92.010  1.00  0.00           C
ATOM    140  OE1 GLU A   9      46.110  87.640  93.260  1.00  0.00           O
ATOM    141  OE2 GLU A   9      46.180  88.620  91.290  1.00  0.00           O
ATOM    142  C   GLU A   9      49.320  87.990  91.170  1.00  0.00           C
ATOM    143  O   GLU A   9      49.220  87.870  89.950  1.00  0.00           O
ATOM    144  N   SER A  10      49.460  89.190  91.750  1.00  0.00           N
ATOM    145  H   SER A  10      49.420  89.140  92.760  1.00  0.00           H
ATOM    146  CA  SER A  10      49.770  90.420  91.060  1.00  0.00           C
ATOM    147  HA  SER A  10      50.250  90.160  90.110  1.00  0.00           H
ATOM    148  CB  SER A  10      48.530  91.290  90.840  1.00  0.00           C
ATOM    149  HB1 SER A  10      48.820  92.150  90.240  1.00  0.00           H
ATOM    150  HB2 SER A  10      48.080  91.660  91.770  1.00  0.00           H
ATOM    151  OG  SER A  10      47.560  90.540  90.150  1.00  0.00           O
ATOM    152  HG  SER A  10      47.210  89.920  90.800  1.00  0.00           H
ATOM    153  C   SER A  10      50.760  91.280  91.840  1.00  0.00           C
ATOM    154  O   SER A  10      50.310  91.830  92.840  1.00  0.00           O
ATOM    155  N   PRO A  11      52.050  91.440  91.540  1.00  0.00           N
ATOM    156  CD  PRO A  11      52.750  90.750  90.470  1.00  0.00           C
ATOM    157  HD1 PRO A  11      52.440  91.030  89.470  1.00  0.00           H
ATOM    158  HD2 PRO A  11      52.550  89.670  90.430  1.00  0.00           H
ATOM    159  CG  PRO A  11      54.260  90.800  90.670  1.00  0.00           C
ATOM    160  HG1 PRO A  11      54.810  90.890  89.730  1.00  0.00           H
ATOM    161  HG2 PRO A  11      54.590  89.900  91.190  1.00  0.00           H
ATOM    162  CB  PRO A  11      54.270  92.070  91.500  1.00  0.00           C
ATOM    163  HB1 PRO A  11      54.260  92.780  90.680  1.00  0.00           H
ATOM    164  HB2 PRO A  11      55.200  92.090  92.070  1.00  0.00           H
ATOM    165  CA  PRO A  11      52.990  92.200  92.320  1.00  0.00           C
ATOM    166  HA  PRO A  11      53.210  91.850  93.330  1.00  0.00           H
ATOM    167  C   PRO A  11      52.570  93.630  92.650  1.00  0.00           C
ATOM    168  O   PRO A  11      52.980  94.150  93.690  1.00  0.00           O
ATOM    169  N   ALA A  12      51.700  94.280  91.870  1.00  0.00           N
ATOM    170  H   ALA A  12      51.460  93.820  91.000  1.00  0.00           H
ATOM    171  CA  ALA A  12      51.240  95.580  92.310  1.00  0.00           C
ATOM    172  HA  ALA A  12      52.140  96.120  92.610  1.00  0.00           H
ATOM    173  CB  ALA A  12      50.660  96.330  91.120  1.00  0.00           C
ATOM    174  HB1 ALA A  12      50.440  97.370  91.350  1.00  0.00           H
ATOM    175  HB2 ALA A  12      51.410  96.290  90.330  1.00  0.00           H
ATOM    176  HB3 ALA A  12      49.790  95.820  90.700  1.00  0.00           H
ATOM    177  C   ALA A  12      50.230  95.610  93.450  1.00  0.00           C
ATOM    178  O   ALA A  12      50.290  96.540  94.250  1.00  0.00           O
ATOM    179  N   LYS A  13      49.400  94.580  93.650  1.00  0.00           N
ATOM    180  H   LYS A  13      49.590  93.730  93.140  1.00  0.00           H
ATOM    181  CA  LYS A  13      48.520  94.420  94.790  1.00  0.00           C
ATOM    182  HA  LYS A  13      47.930  95.320  94.900  1.00  0.00           H
ATOM    183  CB  LYS A  13      47.520  93.300  94.530  1.00  0.00           C
ATOM    184  HB1 LYS A  13      46.930  93.040  95.410  1.00  0.00           H
ATOM    185  HB2 LYS A  13      48.200  92.450  94.470  1.00  0.00           H
ATOM    186  CG  LYS A  13      46.550  93.570  93.380  1.00  0.00           C
ATOM    187  HG1 LYS A  13      47.050  93.930  92.480  1.00  0.00           H
ATOM    188  HG2 LYS A  13      45.900  94.380  93.710  1.00  0.00           H
ATOM    189  CD  LYS A  13      45.720  92.320  93.110  1.00  0.00           C
ATOM    190  HD1 LYS A  13      44.950  92.210  93.870  1.00  0.00           H
ATOM    191  HD2 LYS A  13      46.440  91.510  93.170  1.00  0.00           H
ATOM    192  CE  LYS A  13      45.070  92.480  91.740  1.00  0.00           C
ATOM    193  HE1 LYS A  13      45.860  92.560  90.990  1.00  0.00           H
ATOM    194  HE2 LYS A  13      44.490  93.410  91.750  1.00  0.00           H
ATOM    195  NZ  LYS A  13      44.260  91.310  91.360  1.00  0.00           N
ATOM    196  HZ1 LYS A  13      43.410  91.190  91.890  1.00  0.00           H
ATOM    197  HZ2 LYS A  13      43.910  91.490  90.430  1.00  0.00           H
ATOM    198  HZ3 LYS A  13      44.740  90.430  91.340  1.00  0.00           H
ATOM    199  C   LYS A  13      49.170  94.230  96.150  1.00  0.00           C
ATOM    200  O   LYS A  13      48.490  94.340  97.170  1.00  0.00           O
ATOM    201  N   ALA A  14      50.500  94.110  96.160  1.00  0.00           N
ATOM    202  H   ALA A  14      50.900  93.870  95.270  1.00  0.00           H
ATOM    203  CA  ALA A  14      51.250  93.990  97.400  1.00  0.00           C
ATOM    204  HA  ALA A  14      50.840  93.190  98.010  1.00  0.00           H
ATOM    205  CB  ALA A  14      52.620  93.530  96.910  1.00  0.00           C
ATOM    206  HB1 ALA A  14      52.560  92.570  96.420  1.00  0.00           H
ATOM    207  HB2 ALA A  14      52.970  94.310  96.230  1.00  0.00           H
ATOM    208  HB3 ALA A  14      53.340  93.510  97.730  1.00  0.00           H
ATOM    209  C   ALA A  14      51.250  95.250  98.260  1.00  0.00           C
ATOM    210  O   ALA A  14      51.550  95.200  99.450  1.00  0.00           O
ATOM    211  N   LYS A  15      50.830  96.400  97.730  1.00  0.00           N
ATOM    212  H   LYS A  15      50.760  96.480  96.720  1.00  0.00           H
ATOM    213  CA  LYS A  15      50.670  97.660  98.440  1.00  0.00           C
ATOM    214  HA  LYS A  15      51.370  97.590  99.270  1.00  0.00           H
ATOM    215  CB  LYS A  15      51.280  98.790  97.620  1.00  0.00           C
ATOM    216  HB1 LYS A  15      51.180  99.780  98.060  1.00  0.00           H
ATOM    217  HB2 LYS A  15      50.800  98.780  96.640  1.00  0.00           H
ATOM    218  CG  LYS A  15      52.790  98.660  97.400  1.00  0.00           C
ATOM    219  HG1 LYS A  15      52.940  97.820  96.730  1.00  0.00           H
ATOM    220  HG2 LYS A  15      53.320  98.590  98.350  1.00  0.00           H
ATOM    221  CD  LYS A  15      53.230  99.940  96.690  1.00  0.00           C
ATOM    222  HD1 LYS A  15      53.170 100.760  97.410  1.00  0.00           H
ATOM    223  HD2 LYS A  15      52.500 100.130  95.910  1.00  0.00           H
ATOM    224  CE  LYS A  15      54.630  99.870  96.080  1.00  0.00           C
ATOM    225  HE1 LYS A  15      54.680  99.260  95.180  1.00  0.00           H
ATOM    226  HE2 LYS A  15      55.380  99.490  96.770  1.00  0.00           H
ATOM    227  NZ  LYS A  15      55.110 101.200  95.680  1.00  0.00           N
ATOM    228  HZ1 LYS A  15      56.100 101.210  95.480  1.00  0.00           H
ATOM    229  HZ2 LYS A  15      54.550 101.450  94.880  1.00  0.00           H
ATOM    230  HZ3 LYS A  15      54.990 101.920  96.380  1.00  0.00           H
ATOM    231  C   LYS A  15      49.270  97.980  98.950  1.00  0.00           C
ATOM    232  O   LYS A  15      49.190  99.050  99.540  1.00  0.00           O
ATOM    233  N   THR A  16      48.280  97.090  98.800  1.00  0.00           N
ATOM    234  H   THR A  16      48.540  96.250  98.310  1.00  0.00           H
ATOM    235  CA  THR A  16      46.920  97.440  99.150  1.00  0.00           C
ATOM    236  HA  THR A  16      46.890  98.220  99.920  1.00  0.00           H
ATOM    237  CB  THR A  16      46.160  97.970  97.940  1.00  0.00           C
ATOM    238  HB  THR A  16      45.120  98.090  98.220  1.00  0.00           H
ATOM    239  CG2 THR A  16      46.820  99.270  97.510  1.00  0.00           C
ATOM    240 1HG2 THR A  16      47.030  99.860  98.400  1.00  0.00           H
ATOM    241 2HG2 THR A  16      47.720  99.040  96.940  1.00  0.00           H
ATOM    242 3HG2 THR A  16      46.190  99.830  96.820  1.00  0.00           H
ATOM    243  OG1 THR A  16      46.400  97.110  96.840  1.00  0.00           O
ATOM    244  HG1 THR A  16      46.310  97.640  96.040  1.00  0.00           H
ATOM    245  C   THR A  16      46.140  96.260  99.710  1.00  0.00           C
ATOM    246  O   THR A  16      45.100  96.530 100.320  1.00  0.00           O
ATOM    247  N   ILE A  17      46.570  95.010  99.540  1.00  0.00           N
ATOM    248  H   ILE A  17      47.340  94.850  98.910  1.00  0.00           H
ATOM    249  CA  ILE A  17      45.720  93.890  99.890  1.00  0.00           C
ATOM    250  HA  ILE A  17      44.740  94.170  99.490  1.00  0.00           H
ATOM    251  CB  ILE A  17      46.150  92.620  99.160  1.00  0.00           C
ATOM    252  HB  ILE A  17      46.200  92.910  98.110  1.00  0.00           H
ATOM    253  CG2 ILE A  17      47.550  92.140  99.520  1.00  0.00           C
ATOM    254 1HG2 ILE A  17      47.530  91.920 100.590  1.00  0.00           H
ATOM    255 2HG2 ILE A  17      47.910  91.290  98.950  1.00  0.00           H
ATOM    256 3HG2 ILE A  17      48.330  92.850  99.260  1.00  0.00           H
ATOM    257  CG1 ILE A  17      45.160  91.460  99.270  1.00  0.00           C
ATOM    258 1HG1 ILE A  17      45.070  91.200 100.330  1.00  0.00           H
ATOM    259 2HG1 ILE A  17      45.650  90.660  98.720  1.00  0.00           H
ATOM    260  CD  ILE A  17      43.800  91.730  98.630  1.00  0.00           C
ATOM    261  HD1 ILE A  17      44.050  91.980  97.600  1.00  0.00           H
ATOM    262  HD2 ILE A  17      43.270  90.790  98.620  1.00  0.00           H
ATOM    263  HD3 ILE A  17      43.250  92.490  99.190  1.00  0.00           H
ATOM    264  C   ILE A  17      45.600  93.690 101.390  1.00  0.00           C
ATOM    265  O   ILE A  17      44.590  93.150 101.850  1.00  0.00           O
ATOM    266  N   ASN A  18      46.600  94.100 102.180  1.00  0.00           N
ATOM    267  H   ASN A  18      47.450  94.360 101.700  1.00  0.00           H
ATOM    268  CA  ASN A  18      46.620  94.120 103.630  1.00  0.00           C
ATOM    269  HA  ASN A  18      45.640  93.920 104.060  1.00  0.00           H
ATOM    270  CB  ASN A  18      47.600  93.070 104.150  1.00  0.00           C
ATOM    271  HB1 ASN A  18      47.380  92.150 103.620  1.00  0.00           H
ATOM    272  HB2 ASN A  18      47.430  93.030 105.230  1.00  0.00           H
ATOM    273  CG  ASN A  18      49.070  93.370 103.900  1.00  0.00           C
ATOM    274  OD1 ASN A  18      49.580  92.940 102.870  1.00  0.00           O
ATOM    275  ND2 ASN A  18      49.770  94.190 104.690  1.00  0.00           N
ATOM    276 1HD2 ASN A  18      49.420  94.390 105.620  1.00  0.00           H
ATOM    277 2HD2 ASN A  18      50.700  94.490 104.430  1.00  0.00           H
ATOM    278  C   ASN A  18      46.870  95.490 104.240  1.00  0.00           C
ATOM    279  O   ASN A  18      46.590  95.670 105.420  1.00  0.00           O
ATOM    280  N   LYS A  19      47.250  96.530 103.500  1.00  0.00           N
ATOM    281  H   LYS A  19      47.600  96.370 102.560  1.00  0.00           H
ATOM    282  CA  LYS A  19      47.630  97.790 104.100  1.00  0.00           C
ATOM    283  HA  LYS A  19      48.250  97.540 104.970  1.00  0.00           H
ATOM    284  CB  LYS A  19      48.560  98.510 103.130  1.00  0.00           C
ATOM    285  HB1 LYS A  19      48.670  99.570 103.340  1.00  0.00           H
ATOM    286  HB2 LYS A  19      48.210  98.310 102.120  1.00  0.00           H
ATOM    287  CG  LYS A  19      49.980  97.950 103.140  1.00  0.00           C
ATOM    288  HG1 LYS A  19      50.530  98.420 102.330  1.00  0.00           H
ATOM    289  HG2 LYS A  19      50.000  96.870 102.950  1.00  0.00           H
ATOM    290  CD  LYS A  19      50.690  98.240 104.460  1.00  0.00           C
ATOM    291  HD1 LYS A  19      50.350  97.530 105.210  1.00  0.00           H
ATOM    292  HD2 LYS A  19      50.470  99.250 104.820  1.00  0.00           H
ATOM    293  CE  LYS A  19      52.170  97.970 104.230  1.00  0.00           C
ATOM    294  HE1 LYS A  19      52.540  98.880 103.750  1.00  0.00           H
ATOM    295  HE2 LYS A  19      52.240  97.050 103.650  1.00  0.00           H
ATOM    296  NZ  LYS A  19      52.860  97.840 105.530  1.00  0.00           N
ATOM    297  HZ1 LYS A  19      53.810  97.560 105.340  1.00  0.00           H
ATOM    298  HZ2 LYS A  19      52.970  98.680 106.070  1.00  0.00           H
ATOM    299  HZ3 LYS A  19      52.450  97.150 106.150  1.00  0.00           H
ATOM    300  C   LYS A  19      46.520  98.670 104.660  1.00  0.00           C
ATOM    301  O   LYS A  19      46.860  99.750 105.160  1.00  0.00           O
ATOM    302  N   TYR A  20      45.260  98.250 104.730  1.00  0.00           N
ATOM    303  H   TYR A  20      45.050  97.340 104.320  1.00  0.00           H
ATOM    304  CA  TYR A  20      44.150  98.770 105.490  1.00  0.00           C
ATOM    305  HA  TYR A  20      44.540  99.730 105.840  1.00  0.00           H
ATOM    306  CB  TYR A  20      42.940  99.140 104.640  1.00  0.00           C
ATOM    307  HB1 TYR A  20      42.340  99.920 105.120  1.00  0.00           H
ATOM    308  HB2 TYR A  20      42.280  98.270 104.620  1.00  0.00           H
ATOM    309  CG  TYR A  20      43.280  99.550 103.230  1.00  0.00           C
ATOM    310  CD1 TYR A  20      44.130 100.610 102.910  1.00  0.00           C
ATOM    311  HD1 TYR A  20      44.540 101.260 103.670  1.00  0.00           H
ATOM    312  CE1 TYR A  20      44.320 101.020 101.580  1.00  0.00           C
ATOM    313  HE1 TYR A  20      44.900 101.880 101.300  1.00  0.00           H
ATOM    314  CZ  TYR A  20      43.570 100.410 100.560  1.00  0.00           C
ATOM    315  OH  TYR A  20      43.650 100.700  99.230  1.00  0.00           O
ATOM    316  HH  TYR A  20      42.970 100.290  98.700  1.00  0.00           H
ATOM    317  CE2 TYR A  20      42.710  99.350 100.890  1.00  0.00           C
ATOM    318  HE2 TYR A  20      42.270  98.770 100.100  1.00  0.00           H
ATOM    319  CD2 TYR A  20      42.560  98.910 102.210  1.00  0.00           C
ATOM    320  HD2 TYR A  20      41.790  98.190 102.470  1.00  0.00           H
ATOM    321  C   TYR A  20      43.780  98.010 106.760  1.00  0.00           C
ATOM    322  O   TYR A  20      42.730  98.270 107.340  1.00  0.00           O
ATOM    323  N   LEU A  21      44.490  96.920 107.070  1.00  0.00           N
ATOM    324  H   LEU A  21      45.280  96.640 106.520  1.00  0.00           H
ATOM    325  CA  LEU A  21      44.200  96.000 108.150  1.00  0.00           C
ATOM    326  HA  LEU A  21      43.120  96.020 108.300  1.00  0.00           H
ATOM    327  CB  LEU A  21      44.440  94.530 107.790  1.00  0.00           C
ATOM    328  HB1 LEU A  21      44.040  93.990 108.640  1.00  0.00           H
ATOM    329  HB2 LEU A  21      45.500  94.300 107.690  1.00  0.00           H
ATOM    330  CG  LEU A  21      43.720  94.030 106.550  1.00  0.00           C
ATOM    331  HG  LEU A  21      43.980  94.630 105.680  1.00  0.00           H
ATOM    332  CD1 LEU A  21      44.170  92.630 106.140  1.00  0.00           C
ATOM    333 1HD1 LEU A  21      43.900  92.500 105.100  1.00  0.00           H
ATOM    334 2HD1 LEU A  21      45.260  92.650 106.100  1.00  0.00           H
ATOM    335 3HD1 LEU A  21      43.800  91.790 106.740  1.00  0.00           H
ATOM    336  CD2 LEU A  21      42.220  94.020 106.840  1.00  0.00           C
ATOM    337 1HD2 LEU A  21      41.760  93.640 105.920  1.00  0.00           H
ATOM    338 2HD2 LEU A  21      41.910  93.470 107.720  1.00  0.00           H
ATOM    339 3HD2 LEU A  21      41.820  95.030 106.920  1.00  0.00           H
ATOM    340  C   LEU A  21      44.770  96.440 109.490  1.00  0.00           C
ATOM    341  O   LEU A  21      45.800  97.110 109.450  1.00  0.00           O
ATOM    342  N   GLY A  22      44.150  96.040 110.600  1.00  0.00           N
ATOM    343  H   GLY A  22      43.210  95.750 110.370  1.00  0.00           H
ATOM    344  CA  GLY A  22      44.680  96.140 111.950  1.00  0.00           C
ATOM    345  HA1 GLY A  22      43.900  95.680 112.570  1.00  0.00           H
ATOM    346  HA2 GLY A  22      44.830  97.180 112.220  1.00  0.00           H
ATOM    347  C   GLY A  22      45.970  95.350 112.070  1.00  0.00           C
ATOM    348  O   GLY A  22      47.060  95.840 112.400  1.00  0.00           O
ATOM    349  N   SER A  23      45.930  94.060 111.750  1.00  0.00           N
ATOM    350  H   SER A  23      45.050  93.580 111.610  1.00  0.00           H
ATOM    351  CA  SER A  23      47.080  93.180 111.770  1.00  0.00           C
ATOM    352  HA  SER A  23      47.550  93.360 112.730  1.00  0.00           H
ATOM    353  CB  SER A  23      46.810  91.670 111.720  1.00  0.00           C
ATOM    354  HB1 SER A  23      47.700  91.140 112.050  1.00  0.00           H
ATOM    355  HB2 SER A  23      46.660  91.290 110.710  1.00  0.00           H
ATOM    356  OG  SER A  23      45.730  91.350 112.560  1.00  0.00           O
ATOM    357  HG  SER A  23      45.610  90.410 112.420  1.00  0.00           H
ATOM    358  C   SER A  23      48.160  93.520 110.750  1.00  0.00           C
ATOM    359  O   SER A  23      47.860  94.140 109.730  1.00  0.00           O
ATOM    360  N   ASP A  24      49.400  93.100 111.010  1.00  0.00           N
ATOM    361  H   ASP A  24      49.550  92.640 111.900  1.00  0.00           H
ATOM    362  CA  ASP A  24      50.530  93.480 110.190  1.00  0.00           C
ATOM    363  HA  ASP A  24      50.250  94.280 109.500  1.00  0.00           H
ATOM    364  CB  ASP A  24      51.620  94.040 111.090  1.00  0.00           C
ATOM    365  HB1 ASP A  24      51.980  93.310 111.820  1.00  0.00           H
ATOM    366  HB2 ASP A  24      51.140  94.880 111.580  1.00  0.00           H
ATOM    367  CG  ASP A  24      52.690  94.680 110.220  1.00  0.00           C
ATOM    368  OD1 ASP A  24      52.420  95.740 109.620  1.00  0.00           O
ATOM    369  OD2 ASP A  24      53.880  94.280 110.260  1.00  0.00           O
ATOM    370  C   ASP A  24      50.990  92.230 109.450  1.00  0.00           C
ATOM    371  O   ASP A  24      50.850  91.170 110.050  1.00  0.00           O
ATOM    372  N   TYR A  25      51.560  92.240 108.250  1.00  0.00           N
ATOM    373  H   TYR A  25      51.810  93.080 107.740  1.00  0.00           H
ATOM    374  CA  TYR A  25      51.950  91.050 107.520  1.00  0.00           C
ATOM    375  HA  TYR A  25      52.120  90.150 108.120  1.00  0.00           H
ATOM    376  CB  TYR A  25      50.870  90.750 106.490  1.00  0.00           C
ATOM    377  HB1 TYR A  25      51.100  89.880 105.880  1.00  0.00           H
ATOM    378  HB2 TYR A  25      50.820  91.590 105.800  1.00  0.00           H
ATOM    379  CG  TYR A  25      49.510  90.440 107.080  1.00  0.00           C
ATOM    380  CD1 TYR A  25      49.000  89.140 107.080  1.00  0.00           C
ATOM    381  HD1 TYR A  25      49.650  88.330 106.780  1.00  0.00           H
ATOM    382  CE1 TYR A  25      47.680  88.870 107.470  1.00  0.00           C
ATOM    383  HE1 TYR A  25      47.210  87.900 107.400  1.00  0.00           H
ATOM    384  CZ  TYR A  25      46.840  89.920 107.890  1.00  0.00           C
ATOM    385  OH  TYR A  25      45.580  89.730 108.390  1.00  0.00           O
ATOM    386  HH  TYR A  25      45.340  90.460 108.960  1.00  0.00           H
ATOM    387  CE2 TYR A  25      47.350  91.230 107.820  1.00  0.00           C
ATOM    388  HE2 TYR A  25      46.740  92.080 108.080  1.00  0.00           H
ATOM    389  CD2 TYR A  25      48.700  91.490 107.520  1.00  0.00           C
ATOM    390  HD2 TYR A  25      49.050  92.510 107.510  1.00  0.00           H
ATOM    391  C   TYR A  25      53.260  91.320 106.790  1.00  0.00           C
ATOM    392  O   TYR A  25      53.590  92.440 106.410  1.00  0.00           O
ATOM    393  N   VAL A  26      54.020  90.290 106.420  1.00  0.00           N
ATOM    394  H   VAL A  26      53.710  89.380 106.710  1.00  0.00           H
ATOM    395  CA  VAL A  26      54.860  90.280 105.240  1.00  0.00           C
ATOM    396  HA  VAL A  26      55.060  91.350 105.210  1.00  0.00           H
ATOM    397  CB  VAL A  26      56.200  89.600 105.490  1.00  0.00           C
ATOM    398  HB  VAL A  26      56.820  89.640 104.590  1.00  0.00           H
ATOM    399  CG1 VAL A  26      56.960  90.310 106.610  1.00  0.00           C
ATOM    400 1HG1 VAL A  26      57.980  89.900 106.610  1.00  0.00           H
ATOM    401 2HG1 VAL A  26      57.220  91.330 106.330  1.00  0.00           H
ATOM    402 3HG1 VAL A  26      56.490  90.210 107.580  1.00  0.00           H
ATOM    403  CG2 VAL A  26      56.030  88.150 105.940  1.00  0.00           C
ATOM    404 1HG2 VAL A  26      55.290  88.110 106.740  1.00  0.00           H
ATOM    405 2HG2 VAL A  26      55.640  87.570 105.110  1.00  0.00           H
ATOM    406 3HG2 VAL A  26      57.010  87.730 106.180  1.00  0.00           H
ATOM    407  C   VAL A  26      54.040  89.880 104.010  1.00  0.00           C
ATOM    408  O   VAL A  26      53.000  89.230 104.090  1.00  0.00           O
ATOM    409  N   VAL A  27      54.510  90.290 102.830  1.00  0.00           N
ATOM    410  H   VAL A  27      55.380  90.800 102.770  1.00  0.00           H
ATOM    411  CA  VAL A  27      53.750  90.180 101.600  1.00  0.00           C
ATOM    412  HA  VAL A  27      53.060  89.350 101.730  1.00  0.00           H
ATOM    413  CB  VAL A  27      52.880  91.390 101.280  1.00  0.00           C
ATOM    414  HB  VAL A  27      52.050  91.410 101.980  1.00  0.00           H
ATOM    415  CG1 VAL A  27      53.620  92.720 101.330  1.00  0.00           C
ATOM    416 1HG1 VAL A  27      54.440  92.780 100.610  1.00  0.00           H
ATOM    417 2HG1 VAL A  27      52.980  93.540 100.990  1.00  0.00           H
ATOM    418 3HG1 VAL A  27      53.970  92.920 102.340  1.00  0.00           H
ATOM    419  CG2 VAL A  27      52.240  91.140  99.920  1.00  0.00           C
ATOM    420 1HG2 VAL A  27      53.000  91.310  99.150  1.00  0.00           H
ATOM    421 2HG2 VAL A  27      51.800  90.150  99.850  1.00  0.00           H
ATOM    422 3HG2 VAL A  27      51.370  91.800  99.790  1.00  0.00           H
ATOM    423  C   VAL A  27      54.730  89.800 100.490  1.00  0.00           C
ATOM    424  O   VAL A  27      55.810  90.350 100.340  1.00  0.00           O
ATOM    425  N   LYS A  28      54.410  88.790  99.680  1.00  0.00           N
ATOM    426  H   LYS A  28      53.580  88.270  99.910  1.00  0.00           H
ATOM    427  CA  LYS A  28      55.110  88.220  98.550  1.00  0.00           C
ATOM    428  HA  LYS A  28      55.830  88.890  98.070  1.00  0.00           H
ATOM    429  CB  LYS A  28      55.840  87.000  99.110  1.00  0.00           C
ATOM    430  HB1 LYS A  28      56.390  86.670  98.220  1.00  0.00           H
ATOM    431  HB2 LYS A  28      55.040  86.290  99.340  1.00  0.00           H
ATOM    432  CG  LYS A  28      56.740  87.110 100.330  1.00  0.00           C
ATOM    433  HG1 LYS A  28      56.800  86.100 100.740  1.00  0.00           H
ATOM    434  HG2 LYS A  28      56.310  87.610 101.200  1.00  0.00           H
ATOM    435  CD  LYS A  28      58.180  87.560 100.100  1.00  0.00           C
ATOM    436  HD1 LYS A  28      58.850  86.710  99.950  1.00  0.00           H
ATOM    437  HD2 LYS A  28      58.610  88.140 100.920  1.00  0.00           H
ATOM    438  CE  LYS A  28      58.200  88.450  98.850  1.00  0.00           C
ATOM    439  HE1 LYS A  28      57.570  89.270  99.170  1.00  0.00           H
ATOM    440  HE2 LYS A  28      57.820  88.000  97.940  1.00  0.00           H
ATOM    441  NZ  LYS A  28      59.560  88.930  98.560  1.00  0.00           N
ATOM    442  HZ1 LYS A  28      59.550  89.460  97.700  1.00  0.00           H
ATOM    443  HZ2 LYS A  28      59.930  89.520  99.300  1.00  0.00           H
ATOM    444  HZ3 LYS A  28      60.210  88.190  98.340  1.00  0.00           H
ATOM    445  C   LYS A  28      54.150  87.890  97.420  1.00  0.00           C
ATOM    446  O   LYS A  28      53.080  87.380  97.700  1.00  0.00           O
ATOM    447  N   SER A  29      54.570  88.030  96.150  1.00  0.00           N
ATOM    448  H   SER A  29      55.520  88.310  96.000  1.00  0.00           H
ATOM    449  CA  SER A  29      53.750  87.680  95.010  1.00  0.00           C
ATOM    450  HA  SER A  29      52.790  87.270  95.330  1.00  0.00           H
ATOM    451  CB  SER A  29      53.440  88.960  94.230  1.00  0.00           C
ATOM    452  HB1 SER A  29      52.690  88.710  93.490  1.00  0.00           H
ATOM    453  HB2 SER A  29      54.340  89.250  93.700  1.00  0.00           H
ATOM    454  OG  SER A  29      53.020  90.020  95.060  1.00  0.00           O
ATOM    455  HG  SER A  29      53.790  90.460  95.440  1.00  0.00           H
ATOM    456  C   SER A  29      54.480  86.700  94.100  1.00  0.00           C
ATOM    457  O   SER A  29      55.710  86.730  94.040  1.00  0.00           O
ATOM    458  N   SER A  30      53.790  86.060  93.160  1.00  0.00           N
ATOM    459  H   SER A  30      52.820  86.300  92.970  1.00  0.00           H
ATOM    460  CA  SER A  30      54.370  85.270  92.080  1.00  0.00           C
ATOM    461  HA  SER A  30      55.430  85.520  92.020  1.00  0.00           H
ATOM    462  CB  SER A  30      54.150  83.770  92.150  1.00  0.00           C
ATOM    463  HB1 SER A  30      54.820  83.350  91.390  1.00  0.00           H
ATOM    464  HB2 SER A  30      53.100  83.510  92.000  1.00  0.00           H
ATOM    465  OG  SER A  30      54.570  83.320  93.420  1.00  0.00           O
ATOM    466  HG  SER A  30      55.510  83.180  93.350  1.00  0.00           H
ATOM    467  C   SER A  30      54.000  85.740  90.680  1.00  0.00           C
ATOM    468  O   SER A  30      52.910  86.280  90.470  1.00  0.00           O
ATOM    469  N   VAL A  31      54.850  85.420  89.710  1.00  0.00           N
ATOM    470  H   VAL A  31      55.690  84.970  90.040  1.00  0.00           H
ATOM    471  CA  VAL A  31      54.830  85.920  88.350  1.00  0.00           C
ATOM    472  HA  VAL A  31      53.900  86.480  88.190  1.00  0.00           H
ATOM    473  CB  VAL A  31      55.980  86.870  88.020  1.00  0.00           C
ATOM    474  HB  VAL A  31      56.870  86.470  88.500  1.00  0.00           H
ATOM    475  CG1 VAL A  31      56.100  87.230  86.540  1.00  0.00           C
ATOM    476 1HG1 VAL A  31      57.040  87.780  86.430  1.00  0.00           H
ATOM    477 2HG1 VAL A  31      56.250  86.400  85.850  1.00  0.00           H
ATOM    478 3HG1 VAL A  31      55.320  87.960  86.330  1.00  0.00           H
ATOM    479  CG2 VAL A  31      55.660  88.160  88.770  1.00  0.00           C
ATOM    480 1HG2 VAL A  31      55.550  88.150  89.850  1.00  0.00           H
ATOM    481 2HG2 VAL A  31      56.390  88.930  88.520  1.00  0.00           H
ATOM    482 3HG2 VAL A  31      54.710  88.550  88.410  1.00  0.00           H
ATOM    483  C   VAL A  31      54.720  84.770  87.350  1.00  0.00           C
ATOM    484  O   VAL A  31      55.610  83.920  87.380  1.00  0.00           O
ATOM    485  N   GLY A  32      53.550  84.640  86.730  1.00  0.00           N
ATOM    486  H   GLY A  32      52.770  85.210  87.010  1.00  0.00           H
ATOM    487  CA  GLY A  32      53.310  83.420  85.980  1.00  0.00           C
ATOM    488  HA1 GLY A  32      54.270  83.200  85.520  1.00  0.00           H
ATOM    489  HA2 GLY A  32      52.560  83.590  85.210  1.00  0.00           H
ATOM    490  C   GLY A  32      53.000  82.140  86.740  1.00  0.00           C
ATOM    491  O   GLY A  32      52.620  82.210  87.910  1.00  0.00           O
ATOM    492  N   HIE A  33      53.070  80.980  86.070  1.00  0.00           N
ATOM    493  H   HIE A  33      53.430  80.950  85.130  1.00  0.00           H
ATOM    494  CA  HIE A  33      53.140  79.690  86.730  1.00  0.00           C
ATOM    495  HA  HIE A  33      52.310  79.560  87.420  1.00  0.00           H
ATOM    496  CB  HIE A  33      53.160  78.500  85.770  1.00  0.00           C
ATOM    497  HB1 HIE A  33      54.090  78.390  85.230  1.00  0.00           H
ATOM    498  HB2 HIE A  33      52.410  78.730  85.010  1.00  0.00           H
ATOM    499  CG  HIE A  33      52.840  77.210  86.480  1.00  0.00           C
ATOM    500  ND1 HIE A  33      51.870  77.000  87.460  1.00  0.00           N
ATOM    501  CE1 HIE A  33      51.800  75.670  87.620  1.00  0.00           C
ATOM    502  HE1 HIE A  33      51.100  75.140  88.250  1.00  0.00           H
ATOM    503  NE2 HIE A  33      52.670  75.040  86.810  1.00  0.00           N
ATOM    504  HE2 HIE A  33      52.650  74.040  86.640  1.00  0.00           H
ATOM    505  CD2 HIE A  33      53.410  76.010  86.180  1.00  0.00           C
ATOM    506  HD2 HIE A  33      54.090  75.820  85.360  1.00  0.00           H
ATOM    507  C   HIE A  33      54.330  79.480  87.640  1.00  0.00           C
ATOM    508  O   HIE A  33      55.470  79.780  87.300  1.00  0.00           O
ATOM    509  N   ILE A  34      54.080  78.940  88.840  1.00  0.00           N
ATOM    510  H   ILE A  34      53.110  78.790  89.070  1.00  0.00           H
ATOM    511  CA  ILE A  34      55.070  78.740  89.870  1.00  0.00           C
ATOM    512  HA  ILE A  34      55.700  79.630  89.830  1.00  0.00           H
ATOM    513  CB  ILE A  34      54.470  78.780  91.270  1.00  0.00           C
ATOM    514  HB  ILE A  34      55.370  78.650  91.870  1.00  0.00           H
ATOM    515  CG2 ILE A  34      53.920  80.180  91.530  1.00  0.00           C
ATOM    516 1HG2 ILE A  34      54.580  80.900  91.030  1.00  0.00           H
ATOM    517 2HG2 ILE A  34      52.910  80.110  91.140  1.00  0.00           H
ATOM    518 3HG2 ILE A  34      53.940  80.460  92.580  1.00  0.00           H
ATOM    519  CG1 ILE A  34      53.440  77.680  91.520  1.00  0.00           C
ATOM    520 1HG1 ILE A  34      53.810  76.790  91.000  1.00  0.00           H
ATOM    521 2HG1 ILE A  34      52.520  78.030  91.070  1.00  0.00           H
ATOM    522  CD  ILE A  34      53.390  77.460  93.030  1.00  0.00           C
ATOM    523  HD1 ILE A  34      52.890  78.270  93.560  1.00  0.00           H
ATOM    524  HD2 ILE A  34      52.750  76.600  93.230  1.00  0.00           H
ATOM    525  HD3 ILE A  34      54.350  77.230  93.490  1.00  0.00           H
ATOM    526  C   ILE A  34      56.020  77.580  89.590  1.00  0.00           C
ATOM    527  O   ILE A  34      56.960  77.460  90.380  1.00  0.00           O
ATOM    528  N   ARG A  35      55.750  76.720  88.610  1.00  0.00           N
ATOM    529  H   ARG A  35      54.940  76.870  88.020  1.00  0.00           H
ATOM    530  CA  ARG A  35      56.610  75.630  88.210  1.00  0.00           C
ATOM    531  HA  ARG A  35      57.560  75.720  88.740  1.00  0.00           H
ATOM    532  CB  ARG A  35      56.000  74.300  88.640  1.00  0.00           C
ATOM    533  HB1 ARG A  35      56.580  73.440  88.320  1.00  0.00           H
ATOM    534  HB2 ARG A  35      54.990  74.120  88.250  1.00  0.00           H
ATOM    535  CG  ARG A  35      55.930  74.160  90.150  1.00  0.00           C
ATOM    536  HG1 ARG A  35      55.530  75.050  90.650  1.00  0.00           H
ATOM    537  HG2 ARG A  35      56.930  73.980  90.560  1.00  0.00           H
ATOM    538  CD  ARG A  35      55.160  72.880  90.450  1.00  0.00           C
ATOM    539  HD1 ARG A  35      55.330  72.190  89.630  1.00  0.00           H
ATOM    540  HD2 ARG A  35      54.110  73.190  90.410  1.00  0.00           H
ATOM    541  NE  ARG A  35      55.520  72.270  91.730  1.00  0.00           N
ATOM    542  HE  ARG A  35      56.490  72.210  91.990  1.00  0.00           H
ATOM    543  CZ  ARG A  35      54.640  71.470  92.350  1.00  0.00           C
ATOM    544  NH1 ARG A  35      53.370  71.170  92.060  1.00  0.00           N
ATOM    545 1HH1 ARG A  35      52.910  71.610  91.270  1.00  0.00           H
ATOM    546 2HH1 ARG A  35      52.970  70.360  92.500  1.00  0.00           H
ATOM    547  NH2 ARG A  35      55.070  70.710  93.360  1.00  0.00           N
ATOM    548 1HH2 ARG A  35      56.070  70.670  93.500  1.00  0.00           H
ATOM    549 2HH2 ARG A  35      54.450  70.050  93.800  1.00  0.00           H
ATOM    550  C   ARG A  35      57.140  75.750  86.790  1.00  0.00           C
ATOM    551  O   ARG A  35      56.460  76.180  85.860  1.00  0.00           O
ATOM    552  N   ASP A  36      58.330  75.220  86.500  1.00  0.00           N
ATOM    553  H   ASP A  36      58.830  74.760  87.250  1.00  0.00           H
ATOM    554  CA  ASP A  36      59.120  75.450  85.310  1.00  0.00           C
ATOM    555  HA  ASP A  36      59.010  76.510  85.060  1.00  0.00           H
ATOM    556  CB  ASP A  36      60.630  75.420  85.520  1.00  0.00           C
ATOM    557  HB1 ASP A  36      61.010  74.390  85.470  1.00  0.00           H
ATOM    558  HB2 ASP A  36      60.750  75.770  86.550  1.00  0.00           H
ATOM    559  CG  ASP A  36      61.440  76.340  84.620  1.00  0.00           C
ATOM    560  OD1 ASP A  36      62.680  76.300  84.740  1.00  0.00           O
ATOM    561  OD2 ASP A  36      60.900  76.940  83.660  1.00  0.00           O
ATOM    562  C   ASP A  36      58.700  74.590  84.140  1.00  0.00           C
ATOM    563  O   ASP A  36      58.570  73.380  84.280  1.00  0.00           O
ATOM    564  N   LEU A  37      58.460  75.230  82.990  1.00  0.00           N
ATOM    565  H   LEU A  37      58.670  76.220  83.000  1.00  0.00           H
ATOM    566  CA  LEU A  37      57.700  74.690  81.890  1.00  0.00           C
ATOM    567  HA  LEU A  37      56.950  74.070  82.380  1.00  0.00           H
ATOM    568  CB  LEU A  37      56.960  75.850  81.230  1.00  0.00           C
ATOM    569  HB1 LEU A  37      56.560  75.620  80.240  1.00  0.00           H
ATOM    570  HB2 LEU A  37      57.650  76.650  80.980  1.00  0.00           H
ATOM    571  CG  LEU A  37      55.750  76.370  81.990  1.00  0.00           C
ATOM    572  HG  LEU A  37      56.110  76.800  82.930  1.00  0.00           H
ATOM    573  CD1 LEU A  37      55.020  77.390  81.120  1.00  0.00           C
ATOM    574 1HD1 LEU A  37      54.290  77.880  81.760  1.00  0.00           H
ATOM    575 2HD1 LEU A  37      55.670  78.210  80.810  1.00  0.00           H
ATOM    576 3HD1 LEU A  37      54.530  76.960  80.240  1.00  0.00           H
ATOM    577  CD2 LEU A  37      54.620  75.410  82.360  1.00  0.00           C
ATOM    578 1HD2 LEU A  37      53.960  75.200  81.530  1.00  0.00           H
ATOM    579 2HD2 LEU A  37      55.050  74.530  82.840  1.00  0.00           H
ATOM    580 3HD2 LEU A  37      53.990  75.720  83.200  1.00  0.00           H
ATOM    581  C   LEU A  37      58.500  73.780  80.960  1.00  0.00           C
ATOM    582  O   LEU A  37      57.800  73.090  80.210  1.00  0.00           O
ATOM    583  N   PRO A  38      59.820  73.580  80.910  1.00  0.00           N
ATOM    584  CD  PRO A  38      60.850  74.420  81.480  1.00  0.00           C
ATOM    585  HD1 PRO A  38      60.980  74.260  82.550  1.00  0.00           H
ATOM    586  HD2 PRO A  38      60.500  75.450  81.470  1.00  0.00           H
ATOM    587  CG  PRO A  38      62.150  74.240  80.710  1.00  0.00           C
ATOM    588  HG1 PRO A  38      63.050  74.280  81.330  1.00  0.00           H
ATOM    589  HG2 PRO A  38      62.300  75.070  80.030  1.00  0.00           H
ATOM    590  CB  PRO A  38      61.910  72.880  80.060  1.00  0.00           C
ATOM    591  HB1 PRO A  38      62.290  72.050  80.660  1.00  0.00           H
ATOM    592  HB2 PRO A  38      62.330  72.960  79.060  1.00  0.00           H
ATOM    593  CA  PRO A  38      60.400  72.670  79.950  1.00  0.00           C
ATOM    594  HA  PRO A  38      60.080  72.940  78.950  1.00  0.00           H
ATOM    595  C   PRO A  38      60.120  71.200  80.250  1.00  0.00           C
ATOM    596  O   PRO A  38      59.450  70.790  81.200  1.00  0.00           O
ATOM    597  N   THR A  39      60.660  70.290  79.450  1.00  0.00           N
ATOM    598  H   THR A  39      61.290  70.610  78.730  1.00  0.00           H
ATOM    599  CA  THR A  39      60.180  68.930  79.290  1.00  0.00           C
ATOM    600  HA  THR A  39      59.300  68.790  79.920  1.00  0.00           H
ATOM    601  CB  THR A  39      59.730  68.600  77.870  1.00  0.00           C
ATOM    602  HB  THR A  39      59.100  67.710  77.920  1.00  0.00           H
ATOM    603  CG2 THR A  39      58.930  69.690  77.160  1.00  0.00           C
ATOM    604 1HG2 THR A  39      59.570  70.570  77.060  1.00  0.00           H
ATOM    605 2HG2 THR A  39      58.500  69.410  76.200  1.00  0.00           H
ATOM    606 3HG2 THR A  39      58.160  69.970  77.870  1.00  0.00           H
ATOM    607  OG1 THR A  39      60.820  68.430  76.990  1.00  0.00           O
ATOM    608  HG1 THR A  39      60.390  68.290  76.140  1.00  0.00           H
ATOM    609  C   THR A  39      61.230  67.880  79.650  1.00  0.00           C
ATOM    610  O   THR A  39      62.400  68.240  79.630  1.00  0.00           O
ATOM    611  N   SER A  40      60.840  66.660  80.010  1.00  0.00           N
ATOM    612  H   SER A  40      59.870  66.400  79.970  1.00  0.00           H
ATOM    613  CA  SER A  40      61.750  65.570  80.330  1.00  0.00           C
ATOM    614  HA  SER A  40      62.230  65.900  81.250  1.00  0.00           H
ATOM    615  CB  SER A  40      60.880  64.370  80.670  1.00  0.00           C
ATOM    616  HB1 SER A  40      60.240  64.610  81.520  1.00  0.00           H
ATOM    617  HB2 SER A  40      61.570  63.550  80.880  1.00  0.00           H
ATOM    618  OG  SER A  40      60.070  64.060  79.560  1.00  0.00           O
ATOM    619  HG  SER A  40      59.650  63.200  79.610  1.00  0.00           H
ATOM    620  C   SER A  40      62.720  65.250  79.200  1.00  0.00           C
ATOM    621  O   SER A  40      63.830  64.840  79.520  1.00  0.00           O
ATOM    622  N   GLY A  41      62.320  65.380  77.930  1.00  0.00           N
ATOM    623  H   GLY A  41      61.360  65.680  77.850  1.00  0.00           H
ATOM    624  CA  GLY A  41      63.010  65.050  76.700  1.00  0.00           C
ATOM    625  HA1 GLY A  41      62.370  65.190  75.830  1.00  0.00           H
ATOM    626  HA2 GLY A  41      63.390  64.030  76.610  1.00  0.00           H
ATOM    627  C   GLY A  41      64.190  65.960  76.360  1.00  0.00           C
ATOM    628  O   GLY A  41      64.600  66.010  75.200  1.00  0.00           O
ATOM    629  N   SER A  42      64.770  66.670  77.330  1.00  0.00           N
ATOM    630  H   SER A  42      64.510  66.430  78.270  1.00  0.00           H
ATOM    631  CA  SER A  42      65.990  67.430  77.220  1.00  0.00           C
ATOM    632  HA  SER A  42      66.040  68.020  78.140  1.00  0.00           H
ATOM    633  CB  SER A  42      67.190  66.480  77.220  1.00  0.00           C
ATOM    634  HB1 SER A  42      68.100  67.060  77.330  1.00  0.00           H
ATOM    635  HB2 SER A  42      67.210  65.990  76.240  1.00  0.00           H
ATOM    636  OG  SER A  42      67.170  65.570  78.300  1.00  0.00           O
ATOM    637  HG  SER A  42      66.610  64.850  78.010  1.00  0.00           H
ATOM    638  C   SER A  42      66.030  68.520  76.160  1.00  0.00           C
ATOM    639  O   SER A  42      67.080  68.640  75.520  1.00  0.00           O
ATOM    640  N   ALA A  43      65.020  69.370  75.970  1.00  0.00           N
ATOM    641  H   ALA A  43      64.170  69.230  76.490  1.00  0.00           H
ATOM    642  CA  ALA A  43      64.930  70.430  74.990  1.00  0.00           C
ATOM    643  HA  ALA A  43      65.510  70.080  74.130  1.00  0.00           H
ATOM    644  CB  ALA A  43      63.480  70.580  74.540  1.00  0.00           C
ATOM    645  HB1 ALA A  43      63.480  71.310  73.730  1.00  0.00           H
ATOM    646  HB2 ALA A  43      63.100  69.620  74.200  1.00  0.00           H
ATOM    647  HB3 ALA A  43      62.850  70.770  75.420  1.00  0.00           H
ATOM    648  C   ALA A  43      65.500  71.750  75.490  1.00  0.00           C
ATOM    649  O   ALA A  43      66.010  72.470  74.630  1.00  0.00           O
ATOM    650  N   ALA A  44      65.320  72.110  76.760  1.00  0.00           N
ATOM    651  H   ALA A  44      64.900  71.360  77.290  1.00  0.00           H
ATOM    652  CA  ALA A  44      66.220  72.950  77.520  1.00  0.00           C
ATOM    653  HA  ALA A  44      66.730  73.620  76.830  1.00  0.00           H
ATOM    654  CB  ALA A  44      65.330  73.660  78.540  1.00  0.00           C
ATOM    655  HB1 ALA A  44      65.070  72.970  79.330  1.00  0.00           H
ATOM    656  HB2 ALA A  44      65.830  74.530  78.990  1.00  0.00           H
ATOM    657  HB3 ALA A  44      64.400  74.040  78.130  1.00  0.00           H
ATOM    658  C   ALA A  44      67.350  72.120  78.100  1.00  0.00           C
ATOM    659  O   ALA A  44      67.590  71.020  77.610  1.00  0.00           O
ATOM    660  N   LYS A  45      68.150  72.640  79.040  1.00  0.00           N
ATOM    661  H   LYS A  45      67.890  73.570  79.340  1.00  0.00           H
ATOM    662  CA  LYS A  45      69.280  71.920  79.600  1.00  0.00           C
ATOM    663  HA  LYS A  45      69.760  71.460  78.730  1.00  0.00           H
ATOM    664  CB  LYS A  45      70.210  72.930  80.260  1.00  0.00           C
ATOM    665  HB1 LYS A  45      71.030  72.490  80.830  1.00  0.00           H
ATOM    666  HB2 LYS A  45      69.570  73.480  80.950  1.00  0.00           H
ATOM    667  CG  LYS A  45      70.850  73.910  79.280  1.00  0.00           C
ATOM    668  HG1 LYS A  45      70.110  74.300  78.570  1.00  0.00           H
ATOM    669  HG2 LYS A  45      71.610  73.380  78.710  1.00  0.00           H
ATOM    670  CD  LYS A  45      71.520  75.060  80.030  1.00  0.00           C
ATOM    671  HD1 LYS A  45      72.200  74.620  80.760  1.00  0.00           H
ATOM    672  HD2 LYS A  45      70.730  75.560  80.570  1.00  0.00           H
ATOM    673  CE  LYS A  45      72.290  76.010  79.120  1.00  0.00           C
ATOM    674  HE1 LYS A  45      71.640  76.410  78.350  1.00  0.00           H
ATOM    675  HE2 LYS A  45      73.070  75.470  78.590  1.00  0.00           H
ATOM    676  NZ  LYS A  45      72.690  77.230  79.850  1.00  0.00           N
ATOM    677  HZ1 LYS A  45      73.030  77.900  79.170  1.00  0.00           H
ATOM    678  HZ2 LYS A  45      71.820  77.540  80.250  1.00  0.00           H
ATOM    679  HZ3 LYS A  45      73.410  77.090  80.540  1.00  0.00           H
ATOM    680  C   LYS A  45      68.940  70.790  80.560  1.00  0.00           C
ATOM    681  O   LYS A  45      68.070  70.940  81.410  1.00  0.00           O
ATOM    682  N   LYS A  46      69.710  69.700  80.420  1.00  0.00           N
ATOM    683  H   LYS A  46      70.250  69.620  79.570  1.00  0.00           H
ATOM    684  CA  LYS A  46      69.730  68.510  81.240  1.00  0.00           C
ATOM    685  HA  LYS A  46      68.690  68.190  81.300  1.00  0.00           H
ATOM    686  CB  LYS A  46      70.620  67.390  80.710  1.00  0.00           C
ATOM    687  HB1 LYS A  46      70.760  66.640  81.490  1.00  0.00           H
ATOM    688  HB2 LYS A  46      71.640  67.690  80.470  1.00  0.00           H
ATOM    689  CG  LYS A  46      69.910  66.670  79.570  1.00  0.00           C
ATOM    690  HG1 LYS A  46      69.890  67.340  78.710  1.00  0.00           H
ATOM    691  HG2 LYS A  46      68.960  66.280  79.940  1.00  0.00           H
ATOM    692  CD  LYS A  46      70.790  65.550  79.040  1.00  0.00           C
ATOM    693  HD1 LYS A  46      70.900  64.790  79.820  1.00  0.00           H
ATOM    694  HD2 LYS A  46      71.760  65.990  78.830  1.00  0.00           H
ATOM    695  CE  LYS A  46      70.370  64.850  77.750  1.00  0.00           C
ATOM    696  HE1 LYS A  46      70.090  65.640  77.070  1.00  0.00           H
ATOM    697  HE2 LYS A  46      69.450  64.310  78.000  1.00  0.00           H
ATOM    698  NZ  LYS A  46      71.330  63.880  77.200  1.00  0.00           N
ATOM    699  HZ1 LYS A  46      70.840  63.340  76.500  1.00  0.00           H
ATOM    700  HZ2 LYS A  46      72.140  64.380  76.860  1.00  0.00           H
ATOM    701  HZ3 LYS A  46      71.640  63.270  77.940  1.00  0.00           H
ATOM    702  C   LYS A  46      70.130  68.870  82.670  1.00  0.00           C
ATOM    703  O   LYS A  46      70.990  69.730  82.830  1.00  0.00           O
ATOM    704  N   SER A  47      69.590  68.200  83.690  1.00  0.00           N
ATOM    705  H   SER A  47      68.930  67.490  83.390  1.00  0.00           H
ATOM    706  CA  SER A  47      69.740  68.450  85.110  1.00  0.00           C
ATOM    707  HA  SER A  47      70.660  68.950  85.380  1.00  0.00           H
ATOM    708  CB  SER A  47      68.650  69.430  85.540  1.00  0.00           C
ATOM    709  HB1 SER A  47      68.910  70.440  85.240  1.00  0.00           H
ATOM    710  HB2 SER A  47      68.630  69.450  86.620  1.00  0.00           H
ATOM    711  OG  SER A  47      67.330  69.110  85.150  1.00  0.00           O
ATOM    712  HG  SER A  47      66.920  68.760  85.940  1.00  0.00           H
ATOM    713  C   SER A  47      69.610  67.280  86.070  1.00  0.00           C
ATOM    714  O   SER A  47      69.000  66.260  85.730  1.00  0.00           O
ATOM    715  N   ALA A  48      70.020  67.450  87.330  1.00  0.00           N
ATOM    716  H   ALA A  48      70.760  68.120  87.450  1.00  0.00           H
ATOM    717  CA  ALA A  48      69.720  66.560  88.430  1.00  0.00           C
ATOM    718  HA  ALA A  48      69.440  65.580  88.040  1.00  0.00           H
ATOM    719  CB  ALA A  48      70.990  66.480  89.260  1.00  0.00           C
ATOM    720  HB1 ALA A  48      71.860  66.280  88.640  1.00  0.00           H
ATOM    721  HB2 ALA A  48      71.190  67.370  89.870  1.00  0.00           H
ATOM    722  HB3 ALA A  48      70.880  65.650  89.950  1.00  0.00           H
ATOM    723  C   ALA A  48      68.480  66.930  89.250  1.00  0.00           C
ATOM    724  O   ALA A  48      68.060  68.080  89.340  1.00  0.00           O
ATOM    725  N   ASP A  49      67.780  65.990  89.890  1.00  0.00           N
ATOM    726  H   ASP A  49      68.140  65.060  89.810  1.00  0.00           H
ATOM    727  CA  ASP A  49      66.780  66.240  90.920  1.00  0.00           C
ATOM    728  HA  ASP A  49      66.020  66.910  90.510  1.00  0.00           H
ATOM    729  CB  ASP A  49      66.130  64.900  91.220  1.00  0.00           C
ATOM    730  HB1 ASP A  49      66.950  64.190  91.340  1.00  0.00           H
ATOM    731  HB2 ASP A  49      65.430  64.660  90.410  1.00  0.00           H
ATOM    732  CG  ASP A  49      65.190  64.930  92.420  1.00  0.00           C
ATOM    733  OD1 ASP A  49      64.450  65.920  92.580  1.00  0.00           O
ATOM    734  OD2 ASP A  49      65.270  64.040  93.290  1.00  0.00           O
ATOM    735  C   ASP A  49      67.410  66.870  92.150  1.00  0.00           C
ATOM    736  O   ASP A  49      68.390  66.320  92.660  1.00  0.00           O
ATOM    737  N   SER A  50      66.850  67.940  92.710  1.00  0.00           N
ATOM    738  H   SER A  50      66.030  68.330  92.260  1.00  0.00           H
ATOM    739  CA  SER A  50      67.310  68.440  93.990  1.00  0.00           C
ATOM    740  HA  SER A  50      68.390  68.380  94.040  1.00  0.00           H
ATOM    741  CB  SER A  50      66.890  69.910  94.120  1.00  0.00           C
ATOM    742  HB1 SER A  50      67.320  70.590  93.390  1.00  0.00           H
ATOM    743  HB2 SER A  50      67.230  70.340  95.060  1.00  0.00           H
ATOM    744  OG  SER A  50      65.480  70.060  94.120  1.00  0.00           O
ATOM    745  HG  SER A  50      65.250  70.390  94.990  1.00  0.00           H
ATOM    746  C   SER A  50      66.670  67.610  95.100  1.00  0.00           C
ATOM    747  O   SER A  50      67.240  67.580  96.190  1.00  0.00           O
ATOM    748  N   THR A  51      65.470  67.050  94.940  1.00  0.00           N
ATOM    749  H   THR A  51      65.110  67.060  93.990  1.00  0.00           H
ATOM    750  CA  THR A  51      64.620  66.640  96.030  1.00  0.00           C
ATOM    751  HA  THR A  51      64.630  67.510  96.680  1.00  0.00           H
ATOM    752  CB  THR A  51      63.160  66.500  95.590  1.00  0.00           C
ATOM    753  HB  THR A  51      62.610  66.290  96.510  1.00  0.00           H
ATOM    754  CG2 THR A  51      62.590  67.760  94.950  1.00  0.00           C
ATOM    755 1HG2 THR A  51      62.330  68.360  95.820  1.00  0.00           H
ATOM    756 2HG2 THR A  51      63.310  68.270  94.300  1.00  0.00           H
ATOM    757 3HG2 THR A  51      61.670  67.570  94.390  1.00  0.00           H
ATOM    758  OG1 THR A  51      62.980  65.430  94.690  1.00  0.00           O
ATOM    759  HG1 THR A  51      63.610  65.600  93.980  1.00  0.00           H
ATOM    760  C   THR A  51      65.080  65.410  96.800  1.00  0.00           C
ATOM    761  O   THR A  51      64.890  65.450  98.020  1.00  0.00           O
ATOM    762  N   SER A  52      65.600  64.380  96.130  1.00  0.00           N
ATOM    763  H   SER A  52      65.540  64.420  95.120  1.00  0.00           H
ATOM    764  CA  SER A  52      66.020  63.170  96.800  1.00  0.00           C
ATOM    765  HA  SER A  52      65.330  63.050  97.630  1.00  0.00           H
ATOM    766  CB  SER A  52      65.900  61.960  95.880  1.00  0.00           C
ATOM    767  HB1 SER A  52      64.820  61.800  95.840  1.00  0.00           H
ATOM    768  HB2 SER A  52      66.360  61.060  96.290  1.00  0.00           H
ATOM    769  OG  SER A  52      66.470  62.200  94.610  1.00  0.00           O
ATOM    770  HG  SER A  52      65.900  62.820  94.170  1.00  0.00           H
ATOM    771  C   SER A  52      67.420  63.320  97.390  1.00  0.00           C
ATOM    772  O   SER A  52      67.900  62.400  98.030  1.00  0.00           O
ATOM    773  N   THR A  53      68.130  64.440  97.190  1.00  0.00           N
ATOM    774  H   THR A  53      67.670  65.250  96.790  1.00  0.00           H
ATOM    775  CA  THR A  53      69.470  64.610  97.720  1.00  0.00           C
ATOM    776  HA  THR A  53      70.050  63.810  97.280  1.00  0.00           H
ATOM    777  CB  THR A  53      70.090  65.960  97.370  1.00  0.00           C
ATOM    778  HB  THR A  53      70.980  66.090  97.980  1.00  0.00           H
ATOM    779  CG2 THR A  53      70.450  66.040  95.890  1.00  0.00           C
ATOM    780 1HG2 THR A  53      69.570  66.180  95.270  1.00  0.00           H
ATOM    781 2HG2 THR A  53      71.020  66.960  95.750  1.00  0.00           H
ATOM    782 3HG2 THR A  53      71.070  65.180  95.630  1.00  0.00           H
ATOM    783  OG1 THR A  53      69.220  66.970  97.820  1.00  0.00           O
ATOM    784  HG1 THR A  53      68.720  67.220  97.030  1.00  0.00           H
ATOM    785  C   THR A  53      69.680  64.470  99.220  1.00  0.00           C
ATOM    786  O   THR A  53      68.900  64.900 100.080  1.00  0.00           O
ATOM    787  N   LYS A  54      70.890  64.020  99.550  1.00  0.00           N
ATOM    788  H   LYS A  54      71.430  63.650  98.780  1.00  0.00           H
ATOM    789  CA  LYS A  54      71.470  63.890 100.870  1.00  0.00           C
ATOM    790  HA  LYS A  54      70.630  63.840 101.580  1.00  0.00           H
ATOM    791  CB  LYS A  54      72.110  62.510 100.960  1.00  0.00           C
ATOM    792  HB1 LYS A  54      72.500  62.370 101.960  1.00  0.00           H
ATOM    793  HB2 LYS A  54      72.950  62.510 100.270  1.00  0.00           H
ATOM    794  CG  LYS A  54      71.120  61.370 100.680  1.00  0.00           C
ATOM    795  HG1 LYS A  54      70.570  61.570  99.760  1.00  0.00           H
ATOM    796  HG2 LYS A  54      70.420  61.250 101.510  1.00  0.00           H
ATOM    797  CD  LYS A  54      71.890  60.070 100.520  1.00  0.00           C
ATOM    798  HD1 LYS A  54      72.610  59.900 101.330  1.00  0.00           H
ATOM    799  HD2 LYS A  54      72.320  60.120  99.520  1.00  0.00           H
ATOM    800  CE  LYS A  54      70.990  58.840 100.490  1.00  0.00           C
ATOM    801  HE1 LYS A  54      70.660  58.650 101.510  1.00  0.00           H
ATOM    802  HE2 LYS A  54      71.650  58.000 100.250  1.00  0.00           H
ATOM    803  NZ  LYS A  54      69.800  58.890  99.620  1.00  0.00           N
ATOM    804  HZ1 LYS A  54      69.120  59.510 100.030  1.00  0.00           H
ATOM    805  HZ2 LYS A  54      69.920  59.210  98.670  1.00  0.00           H
ATOM    806  HZ3 LYS A  54      69.270  58.030  99.580  1.00  0.00           H
ATOM    807  C   LYS A  54      72.340  65.030 101.380  1.00  0.00           C
ATOM    808  O   LYS A  54      72.960  64.890 102.440  1.00  0.00           O
ATOM    809  N   THR A  55      72.430  66.120 100.630  1.00  0.00           N
ATOM    810  H   THR A  55      71.900  66.220  99.770  1.00  0.00           H
ATOM    811  CA  THR A  55      73.280  67.260 100.890  1.00  0.00           C
ATOM    812  HA  THR A  55      74.340  66.980 100.890  1.00  0.00           H
ATOM    813  CB  THR A  55      73.290  68.290  99.760  1.00  0.00           C
ATOM    814  HB  THR A  55      73.910  69.120 100.090  1.00  0.00           H
ATOM    815  CG2 THR A  55      73.870  67.790  98.430  1.00  0.00           C
ATOM    816 1HG2 THR A  55      73.350  66.950  97.980  1.00  0.00           H
ATOM    817 2HG2 THR A  55      73.790  68.600  97.710  1.00  0.00           H
ATOM    818 3HG2 THR A  55      74.900  67.480  98.590  1.00  0.00           H
ATOM    819  OG1 THR A  55      71.960  68.660  99.450  1.00  0.00           O
ATOM    820  HG1 THR A  55      72.040  69.320  98.760  1.00  0.00           H
ATOM    821  C   THR A  55      73.140  68.000 102.210  1.00  0.00           C
ATOM    822  O   THR A  55      74.050  68.700 102.650  1.00  0.00           O
ATOM    823  N   ALA A  56      72.050  67.740 102.930  1.00  0.00           N
ATOM    824  H   ALA A  56      71.240  67.310 102.490  1.00  0.00           H
ATOM    825  CA  ALA A  56      71.950  67.950 104.360  1.00  0.00           C
ATOM    826  HA  ALA A  56      72.970  68.030 104.730  1.00  0.00           H
ATOM    827  CB  ALA A  56      71.130  69.210 104.650  1.00  0.00           C
ATOM    828  HB1 ALA A  56      70.080  69.010 104.470  1.00  0.00           H
ATOM    829  HB2 ALA A  56      71.140  69.500 105.700  1.00  0.00           H
ATOM    830  HB3 ALA A  56      71.570  69.990 104.030  1.00  0.00           H
ATOM    831  C   ALA A  56      71.500  66.720 105.130  1.00  0.00           C
ATOM    832  O   ALA A  56      70.900  65.800 104.590  1.00  0.00           O
ATOM    833  N   LYS A  57      71.680  66.700 106.460  1.00  0.00           N
ATOM    834  H   LYS A  57      72.270  67.390 106.890  1.00  0.00           H
ATOM    835  CA  LYS A  57      71.240  65.620 107.330  1.00  0.00           C
ATOM    836  HA  LYS A  57      71.670  64.670 107.020  1.00  0.00           H
ATOM    837  CB  LYS A  57      71.810  65.900 108.710  1.00  0.00           C
ATOM    838  HB1 LYS A  57      72.880  65.990 108.550  1.00  0.00           H
ATOM    839  HB2 LYS A  57      71.600  65.050 109.360  1.00  0.00           H
ATOM    840  CG  LYS A  57      71.480  67.180 109.490  1.00  0.00           C
ATOM    841  HG1 LYS A  57      70.460  67.140 109.860  1.00  0.00           H
ATOM    842  HG2 LYS A  57      71.450  68.020 108.800  1.00  0.00           H
ATOM    843  CD  LYS A  57      72.450  67.520 110.620  1.00  0.00           C
ATOM    844  HD1 LYS A  57      73.340  67.970 110.190  1.00  0.00           H
ATOM    845  HD2 LYS A  57      72.680  66.690 111.290  1.00  0.00           H
ATOM    846  CE  LYS A  57      71.890  68.560 111.580  1.00  0.00           C
ATOM    847  HE1 LYS A  57      71.400  69.260 110.900  1.00  0.00           H
ATOM    848  HE2 LYS A  57      72.640  69.090 112.180  1.00  0.00           H
ATOM    849  NZ  LYS A  57      70.810  67.950 112.370  1.00  0.00           N
ATOM    850  HZ1 LYS A  57      70.140  67.350 111.910  1.00  0.00           H
ATOM    851  HZ2 LYS A  57      71.230  67.270 112.990  1.00  0.00           H
ATOM    852  HZ3 LYS A  57      70.260  68.610 112.900  1.00  0.00           H
ATOM    853  C   LYS A  57      69.730  65.450 107.440  1.00  0.00           C
ATOM    854  O   LYS A  57      69.320  64.430 107.990  1.00  0.00           O
ATOM    855  N   LYS A  58      68.890  66.390 106.980  1.00  0.00           N
ATOM    856  H   LYS A  58      69.300  67.210 106.580  1.00  0.00           H
ATOM    857  CA  LYS A  58      67.470  66.210 106.770  1.00  0.00           C
ATOM    858  HA  LYS A  58      67.190  65.180 107.000  1.00  0.00           H
ATOM    859  CB  LYS A  58      66.630  67.170 107.600  1.00  0.00           C
ATOM    860  HB1 LYS A  58      65.570  67.190 107.320  1.00  0.00           H
ATOM    861  HB2 LYS A  58      67.010  68.180 107.710  1.00  0.00           H
ATOM    862  CG  LYS A  58      66.560  66.550 108.990  1.00  0.00           C
ATOM    863  HG1 LYS A  58      67.510  66.720 109.510  1.00  0.00           H
ATOM    864  HG2 LYS A  58      66.600  65.470 108.940  1.00  0.00           H
ATOM    865  CD  LYS A  58      65.410  66.980 109.900  1.00  0.00           C
ATOM    866  HD1 LYS A  58      64.530  66.450 109.530  1.00  0.00           H
ATOM    867  HD2 LYS A  58      65.290  68.050 109.720  1.00  0.00           H
ATOM    868  CE  LYS A  58      65.730  66.800 111.390  1.00  0.00           C
ATOM    869  HE1 LYS A  58      66.580  67.380 111.740  1.00  0.00           H
ATOM    870  HE2 LYS A  58      66.080  65.780 111.580  1.00  0.00           H
ATOM    871  NZ  LYS A  58      64.480  66.970 112.150  1.00  0.00           N
ATOM    872  HZ1 LYS A  58      63.730  66.420 111.740  1.00  0.00           H
ATOM    873  HZ2 LYS A  58      64.510  66.680 113.120  1.00  0.00           H
ATOM    874  HZ3 LYS A  58      64.140  67.920 112.090  1.00  0.00           H
ATOM    875  C   LYS A  58      67.160  66.550 105.320  1.00  0.00           C
ATOM    876  O   LYS A  58      67.910  67.260 104.660  1.00  0.00           O
ATOM    877  N   PRO A  59      66.010  66.140 104.760  1.00  0.00           N
ATOM    878  CD  PRO A  59      65.120  65.100 105.250  1.00  0.00           C
ATOM    879  HD1 PRO A  59      64.250  65.470 105.790  1.00  0.00           H
ATOM    880  HD2 PRO A  59      65.610  64.390 105.910  1.00  0.00           H
ATOM    881  CG  PRO A  59      64.690  64.270 104.050  1.00  0.00           C
ATOM    882  HG1 PRO A  59      63.690  63.880 104.220  1.00  0.00           H
ATOM    883  HG2 PRO A  59      65.440  63.550 103.710  1.00  0.00           H
ATOM    884  CB  PRO A  59      64.560  65.460 103.090  1.00  0.00           C
ATOM    885  HB1 PRO A  59      63.610  65.990 103.160  1.00  0.00           H
ATOM    886  HB2 PRO A  59      64.660  64.960 102.130  1.00  0.00           H
ATOM    887  CA  PRO A  59      65.700  66.430 103.380  1.00  0.00           C
ATOM    888  HA  PRO A  59      66.590  66.140 102.820  1.00  0.00           H
ATOM    889  C   PRO A  59      65.330  67.890 103.180  1.00  0.00           C
ATOM    890  O   PRO A  59      64.900  68.640 104.050  1.00  0.00           O
ATOM    891  N   LYS A  60      65.310  68.300 101.910  1.00  0.00           N
ATOM    892  H   LYS A  60      65.770  67.700 101.240  1.00  0.00           H
ATOM    893  CA  LYS A  60      64.800  69.520 101.320  1.00  0.00           C
ATOM    894  HA  LYS A  60      65.090  70.380 101.920  1.00  0.00           H
ATOM    895  CB  LYS A  60      65.420  69.750  99.950  1.00  0.00           C
ATOM    896  HB1 LYS A  60      65.010  70.720  99.650  1.00  0.00           H
ATOM    897  HB2 LYS A  60      65.100  68.920  99.320  1.00  0.00           H
ATOM    898  CG  LYS A  60      66.940  69.890  99.950  1.00  0.00           C
ATOM    899  HG1 LYS A  60      67.460  69.060 100.430  1.00  0.00           H
ATOM    900  HG2 LYS A  60      67.160  70.780 100.540  1.00  0.00           H
ATOM    901  CD  LYS A  60      67.410  70.110  98.520  1.00  0.00           C
ATOM    902  HD1 LYS A  60      66.930  71.010  98.120  1.00  0.00           H
ATOM    903  HD2 LYS A  60      66.930  69.310  97.960  1.00  0.00           H
ATOM    904  CE  LYS A  60      68.910  70.140  98.210  1.00  0.00           C
ATOM    905  HE1 LYS A  60      69.020  70.170  97.130  1.00  0.00           H
ATOM    906  HE2 LYS A  60      69.380  69.200  98.500  1.00  0.00           H
ATOM    907  NZ  LYS A  60      69.610  71.290  98.790  1.00  0.00           N
ATOM    908  HZ1 LYS A  60      69.050  72.120  98.630  1.00  0.00           H
ATOM    909  HZ2 LYS A  60      69.750  71.180  99.780  1.00  0.00           H
ATOM    910  HZ3 LYS A  60      70.460  71.510  98.300  1.00  0.00           H
ATOM    911  C   LYS A  60      63.280  69.510 101.240  1.00  0.00           C
ATOM    912  O   LYS A  60      62.600  68.500 101.060  1.00  0.00           O
ATOM    913  N   LYS A  61      62.690  70.690 101.460  1.00  0.00           N
ATOM    914  H   LYS A  61      63.230  71.430 101.880  1.00  0.00           H
ATOM    915  CA  LYS A  61      61.300  71.070 101.310  1.00  0.00           C
ATOM    916  HA  LYS A  61      60.730  70.180 101.030  1.00  0.00           H
ATOM    917  CB  LYS A  61      60.640  71.340 102.660  1.00  0.00           C
ATOM    918  HB1 LYS A  61      60.620  70.460 103.300  1.00  0.00           H
ATOM    919  HB2 LYS A  61      59.670  71.690 102.300  1.00  0.00           H
ATOM    920  CG  LYS A  61      61.240  72.540 103.390  1.00  0.00           C
ATOM    921  HG1 LYS A  61      60.910  73.430 102.850  1.00  0.00           H
ATOM    922  HG2 LYS A  61      62.320  72.480 103.450  1.00  0.00           H
ATOM    923  CD  LYS A  61      60.850  72.610 104.870  1.00  0.00           C
ATOM    924  HD1 LYS A  61      61.150  73.630 105.100  1.00  0.00           H
ATOM    925  HD2 LYS A  61      61.560  72.030 105.450  1.00  0.00           H
ATOM    926  CE  LYS A  61      59.440  72.240 105.310  1.00  0.00           C
ATOM    927  HE1 LYS A  61      59.090  71.350 104.780  1.00  0.00           H
ATOM    928  HE2 LYS A  61      58.710  72.920 104.870  1.00  0.00           H
ATOM    929  NZ  LYS A  61      59.380  72.210 106.780  1.00  0.00           N
ATOM    930  HZ1 LYS A  61      58.390  72.160 106.970  1.00  0.00           H
ATOM    931  HZ2 LYS A  61      59.820  71.380 107.160  1.00  0.00           H
ATOM    932  HZ3 LYS A  61      59.810  73.030 107.170  1.00  0.00           H
ATOM    933  C   LYS A  61      61.060  72.010 100.130  1.00  0.00           C
ATOM    934  O   LYS A  61      59.960  72.010  99.580  1.00  0.00           O
ATOM    935  N   ASP A  62      62.110  72.640  99.600  1.00  0.00           N
ATOM    936  H   ASP A  62      63.020  72.640 100.040  1.00  0.00           H
ATOM    937  CA  ASP A  62      62.000  73.190  98.260  1.00  0.00           C
ATOM    938  HA  ASP A  62      61.070  73.740  98.100  1.00  0.00           H
ATOM    939  CB  ASP A  62      63.030  74.310  98.180  1.00  0.00           C
ATOM    940  HB1 ASP A  62      62.850  75.080  98.930  1.00  0.00           H
ATOM    941  HB2 ASP A  62      62.790  74.820  97.250  1.00  0.00           H
ATOM    942  CG  ASP A  62      64.500  73.890  98.190  1.00  0.00           C
ATOM    943  OD1 ASP A  62      65.190  74.000  99.230  1.00  0.00           O
ATOM    944  OD2 ASP A  62      64.910  73.200  97.230  1.00  0.00           O
ATOM    945  C   ASP A  62      62.070  72.100  97.210  1.00  0.00           C
ATOM    946  O   ASP A  62      62.320  70.940  97.550  1.00  0.00           O
ATOM    947  N   GLU A  63      61.780  72.410  95.940  1.00  0.00           N
ATOM    948  H   GLU A  63      61.510  73.360  95.730  1.00  0.00           H
ATOM    949  CA  GLU A  63      61.990  71.480  94.850  1.00  0.00           C
ATOM    950  HA  GLU A  63      62.590  70.630  95.180  1.00  0.00           H
ATOM    951  CB  GLU A  63      60.610  70.960  94.470  1.00  0.00           C
ATOM    952  HB1 GLU A  63      60.290  70.190  95.170  1.00  0.00           H
ATOM    953  HB2 GLU A  63      60.700  70.410  93.540  1.00  0.00           H
ATOM    954  CG  GLU A  63      59.430  71.930  94.420  1.00  0.00           C
ATOM    955  HG1 GLU A  63      59.650  72.880  93.920  1.00  0.00           H
ATOM    956  HG2 GLU A  63      59.200  72.220  95.450  1.00  0.00           H
ATOM    957  CD  GLU A  63      58.320  71.210  93.670  1.00  0.00           C
ATOM    958  OE1 GLU A  63      58.060  71.620  92.520  1.00  0.00           O
ATOM    959  OE2 GLU A  63      57.660  70.260  94.130  1.00  0.00           O
ATOM    960  C   GLU A  63      62.830  72.070  93.720  1.00  0.00           C
ATOM    961  O   GLU A  63      62.410  72.040  92.560  1.00  0.00           O
ATOM    962  N   ARG A  64      63.950  72.730  94.020  1.00  0.00           N
ATOM    963  H   ARG A  64      64.220  72.630  94.990  1.00  0.00           H
ATOM    964  CA  ARG A  64      64.630  73.640  93.130  1.00  0.00           C
ATOM    965  HA  ARG A  64      63.850  74.340  92.840  1.00  0.00           H
ATOM    966  CB  ARG A  64      65.530  74.570  93.940  1.00  0.00           C
ATOM    967  HB1 ARG A  64      64.960  75.010  94.760  1.00  0.00           H
ATOM    968  HB2 ARG A  64      65.900  75.430  93.380  1.00  0.00           H
ATOM    969  CG  ARG A  64      66.720  73.810  94.510  1.00  0.00           C
ATOM    970  HG1 ARG A  64      67.250  73.430  93.640  1.00  0.00           H
ATOM    971  HG2 ARG A  64      66.490  72.840  94.960  1.00  0.00           H
ATOM    972  CD  ARG A  64      67.580  74.820  95.260  1.00  0.00           C
ATOM    973  HD1 ARG A  64      67.780  75.710  94.670  1.00  0.00           H
ATOM    974  HD2 ARG A  64      68.550  74.390  95.520  1.00  0.00           H
ATOM    975  NE  ARG A  64      66.940  75.160  96.530  1.00  0.00           N
ATOM    976  HE  ARG A  64      66.550  74.360  97.010  1.00  0.00           H
ATOM    977  CZ  ARG A  64      66.820  76.400  97.010  1.00  0.00           C
ATOM    978  NH1 ARG A  64      67.290  77.500  96.400  1.00  0.00           N
ATOM    979 1HH1 ARG A  64      67.970  77.410  95.660  1.00  0.00           H
ATOM    980 2HH1 ARG A  64      66.930  78.410  96.670  1.00  0.00           H
ATOM    981  NH2 ARG A  64      66.340  76.600  98.250  1.00  0.00           N
ATOM    982 1HH2 ARG A  64      65.920  75.830  98.750  1.00  0.00           H
ATOM    983 2HH2 ARG A  64      66.500  77.460  98.740  1.00  0.00           H
ATOM    984  C   ARG A  64      65.150  73.160  91.790  1.00  0.00           C
ATOM    985  O   ARG A  64      65.670  73.930  90.980  1.00  0.00           O
ATOM    986  N   GLY A  65      65.000  71.870  91.470  1.00  0.00           N
ATOM    987  H   GLY A  65      64.640  71.310  92.220  1.00  0.00           H
ATOM    988  CA  GLY A  65      65.370  71.220  90.230  1.00  0.00           C
ATOM    989  HA1 GLY A  65      66.460  71.130  90.170  1.00  0.00           H
ATOM    990  HA2 GLY A  65      65.020  71.850  89.410  1.00  0.00           H
ATOM    991  C   GLY A  65      64.700  69.860  90.080  1.00  0.00           C
ATOM    992  O   GLY A  65      64.340  69.190  91.040  1.00  0.00           O
ATOM    993  N   ALA A  66      64.430  69.350  88.870  1.00  0.00           N
ATOM    994  H   ALA A  66      64.780  69.890  88.090  1.00  0.00           H
ATOM    995  CA  ALA A  66      63.970  68.010  88.550  1.00  0.00           C
ATOM    996  HA  ALA A  66      63.970  67.320  89.390  1.00  0.00           H
ATOM    997  CB  ALA A  66      62.570  68.120  87.940  1.00  0.00           C
ATOM    998  HB1 ALA A  66      62.590  68.840  87.120  1.00  0.00           H
ATOM    999  HB2 ALA A  66      62.210  67.130  87.670  1.00  0.00           H
ATOM   1000  HB3 ALA A  66      61.870  68.600  88.620  1.00  0.00           H
ATOM   1001  C   ALA A  66      64.960  67.410  87.570  1.00  0.00           C
ATOM   1002  O   ALA A  66      65.940  67.970  87.090  1.00  0.00           O
ATOM   1003  N   LEU A  67      64.710  66.130  87.300  1.00  0.00           N
ATOM   1004  H   LEU A  67      63.890  65.710  87.730  1.00  0.00           H
ATOM   1005  CA  LEU A  67      65.650  65.290  86.580  1.00  0.00           C
ATOM   1006  HA  LEU A  67      66.680  65.620  86.690  1.00  0.00           H
ATOM   1007  CB  LEU A  67      65.640  63.850  87.100  1.00  0.00           C
ATOM   1008  HB1 LEU A  67      64.640  63.470  87.300  1.00  0.00           H
ATOM   1009  HB2 LEU A  67      66.180  63.870  88.050  1.00  0.00           H
ATOM   1010  CG  LEU A  67      66.360  62.800  86.250  1.00  0.00           C
ATOM   1011  HG  LEU A  67      65.960  62.730  85.240  1.00  0.00           H
ATOM   1012  CD1 LEU A  67      67.820  63.230  86.110  1.00  0.00           C
ATOM   1013 1HD1 LEU A  67      68.440  62.450  85.660  1.00  0.00           H
ATOM   1014 2HD1 LEU A  67      67.980  64.090  85.460  1.00  0.00           H
ATOM   1015 3HD1 LEU A  67      68.220  63.340  87.120  1.00  0.00           H
ATOM   1016  CD2 LEU A  67      66.280  61.490  87.020  1.00  0.00           C
ATOM   1017 1HD2 LEU A  67      65.280  61.200  87.330  1.00  0.00           H
ATOM   1018 2HD2 LEU A  67      66.710  60.710  86.390  1.00  0.00           H
ATOM   1019 3HD2 LEU A  67      66.820  61.500  87.970  1.00  0.00           H
ATOM   1020  C   LEU A  67      65.350  65.320  85.090  1.00  0.00           C
ATOM   1021  O   LEU A  67      64.300  64.840  84.660  1.00  0.00           O
ATOM   1022  N   VAL A  68      66.220  65.830  84.210  1.00  0.00           N
ATOM   1023  H   VAL A  68      67.020  66.250  84.670  1.00  0.00           H
ATOM   1024  CA  VAL A  68      65.950  65.860  82.790  1.00  0.00           C
ATOM   1025  HA  VAL A  68      65.110  65.220  82.530  1.00  0.00           H
ATOM   1026  CB  VAL A  68      65.820  67.280  82.240  1.00  0.00           C
ATOM   1027  HB  VAL A  68      66.640  67.860  82.680  1.00  0.00           H
ATOM   1028  CG1 VAL A  68      65.780  67.400  80.720  1.00  0.00           C
ATOM   1029 1HG1 VAL A  68      64.860  67.030  80.270  1.00  0.00           H
ATOM   1030 2HG1 VAL A  68      65.930  68.440  80.440  1.00  0.00           H
ATOM   1031 3HG1 VAL A  68      66.660  66.950  80.260  1.00  0.00           H
ATOM   1032  CG2 VAL A  68      64.550  67.970  82.740  1.00  0.00           C
ATOM   1033 1HG2 VAL A  68      64.550  68.190  83.810  1.00  0.00           H
ATOM   1034 2HG2 VAL A  68      64.440  68.870  82.150  1.00  0.00           H
ATOM   1035 3HG2 VAL A  68      63.650  67.380  82.600  1.00  0.00           H
ATOM   1036  C   VAL A  68      67.230  65.260  82.210  1.00  0.00           C
ATOM   1037  O   VAL A  68      68.330  65.790  82.300  1.00  0.00           O
ATOM   1038  N   ASN A  69      67.030  64.070  81.640  1.00  0.00           N
ATOM   1039  H   ASN A  69      66.080  63.740  81.650  1.00  0.00           H
ATOM   1040  CA  ASN A  69      68.050  63.090  81.350  1.00  0.00           C
ATOM   1041  HA  ASN A  69      69.040  63.530  81.470  1.00  0.00           H
ATOM   1042  CB  ASN A  69      67.920  61.980  82.390  1.00  0.00           C
ATOM   1043  HB1 ASN A  69      67.000  61.410  82.340  1.00  0.00           H
ATOM   1044  HB2 ASN A  69      67.800  62.490  83.350  1.00  0.00           H
ATOM   1045  CG  ASN A  69      69.190  61.130  82.370  1.00  0.00           C
ATOM   1046  OD1 ASN A  69      69.160  59.970  81.970  1.00  0.00           O
ATOM   1047  ND2 ASN A  69      70.390  61.670  82.610  1.00  0.00           N
ATOM   1048 1HD2 ASN A  69      70.490  62.590  83.020  1.00  0.00           H
ATOM   1049 2HD2 ASN A  69      71.130  60.990  82.680  1.00  0.00           H
ATOM   1050  C   ASN A  69      68.020  62.450  79.970  1.00  0.00           C
ATOM   1051  O   ASN A  69      69.060  62.280  79.340  1.00  0.00           O
ATOM   1052  N   ARG A  70      66.850  62.030  79.480  1.00  0.00           N
ATOM   1053  H   ARG A  70      66.080  62.230  80.090  1.00  0.00           H
ATOM   1054  CA  ARG A  70      66.580  61.260  78.280  1.00  0.00           C
ATOM   1055  HA  ARG A  70      67.410  60.610  77.990  1.00  0.00           H
ATOM   1056  CB  ARG A  70      65.340  60.390  78.460  1.00  0.00           C
ATOM   1057  HB1 ARG A  70      64.760  60.360  77.530  1.00  0.00           H
ATOM   1058  HB2 ARG A  70      64.630  60.860  79.130  1.00  0.00           H
ATOM   1059  CG  ARG A  70      65.670  58.940  78.790  1.00  0.00           C
ATOM   1060  HG1 ARG A  70      66.560  58.590  78.250  1.00  0.00           H
ATOM   1061  HG2 ARG A  70      64.910  58.240  78.450  1.00  0.00           H
ATOM   1062  CD  ARG A  70      65.910  58.750  80.280  1.00  0.00           C
ATOM   1063  HD1 ARG A  70      66.800  59.280  80.610  1.00  0.00           H
ATOM   1064  HD2 ARG A  70      66.110  57.690  80.480  1.00  0.00           H
ATOM   1065  NE  ARG A  70      64.740  59.060  81.100  1.00  0.00           N
ATOM   1066  HE  ARG A  70      63.850  59.160  80.650  1.00  0.00           H
ATOM   1067  CZ  ARG A  70      64.680  59.190  82.430  1.00  0.00           C
ATOM   1068  NH1 ARG A  70      65.710  58.720  83.150  1.00  0.00           N
ATOM   1069 1HH1 ARG A  70      66.440  58.210  82.670  1.00  0.00           H
ATOM   1070 2HH1 ARG A  70      65.650  58.710  84.160  1.00  0.00           H
ATOM   1071  NH2 ARG A  70      63.640  59.770  83.060  1.00  0.00           N
ATOM   1072 1HH2 ARG A  70      62.820  60.130  82.600  1.00  0.00           H
ATOM   1073 2HH2 ARG A  70      63.620  59.800  84.070  1.00  0.00           H
ATOM   1074  C   ARG A  70      66.350  62.290  77.180  1.00  0.00           C
ATOM   1075  O   ARG A  70      65.710  63.300  77.460  1.00  0.00           O
ATOM   1076  N   MET A  71      66.800  62.000  75.950  1.00  0.00           N
ATOM   1077  H   MET A  71      67.320  61.140  75.830  1.00  0.00           H
ATOM   1078  CA  MET A  71      66.510  62.820  74.790  1.00  0.00           C
ATOM   1079  HA  MET A  71      66.330  63.840  75.160  1.00  0.00           H
ATOM   1080  CB  MET A  71      67.750  62.900  73.900  1.00  0.00           C
ATOM   1081  HB1 MET A  71      67.770  62.020  73.250  1.00  0.00           H
ATOM   1082  HB2 MET A  71      68.680  63.040  74.450  1.00  0.00           H
ATOM   1083  CG  MET A  71      67.760  64.020  72.860  1.00  0.00           C
ATOM   1084  HG1 MET A  71      67.060  63.760  72.070  1.00  0.00           H
ATOM   1085  HG2 MET A  71      68.740  64.220  72.420  1.00  0.00           H
ATOM   1086  SD  MET A  71      67.210  65.620  73.490  1.00  0.00           S
ATOM   1087  CE  MET A  71      67.910  66.640  72.170  1.00  0.00           C
ATOM   1088  HE1 MET A  71      69.000  66.550  72.160  1.00  0.00           H
ATOM   1089  HE2 MET A  71      67.570  66.290  71.200  1.00  0.00           H
ATOM   1090  HE3 MET A  71      67.510  67.650  72.310  1.00  0.00           H
ATOM   1091  C   MET A  71      65.310  62.360  73.980  1.00  0.00           C
ATOM   1092  O   MET A  71      65.240  61.170  73.670  1.00  0.00           O
ATOM   1093  N   GLY A  72      64.470  63.330  73.630  1.00  0.00           N
ATOM   1094  H   GLY A  72      64.730  64.270  73.890  1.00  0.00           H
ATOM   1095  CA  GLY A  72      63.390  63.260  72.670  1.00  0.00           C
ATOM   1096  HA1 GLY A  72      62.480  63.660  73.120  1.00  0.00           H
ATOM   1097  HA2 GLY A  72      63.090  62.220  72.490  1.00  0.00           H
ATOM   1098  C   GLY A  72      63.560  63.880  71.290  1.00  0.00           C
ATOM   1099  O   GLY A  72      63.510  65.100  71.230  1.00  0.00           O
ATOM   1100  N   VAL A  73      63.600  63.010  70.270  1.00  0.00           N
ATOM   1101  H   VAL A  73      63.650  62.030  70.500  1.00  0.00           H
ATOM   1102  CA  VAL A  73      64.050  63.330  68.930  1.00  0.00           C
ATOM   1103  HA  VAL A  73      63.680  64.350  68.810  1.00  0.00           H
ATOM   1104  CB  VAL A  73      65.560  63.360  68.740  1.00  0.00           C
ATOM   1105  HB  VAL A  73      65.730  63.410  67.660  1.00  0.00           H
ATOM   1106  CG1 VAL A  73      66.170  64.630  69.330  1.00  0.00           C
ATOM   1107 1HG1 VAL A  73      66.100  64.580  70.410  1.00  0.00           H
ATOM   1108 2HG1 VAL A  73      67.210  64.590  69.000  1.00  0.00           H
ATOM   1109 3HG1 VAL A  73      65.800  65.570  68.920  1.00  0.00           H
ATOM   1110  CG2 VAL A  73      66.300  62.190  69.400  1.00  0.00           C
ATOM   1111 1HG2 VAL A  73      66.130  62.310  70.470  1.00  0.00           H
ATOM   1112 2HG2 VAL A  73      65.830  61.240  69.140  1.00  0.00           H
ATOM   1113 3HG2 VAL A  73      67.310  62.170  69.000  1.00  0.00           H
ATOM   1114  C   VAL A  73      63.370  62.520  67.830  1.00  0.00           C
ATOM   1115  O   VAL A  73      62.980  63.020  66.780  1.00  0.00           O
ATOM   1116  N   ASP A  74      63.130  61.240  68.140  1.00  0.00           N
ATOM   1117  H   ASP A  74      63.300  60.850  69.060  1.00  0.00           H
ATOM   1118  CA  ASP A  74      62.620  60.380  67.100  1.00  0.00           C
ATOM   1119  HA  ASP A  74      63.250  60.460  66.210  1.00  0.00           H
ATOM   1120  CB  ASP A  74      62.920  58.920  67.450  1.00  0.00           C
ATOM   1121  HB1 ASP A  74      62.340  58.800  68.370  1.00  0.00           H
ATOM   1122  HB2 ASP A  74      63.960  58.690  67.650  1.00  0.00           H
ATOM   1123  CG  ASP A  74      62.290  57.960  66.450  1.00  0.00           C
ATOM   1124  OD1 ASP A  74      61.090  57.600  66.450  1.00  0.00           O
ATOM   1125  OD2 ASP A  74      63.030  57.620  65.510  1.00  0.00           O
ATOM   1126  C   ASP A  74      61.170  60.650  66.740  1.00  0.00           C
ATOM   1127  O   ASP A  74      60.360  60.630  67.670  1.00  0.00           O
ATOM   1128  N   PRO A  75      60.810  61.010  65.510  1.00  0.00           N
ATOM   1129  CD  PRO A  75      61.670  61.270  64.370  1.00  0.00           C
ATOM   1130  HD1 PRO A  75      62.030  60.290  64.060  1.00  0.00           H
ATOM   1131  HD2 PRO A  75      62.470  61.930  64.720  1.00  0.00           H
ATOM   1132  CG  PRO A  75      60.840  62.010  63.330  1.00  0.00           C
ATOM   1133  HG1 PRO A  75      61.080  61.760  62.300  1.00  0.00           H
ATOM   1134  HG2 PRO A  75      60.990  63.060  63.590  1.00  0.00           H
ATOM   1135  CB  PRO A  75      59.440  61.470  63.600  1.00  0.00           C
ATOM   1136  HB1 PRO A  75      59.290  60.510  63.090  1.00  0.00           H
ATOM   1137  HB2 PRO A  75      58.620  62.080  63.230  1.00  0.00           H
ATOM   1138  CA  PRO A  75      59.450  61.320  65.120  1.00  0.00           C
ATOM   1139  HA  PRO A  75      59.340  62.310  65.580  1.00  0.00           H
ATOM   1140  C   PRO A  75      58.270  60.390  65.390  1.00  0.00           C
ATOM   1141  O   PRO A  75      57.170  60.920  65.380  1.00  0.00           O
ATOM   1142  N   TRP A  76      58.510  59.110  65.660  1.00  0.00           N
ATOM   1143  H   TRP A  76      59.470  58.790  65.750  1.00  0.00           H
ATOM   1144  CA  TRP A  76      57.450  58.190  66.020  1.00  0.00           C
ATOM   1145  HA  TRP A  76      56.490  58.630  65.770  1.00  0.00           H
ATOM   1146  CB  TRP A  76      57.630  56.810  65.390  1.00  0.00           C
ATOM   1147  HB1 TRP A  76      56.810  56.140  65.630  1.00  0.00           H
ATOM   1148  HB2 TRP A  76      58.540  56.340  65.770  1.00  0.00           H
ATOM   1149  CG  TRP A  76      57.680  56.840  63.900  1.00  0.00           C
ATOM   1150  CD1 TRP A  76      56.610  56.510  63.140  1.00  0.00           C
ATOM   1151  HD1 TRP A  76      55.630  56.250  63.530  1.00  0.00           H
ATOM   1152  NE1 TRP A  76      56.990  56.610  61.820  1.00  0.00           N
ATOM   1153  HE1 TRP A  76      56.450  56.400  60.990  1.00  0.00           H
ATOM   1154  CE2 TRP A  76      58.320  56.950  61.680  1.00  0.00           C
ATOM   1155  CZ2 TRP A  76      59.060  57.020  60.490  1.00  0.00           C
ATOM   1156  HZ2 TRP A  76      58.660  56.940  59.490  1.00  0.00           H
ATOM   1157  CH2 TRP A  76      60.330  57.560  60.720  1.00  0.00           C
ATOM   1158  HH2 TRP A  76      60.870  58.030  59.920  1.00  0.00           H
ATOM   1159  CZ3 TRP A  76      60.900  57.820  61.980  1.00  0.00           C
ATOM   1160  HZ3 TRP A  76      61.910  58.190  62.040  1.00  0.00           H
ATOM   1161  CE3 TRP A  76      60.110  57.610  63.110  1.00  0.00           C
ATOM   1162  HE3 TRP A  76      60.520  57.980  64.040  1.00  0.00           H
ATOM   1163  CD2 TRP A  76      58.780  57.160  63.000  1.00  0.00           C
ATOM   1164  C   TRP A  76      57.280  57.920  67.510  1.00  0.00           C
ATOM   1165  O   TRP A  76      56.180  57.540  67.920  1.00  0.00           O
ATOM   1166  N   HIE A  77      58.290  58.260  68.310  1.00  0.00           N
ATOM   1167  H   HIE A  77      59.060  58.700  67.830  1.00  0.00           H
ATOM   1168  CA  HIE A  77      58.220  58.420  69.750  1.00  0.00           C
ATOM   1169  HA  HIE A  77      57.400  57.870  70.210  1.00  0.00           H
ATOM   1170  CB  HIE A  77      59.520  57.810  70.260  1.00  0.00           C
ATOM   1171  HB1 HIE A  77      60.300  58.400  69.760  1.00  0.00           H
ATOM   1172  HB2 HIE A  77      59.660  56.790  69.900  1.00  0.00           H
ATOM   1173  CG  HIE A  77      59.890  57.910  71.710  1.00  0.00           C
ATOM   1174  ND1 HIE A  77      61.020  58.490  72.280  1.00  0.00           N
ATOM   1175  CE1 HIE A  77      60.900  58.390  73.610  1.00  0.00           C
ATOM   1176  HE1 HIE A  77      61.530  58.890  74.340  1.00  0.00           H
ATOM   1177  NE2 HIE A  77      59.720  57.830  73.920  1.00  0.00           N
ATOM   1178  HE2 HIE A  77      59.380  57.630  74.850  1.00  0.00           H
ATOM   1179  CD2 HIE A  77      59.040  57.600  72.740  1.00  0.00           C
ATOM   1180  HD2 HIE A  77      58.040  57.190  72.720  1.00  0.00           H
ATOM   1181  C   HIE A  77      58.100  59.820  70.340  1.00  0.00           C
ATOM   1182  O   HIE A  77      57.610  59.900  71.470  1.00  0.00           O
ATOM   1183  N   ASN A  78      58.370  60.910  69.620  1.00  0.00           N
ATOM   1184  H   ASN A  78      58.890  60.770  68.760  1.00  0.00           H
ATOM   1185  CA  ASN A  78      58.460  62.210  70.230  1.00  0.00           C
ATOM   1186  HA  ASN A  78      59.180  62.150  71.050  1.00  0.00           H
ATOM   1187  CB  ASN A  78      59.140  63.090  69.190  1.00  0.00           C
ATOM   1188  HB1 ASN A  78      58.440  63.250  68.370  1.00  0.00           H
ATOM   1189  HB2 ASN A  78      60.040  62.650  68.770  1.00  0.00           H
ATOM   1190  CG  ASN A  78      59.480  64.460  69.770  1.00  0.00           C
ATOM   1191  OD1 ASN A  78      60.300  64.550  70.680  1.00  0.00           O
ATOM   1192  ND2 ASN A  78      58.690  65.480  69.440  1.00  0.00           N
ATOM   1193 1HD2 ASN A  78      57.920  65.350  68.790  1.00  0.00           H
ATOM   1194 2HD2 ASN A  78      58.800  66.400  69.860  1.00  0.00           H
ATOM   1195  C   ASN A  78      57.160  62.690  70.880  1.00  0.00           C
ATOM   1196  O   ASN A  78      57.250  63.420  71.860  1.00  0.00           O
ATOM   1197  N   TRP A  79      55.960  62.310  70.450  1.00  0.00           N
ATOM   1198  H   TRP A  79      55.890  61.720  69.630  1.00  0.00           H
ATOM   1199  CA  TRP A  79      54.690  62.580  71.100  1.00  0.00           C
ATOM   1200  HA  TRP A  79      54.560  63.660  71.050  1.00  0.00           H
ATOM   1201  CB  TRP A  79      53.510  62.060  70.280  1.00  0.00           C
ATOM   1202  HB1 TRP A  79      53.700  62.310  69.240  1.00  0.00           H
ATOM   1203  HB2 TRP A  79      52.610  62.560  70.640  1.00  0.00           H
ATOM   1204  CG  TRP A  79      53.210  60.600  70.360  1.00  0.00           C
ATOM   1205  CD1 TRP A  79      54.080  59.610  70.680  1.00  0.00           C
ATOM   1206  HD1 TRP A  79      55.110  59.740  70.970  1.00  0.00           H
ATOM   1207  NE1 TRP A  79      53.390  58.420  70.740  1.00  0.00           N
ATOM   1208  HE1 TRP A  79      53.810  57.580  71.110  1.00  0.00           H
ATOM   1209  CE2 TRP A  79      52.090  58.570  70.290  1.00  0.00           C
ATOM   1210  CZ2 TRP A  79      50.960  57.740  70.300  1.00  0.00           C
ATOM   1211  HZ2 TRP A  79      51.080  56.700  70.570  1.00  0.00           H
ATOM   1212  CH2 TRP A  79      49.710  58.260  69.950  1.00  0.00           C
ATOM   1213  HH2 TRP A  79      48.870  57.590  70.050  1.00  0.00           H
ATOM   1214  CZ3 TRP A  79      49.570  59.560  69.440  1.00  0.00           C
ATOM   1215  HZ3 TRP A  79      48.620  59.940  69.100  1.00  0.00           H
ATOM   1216  CE3 TRP A  79      50.710  60.370  69.490  1.00  0.00           C
ATOM   1217  HE3 TRP A  79      50.560  61.370  69.110  1.00  0.00           H
ATOM   1218  CD2 TRP A  79      51.950  59.950  69.990  1.00  0.00           C
ATOM   1219  C   TRP A  79      54.690  62.230  72.580  1.00  0.00           C
ATOM   1220  O   TRP A  79      53.950  62.830  73.360  1.00  0.00           O
ATOM   1221  N   GLU A  80      55.570  61.320  73.020  1.00  0.00           N
ATOM   1222  H   GLU A  80      56.250  60.970  72.370  1.00  0.00           H
ATOM   1223  CA  GLU A  80      55.720  60.650  74.290  1.00  0.00           C
ATOM   1224  HA  GLU A  80      55.130  61.200  75.020  1.00  0.00           H
ATOM   1225  CB  GLU A  80      54.940  59.340  74.280  1.00  0.00           C
ATOM   1226  HB1 GLU A  80      54.050  59.380  73.650  1.00  0.00           H
ATOM   1227  HB2 GLU A  80      54.640  59.180  75.320  1.00  0.00           H
ATOM   1228  CG  GLU A  80      55.630  58.110  73.690  1.00  0.00           C
ATOM   1229  HG1 GLU A  80      56.590  57.880  74.140  1.00  0.00           H
ATOM   1230  HG2 GLU A  80      55.910  58.300  72.650  1.00  0.00           H
ATOM   1231  CD  GLU A  80      54.780  56.850  73.650  1.00  0.00           C
ATOM   1232  OE1 GLU A  80      54.300  56.450  72.570  1.00  0.00           O
ATOM   1233  OE2 GLU A  80      54.670  56.220  74.730  1.00  0.00           O
ATOM   1234  C   GLU A  80      57.140  60.670  74.840  1.00  0.00           C
ATOM   1235  O   GLU A  80      57.300  60.330  76.010  1.00  0.00           O
ATOM   1236  N   ALA A  81      58.080  61.200  74.060  1.00  0.00           N
ATOM   1237  H   ALA A  81      57.910  61.280  73.070  1.00  0.00           H
ATOM   1238  CA  ALA A  81      59.380  61.570  74.570  1.00  0.00           C
ATOM   1239  HA  ALA A  81      59.750  60.700  75.110  1.00  0.00           H
ATOM   1240  CB  ALA A  81      60.360  61.800  73.420  1.00  0.00           C
ATOM   1241  HB1 ALA A  81      60.110  62.710  72.880  1.00  0.00           H
ATOM   1242  HB2 ALA A  81      61.380  61.870  73.810  1.00  0.00           H
ATOM   1243  HB3 ALA A  81      60.150  61.040  72.670  1.00  0.00           H
ATOM   1244  C   ALA A  81      59.350  62.850  75.400  1.00  0.00           C
ATOM   1245  O   ALA A  81      60.270  63.110  76.170  1.00  0.00           O
ATOM   1246  N   HIE A  82      58.200  63.510  75.540  1.00  0.00           N
ATOM   1247  H   HIE A  82      57.450  63.380  74.880  1.00  0.00           H
ATOM   1248  CA  HIE A  82      58.110  64.680  76.390  1.00  0.00           C
ATOM   1249  HA  HIE A  82      59.020  64.740  76.990  1.00  0.00           H
ATOM   1250  CB  HIE A  82      57.970  65.920  75.510  1.00  0.00           C
ATOM   1251  HB1 HIE A  82      57.700  66.810  76.080  1.00  0.00           H
ATOM   1252  HB2 HIE A  82      57.180  65.870  74.770  1.00  0.00           H
ATOM   1253  CG  HIE A  82      59.100  66.220  74.570  1.00  0.00           C
ATOM   1254  ND1 HIE A  82      60.060  67.230  74.740  1.00  0.00           N
ATOM   1255  CE1 HIE A  82      60.890  67.070  73.710  1.00  0.00           C
ATOM   1256  HE1 HIE A  82      61.860  67.550  73.680  1.00  0.00           H
ATOM   1257  NE2 HIE A  82      60.380  66.190  72.830  1.00  0.00           N
ATOM   1258  HE2 HIE A  82      60.780  65.890  71.950  1.00  0.00           H
ATOM   1259  CD2 HIE A  82      59.200  65.660  73.320  1.00  0.00           C
ATOM   1260  HD2 HIE A  82      58.510  64.980  72.850  1.00  0.00           H
ATOM   1261  C   HIE A  82      56.920  64.490  77.320  1.00  0.00           C
ATOM   1262  O   HIE A  82      55.770  64.360  76.910  1.00  0.00           O
ATOM   1263  N   TYR A  83      57.300  64.590  78.600  1.00  0.00           N
ATOM   1264  H   TYR A  83      58.280  64.790  78.700  1.00  0.00           H
ATOM   1265  CA  TYR A  83      56.490  64.400  79.780  1.00  0.00           C
ATOM   1266  HA  TYR A  83      55.460  64.660  79.560  1.00  0.00           H
ATOM   1267  CB  TYR A  83      56.450  62.910  80.100  1.00  0.00           C
ATOM   1268  HB1 TYR A  83      56.030  62.320  79.290  1.00  0.00           H
ATOM   1269  HB2 TYR A  83      55.650  62.820  80.850  1.00  0.00           H
ATOM   1270  CG  TYR A  83      57.750  62.280  80.540  1.00  0.00           C
ATOM   1271  CD1 TYR A  83      58.300  62.430  81.820  1.00  0.00           C
ATOM   1272  HD1 TYR A  83      57.870  63.110  82.540  1.00  0.00           H
ATOM   1273  CE1 TYR A  83      59.440  61.670  82.120  1.00  0.00           C
ATOM   1274  HE1 TYR A  83      59.970  61.800  83.060  1.00  0.00           H
ATOM   1275  CZ  TYR A  83      59.980  60.780  81.170  1.00  0.00           C
ATOM   1276  OH  TYR A  83      61.210  60.240  81.380  1.00  0.00           O
ATOM   1277  HH  TYR A  83      61.460  59.640  80.670  1.00  0.00           H
ATOM   1278  CE2 TYR A  83      59.440  60.620  79.870  1.00  0.00           C
ATOM   1279  HE2 TYR A  83      59.990  60.160  79.060  1.00  0.00           H
ATOM   1280  CD2 TYR A  83      58.310  61.400  79.610  1.00  0.00           C
ATOM   1281  HD2 TYR A  83      57.930  61.360  78.600  1.00  0.00           H
ATOM   1282  C   TYR A  83      56.890  65.280  80.960  1.00  0.00           C
ATOM   1283  O   TYR A  83      57.940  65.900  80.880  1.00  0.00           O
ATOM   1284  N   GLU A  84      56.010  65.360  81.970  1.00  0.00           N
ATOM   1285  H   GLU A  84      55.150  64.840  82.010  1.00  0.00           H
ATOM   1286  CA  GLU A  84      56.150  66.350  83.010  1.00  0.00           C
ATOM   1287  HA  GLU A  84      56.230  67.340  82.570  1.00  0.00           H
ATOM   1288  CB  GLU A  84      54.880  66.160  83.840  1.00  0.00           C
ATOM   1289  HB1 GLU A  84      54.860  65.180  84.300  1.00  0.00           H
ATOM   1290  HB2 GLU A  84      54.020  66.190  83.160  1.00  0.00           H
ATOM   1291  CG  GLU A  84      54.660  67.240  84.900  1.00  0.00           C
ATOM   1292  HG1 GLU A  84      54.700  68.200  84.380  1.00  0.00           H
ATOM   1293  HG2 GLU A  84      55.500  67.120  85.580  1.00  0.00           H
ATOM   1294  CD  GLU A  84      53.320  66.950  85.560  1.00  0.00           C
ATOM   1295  OE1 GLU A  84      53.240  66.280  86.610  1.00  0.00           O
ATOM   1296  OE2 GLU A  84      52.340  67.380  84.900  1.00  0.00           O
ATOM   1297  C   GLU A  84      57.320  66.190  83.970  1.00  0.00           C
ATOM   1298  O   GLU A  84      57.440  65.120  84.560  1.00  0.00           O
ATOM   1299  N   VAL A  85      58.110  67.250  84.150  1.00  0.00           N
ATOM   1300  H   VAL A  85      57.810  68.110  83.730  1.00  0.00           H
ATOM   1301  CA  VAL A  85      59.230  67.400  85.070  1.00  0.00           C
ATOM   1302  HA  VAL A  85      59.210  66.450  85.600  1.00  0.00           H
ATOM   1303  CB  VAL A  85      60.630  67.490  84.480  1.00  0.00           C
ATOM   1304  HB  VAL A  85      61.290  67.960  85.210  1.00  0.00           H
ATOM   1305  CG1 VAL A  85      61.120  66.090  84.140  1.00  0.00           C
ATOM   1306 1HG1 VAL A  85      61.190  65.490  85.050  1.00  0.00           H
ATOM   1307 2HG1 VAL A  85      60.330  65.630  83.540  1.00  0.00           H
ATOM   1308 3HG1 VAL A  85      62.090  66.140  83.640  1.00  0.00           H
ATOM   1309  CG2 VAL A  85      60.570  68.280  83.170  1.00  0.00           C
ATOM   1310 1HG2 VAL A  85      59.860  69.090  83.300  1.00  0.00           H
ATOM   1311 2HG2 VAL A  85      61.580  68.610  82.960  1.00  0.00           H
ATOM   1312 3HG2 VAL A  85      60.130  67.620  82.420  1.00  0.00           H
ATOM   1313  C   VAL A  85      59.050  68.490  86.120  1.00  0.00           C
ATOM   1314  O   VAL A  85      59.250  68.270  87.310  1.00  0.00           O
ATOM   1315  N   LEU A  86      58.510  69.620  85.660  1.00  0.00           N
ATOM   1316  H   LEU A  86      58.540  69.750  84.650  1.00  0.00           H
ATOM   1317  CA  LEU A  86      57.780  70.600  86.440  1.00  0.00           C
ATOM   1318  HA  LEU A  86      57.810  71.470  85.780  1.00  0.00           H
ATOM   1319  CB  LEU A  86      56.310  70.170  86.420  1.00  0.00           C
ATOM   1320  HB1 LEU A  86      56.120  69.390  87.160  1.00  0.00           H
ATOM   1321  HB2 LEU A  86      56.140  69.710  85.450  1.00  0.00           H
ATOM   1322  CG  LEU A  86      55.230  71.210  86.690  1.00  0.00           C
ATOM   1323  HG  LEU A  86      55.440  71.720  87.630  1.00  0.00           H
ATOM   1324  CD1 LEU A  86      55.300  72.180  85.510  1.00  0.00           C
ATOM   1325 1HD1 LEU A  86      56.150  72.860  85.570  1.00  0.00           H
ATOM   1326 2HD1 LEU A  86      55.390  71.600  84.590  1.00  0.00           H
ATOM   1327 3HD1 LEU A  86      54.420  72.810  85.420  1.00  0.00           H
ATOM   1328  CD2 LEU A  86      53.850  70.560  86.760  1.00  0.00           C
ATOM   1329 1HD2 LEU A  86      53.180  71.350  87.100  1.00  0.00           H
ATOM   1330 2HD2 LEU A  86      53.580  70.220  85.760  1.00  0.00           H
ATOM   1331 3HD2 LEU A  86      53.890  69.770  87.520  1.00  0.00           H
ATOM   1332  C   LEU A  86      58.340  70.920  87.810  1.00  0.00           C
ATOM   1333  O   LEU A  86      57.640  70.750  88.800  1.00  0.00           O
ATOM   1334  N   PRO A  87      59.590  71.350  88.010  1.00  0.00           N
ATOM   1335  CD  PRO A  87      60.630  71.580  87.030  1.00  0.00           C
ATOM   1336  HD1 PRO A  87      60.350  72.140  86.140  1.00  0.00           H
ATOM   1337  HD2 PRO A  87      60.960  70.570  86.760  1.00  0.00           H
ATOM   1338  CG  PRO A  87      61.820  72.220  87.740  1.00  0.00           C
ATOM   1339  HG1 PRO A  87      61.630  73.290  87.730  1.00  0.00           H
ATOM   1340  HG2 PRO A  87      62.830  72.000  87.400  1.00  0.00           H
ATOM   1341  CB  PRO A  87      61.670  71.730  89.180  1.00  0.00           C
ATOM   1342  HB1 PRO A  87      62.290  72.260  89.910  1.00  0.00           H
ATOM   1343  HB2 PRO A  87      62.010  70.720  89.380  1.00  0.00           H
ATOM   1344  CA  PRO A  87      60.150  71.780  89.280  1.00  0.00           C
ATOM   1345  HA  PRO A  87      59.820  71.140  90.090  1.00  0.00           H
ATOM   1346  C   PRO A  87      59.700  73.170  89.710  1.00  0.00           C
ATOM   1347  O   PRO A  87      59.260  73.960  88.880  1.00  0.00           O
ATOM   1348  N   GLY A  88      59.900  73.410  91.010  1.00  0.00           N
ATOM   1349  H   GLY A  88      60.270  72.710  91.640  1.00  0.00           H
ATOM   1350  CA  GLY A  88      59.720  74.680  91.680  1.00  0.00           C
ATOM   1351  HA1 GLY A  88      60.000  74.550  92.720  1.00  0.00           H
ATOM   1352  HA2 GLY A  88      58.650  74.900  91.600  1.00  0.00           H
ATOM   1353  C   GLY A  88      60.530  75.810  91.060  1.00  0.00           C
ATOM   1354  O   GLY A  88      61.730  75.660  90.790  1.00  0.00           O
ATOM   1355  N   LYS A  89      59.950  76.990  90.870  1.00  0.00           N
ATOM   1356  H   LYS A  89      58.980  76.990  91.130  1.00  0.00           H
ATOM   1357  CA  LYS A  89      60.550  78.100  90.160  1.00  0.00           C
ATOM   1358  HA  LYS A  89      61.620  77.920  90.240  1.00  0.00           H
ATOM   1359  CB  LYS A  89      60.010  78.070  88.730  1.00  0.00           C
ATOM   1360  HB1 LYS A  89      58.970  78.400  88.800  1.00  0.00           H
ATOM   1361  HB2 LYS A  89      60.130  77.050  88.370  1.00  0.00           H
ATOM   1362  CG  LYS A  89      60.830  79.020  87.860  1.00  0.00           C
ATOM   1363  HG1 LYS A  89      60.810  80.030  88.250  1.00  0.00           H
ATOM   1364  HG2 LYS A  89      60.340  79.140  86.890  1.00  0.00           H
ATOM   1365  CD  LYS A  89      62.260  78.540  87.600  1.00  0.00           C
ATOM   1366  HD1 LYS A  89      62.250  77.480  87.380  1.00  0.00           H
ATOM   1367  HD2 LYS A  89      62.760  78.750  88.540  1.00  0.00           H
ATOM   1368  CE  LYS A  89      62.750  79.410  86.450  1.00  0.00           C
ATOM   1369  HE1 LYS A  89      63.130  80.350  86.860  1.00  0.00           H
ATOM   1370  HE2 LYS A  89      61.890  79.690  85.840  1.00  0.00           H
ATOM   1371  NZ  LYS A  89      63.710  78.700  85.580  1.00  0.00           N
ATOM   1372  HZ1 LYS A  89      63.300  78.040  84.940  1.00  0.00           H
ATOM   1373  HZ2 LYS A  89      64.350  79.300  85.080  1.00  0.00           H
ATOM   1374  HZ3 LYS A  89      64.310  78.130  86.160  1.00  0.00           H
ATOM   1375  C   LYS A  89      60.410  79.480  90.790  1.00  0.00           C
ATOM   1376  O   LYS A  89      61.210  80.390  90.590  1.00  0.00           O
ATOM   1377  N   GLU A  90      59.320  79.680  91.540  1.00  0.00           N
ATOM   1378  H   GLU A  90      58.700  78.890  91.620  1.00  0.00           H
ATOM   1379  CA  GLU A  90      58.990  80.890  92.270  1.00  0.00           C
ATOM   1380  HA  GLU A  90      59.670  81.680  91.960  1.00  0.00           H
ATOM   1381  CB  GLU A  90      57.560  81.320  91.950  1.00  0.00           C
ATOM   1382  HB1 GLU A  90      57.190  81.990  92.730  1.00  0.00           H
ATOM   1383  HB2 GLU A  90      56.850  80.530  92.190  1.00  0.00           H
ATOM   1384  CG  GLU A  90      57.410  81.980  90.590  1.00  0.00           C
ATOM   1385  HG1 GLU A  90      56.380  81.870  90.260  1.00  0.00           H
ATOM   1386  HG2 GLU A  90      58.100  81.480  89.910  1.00  0.00           H
ATOM   1387  CD  GLU A  90      57.860  83.440  90.540  1.00  0.00           C
ATOM   1388  OE1 GLU A  90      59.020  83.770  90.230  1.00  0.00           O
ATOM   1389  OE2 GLU A  90      57.050  84.320  90.900  1.00  0.00           O
ATOM   1390  C   GLU A  90      59.260  80.570  93.740  1.00  0.00           C
ATOM   1391  O   GLU A  90      59.260  79.380  94.070  1.00  0.00           O
ATOM   1392  N   LYS A  91      59.630  81.550  94.560  1.00  0.00           N
ATOM   1393  H   LYS A  91      59.640  82.420  94.030  1.00  0.00           H
ATOM   1394  CA  LYS A  91      60.220  81.380  95.870  1.00  0.00           C
ATOM   1395  HA  LYS A  91      61.010  80.640  95.820  1.00  0.00           H
ATOM   1396  CB  LYS A  91      60.960  82.640  96.300  1.00  0.00           C
ATOM   1397  HB1 LYS A  91      61.480  82.470  97.250  1.00  0.00           H
ATOM   1398  HB2 LYS A  91      60.180  83.320  96.660  1.00  0.00           H
ATOM   1399  CG  LYS A  91      61.990  83.310  95.400  1.00  0.00           C
ATOM   1400  HG1 LYS A  91      62.380  84.250  95.800  1.00  0.00           H
ATOM   1401  HG2 LYS A  91      61.570  83.660  94.460  1.00  0.00           H
ATOM   1402  CD  LYS A  91      63.220  82.510  95.000  1.00  0.00           C
ATOM   1403  HD1 LYS A  91      62.930  81.660  94.380  1.00  0.00           H
ATOM   1404  HD2 LYS A  91      63.750  82.090  95.860  1.00  0.00           H
ATOM   1405  CE  LYS A  91      64.230  83.280  94.160  1.00  0.00           C
ATOM   1406  HE1 LYS A  91      64.660  84.150  94.650  1.00  0.00           H
ATOM   1407  HE2 LYS A  91      63.800  83.600  93.210  1.00  0.00           H
ATOM   1408  NZ  LYS A  91      65.390  82.400  93.910  1.00  0.00           N
ATOM   1409  HZ1 LYS A  91      65.970  82.750  93.160  1.00  0.00           H
ATOM   1410  HZ2 LYS A  91      65.930  82.380  94.760  1.00  0.00           H
ATOM   1411  HZ3 LYS A  91      65.230  81.450  93.610  1.00  0.00           H
ATOM   1412  C   LYS A  91      59.360  80.730  96.940  1.00  0.00           C
ATOM   1413  O   LYS A  91      59.920  80.040  97.800  1.00  0.00           O
ATOM   1414  N   VAL A  92      58.040  80.730  96.760  1.00  0.00           N
ATOM   1415  H   VAL A  92      57.740  81.420  96.080  1.00  0.00           H
ATOM   1416  CA  VAL A  92      57.060  79.920  97.450  1.00  0.00           C
ATOM   1417  HA  VAL A  92      57.170  80.100  98.520  1.00  0.00           H
ATOM   1418  CB  VAL A  92      55.610  80.280  97.110  1.00  0.00           C
ATOM   1419  HB  VAL A  92      54.920  79.500  97.430  1.00  0.00           H
ATOM   1420  CG1 VAL A  92      55.150  81.550  97.820  1.00  0.00           C
ATOM   1421 1HG1 VAL A  92      55.220  81.350  98.890  1.00  0.00           H
ATOM   1422 2HG1 VAL A  92      55.810  82.390  97.580  1.00  0.00           H
ATOM   1423 3HG1 VAL A  92      54.100  81.800  97.680  1.00  0.00           H
ATOM   1424  CG2 VAL A  92      55.370  80.570  95.630  1.00  0.00           C
ATOM   1425 1HG2 VAL A  92      55.640  79.690  95.060  1.00  0.00           H
ATOM   1426 2HG2 VAL A  92      54.300  80.730  95.490  1.00  0.00           H
ATOM   1427 3HG2 VAL A  92      55.930  81.390  95.180  1.00  0.00           H
ATOM   1428  C   VAL A  92      57.130  78.430  97.180  1.00  0.00           C
ATOM   1429  O   VAL A  92      56.440  77.650  97.830  1.00  0.00           O
ATOM   1430  N   VAL A  93      57.890  77.980  96.170  1.00  0.00           N
ATOM   1431  H   VAL A  93      58.430  78.700  95.710  1.00  0.00           H
ATOM   1432  CA  VAL A  93      58.240  76.590  95.950  1.00  0.00           C
ATOM   1433  HA  VAL A  93      58.030  76.090  96.890  1.00  0.00           H
ATOM   1434  CB  VAL A  93      57.350  75.950  94.880  1.00  0.00           C
ATOM   1435  HB  VAL A  93      57.700  74.940  94.670  1.00  0.00           H
ATOM   1436  CG1 VAL A  93      55.890  75.760  95.260  1.00  0.00           C
ATOM   1437 1HG1 VAL A  93      55.320  75.350  94.430  1.00  0.00           H
ATOM   1438 2HG1 VAL A  93      55.890  75.130  96.150  1.00  0.00           H
ATOM   1439 3HG1 VAL A  93      55.400  76.670  95.600  1.00  0.00           H
ATOM   1440  CG2 VAL A  93      57.360  76.660  93.530  1.00  0.00           C
ATOM   1441 1HG2 VAL A  93      56.760  76.150  92.780  1.00  0.00           H
ATOM   1442 2HG2 VAL A  93      56.980  77.650  93.770  1.00  0.00           H
ATOM   1443 3HG2 VAL A  93      58.380  76.680  93.150  1.00  0.00           H
ATOM   1444  C   VAL A  93      59.700  76.290  95.630  1.00  0.00           C
ATOM   1445  O   VAL A  93      60.040  75.110  95.670  1.00  0.00           O
ATOM   1446  N   SER A  94      60.560  77.290  95.450  1.00  0.00           N
ATOM   1447  H   SER A  94      60.100  78.180  95.320  1.00  0.00           H
ATOM   1448  CA  SER A  94      61.960  77.050  95.170  1.00  0.00           C
ATOM   1449  HA  SER A  94      62.170  75.990  95.000  1.00  0.00           H
ATOM   1450  CB  SER A  94      62.370  77.840  93.930  1.00  0.00           C
ATOM   1451  HB1 SER A  94      61.650  77.600  93.150  1.00  0.00           H
ATOM   1452  HB2 SER A  94      63.350  77.480  93.610  1.00  0.00           H
ATOM   1453  OG  SER A  94      62.490  79.210  94.210  1.00  0.00           O
ATOM   1454  HG  SER A  94      63.190  79.490  93.620  1.00  0.00           H
ATOM   1455  C   SER A  94      62.930  77.530  96.240  1.00  0.00           C
ATOM   1456  O   SER A  94      64.130  77.300  96.090  1.00  0.00           O
ATOM   1457  N   GLU A  95      62.440  78.190  97.290  1.00  0.00           N
ATOM   1458  H   GLU A  95      61.480  78.470  97.110  1.00  0.00           H
ATOM   1459  CA  GLU A  95      63.110  78.790  98.420  1.00  0.00           C
ATOM   1460  HA  GLU A  95      63.970  78.130  98.540  1.00  0.00           H
ATOM   1461  CB  GLU A  95      63.480  80.220  98.050  1.00  0.00           C
ATOM   1462  HB1 GLU A  95      62.580  80.800  98.240  1.00  0.00           H
ATOM   1463  HB2 GLU A  95      63.690  80.230  96.970  1.00  0.00           H
ATOM   1464  CG  GLU A  95      64.690  80.740  98.820  1.00  0.00           C
ATOM   1465  HG1 GLU A  95      64.630  80.820  99.910  1.00  0.00           H
ATOM   1466  HG2 GLU A  95      64.950  81.740  98.480  1.00  0.00           H
ATOM   1467  CD  GLU A  95      65.920  79.900  98.510  1.00  0.00           C
ATOM   1468  OE1 GLU A  95      66.360  79.120  99.380  1.00  0.00           O
ATOM   1469  OE2 GLU A  95      66.400  79.860  97.360  1.00  0.00           O
ATOM   1470  C   GLU A  95      62.210  78.650  99.650  1.00  0.00           C
ATOM   1471  O   GLU A  95      62.260  79.490 100.540  1.00  0.00           O
ATOM   1472  N   LEU A  96      61.420  77.580  99.700  1.00  0.00           N
ATOM   1473  H   LEU A  96      61.500  77.050  98.840  1.00  0.00           H
ATOM   1474  CA  LEU A  96      60.320  77.330 100.600  1.00  0.00           C
ATOM   1475  HA  LEU A  96      59.570  78.100 100.420  1.00  0.00           H
ATOM   1476  CB  LEU A  96      59.640  76.000 100.280  1.00  0.00           C
ATOM   1477  HB1 LEU A  96      60.270  75.120 100.420  1.00  0.00           H
ATOM   1478  HB2 LEU A  96      59.330  76.040  99.230  1.00  0.00           H
ATOM   1479  CG  LEU A  96      58.380  75.660 101.070  1.00  0.00           C
ATOM   1480  HG  LEU A  96      57.840  76.590 101.260  1.00  0.00           H
ATOM   1481  CD1 LEU A  96      57.440  74.850 100.190  1.00  0.00           C
ATOM   1482 1HD1 LEU A  96      56.560  74.550 100.770  1.00  0.00           H
ATOM   1483 2HD1 LEU A  96      57.110  75.570  99.450  1.00  0.00           H
ATOM   1484 3HD1 LEU A  96      57.950  74.000  99.730  1.00  0.00           H
ATOM   1485  CD2 LEU A  96      58.620  74.900 102.370  1.00  0.00           C
ATOM   1486 1HD2 LEU A  96      58.950  73.900 102.060  1.00  0.00           H
ATOM   1487 2HD2 LEU A  96      59.330  75.480 102.960  1.00  0.00           H
ATOM   1488 3HD2 LEU A  96      57.750  74.830 103.020  1.00  0.00           H
ATOM   1489  C   LEU A  96      60.770  77.420 102.050  1.00  0.00           C
ATOM   1490  O   LEU A  96      60.120  78.130 102.810  1.00  0.00           O
ATOM   1491  N   LYS A  97      61.910  76.860 102.450  1.00  0.00           N
ATOM   1492  H   LYS A  97      62.600  76.610 101.760  1.00  0.00           H
ATOM   1493  CA  LYS A  97      62.250  76.930 103.860  1.00  0.00           C
ATOM   1494  HA  LYS A  97      61.410  76.620 104.480  1.00  0.00           H
ATOM   1495  CB  LYS A  97      63.410  75.970 104.080  1.00  0.00           C
ATOM   1496  HB1 LYS A  97      64.350  76.350 103.690  1.00  0.00           H
ATOM   1497  HB2 LYS A  97      63.220  75.090 103.460  1.00  0.00           H
ATOM   1498  CG  LYS A  97      63.690  75.580 105.530  1.00  0.00           C
ATOM   1499  HG1 LYS A  97      62.650  75.470 105.850  1.00  0.00           H
ATOM   1500  HG2 LYS A  97      64.180  76.450 105.980  1.00  0.00           H
ATOM   1501  CD  LYS A  97      64.510  74.300 105.680  1.00  0.00           C
ATOM   1502  HD1 LYS A  97      65.420  74.450 105.100  1.00  0.00           H
ATOM   1503  HD2 LYS A  97      63.940  73.470 105.260  1.00  0.00           H
ATOM   1504  CE  LYS A  97      65.110  74.050 107.060  1.00  0.00           C
ATOM   1505  HE1 LYS A  97      65.550  74.960 107.470  1.00  0.00           H
ATOM   1506  HE2 LYS A  97      65.980  73.390 107.080  1.00  0.00           H
ATOM   1507  NZ  LYS A  97      64.150  73.580 108.070  1.00  0.00           N
ATOM   1508  HZ1 LYS A  97      63.600  72.750 107.880  1.00  0.00           H
ATOM   1509  HZ2 LYS A  97      64.610  73.320 108.930  1.00  0.00           H
ATOM   1510  HZ3 LYS A  97      63.480  74.310 108.280  1.00  0.00           H
ATOM   1511  C   LYS A  97      62.650  78.280 104.430  1.00  0.00           C
ATOM   1512  O   LYS A  97      62.320  78.520 105.590  1.00  0.00           O
ATOM   1513  N   GLN A  98      63.210  79.190 103.620  1.00  0.00           N
ATOM   1514  H   GLN A  98      63.380  78.940 102.660  1.00  0.00           H
ATOM   1515  CA  GLN A  98      63.320  80.580 104.010  1.00  0.00           C
ATOM   1516  HA  GLN A  98      63.630  80.600 105.050  1.00  0.00           H
ATOM   1517  CB  GLN A  98      64.440  81.190 103.170  1.00  0.00           C
ATOM   1518  HB1 GLN A  98      64.240  82.250 103.030  1.00  0.00           H
ATOM   1519  HB2 GLN A  98      64.470  80.720 102.190  1.00  0.00           H
ATOM   1520  CG  GLN A  98      65.860  80.970 103.680  1.00  0.00           C
ATOM   1521  HG1 GLN A  98      65.860  81.290 104.720  1.00  0.00           H
ATOM   1522  HG2 GLN A  98      66.620  81.550 103.150  1.00  0.00           H
ATOM   1523  CD  GLN A  98      66.290  79.520 103.650  1.00  0.00           C
ATOM   1524  OE1 GLN A  98      66.380  78.820 104.650  1.00  0.00           O
ATOM   1525  NE2 GLN A  98      66.600  79.040 102.440  1.00  0.00           N
ATOM   1526 1HE2 GLN A  98      66.680  79.610 101.600  1.00  0.00           H
ATOM   1527 2HE2 GLN A  98      66.990  78.110 102.400  1.00  0.00           H
ATOM   1528  C   GLN A  98      61.990  81.320 103.930  1.00  0.00           C
ATOM   1529  O   GLN A  98      61.710  82.190 104.740  1.00  0.00           O
ATOM   1530  N   LEU A  99      61.160  80.980 102.930  1.00  0.00           N
ATOM   1531  H   LEU A  99      61.480  80.310 102.250  1.00  0.00           H
ATOM   1532  CA  LEU A  99      59.980  81.730 102.560  1.00  0.00           C
ATOM   1533  HA  LEU A  99      60.250  82.780 102.690  1.00  0.00           H
ATOM   1534  CB  LEU A  99      59.690  81.450 101.090  1.00  0.00           C
ATOM   1535  HB1 LEU A  99      59.340  80.450 100.860  1.00  0.00           H
ATOM   1536  HB2 LEU A  99      60.570  81.510 100.440  1.00  0.00           H
ATOM   1537  CG  LEU A  99      58.720  82.410 100.400  1.00  0.00           C
ATOM   1538  HG  LEU A  99      58.840  82.250  99.330  1.00  0.00           H
ATOM   1539  CD1 LEU A  99      57.290  82.070 100.780  1.00  0.00           C
ATOM   1540 1HD1 LEU A  99      56.640  82.750 100.220  1.00  0.00           H
ATOM   1541 2HD1 LEU A  99      57.200  81.020 100.480  1.00  0.00           H
ATOM   1542 3HD1 LEU A  99      57.080  82.150 101.850  1.00  0.00           H
ATOM   1543  CD2 LEU A  99      58.960  83.910 100.580  1.00  0.00           C
ATOM   1544 1HD2 LEU A  99      60.030  84.100 100.520  1.00  0.00           H
ATOM   1545 2HD2 LEU A  99      58.540  84.430  99.710  1.00  0.00           H
ATOM   1546 3HD2 LEU A  99      58.560  84.220 101.540  1.00  0.00           H
ATOM   1547  C   LEU A  99      58.770  81.460 103.460  1.00  0.00           C
ATOM   1548  O   LEU A  99      58.270  82.400 104.060  1.00  0.00           O
ATOM   1549  N   ALA A 100      58.400  80.180 103.600  1.00  0.00           N
ATOM   1550  H   ALA A 100      58.850  79.550 102.960  1.00  0.00           H
ATOM   1551  CA  ALA A 100      57.140  79.840 104.220  1.00  0.00           C
ATOM   1552  HA  ALA A 100      56.620  80.750 104.520  1.00  0.00           H
ATOM   1553  CB  ALA A 100      56.200  79.110 103.260  1.00  0.00           C
ATOM   1554  HB1 ALA A 100      56.470  78.070 103.090  1.00  0.00           H
ATOM   1555  HB2 ALA A 100      55.220  79.390 103.630  1.00  0.00           H
ATOM   1556  HB3 ALA A 100      56.170  79.550 102.260  1.00  0.00           H
ATOM   1557  C   ALA A 100      57.250  79.000 105.490  1.00  0.00           C
ATOM   1558  O   ALA A 100      56.280  78.670 106.160  1.00  0.00           O
ATOM   1559  N   GLU A 101      58.390  78.390 105.840  1.00  0.00           N
ATOM   1560  H   GLU A 101      59.100  78.300 105.130  1.00  0.00           H
ATOM   1561  CA  GLU A 101      58.550  77.700 107.100  1.00  0.00           C
ATOM   1562  HA  GLU A 101      57.650  77.100 107.290  1.00  0.00           H
ATOM   1563  CB  GLU A 101      59.780  76.800 107.110  1.00  0.00           C
ATOM   1564  HB1 GLU A 101      60.650  77.420 106.900  1.00  0.00           H
ATOM   1565  HB2 GLU A 101      59.700  76.120 106.260  1.00  0.00           H
ATOM   1566  CG  GLU A 101      59.990  76.100 108.460  1.00  0.00           C
ATOM   1567  HG1 GLU A 101      59.120  75.590 108.870  1.00  0.00           H
ATOM   1568  HG2 GLU A 101      60.130  76.930 109.150  1.00  0.00           H
ATOM   1569  CD  GLU A 101      61.200  75.190 108.410  1.00  0.00           C
ATOM   1570  OE1 GLU A 101      62.210  75.440 109.110  1.00  0.00           O
ATOM   1571  OE2 GLU A 101      61.130  74.050 107.890  1.00  0.00           O
ATOM   1572  C   GLU A 101      58.560  78.680 108.260  1.00  0.00           C
ATOM   1573  O   GLU A 101      59.180  79.740 108.160  1.00  0.00           O
ATOM   1574  N   LYS A 102      57.860  78.320 109.340  1.00  0.00           N
ATOM   1575  H   LYS A 102      57.450  77.410 109.250  1.00  0.00           H
ATOM   1576  CA  LYS A 102      57.540  79.200 110.450  1.00  0.00           C
ATOM   1577  HA  LYS A 102      56.610  78.850 110.880  1.00  0.00           H
ATOM   1578  CB  LYS A 102      58.660  79.130 111.490  1.00  0.00           C
ATOM   1579  HB1 LYS A 102      58.430  79.990 112.120  1.00  0.00           H
ATOM   1580  HB2 LYS A 102      59.630  79.280 111.010  1.00  0.00           H
ATOM   1581  CG  LYS A 102      58.840  77.810 112.230  1.00  0.00           C
ATOM   1582  HG1 LYS A 102      59.210  76.980 111.630  1.00  0.00           H
ATOM   1583  HG2 LYS A 102      57.880  77.600 112.700  1.00  0.00           H
ATOM   1584  CD  LYS A 102      59.790  78.050 113.400  1.00  0.00           C
ATOM   1585  HD1 LYS A 102      59.460  78.900 113.990  1.00  0.00           H
ATOM   1586  HD2 LYS A 102      60.760  78.240 112.930  1.00  0.00           H
ATOM   1587  CE  LYS A 102      59.830  76.810 114.290  1.00  0.00           C
ATOM   1588  HE1 LYS A 102      60.050  75.910 113.710  1.00  0.00           H
ATOM   1589  HE2 LYS A 102      58.850  76.650 114.740  1.00  0.00           H
ATOM   1590  NZ  LYS A 102      60.870  76.910 115.320  1.00  0.00           N
ATOM   1591  HZ1 LYS A 102      60.780  77.710 115.940  1.00  0.00           H
ATOM   1592  HZ2 LYS A 102      60.830  76.150 115.980  1.00  0.00           H
ATOM   1593  HZ3 LYS A 102      61.820  77.010 115.000  1.00  0.00           H
ATOM   1594  C   LYS A 102      57.090  80.590 110.030  1.00  0.00           C
ATOM   1595  O   LYS A 102      57.560  81.610 110.530  1.00  0.00           O
ATOM   1596  N   ALA A 103      56.070  80.590 109.180  1.00  0.00           N
ATOM   1597  H   ALA A 103      55.830  79.670 108.840  1.00  0.00           H
ATOM   1598  CA  ALA A 103      55.110  81.670 109.050  1.00  0.00           C
ATOM   1599  HA  ALA A 103      55.590  82.650 109.150  1.00  0.00           H
ATOM   1600  CB  ALA A 103      54.560  81.700 107.630  1.00  0.00           C
ATOM   1601  HB1 ALA A 103      54.020  80.770 107.460  1.00  0.00           H
ATOM   1602  HB2 ALA A 103      53.830  82.510 107.650  1.00  0.00           H
ATOM   1603  HB3 ALA A 103      55.260  82.000 106.850  1.00  0.00           H
ATOM   1604  C   ALA A 103      54.070  81.610 110.160  1.00  0.00           C
ATOM   1605  O   ALA A 103      53.650  80.510 110.500  1.00  0.00           O
ATOM   1606  N   ASP A 104      53.640  82.750 110.710  1.00  0.00           N
ATOM   1607  H   ASP A 104      54.100  83.620 110.480  1.00  0.00           H
ATOM   1608  CA  ASP A 104      52.660  82.770 111.780  1.00  0.00           C
ATOM   1609  HA  ASP A 104      52.990  82.020 112.500  1.00  0.00           H
ATOM   1610  CB  ASP A 104      52.550  84.140 112.450  1.00  0.00           C
ATOM   1611  HB1 ASP A 104      52.090  84.910 111.840  1.00  0.00           H
ATOM   1612  HB2 ASP A 104      53.570  84.490 112.570  1.00  0.00           H
ATOM   1613  CG  ASP A 104      51.730  84.130 113.730  1.00  0.00           C
ATOM   1614  OD1 ASP A 104      52.260  84.290 114.850  1.00  0.00           O
ATOM   1615  OD2 ASP A 104      50.490  84.170 113.600  1.00  0.00           O
ATOM   1616  C   ASP A 104      51.380  82.140 111.270  1.00  0.00           C
ATOM   1617  O   ASP A 104      50.840  81.240 111.920  1.00  0.00           O
ATOM   1618  N   HIE A 105      51.040  82.460 110.020  1.00  0.00           N
ATOM   1619  H   HIE A 105      51.600  83.210 109.640  1.00  0.00           H
ATOM   1620  CA  HIE A 105      50.140  81.780 109.110  1.00  0.00           C
ATOM   1621  HA  HIE A 105      50.400  80.720 109.190  1.00  0.00           H
ATOM   1622  CB  HIE A 105      48.690  81.850 109.570  1.00  0.00           C
ATOM   1623  HB1 HIE A 105      48.190  82.810 109.450  1.00  0.00           H
ATOM   1624  HB2 HIE A 105      48.660  81.750 110.660  1.00  0.00           H
ATOM   1625  CG  HIE A 105      47.790  80.840 108.910  1.00  0.00           C
ATOM   1626  ND1 HIE A 105      48.240  79.680 108.280  1.00  0.00           N
ATOM   1627  CE1 HIE A 105      47.120  79.030 107.970  1.00  0.00           C
ATOM   1628  HE1 HIE A 105      47.080  78.070 107.460  1.00  0.00           H
ATOM   1629  NE2 HIE A 105      46.020  79.700 108.330  1.00  0.00           N
ATOM   1630  HE2 HIE A 105      45.070  79.360 108.290  1.00  0.00           H
ATOM   1631  CD2 HIE A 105      46.420  80.840 109.000  1.00  0.00           C
ATOM   1632  HD2 HIE A 105      45.810  81.550 109.530  1.00  0.00           H
ATOM   1633  C   HIE A 105      50.370  82.340 107.710  1.00  0.00           C
ATOM   1634  O   HIE A 105      50.800  83.480 107.570  1.00  0.00           O
ATOM   1635  N   ILE A 106      50.060  81.470 106.750  1.00  0.00           N
ATOM   1636  H   ILE A 106      49.760  80.560 107.080  1.00  0.00           H
ATOM   1637  CA  ILE A 106      50.020  81.710 105.320  1.00  0.00           C
ATOM   1638  HA  ILE A 106      50.680  82.520 105.020  1.00  0.00           H
ATOM   1639  CB  ILE A 106      50.530  80.470 104.590  1.00  0.00           C
ATOM   1640  HB  ILE A 106      49.820  79.650 104.620  1.00  0.00           H
ATOM   1641  CG2 ILE A 106      50.600  80.850 103.110  1.00  0.00           C
ATOM   1642 1HG2 ILE A 106      50.710  79.870 102.640  1.00  0.00           H
ATOM   1643 2HG2 ILE A 106      49.670  81.300 102.750  1.00  0.00           H
ATOM   1644 3HG2 ILE A 106      51.470  81.470 102.890  1.00  0.00           H
ATOM   1645  CG1 ILE A 106      51.800  79.840 105.170  1.00  0.00           C
ATOM   1646 1HG1 ILE A 106      51.710  79.520 106.200  1.00  0.00           H
ATOM   1647 2HG1 ILE A 106      52.540  80.640 105.070  1.00  0.00           H
ATOM   1648  CD  ILE A 106      52.300  78.580 104.480  1.00  0.00           C
ATOM   1649  HD1 ILE A 106      52.650  78.840 103.480  1.00  0.00           H
ATOM   1650  HD2 ILE A 106      53.160  78.220 105.050  1.00  0.00           H
ATOM   1651  HD3 ILE A 106      51.610  77.730 104.470  1.00  0.00           H
ATOM   1652  C   ILE A 106      48.610  82.050 104.860  1.00  0.00           C
ATOM   1653  O   ILE A 106      47.720  81.200 104.880  1.00  0.00           O
ATOM   1654  N   TYR A 107      48.510  83.240 104.250  1.00  0.00           N
ATOM   1655  H   TYR A 107      49.330  83.830 104.250  1.00  0.00           H
ATOM   1656  CA  TYR A 107      47.330  83.740 103.580  1.00  0.00           C
ATOM   1657  HA  TYR A 107      46.510  83.100 103.910  1.00  0.00           H
ATOM   1658  CB  TYR A 107      47.000  85.150 104.060  1.00  0.00           C
ATOM   1659  HB1 TYR A 107      46.110  85.420 103.500  1.00  0.00           H
ATOM   1660  HB2 TYR A 107      47.770  85.880 103.800  1.00  0.00           H
ATOM   1661  CG  TYR A 107      46.710  85.130 105.540  1.00  0.00           C
ATOM   1662  CD1 TYR A 107      45.420  84.790 105.970  1.00  0.00           C
ATOM   1663  HD1 TYR A 107      44.640  84.720 105.220  1.00  0.00           H
ATOM   1664  CE1 TYR A 107      45.150  84.570 107.320  1.00  0.00           C
ATOM   1665  HE1 TYR A 107      44.170  84.400 107.740  1.00  0.00           H
ATOM   1666  CZ  TYR A 107      46.200  84.590 108.260  1.00  0.00           C
ATOM   1667  OH  TYR A 107      45.930  84.570 109.590  1.00  0.00           O
ATOM   1668  HH  TYR A 107      46.750  84.680 110.080  1.00  0.00           H
ATOM   1669  CE2 TYR A 107      47.510  84.920 107.840  1.00  0.00           C
ATOM   1670  HE2 TYR A 107      48.360  84.910 108.500  1.00  0.00           H
ATOM   1671  CD2 TYR A 107      47.750  85.170 106.480  1.00  0.00           C
ATOM   1672  HD2 TYR A 107      48.750  85.350 106.130  1.00  0.00           H
ATOM   1673  C   TYR A 107      47.390  83.730 102.060  1.00  0.00           C
ATOM   1674  O   TYR A 107      48.500  83.970 101.570  1.00  0.00           O
ATOM   1675  N   LEU A 108      46.260  83.660 101.360  1.00  0.00           N
ATOM   1676  H   LEU A 108      45.390  83.420 101.820  1.00  0.00           H
ATOM   1677  CA  LEU A 108      46.180  83.680  99.910  1.00  0.00           C
ATOM   1678  HA  LEU A 108      47.060  84.120  99.450  1.00  0.00           H
ATOM   1679  CB  LEU A 108      45.960  82.240  99.460  1.00  0.00           C
ATOM   1680  HB1 LEU A 108      45.470  82.250  98.480  1.00  0.00           H
ATOM   1681  HB2 LEU A 108      45.240  81.750 100.120  1.00  0.00           H
ATOM   1682  CG  LEU A 108      47.250  81.440  99.300  1.00  0.00           C
ATOM   1683  HG  LEU A 108      47.850  81.580 100.190  1.00  0.00           H
ATOM   1684  CD1 LEU A 108      46.770  79.990  99.350  1.00  0.00           C
ATOM   1685 1HD1 LEU A 108      46.370  79.800 100.350  1.00  0.00           H
ATOM   1686 2HD1 LEU A 108      45.920  79.900  98.670  1.00  0.00           H
ATOM   1687 3HD1 LEU A 108      47.510  79.240  99.090  1.00  0.00           H
ATOM   1688  CD2 LEU A 108      47.930  81.670  97.950  1.00  0.00           C
ATOM   1689 1HD2 LEU A 108      47.260  81.430  97.130  1.00  0.00           H
ATOM   1690 2HD2 LEU A 108      48.000  82.740  97.750  1.00  0.00           H
ATOM   1691 3HD2 LEU A 108      48.890  81.170  97.810  1.00  0.00           H
ATOM   1692  C   LEU A 108      45.010  84.580  99.550  1.00  0.00           C
ATOM   1693  O   LEU A 108      43.930  84.140  99.160  1.00  0.00           O
ATOM   1694  N   ALA A 109      45.330  85.880  99.500  1.00  0.00           N
ATOM   1695  H   ALA A 109      46.270  86.220  99.620  1.00  0.00           H
ATOM   1696  CA  ALA A 109      44.310  86.860  99.200  1.00  0.00           C
ATOM   1697  HA  ALA A 109      43.390  86.460  99.620  1.00  0.00           H
ATOM   1698  CB  ALA A 109      44.680  88.130  99.970  1.00  0.00           C
ATOM   1699  HB1 ALA A 109      45.570  88.460  99.440  1.00  0.00           H
ATOM   1700  HB2 ALA A 109      43.860  88.850 100.050  1.00  0.00           H
ATOM   1701  HB3 ALA A 109      44.790  88.010 101.040  1.00  0.00           H
ATOM   1702  C   ALA A 109      44.030  87.040  97.710  1.00  0.00           C
ATOM   1703  O   ALA A 109      43.920  88.150  97.210  1.00  0.00           O
ATOM   1704  N   THR A 110      44.010  85.920  96.990  1.00  0.00           N
ATOM   1705  H   THR A 110      43.970  85.040  97.490  1.00  0.00           H
ATOM   1706  CA  THR A 110      44.090  85.770  95.550  1.00  0.00           C
ATOM   1707  HA  THR A 110      44.840  86.470  95.180  1.00  0.00           H
ATOM   1708  CB  THR A 110      44.460  84.340  95.180  1.00  0.00           C
ATOM   1709  HB  THR A 110      44.240  84.220  94.120  1.00  0.00           H
ATOM   1710  CG2 THR A 110      45.950  84.120  95.460  1.00  0.00           C
ATOM   1711 1HG2 THR A 110      46.490  84.930  94.970  1.00  0.00           H
ATOM   1712 2HG2 THR A 110      46.150  84.090  96.530  1.00  0.00           H
ATOM   1713 3HG2 THR A 110      46.220  83.160  95.040  1.00  0.00           H
ATOM   1714  OG1 THR A 110      43.760  83.450  96.010  1.00  0.00           O
ATOM   1715  HG1 THR A 110      43.640  82.600  95.580  1.00  0.00           H
ATOM   1716  C   THR A 110      42.760  86.180  94.930  1.00  0.00           C
ATOM   1717  O   THR A 110      41.640  86.080  95.420  1.00  0.00           O
ATOM   1718  N   ASP A 111      42.990  86.640  93.700  1.00  0.00           N
ATOM   1719  H   ASP A 111      43.930  86.960  93.490  1.00  0.00           H
ATOM   1720  CA  ASP A 111      41.960  87.020  92.760  1.00  0.00           C
ATOM   1721  HA  ASP A 111      41.160  87.640  93.170  1.00  0.00           H
ATOM   1722  CB  ASP A 111      42.470  87.870  91.600  1.00  0.00           C
ATOM   1723  HB1 ASP A 111      43.000  87.260  90.860  1.00  0.00           H
ATOM   1724  HB2 ASP A 111      43.240  88.510  92.020  1.00  0.00           H
ATOM   1725  CG  ASP A 111      41.430  88.750  90.920  1.00  0.00           C
ATOM   1726  OD1 ASP A 111      40.360  88.200  90.600  1.00  0.00           O
ATOM   1727  OD2 ASP A 111      41.700  89.950  90.740  1.00  0.00           O
ATOM   1728  C   ASP A 111      41.220  85.770  92.300  1.00  0.00           C
ATOM   1729  O   ASP A 111      41.710  84.650  92.450  1.00  0.00           O
ATOM   1730  N   LEU A 112      40.010  85.860  91.750  1.00  0.00           N
ATOM   1731  H   LEU A 112      39.670  86.810  91.630  1.00  0.00           H
ATOM   1732  CA  LEU A 112      39.270  84.740  91.210  1.00  0.00           C
ATOM   1733  HA  LEU A 112      39.280  83.950  91.960  1.00  0.00           H
ATOM   1734  CB  LEU A 112      37.830  85.240  91.150  1.00  0.00           C
ATOM   1735  HB1 LEU A 112      37.700  85.880  90.270  1.00  0.00           H
ATOM   1736  HB2 LEU A 112      37.560  85.810  92.030  1.00  0.00           H
ATOM   1737  CG  LEU A 112      36.720  84.210  90.960  1.00  0.00           C
ATOM   1738  HG  LEU A 112      36.970  83.450  90.220  1.00  0.00           H
ATOM   1739  CD1 LEU A 112      36.380  83.380  92.190  1.00  0.00           C
ATOM   1740 1HD1 LEU A 112      37.160  82.640  92.410  1.00  0.00           H
ATOM   1741 2HD1 LEU A 112      36.140  84.050  93.020  1.00  0.00           H
ATOM   1742 3HD1 LEU A 112      35.420  82.910  91.970  1.00  0.00           H
ATOM   1743  CD2 LEU A 112      35.490  84.980  90.470  1.00  0.00           C
ATOM   1744 1HD2 LEU A 112      35.170  85.670  91.240  1.00  0.00           H
ATOM   1745 2HD2 LEU A 112      35.610  85.460  89.500  1.00  0.00           H
ATOM   1746 3HD2 LEU A 112      34.710  84.220  90.420  1.00  0.00           H
ATOM   1747  C   LEU A 112      39.820  84.370  89.840  1.00  0.00           C
ATOM   1748  O   LEU A 112      39.100  84.580  88.860  1.00  0.00           O
ATOM   1749  N   ASP A 113      41.110  84.050  89.700  1.00  0.00           N
ATOM   1750  H   ASP A 113      41.610  84.040  90.570  1.00  0.00           H
ATOM   1751  CA  ASP A 113      41.860  83.970  88.470  1.00  0.00           C
ATOM   1752  HA  ASP A 113      41.220  84.330  87.660  1.00  0.00           H
ATOM   1753  CB  ASP A 113      42.990  85.000  88.570  1.00  0.00           C
ATOM   1754  HB1 ASP A 113      43.650  84.710  89.380  1.00  0.00           H
ATOM   1755  HB2 ASP A 113      42.570  85.990  88.740  1.00  0.00           H
ATOM   1756  CG  ASP A 113      43.760  85.120  87.260  1.00  0.00           C
ATOM   1757  OD1 ASP A 113      44.840  84.510  87.150  1.00  0.00           O
ATOM   1758  OD2 ASP A 113      43.190  85.670  86.290  1.00  0.00           O
ATOM   1759  C   ASP A 113      42.250  82.530  88.190  1.00  0.00           C
ATOM   1760  O   ASP A 113      42.500  81.760  89.120  1.00  0.00           O
ATOM   1761  N   ARG A 114      42.530  82.250  86.920  1.00  0.00           N
ATOM   1762  H   ARG A 114      42.490  83.000  86.240  1.00  0.00           H
ATOM   1763  CA  ARG A 114      43.020  80.950  86.510  1.00  0.00           C
ATOM   1764  HA  ARG A 114      42.500  80.140  87.000  1.00  0.00           H
ATOM   1765  CB  ARG A 114      42.890  80.870  84.990  1.00  0.00           C
ATOM   1766  HB1 ARG A 114      43.450  80.030  84.580  1.00  0.00           H
ATOM   1767  HB2 ARG A 114      43.390  81.720  84.530  1.00  0.00           H
ATOM   1768  CG  ARG A 114      41.420  80.870  84.570  1.00  0.00           C
ATOM   1769  HG1 ARG A 114      40.910  81.770  84.890  1.00  0.00           H
ATOM   1770  HG2 ARG A 114      40.800  80.140  85.100  1.00  0.00           H
ATOM   1771  CD  ARG A 114      41.340  80.700  83.050  1.00  0.00           C
ATOM   1772  HD1 ARG A 114      41.710  79.720  82.750  1.00  0.00           H
ATOM   1773  HD2 ARG A 114      41.940  81.550  82.720  1.00  0.00           H
ATOM   1774  NE  ARG A 114      39.980  80.870  82.530  1.00  0.00           N
ATOM   1775  HE  ARG A 114      39.200  80.750  83.160  1.00  0.00           H
ATOM   1776  CZ  ARG A 114      39.770  81.490  81.360  1.00  0.00           C
ATOM   1777  NH1 ARG A 114      40.720  81.800  80.470  1.00  0.00           N
ATOM   1778 1HH1 ARG A 114      41.590  81.380  80.770  1.00  0.00           H
ATOM   1779 2HH1 ARG A 114      40.450  82.210  79.580  1.00  0.00           H
ATOM   1780  NH2 ARG A 114      38.550  81.870  80.970  1.00  0.00           N
ATOM   1781 1HH2 ARG A 114      37.780  81.810  81.620  1.00  0.00           H
ATOM   1782 2HH2 ARG A 114      38.420  82.240  80.040  1.00  0.00           H
ATOM   1783  C   ARG A 114      44.420  80.630  87.020  1.00  0.00           C
ATOM   1784  O   ARG A 114      44.510  79.680  87.800  1.00  0.00           O
ATOM   1785  N   GLU A 115      45.390  81.520  86.800  1.00  0.00           N
ATOM   1786  H   GLU A 115      45.060  82.330  86.290  1.00  0.00           H
ATOM   1787  CA  GLU A 115      46.740  81.460  87.310  1.00  0.00           C
ATOM   1788  HA  GLU A 115      47.050  80.430  87.160  1.00  0.00           H
ATOM   1789  CB  GLU A 115      47.640  82.260  86.370  1.00  0.00           C
ATOM   1790  HB1 GLU A 115      47.480  83.310  86.620  1.00  0.00           H
ATOM   1791  HB2 GLU A 115      47.400  82.030  85.340  1.00  0.00           H
ATOM   1792  CG  GLU A 115      49.100  81.840  86.600  1.00  0.00           C
ATOM   1793  HG1 GLU A 115      49.230  80.830  86.970  1.00  0.00           H
ATOM   1794  HG2 GLU A 115      49.530  82.400  87.430  1.00  0.00           H
ATOM   1795  CD  GLU A 115      49.830  82.050  85.280  1.00  0.00           C
ATOM   1796  OE1 GLU A 115      50.120  81.090  84.540  1.00  0.00           O
ATOM   1797  OE2 GLU A 115      50.080  83.240  84.970  1.00  0.00           O
ATOM   1798  C   GLU A 115      46.860  81.770  88.800  1.00  0.00           C
ATOM   1799  O   GLU A 115      47.660  81.160  89.510  1.00  0.00           O
ATOM   1800  N   GLY A 116      45.970  82.580  89.360  1.00  0.00           N
ATOM   1801  H   GLY A 116      45.350  83.000  88.680  1.00  0.00           H
ATOM   1802  CA  GLY A 116      45.660  82.740  90.770  1.00  0.00           C
ATOM   1803  HA1 GLY A 116      44.970  83.570  90.940  1.00  0.00           H
ATOM   1804  HA2 GLY A 116      46.620  83.120  91.130  1.00  0.00           H
ATOM   1805  C   GLY A 116      45.120  81.600  91.610  1.00  0.00           C
ATOM   1806  O   GLY A 116      45.050  81.670  92.840  1.00  0.00           O
ATOM   1807  N   GLU A 117      44.630  80.520  91.000  1.00  0.00           N
ATOM   1808  H   GLU A 117      44.360  80.640  90.040  1.00  0.00           H
ATOM   1809  CA  GLU A 117      44.460  79.170  91.500  1.00  0.00           C
ATOM   1810  HA  GLU A 117      44.310  79.300  92.570  1.00  0.00           H
ATOM   1811  CB  GLU A 117      43.200  78.550  90.910  1.00  0.00           C
ATOM   1812  HB1 GLU A 117      43.430  77.960  90.020  1.00  0.00           H
ATOM   1813  HB2 GLU A 117      42.560  79.400  90.690  1.00  0.00           H
ATOM   1814  CG  GLU A 117      42.560  77.650  91.970  1.00  0.00           C
ATOM   1815  HG1 GLU A 117      43.220  77.140  92.670  1.00  0.00           H
ATOM   1816  HG2 GLU A 117      42.030  76.850  91.440  1.00  0.00           H
ATOM   1817  CD  GLU A 117      41.610  78.420  92.890  1.00  0.00           C
ATOM   1818  OE1 GLU A 117      40.420  78.090  93.040  1.00  0.00           O
ATOM   1819  OE2 GLU A 117      42.020  79.410  93.530  1.00  0.00           O
ATOM   1820  C   GLU A 117      45.690  78.280  91.420  1.00  0.00           C
ATOM   1821  O   GLU A 117      46.020  77.620  92.400  1.00  0.00           O
ATOM   1822  N   ALA A 118      46.460  78.320  90.340  1.00  0.00           N
ATOM   1823  H   ALA A 118      46.250  78.970  89.600  1.00  0.00           H
ATOM   1824  CA  ALA A 118      47.700  77.580  90.200  1.00  0.00           C
ATOM   1825  HA  ALA A 118      47.370  76.570  90.450  1.00  0.00           H
ATOM   1826  CB  ALA A 118      48.150  77.660  88.740  1.00  0.00           C
ATOM   1827  HB1 ALA A 118      48.280  78.690  88.420  1.00  0.00           H
ATOM   1828  HB2 ALA A 118      49.100  77.130  88.710  1.00  0.00           H
ATOM   1829  HB3 ALA A 118      47.610  77.050  88.020  1.00  0.00           H
ATOM   1830  C   ALA A 118      48.730  77.930  91.270  1.00  0.00           C
ATOM   1831  O   ALA A 118      49.320  76.930  91.660  1.00  0.00           O
ATOM   1832  N   ILE A 119      48.810  79.190  91.710  1.00  0.00           N
ATOM   1833  H   ILE A 119      48.180  79.820  91.220  1.00  0.00           H
ATOM   1834  CA  ILE A 119      49.630  79.630  92.820  1.00  0.00           C
ATOM   1835  HA  ILE A 119      50.640  79.380  92.520  1.00  0.00           H
ATOM   1836  CB  ILE A 119      49.540  81.150  92.890  1.00  0.00           C
ATOM   1837  HB  ILE A 119      49.700  81.500  91.870  1.00  0.00           H
ATOM   1838  CG2 ILE A 119      48.170  81.690  93.290  1.00  0.00           C
ATOM   1839 1HG2 ILE A 119      48.050  82.760  93.130  1.00  0.00           H
ATOM   1840 2HG2 ILE A 119      47.350  81.150  92.820  1.00  0.00           H
ATOM   1841 3HG2 ILE A 119      47.990  81.430  94.330  1.00  0.00           H
ATOM   1842  CG1 ILE A 119      50.570  81.770  93.820  1.00  0.00           C
ATOM   1843 1HG1 ILE A 119      51.540  81.280  93.730  1.00  0.00           H
ATOM   1844 2HG1 ILE A 119      50.240  81.640  94.860  1.00  0.00           H
ATOM   1845  CD  ILE A 119      50.770  83.240  93.470  1.00  0.00           C
ATOM   1846  HD1 ILE A 119      49.870  83.820  93.690  1.00  0.00           H
ATOM   1847  HD2 ILE A 119      51.450  83.830  94.080  1.00  0.00           H
ATOM   1848  HD3 ILE A 119      51.180  83.340  92.460  1.00  0.00           H
ATOM   1849  C   ILE A 119      49.340  78.950  94.150  1.00  0.00           C
ATOM   1850  O   ILE A 119      50.210  78.940  95.020  1.00  0.00           O
ATOM   1851  N   ALA A 120      48.190  78.310  94.420  1.00  0.00           N
ATOM   1852  H   ALA A 120      47.450  78.430  93.750  1.00  0.00           H
ATOM   1853  CA  ALA A 120      47.890  77.450  95.550  1.00  0.00           C
ATOM   1854  HA  ALA A 120      48.710  77.640  96.230  1.00  0.00           H
ATOM   1855  CB  ALA A 120      46.600  77.930  96.210  1.00  0.00           C
ATOM   1856  HB1 ALA A 120      45.710  77.690  95.640  1.00  0.00           H
ATOM   1857  HB2 ALA A 120      46.620  77.680  97.280  1.00  0.00           H
ATOM   1858  HB3 ALA A 120      46.580  79.010  96.140  1.00  0.00           H
ATOM   1859  C   ALA A 120      47.860  75.960  95.220  1.00  0.00           C
ATOM   1860  O   ALA A 120      48.260  75.160  96.060  1.00  0.00           O
ATOM   1861  N   TRP A 121      47.410  75.600  94.010  1.00  0.00           N
ATOM   1862  H   TRP A 121      47.140  76.340  93.390  1.00  0.00           H
ATOM   1863  CA  TRP A 121      47.230  74.230  93.610  1.00  0.00           C
ATOM   1864  HA  TRP A 121      46.650  73.700  94.360  1.00  0.00           H
ATOM   1865  CB  TRP A 121      46.350  74.130  92.360  1.00  0.00           C
ATOM   1866  HB1 TRP A 121      46.840  74.510  91.460  1.00  0.00           H
ATOM   1867  HB2 TRP A 121      45.520  74.810  92.520  1.00  0.00           H
ATOM   1868  CG  TRP A 121      45.760  72.760  92.280  1.00  0.00           C
ATOM   1869  CD1 TRP A 121      46.340  71.710  91.670  1.00  0.00           C
ATOM   1870  HD1 TRP A 121      47.330  71.650  91.240  1.00  0.00           H
ATOM   1871  NE1 TRP A 121      45.580  70.570  91.820  1.00  0.00           N
ATOM   1872  HE1 TRP A 121      45.970  69.640  91.790  1.00  0.00           H
ATOM   1873  CE2 TRP A 121      44.360  70.930  92.350  1.00  0.00           C
ATOM   1874  CZ2 TRP A 121      43.220  70.180  92.670  1.00  0.00           C
ATOM   1875  HZ2 TRP A 121      42.990  69.160  92.400  1.00  0.00           H
ATOM   1876  CH2 TRP A 121      42.100  70.790  93.260  1.00  0.00           C
ATOM   1877  HH2 TRP A 121      41.160  70.310  93.440  1.00  0.00           H
ATOM   1878  CZ3 TRP A 121      42.160  72.170  93.510  1.00  0.00           C
ATOM   1879  HZ3 TRP A 121      41.330  72.660  94.000  1.00  0.00           H
ATOM   1880  CE3 TRP A 121      43.310  72.920  93.260  1.00  0.00           C
ATOM   1881  HE3 TRP A 121      43.310  73.990  93.440  1.00  0.00           H
ATOM   1882  CD2 TRP A 121      44.440  72.310  92.690  1.00  0.00           C
ATOM   1883  C   TRP A 121      48.550  73.470  93.530  1.00  0.00           C
ATOM   1884  O   TRP A 121      48.590  72.250  93.670  1.00  0.00           O
ATOM   1885  N   HIE A 122      49.650  74.190  93.300  1.00  0.00           N
ATOM   1886  H   HIE A 122      49.520  75.170  93.100  1.00  0.00           H
ATOM   1887  CA  HIE A 122      51.010  73.700  93.230  1.00  0.00           C
ATOM   1888  HA  HIE A 122      51.030  72.630  93.050  1.00  0.00           H
ATOM   1889  CB  HIE A 122      51.690  74.290  91.990  1.00  0.00           C
ATOM   1890  HB1 HIE A 122      52.740  74.000  91.940  1.00  0.00           H
ATOM   1891  HB2 HIE A 122      51.520  75.360  92.010  1.00  0.00           H
ATOM   1892  CG  HIE A 122      51.100  73.640  90.770  1.00  0.00           C
ATOM   1893  ND1 HIE A 122      51.550  72.500  90.090  1.00  0.00           N
ATOM   1894  CE1 HIE A 122      50.590  72.110  89.250  1.00  0.00           C
ATOM   1895  HE1 HIE A 122      50.640  71.260  88.590  1.00  0.00           H
ATOM   1896  NE2 HIE A 122      49.550  72.960  89.360  1.00  0.00           N
ATOM   1897  HE2 HIE A 122      48.660  72.950  88.880  1.00  0.00           H
ATOM   1898  CD2 HIE A 122      49.850  73.930  90.290  1.00  0.00           C
ATOM   1899  HD2 HIE A 122      49.150  74.720  90.540  1.00  0.00           H
ATOM   1900  C   HIE A 122      51.840  73.930  94.480  1.00  0.00           C
ATOM   1901  O   HIE A 122      52.990  73.490  94.470  1.00  0.00           O
ATOM   1902  N   LEU A 123      51.250  74.650  95.440  1.00  0.00           N
ATOM   1903  H   LEU A 123      50.280  74.900  95.340  1.00  0.00           H
ATOM   1904  CA  LEU A 123      51.820  74.940  96.740  1.00  0.00           C
ATOM   1905  HA  LEU A 123      52.900  74.840  96.600  1.00  0.00           H
ATOM   1906  CB  LEU A 123      51.560  76.410  97.090  1.00  0.00           C
ATOM   1907  HB1 LEU A 123      50.510  76.630  96.920  1.00  0.00           H
ATOM   1908  HB2 LEU A 123      52.090  77.030  96.370  1.00  0.00           H
ATOM   1909  CG  LEU A 123      51.890  76.940  98.480  1.00  0.00           C
ATOM   1910  HG  LEU A 123      51.340  76.390  99.250  1.00  0.00           H
ATOM   1911  CD1 LEU A 123      53.390  76.910  98.750  1.00  0.00           C
ATOM   1912 1HD1 LEU A 123      53.920  77.390  97.930  1.00  0.00           H
ATOM   1913 2HD1 LEU A 123      53.570  77.500  99.650  1.00  0.00           H
ATOM   1914 3HD1 LEU A 123      53.670  75.880  98.960  1.00  0.00           H
ATOM   1915  CD2 LEU A 123      51.370  78.370  98.470  1.00  0.00           C
ATOM   1916 1HD2 LEU A 123      51.690  78.970  99.320  1.00  0.00           H
ATOM   1917 2HD2 LEU A 123      51.620  78.960  97.580  1.00  0.00           H
ATOM   1918 3HD2 LEU A 123      50.280  78.370  98.470  1.00  0.00           H
ATOM   1919  C   LEU A 123      51.310  74.070  97.880  1.00  0.00           C
ATOM   1920  O   LEU A 123      52.090  73.690  98.740  1.00  0.00           O
ATOM   1921  N   ARG A 124      50.000  73.810  97.920  1.00  0.00           N
ATOM   1922  H   ARG A 124      49.370  74.320  97.320  1.00  0.00           H
ATOM   1923  CA  ARG A 124      49.300  72.940  98.840  1.00  0.00           C
ATOM   1924  HA  ARG A 124      49.290  73.440  99.810  1.00  0.00           H
ATOM   1925  CB  ARG A 124      47.820  72.770  98.520  1.00  0.00           C
ATOM   1926  HB1 ARG A 124      47.320  73.740  98.520  1.00  0.00           H
ATOM   1927  HB2 ARG A 124      47.450  72.230  99.390  1.00  0.00           H
ATOM   1928  CG  ARG A 124      47.380  71.990  97.280  1.00  0.00           C
ATOM   1929  HG1 ARG A 124      47.850  71.000  97.280  1.00  0.00           H
ATOM   1930  HG2 ARG A 124      47.530  72.620  96.400  1.00  0.00           H
ATOM   1931  CD  ARG A 124      45.870  71.760  97.240  1.00  0.00           C
ATOM   1932  HD1 ARG A 124      45.420  72.730  97.020  1.00  0.00           H
ATOM   1933  HD2 ARG A 124      45.580  71.470  98.250  1.00  0.00           H
ATOM   1934  NE  ARG A 124      45.550  70.800  96.190  1.00  0.00           N
ATOM   1935  HE  ARG A 124      46.240  70.540  95.490  1.00  0.00           H
ATOM   1936  CZ  ARG A 124      44.670  69.800  96.340  1.00  0.00           C
ATOM   1937  NH1 ARG A 124      43.630  69.920  97.170  1.00  0.00           N
ATOM   1938 1HH1 ARG A 124      43.400  70.770  97.660  1.00  0.00           H
ATOM   1939 2HH1 ARG A 124      42.900  69.220  97.190  1.00  0.00           H
ATOM   1940  NH2 ARG A 124      44.900  68.700  95.610  1.00  0.00           N
ATOM   1941 1HH2 ARG A 124      45.790  68.640  95.130  1.00  0.00           H
ATOM   1942 2HH2 ARG A 124      44.360  67.840  95.640  1.00  0.00           H
ATOM   1943  C   ARG A 124      49.990  71.600  99.080  1.00  0.00           C
ATOM   1944  O   ARG A 124      50.250  71.180 100.200  1.00  0.00           O
ATOM   1945  N   GLU A 125      50.300  70.850  98.020  1.00  0.00           N
ATOM   1946  H   GLU A 125      50.290  71.270  97.110  1.00  0.00           H
ATOM   1947  CA  GLU A 125      50.960  69.560  98.070  1.00  0.00           C
ATOM   1948  HA  GLU A 125      50.440  68.980  98.830  1.00  0.00           H
ATOM   1949  CB  GLU A 125      50.770  68.900  96.700  1.00  0.00           C
ATOM   1950  HB1 GLU A 125      49.710  68.650  96.630  1.00  0.00           H
ATOM   1951  HB2 GLU A 125      51.360  67.980  96.700  1.00  0.00           H
ATOM   1952  CG  GLU A 125      51.280  69.740  95.540  1.00  0.00           C
ATOM   1953  HG1 GLU A 125      52.330  70.000  95.670  1.00  0.00           H
ATOM   1954  HG2 GLU A 125      50.800  70.710  95.490  1.00  0.00           H
ATOM   1955  CD  GLU A 125      50.960  69.120  94.180  1.00  0.00           C
ATOM   1956  OE1 GLU A 125      51.830  69.130  93.290  1.00  0.00           O
ATOM   1957  OE2 GLU A 125      49.830  68.630  93.960  1.00  0.00           O
ATOM   1958  C   GLU A 125      52.400  69.640  98.550  1.00  0.00           C
ATOM   1959  O   GLU A 125      52.890  68.620  99.030  1.00  0.00           O
ATOM   1960  N   VAL A 126      53.060  70.800  98.600  1.00  0.00           N
ATOM   1961  H   VAL A 126      52.710  71.650  98.190  1.00  0.00           H
ATOM   1962  CA  VAL A 126      54.430  70.990  99.040  1.00  0.00           C
ATOM   1963  HA  VAL A 126      54.950  70.040  98.930  1.00  0.00           H
ATOM   1964  CB  VAL A 126      55.050  71.980  98.070  1.00  0.00           C
ATOM   1965  HB  VAL A 126      54.720  72.990  98.340  1.00  0.00           H
ATOM   1966  CG1 VAL A 126      56.580  71.890  98.090  1.00  0.00           C
ATOM   1967 1HG1 VAL A 126      56.930  71.140  97.390  1.00  0.00           H
ATOM   1968 2HG1 VAL A 126      56.890  72.890  97.790  1.00  0.00           H
ATOM   1969 3HG1 VAL A 126      56.980  71.730  99.090  1.00  0.00           H
ATOM   1970  CG2 VAL A 126      54.690  71.880  96.590  1.00  0.00           C
ATOM   1971 1HG2 VAL A 126      53.670  72.180  96.350  1.00  0.00           H
ATOM   1972 2HG2 VAL A 126      55.380  72.540  96.060  1.00  0.00           H
ATOM   1973 3HG2 VAL A 126      54.890  70.850  96.300  1.00  0.00           H
ATOM   1974  C   VAL A 126      54.420  71.380 100.510  1.00  0.00           C
ATOM   1975  O   VAL A 126      55.320  70.950 101.240  1.00  0.00           O
ATOM   1976  N   ILE A 127      53.350  71.940 101.090  1.00  0.00           N
ATOM   1977  H   ILE A 127      52.510  72.140 100.570  1.00  0.00           H
ATOM   1978  CA  ILE A 127      53.240  72.200 102.510  1.00  0.00           C
ATOM   1979  HA  ILE A 127      54.210  72.260 102.990  1.00  0.00           H
ATOM   1980  CB  ILE A 127      52.750  73.620 102.810  1.00  0.00           C
ATOM   1981  HB  ILE A 127      52.620  73.730 103.880  1.00  0.00           H
ATOM   1982  CG2 ILE A 127      53.850  74.610 102.410  1.00  0.00           C
ATOM   1983 1HG2 ILE A 127      54.810  74.350 102.850  1.00  0.00           H
ATOM   1984 2HG2 ILE A 127      53.810  74.560 101.320  1.00  0.00           H
ATOM   1985 3HG2 ILE A 127      53.500  75.620 102.620  1.00  0.00           H
ATOM   1986  CG1 ILE A 127      51.440  73.980 102.120  1.00  0.00           C
ATOM   1987 1HG1 ILE A 127      50.740  73.140 102.130  1.00  0.00           H
ATOM   1988 2HG1 ILE A 127      51.620  74.320 101.100  1.00  0.00           H
ATOM   1989  CD  ILE A 127      50.730  75.060 102.930  1.00  0.00           C
ATOM   1990  HD1 ILE A 127      49.790  75.320 102.430  1.00  0.00           H
ATOM   1991  HD2 ILE A 127      50.510  74.710 103.940  1.00  0.00           H
ATOM   1992  HD3 ILE A 127      51.340  75.950 103.010  1.00  0.00           H
ATOM   1993  C   ILE A 127      52.340  71.180 103.190  1.00  0.00           C
ATOM   1994  O   ILE A 127      52.330  71.030 104.410  1.00  0.00           O
ATOM   1995  N   GLY A 128      51.580  70.400 102.420  1.00  0.00           N
ATOM   1996  H   GLY A 128      51.600  70.590 101.430  1.00  0.00           H
ATOM   1997  CA  GLY A 128      50.780  69.280 102.850  1.00  0.00           C
ATOM   1998  HA1 GLY A 128      50.180  68.910 102.010  1.00  0.00           H
ATOM   1999  HA2 GLY A 128      50.070  69.620 103.600  1.00  0.00           H
ATOM   2000  C   GLY A 128      51.580  68.190 103.550  1.00  0.00           C
ATOM   2001  O   GLY A 128      52.680  67.790 103.180  1.00  0.00           O
ATOM   2002  N   GLY A 129      51.100  67.780 104.720  1.00  0.00           N
ATOM   2003  H   GLY A 129      50.190  68.160 104.980  1.00  0.00           H
ATOM   2004  CA  GLY A 129      51.700  66.970 105.750  1.00  0.00           C
ATOM   2005  HA1 GLY A 129      52.280  66.210 105.230  1.00  0.00           H
ATOM   2006  HA2 GLY A 129      50.870  66.580 106.330  1.00  0.00           H
ATOM   2007  C   GLY A 129      52.660  67.760 106.630  1.00  0.00           C
ATOM   2008  O   GLY A 129      53.250  67.110 107.490  1.00  0.00           O
ATOM   2009  N   ASP A 130      52.910  69.070 106.550  1.00  0.00           N
ATOM   2010  H   ASP A 130      52.470  69.630 105.830  1.00  0.00           H
ATOM   2011  CA  ASP A 130      53.770  69.800 107.450  1.00  0.00           C
ATOM   2012  HA  ASP A 130      53.940  69.210 108.350  1.00  0.00           H
ATOM   2013  CB  ASP A 130      55.060  69.990 106.660  1.00  0.00           C
ATOM   2014  HB1 ASP A 130      54.840  70.670 105.840  1.00  0.00           H
ATOM   2015  HB2 ASP A 130      55.350  69.060 106.180  1.00  0.00           H
ATOM   2016  CG  ASP A 130      56.210  70.610 107.440  1.00  0.00           C
ATOM   2017  OD1 ASP A 130      56.620  69.830 108.330  1.00  0.00           O
ATOM   2018  OD2 ASP A 130      56.540  71.790 107.190  1.00  0.00           O
ATOM   2019  C   ASP A 130      53.270  71.140 107.980  1.00  0.00           C
ATOM   2020  O   ASP A 130      53.740  71.590 109.020  1.00  0.00           O
ATOM   2021  N   ASP A 131      52.290  71.700 107.270  1.00  0.00           N
ATOM   2022  H   ASP A 131      52.140  71.290 106.370  1.00  0.00           H
ATOM   2023  CA  ASP A 131      51.840  73.070 107.460  1.00  0.00           C
ATOM   2024  HA  ASP A 131      51.590  73.110 108.520  1.00  0.00           H
ATOM   2025  CB  ASP A 131      52.970  74.010 107.060  1.00  0.00           C
ATOM   2026  HB1 ASP A 131      52.860  74.400 106.050  1.00  0.00           H
ATOM   2027  HB2 ASP A 131      53.870  73.390 107.000  1.00  0.00           H
ATOM   2028  CG  ASP A 131      53.240  75.200 107.970  1.00  0.00           C
ATOM   2029  OD1 ASP A 131      52.330  75.690 108.670  1.00  0.00           O
ATOM   2030  OD2 ASP A 131      54.400  75.650 108.060  1.00  0.00           O
ATOM   2031  C   ASP A 131      50.560  73.370 106.700  1.00  0.00           C
ATOM   2032  O   ASP A 131      50.030  72.490 106.010  1.00  0.00           O
ATOM   2033  N   ALA A 132      49.910  74.520 106.920  1.00  0.00           N
ATOM   2034  H   ALA A 132      50.360  75.120 107.600  1.00  0.00           H
ATOM   2035  CA  ALA A 132      48.590  74.930 106.490  1.00  0.00           C
ATOM   2036  HA  ALA A 132      48.240  74.260 105.700  1.00  0.00           H
ATOM   2037  CB  ALA A 132      47.750  74.730 107.750  1.00  0.00           C
ATOM   2038  HB1 ALA A 132      46.670  74.870 107.610  1.00  0.00           H
ATOM   2039  HB2 ALA A 132      48.020  73.770 108.180  1.00  0.00           H
ATOM   2040  HB3 ALA A 132      48.060  75.400 108.550  1.00  0.00           H
ATOM   2041  C   ALA A 132      48.460  76.330 105.930  1.00  0.00           C
ATOM   2042  O   ALA A 132      49.340  77.160 106.170  1.00  0.00           O
ATOM   2043  N   ARG A 133      47.430  76.540 105.100  1.00  0.00           N
ATOM   2044  H   ARG A 133      46.920  75.710 104.840  1.00  0.00           H
ATOM   2045  CA  ARG A 133      47.290  77.750 104.330  1.00  0.00           C
ATOM   2046  HA  ARG A 133      47.900  78.590 104.650  1.00  0.00           H
ATOM   2047  CB  ARG A 133      47.660  77.580 102.860  1.00  0.00           C
ATOM   2048  HB1 ARG A 133      48.740  77.440 102.830  1.00  0.00           H
ATOM   2049  HB2 ARG A 133      47.230  78.420 102.320  1.00  0.00           H
ATOM   2050  CG  ARG A 133      47.150  76.390 102.050  1.00  0.00           C
ATOM   2051  HG1 ARG A 133      47.050  75.590 102.780  1.00  0.00           H
ATOM   2052  HG2 ARG A 133      47.850  76.030 101.300  1.00  0.00           H
ATOM   2053  CD  ARG A 133      45.770  76.610 101.430  1.00  0.00           C
ATOM   2054  HD1 ARG A 133      45.930  77.150 100.490  1.00  0.00           H
ATOM   2055  HD2 ARG A 133      45.100  77.260 102.000  1.00  0.00           H
ATOM   2056  NE  ARG A 133      45.100  75.340 101.160  1.00  0.00           N
ATOM   2057  HE  ARG A 133      45.420  74.450 101.500  1.00  0.00           H
ATOM   2058  CZ  ARG A 133      43.830  75.150 100.770  1.00  0.00           C
ATOM   2059  NH1 ARG A 133      42.860  75.970 100.350  1.00  0.00           N
ATOM   2060 1HH1 ARG A 133      43.030  76.950 100.170  1.00  0.00           H
ATOM   2061 2HH1 ARG A 133      41.970  75.560 100.120  1.00  0.00           H
ATOM   2062  NH2 ARG A 133      43.420  73.880 100.630  1.00  0.00           N
ATOM   2063 1HH2 ARG A 133      44.100  73.180 100.890  1.00  0.00           H
ATOM   2064 2HH2 ARG A 133      42.430  73.710 100.660  1.00  0.00           H
ATOM   2065  C   ARG A 133      45.840  78.210 104.470  1.00  0.00           C
ATOM   2066  O   ARG A 133      44.900  77.420 104.430  1.00  0.00           O
ATOM   2067  N   TYR A 134      45.600  79.520 104.450  1.00  0.00           N
ATOM   2068  H   TYR A 134      46.280  80.230 104.240  1.00  0.00           H
ATOM   2069  CA  TYR A 134      44.270  80.020 104.740  1.00  0.00           C
ATOM   2070  HA  TYR A 134      43.800  79.370 105.480  1.00  0.00           H
ATOM   2071  CB  TYR A 134      44.360  81.440 105.300  1.00  0.00           C
ATOM   2072  HB1 TYR A 134      44.690  82.120 104.510  1.00  0.00           H
ATOM   2073  HB2 TYR A 134      45.210  81.420 105.980  1.00  0.00           H
ATOM   2074  CG  TYR A 134      43.160  82.020 106.010  1.00  0.00           C
ATOM   2075  CD1 TYR A 134      43.050  81.780 107.390  1.00  0.00           C
ATOM   2076  HD1 TYR A 134      43.670  81.090 107.940  1.00  0.00           H
ATOM   2077  CE1 TYR A 134      41.940  82.280 108.070  1.00  0.00           C
ATOM   2078  HE1 TYR A 134      41.830  82.050 109.120  1.00  0.00           H
ATOM   2079  CZ  TYR A 134      40.950  83.000 107.370  1.00  0.00           C
ATOM   2080  OH  TYR A 134      39.880  83.480 108.070  1.00  0.00           O
ATOM   2081  HH  TYR A 134      40.140  83.570 108.990  1.00  0.00           H
ATOM   2082  CE2 TYR A 134      41.160  83.370 106.030  1.00  0.00           C
ATOM   2083  HE2 TYR A 134      40.330  83.780 105.470  1.00  0.00           H
ATOM   2084  CD2 TYR A 134      42.270  82.870 105.350  1.00  0.00           C
ATOM   2085  HD2 TYR A 134      42.500  83.100 104.320  1.00  0.00           H
ATOM   2086  C   TYR A 134      43.330  79.830 103.560  1.00  0.00           C
ATOM   2087  O   TYR A 134      43.700  79.330 102.500  1.00  0.00           O
ATOM   2088  N   SER A 135      42.070  80.270 103.640  1.00  0.00           N
ATOM   2089  H   SER A 135      41.820  80.850 104.430  1.00  0.00           H
ATOM   2090  CA  SER A 135      41.000  79.930 102.730  1.00  0.00           C
ATOM   2091  HA  SER A 135      41.110  78.900 102.410  1.00  0.00           H
ATOM   2092  CB  SER A 135      39.750  80.050 103.610  1.00  0.00           C
ATOM   2093  HB1 SER A 135      38.850  80.050 103.000  1.00  0.00           H
ATOM   2094  HB2 SER A 135      39.680  81.040 104.070  1.00  0.00           H
ATOM   2095  OG  SER A 135      39.490  78.960 104.470  1.00  0.00           O
ATOM   2096  HG  SER A 135      40.120  78.890 105.190  1.00  0.00           H
ATOM   2097  C   SER A 135      40.900  80.790 101.480  1.00  0.00           C
ATOM   2098  O   SER A 135      41.650  81.740 101.270  1.00  0.00           O
ATOM   2099  N   ARG A 136      40.060  80.240 100.590  1.00  0.00           N
ATOM   2100  H   ARG A 136      39.490  79.440 100.850  1.00  0.00           H
ATOM   2101  CA  ARG A 136      39.820  80.790  99.280  1.00  0.00           C
ATOM   2102  HA  ARG A 136      40.780  81.160  98.920  1.00  0.00           H
ATOM   2103  CB  ARG A 136      39.400  79.610  98.400  1.00  0.00           C
ATOM   2104  HB1 ARG A 136      38.320  79.450  98.430  1.00  0.00           H
ATOM   2105  HB2 ARG A 136      39.890  78.740  98.840  1.00  0.00           H
ATOM   2106  CG  ARG A 136      39.820  79.760  96.940  1.00  0.00           C
ATOM   2107  HG1 ARG A 136      39.570  78.840  96.420  1.00  0.00           H
ATOM   2108  HG2 ARG A 136      40.890  80.000  96.970  1.00  0.00           H
ATOM   2109  CD  ARG A 136      39.130  80.870  96.160  1.00  0.00           C
ATOM   2110  HD1 ARG A 136      39.110  81.810  96.710  1.00  0.00           H
ATOM   2111  HD2 ARG A 136      38.090  80.600  95.980  1.00  0.00           H
ATOM   2112  NE  ARG A 136      39.830  81.040  94.890  1.00  0.00           N
ATOM   2113  HE  ARG A 136      40.120  80.240  94.350  1.00  0.00           H
ATOM   2114  CZ  ARG A 136      40.250  82.190  94.340  1.00  0.00           C
ATOM   2115  NH1 ARG A 136      39.970  83.400  94.840  1.00  0.00           N
ATOM   2116 1HH1 ARG A 136      39.470  83.540  95.700  1.00  0.00           H
ATOM   2117 2HH1 ARG A 136      40.490  84.180  94.460  1.00  0.00           H
ATOM   2118  NH2 ARG A 136      40.920  82.050  93.180  1.00  0.00           N
ATOM   2119 1HH2 ARG A 136      41.330  81.140  93.020  1.00  0.00           H
ATOM   2120 2HH2 ARG A 136      41.370  82.890  92.850  1.00  0.00           H
ATOM   2121  C   ARG A 136      38.840  81.940  99.440  1.00  0.00           C
ATOM   2122  O   ARG A 136      37.640  81.700  99.310  1.00  0.00           O
ATOM   2123  N   VAL A 137      39.300  83.190  99.500  1.00  0.00           N
ATOM   2124  H   VAL A 137      40.300  83.250  99.480  1.00  0.00           H
ATOM   2125  CA  VAL A 137      38.420  84.340  99.520  1.00  0.00           C
ATOM   2126  HA  VAL A 137      37.560  84.010 100.110  1.00  0.00           H
ATOM   2127  CB  VAL A 137      39.040  85.530 100.250  1.00  0.00           C
ATOM   2128  HB  VAL A 137      38.320  86.330 100.410  1.00  0.00           H
ATOM   2129  CG1 VAL A 137      39.360  85.200 101.710  1.00  0.00           C
ATOM   2130 1HG1 VAL A 137      39.800  86.080 102.170  1.00  0.00           H
ATOM   2131 2HG1 VAL A 137      38.480  84.980 102.310  1.00  0.00           H
ATOM   2132 3HG1 VAL A 137      40.040  84.340 101.730  1.00  0.00           H
ATOM   2133  CG2 VAL A 137      40.290  85.940  99.490  1.00  0.00           C
ATOM   2134 1HG2 VAL A 137      40.110  85.880  98.420  1.00  0.00           H
ATOM   2135 2HG2 VAL A 137      40.510  86.970  99.790  1.00  0.00           H
ATOM   2136 3HG2 VAL A 137      41.180  85.350  99.740  1.00  0.00           H
ATOM   2137  C   VAL A 137      37.880  84.760  98.150  1.00  0.00           C
ATOM   2138  O   VAL A 137      38.340  84.290  97.120  1.00  0.00           O
ATOM   2139  N   VAL A 138      36.890  85.650  98.090  1.00  0.00           N
ATOM   2140  H   VAL A 138      36.470  85.990  98.940  1.00  0.00           H
ATOM   2141  CA  VAL A 138      36.190  86.050  96.880  1.00  0.00           C
ATOM   2142  HA  VAL A 138      36.860  85.840  96.050  1.00  0.00           H
ATOM   2143  CB  VAL A 138      34.960  85.200  96.570  1.00  0.00           C
ATOM   2144  HB  VAL A 138      34.350  85.130  97.470  1.00  0.00           H
ATOM   2145  CG1 VAL A 138      34.250  85.780  95.350  1.00  0.00           C
ATOM   2146 1HG1 VAL A 138      33.270  85.310  95.250  1.00  0.00           H
ATOM   2147 2HG1 VAL A 138      34.040  86.830  95.510  1.00  0.00           H
ATOM   2148 3HG1 VAL A 138      34.910  85.680  94.480  1.00  0.00           H
ATOM   2149  CG2 VAL A 138      35.200  83.740  96.200  1.00  0.00           C
ATOM   2150 1HG2 VAL A 138      36.090  83.410  96.730  1.00  0.00           H
ATOM   2151 2HG2 VAL A 138      34.310  83.220  96.530  1.00  0.00           H
ATOM   2152 3HG2 VAL A 138      35.320  83.610  95.120  1.00  0.00           H
ATOM   2153  C   VAL A 138      35.890  87.540  96.870  1.00  0.00           C
ATOM   2154  O   VAL A 138      35.570  88.110  97.910  1.00  0.00           O
ATOM   2155  N   PHE A 139      36.250  88.250  95.790  1.00  0.00           N
ATOM   2156  H   PHE A 139      36.730  87.780  95.040  1.00  0.00           H
ATOM   2157  CA  PHE A 139      36.000  89.660  95.630  1.00  0.00           C
ATOM   2158  HA  PHE A 139      35.080  89.850  96.180  1.00  0.00           H
ATOM   2159  CB  PHE A 139      37.080  90.540  96.250  1.00  0.00           C
ATOM   2160  HB1 PHE A 139      36.830  90.500  97.310  1.00  0.00           H
ATOM   2161  HB2 PHE A 139      36.920  91.600  96.060  1.00  0.00           H
ATOM   2162  CG  PHE A 139      38.510  90.170  95.920  1.00  0.00           C
ATOM   2163  CD1 PHE A 139      39.280  89.480  96.870  1.00  0.00           C
ATOM   2164  HD1 PHE A 139      38.890  89.380  97.870  1.00  0.00           H
ATOM   2165  CE1 PHE A 139      40.620  89.180  96.590  1.00  0.00           C
ATOM   2166  HE1 PHE A 139      41.210  88.660  97.330  1.00  0.00           H
ATOM   2167  CZ  PHE A 139      41.150  89.500  95.330  1.00  0.00           C
ATOM   2168  HZ  PHE A 139      42.140  89.120  95.150  1.00  0.00           H
ATOM   2169  CE2 PHE A 139      40.380  90.220  94.410  1.00  0.00           C
ATOM   2170  HE2 PHE A 139      40.870  90.490  93.480  1.00  0.00           H
ATOM   2171  CD2 PHE A 139      39.060  90.570  94.700  1.00  0.00           C
ATOM   2172  HD2 PHE A 139      38.530  91.210  94.000  1.00  0.00           H
ATOM   2173  C   PHE A 139      35.820  90.100  94.180  1.00  0.00           C
ATOM   2174  O   PHE A 139      36.350  89.430  93.300  1.00  0.00           O
ATOM   2175  N   ASN A 140      35.080  91.190  93.960  1.00  0.00           N
ATOM   2176  H   ASN A 140      34.660  91.680  94.730  1.00  0.00           H
ATOM   2177  CA  ASN A 140      34.930  91.810  92.650  1.00  0.00           C
ATOM   2178  HA  ASN A 140      35.310  91.150  91.870  1.00  0.00           H
ATOM   2179  CB  ASN A 140      33.430  91.970  92.440  1.00  0.00           C
ATOM   2180  HB1 ASN A 140      33.090  92.730  93.150  1.00  0.00           H
ATOM   2181  HB2 ASN A 140      32.900  91.060  92.690  1.00  0.00           H
ATOM   2182  CG  ASN A 140      33.010  92.230  91.000  1.00  0.00           C
ATOM   2183  OD1 ASN A 140      33.820  92.200  90.080  1.00  0.00           O
ATOM   2184  ND2 ASN A 140      31.770  92.670  90.820  1.00  0.00           N
ATOM   2185 1HD2 ASN A 140      31.170  92.860  91.610  1.00  0.00           H
ATOM   2186 2HD2 ASN A 140      31.440  92.920  89.890  1.00  0.00           H
ATOM   2187  C   ASN A 140      35.710  93.100  92.470  1.00  0.00           C
ATOM   2188  O   ASN A 140      36.400  93.390  91.490  1.00  0.00           O
ATOM   2189  N   GLU A 141      35.700  93.910  93.540  1.00  0.00           N
ATOM   2190  H   GLU A 141      35.160  93.600  94.340  1.00  0.00           H
ATOM   2191  CA  GLU A 141      36.420  95.160  93.650  1.00  0.00           C
ATOM   2192  HA  GLU A 141      37.250  95.180  92.950  1.00  0.00           H
ATOM   2193  CB  GLU A 141      35.650  96.470  93.510  1.00  0.00           C
ATOM   2194  HB1 GLU A 141      36.390  97.270  93.480  1.00  0.00           H
ATOM   2195  HB2 GLU A 141      34.910  96.540  94.310  1.00  0.00           H
ATOM   2196  CG  GLU A 141      34.850  96.480  92.210  1.00  0.00           C
ATOM   2197  HG1 GLU A 141      34.100  95.690  92.230  1.00  0.00           H
ATOM   2198  HG2 GLU A 141      35.480  96.250  91.350  1.00  0.00           H
ATOM   2199  CD  GLU A 141      34.120  97.810  92.040  1.00  0.00           C
ATOM   2200  OE1 GLU A 141      34.580  98.590  91.180  1.00  0.00           O
ATOM   2201  OE2 GLU A 141      33.090  98.020  92.710  1.00  0.00           O
ATOM   2202  C   GLU A 141      37.040  95.220  95.030  1.00  0.00           C
ATOM   2203  O   GLU A 141      36.370  95.040  96.050  1.00  0.00           O
ATOM   2204  N   ILE A 142      38.360  95.450  95.120  1.00  0.00           N
ATOM   2205  H   ILE A 142      38.870  95.360  94.250  1.00  0.00           H
ATOM   2206  CA  ILE A 142      39.170  95.580  96.310  1.00  0.00           C
ATOM   2207  HA  ILE A 142      38.860  94.860  97.070  1.00  0.00           H
ATOM   2208  CB  ILE A 142      40.590  95.130  95.990  1.00  0.00           C
ATOM   2209  HB  ILE A 142      41.240  95.310  96.850  1.00  0.00           H
ATOM   2210  CG2 ILE A 142      40.630  93.620  95.750  1.00  0.00           C
ATOM   2211 1HG2 ILE A 142      41.660  93.270  95.790  1.00  0.00           H
ATOM   2212 2HG2 ILE A 142      40.120  92.960  96.440  1.00  0.00           H
ATOM   2213 3HG2 ILE A 142      40.160  93.280  94.830  1.00  0.00           H
ATOM   2214  CG1 ILE A 142      41.180  95.770  94.730  1.00  0.00           C
ATOM   2215 1HG1 ILE A 142      40.760  95.380  93.810  1.00  0.00           H
ATOM   2216 2HG1 ILE A 142      42.250  95.560  94.810  1.00  0.00           H
ATOM   2217  CD  ILE A 142      41.080  97.280  94.590  1.00  0.00           C
ATOM   2218  HD1 ILE A 142      41.620  97.830  95.360  1.00  0.00           H
ATOM   2219  HD2 ILE A 142      41.740  97.510  93.760  1.00  0.00           H
ATOM   2220  HD3 ILE A 142      40.080  97.650  94.380  1.00  0.00           H
ATOM   2221  C   ILE A 142      39.050  96.960  96.930  1.00  0.00           C
ATOM   2222  O   ILE A 142      40.000  97.510  97.480  1.00  0.00           O
ATOM   2223  N   THR A 143      37.880  97.600  96.840  1.00  0.00           N
ATOM   2224  H   THR A 143      37.090  97.250  96.310  1.00  0.00           H
ATOM   2225  CA  THR A 143      37.530  98.820  97.540  1.00  0.00           C
ATOM   2226  HA  THR A 143      38.160  99.640  97.170  1.00  0.00           H
ATOM   2227  CB  THR A 143      36.160  99.310  97.080  1.00  0.00           C
ATOM   2228  HB  THR A 143      35.770 100.050  97.780  1.00  0.00           H
ATOM   2229  CG2 THR A 143      36.140  99.880  95.670  1.00  0.00           C
ATOM   2230 1HG2 THR A 143      36.280  99.200  94.830  1.00  0.00           H
ATOM   2231 2HG2 THR A 143      35.230 100.470  95.530  1.00  0.00           H
ATOM   2232 3HG2 THR A 143      36.970 100.580  95.650  1.00  0.00           H
ATOM   2233  OG1 THR A 143      35.220  98.260  97.110  1.00  0.00           O
ATOM   2234  HG1 THR A 143      34.960  98.110  98.030  1.00  0.00           H
ATOM   2235  C   THR A 143      37.700  98.680  99.040  1.00  0.00           C
ATOM   2236  O   THR A 143      37.500  97.610  99.630  1.00  0.00           O
ATOM   2237  N   LYS A 144      38.080  99.820  99.610  1.00  0.00           N
ATOM   2238  H   LYS A 144      38.030 100.610  98.990  1.00  0.00           H
ATOM   2239  CA  LYS A 144      38.760  99.990 100.880  1.00  0.00           C
ATOM   2240  HA  LYS A 144      39.710  99.460 100.880  1.00  0.00           H
ATOM   2241  CB  LYS A 144      39.090 101.460 101.110  1.00  0.00           C
ATOM   2242  HB1 LYS A 144      38.290 102.090 101.490  1.00  0.00           H
ATOM   2243  HB2 LYS A 144      39.520 101.840 100.170  1.00  0.00           H
ATOM   2244  CG  LYS A 144      40.170 101.750 102.150  1.00  0.00           C
ATOM   2245  HG1 LYS A 144      41.120 101.240 102.010  1.00  0.00           H
ATOM   2246  HG2 LYS A 144      39.740 101.340 103.060  1.00  0.00           H
ATOM   2247  CD  LYS A 144      40.630 103.210 102.230  1.00  0.00           C
ATOM   2248  HD1 LYS A 144      39.670 103.660 102.470  1.00  0.00           H
ATOM   2249  HD2 LYS A 144      40.910 103.560 101.240  1.00  0.00           H
ATOM   2250  CE  LYS A 144      41.660 103.450 103.330  1.00  0.00           C
ATOM   2251  HE1 LYS A 144      42.640 103.030 103.090  1.00  0.00           H
ATOM   2252  HE2 LYS A 144      41.340 103.060 104.300  1.00  0.00           H
ATOM   2253  NZ  LYS A 144      41.960 104.890 103.410  1.00  0.00           N
ATOM   2254  HZ1 LYS A 144      42.080 105.260 102.480  1.00  0.00           H
ATOM   2255  HZ2 LYS A 144      41.260 105.450 103.870  1.00  0.00           H
ATOM   2256  HZ3 LYS A 144      42.840 105.100 103.870  1.00  0.00           H
ATOM   2257  C   LYS A 144      38.090  99.320 102.080  1.00  0.00           C
ATOM   2258  O   LYS A 144      38.770  98.680 102.870  1.00  0.00           O
ATOM   2259  N   ASN A 145      36.760  99.360 102.120  1.00  0.00           N
ATOM   2260  H   ASN A 145      36.290  99.970 101.470  1.00  0.00           H
ATOM   2261  CA  ASN A 145      36.000  98.630 103.120  1.00  0.00           C
ATOM   2262  HA  ASN A 145      36.600  98.520 104.020  1.00  0.00           H
ATOM   2263  CB  ASN A 145      34.820  99.500 103.510  1.00  0.00           C
ATOM   2264  HB1 ASN A 145      34.110  99.650 102.690  1.00  0.00           H
ATOM   2265  HB2 ASN A 145      35.150 100.510 103.760  1.00  0.00           H
ATOM   2266  CG  ASN A 145      33.990  99.010 104.690  1.00  0.00           C
ATOM   2267  OD1 ASN A 145      32.910  98.510 104.380  1.00  0.00           O
ATOM   2268  ND2 ASN A 145      34.380  99.270 105.940  1.00  0.00           N
ATOM   2269 1HD2 ASN A 145      35.170  99.900 105.980  1.00  0.00           H
ATOM   2270 2HD2 ASN A 145      33.950  98.710 106.660  1.00  0.00           H
ATOM   2271  C   ASN A 145      35.480  97.230 102.800  1.00  0.00           C
ATOM   2272  O   ASN A 145      35.680  96.340 103.610  1.00  0.00           O
ATOM   2273  N   ALA A 146      35.130  96.980 101.530  1.00  0.00           N
ATOM   2274  H   ALA A 146      35.190  97.780 100.920  1.00  0.00           H
ATOM   2275  CA  ALA A 146      34.990  95.610 101.100  1.00  0.00           C
ATOM   2276  HA  ALA A 146      34.160  95.150 101.650  1.00  0.00           H
ATOM   2277  CB  ALA A 146      34.610  95.600  99.620  1.00  0.00           C
ATOM   2278  HB1 ALA A 146      33.750  96.250  99.420  1.00  0.00           H
ATOM   2279  HB2 ALA A 146      35.460  95.950  99.040  1.00  0.00           H
ATOM   2280  HB3 ALA A 146      34.300  94.610  99.280  1.00  0.00           H
ATOM   2281  C   ALA A 146      36.170  94.680 101.320  1.00  0.00           C
ATOM   2282  O   ALA A 146      35.940  93.540 101.700  1.00  0.00           O
ATOM   2283  N   ILE A 147      37.430  95.140 101.260  1.00  0.00           N
ATOM   2284  H   ILE A 147      37.520  96.110 101.010  1.00  0.00           H
ATOM   2285  CA  ILE A 147      38.620  94.320 101.360  1.00  0.00           C
ATOM   2286  HA  ILE A 147      38.430  93.380 100.840  1.00  0.00           H
ATOM   2287  CB  ILE A 147      39.670  94.870 100.400  1.00  0.00           C
ATOM   2288  HB  ILE A 147      39.170  95.120  99.460  1.00  0.00           H
ATOM   2289  CG2 ILE A 147      40.320  96.130 100.970  1.00  0.00           C
ATOM   2290 1HG2 ILE A 147      39.570  96.830 101.330  1.00  0.00           H
ATOM   2291 2HG2 ILE A 147      40.840  95.820 101.880  1.00  0.00           H
ATOM   2292 3HG2 ILE A 147      41.150  96.540 100.400  1.00  0.00           H
ATOM   2293  CG1 ILE A 147      40.740  93.870  99.980  1.00  0.00           C
ATOM   2294 1HG1 ILE A 147      41.260  93.650 100.920  1.00  0.00           H
ATOM   2295 2HG1 ILE A 147      41.410  94.380  99.290  1.00  0.00           H
ATOM   2296  CD  ILE A 147      40.380  92.620  99.190  1.00  0.00           C
ATOM   2297  HD1 ILE A 147      39.340  92.550  98.880  1.00  0.00           H
ATOM   2298  HD2 ILE A 147      41.020  92.540  98.300  1.00  0.00           H
ATOM   2299  HD3 ILE A 147      40.700  91.810  99.840  1.00  0.00           H
ATOM   2300  C   ILE A 147      39.140  94.140 102.780  1.00  0.00           C
ATOM   2301  O   ILE A 147      39.560  93.070 103.200  1.00  0.00           O
ATOM   2302  N   ARG A 148      39.000  95.150 103.640  1.00  0.00           N
ATOM   2303  H   ARG A 148      38.630  95.970 103.180  1.00  0.00           H
ATOM   2304  CA  ARG A 148      38.960  95.040 105.090  1.00  0.00           C
ATOM   2305  HA  ARG A 148      39.960  94.690 105.350  1.00  0.00           H
ATOM   2306  CB  ARG A 148      38.690  96.390 105.760  1.00  0.00           C
ATOM   2307  HB1 ARG A 148      37.800  96.930 105.460  1.00  0.00           H
ATOM   2308  HB2 ARG A 148      39.580  96.980 105.530  1.00  0.00           H
ATOM   2309  CG  ARG A 148      38.610  96.370 107.280  1.00  0.00           C
ATOM   2310  HG1 ARG A 148      39.470  95.890 107.760  1.00  0.00           H
ATOM   2311  HG2 ARG A 148      37.820  95.710 107.660  1.00  0.00           H
ATOM   2312  CD  ARG A 148      38.450  97.740 107.930  1.00  0.00           C
ATOM   2313  HD1 ARG A 148      37.670  97.650 108.690  1.00  0.00           H
ATOM   2314  HD2 ARG A 148      37.970  98.350 107.170  1.00  0.00           H
ATOM   2315  NE  ARG A 148      39.700  98.320 108.420  1.00  0.00           N
ATOM   2316  HE  ARG A 148      40.350  98.740 107.760  1.00  0.00           H
ATOM   2317  CZ  ARG A 148      40.100  98.540 109.680  1.00  0.00           C
ATOM   2318  NH1 ARG A 148      39.290  98.340 110.730  1.00  0.00           N
ATOM   2319 1HH1 ARG A 148      38.350  97.980 110.690  1.00  0.00           H
ATOM   2320 2HH1 ARG A 148      39.570  98.710 111.630  1.00  0.00           H
ATOM   2321  NH2 ARG A 148      41.280  99.150 109.850  1.00  0.00           N
ATOM   2322 1HH2 ARG A 148      41.790  99.460 109.030  1.00  0.00           H
ATOM   2323 2HH2 ARG A 148      41.630  99.150 110.800  1.00  0.00           H
ATOM   2324  C   ARG A 148      37.900  94.040 105.530  1.00  0.00           C
ATOM   2325  O   ARG A 148      38.110  93.390 106.560  1.00  0.00           O
ATOM   2326  N   GLN A 149      36.860  93.690 104.780  1.00  0.00           N
ATOM   2327  H   GLN A 149      36.650  94.260 103.970  1.00  0.00           H
ATOM   2328  CA  GLN A 149      35.980  92.550 104.960  1.00  0.00           C
ATOM   2329  HA  GLN A 149      36.080  92.180 105.980  1.00  0.00           H
ATOM   2330  CB  GLN A 149      34.540  92.940 104.670  1.00  0.00           C
ATOM   2331  HB1 GLN A 149      34.040  91.970 104.710  1.00  0.00           H
ATOM   2332  HB2 GLN A 149      34.500  93.350 103.660  1.00  0.00           H
ATOM   2333  CG  GLN A 149      33.860  93.840 105.690  1.00  0.00           C
ATOM   2334  HG1 GLN A 149      34.510  94.710 105.800  1.00  0.00           H
ATOM   2335  HG2 GLN A 149      33.770  93.210 106.580  1.00  0.00           H
ATOM   2336  CD  GLN A 149      32.470  94.350 105.330  1.00  0.00           C
ATOM   2337  OE1 GLN A 149      32.170  94.510 104.150  1.00  0.00           O
ATOM   2338  NE2 GLN A 149      31.580  94.670 106.270  1.00  0.00           N
ATOM   2339 1HE2 GLN A 149      31.810  94.570 107.250  1.00  0.00           H
ATOM   2340 2HE2 GLN A 149      30.640  94.840 105.960  1.00  0.00           H
ATOM   2341  C   GLN A 149      36.380  91.280 104.220  1.00  0.00           C
ATOM   2342  O   GLN A 149      36.000  90.200 104.680  1.00  0.00           O
ATOM   2343  N   ALA A 150      37.060  91.320 103.070  1.00  0.00           N
ATOM   2344  H   ALA A 150      37.370  92.220 102.750  1.00  0.00           H
ATOM   2345  CA  ALA A 150      37.140  90.160 102.200  1.00  0.00           C
ATOM   2346  HA  ALA A 150      36.120  89.780 102.180  1.00  0.00           H
ATOM   2347  CB  ALA A 150      37.460  90.680 100.800  1.00  0.00           C
ATOM   2348  HB1 ALA A 150      36.810  91.500 100.520  1.00  0.00           H
ATOM   2349  HB2 ALA A 150      38.470  91.070 100.780  1.00  0.00           H
ATOM   2350  HB3 ALA A 150      37.250  89.810 100.170  1.00  0.00           H
ATOM   2351  C   ALA A 150      38.060  89.040 102.640  1.00  0.00           C
ATOM   2352  O   ALA A 150      37.780  87.870 102.380  1.00  0.00           O
ATOM   2353  N   PHE A 151      39.190  89.480 103.210  1.00  0.00           N
ATOM   2354  H   PHE A 151      39.230  90.470 103.430  1.00  0.00           H
ATOM   2355  CA  PHE A 151      40.340  88.710 103.610  1.00  0.00           C
ATOM   2356  HA  PHE A 151      40.790  88.260 102.720  1.00  0.00           H
ATOM   2357  CB  PHE A 151      41.360  89.710 104.160  1.00  0.00           C
ATOM   2358  HB1 PHE A 151      41.030  90.140 105.110  1.00  0.00           H
ATOM   2359  HB2 PHE A 151      41.310  90.560 103.490  1.00  0.00           H
ATOM   2360  CG  PHE A 151      42.780  89.230 104.360  1.00  0.00           C
ATOM   2361  CD1 PHE A 151      43.800  89.540 103.450  1.00  0.00           C
ATOM   2362  HD1 PHE A 151      43.640  90.100 102.540  1.00  0.00           H
ATOM   2363  CE1 PHE A 151      45.090  89.000 103.590  1.00  0.00           C
ATOM   2364  HE1 PHE A 151      45.840  89.230 102.860  1.00  0.00           H
ATOM   2365  CZ  PHE A 151      45.380  88.270 104.750  1.00  0.00           C
ATOM   2366  HZ  PHE A 151      46.410  87.990 104.890  1.00  0.00           H
ATOM   2367  CE2 PHE A 151      44.350  88.000 105.670  1.00  0.00           C
ATOM   2368  HE2 PHE A 151      44.490  87.370 106.540  1.00  0.00           H
ATOM   2369  CD2 PHE A 151      43.040  88.460 105.490  1.00  0.00           C
ATOM   2370  HD2 PHE A 151      42.270  88.250 106.220  1.00  0.00           H
ATOM   2371  C   PHE A 151      40.010  87.520 104.490  1.00  0.00           C
ATOM   2372  O   PHE A 151      40.690  86.500 104.420  1.00  0.00           O
ATOM   2373  N   ASN A 152      39.010  87.520 105.380  1.00  0.00           N
ATOM   2374  H   ASN A 152      38.500  88.390 105.340  1.00  0.00           H
ATOM   2375  CA  ASN A 152      38.750  86.450 106.320  1.00  0.00           C
ATOM   2376  HA  ASN A 152      39.510  85.700 106.150  1.00  0.00           H
ATOM   2377  CB  ASN A 152      38.910  86.880 107.780  1.00  0.00           C
ATOM   2378  HB1 ASN A 152      38.890  85.980 108.400  1.00  0.00           H
ATOM   2379  HB2 ASN A 152      38.060  87.450 108.150  1.00  0.00           H
ATOM   2380  CG  ASN A 152      40.190  87.610 108.150  1.00  0.00           C
ATOM   2381  OD1 ASN A 152      41.150  87.010 108.640  1.00  0.00           O
ATOM   2382  ND2 ASN A 152      40.150  88.950 108.080  1.00  0.00           N
ATOM   2383 1HD2 ASN A 152      39.270  89.410 107.930  1.00  0.00           H
ATOM   2384 2HD2 ASN A 152      40.910  89.460 108.500  1.00  0.00           H
ATOM   2385  C   ASN A 152      37.390  85.810 106.090  1.00  0.00           C
ATOM   2386  O   ASN A 152      36.390  86.210 106.670  1.00  0.00           O
ATOM   2387  N   LYS A 153      37.360  85.010 105.020  1.00  0.00           N
ATOM   2388  H   LYS A 153      38.260  84.870 104.580  1.00  0.00           H
ATOM   2389  CA  LYS A 153      36.180  84.330 104.520  1.00  0.00           C
ATOM   2390  HA  LYS A 153      35.510  84.260 105.380  1.00  0.00           H
ATOM   2391  CB  LYS A 153      35.530  85.160 103.410  1.00  0.00           C
ATOM   2392  HB1 LYS A 153      36.220  85.680 102.740  1.00  0.00           H
ATOM   2393  HB2 LYS A 153      35.130  86.060 103.880  1.00  0.00           H
ATOM   2394  CG  LYS A 153      34.480  84.440 102.570  1.00  0.00           C
ATOM   2395  HG1 LYS A 153      33.730  84.030 103.240  1.00  0.00           H
ATOM   2396  HG2 LYS A 153      35.000  83.580 102.150  1.00  0.00           H
ATOM   2397  CD  LYS A 153      33.750  85.280 101.530  1.00  0.00           C
ATOM   2398  HD1 LYS A 153      33.390  84.560 100.790  1.00  0.00           H
ATOM   2399  HD2 LYS A 153      34.430  85.920 100.960  1.00  0.00           H
ATOM   2400  CE  LYS A 153      32.530  86.050 102.040  1.00  0.00           C
ATOM   2401  HE1 LYS A 153      32.740  86.280 103.090  1.00  0.00           H
ATOM   2402  HE2 LYS A 153      31.710  85.340 101.950  1.00  0.00           H
ATOM   2403  NZ  LYS A 153      32.290  87.340 101.370  1.00  0.00           N
ATOM   2404  HZ1 LYS A 153      32.190  87.220 100.380  1.00  0.00           H
ATOM   2405  HZ2 LYS A 153      31.440  87.790 101.670  1.00  0.00           H
ATOM   2406  HZ3 LYS A 153      33.060  87.940 101.630  1.00  0.00           H
ATOM   2407  C   LYS A 153      36.540  82.900 104.150  1.00  0.00           C
ATOM   2408  O   LYS A 153      37.550  82.720 103.470  1.00  0.00           O
ATOM   2409  N   PRO A 154      35.680  81.900 104.370  1.00  0.00           N
ATOM   2410  CD  PRO A 154      34.570  81.940 105.310  1.00  0.00           C
ATOM   2411  HD1 PRO A 154      33.820  82.600 104.890  1.00  0.00           H
ATOM   2412  HD2 PRO A 154      34.920  82.260 106.290  1.00  0.00           H
ATOM   2413  CG  PRO A 154      34.130  80.490 105.410  1.00  0.00           C
ATOM   2414  HG1 PRO A 154      33.410  80.230 104.630  1.00  0.00           H
ATOM   2415  HG2 PRO A 154      33.730  80.100 106.350  1.00  0.00           H
ATOM   2416  CB  PRO A 154      35.360  79.650 105.060  1.00  0.00           C
ATOM   2417  HB1 PRO A 154      35.070  78.670 104.670  1.00  0.00           H
ATOM   2418  HB2 PRO A 154      35.950  79.620 105.970  1.00  0.00           H
ATOM   2419  CA  PRO A 154      36.060  80.540 104.040  1.00  0.00           C
ATOM   2420  HA  PRO A 154      37.110  80.400 104.290  1.00  0.00           H
ATOM   2421  C   PRO A 154      35.700  80.160 102.610  1.00  0.00           C
ATOM   2422  O   PRO A 154      34.800  80.680 101.970  1.00  0.00           O
ATOM   2423  N   GLY A 155      36.370  79.160 102.030  1.00  0.00           N
ATOM   2424  H   GLY A 155      37.220  78.860 102.490  1.00  0.00           H
ATOM   2425  CA  GLY A 155      36.160  78.520 100.740  1.00  0.00           C
ATOM   2426  HA1 GLY A 155      36.090  79.290  99.970  1.00  0.00           H
ATOM   2427  HA2 GLY A 155      35.350  77.810 100.910  1.00  0.00           H
ATOM   2428  C   GLY A 155      37.340  77.680 100.290  1.00  0.00           C
ATOM   2429  O   GLY A 155      38.400  77.750 100.920  1.00  0.00           O
ATOM   2430  N   GLU A 156      37.160  76.940  99.200  1.00  0.00           N
ATOM   2431  H   GLU A 156      36.310  77.070  98.670  1.00  0.00           H
ATOM   2432  CA  GLU A 156      38.140  75.940  98.820  1.00  0.00           C
ATOM   2433  HA  GLU A 156      39.120  76.090  99.280  1.00  0.00           H
ATOM   2434  CB  GLU A 156      37.730  74.560  99.330  1.00  0.00           C
ATOM   2435  HB1 GLU A 156      36.840  74.240  98.780  1.00  0.00           H
ATOM   2436  HB2 GLU A 156      37.410  74.550 100.370  1.00  0.00           H
ATOM   2437  CG  GLU A 156      38.690  73.420  99.030  1.00  0.00           C
ATOM   2438  HG1 GLU A 156      38.770  73.200  97.970  1.00  0.00           H
ATOM   2439  HG2 GLU A 156      38.100  72.570  99.380  1.00  0.00           H
ATOM   2440  CD  GLU A 156      40.080  73.550  99.650  1.00  0.00           C
ATOM   2441  OE1 GLU A 156      40.880  74.380  99.150  1.00  0.00           O
ATOM   2442  OE2 GLU A 156      40.430  72.730 100.530  1.00  0.00           O
ATOM   2443  C   GLU A 156      38.380  76.050  97.320  1.00  0.00           C
ATOM   2444  O   GLU A 156      37.470  76.420  96.580  1.00  0.00           O
ATOM   2445  N   LEU A 157      39.640  75.820  96.940  1.00  0.00           N
ATOM   2446  H   LEU A 157      40.290  75.570  97.680  1.00  0.00           H
ATOM   2447  CA  LEU A 157      40.130  75.850  95.580  1.00  0.00           C
ATOM   2448  HA  LEU A 157      40.160  76.910  95.300  1.00  0.00           H
ATOM   2449  CB  LEU A 157      41.520  75.240  95.530  1.00  0.00           C
ATOM   2450  HB1 LEU A 157      41.830  75.300  94.480  1.00  0.00           H
ATOM   2451  HB2 LEU A 157      41.470  74.190  95.810  1.00  0.00           H
ATOM   2452  CG  LEU A 157      42.640  75.860  96.370  1.00  0.00           C
ATOM   2453  HG  LEU A 157      42.380  75.620  97.400  1.00  0.00           H
ATOM   2454  CD1 LEU A 157      43.970  75.200  96.020  1.00  0.00           C
ATOM   2455 1HD1 LEU A 157      43.890  74.110  96.000  1.00  0.00           H
ATOM   2456 2HD1 LEU A 157      44.410  75.490  95.060  1.00  0.00           H
ATOM   2457 3HD1 LEU A 157      44.720  75.500  96.750  1.00  0.00           H
ATOM   2458  CD2 LEU A 157      42.810  77.350  96.120  1.00  0.00           C
ATOM   2459 1HD2 LEU A 157      43.320  77.480  95.160  1.00  0.00           H
ATOM   2460 2HD2 LEU A 157      41.930  77.990  96.160  1.00  0.00           H
ATOM   2461 3HD2 LEU A 157      43.510  77.700  96.880  1.00  0.00           H
ATOM   2462  C   LEU A 157      39.240  75.140  94.570  1.00  0.00           C
ATOM   2463  O   LEU A 157      38.910  73.980  94.780  1.00  0.00           O
ATOM   2464  N   ASN A 158      38.990  75.670  93.370  1.00  0.00           N
ATOM   2465  H   ASN A 158      39.460  76.530  93.110  1.00  0.00           H
ATOM   2466  CA  ASN A 158      38.440  75.050  92.180  1.00  0.00           C
ATOM   2467  HA  ASN A 158      37.940  74.120  92.470  1.00  0.00           H
ATOM   2468  CB  ASN A 158      37.380  76.000  91.640  1.00  0.00           C
ATOM   2469  HB1 ASN A 158      37.910  76.940  91.430  1.00  0.00           H
ATOM   2470  HB2 ASN A 158      36.570  76.070  92.360  1.00  0.00           H
ATOM   2471  CG  ASN A 158      36.780  75.530  90.320  1.00  0.00           C
ATOM   2472  OD1 ASN A 158      37.270  75.960  89.280  1.00  0.00           O
ATOM   2473  ND2 ASN A 158      35.820  74.600  90.400  1.00  0.00           N
ATOM   2474 1HD2 ASN A 158      35.420  74.270  91.270  1.00  0.00           H
ATOM   2475 2HD2 ASN A 158      35.250  74.320  89.630  1.00  0.00           H
ATOM   2476  C   ASN A 158      39.450  74.670  91.110  1.00  0.00           C
ATOM   2477  O   ASN A 158      40.140  75.580  90.650  1.00  0.00           O
ATOM   2478  N   ILE A 159      39.340  73.430  90.610  1.00  0.00           N
ATOM   2479  H   ILE A 159      38.860  72.840  91.270  1.00  0.00           H
ATOM   2480  CA  ILE A 159      40.230  72.810  89.650  1.00  0.00           C
ATOM   2481  HA  ILE A 159      41.240  72.970  90.040  1.00  0.00           H
ATOM   2482  CB  ILE A 159      40.220  71.290  89.660  1.00  0.00           C
ATOM   2483  HB  ILE A 159      40.380  70.970  90.690  1.00  0.00           H
ATOM   2484  CG2 ILE A 159      38.880  70.710  89.210  1.00  0.00           C
ATOM   2485 1HG2 ILE A 159      38.820  69.670  89.520  1.00  0.00           H
ATOM   2486 2HG2 ILE A 159      38.020  71.210  89.660  1.00  0.00           H
ATOM   2487 3HG2 ILE A 159      38.700  70.670  88.140  1.00  0.00           H
ATOM   2488  CG1 ILE A 159      41.380  70.690  88.870  1.00  0.00           C
ATOM   2489 1HG1 ILE A 159      41.280  70.960  87.820  1.00  0.00           H
ATOM   2490 2HG1 ILE A 159      41.310  69.620  89.100  1.00  0.00           H
ATOM   2491  CD  ILE A 159      42.840  71.020  89.190  1.00  0.00           C
ATOM   2492  HD1 ILE A 159      43.470  70.130  89.170  1.00  0.00           H
ATOM   2493  HD2 ILE A 159      43.160  71.760  88.460  1.00  0.00           H
ATOM   2494  HD3 ILE A 159      42.860  71.370  90.220  1.00  0.00           H
ATOM   2495  C   ILE A 159      40.090  73.450  88.280  1.00  0.00           C
ATOM   2496  O   ILE A 159      41.120  73.640  87.640  1.00  0.00           O
ATOM   2497  N   ASP A 160      38.900  73.840  87.810  1.00  0.00           N
ATOM   2498  H   ASP A 160      38.030  73.740  88.310  1.00  0.00           H
ATOM   2499  CA  ASP A 160      38.720  74.330  86.460  1.00  0.00           C
ATOM   2500  HA  ASP A 160      39.230  73.700  85.720  1.00  0.00           H
ATOM   2501  CB  ASP A 160      37.220  74.240  86.230  1.00  0.00           C
ATOM   2502  HB1 ASP A 160      36.670  74.490  87.140  1.00  0.00           H
ATOM   2503  HB2 ASP A 160      36.930  73.220  85.970  1.00  0.00           H
ATOM   2504  CG  ASP A 160      36.860  75.240  85.140  1.00  0.00           C
ATOM   2505  OD1 ASP A 160      36.830  74.820  83.960  1.00  0.00           O
ATOM   2506  OD2 ASP A 160      36.650  76.440  85.450  1.00  0.00           O
ATOM   2507  C   ASP A 160      39.440  75.630  86.140  1.00  0.00           C
ATOM   2508  O   ASP A 160      39.930  75.750  85.020  1.00  0.00           O
ATOM   2509  N   ARG A 161      39.720  76.470  87.140  1.00  0.00           N
ATOM   2510  H   ARG A 161      39.360  76.240  88.060  1.00  0.00           H
ATOM   2511  CA  ARG A 161      40.610  77.610  87.050  1.00  0.00           C
ATOM   2512  HA  ARG A 161      40.170  78.280  86.320  1.00  0.00           H
ATOM   2513  CB  ARG A 161      40.660  78.240  88.440  1.00  0.00           C
ATOM   2514  HB1 ARG A 161      41.350  79.080  88.410  1.00  0.00           H
ATOM   2515  HB2 ARG A 161      40.940  77.540  89.240  1.00  0.00           H
ATOM   2516  CG  ARG A 161      39.260  78.800  88.710  1.00  0.00           C
ATOM   2517  HG1 ARG A 161      38.530  77.980  88.710  1.00  0.00           H
ATOM   2518  HG2 ARG A 161      38.950  79.500  87.940  1.00  0.00           H
ATOM   2519  CD  ARG A 161      39.270  79.460  90.090  1.00  0.00           C
ATOM   2520  HD1 ARG A 161      39.870  80.360  90.060  1.00  0.00           H
ATOM   2521  HD2 ARG A 161      39.780  78.820  90.810  1.00  0.00           H
ATOM   2522  NE  ARG A 161      37.930  79.860  90.520  1.00  0.00           N
ATOM   2523  HE  ARG A 161      37.320  80.300  89.850  1.00  0.00           H
ATOM   2524  CZ  ARG A 161      37.330  79.790  91.720  1.00  0.00           C
ATOM   2525  NH1 ARG A 161      37.980  79.200  92.740  1.00  0.00           N
ATOM   2526 1HH1 ARG A 161      38.930  78.910  92.630  1.00  0.00           H
ATOM   2527 2HH1 ARG A 161      37.330  78.890  93.450  1.00  0.00           H
ATOM   2528  NH2 ARG A 161      36.060  80.160  91.880  1.00  0.00           N
ATOM   2529 1HH2 ARG A 161      35.610  80.610  91.090  1.00  0.00           H
ATOM   2530 2HH2 ARG A 161      35.550  80.120  92.750  1.00  0.00           H
ATOM   2531  C   ARG A 161      42.030  77.200  86.690  1.00  0.00           C
ATOM   2532  O   ARG A 161      42.590  77.780  85.760  1.00  0.00           O
ATOM   2533  N   VAL A 162      42.620  76.200  87.350  1.00  0.00           N
ATOM   2534  H   VAL A 162      42.120  75.690  88.060  1.00  0.00           H
ATOM   2535  CA  VAL A 162      43.890  75.560  87.040  1.00  0.00           C
ATOM   2536  HA  VAL A 162      44.610  76.370  87.000  1.00  0.00           H
ATOM   2537  CB  VAL A 162      44.360  74.610  88.130  1.00  0.00           C
ATOM   2538  HB  VAL A 162      44.100  73.580  87.880  1.00  0.00           H
ATOM   2539  CG1 VAL A 162      45.870  74.740  88.270  1.00  0.00           C
ATOM   2540 1HG1 VAL A 162      46.110  75.700  88.740  1.00  0.00           H
ATOM   2541 2HG1 VAL A 162      46.210  74.030  89.020  1.00  0.00           H
ATOM   2542 3HG1 VAL A 162      46.390  74.560  87.330  1.00  0.00           H
ATOM   2543  CG2 VAL A 162      43.710  74.800  89.500  1.00  0.00           C
ATOM   2544 1HG2 VAL A 162      44.090  74.050  90.190  1.00  0.00           H
ATOM   2545 2HG2 VAL A 162      43.980  75.770  89.910  1.00  0.00           H
ATOM   2546 3HG2 VAL A 162      42.630  74.750  89.400  1.00  0.00           H
ATOM   2547  C   VAL A 162      43.800  74.860  85.690  1.00  0.00           C
ATOM   2548  O   VAL A 162      44.740  74.940  84.890  1.00  0.00           O
ATOM   2549  N   ASN A 163      42.750  74.130  85.330  1.00  0.00           N
ATOM   2550  H   ASN A 163      42.000  74.000  86.000  1.00  0.00           H
ATOM   2551  CA  ASN A 163      42.720  73.370  84.090  1.00  0.00           C
ATOM   2552  HA  ASN A 163      43.640  72.800  83.980  1.00  0.00           H
ATOM   2553  CB  ASN A 163      41.560  72.370  84.200  1.00  0.00           C
ATOM   2554  HB1 ASN A 163      40.630  72.910  83.990  1.00  0.00           H
ATOM   2555  HB2 ASN A 163      41.620  71.710  85.060  1.00  0.00           H
ATOM   2556  CG  ASN A 163      41.630  71.430  83.000  1.00  0.00           C
ATOM   2557  OD1 ASN A 163      42.530  70.610  82.840  1.00  0.00           O
ATOM   2558  ND2 ASN A 163      40.720  71.650  82.040  1.00  0.00           N
ATOM   2559 1HD2 ASN A 163      39.950  72.250  82.290  1.00  0.00           H
ATOM   2560 2HD2 ASN A 163      40.560  70.930  81.350  1.00  0.00           H
ATOM   2561  C   ASN A 163      42.680  74.210  82.820  1.00  0.00           C
ATOM   2562  O   ASN A 163      43.380  73.980  81.830  1.00  0.00           O
ATOM   2563  N   ALA A 164      41.920  75.300  82.950  1.00  0.00           N
ATOM   2564  H   ALA A 164      41.380  75.320  83.810  1.00  0.00           H
ATOM   2565  CA  ALA A 164      41.990  76.420  82.030  1.00  0.00           C
ATOM   2566  HA  ALA A 164      41.930  76.030  81.020  1.00  0.00           H
ATOM   2567  CB  ALA A 164      40.670  77.120  82.360  1.00  0.00           C
ATOM   2568  HB1 ALA A 164      39.860  76.400  82.250  1.00  0.00           H
ATOM   2569  HB2 ALA A 164      40.670  77.450  83.390  1.00  0.00           H
ATOM   2570  HB3 ALA A 164      40.510  77.870  81.590  1.00  0.00           H
ATOM   2571  C   ALA A 164      43.320  77.160  82.010  1.00  0.00           C
ATOM   2572  O   ALA A 164      43.810  77.410  80.910  1.00  0.00           O
ATOM   2573  N   GLN A 165      44.050  77.280  83.120  1.00  0.00           N
ATOM   2574  H   GLN A 165      43.590  77.120  84.000  1.00  0.00           H
ATOM   2575  CA  GLN A 165      45.390  77.840  83.120  1.00  0.00           C
ATOM   2576  HA  GLN A 165      45.450  78.660  82.400  1.00  0.00           H
ATOM   2577  CB  GLN A 165      45.900  78.200  84.510  1.00  0.00           C
ATOM   2578  HB1 GLN A 165      45.790  77.360  85.190  1.00  0.00           H
ATOM   2579  HB2 GLN A 165      45.250  78.950  84.960  1.00  0.00           H
ATOM   2580  CG  GLN A 165      47.330  78.740  84.510  1.00  0.00           C
ATOM   2581  HG1 GLN A 165      47.450  79.620  85.140  1.00  0.00           H
ATOM   2582  HG2 GLN A 165      47.620  79.210  83.570  1.00  0.00           H
ATOM   2583  CD  GLN A 165      48.440  77.810  84.980  1.00  0.00           C
ATOM   2584  OE1 GLN A 165      48.220  76.620  85.160  1.00  0.00           O
ATOM   2585  NE2 GLN A 165      49.680  78.230  85.270  1.00  0.00           N
ATOM   2586 1HE2 GLN A 165      49.860  79.220  85.260  1.00  0.00           H
ATOM   2587 2HE2 GLN A 165      50.270  77.550  85.710  1.00  0.00           H
ATOM   2588  C   GLN A 165      46.400  76.950  82.410  1.00  0.00           C
ATOM   2589  O   GLN A 165      47.320  77.470  81.780  1.00  0.00           O
ATOM   2590  N   GLN A 166      46.430  75.650  82.700  1.00  0.00           N
ATOM   2591  H   GLN A 166      45.760  75.420  83.410  1.00  0.00           H
ATOM   2592  CA  GLN A 166      47.260  74.590  82.160  1.00  0.00           C
ATOM   2593  HA  GLN A 166      48.260  74.810  82.550  1.00  0.00           H
ATOM   2594  CB  GLN A 166      46.870  73.220  82.700  1.00  0.00           C
ATOM   2595  HB1 GLN A 166      45.910  72.870  82.330  1.00  0.00           H
ATOM   2596  HB2 GLN A 166      46.820  73.330  83.780  1.00  0.00           H
ATOM   2597  CG  GLN A 166      47.930  72.150  82.460  1.00  0.00           C
ATOM   2598  HG1 GLN A 166      48.890  72.400  82.930  1.00  0.00           H
ATOM   2599  HG2 GLN A 166      48.150  72.160  81.390  1.00  0.00           H
ATOM   2600  CD  GLN A 166      47.560  70.750  82.930  1.00  0.00           C
ATOM   2601  OE1 GLN A 166      47.500  69.740  82.240  1.00  0.00           O
ATOM   2602  NE2 GLN A 166      47.220  70.490  84.190  1.00  0.00           N
ATOM   2603 1HE2 GLN A 166      47.210  71.160  84.950  1.00  0.00           H
ATOM   2604 2HE2 GLN A 166      46.850  69.560  84.290  1.00  0.00           H
ATOM   2605  C   GLN A 166      47.350  74.680  80.640  1.00  0.00           C
ATOM   2606  O   GLN A 166      48.440  74.750  80.070  1.00  0.00           O
ATOM   2607  N   ALA A 167      46.200  74.820  79.970  1.00  0.00           N
ATOM   2608  H   ALA A 167      45.370  74.800  80.550  1.00  0.00           H
ATOM   2609  CA  ALA A 167      46.000  75.050  78.560  1.00  0.00           C
ATOM   2610  HA  ALA A 167      46.440  74.220  78.000  1.00  0.00           H
ATOM   2611  CB  ALA A 167      44.490  75.090  78.290  1.00  0.00           C
ATOM   2612  HB1 ALA A 167      44.000  75.760  78.990  1.00  0.00           H
ATOM   2613  HB2 ALA A 167      44.340  75.450  77.270  1.00  0.00           H
ATOM   2614  HB3 ALA A 167      44.090  74.080  78.270  1.00  0.00           H
ATOM   2615  C   ALA A 167      46.660  76.310  78.030  1.00  0.00           C
ATOM   2616  O   ALA A 167      47.420  76.280  77.070  1.00  0.00           O
ATOM   2617  N   ARG A 168      46.530  77.410  78.780  1.00  0.00           N
ATOM   2618  H   ARG A 168      45.900  77.370  79.570  1.00  0.00           H
ATOM   2619  CA  ARG A 168      47.120  78.680  78.420  1.00  0.00           C
ATOM   2620  HA  ARG A 168      46.940  78.880  77.370  1.00  0.00           H
ATOM   2621  CB  ARG A 168      46.370  79.800  79.140  1.00  0.00           C
ATOM   2622  HB1 ARG A 168      46.280  79.430  80.160  1.00  0.00           H
ATOM   2623  HB2 ARG A 168      45.360  79.800  78.730  1.00  0.00           H
ATOM   2624  CG  ARG A 168      46.980  81.190  78.940  1.00  0.00           C
ATOM   2625  HG1 ARG A 168      48.000  81.110  79.320  1.00  0.00           H
ATOM   2626  HG2 ARG A 168      46.430  81.790  79.670  1.00  0.00           H
ATOM   2627  CD  ARG A 168      46.860  81.700  77.510  1.00  0.00           C
ATOM   2628  HD1 ARG A 168      47.390  81.110  76.760  1.00  0.00           H
ATOM   2629  HD2 ARG A 168      47.250  82.720  77.550  1.00  0.00           H
ATOM   2630  NE  ARG A 168      45.450  81.840  77.140  1.00  0.00           N
ATOM   2631  HE  ARG A 168      44.770  81.510  77.810  1.00  0.00           H
ATOM   2632  CZ  ARG A 168      45.060  82.740  76.220  1.00  0.00           C
ATOM   2633  NH1 ARG A 168      45.870  83.590  75.580  1.00  0.00           N
ATOM   2634 1HH1 ARG A 168      46.870  83.590  75.710  1.00  0.00           H
ATOM   2635 2HH1 ARG A 168      45.450  84.170  74.870  1.00  0.00           H
ATOM   2636  NH2 ARG A 168      43.740  82.740  75.950  1.00  0.00           N
ATOM   2637 1HH2 ARG A 168      43.110  82.340  76.630  1.00  0.00           H
ATOM   2638 2HH2 ARG A 168      43.370  83.500  75.400  1.00  0.00           H
ATOM   2639  C   ARG A 168      48.640  78.690  78.540  1.00  0.00           C
ATOM   2640  O   ARG A 168      49.260  79.270  77.650  1.00  0.00           O
ATOM   2641  N   ARG A 169      49.190  78.030  79.560  1.00  0.00           N
ATOM   2642  H   ARG A 169      48.600  77.650  80.290  1.00  0.00           H
ATOM   2643  CA  ARG A 169      50.630  77.920  79.600  1.00  0.00           C
ATOM   2644  HA  ARG A 169      51.020  78.810  79.100  1.00  0.00           H
ATOM   2645  CB  ARG A 169      51.120  77.780  81.040  1.00  0.00           C
ATOM   2646  HB1 ARG A 169      52.180  77.560  80.900  1.00  0.00           H
ATOM   2647  HB2 ARG A 169      50.730  76.900  81.540  1.00  0.00           H
ATOM   2648  CG  ARG A 169      51.020  79.030  81.910  1.00  0.00           C
ATOM   2649  HG1 ARG A 169      51.460  78.780  82.880  1.00  0.00           H
ATOM   2650  HG2 ARG A 169      49.960  79.230  82.030  1.00  0.00           H
ATOM   2651  CD  ARG A 169      51.830  80.230  81.410  1.00  0.00           C
ATOM   2652  HD1 ARG A 169      51.350  80.430  80.450  1.00  0.00           H
ATOM   2653  HD2 ARG A 169      52.890  79.960  81.400  1.00  0.00           H
ATOM   2654  NE  ARG A 169      51.670  81.430  82.230  1.00  0.00           N
ATOM   2655  HE  ARG A 169      51.180  81.440  83.120  1.00  0.00           H
ATOM   2656  CZ  ARG A 169      52.220  82.630  82.000  1.00  0.00           C
ATOM   2657  NH1 ARG A 169      53.050  82.920  80.990  1.00  0.00           N
ATOM   2658 1HH1 ARG A 169      53.450  82.180  80.430  1.00  0.00           H
ATOM   2659 2HH1 ARG A 169      53.310  83.880  80.840  1.00  0.00           H
ATOM   2660  NH2 ARG A 169      51.910  83.650  82.820  1.00  0.00           N
ATOM   2661 1HH2 ARG A 169      51.380  83.440  83.650  1.00  0.00           H
ATOM   2662 2HH2 ARG A 169      52.260  84.580  82.630  1.00  0.00           H
ATOM   2663  C   ARG A 169      51.190  76.810  78.720  1.00  0.00           C
ATOM   2664  O   ARG A 169      52.290  76.990  78.200  1.00  0.00           O
ATOM   2665  N   PHE A 170      50.450  75.750  78.390  1.00  0.00           N
ATOM   2666  H   PHE A 170      49.510  75.650  78.740  1.00  0.00           H
ATOM   2667  CA  PHE A 170      50.820  74.750  77.410  1.00  0.00           C
ATOM   2668  HA  PHE A 170      51.700  74.210  77.750  1.00  0.00           H
ATOM   2669  CB  PHE A 170      49.700  73.720  77.310  1.00  0.00           C
ATOM   2670  HB1 PHE A 170      48.770  74.200  77.000  1.00  0.00           H
ATOM   2671  HB2 PHE A 170      49.430  73.310  78.280  1.00  0.00           H
ATOM   2672  CG  PHE A 170      49.930  72.590  76.330  1.00  0.00           C
ATOM   2673  CD1 PHE A 170      50.490  71.390  76.770  1.00  0.00           C
ATOM   2674  HD1 PHE A 170      50.950  71.340  77.750  1.00  0.00           H
ATOM   2675  CE1 PHE A 170      50.730  70.270  75.970  1.00  0.00           C
ATOM   2676  HE1 PHE A 170      51.200  69.340  76.250  1.00  0.00           H
ATOM   2677  CZ  PHE A 170      50.180  70.330  74.680  1.00  0.00           C
ATOM   2678  HZ  PHE A 170      50.200  69.590  73.890  1.00  0.00           H
ATOM   2679  CE2 PHE A 170      49.520  71.490  74.260  1.00  0.00           C
ATOM   2680  HE2 PHE A 170      48.990  71.480  73.320  1.00  0.00           H
ATOM   2681  CD2 PHE A 170      49.420  72.650  75.020  1.00  0.00           C
ATOM   2682  HD2 PHE A 170      48.890  73.540  74.700  1.00  0.00           H
ATOM   2683  C   PHE A 170      51.180  75.450  76.110  1.00  0.00           C
ATOM   2684  O   PHE A 170      52.210  75.240  75.470  1.00  0.00           O
ATOM   2685  N   MET A 171      50.390  76.450  75.690  1.00  0.00           N
ATOM   2686  H   MET A 171      49.540  76.520  76.230  1.00  0.00           H
ATOM   2687  CA  MET A 171      50.590  77.230  74.490  1.00  0.00           C
ATOM   2688  HA  MET A 171      50.910  76.600  73.660  1.00  0.00           H
ATOM   2689  CB  MET A 171      49.250  77.880  74.170  1.00  0.00           C
ATOM   2690  HB1 MET A 171      49.270  78.890  73.770  1.00  0.00           H
ATOM   2691  HB2 MET A 171      48.660  78.030  75.080  1.00  0.00           H
ATOM   2692  CG  MET A 171      48.440  77.080  73.160  1.00  0.00           C
ATOM   2693  HG1 MET A 171      47.560  77.680  72.900  1.00  0.00           H
ATOM   2694  HG2 MET A 171      48.080  76.190  73.670  1.00  0.00           H
ATOM   2695  SD  MET A 171      49.320  76.720  71.620  1.00  0.00           S
ATOM   2696  CE  MET A 171      49.600  78.340  70.850  1.00  0.00           C
ATOM   2697  HE1 MET A 171      50.030  78.260  69.860  1.00  0.00           H
ATOM   2698  HE2 MET A 171      48.710  78.920  70.620  1.00  0.00           H
ATOM   2699  HE3 MET A 171      50.270  78.960  71.450  1.00  0.00           H
ATOM   2700  C   MET A 171      51.640  78.330  74.620  1.00  0.00           C
ATOM   2701  O   MET A 171      52.210  78.770  73.620  1.00  0.00           O
ATOM   2702  N   ASP A 172      52.030  78.660  75.850  1.00  0.00           N
ATOM   2703  H   ASP A 172      51.530  78.290  76.640  1.00  0.00           H
ATOM   2704  CA  ASP A 172      53.000  79.720  76.040  1.00  0.00           C
ATOM   2705  HA  ASP A 172      52.940  80.440  75.230  1.00  0.00           H
ATOM   2706  CB  ASP A 172      52.760  80.320  77.430  1.00  0.00           C
ATOM   2707  HB1 ASP A 172      53.050  79.640  78.230  1.00  0.00           H
ATOM   2708  HB2 ASP A 172      51.700  80.550  77.500  1.00  0.00           H
ATOM   2709  CG  ASP A 172      53.390  81.670  77.730  1.00  0.00           C
ATOM   2710  OD1 ASP A 172      54.250  81.700  78.640  1.00  0.00           O
ATOM   2711  OD2 ASP A 172      52.950  82.630  77.070  1.00  0.00           O
ATOM   2712  C   ASP A 172      54.430  79.210  75.900  1.00  0.00           C
ATOM   2713  O   ASP A 172      55.270  79.910  75.340  1.00  0.00           O
ATOM   2714  N   ARG A 173      54.740  78.090  76.550  1.00  0.00           N
ATOM   2715  H   ARG A 173      54.020  77.510  76.980  1.00  0.00           H
ATOM   2716  CA  ARG A 173      56.130  77.720  76.730  1.00  0.00           C
ATOM   2717  HA  ARG A 173      56.670  78.190  75.900  1.00  0.00           H
ATOM   2718  CB  ARG A 173      56.860  78.300  77.940  1.00  0.00           C
ATOM   2719  HB1 ARG A 173      56.530  77.800  78.850  1.00  0.00           H
ATOM   2720  HB2 ARG A 173      56.590  79.340  78.160  1.00  0.00           H
ATOM   2721  CG  ARG A 173      58.380  78.150  77.880  1.00  0.00           C
ATOM   2722  HG1 ARG A 173      58.680  78.280  76.840  1.00  0.00           H
ATOM   2723  HG2 ARG A 173      58.730  77.170  78.210  1.00  0.00           H
ATOM   2724  CD  ARG A 173      59.130  79.210  78.680  1.00  0.00           C
ATOM   2725  HD1 ARG A 173      58.670  79.470  79.630  1.00  0.00           H
ATOM   2726  HD2 ARG A 173      59.150  80.160  78.140  1.00  0.00           H
ATOM   2727  NE  ARG A 173      60.530  78.840  78.870  1.00  0.00           N
ATOM   2728  HE  ARG A 173      61.110  79.350  78.220  1.00  0.00           H
ATOM   2729  CZ  ARG A 173      61.130  78.320  79.940  1.00  0.00           C
ATOM   2730  NH1 ARG A 173      60.430  77.960  81.030  1.00  0.00           N
ATOM   2731 1HH1 ARG A 173      59.440  78.140  80.970  1.00  0.00           H
ATOM   2732 2HH1 ARG A 173      60.970  77.800  81.880  1.00  0.00           H
ATOM   2733  NH2 ARG A 173      62.460  78.190  79.970  1.00  0.00           N
ATOM   2734 1HH2 ARG A 173      63.020  78.400  79.160  1.00  0.00           H
ATOM   2735 2HH2 ARG A 173      62.750  77.750  80.830  1.00  0.00           H
ATOM   2736  C   ARG A 173      56.420  76.240  76.520  1.00  0.00           C
ATOM   2737  O   ARG A 173      57.520  75.860  76.140  1.00  0.00           O
ATOM   2738  N   VAL A 174      55.410  75.390  76.700  1.00  0.00           N
ATOM   2739  H   VAL A 174      54.500  75.750  76.940  1.00  0.00           H
ATOM   2740  CA  VAL A 174      55.550  73.950  76.550  1.00  0.00           C
ATOM   2741  HA  VAL A 174      56.540  73.680  76.900  1.00  0.00           H
ATOM   2742  CB  VAL A 174      54.500  73.180  77.350  1.00  0.00           C
ATOM   2743  HB  VAL A 174      53.560  73.310  76.830  1.00  0.00           H
ATOM   2744  CG1 VAL A 174      54.870  71.700  77.410  1.00  0.00           C
ATOM   2745 1HG1 VAL A 174      54.160  71.180  78.050  1.00  0.00           H
ATOM   2746 2HG1 VAL A 174      55.000  71.170  76.470  1.00  0.00           H
ATOM   2747 3HG1 VAL A 174      55.790  71.530  77.970  1.00  0.00           H
ATOM   2748  CG2 VAL A 174      54.310  73.690  78.780  1.00  0.00           C
ATOM   2749 1HG2 VAL A 174      55.310  73.770  79.220  1.00  0.00           H
ATOM   2750 2HG2 VAL A 174      53.860  74.680  78.760  1.00  0.00           H
ATOM   2751 3HG2 VAL A 174      53.740  72.970  79.360  1.00  0.00           H
ATOM   2752  C   VAL A 174      55.570  73.490  75.100  1.00  0.00           C
ATOM   2753  O   VAL A 174      56.410  72.690  74.680  1.00  0.00           O
ATOM   2754  N   VAL A 175      54.640  73.880  74.230  1.00  0.00           N
ATOM   2755  H   VAL A 175      53.840  74.450  74.440  1.00  0.00           H
ATOM   2756  CA  VAL A 175      54.540  73.300  72.910  1.00  0.00           C
ATOM   2757  HA  VAL A 175      54.480  72.210  73.000  1.00  0.00           H
ATOM   2758  CB  VAL A 175      53.320  73.780  72.130  1.00  0.00           C
ATOM   2759  HB  VAL A 175      52.430  73.530  72.710  1.00  0.00           H
ATOM   2760  CG1 VAL A 175      53.310  75.310  72.020  1.00  0.00           C
ATOM   2761 1HG1 VAL A 175      54.200  75.600  71.460  1.00  0.00           H
ATOM   2762 2HG1 VAL A 175      52.460  75.590  71.410  1.00  0.00           H
ATOM   2763 3HG1 VAL A 175      53.260  75.740  73.020  1.00  0.00           H
ATOM   2764  CG2 VAL A 175      53.190  73.160  70.750  1.00  0.00           C
ATOM   2765 1HG2 VAL A 175      53.880  73.640  70.040  1.00  0.00           H
ATOM   2766 2HG2 VAL A 175      53.310  72.100  70.940  1.00  0.00           H
ATOM   2767 3HG2 VAL A 175      52.190  73.170  70.310  1.00  0.00           H
ATOM   2768  C   VAL A 175      55.830  73.500  72.130  1.00  0.00           C
ATOM   2769  O   VAL A 175      56.130  72.600  71.350  1.00  0.00           O
ATOM   2770  N   GLY A 176      56.590  74.580  72.370  1.00  0.00           N
ATOM   2771  H   GLY A 176      56.290  75.200  73.110  1.00  0.00           H
ATOM   2772  CA  GLY A 176      57.810  74.820  71.620  1.00  0.00           C
ATOM   2773  HA1 GLY A 176      58.180  75.810  71.870  1.00  0.00           H
ATOM   2774  HA2 GLY A 176      57.600  74.680  70.560  1.00  0.00           H
ATOM   2775  C   GLY A 176      58.910  73.810  71.890  1.00  0.00           C
ATOM   2776  O   GLY A 176      59.740  73.600  71.000  1.00  0.00           O
ATOM   2777  N   TYR A 177      59.030  73.260  73.100  1.00  0.00           N
ATOM   2778  H   TYR A 177      58.320  73.460  73.790  1.00  0.00           H
ATOM   2779  CA  TYR A 177      59.990  72.230  73.440  1.00  0.00           C
ATOM   2780  HA  TYR A 177      60.960  72.480  73.020  1.00  0.00           H
ATOM   2781  CB  TYR A 177      60.220  72.230  74.950  1.00  0.00           C
ATOM   2782  HB1 TYR A 177      60.800  71.320  75.120  1.00  0.00           H
ATOM   2783  HB2 TYR A 177      59.230  72.150  75.400  1.00  0.00           H
ATOM   2784  CG  TYR A 177      60.960  73.340  75.660  1.00  0.00           C
ATOM   2785  CD1 TYR A 177      60.360  73.980  76.740  1.00  0.00           C
ATOM   2786  HD1 TYR A 177      59.360  73.720  77.080  1.00  0.00           H
ATOM   2787  CE1 TYR A 177      61.070  75.010  77.360  1.00  0.00           C
ATOM   2788  HE1 TYR A 177      60.660  75.420  78.270  1.00  0.00           H
ATOM   2789  CZ  TYR A 177      62.330  75.450  76.890  1.00  0.00           C
ATOM   2790  OH  TYR A 177      63.020  76.480  77.450  1.00  0.00           O
ATOM   2791  HH  TYR A 177      63.820  76.670  76.950  1.00  0.00           H
ATOM   2792  CE2 TYR A 177      62.900  74.790  75.780  1.00  0.00           C
ATOM   2793  HE2 TYR A 177      63.850  75.050  75.360  1.00  0.00           H
ATOM   2794  CD2 TYR A 177      62.200  73.750  75.150  1.00  0.00           C
ATOM   2795  HD2 TYR A 177      62.610  73.230  74.300  1.00  0.00           H
ATOM   2796  C   TYR A 177      59.540  70.830  73.030  1.00  0.00           C
ATOM   2797  O   TYR A 177      60.370  70.060  72.550  1.00  0.00           O
ATOM   2798  N   MET A 178      58.220  70.640  73.110  1.00  0.00           N
ATOM   2799  H   MET A 178      57.610  71.390  73.390  1.00  0.00           H
ATOM   2800  CA  MET A 178      57.600  69.520  72.420  1.00  0.00           C
ATOM   2801  HA  MET A 178      58.100  68.580  72.680  1.00  0.00           H
ATOM   2802  CB  MET A 178      56.140  69.340  72.820  1.00  0.00           C
ATOM   2803  HB1 MET A 178      55.710  68.670  72.080  1.00  0.00           H
ATOM   2804  HB2 MET A 178      55.610  70.290  72.700  1.00  0.00           H
ATOM   2805  CG  MET A 178      55.860  68.910  74.260  1.00  0.00           C
ATOM   2806  HG1 MET A 178      56.190  69.630  75.010  1.00  0.00           H
ATOM   2807  HG2 MET A 178      56.520  68.090  74.530  1.00  0.00           H
ATOM   2808  SD  MET A 178      54.210  68.260  74.610  1.00  0.00           S
ATOM   2809  CE  MET A 178      54.320  68.220  76.420  1.00  0.00           C
ATOM   2810  HE1 MET A 178      54.870  69.090  76.780  1.00  0.00           H
ATOM   2811  HE2 MET A 178      53.320  68.220  76.860  1.00  0.00           H
ATOM   2812  HE3 MET A 178      54.920  67.330  76.640  1.00  0.00           H
ATOM   2813  C   MET A 178      57.730  69.520  70.910  1.00  0.00           C
ATOM   2814  O   MET A 178      57.790  68.440  70.310  1.00  0.00           O
ATOM   2815  N   VAL A 179      57.830  70.690  70.270  1.00  0.00           N
ATOM   2816  H   VAL A 179      57.460  71.480  70.790  1.00  0.00           H
ATOM   2817  CA  VAL A 179      57.860  70.900  68.840  1.00  0.00           C
ATOM   2818  HA  VAL A 179      57.540  69.970  68.370  1.00  0.00           H
ATOM   2819  CB  VAL A 179      56.800  71.890  68.340  1.00  0.00           C
ATOM   2820  HB  VAL A 179      56.960  72.850  68.830  1.00  0.00           H
ATOM   2821  CG1 VAL A 179      56.970  72.200  66.860  1.00  0.00           C
ATOM   2822 1HG1 VAL A 179      57.840  72.850  66.730  1.00  0.00           H
ATOM   2823 2HG1 VAL A 179      57.010  71.260  66.300  1.00  0.00           H
ATOM   2824 3HG1 VAL A 179      56.140  72.800  66.500  1.00  0.00           H
ATOM   2825  CG2 VAL A 179      55.430  71.260  68.580  1.00  0.00           C
ATOM   2826 1HG2 VAL A 179      55.210  70.430  67.910  1.00  0.00           H
ATOM   2827 2HG2 VAL A 179      55.330  70.900  69.600  1.00  0.00           H
ATOM   2828 3HG2 VAL A 179      54.640  71.980  68.380  1.00  0.00           H
ATOM   2829  C   VAL A 179      59.290  71.090  68.350  1.00  0.00           C
ATOM   2830  O   VAL A 179      59.620  70.630  67.260  1.00  0.00           O
ATOM   2831  N   SER A 180      60.260  71.630  69.090  1.00  0.00           N
ATOM   2832  H   SER A 180      60.110  71.770  70.080  1.00  0.00           H
ATOM   2833  CA  SER A 180      61.590  71.910  68.570  1.00  0.00           C
ATOM   2834  HA  SER A 180      61.510  72.510  67.660  1.00  0.00           H
ATOM   2835  CB  SER A 180      62.480  72.730  69.500  1.00  0.00           C
ATOM   2836  HB1 SER A 180      63.400  72.740  68.910  1.00  0.00           H
ATOM   2837  HB2 SER A 180      62.650  72.240  70.460  1.00  0.00           H
ATOM   2838  OG  SER A 180      62.050  74.070  69.650  1.00  0.00           O
ATOM   2839  HG  SER A 180      61.290  74.190  70.210  1.00  0.00           H
ATOM   2840  C   SER A 180      62.240  70.630  68.090  1.00  0.00           C
ATOM   2841  O   SER A 180      62.810  70.710  67.000  1.00  0.00           O
ATOM   2842  N   PRO A 181      62.250  69.460  68.720  1.00  0.00           N
ATOM   2843  CD  PRO A 181      61.800  69.250  70.080  1.00  0.00           C
ATOM   2844  HD1 PRO A 181      60.770  69.560  70.250  1.00  0.00           H
ATOM   2845  HD2 PRO A 181      62.460  69.740  70.800  1.00  0.00           H
ATOM   2846  CG  PRO A 181      61.820  67.730  70.270  1.00  0.00           C
ATOM   2847  HG1 PRO A 181      60.850  67.240  70.270  1.00  0.00           H
ATOM   2848  HG2 PRO A 181      62.090  67.520  71.300  1.00  0.00           H
ATOM   2849  CB  PRO A 181      62.800  67.190  69.230  1.00  0.00           C
ATOM   2850  HB1 PRO A 181      62.350  66.260  68.860  1.00  0.00           H
ATOM   2851  HB2 PRO A 181      63.800  67.050  69.650  1.00  0.00           H
ATOM   2852  CA  PRO A 181      62.860  68.270  68.160  1.00  0.00           C
ATOM   2853  HA  PRO A 181      63.890  68.450  67.870  1.00  0.00           H
ATOM   2854  C   PRO A 181      62.150  67.680  66.940  1.00  0.00           C
ATOM   2855  O   PRO A 181      62.760  66.770  66.370  1.00  0.00           O
ATOM   2856  N   LEU A 182      60.980  68.140  66.500  1.00  0.00           N
ATOM   2857  H   LEU A 182      60.520  68.880  67.020  1.00  0.00           H
ATOM   2858  CA  LEU A 182      60.510  68.110  65.130  1.00  0.00           C
ATOM   2859  HA  LEU A 182      60.870  67.220  64.600  1.00  0.00           H
ATOM   2860  CB  LEU A 182      58.980  68.060  65.090  1.00  0.00           C
ATOM   2861  HB1 LEU A 182      58.710  68.260  64.060  1.00  0.00           H
ATOM   2862  HB2 LEU A 182      58.670  69.000  65.540  1.00  0.00           H
ATOM   2863  CG  LEU A 182      58.310  66.850  65.720  1.00  0.00           C
ATOM   2864  HG  LEU A 182      58.570  66.730  66.770  1.00  0.00           H
ATOM   2865  CD1 LEU A 182      56.810  67.110  65.580  1.00  0.00           C
ATOM   2866 1HD1 LEU A 182      56.270  66.220  65.890  1.00  0.00           H
ATOM   2867 2HD1 LEU A 182      56.570  68.000  66.170  1.00  0.00           H
ATOM   2868 3HD1 LEU A 182      56.670  67.300  64.520  1.00  0.00           H
ATOM   2869  CD2 LEU A 182      58.630  65.630  64.860  1.00  0.00           C
ATOM   2870 1HD2 LEU A 182      57.880  64.860  65.050  1.00  0.00           H
ATOM   2871 2HD2 LEU A 182      58.660  65.850  63.800  1.00  0.00           H
ATOM   2872 3HD2 LEU A 182      59.590  65.170  65.100  1.00  0.00           H
ATOM   2873  C   LEU A 182      61.160  69.190  64.280  1.00  0.00           C
ATOM   2874  O   LEU A 182      61.550  68.920  63.150  1.00  0.00           O
ATOM   2875  N   LEU A 183      61.240  70.440  64.750  1.00  0.00           N
ATOM   2876  H   LEU A 183      60.860  70.600  65.670  1.00  0.00           H
ATOM   2877  CA  LEU A 183      61.660  71.560  63.930  1.00  0.00           C
ATOM   2878  HA  LEU A 183      61.210  71.330  62.960  1.00  0.00           H
ATOM   2879  CB  LEU A 183      61.130  72.860  64.520  1.00  0.00           C
ATOM   2880  HB1 LEU A 183      61.670  72.980  65.470  1.00  0.00           H
ATOM   2881  HB2 LEU A 183      60.070  72.680  64.700  1.00  0.00           H
ATOM   2882  CG  LEU A 183      61.250  74.180  63.780  1.00  0.00           C
ATOM   2883  HG  LEU A 183      62.300  74.340  63.530  1.00  0.00           H
ATOM   2884  CD1 LEU A 183      60.480  74.030  62.470  1.00  0.00           C
ATOM   2885 1HD1 LEU A 183      60.920  73.250  61.840  1.00  0.00           H
ATOM   2886 2HD1 LEU A 183      59.410  73.860  62.540  1.00  0.00           H
ATOM   2887 3HD1 LEU A 183      60.610  74.960  61.920  1.00  0.00           H
ATOM   2888  CD2 LEU A 183      60.870  75.330  64.710  1.00  0.00           C
ATOM   2889 1HD2 LEU A 183      59.830  75.250  65.010  1.00  0.00           H
ATOM   2890 2HD2 LEU A 183      61.480  75.320  65.610  1.00  0.00           H
ATOM   2891 3HD2 LEU A 183      61.030  76.280  64.200  1.00  0.00           H
ATOM   2892  C   LEU A 183      63.160  71.600  63.670  1.00  0.00           C
ATOM   2893  O   LEU A 183      63.520  72.000  62.560  1.00  0.00           O
ATOM   2894  N   TRP A 184      64.000  71.110  64.580  1.00  0.00           N
ATOM   2895  H   TRP A 184      63.630  70.700  65.420  1.00  0.00           H
ATOM   2896  CA  TRP A 184      65.450  71.180  64.470  1.00  0.00           C
ATOM   2897  HA  TRP A 184      65.800  72.180  64.240  1.00  0.00           H
ATOM   2898  CB  TRP A 184      66.040  70.640  65.760  1.00  0.00           C
ATOM   2899  HB1 TRP A 184      67.080  70.390  65.560  1.00  0.00           H
ATOM   2900  HB2 TRP A 184      65.460  69.840  66.210  1.00  0.00           H
ATOM   2901  CG  TRP A 184      66.030  71.630  66.880  1.00  0.00           C
ATOM   2902  CD1 TRP A 184      66.160  72.970  66.760  1.00  0.00           C
ATOM   2903  HD1 TRP A 184      66.200  73.560  65.850  1.00  0.00           H
ATOM   2904  NE1 TRP A 184      66.140  73.420  68.060  1.00  0.00           N
ATOM   2905  HE1 TRP A 184      66.200  74.400  68.330  1.00  0.00           H
ATOM   2906  CE2 TRP A 184      65.960  72.450  69.030  1.00  0.00           C
ATOM   2907  CZ2 TRP A 184      65.990  72.420  70.430  1.00  0.00           C
ATOM   2908  HZ2 TRP A 184      66.130  73.370  70.910  1.00  0.00           H
ATOM   2909  CH2 TRP A 184      65.810  71.200  71.100  1.00  0.00           C
ATOM   2910  HH2 TRP A 184      65.830  71.140  72.180  1.00  0.00           H
ATOM   2911  CZ3 TRP A 184      65.700  70.010  70.370  1.00  0.00           C
ATOM   2912  HZ3 TRP A 184      65.370  69.090  70.810  1.00  0.00           H
ATOM   2913  CE3 TRP A 184      65.870  70.030  68.980  1.00  0.00           C
ATOM   2914  HE3 TRP A 184      65.840  69.110  68.410  1.00  0.00           H
ATOM   2915  CD2 TRP A 184      65.960  71.240  68.290  1.00  0.00           C
ATOM   2916  C   TRP A 184      65.970  70.360  63.290  1.00  0.00           C
ATOM   2917  O   TRP A 184      67.060  70.640  62.800  1.00  0.00           O
ATOM   2918  N   LYS A 185      65.130  69.470  62.760  1.00  0.00           N
ATOM   2919  H   LYS A 185      64.250  69.330  63.240  1.00  0.00           H
ATOM   2920  CA  LYS A 185      65.350  68.900  61.440  1.00  0.00           C
ATOM   2921  HA  LYS A 185      66.240  68.270  61.460  1.00  0.00           H
ATOM   2922  CB  LYS A 185      64.080  68.130  61.110  1.00  0.00           C
ATOM   2923  HB1 LYS A 185      64.170  67.780  60.090  1.00  0.00           H
ATOM   2924  HB2 LYS A 185      63.240  68.830  61.170  1.00  0.00           H
ATOM   2925  CG  LYS A 185      63.590  67.030  62.050  1.00  0.00           C
ATOM   2926  HG1 LYS A 185      63.500  67.270  63.120  1.00  0.00           H
ATOM   2927  HG2 LYS A 185      64.390  66.310  61.950  1.00  0.00           H
ATOM   2928  CD  LYS A 185      62.280  66.440  61.550  1.00  0.00           C
ATOM   2929  HD1 LYS A 185      61.570  67.250  61.360  1.00  0.00           H
ATOM   2930  HD2 LYS A 185      61.810  65.790  62.290  1.00  0.00           H
ATOM   2931  CE  LYS A 185      62.300  65.640  60.250  1.00  0.00           C
ATOM   2932  HE1 LYS A 185      62.640  64.630  60.510  1.00  0.00           H
ATOM   2933  HE2 LYS A 185      63.050  65.950  59.530  1.00  0.00           H
ATOM   2934  NZ  LYS A 185      60.990  65.630  59.590  1.00  0.00           N
ATOM   2935  HZ1 LYS A 185      60.210  65.380  60.180  1.00  0.00           H
ATOM   2936  HZ2 LYS A 185      60.770  66.600  59.380  1.00  0.00           H
ATOM   2937  HZ3 LYS A 185      60.800  65.130  58.730  1.00  0.00           H
ATOM   2938  C   LYS A 185      65.500  69.850  60.260  1.00  0.00           C
ATOM   2939  O   LYS A 185      66.190  69.510  59.290  1.00  0.00           O
ATOM   2940  N   LYS A 186      64.740  70.940  60.280  1.00  0.00           N
ATOM   2941  H   LYS A 186      64.230  71.170  61.120  1.00  0.00           H
ATOM   2942  CA  LYS A 186      64.820  72.060  59.360  1.00  0.00           C
ATOM   2943  HA  LYS A 186      65.090  71.630  58.390  1.00  0.00           H
ATOM   2944  CB  LYS A 186      63.400  72.570  59.110  1.00  0.00           C
ATOM   2945  HB1 LYS A 186      63.010  72.930  60.060  1.00  0.00           H
ATOM   2946  HB2 LYS A 186      62.920  71.680  58.700  1.00  0.00           H
ATOM   2947  CG  LYS A 186      63.270  73.650  58.050  1.00  0.00           C
ATOM   2948  HG1 LYS A 186      63.450  73.190  57.070  1.00  0.00           H
ATOM   2949  HG2 LYS A 186      63.900  74.530  58.170  1.00  0.00           H
ATOM   2950  CD  LYS A 186      61.880  74.290  58.080  1.00  0.00           C
ATOM   2951  HD1 LYS A 186      61.850  74.950  58.950  1.00  0.00           H
ATOM   2952  HD2 LYS A 186      61.180  73.460  58.110  1.00  0.00           H
ATOM   2953  CE  LYS A 186      61.770  75.140  56.820  1.00  0.00           C
ATOM   2954  HE1 LYS A 186      61.790  74.550  55.900  1.00  0.00           H
ATOM   2955  HE2 LYS A 186      62.490  75.950  56.830  1.00  0.00           H
ATOM   2956  NZ  LYS A 186      60.480  75.840  56.840  1.00  0.00           N
ATOM   2957  HZ1 LYS A 186      59.760  75.240  56.480  1.00  0.00           H
ATOM   2958  HZ2 LYS A 186      60.260  76.080  57.800  1.00  0.00           H
ATOM   2959  HZ3 LYS A 186      60.560  76.680  56.280  1.00  0.00           H
ATOM   2960  C   LYS A 186      65.760  73.220  59.620  1.00  0.00           C
ATOM   2961  O   LYS A 186      66.420  73.680  58.690  1.00  0.00           O
ATOM   2962  N   ILE A 187      66.010  73.610  60.880  1.00  0.00           N
ATOM   2963  H   ILE A 187      65.500  73.170  61.630  1.00  0.00           H
ATOM   2964  CA  ILE A 187      66.670  74.850  61.230  1.00  0.00           C
ATOM   2965  HA  ILE A 187      67.460  74.970  60.500  1.00  0.00           H
ATOM   2966  CB  ILE A 187      65.720  76.040  61.340  1.00  0.00           C
ATOM   2967  HB  ILE A 187      66.070  76.700  62.130  1.00  0.00           H
ATOM   2968  CG2 ILE A 187      65.880  76.730  59.990  1.00  0.00           C
ATOM   2969 1HG2 ILE A 187      65.300  77.660  59.970  1.00  0.00           H
ATOM   2970 2HG2 ILE A 187      66.890  77.100  59.810  1.00  0.00           H
ATOM   2971 3HG2 ILE A 187      65.590  76.110  59.150  1.00  0.00           H
ATOM   2972  CG1 ILE A 187      64.300  75.630  61.730  1.00  0.00           C
ATOM   2973 1HG1 ILE A 187      64.330  75.060  62.660  1.00  0.00           H
ATOM   2974 2HG1 ILE A 187      63.930  75.040  60.880  1.00  0.00           H
ATOM   2975  CD  ILE A 187      63.250  76.740  61.690  1.00  0.00           C
ATOM   2976  HD1 ILE A 187      62.370  76.260  62.110  1.00  0.00           H
ATOM   2977  HD2 ILE A 187      63.460  77.600  62.330  1.00  0.00           H
ATOM   2978  HD3 ILE A 187      63.050  77.230  60.740  1.00  0.00           H
ATOM   2979  C   ILE A 187      67.400  74.730  62.560  1.00  0.00           C
ATOM   2980  O   ILE A 187      66.970  73.990  63.440  1.00  0.00           O
ATOM   2981  N   ALA A 188      68.440  75.530  62.810  1.00  0.00           N
ATOM   2982  H   ALA A 188      68.660  76.040  61.960  1.00  0.00           H
ATOM   2983  CA  ALA A 188      69.390  75.540  63.900  1.00  0.00           C
ATOM   2984  HA  ALA A 188      69.490  74.610  64.460  1.00  0.00           H
ATOM   2985  CB  ALA A 188      70.680  76.090  63.300  1.00  0.00           C
ATOM   2986  HB1 ALA A 188      70.650  77.060  62.790  1.00  0.00           H
ATOM   2987  HB2 ALA A 188      71.460  76.330  64.020  1.00  0.00           H
ATOM   2988  HB3 ALA A 188      71.100  75.360  62.620  1.00  0.00           H
ATOM   2989  C   ALA A 188      68.890  76.530  64.950  1.00  0.00           C
ATOM   2990  O   ALA A 188      69.680  77.170  65.640  1.00  0.00           O
ATOM   2991  N   ARG A 189      67.570  76.670  65.130  1.00  0.00           N
ATOM   2992  H   ARG A 189      67.000  75.930  64.740  1.00  0.00           H
ATOM   2993  CA  ARG A 189      66.870  77.310  66.210  1.00  0.00           C
ATOM   2994  HA  ARG A 189      67.450  77.290  67.130  1.00  0.00           H
ATOM   2995  CB  ARG A 189      66.610  78.770  65.840  1.00  0.00           C
ATOM   2996  HB1 ARG A 189      67.580  79.190  65.580  1.00  0.00           H
ATOM   2997  HB2 ARG A 189      66.130  79.290  66.670  1.00  0.00           H
ATOM   2998  CG  ARG A 189      65.630  78.970  64.690  1.00  0.00           C
ATOM   2999  HG1 ARG A 189      64.680  78.500  64.960  1.00  0.00           H
ATOM   3000  HG2 ARG A 189      65.950  78.490  63.770  1.00  0.00           H
ATOM   3001  CD  ARG A 189      65.410  80.450  64.370  1.00  0.00           C
ATOM   3002  HD1 ARG A 189      66.340  80.960  64.130  1.00  0.00           H
ATOM   3003  HD2 ARG A 189      64.910  80.920  65.220  1.00  0.00           H
ATOM   3004  NE  ARG A 189      64.390  80.660  63.340  1.00  0.00           N
ATOM   3005  HE  ARG A 189      63.540  81.110  63.650  1.00  0.00           H
ATOM   3006  CZ  ARG A 189      64.440  80.350  62.030  1.00  0.00           C
ATOM   3007  NH1 ARG A 189      65.490  79.870  61.350  1.00  0.00           N
ATOM   3008 1HH1 ARG A 189      66.390  79.740  61.800  1.00  0.00           H
ATOM   3009 2HH1 ARG A 189      65.380  79.860  60.350  1.00  0.00           H
ATOM   3010  NH2 ARG A 189      63.320  80.510  61.310  1.00  0.00           N
ATOM   3011 1HH2 ARG A 189      62.460  80.850  61.720  1.00  0.00           H
ATOM   3012 2HH2 ARG A 189      63.350  80.280  60.330  1.00  0.00           H
ATOM   3013  C   ARG A 189      65.520  76.640  66.470  1.00  0.00           C
ATOM   3014  O   ARG A 189      65.110  75.850  65.620  1.00  0.00           O
ATOM   3015  N   GLY A 190      64.820  76.880  67.580  1.00  0.00           N
ATOM   3016  H   GLY A 190      65.240  77.480  68.270  1.00  0.00           H
ATOM   3017  CA  GLY A 190      63.540  76.270  67.890  1.00  0.00           C
ATOM   3018  HA1 GLY A 190      63.570  76.200  68.980  1.00  0.00           H
ATOM   3019  HA2 GLY A 190      63.340  75.260  67.550  1.00  0.00           H
ATOM   3020  C   GLY A 190      62.380  77.160  67.470  1.00  0.00           C
ATOM   3021  O   GLY A 190      62.490  78.070  66.650  1.00  0.00           O
ATOM   3022  N   LEU A 191      61.190  76.810  67.970  1.00  0.00           N
ATOM   3023  H   LEU A 191      61.080  76.000  68.560  1.00  0.00           H
ATOM   3024  CA  LEU A 191      59.910  77.470  67.840  1.00  0.00           C
ATOM   3025  HA  LEU A 191      59.840  77.670  66.770  1.00  0.00           H
ATOM   3026  CB  LEU A 191      58.840  76.560  68.420  1.00  0.00           C
ATOM   3027  HB1 LEU A 191      58.840  76.690  69.500  1.00  0.00           H
ATOM   3028  HB2 LEU A 191      59.190  75.530  68.300  1.00  0.00           H
ATOM   3029  CG  LEU A 191      57.450  76.880  67.870  1.00  0.00           C
ATOM   3030  HG  LEU A 191      57.260  77.940  68.050  1.00  0.00           H
ATOM   3031  CD1 LEU A 191      57.320  76.410  66.420  1.00  0.00           C
ATOM   3032 1HD1 LEU A 191      56.320  76.660  66.060  1.00  0.00           H
ATOM   3033 2HD1 LEU A 191      58.110  76.810  65.780  1.00  0.00           H
ATOM   3034 3HD1 LEU A 191      57.210  75.330  66.310  1.00  0.00           H
ATOM   3035  CD2 LEU A 191      56.350  76.180  68.660  1.00  0.00           C
ATOM   3036 1HD2 LEU A 191      56.510  76.180  69.740  1.00  0.00           H
ATOM   3037 2HD2 LEU A 191      55.380  76.620  68.420  1.00  0.00           H
ATOM   3038 3HD2 LEU A 191      56.270  75.130  68.380  1.00  0.00           H
ATOM   3039  C   LEU A 191      59.950  78.840  68.510  1.00  0.00           C
ATOM   3040  O   LEU A 191      60.390  78.860  69.660  1.00  0.00           O
ATOM   3041  N   SER A 192      59.520  79.930  67.880  1.00  0.00           N
ATOM   3042  H   SER A 192      59.100  79.760  66.970  1.00  0.00           H
ATOM   3043  CA  SER A 192      59.590  81.300  68.350  1.00  0.00           C
ATOM   3044  HA  SER A 192      60.640  81.560  68.480  1.00  0.00           H
ATOM   3045  CB  SER A 192      58.910  82.210  67.330  1.00  0.00           C
ATOM   3046  HB1 SER A 192      58.570  83.170  67.720  1.00  0.00           H
ATOM   3047  HB2 SER A 192      58.040  81.700  66.930  1.00  0.00           H
ATOM   3048  OG  SER A 192      59.790  82.410  66.240  1.00  0.00           O
ATOM   3049  HG  SER A 192      59.290  82.940  65.620  1.00  0.00           H
ATOM   3050  C   SER A 192      58.940  81.420  69.720  1.00  0.00           C
ATOM   3051  O   SER A 192      58.040  80.640  70.020  1.00  0.00           O
ATOM   3052  N   ALA A 193      59.500  82.320  70.540  1.00  0.00           N
ATOM   3053  H   ALA A 193      60.410  82.650  70.250  1.00  0.00           H
ATOM   3054  CA  ALA A 193      58.960  82.640  71.840  1.00  0.00           C
ATOM   3055  HA  ALA A 193      58.700  81.730  72.390  1.00  0.00           H
ATOM   3056  CB  ALA A 193      60.000  83.280  72.750  1.00  0.00           C
ATOM   3057  HB1 ALA A 193      60.850  82.630  72.960  1.00  0.00           H
ATOM   3058  HB2 ALA A 193      60.370  84.140  72.180  1.00  0.00           H
ATOM   3059  HB3 ALA A 193      59.530  83.720  73.620  1.00  0.00           H
ATOM   3060  C   ALA A 193      57.710  83.510  71.780  1.00  0.00           C
ATOM   3061  O   ALA A 193      56.890  83.340  72.690  1.00  0.00           O
ATOM   3062  N   GLY A 194      57.670  84.400  70.790  1.00  0.00           N
ATOM   3063  H   GLY A 194      58.470  84.370  70.170  1.00  0.00           H
ATOM   3064  CA  GLY A 194      56.570  85.310  70.580  1.00  0.00           C
ATOM   3065  HA1 GLY A 194      56.910  86.100  69.910  1.00  0.00           H
ATOM   3066  HA2 GLY A 194      56.210  85.750  71.510  1.00  0.00           H
ATOM   3067  C   GLY A 194      55.450  84.710  69.740  1.00  0.00           C
ATOM   3068  O   GLY A 194      55.540  83.690  69.060  1.00  0.00           O
ATOM   3069  N   ARG A 195      54.320  85.420  69.690  1.00  0.00           N
ATOM   3070  H   ARG A 195      54.250  86.180  70.340  1.00  0.00           H
ATOM   3071  CA  ARG A 195      53.070  85.130  69.010  1.00  0.00           C
ATOM   3072  HA  ARG A 195      53.210  84.330  68.280  1.00  0.00           H
ATOM   3073  CB  ARG A 195      52.110  84.510  70.020  1.00  0.00           C
ATOM   3074  HB1 ARG A 195      51.230  84.300  69.420  1.00  0.00           H
ATOM   3075  HB2 ARG A 195      51.770  85.260  70.740  1.00  0.00           H
ATOM   3076  CG  ARG A 195      52.630  83.260  70.730  1.00  0.00           C
ATOM   3077  HG1 ARG A 195      51.840  83.090  71.460  1.00  0.00           H
ATOM   3078  HG2 ARG A 195      53.500  83.380  71.380  1.00  0.00           H
ATOM   3079  CD  ARG A 195      52.840  82.040  69.850  1.00  0.00           C
ATOM   3080  HD1 ARG A 195      53.180  81.220  70.480  1.00  0.00           H
ATOM   3081  HD2 ARG A 195      53.720  82.290  69.250  1.00  0.00           H
ATOM   3082  NE  ARG A 195      51.680  81.660  69.040  1.00  0.00           N
ATOM   3083  HE  ARG A 195      50.840  82.210  69.040  1.00  0.00           H
ATOM   3084  CZ  ARG A 195      51.530  80.510  68.360  1.00  0.00           C
ATOM   3085  NH1 ARG A 195      52.470  79.590  68.130  1.00  0.00           N
ATOM   3086 1HH1 ARG A 195      53.400  79.830  68.420  1.00  0.00           H
ATOM   3087 2HH1 ARG A 195      52.260  78.720  67.660  1.00  0.00           H
ATOM   3088  NH2 ARG A 195      50.400  80.250  67.690  1.00  0.00           N
ATOM   3089 1HH2 ARG A 195      49.630  80.910  67.720  1.00  0.00           H
ATOM   3090 2HH2 ARG A 195      50.280  79.370  67.220  1.00  0.00           H
ATOM   3091  C   ARG A 195      52.390  86.330  68.370  1.00  0.00           C
ATOM   3092  O   ARG A 195      51.220  86.310  67.990  1.00  0.00           O
ATOM   3093  N   VAL A 196      53.110  87.450  68.240  1.00  0.00           N
ATOM   3094  H   VAL A 196      54.080  87.300  68.510  1.00  0.00           H
ATOM   3095  CA  VAL A 196      52.760  88.700  67.610  1.00  0.00           C
ATOM   3096  HA  VAL A 196      51.710  88.730  67.310  1.00  0.00           H
ATOM   3097  CB  VAL A 196      52.870  89.840  68.620  1.00  0.00           C
ATOM   3098  HB  VAL A 196      52.390  90.740  68.240  1.00  0.00           H
ATOM   3099  CG1 VAL A 196      52.080  89.470  69.870  1.00  0.00           C
ATOM   3100 1HG1 VAL A 196      52.500  88.570  70.330  1.00  0.00           H
ATOM   3101 2HG1 VAL A 196      52.150  90.300  70.570  1.00  0.00           H
ATOM   3102 3HG1 VAL A 196      51.010  89.340  69.700  1.00  0.00           H
ATOM   3103  CG2 VAL A 196      54.300  90.110  69.080  1.00  0.00           C
ATOM   3104 1HG2 VAL A 196      54.670  89.280  69.690  1.00  0.00           H
ATOM   3105 2HG2 VAL A 196      54.920  90.210  68.190  1.00  0.00           H
ATOM   3106 3HG2 VAL A 196      54.330  91.010  69.680  1.00  0.00           H
ATOM   3107  C   VAL A 196      53.450  88.980  66.280  1.00  0.00           C
ATOM   3108  O   VAL A 196      53.720  90.100  65.840  1.00  0.00           O
ATOM   3109  N   GLN A 197      53.790  87.920  65.540  1.00  0.00           N
ATOM   3110  H   GLN A 197      53.510  87.000  65.860  1.00  0.00           H
ATOM   3111  CA  GLN A 197      54.750  87.920  64.460  1.00  0.00           C
ATOM   3112  HA  GLN A 197      55.650  88.350  64.900  1.00  0.00           H
ATOM   3113  CB  GLN A 197      55.180  86.490  64.180  1.00  0.00           C
ATOM   3114  HB1 GLN A 197      56.110  86.620  63.620  1.00  0.00           H
ATOM   3115  HB2 GLN A 197      54.420  86.050  63.540  1.00  0.00           H
ATOM   3116  CG  GLN A 197      55.340  85.540  65.360  1.00  0.00           C
ATOM   3117  HG1 GLN A 197      55.810  84.600  65.070  1.00  0.00           H
ATOM   3118  HG2 GLN A 197      54.330  85.370  65.740  1.00  0.00           H
ATOM   3119  CD  GLN A 197      56.270  86.180  66.390  1.00  0.00           C
ATOM   3120  OE1 GLN A 197      55.800  86.860  67.290  1.00  0.00           O
ATOM   3121  NE2 GLN A 197      57.590  86.010  66.290  1.00  0.00           N
ATOM   3122 1HE2 GLN A 197      57.930  85.370  65.590  1.00  0.00           H
ATOM   3123 2HE2 GLN A 197      58.170  86.320  67.060  1.00  0.00           H
ATOM   3124  C   GLN A 197      54.290  88.780  63.290  1.00  0.00           C
ATOM   3125  O   GLN A 197      55.160  89.440  62.730  1.00  0.00           O
ATOM   3126  N   SER A 198      52.990  88.970  63.050  1.00  0.00           N
ATOM   3127  H   SER A 198      52.310  88.510  63.640  1.00  0.00           H
ATOM   3128  CA  SER A 198      52.400  89.840  62.060  1.00  0.00           C
ATOM   3129  HA  SER A 198      52.840  89.680  61.070  1.00  0.00           H
ATOM   3130  CB  SER A 198      50.950  89.370  61.950  1.00  0.00           C
ATOM   3131  HB1 SER A 198      50.990  88.280  61.920  1.00  0.00           H
ATOM   3132  HB2 SER A 198      50.470  89.890  61.130  1.00  0.00           H
ATOM   3133  OG  SER A 198      50.200  89.690  63.100  1.00  0.00           O
ATOM   3134  HG  SER A 198      49.270  89.550  62.910  1.00  0.00           H
ATOM   3135  C   SER A 198      52.620  91.340  62.260  1.00  0.00           C
ATOM   3136  O   SER A 198      52.410  92.120  61.340  1.00  0.00           O
ATOM   3137  N   VAL A 199      52.870  91.760  63.500  1.00  0.00           N
ATOM   3138  H   VAL A 199      52.800  91.050  64.220  1.00  0.00           H
ATOM   3139  CA  VAL A 199      53.230  93.100  63.940  1.00  0.00           C
ATOM   3140  HA  VAL A 199      53.280  93.650  63.000  1.00  0.00           H
ATOM   3141  CB  VAL A 199      52.270  93.820  64.890  1.00  0.00           C
ATOM   3142  HB  VAL A 199      52.650  94.780  65.240  1.00  0.00           H
ATOM   3143  CG1 VAL A 199      51.070  94.220  64.030  1.00  0.00           C
ATOM   3144 1HG1 VAL A 199      50.640  95.120  64.470  1.00  0.00           H
ATOM   3145 2HG1 VAL A 199      51.360  94.660  63.080  1.00  0.00           H
ATOM   3146 3HG1 VAL A 199      50.500  93.330  63.750  1.00  0.00           H
ATOM   3147  CG2 VAL A 199      51.840  92.990  66.090  1.00  0.00           C
ATOM   3148 1HG2 VAL A 199      51.250  93.630  66.750  1.00  0.00           H
ATOM   3149 2HG2 VAL A 199      51.270  92.140  65.710  1.00  0.00           H
ATOM   3150 3HG2 VAL A 199      52.710  92.650  66.660  1.00  0.00           H
ATOM   3151  C   VAL A 199      54.640  93.280  64.480  1.00  0.00           C
ATOM   3152  O   VAL A 199      55.180  94.360  64.280  1.00  0.00           O
ATOM   3153  N   ALA A 200      55.310  92.240  64.980  1.00  0.00           N
ATOM   3154  H   ALA A 200      54.840  91.350  65.060  1.00  0.00           H
ATOM   3155  CA  ALA A 200      56.680  92.350  65.440  1.00  0.00           C
ATOM   3156  HA  ALA A 200      56.560  92.670  66.480  1.00  0.00           H
ATOM   3157  CB  ALA A 200      57.100  90.880  65.530  1.00  0.00           C
ATOM   3158  HB1 ALA A 200      58.070  90.770  66.020  1.00  0.00           H
ATOM   3159  HB2 ALA A 200      56.400  90.350  66.180  1.00  0.00           H
ATOM   3160  HB3 ALA A 200      57.180  90.480  64.520  1.00  0.00           H
ATOM   3161  C   ALA A 200      57.820  93.090  64.750  1.00  0.00           C
ATOM   3162  O   ALA A 200      58.690  93.570  65.470  1.00  0.00           O
ATOM   3163  N   VAL A 201      57.780  93.090  63.420  1.00  0.00           N
ATOM   3164  H   VAL A 201      57.120  92.460  62.980  1.00  0.00           H
ATOM   3165  CA  VAL A 201      58.790  93.700  62.580  1.00  0.00           C
ATOM   3166  HA  VAL A 201      59.420  94.370  63.170  1.00  0.00           H
ATOM   3167  CB  VAL A 201      59.760  92.630  62.080  1.00  0.00           C
ATOM   3168  HB  VAL A 201      60.470  93.140  61.430  1.00  0.00           H
ATOM   3169  CG1 VAL A 201      60.520  91.900  63.180  1.00  0.00           C
ATOM   3170 1HG1 VAL A 201      59.810  91.610  63.950  1.00  0.00           H
ATOM   3171 2HG1 VAL A 201      61.040  91.000  62.850  1.00  0.00           H
ATOM   3172 3HG1 VAL A 201      61.220  92.580  63.650  1.00  0.00           H
ATOM   3173  CG2 VAL A 201      59.040  91.560  61.250  1.00  0.00           C
ATOM   3174 1HG2 VAL A 201      59.740  90.880  60.750  1.00  0.00           H
ATOM   3175 2HG2 VAL A 201      58.410  90.970  61.910  1.00  0.00           H
ATOM   3176 3HG2 VAL A 201      58.260  92.020  60.650  1.00  0.00           H
ATOM   3177  C   VAL A 201      58.130  94.520  61.480  1.00  0.00           C
ATOM   3178  O   VAL A 201      58.740  95.480  61.010  1.00  0.00           O
ATOM   3179  N   ARG A 202      56.820  94.440  61.260  1.00  0.00           N
ATOM   3180  H   ARG A 202      56.410  93.610  61.660  1.00  0.00           H
ATOM   3181  CA  ARG A 202      56.110  95.370  60.400  1.00  0.00           C
ATOM   3182  HA  ARG A 202      56.820  95.720  59.650  1.00  0.00           H
ATOM   3183  CB  ARG A 202      54.940  94.700  59.690  1.00  0.00           C
ATOM   3184  HB1 ARG A 202      54.380  95.460  59.140  1.00  0.00           H
ATOM   3185  HB2 ARG A 202      54.230  94.240  60.380  1.00  0.00           H
ATOM   3186  CG  ARG A 202      55.250  93.590  58.680  1.00  0.00           C
ATOM   3187  HG1 ARG A 202      55.880  92.800  59.100  1.00  0.00           H
ATOM   3188  HG2 ARG A 202      55.790  94.120  57.900  1.00  0.00           H
ATOM   3189  CD  ARG A 202      53.980  93.030  58.060  1.00  0.00           C
ATOM   3190  HD1 ARG A 202      53.270  93.850  58.010  1.00  0.00           H
ATOM   3191  HD2 ARG A 202      53.560  92.310  58.760  1.00  0.00           H
ATOM   3192  NE  ARG A 202      54.160  92.410  56.740  1.00  0.00           N
ATOM   3193  HE  ARG A 202      55.040  92.640  56.300  1.00  0.00           H
ATOM   3194  CZ  ARG A 202      53.320  91.510  56.220  1.00  0.00           C
ATOM   3195  NH1 ARG A 202      52.200  91.150  56.860  1.00  0.00           N
ATOM   3196 1HH1 ARG A 202      51.950  91.630  57.720  1.00  0.00           H
ATOM   3197 2HH1 ARG A 202      51.550  90.420  56.600  1.00  0.00           H
ATOM   3198  NH2 ARG A 202      53.720  90.950  55.070  1.00  0.00           N
ATOM   3199 1HH2 ARG A 202      54.630  91.210  54.720  1.00  0.00           H
ATOM   3200 2HH2 ARG A 202      53.200  90.200  54.630  1.00  0.00           H
ATOM   3201  C   ARG A 202      55.530  96.590  61.090  1.00  0.00           C
ATOM   3202  O   ARG A 202      55.460  97.590  60.380  1.00  0.00           O
ATOM   3203  N   LEU A 203      55.280  96.690  62.400  1.00  0.00           N
ATOM   3204  H   LEU A 203      55.370  95.850  62.960  1.00  0.00           H
ATOM   3205  CA  LEU A 203      54.970  97.950  63.040  1.00  0.00           C
ATOM   3206  HA  LEU A 203      54.090  98.310  62.500  1.00  0.00           H
ATOM   3207  CB  LEU A 203      54.650  97.690  64.500  1.00  0.00           C
ATOM   3208  HB1 LEU A 203      55.510  97.260  65.020  1.00  0.00           H
ATOM   3209  HB2 LEU A 203      53.870  96.930  64.560  1.00  0.00           H
ATOM   3210  CG  LEU A 203      54.170  98.870  65.340  1.00  0.00           C
ATOM   3211  HG  LEU A 203      55.040  99.520  65.440  1.00  0.00           H
ATOM   3212  CD1 LEU A 203      53.050  99.680  64.700  1.00  0.00           C
ATOM   3213 1HD1 LEU A 203      52.240  99.030  64.370  1.00  0.00           H
ATOM   3214 2HD1 LEU A 203      52.690 100.480  65.350  1.00  0.00           H
ATOM   3215 3HD1 LEU A 203      53.430 100.080  63.760  1.00  0.00           H
ATOM   3216  CD2 LEU A 203      53.720  98.270  66.670  1.00  0.00           C
ATOM   3217 1HD2 LEU A 203      54.450  97.550  67.040  1.00  0.00           H
ATOM   3218 2HD2 LEU A 203      53.570  99.060  67.400  1.00  0.00           H
ATOM   3219 3HD2 LEU A 203      52.710  97.860  66.630  1.00  0.00           H
ATOM   3220  C   LEU A 203      55.960  99.110  62.930  1.00  0.00           C
ATOM   3221  O   LEU A 203      55.620 100.280  62.760  1.00  0.00           O
ATOM   3222  N   VAL A 204      57.210  98.660  62.990  1.00  0.00           N
ATOM   3223  H   VAL A 204      57.300  97.650  63.050  1.00  0.00           H
ATOM   3224  CA  VAL A 204      58.360  99.530  62.850  1.00  0.00           C
ATOM   3225  HA  VAL A 204      58.060 100.320  63.540  1.00  0.00           H
ATOM   3226  CB  VAL A 204      59.630  98.920  63.410  1.00  0.00           C
ATOM   3227  HB  VAL A 204      60.480  99.520  63.080  1.00  0.00           H
ATOM   3228  CG1 VAL A 204      59.570  98.900  64.940  1.00  0.00           C
ATOM   3229 1HG1 VAL A 204      60.530  98.650  65.390  1.00  0.00           H
ATOM   3230 2HG1 VAL A 204      59.290  99.880  65.340  1.00  0.00           H
ATOM   3231 3HG1 VAL A 204      58.750  98.270  65.280  1.00  0.00           H
ATOM   3232  CG2 VAL A 204      59.820  97.470  62.950  1.00  0.00           C
ATOM   3233 1HG2 VAL A 204      59.820  97.390  61.860  1.00  0.00           H
ATOM   3234 2HG2 VAL A 204      60.770  97.200  63.410  1.00  0.00           H
ATOM   3235 3HG2 VAL A 204      59.050  96.810  63.340  1.00  0.00           H
ATOM   3236  C   VAL A 204      58.550 100.110  61.450  1.00  0.00           C
ATOM   3237  O   VAL A 204      58.950 101.270  61.350  1.00  0.00           O
ATOM   3238  N   VAL A 205      57.940  99.510  60.430  1.00  0.00           N
ATOM   3239  H   VAL A 205      57.530  98.600  60.570  1.00  0.00           H
ATOM   3240  CA  VAL A 205      57.900 100.160  59.140  1.00  0.00           C
ATOM   3241  HA  VAL A 205      58.830 100.680  58.920  1.00  0.00           H
ATOM   3242  CB  VAL A 205      57.770  99.210  57.950  1.00  0.00           C
ATOM   3243  HB  VAL A 205      56.970  98.480  58.120  1.00  0.00           H
ATOM   3244  CG1 VAL A 205      57.620  99.880  56.590  1.00  0.00           C
ATOM   3245 1HG1 VAL A 205      56.550 100.110  56.560  1.00  0.00           H
ATOM   3246 2HG1 VAL A 205      58.310 100.730  56.530  1.00  0.00           H
ATOM   3247 3HG1 VAL A 205      57.830  99.200  55.770  1.00  0.00           H
ATOM   3248  CG2 VAL A 205      59.100  98.460  57.950  1.00  0.00           C
ATOM   3249 1HG2 VAL A 205      59.840  99.130  57.520  1.00  0.00           H
ATOM   3250 2HG2 VAL A 205      59.380  98.030  58.910  1.00  0.00           H
ATOM   3251 3HG2 VAL A 205      59.040  97.630  57.250  1.00  0.00           H
ATOM   3252  C   VAL A 205      56.900 101.300  58.950  1.00  0.00           C
ATOM   3253  O   VAL A 205      57.250 102.330  58.390  1.00  0.00           O
ATOM   3254  N   GLU A 206      55.760 101.220  59.630  1.00  0.00           N
ATOM   3255  H   GLU A 206      55.540 100.390  60.170  1.00  0.00           H
ATOM   3256  CA  GLU A 206      54.760 102.260  59.800  1.00  0.00           C
ATOM   3257  HA  GLU A 206      54.420 102.550  58.800  1.00  0.00           H
ATOM   3258  CB  GLU A 206      53.520 101.650  60.440  1.00  0.00           C
ATOM   3259  HB1 GLU A 206      53.360 101.940  61.480  1.00  0.00           H
ATOM   3260  HB2 GLU A 206      53.600 100.560  60.490  1.00  0.00           H
ATOM   3261  CG  GLU A 206      52.200 102.020  59.770  1.00  0.00           C
ATOM   3262  HG1 GLU A 206      52.200 101.620  58.760  1.00  0.00           H
ATOM   3263  HG2 GLU A 206      52.110 103.110  59.810  1.00  0.00           H
ATOM   3264  CD  GLU A 206      51.140 101.310  60.590  1.00  0.00           C
ATOM   3265  OE1 GLU A 206      50.480 101.950  61.450  1.00  0.00           O
ATOM   3266  OE2 GLU A 206      50.890 100.110  60.370  1.00  0.00           O
ATOM   3267  C   GLU A 206      55.260 103.550  60.440  1.00  0.00           C
ATOM   3268  O   GLU A 206      54.710 104.560  60.020  1.00  0.00           O
ATOM   3269  N   ARG A 207      56.280 103.470  61.300  1.00  0.00           N
ATOM   3270  H   ARG A 207      56.540 102.500  61.440  1.00  0.00           H
ATOM   3271  CA  ARG A 207      57.050 104.560  61.870  1.00  0.00           C
ATOM   3272  HA  ARG A 207      56.280 105.330  61.970  1.00  0.00           H
ATOM   3273  CB  ARG A 207      57.530 104.310  63.300  1.00  0.00           C
ATOM   3274  HB1 ARG A 207      58.160 103.430  63.360  1.00  0.00           H
ATOM   3275  HB2 ARG A 207      56.650 104.120  63.910  1.00  0.00           H
ATOM   3276  CG  ARG A 207      58.350 105.460  63.890  1.00  0.00           C
ATOM   3277  HG1 ARG A 207      59.250 105.660  63.310  1.00  0.00           H
ATOM   3278  HG2 ARG A 207      58.710 105.240  64.890  1.00  0.00           H
ATOM   3279  CD  ARG A 207      57.580 106.770  63.990  1.00  0.00           C
ATOM   3280  HD1 ARG A 207      56.670 106.500  64.530  1.00  0.00           H
ATOM   3281  HD2 ARG A 207      57.290 107.000  62.960  1.00  0.00           H
ATOM   3282  NE  ARG A 207      58.360 107.820  64.640  1.00  0.00           N
ATOM   3283  HE  ARG A 207      59.100 107.600  65.290  1.00  0.00           H
ATOM   3284  CZ  ARG A 207      58.120 109.140  64.610  1.00  0.00           C
ATOM   3285  NH1 ARG A 207      57.310 109.690  63.700  1.00  0.00           N
ATOM   3286 1HH1 ARG A 207      56.710 109.100  63.150  1.00  0.00           H
ATOM   3287 2HH1 ARG A 207      57.120 110.680  63.700  1.00  0.00           H
ATOM   3288  NH2 ARG A 207      58.620 110.030  65.480  1.00  0.00           N
ATOM   3289 1HH2 ARG A 207      59.270 109.710  66.190  1.00  0.00           H
ATOM   3290 2HH2 ARG A 207      58.420 111.020  65.390  1.00  0.00           H
ATOM   3291  C   ARG A 207      58.210 105.000  60.990  1.00  0.00           C
ATOM   3292  O   ARG A 207      58.480 106.190  61.030  1.00  0.00           O
ATOM   3293  N   GLU A 208      58.880 104.110  60.250  1.00  0.00           N
ATOM   3294  H   GLU A 208      58.710 103.150  60.500  1.00  0.00           H
ATOM   3295  CA  GLU A 208      60.090 104.340  59.490  1.00  0.00           C
ATOM   3296  HA  GLU A 208      60.960 104.750  59.990  1.00  0.00           H
ATOM   3297  CB  GLU A 208      60.520 103.010  58.890  1.00  0.00           C
ATOM   3298  HB1 GLU A 208      59.760 102.500  58.300  1.00  0.00           H
ATOM   3299  HB2 GLU A 208      60.860 102.340  59.690  1.00  0.00           H
ATOM   3300  CG  GLU A 208      61.770 103.140  58.020  1.00  0.00           C
ATOM   3301  HG1 GLU A 208      62.500 103.730  58.570  1.00  0.00           H
ATOM   3302  HG2 GLU A 208      61.580 103.740  57.130  1.00  0.00           H
ATOM   3303  CD  GLU A 208      62.440 101.810  57.690  1.00  0.00           C
ATOM   3304  OE1 GLU A 208      63.590 101.580  58.120  1.00  0.00           O
ATOM   3305  OE2 GLU A 208      61.750 100.970  57.080  1.00  0.00           O
ATOM   3306  C   GLU A 208      59.790 105.270  58.320  1.00  0.00           C
ATOM   3307  O   GLU A 208      60.660 106.060  57.960  1.00  0.00           O
ATOM   3308  N   ARG A 209      58.600 105.220  57.720  1.00  0.00           N
ATOM   3309  H   ARG A 209      58.040 104.400  57.870  1.00  0.00           H
ATOM   3310  CA  ARG A 209      58.190 106.220  56.750  1.00  0.00           C
ATOM   3311  HA  ARG A 209      58.790 106.190  55.850  1.00  0.00           H
ATOM   3312  CB  ARG A 209      56.800 105.800  56.280  1.00  0.00           C
ATOM   3313  HB1 ARG A 209      56.870 104.720  56.120  1.00  0.00           H
ATOM   3314  HB2 ARG A 209      56.640 106.310  55.330  1.00  0.00           H
ATOM   3315  CG  ARG A 209      55.670 106.210  57.220  1.00  0.00           C
ATOM   3316  HG1 ARG A 209      55.640 107.290  57.120  1.00  0.00           H
ATOM   3317  HG2 ARG A 209      55.970 105.910  58.230  1.00  0.00           H
ATOM   3318  CD  ARG A 209      54.260 105.710  56.920  1.00  0.00           C
ATOM   3319  HD1 ARG A 209      54.260 104.620  57.030  1.00  0.00           H
ATOM   3320  HD2 ARG A 209      53.900 106.010  55.940  1.00  0.00           H
ATOM   3321  NE  ARG A 209      53.390 106.160  58.000  1.00  0.00           N
ATOM   3322  HE  ARG A 209      53.500 105.660  58.870  1.00  0.00           H
ATOM   3323  CZ  ARG A 209      52.500 107.160  58.020  1.00  0.00           C
ATOM   3324  NH1 ARG A 209      52.380 108.020  56.990  1.00  0.00           N
ATOM   3325 1HH1 ARG A 209      52.890 107.930  56.120  1.00  0.00           H
ATOM   3326 2HH1 ARG A 209      51.520 108.550  56.910  1.00  0.00           H
ATOM   3327  NH2 ARG A 209      51.880 107.450  59.170  1.00  0.00           N
ATOM   3328 1HH2 ARG A 209      51.950 106.820  59.950  1.00  0.00           H
ATOM   3329 2HH2 ARG A 209      51.280 108.260  59.060  1.00  0.00           H
ATOM   3330  C   ARG A 209      58.230 107.650  57.280  1.00  0.00           C
ATOM   3331  O   ARG A 209      58.150 108.550  56.440  1.00  0.00           O
ATOM   3332  N   GLU A 210      58.360 107.870  58.590  1.00  0.00           N
ATOM   3333  H   GLU A 210      58.330 107.120  59.270  1.00  0.00           H
ATOM   3334  CA  GLU A 210      58.330 109.200  59.150  1.00  0.00           C
ATOM   3335  HA  GLU A 210      58.080 109.810  58.280  1.00  0.00           H
ATOM   3336  CB  GLU A 210      57.320 109.380  60.280  1.00  0.00           C
ATOM   3337  HB1 GLU A 210      57.220 110.410  60.610  1.00  0.00           H
ATOM   3338  HB2 GLU A 210      57.710 108.780  61.110  1.00  0.00           H
ATOM   3339  CG  GLU A 210      55.940 108.810  60.000  1.00  0.00           C
ATOM   3340  HG1 GLU A 210      56.090 107.780  59.670  1.00  0.00           H
ATOM   3341  HG2 GLU A 210      55.530 109.310  59.120  1.00  0.00           H
ATOM   3342  CD  GLU A 210      55.020 108.990  61.200  1.00  0.00           C
ATOM   3343  OE1 GLU A 210      55.200 108.400  62.280  1.00  0.00           O
ATOM   3344  OE2 GLU A 210      54.070 109.800  61.110  1.00  0.00           O
ATOM   3345  C   GLU A 210      59.750 109.610  59.530  1.00  0.00           C
ATOM   3346  O   GLU A 210      60.050 110.800  59.530  1.00  0.00           O
ATOM   3347  N   ILE A 211      60.710 108.680  59.620  1.00  0.00           N
ATOM   3348  H   ILE A 211      60.440 107.740  59.340  1.00  0.00           H
ATOM   3349  CA  ILE A 211      62.010 108.960  60.180  1.00  0.00           C
ATOM   3350  HA  ILE A 211      62.080 110.030  60.370  1.00  0.00           H
ATOM   3351  CB  ILE A 211      62.230 108.310  61.550  1.00  0.00           C
ATOM   3352  HB  ILE A 211      63.110 108.790  61.970  1.00  0.00           H
ATOM   3353  CG2 ILE A 211      61.090 108.650  62.510  1.00  0.00           C
ATOM   3354 1HG2 ILE A 211      61.400 108.340  63.510  1.00  0.00           H
ATOM   3355 2HG2 ILE A 211      60.940 109.720  62.630  1.00  0.00           H
ATOM   3356 3HG2 ILE A 211      60.180 108.060  62.400  1.00  0.00           H
ATOM   3357  CG1 ILE A 211      62.420 106.800  61.430  1.00  0.00           C
ATOM   3358 1HG1 ILE A 211      63.390 106.670  60.940  1.00  0.00           H
ATOM   3359 2HG1 ILE A 211      61.630 106.490  60.750  1.00  0.00           H
ATOM   3360  CD  ILE A 211      62.420 105.980  62.720  1.00  0.00           C
ATOM   3361  HD1 ILE A 211      63.130 106.490  63.380  1.00  0.00           H
ATOM   3362  HD2 ILE A 211      61.440 105.850  63.190  1.00  0.00           H
ATOM   3363  HD3 ILE A 211      62.690 104.970  62.420  1.00  0.00           H
ATOM   3364  C   ILE A 211      63.170 108.720  59.220  1.00  0.00           C
ATOM   3365  O   ILE A 211      64.260 109.170  59.550  1.00  0.00           O
ATOM   3366  N   LYS A 212      62.940 107.930  58.170  1.00  0.00           N
ATOM   3367  H   LYS A 212      62.050 107.450  58.120  1.00  0.00           H
ATOM   3368  CA  LYS A 212      64.040 107.430  57.380  1.00  0.00           C
ATOM   3369  HA  LYS A 212      64.820 107.040  58.030  1.00  0.00           H
ATOM   3370  CB  LYS A 212      63.590 106.270  56.480  1.00  0.00           C
ATOM   3371  HB1 LYS A 212      63.090 105.490  57.050  1.00  0.00           H
ATOM   3372  HB2 LYS A 212      64.560 105.870  56.170  1.00  0.00           H
ATOM   3373  CG  LYS A 212      62.750 106.530  55.240  1.00  0.00           C
ATOM   3374  HG1 LYS A 212      63.350 107.030  54.480  1.00  0.00           H
ATOM   3375  HG2 LYS A 212      61.910 107.180  55.490  1.00  0.00           H
ATOM   3376  CD  LYS A 212      62.350 105.240  54.530  1.00  0.00           C
ATOM   3377  HD1 LYS A 212      61.560 104.770  55.120  1.00  0.00           H
ATOM   3378  HD2 LYS A 212      63.150 104.510  54.430  1.00  0.00           H
ATOM   3379  CE  LYS A 212      61.620 105.450  53.210  1.00  0.00           C
ATOM   3380  HE1 LYS A 212      61.660 104.490  52.680  1.00  0.00           H
ATOM   3381  HE2 LYS A 212      62.350 105.990  52.600  1.00  0.00           H
ATOM   3382  NZ  LYS A 212      60.260 105.990  53.110  1.00  0.00           N
ATOM   3383  HZ1 LYS A 212      59.570 105.440  53.600  1.00  0.00           H
ATOM   3384  HZ2 LYS A 212      60.170 106.930  53.480  1.00  0.00           H
ATOM   3385  HZ3 LYS A 212      59.890 106.080  52.170  1.00  0.00           H
ATOM   3386  C   LYS A 212      64.740 108.500  56.560  1.00  0.00           C
ATOM   3387  O   LYS A 212      65.930 108.360  56.290  1.00  0.00           O
ATOM   3388  N   ALA A 213      64.080 109.600  56.180  1.00  0.00           N
ATOM   3389  H   ALA A 213      63.100 109.650  56.410  1.00  0.00           H
ATOM   3390  CA  ALA A 213      64.600 110.740  55.450  1.00  0.00           C
ATOM   3391  HA  ALA A 213      65.290 110.390  54.690  1.00  0.00           H
ATOM   3392  CB  ALA A 213      63.440 111.420  54.730  1.00  0.00           C
ATOM   3393  HB1 ALA A 213      62.650 111.790  55.390  1.00  0.00           H
ATOM   3394  HB2 ALA A 213      63.680 112.170  53.980  1.00  0.00           H
ATOM   3395  HB3 ALA A 213      63.100 110.620  54.090  1.00  0.00           H
ATOM   3396  C   ALA A 213      65.450 111.750  56.200  1.00  0.00           C
ATOM   3397  O   ALA A 213      65.900 112.760  55.670  1.00  0.00           O
ATOM   3398  N   PHE A 214      65.690 111.520  57.490  1.00  0.00           N
ATOM   3399  H   PHE A 214      65.140 110.820  57.970  1.00  0.00           H
ATOM   3400  CA  PHE A 214      66.480 112.340  58.400  1.00  0.00           C
ATOM   3401  HA  PHE A 214      66.130 113.370  58.320  1.00  0.00           H
ATOM   3402  CB  PHE A 214      66.290 111.940  59.860  1.00  0.00           C
ATOM   3403  HB1 PHE A 214      66.610 110.900  59.970  1.00  0.00           H
ATOM   3404  HB2 PHE A 214      65.230 112.140  60.040  1.00  0.00           H
ATOM   3405  CG  PHE A 214      67.120 112.740  60.820  1.00  0.00           C
ATOM   3406  CD1 PHE A 214      66.830 114.090  61.100  1.00  0.00           C
ATOM   3407  HD1 PHE A 214      66.000 114.510  60.550  1.00  0.00           H
ATOM   3408  CE1 PHE A 214      67.490 114.850  62.070  1.00  0.00           C
ATOM   3409  HE1 PHE A 214      67.200 115.870  62.260  1.00  0.00           H
ATOM   3410  CZ  PHE A 214      68.630 114.270  62.640  1.00  0.00           C
ATOM   3411  HZ  PHE A 214      69.330 114.820  63.240  1.00  0.00           H
ATOM   3412  CE2 PHE A 214      69.030 112.960  62.360  1.00  0.00           C
ATOM   3413  HE2 PHE A 214      69.990 112.600  62.690  1.00  0.00           H
ATOM   3414  CD2 PHE A 214      68.220 112.200  61.500  1.00  0.00           C
ATOM   3415  HD2 PHE A 214      68.450 111.150  61.340  1.00  0.00           H
ATOM   3416  C   PHE A 214      67.940 112.370  57.980  1.00  0.00           C
ATOM   3417  O   PHE A 214      68.560 111.330  57.770  1.00  0.00           O
ATOM   3418  N   VAL A 215      68.450 113.570  57.700  1.00  0.00           N
ATOM   3419  H   VAL A 215      67.870 114.380  57.850  1.00  0.00           H
ATOM   3420  CA  VAL A 215      69.860 113.760  57.420  1.00  0.00           C
ATOM   3421  HA  VAL A 215      70.370 112.800  57.310  1.00  0.00           H
ATOM   3422  CB  VAL A 215      70.110 114.560  56.150  1.00  0.00           C
ATOM   3423  HB  VAL A 215      70.180 115.620  56.390  1.00  0.00           H
ATOM   3424  CG1 VAL A 215      71.490 114.250  55.570  1.00  0.00           C
ATOM   3425 1HG1 VAL A 215      71.470 113.290  55.050  1.00  0.00           H
ATOM   3426 2HG1 VAL A 215      71.760 115.080  54.910  1.00  0.00           H
ATOM   3427 3HG1 VAL A 215      72.220 114.280  56.380  1.00  0.00           H
ATOM   3428  CG2 VAL A 215      69.080 114.410  55.030  1.00  0.00           C
ATOM   3429 1HG2 VAL A 215      68.080 114.670  55.350  1.00  0.00           H
ATOM   3430 2HG2 VAL A 215      69.360 114.900  54.100  1.00  0.00           H
ATOM   3431 3HG2 VAL A 215      69.060 113.340  54.790  1.00  0.00           H
ATOM   3432  C   VAL A 215      70.460 114.490  58.610  1.00  0.00           C
ATOM   3433  O   VAL A 215      69.790 115.420  59.050  1.00  0.00           O
ATOM   3434  N   PRO A 216      71.650 114.230  59.160  1.00  0.00           N
ATOM   3435  CD  PRO A 216      72.380 112.990  59.010  1.00  0.00           C
ATOM   3436  HD1 PRO A 216      73.190 113.220  58.310  1.00  0.00           H
ATOM   3437  HD2 PRO A 216      71.880 112.060  58.730  1.00  0.00           H
ATOM   3438  CG  PRO A 216      73.000 112.760  60.380  1.00  0.00           C
ATOM   3439  HG1 PRO A 216      73.800 112.030  60.360  1.00  0.00           H
ATOM   3440  HG2 PRO A 216      72.210 112.400  61.040  1.00  0.00           H
ATOM   3441  CB  PRO A 216      73.360 114.170  60.860  1.00  0.00           C
ATOM   3442  HB1 PRO A 216      74.280 114.630  60.480  1.00  0.00           H
ATOM   3443  HB2 PRO A 216      73.370 114.110  61.940  1.00  0.00           H
ATOM   3444  CA  PRO A 216      72.210 114.970  60.270  1.00  0.00           C
ATOM   3445  HA  PRO A 216      71.390 114.970  60.990  1.00  0.00           H
ATOM   3446  C   PRO A 216      72.730 116.370  59.950  1.00  0.00           C
ATOM   3447  O   PRO A 216      73.150 116.560  58.810  1.00  0.00           O
ATOM   3448  N   GLU A 217      72.790 117.320  60.880  1.00  0.00           N
ATOM   3449  H   GLU A 217      72.240 117.100  61.700  1.00  0.00           H
ATOM   3450  CA  GLU A 217      73.720 118.440  60.900  1.00  0.00           C
ATOM   3451  HA  GLU A 217      73.830 118.830  59.880  1.00  0.00           H
ATOM   3452  CB  GLU A 217      73.100 119.650  61.590  1.00  0.00           C
ATOM   3453  HB1 GLU A 217      72.770 119.360  62.590  1.00  0.00           H
ATOM   3454  HB2 GLU A 217      72.270 119.940  60.950  1.00  0.00           H
ATOM   3455  CG  GLU A 217      74.150 120.750  61.760  1.00  0.00           C
ATOM   3456  HG1 GLU A 217      75.160 120.360  61.830  1.00  0.00           H
ATOM   3457  HG2 GLU A 217      74.020 121.280  62.700  1.00  0.00           H
ATOM   3458  CD  GLU A 217      74.060 121.770  60.630  1.00  0.00           C
ATOM   3459  OE1 GLU A 217      75.140 122.050  60.060  1.00  0.00           O
ATOM   3460  OE2 GLU A 217      72.970 122.290  60.290  1.00  0.00           O
ATOM   3461  C   GLU A 217      75.070 117.920  61.370  1.00  0.00           C
ATOM   3462  O   GLU A 217      75.050 117.440  62.500  1.00  0.00           O
ATOM   3463  N   GLU A 218      76.150 117.950  60.590  1.00  0.00           N
ATOM   3464  H   GLU A 218      76.130 118.420  59.700  1.00  0.00           H
ATOM   3465  CA  GLU A 218      77.410 117.350  60.970  1.00  0.00           C
ATOM   3466  HA  GLU A 218      77.160 116.590  61.710  1.00  0.00           H
ATOM   3467  CB  GLU A 218      78.020 116.650  59.760  1.00  0.00           C
ATOM   3468  HB1 GLU A 218      78.870 116.080  60.130  1.00  0.00           H
ATOM   3469  HB2 GLU A 218      78.340 117.460  59.100  1.00  0.00           H
ATOM   3470  CG  GLU A 218      77.120 115.670  59.030  1.00  0.00           C
ATOM   3471  HG1 GLU A 218      76.290 116.240  58.610  1.00  0.00           H
ATOM   3472  HG2 GLU A 218      76.810 114.930  59.770  1.00  0.00           H
ATOM   3473  CD  GLU A 218      77.900 114.900  57.970  1.00  0.00           C
ATOM   3474  OE1 GLU A 218      77.700 115.120  56.760  1.00  0.00           O
ATOM   3475  OE2 GLU A 218      78.720 114.070  58.410  1.00  0.00           O
ATOM   3476  C   GLU A 218      78.450 118.290  61.570  1.00  0.00           C
ATOM   3477  O   GLU A 218      78.630 119.420  61.120  1.00  0.00           O
ATOM   3478  N   PHE A 219      79.350 117.670  62.340  1.00  0.00           N
ATOM   3479  H   PHE A 219      79.000 116.950  62.960  1.00  0.00           H
ATOM   3480  CA  PHE A 219      80.610 118.200  62.830  1.00  0.00           C
ATOM   3481  HA  PHE A 219      80.860 118.960  62.100  1.00  0.00           H
ATOM   3482  CB  PHE A 219      80.400 118.810  64.210  1.00  0.00           C
ATOM   3483  HB1 PHE A 219      79.930 118.030  64.820  1.00  0.00           H
ATOM   3484  HB2 PHE A 219      79.600 119.550  64.130  1.00  0.00           H
ATOM   3485  CG  PHE A 219      81.540 119.570  64.850  1.00  0.00           C
ATOM   3486  CD1 PHE A 219      81.910 120.770  64.240  1.00  0.00           C
ATOM   3487  HD1 PHE A 219      81.340 121.160  63.420  1.00  0.00           H
ATOM   3488  CE1 PHE A 219      83.020 121.500  64.680  1.00  0.00           C
ATOM   3489  HE1 PHE A 219      83.260 122.430  64.180  1.00  0.00           H
ATOM   3490  CZ  PHE A 219      83.720 120.990  65.780  1.00  0.00           C
ATOM   3491  HZ  PHE A 219      84.590 121.570  66.080  1.00  0.00           H
ATOM   3492  CE2 PHE A 219      83.310 119.840  66.460  1.00  0.00           C
ATOM   3493  HE2 PHE A 219      83.910 119.430  67.260  1.00  0.00           H
ATOM   3494  CD2 PHE A 219      82.210 119.110  65.990  1.00  0.00           C
ATOM   3495  HD2 PHE A 219      81.960 118.160  66.450  1.00  0.00           H
ATOM   3496  C   PHE A 219      81.660 117.100  62.970  1.00  0.00           C
ATOM   3497  O   PHE A 219      81.310 115.930  62.940  1.00  0.00           O
ATOM   3498  N   TRP A 220      82.900 117.580  63.080  1.00  0.00           N
ATOM   3499  H   TRP A 220      83.020 118.540  63.380  1.00  0.00           H
ATOM   3500  CA  TRP A 220      84.030 116.680  63.060  1.00  0.00           C
ATOM   3501  HA  TRP A 220      83.620 115.700  63.280  1.00  0.00           H
ATOM   3502  CB  TRP A 220      84.660 116.600  61.670  1.00  0.00           C
ATOM   3503  HB1 TRP A 220      85.210 115.670  61.750  1.00  0.00           H
ATOM   3504  HB2 TRP A 220      85.400 117.390  61.500  1.00  0.00           H
ATOM   3505  CG  TRP A 220      83.660 116.510  60.560  1.00  0.00           C
ATOM   3506  CD1 TRP A 220      83.320 115.350  59.950  1.00  0.00           C
ATOM   3507  HD1 TRP A 220      83.760 114.380  60.130  1.00  0.00           H
ATOM   3508  NE1 TRP A 220      82.360 115.630  59.000  1.00  0.00           N
ATOM   3509  HE1 TRP A 220      81.900 114.910  58.460  1.00  0.00           H
ATOM   3510  CE2 TRP A 220      82.100 116.990  58.930  1.00  0.00           C
ATOM   3511  CZ2 TRP A 220      81.230 117.770  58.160  1.00  0.00           C
ATOM   3512  HZ2 TRP A 220      80.580 117.250  57.460  1.00  0.00           H
ATOM   3513  CH2 TRP A 220      81.230 119.160  58.320  1.00  0.00           C
ATOM   3514  HH2 TRP A 220      80.590 119.710  57.650  1.00  0.00           H
ATOM   3515  CZ3 TRP A 220      82.070 119.790  59.240  1.00  0.00           C
ATOM   3516  HZ3 TRP A 220      82.130 120.860  59.380  1.00  0.00           H
ATOM   3517  CE3 TRP A 220      82.890 118.990  60.050  1.00  0.00           C
ATOM   3518  HE3 TRP A 220      83.570 119.500  60.700  1.00  0.00           H
ATOM   3519  CD2 TRP A 220      82.890 117.580  59.940  1.00  0.00           C
ATOM   3520  C   TRP A 220      85.030 117.070  64.140  1.00  0.00           C
ATOM   3521  O   TRP A 220      85.350 118.240  64.350  1.00  0.00           O
ATOM   3522  N   GLU A 221      85.760 116.030  64.540  1.00  0.00           N
ATOM   3523  H   GLU A 221      85.240 115.180  64.350  1.00  0.00           H
ATOM   3524  CA  GLU A 221      86.630 116.060  65.690  1.00  0.00           C
ATOM   3525  HA  GLU A 221      87.090 117.030  65.860  1.00  0.00           H
ATOM   3526  CB  GLU A 221      85.730 115.580  66.820  1.00  0.00           C
ATOM   3527  HB1 GLU A 221      86.380 115.120  67.560  1.00  0.00           H
ATOM   3528  HB2 GLU A 221      85.080 114.750  66.530  1.00  0.00           H
ATOM   3529  CG  GLU A 221      84.890 116.630  67.550  1.00  0.00           C
ATOM   3530  HG1 GLU A 221      83.950 116.790  67.010  1.00  0.00           H
ATOM   3531  HG2 GLU A 221      85.420 117.570  67.600  1.00  0.00           H
ATOM   3532  CD  GLU A 221      84.490 116.060  68.900  1.00  0.00           C
ATOM   3533  OE1 GLU A 221      83.290 115.770  69.020  1.00  0.00           O
ATOM   3534  OE2 GLU A 221      85.290 115.960  69.860  1.00  0.00           O
ATOM   3535  C   GLU A 221      87.820 115.100  65.620  1.00  0.00           C
ATOM   3536  O   GLU A 221      87.970 114.290  64.720  1.00  0.00           O
ATOM   3537  N   VAL A 222      88.700 115.000  66.630  1.00  0.00           N
ATOM   3538  H   VAL A 222      88.450 115.540  67.440  1.00  0.00           H
ATOM   3539  CA  VAL A 222      89.860 114.140  66.680  1.00  0.00           C
ATOM   3540  HA  VAL A 222      89.750 113.240  66.080  1.00  0.00           H
ATOM   3541  CB  VAL A 222      91.100 114.880  66.190  1.00  0.00           C
ATOM   3542  HB  VAL A 222      91.350 115.740  66.810  1.00  0.00           H
ATOM   3543  CG1 VAL A 222      92.280 113.920  66.320  1.00  0.00           C
ATOM   3544 1HG1 VAL A 222      92.190 113.210  65.500  1.00  0.00           H
ATOM   3545 2HG1 VAL A 222      93.190 114.490  66.130  1.00  0.00           H
ATOM   3546 3HG1 VAL A 222      92.360 113.370  67.250  1.00  0.00           H
ATOM   3547  CG2 VAL A 222      91.020 115.350  64.740  1.00  0.00           C
ATOM   3548 1HG2 VAL A 222      91.840 115.990  64.420  1.00  0.00           H
ATOM   3549 2HG2 VAL A 222      91.220 114.480  64.110  1.00  0.00           H
ATOM   3550 3HG2 VAL A 222      90.080 115.760  64.380  1.00  0.00           H
ATOM   3551  C   VAL A 222      89.940 113.800  68.160  1.00  0.00           C
ATOM   3552  O   VAL A 222      89.630 114.620  69.010  1.00  0.00           O
ATOM   3553  N   ASP A 223      90.300 112.550  68.460  1.00  0.00           N
ATOM   3554  H   ASP A 223      90.330 111.910  67.680  1.00  0.00           H
ATOM   3555  CA  ASP A 223      90.220 112.000  69.800  1.00  0.00           C
ATOM   3556  HA  ASP A 223      90.080 112.770  70.550  1.00  0.00           H
ATOM   3557  CB  ASP A 223      89.050 111.010  69.840  1.00  0.00           C
ATOM   3558  HB1 ASP A 223      89.310 110.150  69.230  1.00  0.00           H
ATOM   3559  HB2 ASP A 223      88.170 111.390  69.310  1.00  0.00           H
ATOM   3560  CG  ASP A 223      88.790 110.460  71.230  1.00  0.00           C
ATOM   3561  OD1 ASP A 223      89.720 110.280  72.050  1.00  0.00           O
ATOM   3562  OD2 ASP A 223      87.670 109.960  71.490  1.00  0.00           O
ATOM   3563  C   ASP A 223      91.540 111.250  69.890  1.00  0.00           C
ATOM   3564  O   ASP A 223      91.930 110.640  68.900  1.00  0.00           O
ATOM   3565  N   ALA A 224      92.230 111.230  71.040  1.00  0.00           N
ATOM   3566  H   ALA A 224      91.940 111.760  71.850  1.00  0.00           H
ATOM   3567  CA  ALA A 224      93.570 110.690  71.130  1.00  0.00           C
ATOM   3568  HA  ALA A 224      93.640 109.760  70.570  1.00  0.00           H
ATOM   3569  CB  ALA A 224      94.510 111.750  70.540  1.00  0.00           C
ATOM   3570  HB1 ALA A 224      95.520 111.360  70.650  1.00  0.00           H
ATOM   3571  HB2 ALA A 224      94.350 112.010  69.500  1.00  0.00           H
ATOM   3572  HB3 ALA A 224      94.320 112.730  70.990  1.00  0.00           H
ATOM   3573  C   ALA A 224      93.850 110.360  72.580  1.00  0.00           C
ATOM   3574  O   ALA A 224      93.080 110.620  73.500  1.00  0.00           O
ATOM   3575  N   SER A 225      94.980 109.680  72.790  1.00  0.00           N
ATOM   3576  H   SER A 225      95.560 109.540  71.970  1.00  0.00           H
ATOM   3577  CA  SER A 225      95.580 109.310  74.060  1.00  0.00           C
ATOM   3578  HA  SER A 225      95.350 109.940  74.920  1.00  0.00           H
ATOM   3579  CB  SER A 225      95.240 107.950  74.650  1.00  0.00           C
ATOM   3580  HB1 SER A 225      95.790 107.750  75.570  1.00  0.00           H
ATOM   3581  HB2 SER A 225      95.560 107.240  73.890  1.00  0.00           H
ATOM   3582  OG  SER A 225      93.850 107.810  74.830  1.00  0.00           O
ATOM   3583  HG  SER A 225      93.480 106.960  74.570  1.00  0.00           H
ATOM   3584  C   SER A 225      97.100 109.290  74.010  1.00  0.00           C
ATOM   3585  O   SER A 225      97.750 109.030  73.000  1.00  0.00           O
ATOM   3586  N   THR A 226      97.690 109.510  75.190  1.00  0.00           N
ATOM   3587  H   THR A 226      97.160 109.540  76.050  1.00  0.00           H
ATOM   3588  CA  THR A 226      99.110 109.680  75.400  1.00  0.00           C
ATOM   3589  HA  THR A 226      99.650 109.400  74.490  1.00  0.00           H
ATOM   3590  CB  THR A 226      99.440 111.170  75.490  1.00  0.00           C
ATOM   3591  HB  THR A 226      98.850 111.780  74.800  1.00  0.00           H
ATOM   3592  CG2 THR A 226      99.040 111.710  76.860  1.00  0.00           C
ATOM   3593 1HG2 THR A 226      99.280 112.770  76.900  1.00  0.00           H
ATOM   3594 2HG2 THR A 226      97.970 111.580  77.000  1.00  0.00           H
ATOM   3595 3HG2 THR A 226      99.620 111.260  77.670  1.00  0.00           H
ATOM   3596  OG1 THR A 226     100.830 111.340  75.340  1.00  0.00           O
ATOM   3597  HG1 THR A 226     101.000 111.080  74.430  1.00  0.00           H
ATOM   3598  C   THR A 226      99.600 108.900  76.610  1.00  0.00           C
ATOM   3599  O   THR A 226      98.970 108.800  77.670  1.00  0.00           O
ATOM   3600  N   THR A 227     100.810 108.350  76.500  1.00  0.00           N
ATOM   3601  H   THR A 227     101.350 108.360  75.650  1.00  0.00           H
ATOM   3602  CA  THR A 227     101.380 107.480  77.500  1.00  0.00           C
ATOM   3603  HA  THR A 227     100.560 106.870  77.880  1.00  0.00           H
ATOM   3604  CB  THR A 227     102.400 106.450  77.020  1.00  0.00           C
ATOM   3605  HB  THR A 227     103.250 106.940  76.560  1.00  0.00           H
ATOM   3606  CG2 THR A 227     102.750 105.400  78.080  1.00  0.00           C
ATOM   3607 1HG2 THR A 227     103.390 104.690  77.560  1.00  0.00           H
ATOM   3608 2HG2 THR A 227     103.330 105.830  78.900  1.00  0.00           H
ATOM   3609 3HG2 THR A 227     101.850 104.870  78.390  1.00  0.00           H
ATOM   3610  OG1 THR A 227     101.650 105.720  76.080  1.00  0.00           O
ATOM   3611  HG1 THR A 227     102.260 105.000  75.870  1.00  0.00           H
ATOM   3612  C   THR A 227     102.030 108.310  78.600  1.00  0.00           C
ATOM   3613  O   THR A 227     102.740 109.280  78.340  1.00  0.00           O
ATOM   3614  N   THR A 228     101.680 107.970  79.840  1.00  0.00           N
ATOM   3615  H   THR A 228     101.020 107.210  79.940  1.00  0.00           H
ATOM   3616  CA  THR A 228     102.070 108.740  81.010  1.00  0.00           C
ATOM   3617  HA  THR A 228     102.280 109.770  80.710  1.00  0.00           H
ATOM   3618  CB  THR A 228     100.950 108.810  82.030  1.00  0.00           C
ATOM   3619  HB  THR A 228     101.260 109.390  82.900  1.00  0.00           H
ATOM   3620  CG2 THR A 228      99.630 109.450  81.590  1.00  0.00           C
ATOM   3621 1HG2 THR A 228      99.930 110.450  81.260  1.00  0.00           H
ATOM   3622 2HG2 THR A 228      99.210 108.870  80.770  1.00  0.00           H
ATOM   3623 3HG2 THR A 228      98.890 109.560  82.380  1.00  0.00           H
ATOM   3624  OG1 THR A 228     100.630 107.520  82.490  1.00  0.00           O
ATOM   3625  HG1 THR A 228     100.130 107.050  81.820  1.00  0.00           H
ATOM   3626  C   THR A 228     103.360 108.180  81.600  1.00  0.00           C
ATOM   3627  O   THR A 228     103.730 107.050  81.310  1.00  0.00           O
ATOM   3628  N   PRO A 229     103.960 108.880  82.580  1.00  0.00           N
ATOM   3629  CD  PRO A 229     103.590 110.140  83.170  1.00  0.00           C
ATOM   3630  HD1 PRO A 229     102.890 109.960  83.990  1.00  0.00           H
ATOM   3631  HD2 PRO A 229     103.140 110.760  82.390  1.00  0.00           H
ATOM   3632  CG  PRO A 229     104.910 110.670  83.710  1.00  0.00           C
ATOM   3633  HG1 PRO A 229     104.740 111.510  84.390  1.00  0.00           H
ATOM   3634  HG2 PRO A 229     105.570 111.050  82.920  1.00  0.00           H
ATOM   3635  CB  PRO A 229     105.570 109.410  84.250  1.00  0.00           C
ATOM   3636  HB1 PRO A 229     105.260 109.310  85.290  1.00  0.00           H
ATOM   3637  HB2 PRO A 229     106.650 109.540  84.210  1.00  0.00           H
ATOM   3638  CA  PRO A 229     105.040 108.300  83.340  1.00  0.00           C
ATOM   3639  HA  PRO A 229     105.820 108.100  82.600  1.00  0.00           H
ATOM   3640  C   PRO A 229     104.750 107.040  84.150  1.00  0.00           C
ATOM   3641  O   PRO A 229     105.590 106.160  84.340  1.00  0.00           O
ATOM   3642  N   SER A 230     103.490 106.790  84.530  1.00  0.00           N
ATOM   3643  H   SER A 230     102.790 107.480  84.280  1.00  0.00           H
ATOM   3644  CA  SER A 230     102.980 105.510  84.960  1.00  0.00           C
ATOM   3645  HA  SER A 230     103.590 105.180  85.800  1.00  0.00           H
ATOM   3646  CB  SER A 230     101.600 105.730  85.580  1.00  0.00           C
ATOM   3647  HB1 SER A 230     101.280 104.870  86.160  1.00  0.00           H
ATOM   3648  HB2 SER A 230     100.860 105.920  84.800  1.00  0.00           H
ATOM   3649  OG  SER A 230     101.700 106.770  86.520  1.00  0.00           O
ATOM   3650  HG  SER A 230     102.410 106.550  87.130  1.00  0.00           H
ATOM   3651  C   SER A 230     102.920 104.330  84.010  1.00  0.00           C
ATOM   3652  O   SER A 230     102.650 103.210  84.440  1.00  0.00           O
ATOM   3653  N   GLY A 231     103.170 104.490  82.700  1.00  0.00           N
ATOM   3654  H   GLY A 231     103.500 105.380  82.350  1.00  0.00           H
ATOM   3655  CA  GLY A 231     103.050 103.450  81.710  1.00  0.00           C
ATOM   3656  HA1 GLY A 231     103.690 102.580  81.850  1.00  0.00           H
ATOM   3657  HA2 GLY A 231     103.560 103.930  80.870  1.00  0.00           H
ATOM   3658  C   GLY A 231     101.620 103.080  81.320  1.00  0.00           C
ATOM   3659  O   GLY A 231     101.190 101.980  80.980  1.00  0.00           O
ATOM   3660  N   GLU A 232     100.800 104.120  81.460  1.00  0.00           N
ATOM   3661  H   GLU A 232     101.220 104.980  81.760  1.00  0.00           H
ATOM   3662  CA  GLU A 232      99.350 104.120  81.470  1.00  0.00           C
ATOM   3663  HA  GLU A 232      98.940 103.170  81.120  1.00  0.00           H
ATOM   3664  CB  GLU A 232      99.020 104.420  82.930  1.00  0.00           C
ATOM   3665  HB1 GLU A 232      99.410 105.410  83.180  1.00  0.00           H
ATOM   3666  HB2 GLU A 232      99.390 103.660  83.610  1.00  0.00           H
ATOM   3667  CG  GLU A 232      97.510 104.330  83.170  1.00  0.00           C
ATOM   3668  HG1 GLU A 232      97.040 104.960  82.410  1.00  0.00           H
ATOM   3669  HG2 GLU A 232      97.270 104.740  84.140  1.00  0.00           H
ATOM   3670  CD  GLU A 232      96.950 102.930  82.970  1.00  0.00           C
ATOM   3671  OE1 GLU A 232      97.010 102.150  83.950  1.00  0.00           O
ATOM   3672  OE2 GLU A 232      96.450 102.550  81.890  1.00  0.00           O
ATOM   3673  C   GLU A 232      98.910 105.240  80.530  1.00  0.00           C
ATOM   3674  O   GLU A 232      99.580 106.260  80.460  1.00  0.00           O
ATOM   3675  N   ALA A 233      97.870 105.040  79.720  1.00  0.00           N
ATOM   3676  H   ALA A 233      97.470 104.110  79.650  1.00  0.00           H
ATOM   3677  CA  ALA A 233      97.280 106.020  78.850  1.00  0.00           C
ATOM   3678  HA  ALA A 233      98.120 106.580  78.440  1.00  0.00           H
ATOM   3679  CB  ALA A 233      96.490 105.250  77.790  1.00  0.00           C
ATOM   3680  HB1 ALA A 233      97.210 104.700  77.190  1.00  0.00           H
ATOM   3681  HB2 ALA A 233      95.750 104.670  78.330  1.00  0.00           H
ATOM   3682  HB3 ALA A 233      95.920 106.010  77.260  1.00  0.00           H
ATOM   3683  C   ALA A 233      96.490 107.110  79.580  1.00  0.00           C
ATOM   3684  O   ALA A 233      95.610 106.720  80.340  1.00  0.00           O
ATOM   3685  N   LEU A 234      96.660 108.390  79.230  1.00  0.00           N
ATOM   3686  H   LEU A 234      97.480 108.650  78.710  1.00  0.00           H
ATOM   3687  CA  LEU A 234      95.790 109.510  79.540  1.00  0.00           C
ATOM   3688  HA  LEU A 234      94.880 109.060  79.920  1.00  0.00           H
ATOM   3689  CB  LEU A 234      96.410 110.470  80.550  1.00  0.00           C
ATOM   3690  HB1 LEU A 234      97.390 110.750  80.160  1.00  0.00           H
ATOM   3691  HB2 LEU A 234      96.610 109.900  81.460  1.00  0.00           H
ATOM   3692  CG  LEU A 234      95.710 111.770  80.950  1.00  0.00           C
ATOM   3693  HG  LEU A 234      94.660 111.580  80.770  1.00  0.00           H
ATOM   3694  CD1 LEU A 234      96.010 112.320  82.340  1.00  0.00           C
ATOM   3695 1HD1 LEU A 234      95.620 111.710  83.150  1.00  0.00           H
ATOM   3696 2HD1 LEU A 234      97.090 112.400  82.440  1.00  0.00           H
ATOM   3697 3HD1 LEU A 234      95.570 113.300  82.480  1.00  0.00           H
ATOM   3698  CD2 LEU A 234      96.010 112.870  79.940  1.00  0.00           C
ATOM   3699 1HD2 LEU A 234      95.700 112.640  78.930  1.00  0.00           H
ATOM   3700 2HD2 LEU A 234      95.440 113.780  80.130  1.00  0.00           H
ATOM   3701 3HD2 LEU A 234      97.080 113.100  79.840  1.00  0.00           H
ATOM   3702  C   LEU A 234      95.170 110.160  78.310  1.00  0.00           C
ATOM   3703  O   LEU A 234      95.680 110.180  77.190  1.00  0.00           O
ATOM   3704  N   ALA A 235      93.950 110.630  78.570  1.00  0.00           N
ATOM   3705  H   ALA A 235      93.560 110.560  79.500  1.00  0.00           H
ATOM   3706  CA  ALA A 235      93.010 111.030  77.540  1.00  0.00           C
ATOM   3707  HA  ALA A 235      93.290 110.510  76.630  1.00  0.00           H
ATOM   3708  CB  ALA A 235      91.550 110.730  77.870  1.00  0.00           C
ATOM   3709  HB1 ALA A 235      91.570 109.920  78.610  1.00  0.00           H
ATOM   3710  HB2 ALA A 235      91.210 111.630  78.390  1.00  0.00           H
ATOM   3711  HB3 ALA A 235      90.840 110.510  77.070  1.00  0.00           H
ATOM   3712  C   ALA A 235      93.190 112.480  77.110  1.00  0.00           C
ATOM   3713  O   ALA A 235      93.260 113.320  78.000  1.00  0.00           O
ATOM   3714  N   LEU A 236      93.320 112.730  75.800  1.00  0.00           N
ATOM   3715  H   LEU A 236      93.290 111.970  75.140  1.00  0.00           H
ATOM   3716  CA  LEU A 236      93.370 114.070  75.270  1.00  0.00           C
ATOM   3717  HA  LEU A 236      92.840 114.720  75.970  1.00  0.00           H
ATOM   3718  CB  LEU A 236      94.790 114.610  75.390  1.00  0.00           C
ATOM   3719  HB1 LEU A 236      95.240 114.240  76.320  1.00  0.00           H
ATOM   3720  HB2 LEU A 236      94.660 115.680  75.230  1.00  0.00           H
ATOM   3721  CG  LEU A 236      95.830 114.270  74.340  1.00  0.00           C
ATOM   3722  HG  LEU A 236      95.560 114.690  73.370  1.00  0.00           H
ATOM   3723  CD1 LEU A 236      97.090 115.000  74.800  1.00  0.00           C
ATOM   3724 1HD1 LEU A 236      97.880 114.750  74.090  1.00  0.00           H
ATOM   3725 2HD1 LEU A 236      97.110 116.070  74.600  1.00  0.00           H
ATOM   3726 3HD1 LEU A 236      97.390 114.690  75.800  1.00  0.00           H
ATOM   3727  CD2 LEU A 236      96.260 112.810  74.230  1.00  0.00           C
ATOM   3728 1HD2 LEU A 236      96.970 112.590  73.430  1.00  0.00           H
ATOM   3729 2HD2 LEU A 236      96.610 112.350  75.160  1.00  0.00           H
ATOM   3730 3HD2 LEU A 236      95.390 112.210  73.970  1.00  0.00           H
ATOM   3731  C   LEU A 236      92.580 114.290  73.980  1.00  0.00           C
ATOM   3732  O   LEU A 236      91.990 113.350  73.450  1.00  0.00           O
ATOM   3733  N   GLN A 237      92.520 115.510  73.460  1.00  0.00           N
ATOM   3734  H   GLN A 237      92.850 116.320  73.970  1.00  0.00           H
ATOM   3735  CA  GLN A 237      92.180 115.780  72.070  1.00  0.00           C
ATOM   3736  HA  GLN A 237      92.310 114.850  71.520  1.00  0.00           H
ATOM   3737  CB  GLN A 237      90.780 116.350  71.860  1.00  0.00           C
ATOM   3738  HB1 GLN A 237      90.560 116.520  70.810  1.00  0.00           H
ATOM   3739  HB2 GLN A 237      90.800 117.380  72.200  1.00  0.00           H
ATOM   3740  CG  GLN A 237      89.650 115.580  72.540  1.00  0.00           C
ATOM   3741  HG1 GLN A 237      89.680 115.640  73.630  1.00  0.00           H
ATOM   3742  HG2 GLN A 237      89.720 114.540  72.230  1.00  0.00           H
ATOM   3743  CD  GLN A 237      88.400 116.250  72.010  1.00  0.00           C
ATOM   3744  OE1 GLN A 237      87.720 116.960  72.740  1.00  0.00           O
ATOM   3745  NE2 GLN A 237      87.920 115.970  70.790  1.00  0.00           N
ATOM   3746 1HE2 GLN A 237      88.350 115.230  70.260  1.00  0.00           H
ATOM   3747 2HE2 GLN A 237      86.930 116.090  70.660  1.00  0.00           H
ATOM   3748  C   GLN A 237      93.260 116.670  71.460  1.00  0.00           C
ATOM   3749  O   GLN A 237      93.790 117.500  72.190  1.00  0.00           O
ATOM   3750  N   VAL A 238      93.660 116.450  70.210  1.00  0.00           N
ATOM   3751  H   VAL A 238      93.160 115.730  69.710  1.00  0.00           H
ATOM   3752  CA  VAL A 238      94.650 117.220  69.480  1.00  0.00           C
ATOM   3753  HA  VAL A 238      94.610 118.270  69.770  1.00  0.00           H
ATOM   3754  CB  VAL A 238      96.080 116.720  69.690  1.00  0.00           C
ATOM   3755  HB  VAL A 238      96.740 117.350  69.090  1.00  0.00           H
ATOM   3756  CG1 VAL A 238      96.600 116.740  71.120  1.00  0.00           C
ATOM   3757 1HG1 VAL A 238      96.100 115.950  71.690  1.00  0.00           H
ATOM   3758 2HG1 VAL A 238      97.660 116.470  71.180  1.00  0.00           H
ATOM   3759 3HG1 VAL A 238      96.480 117.760  71.470  1.00  0.00           H
ATOM   3760  CG2 VAL A 238      96.270 115.250  69.310  1.00  0.00           C
ATOM   3761 1HG2 VAL A 238      97.340 115.080  69.340  1.00  0.00           H
ATOM   3762 2HG2 VAL A 238      95.770 114.640  70.070  1.00  0.00           H
ATOM   3763 3HG2 VAL A 238      96.000 114.950  68.300  1.00  0.00           H
ATOM   3764  C   VAL A 238      94.370 117.260  67.990  1.00  0.00           C
ATOM   3765  O   VAL A 238      93.660 116.320  67.630  1.00  0.00           O
ATOM   3766  N   THR A 239      94.810 118.250  67.210  1.00  0.00           N
ATOM   3767  H   THR A 239      95.290 119.000  67.680  1.00  0.00           H
ATOM   3768  CA  THR A 239      94.580 118.500  65.800  1.00  0.00           C
ATOM   3769  HA  THR A 239      94.770 117.530  65.340  1.00  0.00           H
ATOM   3770  CB  THR A 239      93.170 119.000  65.530  1.00  0.00           C
ATOM   3771  HB  THR A 239      92.440 118.340  65.990  1.00  0.00           H
ATOM   3772  CG2 THR A 239      92.860 120.370  66.120  1.00  0.00           C
ATOM   3773 1HG2 THR A 239      91.880 120.730  65.800  1.00  0.00           H
ATOM   3774 2HG2 THR A 239      92.840 120.240  67.210  1.00  0.00           H
ATOM   3775 3HG2 THR A 239      93.600 121.080  65.760  1.00  0.00           H
ATOM   3776  OG1 THR A 239      92.840 119.000  64.160  1.00  0.00           O
ATOM   3777  HG1 THR A 239      91.880 119.110  64.140  1.00  0.00           H
ATOM   3778  C   THR A 239      95.610 119.440  65.190  1.00  0.00           C
ATOM   3779  O   THR A 239      96.340 120.070  65.950  1.00  0.00           O
ATOM   3780  N   HIE A 240      95.710 119.570  63.870  1.00  0.00           N
ATOM   3781  H   HIE A 240      95.120 118.970  63.310  1.00  0.00           H
ATOM   3782  CA  HIE A 240      96.470 120.600  63.190  1.00  0.00           C
ATOM   3783  HA  HIE A 240      96.800 121.370  63.890  1.00  0.00           H
ATOM   3784  CB  HIE A 240      97.700 120.040  62.500  1.00  0.00           C
ATOM   3785  HB1 HIE A 240      97.350 119.580  61.570  1.00  0.00           H
ATOM   3786  HB2 HIE A 240      98.140 119.240  63.090  1.00  0.00           H
ATOM   3787  CG  HIE A 240      98.830 120.990  62.180  1.00  0.00           C
ATOM   3788  ND1 HIE A 240      98.640 122.270  61.670  1.00  0.00           N
ATOM   3789  CE1 HIE A 240      99.870 122.770  61.510  1.00  0.00           C
ATOM   3790  HE1 HIE A 240     100.120 123.810  61.330  1.00  0.00           H
ATOM   3791  NE2 HIE A 240     100.830 121.910  61.890  1.00  0.00           N
ATOM   3792  HE2 HIE A 240     101.810 122.120  61.880  1.00  0.00           H
ATOM   3793  CD2 HIE A 240     100.170 120.770  62.320  1.00  0.00           C
ATOM   3794  HD2 HIE A 240     100.710 119.930  62.730  1.00  0.00           H
ATOM   3795  C   HIE A 240      95.550 121.360  62.240  1.00  0.00           C
ATOM   3796  O   HIE A 240      94.840 120.670  61.510  1.00  0.00           O
ATOM   3797  N   GLN A 241      95.530 122.690  62.370  1.00  0.00           N
ATOM   3798  H   GLN A 241      96.110 123.140  63.050  1.00  0.00           H
ATOM   3799  CA  GLN A 241      94.470 123.440  61.720  1.00  0.00           C
ATOM   3800  HA  GLN A 241      94.050 122.990  60.820  1.00  0.00           H
ATOM   3801  CB  GLN A 241      93.370 123.690  62.750  1.00  0.00           C
ATOM   3802  HB1 GLN A 241      92.990 124.690  62.530  1.00  0.00           H
ATOM   3803  HB2 GLN A 241      93.770 123.810  63.760  1.00  0.00           H
ATOM   3804  CG  GLN A 241      92.320 122.590  62.810  1.00  0.00           C
ATOM   3805  HG1 GLN A 241      91.640 122.800  63.640  1.00  0.00           H
ATOM   3806  HG2 GLN A 241      92.740 121.590  62.890  1.00  0.00           H
ATOM   3807  CD  GLN A 241      91.410 122.550  61.590  1.00  0.00           C
ATOM   3808  OE1 GLN A 241      91.140 123.480  60.840  1.00  0.00           O
ATOM   3809  NE2 GLN A 241      90.870 121.380  61.240  1.00  0.00           N
ATOM   3810 1HE2 GLN A 241      90.980 120.590  61.850  1.00  0.00           H
ATOM   3811 2HE2 GLN A 241      90.420 121.430  60.340  1.00  0.00           H
ATOM   3812  C   GLN A 241      95.100 124.800  61.440  1.00  0.00           C
ATOM   3813  O   GLN A 241      95.770 125.390  62.290  1.00  0.00           O
ATOM   3814  N   ASN A 242      94.570 125.460  60.410  1.00  0.00           N
ATOM   3815  H   ASN A 242      93.910 124.970  59.830  1.00  0.00           H
ATOM   3816  CA  ASN A 242      94.640 126.890  60.210  1.00  0.00           C
ATOM   3817  HA  ASN A 242      95.680 127.130  60.010  1.00  0.00           H
ATOM   3818  CB  ASN A 242      93.710 127.100  59.010  1.00  0.00           C
ATOM   3819  HB1 ASN A 242      92.690 126.930  59.350  1.00  0.00           H
ATOM   3820  HB2 ASN A 242      93.950 126.290  58.320  1.00  0.00           H
ATOM   3821  CG  ASN A 242      93.820 128.490  58.410  1.00  0.00           C
ATOM   3822  OD1 ASN A 242      94.270 129.460  59.010  1.00  0.00           O
ATOM   3823  ND2 ASN A 242      93.360 128.690  57.180  1.00  0.00           N
ATOM   3824 1HD2 ASN A 242      92.780 128.010  56.700  1.00  0.00           H
ATOM   3825 2HD2 ASN A 242      93.400 129.660  56.900  1.00  0.00           H
ATOM   3826  C   ASN A 242      94.150 127.640  61.450  1.00  0.00           C
ATOM   3827  O   ASN A 242      93.090 127.440  62.050  1.00  0.00           O
ATOM   3828  N   ASP A 243      95.080 128.470  61.910  1.00  0.00           N
ATOM   3829  H   ASP A 243      96.020 128.520  61.560  1.00  0.00           H
ATOM   3830  CA  ASP A 243      94.820 129.280  63.090  1.00  0.00           C
ATOM   3831  HA  ASP A 243      94.420 128.710  63.930  1.00  0.00           H
ATOM   3832  CB  ASP A 243      96.150 129.830  63.610  1.00  0.00           C
ATOM   3833  HB1 ASP A 243      96.330 130.790  63.120  1.00  0.00           H
ATOM   3834  HB2 ASP A 243      96.970 129.170  63.340  1.00  0.00           H
ATOM   3835  CG  ASP A 243      96.050 130.340  65.040  1.00  0.00           C
ATOM   3836  OD1 ASP A 243      96.120 131.540  65.350  1.00  0.00           O
ATOM   3837  OD2 ASP A 243      96.060 129.440  65.910  1.00  0.00           O
ATOM   3838  C   ASP A 243      93.790 130.370  62.870  1.00  0.00           C
ATOM   3839  O   ASP A 243      93.280 130.860  63.880  1.00  0.00           O
ATOM   3840  N   LYS A 244      93.460 130.770  61.640  1.00  0.00           N
ATOM   3841  H   LYS A 244      93.930 130.300  60.880  1.00  0.00           H
ATOM   3842  CA  LYS A 244      92.620 131.930  61.410  1.00  0.00           C
ATOM   3843  HA  LYS A 244      92.930 132.760  62.050  1.00  0.00           H
ATOM   3844  CB  LYS A 244      92.970 132.500  60.030  1.00  0.00           C
ATOM   3845  HB1 LYS A 244      93.230 131.810  59.230  1.00  0.00           H
ATOM   3846  HB2 LYS A 244      93.900 133.050  60.160  1.00  0.00           H
ATOM   3847  CG  LYS A 244      91.990 133.520  59.450  1.00  0.00           C
ATOM   3848  HG1 LYS A 244      91.730 134.220  60.250  1.00  0.00           H
ATOM   3849  HG2 LYS A 244      91.140 132.870  59.280  1.00  0.00           H
ATOM   3850  CD  LYS A 244      92.440 134.310  58.220  1.00  0.00           C
ATOM   3851  HD1 LYS A 244      92.460 133.620  57.380  1.00  0.00           H
ATOM   3852  HD2 LYS A 244      93.500 134.570  58.210  1.00  0.00           H
ATOM   3853  CE  LYS A 244      91.550 135.480  57.840  1.00  0.00           C
ATOM   3854  HE1 LYS A 244      90.540 135.140  58.080  1.00  0.00           H
ATOM   3855  HE2 LYS A 244      91.500 135.650  56.760  1.00  0.00           H
ATOM   3856  NZ  LYS A 244      92.020 136.600  58.660  1.00  0.00           N
ATOM   3857  HZ1 LYS A 244      91.290 137.290  58.510  1.00  0.00           H
ATOM   3858  HZ2 LYS A 244      91.970 136.370  59.640  1.00  0.00           H
ATOM   3859  HZ3 LYS A 244      92.970 136.780  58.360  1.00  0.00           H
ATOM   3860  C   LYS A 244      91.120 131.720  61.510  1.00  0.00           C
ATOM   3861  O   LYS A 244      90.500 132.600  62.100  1.00  0.00           O
ATOM   3862  N   PRO A 245      90.550 130.630  60.990  1.00  0.00           N
ATOM   3863  CD  PRO A 245      91.170 129.730  60.030  1.00  0.00           C
ATOM   3864  HD1 PRO A 245      92.080 129.280  60.430  1.00  0.00           H
ATOM   3865  HD2 PRO A 245      91.360 130.180  59.060  1.00  0.00           H
ATOM   3866  CG  PRO A 245      90.180 128.590  59.830  1.00  0.00           C
ATOM   3867  HG1 PRO A 245      90.360 127.840  60.600  1.00  0.00           H
ATOM   3868  HG2 PRO A 245      90.230 128.210  58.820  1.00  0.00           H
ATOM   3869  CB  PRO A 245      88.830 129.260  60.100  1.00  0.00           C
ATOM   3870  HB1 PRO A 245      88.040 128.540  60.290  1.00  0.00           H
ATOM   3871  HB2 PRO A 245      88.660 129.960  59.280  1.00  0.00           H
ATOM   3872  CA  PRO A 245      89.200 130.190  61.260  1.00  0.00           C
ATOM   3873  HA  PRO A 245      88.520 131.030  61.180  1.00  0.00           H
ATOM   3874  C   PRO A 245      89.010 129.630  62.670  1.00  0.00           C
ATOM   3875  O   PRO A 245      89.990 129.320  63.340  1.00  0.00           O
ATOM   3876  N   PHE A 246      87.760 129.650  63.130  1.00  0.00           N
ATOM   3877  H   PHE A 246      87.070 130.000  62.480  1.00  0.00           H
ATOM   3878  CA  PHE A 246      87.310 129.300  64.460  1.00  0.00           C
ATOM   3879  HA  PHE A 246      88.180 129.360  65.120  1.00  0.00           H
ATOM   3880  CB  PHE A 246      86.250 130.320  64.870  1.00  0.00           C
ATOM   3881  HB1 PHE A 246      85.530 130.440  64.060  1.00  0.00           H
ATOM   3882  HB2 PHE A 246      86.770 131.270  64.900  1.00  0.00           H
ATOM   3883  CG  PHE A 246      85.500 130.000  66.140  1.00  0.00           C
ATOM   3884  CD1 PHE A 246      86.150 129.900  67.380  1.00  0.00           C
ATOM   3885  HD1 PHE A 246      87.220 130.040  67.420  1.00  0.00           H
ATOM   3886  CE1 PHE A 246      85.430 129.630  68.550  1.00  0.00           C
ATOM   3887  HE1 PHE A 246      85.950 129.620  69.490  1.00  0.00           H
ATOM   3888  CZ  PHE A 246      84.050 129.420  68.460  1.00  0.00           C
ATOM   3889  HZ  PHE A 246      83.490 129.260  69.370  1.00  0.00           H
ATOM   3890  CE2 PHE A 246      83.350 129.420  67.240  1.00  0.00           C
ATOM   3891  HE2 PHE A 246      82.300 129.180  67.130  1.00  0.00           H
ATOM   3892  CD2 PHE A 246      84.150 129.650  66.110  1.00  0.00           C
ATOM   3893  HD2 PHE A 246      83.730 129.620  65.120  1.00  0.00           H
ATOM   3894  C   PHE A 246      86.690 127.910  64.420  1.00  0.00           C
ATOM   3895  O   PHE A 246      86.730 127.320  65.500  1.00  0.00           O
ATOM   3896  N   ARG A 247      86.290 127.290  63.310  1.00  0.00           N
ATOM   3897  H   ARG A 247      86.530 127.700  62.420  1.00  0.00           H
ATOM   3898  CA  ARG A 247      85.710 125.960  63.330  1.00  0.00           C
ATOM   3899  HA  ARG A 247      86.190 125.350  64.100  1.00  0.00           H
ATOM   3900  CB  ARG A 247      84.260 125.980  63.800  1.00  0.00           C
ATOM   3901  HB1 ARG A 247      84.260 126.280  64.850  1.00  0.00           H
ATOM   3902  HB2 ARG A 247      83.910 124.950  63.850  1.00  0.00           H
ATOM   3903  CG  ARG A 247      83.280 126.880  63.060  1.00  0.00           C
ATOM   3904  HG1 ARG A 247      83.290 126.660  61.990  1.00  0.00           H
ATOM   3905  HG2 ARG A 247      83.620 127.910  63.060  1.00  0.00           H
ATOM   3906  CD  ARG A 247      81.890 126.900  63.690  1.00  0.00           C
ATOM   3907  HD1 ARG A 247      81.960 127.350  64.680  1.00  0.00           H
ATOM   3908  HD2 ARG A 247      81.480 125.890  63.750  1.00  0.00           H
ATOM   3909  NE  ARG A 247      80.900 127.700  62.970  1.00  0.00           N
ATOM   3910  HE  ARG A 247      80.360 128.370  63.510  1.00  0.00           H
ATOM   3911  CZ  ARG A 247      80.350 127.450  61.770  1.00  0.00           C
ATOM   3912  NH1 ARG A 247      80.560 126.380  61.000  1.00  0.00           N
ATOM   3913 1HH1 ARG A 247      80.980 125.530  61.360  1.00  0.00           H
ATOM   3914 2HH1 ARG A 247      80.030 126.400  60.140  1.00  0.00           H
ATOM   3915  NH2 ARG A 247      79.500 128.400  61.360  1.00  0.00           N
ATOM   3916 1HH2 ARG A 247      79.580 129.330  61.750  1.00  0.00           H
ATOM   3917 2HH2 ARG A 247      78.960 128.260  60.520  1.00  0.00           H
ATOM   3918  C   ARG A 247      85.850 125.170  62.040  1.00  0.00           C
ATOM   3919  O   ARG A 247      85.640 125.760  60.980  1.00  0.00           O
ATOM   3920  N   PRO A 248      86.030 123.850  62.020  1.00  0.00           N
ATOM   3921  CD  PRO A 248      86.360 122.950  63.110  1.00  0.00           C
ATOM   3922  HD1 PRO A 248      85.680 123.140  63.940  1.00  0.00           H
ATOM   3923  HD2 PRO A 248      87.340 123.260  63.460  1.00  0.00           H
ATOM   3924  CG  PRO A 248      86.130 121.500  62.700  1.00  0.00           C
ATOM   3925  HG1 PRO A 248      85.130 121.090  62.840  1.00  0.00           H
ATOM   3926  HG2 PRO A 248      86.840 120.820  63.160  1.00  0.00           H
ATOM   3927  CB  PRO A 248      86.440 121.670  61.210  1.00  0.00           C
ATOM   3928  HB1 PRO A 248      86.020 120.860  60.620  1.00  0.00           H
ATOM   3929  HB2 PRO A 248      87.520 121.760  61.140  1.00  0.00           H
ATOM   3930  CA  PRO A 248      85.950 123.060  60.800  1.00  0.00           C
ATOM   3931  HA  PRO A 248      86.610 123.400  60.000  1.00  0.00           H
ATOM   3932  C   PRO A 248      84.610 123.060  60.090  1.00  0.00           C
ATOM   3933  O   PRO A 248      83.620 122.930  60.800  1.00  0.00           O
ATOM   3934  N   VAL A 249      84.610 123.040  58.750  1.00  0.00           N
ATOM   3935  H   VAL A 249      85.500 123.140  58.280  1.00  0.00           H
ATOM   3936  CA  VAL A 249      83.460 123.050  57.870  1.00  0.00           C
ATOM   3937  HA  VAL A 249      82.560 122.940  58.480  1.00  0.00           H
ATOM   3938  CB  VAL A 249      83.430 124.390  57.140  1.00  0.00           C
ATOM   3939  HB  VAL A 249      82.500 124.400  56.570  1.00  0.00           H
ATOM   3940  CG1 VAL A 249      83.350 125.670  57.970  1.00  0.00           C
ATOM   3941 1HG1 VAL A 249      82.490 125.590  58.640  1.00  0.00           H
ATOM   3942 2HG1 VAL A 249      84.250 125.830  58.570  1.00  0.00           H
ATOM   3943 3HG1 VAL A 249      83.090 126.480  57.290  1.00  0.00           H
ATOM   3944  CG2 VAL A 249      84.640 124.560  56.210  1.00  0.00           C
ATOM   3945 1HG2 VAL A 249      84.690 125.460  55.600  1.00  0.00           H
ATOM   3946 2HG2 VAL A 249      85.600 124.590  56.720  1.00  0.00           H
ATOM   3947 3HG2 VAL A 249      84.550 123.710  55.540  1.00  0.00           H
ATOM   3948  C   VAL A 249      83.330 121.910  56.870  1.00  0.00           C
ATOM   3949  O   VAL A 249      82.270 121.840  56.240  1.00  0.00           O
ATOM   3950  N   ASN A 250      84.300 121.000  56.840  1.00  0.00           N
ATOM   3951  H   ASN A 250      85.190 121.090  57.300  1.00  0.00           H
ATOM   3952  CA  ASN A 250      84.320 119.770  56.070  1.00  0.00           C
ATOM   3953  HA  ASN A 250      83.320 119.330  56.040  1.00  0.00           H
ATOM   3954  CB  ASN A 250      84.930 120.080  54.710  1.00  0.00           C
ATOM   3955  HB1 ASN A 250      86.010 120.120  54.820  1.00  0.00           H
ATOM   3956  HB2 ASN A 250      84.560 121.020  54.280  1.00  0.00           H
ATOM   3957  CG  ASN A 250      84.620 118.970  53.720  1.00  0.00           C
ATOM   3958  OD1 ASN A 250      85.330 117.980  53.610  1.00  0.00           O
ATOM   3959  ND2 ASN A 250      83.450 119.040  53.070  1.00  0.00           N
ATOM   3960 1HD2 ASN A 250      82.770 119.770  53.210  1.00  0.00           H
ATOM   3961 2HD2 ASN A 250      83.180 118.240  52.520  1.00  0.00           H
ATOM   3962  C   ASN A 250      85.040 118.630  56.780  1.00  0.00           C
ATOM   3963  O   ASN A 250      85.950 118.800  57.590  1.00  0.00           O
ATOM   3964  N   LYS A 251      84.570 117.410  56.490  1.00  0.00           N
ATOM   3965  H   LYS A 251      83.670 117.310  56.040  1.00  0.00           H
ATOM   3966  CA  LYS A 251      85.160 116.180  56.970  1.00  0.00           C
ATOM   3967  HA  LYS A 251      84.940 115.900  58.000  1.00  0.00           H
ATOM   3968  CB  LYS A 251      84.480 115.090  56.150  1.00  0.00           C
ATOM   3969  HB1 LYS A 251      84.850 115.200  55.130  1.00  0.00           H
ATOM   3970  HB2 LYS A 251      83.410 115.290  56.250  1.00  0.00           H
ATOM   3971  CG  LYS A 251      84.810 113.670  56.610  1.00  0.00           C
ATOM   3972  HG1 LYS A 251      83.890 113.120  56.450  1.00  0.00           H
ATOM   3973  HG2 LYS A 251      84.940 113.670  57.700  1.00  0.00           H
ATOM   3974  CD  LYS A 251      85.880 112.870  55.880  1.00  0.00           C
ATOM   3975  HD1 LYS A 251      86.770 113.470  55.680  1.00  0.00           H
ATOM   3976  HD2 LYS A 251      85.440 112.600  54.920  1.00  0.00           H
ATOM   3977  CE  LYS A 251      86.210 111.570  56.610  1.00  0.00           C
ATOM   3978  HE1 LYS A 251      85.270 111.050  56.750  1.00  0.00           H
ATOM   3979  HE2 LYS A 251      86.500 111.910  57.610  1.00  0.00           H
ATOM   3980  NZ  LYS A 251      87.150 110.770  55.810  1.00  0.00           N
ATOM   3981  HZ1 LYS A 251      87.370 109.920  56.310  1.00  0.00           H
ATOM   3982  HZ2 LYS A 251      86.580 110.520  55.010  1.00  0.00           H
ATOM   3983  HZ3 LYS A 251      88.000 111.280  55.620  1.00  0.00           H
ATOM   3984  C   LYS A 251      86.660 116.080  56.720  1.00  0.00           C
ATOM   3985  O   LYS A 251      87.360 115.560  57.580  1.00  0.00           O
ATOM   3986  N   GLU A 252      87.060 116.520  55.520  1.00  0.00           N
ATOM   3987  H   GLU A 252      86.310 116.910  54.970  1.00  0.00           H
ATOM   3988  CA  GLU A 252      88.430 116.390  55.060  1.00  0.00           C
ATOM   3989  HA  GLU A 252      88.720 115.340  55.000  1.00  0.00           H
ATOM   3990  CB  GLU A 252      88.650 116.840  53.620  1.00  0.00           C
ATOM   3991  HB1 GLU A 252      89.680 117.080  53.350  1.00  0.00           H
ATOM   3992  HB2 GLU A 252      88.030 117.740  53.650  1.00  0.00           H
ATOM   3993  CG  GLU A 252      88.060 115.770  52.710  1.00  0.00           C
ATOM   3994  HG1 GLU A 252      86.990 115.660  52.880  1.00  0.00           H
ATOM   3995  HG2 GLU A 252      88.590 114.860  52.970  1.00  0.00           H
ATOM   3996  CD  GLU A 252      88.210 116.190  51.260  1.00  0.00           C
ATOM   3997  OE1 GLU A 252      89.230 115.990  50.570  1.00  0.00           O
ATOM   3998  OE2 GLU A 252      87.220 116.770  50.760  1.00  0.00           O
ATOM   3999  C   GLU A 252      89.390 117.030  56.050  1.00  0.00           C
ATOM   4000  O   GLU A 252      90.500 116.550  56.240  1.00  0.00           O
ATOM   4001  N   GLN A 253      88.940 118.030  56.800  1.00  0.00           N
ATOM   4002  H   GLN A 253      87.980 118.340  56.690  1.00  0.00           H
ATOM   4003  CA  GLN A 253      89.820 118.860  57.610  1.00  0.00           C
ATOM   4004  HA  GLN A 253      90.650 119.190  57.000  1.00  0.00           H
ATOM   4005  CB  GLN A 253      89.190 120.150  58.120  1.00  0.00           C
ATOM   4006  HB1 GLN A 253      89.870 120.600  58.840  1.00  0.00           H
ATOM   4007  HB2 GLN A 253      88.280 119.950  58.690  1.00  0.00           H
ATOM   4008  CG  GLN A 253      88.950 121.110  56.960  1.00  0.00           C
ATOM   4009  HG1 GLN A 253      88.480 120.600  56.120  1.00  0.00           H
ATOM   4010  HG2 GLN A 253      89.900 121.510  56.600  1.00  0.00           H
ATOM   4011  CD  GLN A 253      88.130 122.310  57.430  1.00  0.00           C
ATOM   4012  OE1 GLN A 253      86.950 122.350  57.090  1.00  0.00           O
ATOM   4013  NE2 GLN A 253      88.620 123.320  58.150  1.00  0.00           N
ATOM   4014 1HE2 GLN A 253      89.610 123.460  58.330  1.00  0.00           H
ATOM   4015 2HE2 GLN A 253      88.000 124.070  58.420  1.00  0.00           H
ATOM   4016  C   GLN A 253      90.330 118.050  58.790  1.00  0.00           C
ATOM   4017  O   GLN A 253      91.420 118.370  59.270  1.00  0.00           O
ATOM   4018  N   THR A 254      89.480 117.140  59.270  1.00  0.00           N
ATOM   4019  H   THR A 254      88.620 116.900  58.800  1.00  0.00           H
ATOM   4020  CA  THR A 254      89.920 116.350  60.410  1.00  0.00           C
ATOM   4021  HA  THR A 254      90.750 116.830  60.940  1.00  0.00           H
ATOM   4022  CB  THR A 254      88.780 116.240  61.410  1.00  0.00           C
ATOM   4023  HB  THR A 254      88.920 115.420  62.120  1.00  0.00           H
ATOM   4024  CG2 THR A 254      88.520 117.510  62.210  1.00  0.00           C
ATOM   4025 1HG2 THR A 254      88.500 118.290  61.460  1.00  0.00           H
ATOM   4026 2HG2 THR A 254      87.620 117.400  62.820  1.00  0.00           H
ATOM   4027 3HG2 THR A 254      89.350 117.780  62.860  1.00  0.00           H
ATOM   4028  OG1 THR A 254      87.600 116.020  60.670  1.00  0.00           O
ATOM   4029  HG1 THR A 254      86.960 115.570  61.230  1.00  0.00           H
ATOM   4030  C   THR A 254      90.580 115.030  60.040  1.00  0.00           C
ATOM   4031  O   THR A 254      91.460 114.510  60.720  1.00  0.00           O
ATOM   4032  N   GLN A 255      90.270 114.620  58.810  1.00  0.00           N
ATOM   4033  H   GLN A 255      89.480 115.040  58.340  1.00  0.00           H
ATOM   4034  CA  GLN A 255      90.960 113.530  58.130  1.00  0.00           C
ATOM   4035  HA  GLN A 255      91.090 112.730  58.870  1.00  0.00           H
ATOM   4036  CB  GLN A 255      90.230 113.120  56.860  1.00  0.00           C
ATOM   4037  HB1 GLN A 255      90.140 114.010  56.240  1.00  0.00           H
ATOM   4038  HB2 GLN A 255      89.260 112.660  57.030  1.00  0.00           H
ATOM   4039  CG  GLN A 255      91.000 112.170  55.940  1.00  0.00           C
ATOM   4040  HG1 GLN A 255      91.020 111.170  56.370  1.00  0.00           H
ATOM   4041  HG2 GLN A 255      92.000 112.540  55.710  1.00  0.00           H
ATOM   4042  CD  GLN A 255      90.270 111.930  54.620  1.00  0.00           C
ATOM   4043  OE1 GLN A 255      89.090 112.180  54.410  1.00  0.00           O
ATOM   4044  NE2 GLN A 255      91.040 111.510  53.620  1.00  0.00           N
ATOM   4045 1HE2 GLN A 255      92.020 111.270  53.720  1.00  0.00           H
ATOM   4046 2HE2 GLN A 255      90.610 111.210  52.760  1.00  0.00           H
ATOM   4047  C   GLN A 255      92.390 113.920  57.800  1.00  0.00           C
ATOM   4048  O   GLN A 255      93.300 113.100  57.940  1.00  0.00           O
ATOM   4049  N   ALA A 256      92.620 115.190  57.430  1.00  0.00           N
ATOM   4050  H   ALA A 256      91.800 115.770  57.330  1.00  0.00           H
ATOM   4051  CA  ALA A 256      93.900 115.850  57.370  1.00  0.00           C
ATOM   4052  HA  ALA A 256      94.490 115.300  56.620  1.00  0.00           H
ATOM   4053  CB  ALA A 256      93.670 117.220  56.740  1.00  0.00           C
ATOM   4054  HB1 ALA A 256      92.980 117.030  55.920  1.00  0.00           H
ATOM   4055  HB2 ALA A 256      93.360 117.820  57.590  1.00  0.00           H
ATOM   4056  HB3 ALA A 256      94.660 117.540  56.410  1.00  0.00           H
ATOM   4057  C   ALA A 256      94.680 115.820  58.680  1.00  0.00           C
ATOM   4058  O   ALA A 256      95.830 115.410  58.770  1.00  0.00           O
ATOM   4059  N   ALA A 257      94.000 116.220  59.760  1.00  0.00           N
ATOM   4060  H   ALA A 257      93.200 116.820  59.580  1.00  0.00           H
ATOM   4061  CA  ALA A 257      94.740 116.340  61.000  1.00  0.00           C
ATOM   4062  HA  ALA A 257      95.610 116.960  60.810  1.00  0.00           H
ATOM   4063  CB  ALA A 257      93.990 117.090  62.100  1.00  0.00           C
ATOM   4064  HB1 ALA A 257      94.550 117.080  63.030  1.00  0.00           H
ATOM   4065  HB2 ALA A 257      93.950 118.130  61.760  1.00  0.00           H
ATOM   4066  HB3 ALA A 257      92.950 116.790  62.220  1.00  0.00           H
ATOM   4067  C   ALA A 257      95.370 115.030  61.470  1.00  0.00           C
ATOM   4068  O   ALA A 257      96.550 114.990  61.810  1.00  0.00           O
ATOM   4069  N   VAL A 258      94.590 113.950  61.380  1.00  0.00           N
ATOM   4070  H   VAL A 258      93.680 114.030  60.940  1.00  0.00           H
ATOM   4071  CA  VAL A 258      95.050 112.630  61.740  1.00  0.00           C
ATOM   4072  HA  VAL A 258      95.530 112.710  62.720  1.00  0.00           H
ATOM   4073  CB  VAL A 258      94.000 111.550  61.990  1.00  0.00           C
ATOM   4074  HB  VAL A 258      94.560 110.660  62.280  1.00  0.00           H
ATOM   4075  CG1 VAL A 258      93.030 111.930  63.110  1.00  0.00           C
ATOM   4076 1HG1 VAL A 258      92.390 112.670  62.610  1.00  0.00           H
ATOM   4077 2HG1 VAL A 258      92.570 111.010  63.440  1.00  0.00           H
ATOM   4078 3HG1 VAL A 258      93.570 112.390  63.940  1.00  0.00           H
ATOM   4079  CG2 VAL A 258      93.180 111.190  60.760  1.00  0.00           C
ATOM   4080 1HG2 VAL A 258      92.520 110.370  61.030  1.00  0.00           H
ATOM   4081 2HG2 VAL A 258      92.560 112.020  60.410  1.00  0.00           H
ATOM   4082 3HG2 VAL A 258      93.790 110.940  59.900  1.00  0.00           H
ATOM   4083  C   VAL A 258      96.120 112.140  60.780  1.00  0.00           C
ATOM   4084  O   VAL A 258      97.050 111.450  61.190  1.00  0.00           O
ATOM   4085  N   SER A 259      96.080 112.540  59.500  1.00  0.00           N
ATOM   4086  H   SER A 259      95.400 113.250  59.270  1.00  0.00           H
ATOM   4087  CA  SER A 259      97.140 112.230  58.570  1.00  0.00           C
ATOM   4088  HA  SER A 259      97.440 111.180  58.670  1.00  0.00           H
ATOM   4089  CB  SER A 259      96.510 112.430  57.190  1.00  0.00           C
ATOM   4090  HB1 SER A 259      97.230 112.030  56.460  1.00  0.00           H
ATOM   4091  HB2 SER A 259      96.330 113.460  56.880  1.00  0.00           H
ATOM   4092  OG  SER A 259      95.370 111.610  57.090  1.00  0.00           O
ATOM   4093  HG  SER A 259      94.630 112.140  57.390  1.00  0.00           H
ATOM   4094  C   SER A 259      98.450 112.990  58.670  1.00  0.00           C
ATOM   4095  O   SER A 259      99.500 112.520  58.230  1.00  0.00           O
ATOM   4096  N   LEU A 260      98.380 114.210  59.210  1.00  0.00           N
ATOM   4097  H   LEU A 260      97.510 114.520  59.630  1.00  0.00           H
ATOM   4098  CA  LEU A 260      99.590 114.900  59.620  1.00  0.00           C
ATOM   4099  HA  LEU A 260     100.390 114.830  58.870  1.00  0.00           H
ATOM   4100  CB  LEU A 260      99.190 116.350  59.860  1.00  0.00           C
ATOM   4101  HB1 LEU A 260      99.800 116.720  60.680  1.00  0.00           H
ATOM   4102  HB2 LEU A 260      98.190 116.490  60.270  1.00  0.00           H
ATOM   4103  CG  LEU A 260      99.400 117.290  58.670  1.00  0.00           C
ATOM   4104  HG  LEU A 260     100.350 117.030  58.200  1.00  0.00           H
ATOM   4105  CD1 LEU A 260      98.320 117.100  57.620  1.00  0.00           C
ATOM   4106 1HD1 LEU A 260      97.330 117.260  58.050  1.00  0.00           H
ATOM   4107 2HD1 LEU A 260      98.400 117.850  56.830  1.00  0.00           H
ATOM   4108 3HD1 LEU A 260      98.280 116.060  57.290  1.00  0.00           H
ATOM   4109  CD2 LEU A 260      99.460 118.770  59.050  1.00  0.00           C
ATOM   4110 1HD2 LEU A 260      98.540 118.920  59.630  1.00  0.00           H
ATOM   4111 2HD2 LEU A 260     100.400 118.940  59.580  1.00  0.00           H
ATOM   4112 3HD2 LEU A 260      99.330 119.420  58.190  1.00  0.00           H
ATOM   4113  C   LEU A 260     100.120 114.380  60.950  1.00  0.00           C
ATOM   4114  O   LEU A 260     101.280 113.980  60.890  1.00  0.00           O
ATOM   4115  N   LEU A 261      99.330 114.250  62.020  1.00  0.00           N
ATOM   4116  H   LEU A 261      98.350 114.450  61.920  1.00  0.00           H
ATOM   4117  CA  LEU A 261      99.800 113.860  63.330  1.00  0.00           C
ATOM   4118  HA  LEU A 261     100.570 114.560  63.660  1.00  0.00           H
ATOM   4119  CB  LEU A 261      98.720 114.060  64.390  1.00  0.00           C
ATOM   4120  HB1 LEU A 261      98.860 113.290  65.150  1.00  0.00           H
ATOM   4121  HB2 LEU A 261      97.790 113.850  63.870  1.00  0.00           H
ATOM   4122  CG  LEU A 261      98.630 115.430  65.070  1.00  0.00           C
ATOM   4123  HG  LEU A 261      99.560 115.530  65.620  1.00  0.00           H
ATOM   4124  CD1 LEU A 261      98.430 116.670  64.200  1.00  0.00           C
ATOM   4125 1HD1 LEU A 261      98.460 117.610  64.750  1.00  0.00           H
ATOM   4126 2HD1 LEU A 261      99.180 116.660  63.410  1.00  0.00           H
ATOM   4127 3HD1 LEU A 261      97.450 116.590  63.740  1.00  0.00           H
ATOM   4128  CD2 LEU A 261      97.410 115.460  65.980  1.00  0.00           C
ATOM   4129 1HD2 LEU A 261      97.410 114.610  66.650  1.00  0.00           H
ATOM   4130 2HD2 LEU A 261      97.390 116.410  66.520  1.00  0.00           H
ATOM   4131 3HD2 LEU A 261      96.470 115.490  65.420  1.00  0.00           H
ATOM   4132  C   LEU A 261     100.550 112.540  63.450  1.00  0.00           C
ATOM   4133  O   LEU A 261     101.390 112.370  64.340  1.00  0.00           O
ATOM   4134  N   GLU A 262     100.240 111.550  62.610  1.00  0.00           N
ATOM   4135  H   GLU A 262      99.500 111.790  61.960  1.00  0.00           H
ATOM   4136  CA  GLU A 262     100.990 110.320  62.470  1.00  0.00           C
ATOM   4137  HA  GLU A 262     100.950 109.700  63.360  1.00  0.00           H
ATOM   4138  CB  GLU A 262     100.170 109.480  61.490  1.00  0.00           C
ATOM   4139  HB1 GLU A 262     100.160 109.940  60.510  1.00  0.00           H
ATOM   4140  HB2 GLU A 262      99.160 109.570  61.890  1.00  0.00           H
ATOM   4141  CG  GLU A 262     100.670 108.040  61.480  1.00  0.00           C
ATOM   4142  HG1 GLU A 262     101.140 107.810  62.430  1.00  0.00           H
ATOM   4143  HG2 GLU A 262     101.540 108.050  60.810  1.00  0.00           H
ATOM   4144  CD  GLU A 262      99.710 106.920  61.120  1.00  0.00           C
ATOM   4145  OE1 GLU A 262      98.570 107.040  61.630  1.00  0.00           O
ATOM   4146  OE2 GLU A 262      99.960 106.050  60.260  1.00  0.00           O
ATOM   4147  C   GLU A 262     102.450 110.450  62.040  1.00  0.00           C
ATOM   4148  O   GLU A 262     103.310 109.640  62.390  1.00  0.00           O
ATOM   4149  N   LYS A 263     102.730 111.540  61.320  1.00  0.00           N
ATOM   4150  H   LYS A 263     101.960 112.140  61.090  1.00  0.00           H
ATOM   4151  CA  LYS A 263     104.050 111.740  60.760  1.00  0.00           C
ATOM   4152  HA  LYS A 263     104.790 111.150  61.320  1.00  0.00           H
ATOM   4153  CB  LYS A 263     103.950 111.330  59.300  1.00  0.00           C
ATOM   4154  HB1 LYS A 263     103.890 110.250  59.240  1.00  0.00           H
ATOM   4155  HB2 LYS A 263     104.920 111.660  58.900  1.00  0.00           H
ATOM   4156  CG  LYS A 263     102.900 111.980  58.400  1.00  0.00           C
ATOM   4157  HG1 LYS A 263     102.880 113.040  58.650  1.00  0.00           H
ATOM   4158  HG2 LYS A 263     101.950 111.480  58.610  1.00  0.00           H
ATOM   4159  CD  LYS A 263     103.170 111.690  56.930  1.00  0.00           C
ATOM   4160  HD1 LYS A 263     103.220 110.610  56.820  1.00  0.00           H
ATOM   4161  HD2 LYS A 263     104.080 112.110  56.510  1.00  0.00           H
ATOM   4162  CE  LYS A 263     102.000 112.190  56.080  1.00  0.00           C
ATOM   4163  HE1 LYS A 263     102.390 112.260  55.060  1.00  0.00           H
ATOM   4164  HE2 LYS A 263     101.630 113.130  56.470  1.00  0.00           H
ATOM   4165  NZ  LYS A 263     100.840 111.290  56.010  1.00  0.00           N
ATOM   4166  HZ1 LYS A 263     100.430 111.150  56.920  1.00  0.00           H
ATOM   4167  HZ2 LYS A 263     100.170 111.670  55.350  1.00  0.00           H
ATOM   4168  HZ3 LYS A 263     101.030 110.400  55.580  1.00  0.00           H
ATOM   4169  C   LYS A 263     104.680 113.100  61.030  1.00  0.00           C
ATOM   4170  O   LYS A 263     105.910 113.150  61.050  1.00  0.00           O
ATOM   4171  N   ALA A 264     103.990 114.180  61.400  1.00  0.00           N
ATOM   4172  H   ALA A 264     102.980 114.120  61.330  1.00  0.00           H
ATOM   4173  CA  ALA A 264     104.440 115.410  62.020  1.00  0.00           C
ATOM   4174  HA  ALA A 264     105.520 115.470  61.890  1.00  0.00           H
ATOM   4175  CB  ALA A 264     103.710 116.520  61.270  1.00  0.00           C
ATOM   4176  HB1 ALA A 264     104.130 116.640  60.270  1.00  0.00           H
ATOM   4177  HB2 ALA A 264     102.620 116.420  61.270  1.00  0.00           H
ATOM   4178  HB3 ALA A 264     103.980 117.490  61.680  1.00  0.00           H
ATOM   4179  C   ALA A 264     104.380 115.330  63.540  1.00  0.00           C
ATOM   4180  O   ALA A 264     103.570 114.560  64.050  1.00  0.00           O
ATOM   4181  N   ARG A 265     105.270 116.070  64.210  1.00  0.00           N
ATOM   4182  H   ARG A 265     105.810 116.760  63.710  1.00  0.00           H
ATOM   4183  CA  ARG A 265     105.540 115.870  65.620  1.00  0.00           C
ATOM   4184  HA  ARG A 265     105.300 114.830  65.830  1.00  0.00           H
ATOM   4185  CB  ARG A 265     106.980 116.200  66.010  1.00  0.00           C
ATOM   4186  HB1 ARG A 265     107.130 117.160  65.520  1.00  0.00           H
ATOM   4187  HB2 ARG A 265     107.660 115.550  65.460  1.00  0.00           H
ATOM   4188  CG  ARG A 265     107.470 116.080  67.450  1.00  0.00           C
ATOM   4189  HG1 ARG A 265     107.070 115.140  67.830  1.00  0.00           H
ATOM   4190  HG2 ARG A 265     106.980 116.920  67.940  1.00  0.00           H
ATOM   4191  CD  ARG A 265     108.960 116.160  67.780  1.00  0.00           C
ATOM   4192  HD1 ARG A 265     109.590 115.500  67.180  1.00  0.00           H
ATOM   4193  HD2 ARG A 265     109.180 115.720  68.750  1.00  0.00           H
ATOM   4194  NE  ARG A 265     109.520 117.510  67.920  1.00  0.00           N
ATOM   4195  HE  ARG A 265     109.340 117.940  68.810  1.00  0.00           H
ATOM   4196  CZ  ARG A 265     110.080 118.330  67.020  1.00  0.00           C
ATOM   4197  NH1 ARG A 265     110.260 117.980  65.740  1.00  0.00           N
ATOM   4198 1HH1 ARG A 265     110.000 117.050  65.450  1.00  0.00           H
ATOM   4199 2HH1 ARG A 265     110.760 118.570  65.100  1.00  0.00           H
ATOM   4200  NH2 ARG A 265     110.440 119.600  67.280  1.00  0.00           N
ATOM   4201 1HH2 ARG A 265     110.560 119.930  68.230  1.00  0.00           H
ATOM   4202 2HH2 ARG A 265     110.970 120.080  66.570  1.00  0.00           H
ATOM   4203  C   ARG A 265     104.570 116.780  66.360  1.00  0.00           C
ATOM   4204  O   ARG A 265     104.550 117.990  66.140  1.00  0.00           O
ATOM   4205  N   TYR A 266     103.940 116.250  67.420  1.00  0.00           N
ATOM   4206  H   TYR A 266     103.920 115.240  67.490  1.00  0.00           H
ATOM   4207  CA  TYR A 266     103.360 116.940  68.550  1.00  0.00           C
ATOM   4208  HA  TYR A 266     103.150 117.950  68.190  1.00  0.00           H
ATOM   4209  CB  TYR A 266     101.990 116.350  68.880  1.00  0.00           C
ATOM   4210  HB1 TYR A 266     101.950 115.870  69.850  1.00  0.00           H
ATOM   4211  HB2 TYR A 266     101.710 115.580  68.160  1.00  0.00           H
ATOM   4212  CG  TYR A 266     100.890 117.370  68.770  1.00  0.00           C
ATOM   4213  CD1 TYR A 266     100.190 117.820  69.900  1.00  0.00           C
ATOM   4214  HD1 TYR A 266     100.460 117.320  70.810  1.00  0.00           H
ATOM   4215  CE1 TYR A 266      99.060 118.620  69.720  1.00  0.00           C
ATOM   4216  HE1 TYR A 266      98.530 118.960  70.600  1.00  0.00           H
ATOM   4217  CZ  TYR A 266      98.720 119.140  68.450  1.00  0.00           C
ATOM   4218  OH  TYR A 266      97.580 119.880  68.330  1.00  0.00           O
ATOM   4219  HH  TYR A 266      97.250 120.100  67.460  1.00  0.00           H
ATOM   4220  CE2 TYR A 266      99.400 118.680  67.310  1.00  0.00           C
ATOM   4221  HE2 TYR A 266      99.100 119.110  66.370  1.00  0.00           H
ATOM   4222  CD2 TYR A 266     100.470 117.790  67.500  1.00  0.00           C
ATOM   4223  HD2 TYR A 266     100.920 117.450  66.580  1.00  0.00           H
ATOM   4224  C   TYR A 266     104.260 117.180  69.740  1.00  0.00           C
ATOM   4225  O   TYR A 266     105.170 116.400  70.050  1.00  0.00           O
ATOM   4226  N   SER A 267     103.990 118.250  70.500  1.00  0.00           N
ATOM   4227  H   SER A 267     103.270 118.900  70.230  1.00  0.00           H
ATOM   4228  CA  SER A 267     104.810 118.690  71.610  1.00  0.00           C
ATOM   4229  HA  SER A 267     105.480 117.920  71.990  1.00  0.00           H
ATOM   4230  CB  SER A 267     105.630 119.890  71.150  1.00  0.00           C
ATOM   4231  HB1 SER A 267     106.290 120.180  71.970  1.00  0.00           H
ATOM   4232  HB2 SER A 267     104.960 120.740  70.980  1.00  0.00           H
ATOM   4233  OG  SER A 267     106.240 119.620  69.910  1.00  0.00           O
ATOM   4234  HG  SER A 267     106.930 118.990  70.150  1.00  0.00           H
ATOM   4235  C   SER A 267     103.890 119.190  72.720  1.00  0.00           C
ATOM   4236  O   SER A 267     102.750 119.570  72.490  1.00  0.00           O
ATOM   4237  N   VAL A 268     104.420 119.280  73.950  1.00  0.00           N
ATOM   4238  H   VAL A 268     105.360 118.920  74.060  1.00  0.00           H
ATOM   4239  CA  VAL A 268     103.910 120.060  75.060  1.00  0.00           C
ATOM   4240  HA  VAL A 268     102.850 120.240  74.860  1.00  0.00           H
ATOM   4241  CB  VAL A 268     103.930 119.220  76.330  1.00  0.00           C
ATOM   4242  HB  VAL A 268     104.960 118.870  76.380  1.00  0.00           H
ATOM   4243  CG1 VAL A 268     103.500 120.060  77.530  1.00  0.00           C
ATOM   4244 1HG1 VAL A 268     102.490 120.460  77.480  1.00  0.00           H
ATOM   4245 2HG1 VAL A 268     103.730 119.560  78.470  1.00  0.00           H
ATOM   4246 3HG1 VAL A 268     104.050 120.990  77.710  1.00  0.00           H
ATOM   4247  CG2 VAL A 268     103.170 117.900  76.320  1.00  0.00           C
ATOM   4248 1HG2 VAL A 268     102.110 118.110  76.160  1.00  0.00           H
ATOM   4249 2HG2 VAL A 268     103.700 117.340  75.550  1.00  0.00           H
ATOM   4250 3HG2 VAL A 268     103.210 117.370  77.270  1.00  0.00           H
ATOM   4251  C   VAL A 268     104.730 121.330  75.150  1.00  0.00           C
ATOM   4252  O   VAL A 268     105.950 121.250  75.250  1.00  0.00           O
ATOM   4253  N   LEU A 269     104.070 122.490  75.130  1.00  0.00           N
ATOM   4254  H   LEU A 269     103.070 122.580  75.100  1.00  0.00           H
ATOM   4255  CA  LEU A 269     104.640 123.810  74.920  1.00  0.00           C
ATOM   4256  HA  LEU A 269     105.680 123.620  74.660  1.00  0.00           H
ATOM   4257  CB  LEU A 269     103.960 124.650  73.840  1.00  0.00           C
ATOM   4258  HB1 LEU A 269     104.570 125.540  73.760  1.00  0.00           H
ATOM   4259  HB2 LEU A 269     102.960 124.900  74.220  1.00  0.00           H
ATOM   4260  CG  LEU A 269     103.880 124.030  72.440  1.00  0.00           C
ATOM   4261  HG  LEU A 269     103.160 123.210  72.480  1.00  0.00           H
ATOM   4262  CD1 LEU A 269     103.340 125.090  71.480  1.00  0.00           C
ATOM   4263 1HD1 LEU A 269     103.110 124.600  70.530  1.00  0.00           H
ATOM   4264 2HD1 LEU A 269     102.430 125.430  71.990  1.00  0.00           H
ATOM   4265 3HD1 LEU A 269     104.040 125.900  71.300  1.00  0.00           H
ATOM   4266  CD2 LEU A 269     105.270 123.730  71.910  1.00  0.00           C
ATOM   4267 1HD2 LEU A 269     105.800 124.680  71.970  1.00  0.00           H
ATOM   4268 2HD2 LEU A 269     105.810 122.990  72.510  1.00  0.00           H
ATOM   4269 3HD2 LEU A 269     105.150 123.410  70.870  1.00  0.00           H
ATOM   4270  C   LEU A 269     104.700 124.630  76.200  1.00  0.00           C
ATOM   4271  O   LEU A 269     105.630 125.390  76.450  1.00  0.00           O
ATOM   4272  N   GLU A 270     103.630 124.480  76.990  1.00  0.00           N
ATOM   4273  H   GLU A 270     102.880 123.880  76.700  1.00  0.00           H
ATOM   4274  CA  GLU A 270     103.580 124.940  78.370  1.00  0.00           C
ATOM   4275  HA  GLU A 270     104.560 124.770  78.810  1.00  0.00           H
ATOM   4276  CB  GLU A 270     103.110 126.390  78.350  1.00  0.00           C
ATOM   4277  HB1 GLU A 270     102.040 126.380  78.570  1.00  0.00           H
ATOM   4278  HB2 GLU A 270     102.970 126.860  77.370  1.00  0.00           H
ATOM   4279  CG  GLU A 270     104.070 127.160  79.250  1.00  0.00           C
ATOM   4280  HG1 GLU A 270     105.030 127.210  78.730  1.00  0.00           H
ATOM   4281  HG2 GLU A 270     104.080 126.610  80.190  1.00  0.00           H
ATOM   4282  CD  GLU A 270     103.620 128.600  79.480  1.00  0.00           C
ATOM   4283  OE1 GLU A 270     104.400 129.480  79.080  1.00  0.00           O
ATOM   4284  OE2 GLU A 270     102.480 128.880  79.910  1.00  0.00           O
ATOM   4285  C   GLU A 270     102.590 124.150  79.210  1.00  0.00           C
ATOM   4286  O   GLU A 270     101.690 123.570  78.600  1.00  0.00           O
ATOM   4287  N   ARG A 271     102.660 124.150  80.540  1.00  0.00           N
ATOM   4288  H   ARG A 271     103.530 124.560  80.880  1.00  0.00           H
ATOM   4289  CA  ARG A 271     101.680 123.470  81.350  1.00  0.00           C
ATOM   4290  HA  ARG A 271     100.660 123.500  80.980  1.00  0.00           H
ATOM   4291  CB  ARG A 271     102.070 121.990  81.480  1.00  0.00           C
ATOM   4292  HB1 ARG A 271     103.080 121.870  81.870  1.00  0.00           H
ATOM   4293  HB2 ARG A 271     102.220 121.500  80.520  1.00  0.00           H
ATOM   4294  CG  ARG A 271     101.080 121.100  82.220  1.00  0.00           C
ATOM   4295  HG1 ARG A 271     100.050 121.190  81.860  1.00  0.00           H
ATOM   4296  HG2 ARG A 271     101.130 121.320  83.280  1.00  0.00           H
ATOM   4297  CD  ARG A 271     101.390 119.610  82.090  1.00  0.00           C
ATOM   4298  HD1 ARG A 271     102.300 119.350  82.640  1.00  0.00           H
ATOM   4299  HD2 ARG A 271     101.460 119.240  81.060  1.00  0.00           H
ATOM   4300  NE  ARG A 271     100.260 118.920  82.710  1.00  0.00           N
ATOM   4301  HE  ARG A 271     100.120 119.130  83.680  1.00  0.00           H
ATOM   4302  CZ  ARG A 271      99.400 118.070  82.130  1.00  0.00           C
ATOM   4303  NH1 ARG A 271      99.400 117.600  80.880  1.00  0.00           N
ATOM   4304 1HH1 ARG A 271     100.240 117.690  80.320  1.00  0.00           H
ATOM   4305 2HH1 ARG A 271      98.620 117.000  80.680  1.00  0.00           H
ATOM   4306  NH2 ARG A 271      98.410 117.630  82.930  1.00  0.00           N
ATOM   4307 1HH2 ARG A 271      98.470 117.950  83.880  1.00  0.00           H
ATOM   4308 2HH2 ARG A 271      97.860 116.830  82.650  1.00  0.00           H
ATOM   4309  C   ARG A 271     101.590 124.110  82.730  1.00  0.00           C
ATOM   4310  O   ARG A 271     102.590 124.700  83.130  1.00  0.00           O
ATOM   4311  N   GLU A 272     100.450 123.960  83.410  1.00  0.00           N
ATOM   4312  H   GLU A 272      99.680 123.550  82.900  1.00  0.00           H
ATOM   4313  CA  GLU A 272     100.200 124.550  84.710  1.00  0.00           C
ATOM   4314  HA  GLU A 272     101.120 124.700  85.270  1.00  0.00           H
ATOM   4315  CB  GLU A 272      99.500 125.910  84.630  1.00  0.00           C
ATOM   4316  HB1 GLU A 272      99.000 126.160  85.570  1.00  0.00           H
ATOM   4317  HB2 GLU A 272      98.690 125.770  83.910  1.00  0.00           H
ATOM   4318  CG  GLU A 272     100.360 127.120  84.300  1.00  0.00           C
ATOM   4319  HG1 GLU A 272     100.950 126.890  83.410  1.00  0.00           H
ATOM   4320  HG2 GLU A 272     100.990 127.420  85.140  1.00  0.00           H
ATOM   4321  CD  GLU A 272      99.430 128.270  83.930  1.00  0.00           C
ATOM   4322  OE1 GLU A 272      99.670 128.960  82.920  1.00  0.00           O
ATOM   4323  OE2 GLU A 272      98.630 128.780  84.750  1.00  0.00           O
ATOM   4324  C   GLU A 272      99.340 123.610  85.540  1.00  0.00           C
ATOM   4325  O   GLU A 272      98.390 123.000  85.060  1.00  0.00           O
ATOM   4326  N   ASP A 273      99.670 123.490  86.820  1.00  0.00           N
ATOM   4327  H   ASP A 273     100.460 124.050  87.130  1.00  0.00           H
ATOM   4328  CA  ASP A 273      98.990 122.710  87.830  1.00  0.00           C
ATOM   4329  HA  ASP A 273      98.040 122.320  87.460  1.00  0.00           H
ATOM   4330  CB  ASP A 273      99.840 121.530  88.310  1.00  0.00           C
ATOM   4331  HB1 ASP A 273     100.040 120.760  87.560  1.00  0.00           H
ATOM   4332  HB2 ASP A 273      99.180 121.090  89.050  1.00  0.00           H
ATOM   4333  CG  ASP A 273     101.180 121.880  88.940  1.00  0.00           C
ATOM   4334  OD1 ASP A 273     102.120 121.870  88.120  1.00  0.00           O
ATOM   4335  OD2 ASP A 273     101.300 121.760  90.180  1.00  0.00           O
ATOM   4336  C   ASP A 273      98.600 123.600  89.000  1.00  0.00           C
ATOM   4337  O   ASP A 273      99.510 124.220  89.540  1.00  0.00           O
ATOM   4338  N   LYS A 274      97.340 123.560  89.450  1.00  0.00           N
ATOM   4339  H   LYS A 274      96.760 122.850  89.020  1.00  0.00           H
ATOM   4340  CA  LYS A 274      96.800 124.200  90.630  1.00  0.00           C
ATOM   4341  HA  LYS A 274      97.650 124.580  91.200  1.00  0.00           H
ATOM   4342  CB  LYS A 274      95.900 125.350  90.220  1.00  0.00           C
ATOM   4343  HB1 LYS A 274      95.390 125.670  91.120  1.00  0.00           H
ATOM   4344  HB2 LYS A 274      95.110 125.060  89.530  1.00  0.00           H
ATOM   4345  CG  LYS A 274      96.730 126.490  89.640  1.00  0.00           C
ATOM   4346  HG1 LYS A 274      97.180 126.130  88.720  1.00  0.00           H
ATOM   4347  HG2 LYS A 274      97.610 126.650  90.280  1.00  0.00           H
ATOM   4348  CD  LYS A 274      95.950 127.800  89.520  1.00  0.00           C
ATOM   4349  HD1 LYS A 274      95.750 128.210  90.510  1.00  0.00           H
ATOM   4350  HD2 LYS A 274      95.030 127.590  88.980  1.00  0.00           H
ATOM   4351  CE  LYS A 274      96.580 128.880  88.650  1.00  0.00           C
ATOM   4352  HE1 LYS A 274      95.830 129.670  88.630  1.00  0.00           H
ATOM   4353  HE2 LYS A 274      96.830 128.390  87.710  1.00  0.00           H
ATOM   4354  NZ  LYS A 274      97.780 129.500  89.240  1.00  0.00           N
ATOM   4355  HZ1 LYS A 274      98.190 130.110  88.540  1.00  0.00           H
ATOM   4356  HZ2 LYS A 274      97.600 130.170  89.970  1.00  0.00           H
ATOM   4357  HZ3 LYS A 274      98.540 128.910  89.560  1.00  0.00           H
ATOM   4358  C   LYS A 274      96.080 123.200  91.520  1.00  0.00           C
ATOM   4359  O   LYS A 274      95.050 122.700  91.070  1.00  0.00           O
ATOM   4360  N   PRO A 275      96.580 122.910  92.720  1.00  0.00           N
ATOM   4361  CD  PRO A 275      97.990 123.000  93.060  1.00  0.00           C
ATOM   4362  HD1 PRO A 275      98.120 124.030  93.400  1.00  0.00           H
ATOM   4363  HD2 PRO A 275      98.500 122.720  92.140  1.00  0.00           H
ATOM   4364  CG  PRO A 275      98.280 122.070  94.230  1.00  0.00           C
ATOM   4365  HG1 PRO A 275      98.910 122.410  95.050  1.00  0.00           H
ATOM   4366  HG2 PRO A 275      98.600 121.130  93.780  1.00  0.00           H
ATOM   4367  CB  PRO A 275      96.890 121.970  94.850  1.00  0.00           C
ATOM   4368  HB1 PRO A 275      96.660 122.740  95.590  1.00  0.00           H
ATOM   4369  HB2 PRO A 275      96.850 121.010  95.360  1.00  0.00           H
ATOM   4370  CA  PRO A 275      95.920 122.020  93.670  1.00  0.00           C
ATOM   4371  HA  PRO A 275      95.920 121.070  93.130  1.00  0.00           H
ATOM   4372  C   PRO A 275      94.550 122.570  94.060  1.00  0.00           C
ATOM   4373  O   PRO A 275      94.440 123.730  94.430  1.00  0.00           O
ATOM   4374  N   THR A 276      93.520 121.720  93.990  1.00  0.00           N
ATOM   4375  H   THR A 276      93.640 120.780  93.630  1.00  0.00           H
ATOM   4376  CA  THR A 276      92.150 122.150  94.180  1.00  0.00           C
ATOM   4377  HA  THR A 276      92.100 123.170  94.580  1.00  0.00           H
ATOM   4378  CB  THR A 276      91.350 122.310  92.890  1.00  0.00           C
ATOM   4379  HB  THR A 276      91.460 121.370  92.340  1.00  0.00           H
ATOM   4380  CG2 THR A 276      89.880 122.680  93.020  1.00  0.00           C
ATOM   4381 1HG2 THR A 276      89.760 123.750  93.200  1.00  0.00           H
ATOM   4382 2HG2 THR A 276      89.270 122.590  92.110  1.00  0.00           H
ATOM   4383 3HG2 THR A 276      89.440 122.130  93.840  1.00  0.00           H
ATOM   4384  OG1 THR A 276      91.930 123.330  92.110  1.00  0.00           O
ATOM   4385  HG1 THR A 276      91.780 123.100  91.200  1.00  0.00           H
ATOM   4386  C   THR A 276      91.430 121.180  95.100  1.00  0.00           C
ATOM   4387  O   THR A 276      91.710 119.990  95.020  1.00  0.00           O
ATOM   4388  N   THR A 277      90.640 121.650  96.080  1.00  0.00           N
ATOM   4389  H   THR A 277      90.430 122.630  96.080  1.00  0.00           H
ATOM   4390  CA  THR A 277      90.220 120.870  97.220  1.00  0.00           C
ATOM   4391  HA  THR A 277      90.170 119.800  96.980  1.00  0.00           H
ATOM   4392  CB  THR A 277      91.100 121.120  98.450  1.00  0.00           C
ATOM   4393  HB  THR A 277      91.110 122.190  98.660  1.00  0.00           H
ATOM   4394  CG2 THR A 277      90.790 120.460  99.790  1.00  0.00           C
ATOM   4395 1HG2 THR A 277      90.440 119.440  99.630  1.00  0.00           H
ATOM   4396 2HG2 THR A 277      91.650 120.350 100.440  1.00  0.00           H
ATOM   4397 3HG2 THR A 277      90.020 121.040 100.310  1.00  0.00           H
ATOM   4398  OG1 THR A 277      92.400 120.780  98.040  1.00  0.00           O
ATOM   4399  HG1 THR A 277      92.840 121.540  97.660  1.00  0.00           H
ATOM   4400  C   THR A 277      88.790 121.180  97.630  1.00  0.00           C
ATOM   4401  O   THR A 277      88.530 122.340  97.960  1.00  0.00           O
ATOM   4402  N   SER A 278      87.830 120.260  97.560  1.00  0.00           N
ATOM   4403  H   SER A 278      88.120 119.340  97.240  1.00  0.00           H
ATOM   4404  CA  SER A 278      86.410 120.520  97.730  1.00  0.00           C
ATOM   4405  HA  SER A 278      86.260 121.540  98.090  1.00  0.00           H
ATOM   4406  CB  SER A 278      85.600 120.280  96.470  1.00  0.00           C
ATOM   4407  HB1 SER A 278      85.850 120.890  95.600  1.00  0.00           H
ATOM   4408  HB2 SER A 278      84.530 120.370  96.670  1.00  0.00           H
ATOM   4409  OG  SER A 278      85.790 118.950  96.050  1.00  0.00           O
ATOM   4410  HG  SER A 278      85.690 118.920  95.090  1.00  0.00           H
ATOM   4411  C   SER A 278      85.720 119.720  98.830  1.00  0.00           C
ATOM   4412  O   SER A 278      86.070 118.550  98.970  1.00  0.00           O
ATOM   4413  N   LYS A 279      84.730 120.240  99.560  1.00  0.00           N
ATOM   4414  H   LYS A 279      84.340 121.110  99.220  1.00  0.00           H
ATOM   4415  CA  LYS A 279      83.970 119.680 100.650  1.00  0.00           C
ATOM   4416  HA  LYS A 279      84.500 118.800 101.020  1.00  0.00           H
ATOM   4417  CB  LYS A 279      83.910 120.670 101.810  1.00  0.00           C
ATOM   4418  HB1 LYS A 279      84.900 120.750 102.240  1.00  0.00           H
ATOM   4419  HB2 LYS A 279      83.450 120.150 102.650  1.00  0.00           H
ATOM   4420  CG  LYS A 279      83.070 121.940 101.700  1.00  0.00           C
ATOM   4421  HG1 LYS A 279      82.040 121.620 101.600  1.00  0.00           H
ATOM   4422  HG2 LYS A 279      83.480 122.590 100.920  1.00  0.00           H
ATOM   4423  CD  LYS A 279      83.160 122.770 102.980  1.00  0.00           C
ATOM   4424  HD1 LYS A 279      84.160 123.070 103.310  1.00  0.00           H
ATOM   4425  HD2 LYS A 279      82.690 122.180 103.770  1.00  0.00           H
ATOM   4426  CE  LYS A 279      82.410 124.090 102.860  1.00  0.00           C
ATOM   4427  HE1 LYS A 279      81.320 124.020 102.800  1.00  0.00           H
ATOM   4428  HE2 LYS A 279      82.810 124.530 101.940  1.00  0.00           H
ATOM   4429  NZ  LYS A 279      82.780 124.970 103.980  1.00  0.00           N
ATOM   4430  HZ1 LYS A 279      82.180 124.890 104.790  1.00  0.00           H
ATOM   4431  HZ2 LYS A 279      83.740 124.960 104.280  1.00  0.00           H
ATOM   4432  HZ3 LYS A 279      82.650 125.910 103.640  1.00  0.00           H
ATOM   4433  C   LYS A 279      82.610 119.080 100.300  1.00  0.00           C
ATOM   4434  O   LYS A 279      82.070 119.480  99.270  1.00  0.00           O
ATOM   4435  N   PRO A 280      82.050 118.210 101.150  1.00  0.00           N
ATOM   4436  CD  PRO A 280      82.610 117.560 102.310  1.00  0.00           C
ATOM   4437  HD1 PRO A 280      83.080 118.350 102.910  1.00  0.00           H
ATOM   4438  HD2 PRO A 280      83.260 116.730 102.030  1.00  0.00           H
ATOM   4439  CG  PRO A 280      81.430 117.040 103.130  1.00  0.00           C
ATOM   4440  HG1 PRO A 280      81.030 117.890 103.680  1.00  0.00           H
ATOM   4441  HG2 PRO A 280      81.670 116.270 103.860  1.00  0.00           H
ATOM   4442  CB  PRO A 280      80.450 116.710 102.010  1.00  0.00           C
ATOM   4443  HB1 PRO A 280      79.450 116.640 102.450  1.00  0.00           H
ATOM   4444  HB2 PRO A 280      80.570 115.700 101.610  1.00  0.00           H
ATOM   4445  CA  PRO A 280      80.640 117.880 101.060  1.00  0.00           C
ATOM   4446  HA  PRO A 280      80.380 117.570 100.050  1.00  0.00           H
ATOM   4447  C   PRO A 280      79.640 118.970 101.410  1.00  0.00           C
ATOM   4448  O   PRO A 280      80.060 120.000 101.940  1.00  0.00           O
ATOM   4449  N   GLY A 281      78.370 118.750 101.050  1.00  0.00           N
ATOM   4450  H   GLY A 281      78.110 117.870 100.630  1.00  0.00           H
ATOM   4451  CA  GLY A 281      77.300 119.600 101.520  1.00  0.00           C
ATOM   4452  HA1 GLY A 281      76.370 119.460 100.960  1.00  0.00           H
ATOM   4453  HA2 GLY A 281      77.540 120.650 101.340  1.00  0.00           H
ATOM   4454  C   GLY A 281      77.080 119.560 103.030  1.00  0.00           C
ATOM   4455  O   GLY A 281      77.290 118.520 103.640  1.00  0.00           O
ATOM   4456  N   ALA A 282      76.540 120.680 103.520  1.00  0.00           N
ATOM   4457  H   ALA A 282      76.570 121.490 102.920  1.00  0.00           H
ATOM   4458  CA  ALA A 282      76.570 120.910 104.950  1.00  0.00           C
ATOM   4459  HA  ALA A 282      77.450 120.350 105.250  1.00  0.00           H
ATOM   4460  CB  ALA A 282      76.740 122.370 105.360  1.00  0.00           C
ATOM   4461  HB1 ALA A 282      75.900 122.970 104.990  1.00  0.00           H
ATOM   4462  HB2 ALA A 282      77.020 122.520 106.400  1.00  0.00           H
ATOM   4463  HB3 ALA A 282      77.490 122.730 104.650  1.00  0.00           H
ATOM   4464  C   ALA A 282      75.360 120.290 105.650  1.00  0.00           C
ATOM   4465  O   ALA A 282      74.280 120.390 105.060  1.00  0.00           O
ATOM   4466  N   PRO A 283      75.430 119.830 106.900  1.00  0.00           N
ATOM   4467  CD  PRO A 283      76.690 119.720 107.600  1.00  0.00           C
ATOM   4468  HD1 PRO A 283      77.260 120.650 107.510  1.00  0.00           H
ATOM   4469  HD2 PRO A 283      77.270 118.950 107.100  1.00  0.00           H
ATOM   4470  CG  PRO A 283      76.350 119.400 109.060  1.00  0.00           C
ATOM   4471  HG1 PRO A 283      76.360 120.210 109.790  1.00  0.00           H
ATOM   4472  HG2 PRO A 283      77.030 118.690 109.530  1.00  0.00           H
ATOM   4473  CB  PRO A 283      74.960 118.780 108.990  1.00  0.00           C
ATOM   4474  HB1 PRO A 283      74.290 118.930 109.840  1.00  0.00           H
ATOM   4475  HB2 PRO A 283      75.100 117.700 108.890  1.00  0.00           H
ATOM   4476  CA  PRO A 283      74.340 119.310 107.710  1.00  0.00           C
ATOM   4477  HA  PRO A 283      73.910 118.540 107.080  1.00  0.00           H
ATOM   4478  C   PRO A 283      73.290 120.400 107.900  1.00  0.00           C
ATOM   4479  O   PRO A 283      73.630 121.580 107.970  1.00  0.00           O
ATOM   4480  N   PHE A 284      72.010 120.060 108.040  1.00  0.00           N
ATOM   4481  H   PHE A 284      71.690 119.110 107.890  1.00  0.00           H
ATOM   4482  CA  PHE A 284      71.000 121.070 107.820  1.00  0.00           C
ATOM   4483  HA  PHE A 284      71.310 121.580 106.910  1.00  0.00           H
ATOM   4484  CB  PHE A 284      69.680 120.430 107.420  1.00  0.00           C
ATOM   4485  HB1 PHE A 284      68.970 121.240 107.280  1.00  0.00           H
ATOM   4486  HB2 PHE A 284      69.220 119.960 108.290  1.00  0.00           H
ATOM   4487  CG  PHE A 284      69.440 119.620 106.170  1.00  0.00           C
ATOM   4488  CD1 PHE A 284      69.720 120.160 104.900  1.00  0.00           C
ATOM   4489  HD1 PHE A 284      70.000 121.200 104.790  1.00  0.00           H
ATOM   4490  CE1 PHE A 284      69.530 119.300 103.810  1.00  0.00           C
ATOM   4491  HE1 PHE A 284      69.720 119.780 102.860  1.00  0.00           H
ATOM   4492  CZ  PHE A 284      69.140 117.970 103.960  1.00  0.00           C
ATOM   4493  HZ  PHE A 284      69.060 117.460 103.020  1.00  0.00           H
ATOM   4494  CE2 PHE A 284      68.950 117.430 105.240  1.00  0.00           C
ATOM   4495  HE2 PHE A 284      68.660 116.390 105.340  1.00  0.00           H
ATOM   4496  CD2 PHE A 284      69.150 118.260 106.350  1.00  0.00           C
ATOM   4497  HD2 PHE A 284      69.070 117.880 107.360  1.00  0.00           H
ATOM   4498  C   PHE A 284      70.850 122.050 108.980  1.00  0.00           C
ATOM   4499  O   PHE A 284      71.010 121.770 110.170  1.00  0.00           O
ATOM   4500  N   ILE A 285      70.400 123.240 108.560  1.00  0.00           N
ATOM   4501  H   ILE A 285      70.230 123.370 107.580  1.00  0.00           H
ATOM   4502  CA  ILE A 285      69.810 124.260 109.400  1.00  0.00           C
ATOM   4503  HA  ILE A 285      69.750 123.860 110.420  1.00  0.00           H
ATOM   4504  CB  ILE A 285      70.770 125.440 109.300  1.00  0.00           C
ATOM   4505  HB  ILE A 285      70.350 126.250 109.900  1.00  0.00           H
ATOM   4506  CG2 ILE A 285      72.170 125.150 109.830  1.00  0.00           C
ATOM   4507 1HG2 ILE A 285      72.670 126.090 110.100  1.00  0.00           H
ATOM   4508 2HG2 ILE A 285      72.090 124.620 110.780  1.00  0.00           H
ATOM   4509 3HG2 ILE A 285      72.820 124.550 109.190  1.00  0.00           H
ATOM   4510  CG1 ILE A 285      70.940 126.040 107.910  1.00  0.00           C
ATOM   4511 1HG1 ILE A 285      69.940 126.060 107.470  1.00  0.00           H
ATOM   4512 2HG1 ILE A 285      71.680 125.410 107.430  1.00  0.00           H
ATOM   4513  CD  ILE A 285      71.390 127.490 107.770  1.00  0.00           C
ATOM   4514  HD1 ILE A 285      71.490 127.750 106.720  1.00  0.00           H
ATOM   4515  HD2 ILE A 285      70.620 128.180 108.140  1.00  0.00           H
ATOM   4516  HD3 ILE A 285      72.360 127.450 108.270  1.00  0.00           H
ATOM   4517  C   ILE A 285      68.410 124.620 108.930  1.00  0.00           C
ATOM   4518  O   ILE A 285      67.950 124.090 107.920  1.00  0.00           O
ATOM   4519  N   THR A 286      67.720 125.470 109.690  1.00  0.00           N
ATOM   4520  H   THR A 286      68.140 125.870 110.520  1.00  0.00           H
ATOM   4521  CA  THR A 286      66.300 125.690 109.490  1.00  0.00           C
ATOM   4522  HA  THR A 286      65.840 124.700 109.590  1.00  0.00           H
ATOM   4523  CB  THR A 286      65.810 126.630 110.580  1.00  0.00           C
ATOM   4524  HB  THR A 286      65.990 127.630 110.180  1.00  0.00           H
ATOM   4525  CG2 THR A 286      64.330 126.420 110.900  1.00  0.00           C
ATOM   4526 1HG2 THR A 286      64.230 125.410 111.300  1.00  0.00           H
ATOM   4527 2HG2 THR A 286      63.890 127.210 111.510  1.00  0.00           H
ATOM   4528 3HG2 THR A 286      63.820 126.310 109.950  1.00  0.00           H
ATOM   4529  OG1 THR A 286      66.370 126.470 111.860  1.00  0.00           O
ATOM   4530  HG1 THR A 286      65.880 125.730 112.230  1.00  0.00           H
ATOM   4531  C   THR A 286      65.830 126.210 108.140  1.00  0.00           C
ATOM   4532  O   THR A 286      64.900 125.670 107.540  1.00  0.00           O
ATOM   4533  N   SER A 287      66.530 127.180 107.550  1.00  0.00           N
ATOM   4534  H   SER A 287      67.310 127.530 108.090  1.00  0.00           H
ATOM   4535  CA  SER A 287      66.470 127.600 106.170  1.00  0.00           C
ATOM   4536  HA  SER A 287      65.440 127.900 105.950  1.00  0.00           H
ATOM   4537  CB  SER A 287      67.320 128.830 105.830  1.00  0.00           C
ATOM   4538  HB1 SER A 287      66.910 129.700 106.340  1.00  0.00           H
ATOM   4539  HB2 SER A 287      67.300 129.090 104.770  1.00  0.00           H
ATOM   4540  OG  SER A 287      68.640 128.620 106.280  1.00  0.00           O
ATOM   4541  HG  SER A 287      68.800 129.410 106.800  1.00  0.00           H
ATOM   4542  C   SER A 287      66.910 126.590 105.120  1.00  0.00           C
ATOM   4543  O   SER A 287      66.190 126.420 104.140  1.00  0.00           O
ATOM   4544  N   THR A 288      68.010 125.870 105.330  1.00  0.00           N
ATOM   4545  H   THR A 288      68.420 125.980 106.240  1.00  0.00           H
ATOM   4546  CA  THR A 288      68.450 124.880 104.360  1.00  0.00           C
ATOM   4547  HA  THR A 288      68.330 125.220 103.330  1.00  0.00           H
ATOM   4548  CB  THR A 288      69.950 124.590 104.340  1.00  0.00           C
ATOM   4549  HB  THR A 288      70.130 123.890 103.530  1.00  0.00           H
ATOM   4550  CG2 THR A 288      70.780 125.860 104.150  1.00  0.00           C
ATOM   4551 1HG2 THR A 288      70.390 126.490 103.350  1.00  0.00           H
ATOM   4552 2HG2 THR A 288      70.730 126.510 105.020  1.00  0.00           H
ATOM   4553 3HG2 THR A 288      71.780 125.580 103.820  1.00  0.00           H
ATOM   4554  OG1 THR A 288      70.280 124.110 105.630  1.00  0.00           O
ATOM   4555  HG1 THR A 288      71.240 124.030 105.690  1.00  0.00           H
ATOM   4556  C   THR A 288      67.570 123.650 104.410  1.00  0.00           C
ATOM   4557  O   THR A 288      67.570 122.930 103.410  1.00  0.00           O
ATOM   4558  N   LEU A 289      66.920 123.310 105.530  1.00  0.00           N
ATOM   4559  H   LEU A 289      67.050 123.880 106.350  1.00  0.00           H
ATOM   4560  CA  LEU A 289      66.020 122.190 105.710  1.00  0.00           C
ATOM   4561  HA  LEU A 289      66.490 121.240 105.430  1.00  0.00           H
ATOM   4562  CB  LEU A 289      65.640 122.070 107.180  1.00  0.00           C
ATOM   4563  HB1 LEU A 289      65.150 122.940 107.620  1.00  0.00           H
ATOM   4564  HB2 LEU A 289      66.580 121.910 107.710  1.00  0.00           H
ATOM   4565  CG  LEU A 289      64.690 120.920 107.510  1.00  0.00           C
ATOM   4566  HG  LEU A 289      63.840 120.930 106.820  1.00  0.00           H
ATOM   4567  CD1 LEU A 289      65.380 119.600 107.170  1.00  0.00           C
ATOM   4568 1HD1 LEU A 289      66.400 119.590 107.560  1.00  0.00           H
ATOM   4569 2HD1 LEU A 289      64.830 118.780 107.630  1.00  0.00           H
ATOM   4570 3HD1 LEU A 289      65.380 119.370 106.100  1.00  0.00           H
ATOM   4571  CD2 LEU A 289      64.280 120.820 108.970  1.00  0.00           C
ATOM   4572 1HD2 LEU A 289      65.160 120.760 109.620  1.00  0.00           H
ATOM   4573 2HD2 LEU A 289      63.600 121.660 109.120  1.00  0.00           H
ATOM   4574 3HD2 LEU A 289      63.850 119.830 109.140  1.00  0.00           H
ATOM   4575  C   LEU A 289      64.730 122.450 104.940  1.00  0.00           C
ATOM   4576  O   LEU A 289      64.090 121.540 104.420  1.00  0.00           O
ATOM   4577  N   GLN A 290      64.250 123.690 104.930  1.00  0.00           N
ATOM   4578  H   GLN A 290      64.750 124.420 105.420  1.00  0.00           H
ATOM   4579  CA  GLN A 290      63.060 124.040 104.180  1.00  0.00           C
ATOM   4580  HA  GLN A 290      62.360 123.250 104.440  1.00  0.00           H
ATOM   4581  CB  GLN A 290      62.540 125.420 104.600  1.00  0.00           C
ATOM   4582  HB1 GLN A 290      61.800 125.800 103.900  1.00  0.00           H
ATOM   4583  HB2 GLN A 290      63.370 126.120 104.640  1.00  0.00           H
ATOM   4584  CG  GLN A 290      61.820 125.520 105.940  1.00  0.00           C
ATOM   4585  HG1 GLN A 290      62.300 124.960 106.740  1.00  0.00           H
ATOM   4586  HG2 GLN A 290      60.750 125.320 105.880  1.00  0.00           H
ATOM   4587  CD  GLN A 290      61.800 126.960 106.460  1.00  0.00           C
ATOM   4588  OE1 GLN A 290      60.790 127.660 106.500  1.00  0.00           O
ATOM   4589  NE2 GLN A 290      62.920 127.560 106.870  1.00  0.00           N
ATOM   4590 1HE2 GLN A 290      63.760 127.010 106.890  1.00  0.00           H
ATOM   4591 2HE2 GLN A 290      62.810 128.430 107.370  1.00  0.00           H
ATOM   4592  C   GLN A 290      63.190 123.830 102.680  1.00  0.00           C
ATOM   4593  O   GLN A 290      62.310 123.190 102.100  1.00  0.00           O
ATOM   4594  N   GLN A 291      64.330 124.200 102.090  1.00  0.00           N
ATOM   4595  H   GLN A 291      64.970 124.770 102.620  1.00  0.00           H
ATOM   4596  CA  GLN A 291      64.820 123.870 100.770  1.00  0.00           C
ATOM   4597  HA  GLN A 291      64.140 124.150  99.960  1.00  0.00           H
ATOM   4598  CB  GLN A 291      66.140 124.560 100.410  1.00  0.00           C
ATOM   4599  HB1 GLN A 291      66.890 124.290 101.160  1.00  0.00           H
ATOM   4600  HB2 GLN A 291      66.060 125.640 100.480  1.00  0.00           H
ATOM   4601  CG  GLN A 291      66.550 124.260  98.980  1.00  0.00           C
ATOM   4602  HG1 GLN A 291      66.450 123.190  98.770  1.00  0.00           H
ATOM   4603  HG2 GLN A 291      67.620 124.460  98.910  1.00  0.00           H
ATOM   4604  CD  GLN A 291      65.800 125.110  97.960  1.00  0.00           C
ATOM   4605  OE1 GLN A 291      65.130 124.570  97.090  1.00  0.00           O
ATOM   4606  NE2 GLN A 291      65.770 126.430  98.170  1.00  0.00           N
ATOM   4607 1HE2 GLN A 291      66.380 126.790  98.890  1.00  0.00           H
ATOM   4608 2HE2 GLN A 291      65.380 127.010  97.440  1.00  0.00           H
ATOM   4609  C   GLN A 291      64.890 122.360 100.610  1.00  0.00           C
ATOM   4610  O   GLN A 291      64.160 121.870  99.760  1.00  0.00           O
ATOM   4611  N   ALA A 292      65.540 121.570 101.470  1.00  0.00           N
ATOM   4612  H   ALA A 292      66.110 122.020 102.160  1.00  0.00           H
ATOM   4613  CA  ALA A 292      65.660 120.140 101.260  1.00  0.00           C
ATOM   4614  HA  ALA A 292      66.160 119.930 100.320  1.00  0.00           H
ATOM   4615  CB  ALA A 292      66.580 119.610 102.360  1.00  0.00           C
ATOM   4616  HB1 ALA A 292      66.130 119.590 103.350  1.00  0.00           H
ATOM   4617  HB2 ALA A 292      66.810 118.560 102.140  1.00  0.00           H
ATOM   4618  HB3 ALA A 292      67.480 120.210 102.460  1.00  0.00           H
ATOM   4619  C   ALA A 292      64.340 119.380 101.280  1.00  0.00           C
ATOM   4620  O   ALA A 292      63.990 118.650 100.350  1.00  0.00           O
ATOM   4621  N   ALA A 293      63.470 119.630 102.270  1.00  0.00           N
ATOM   4622  H   ALA A 293      63.670 120.420 102.870  1.00  0.00           H
ATOM   4623  CA  ALA A 293      62.150 119.040 102.300  1.00  0.00           C
ATOM   4624  HA  ALA A 293      62.270 117.950 102.300  1.00  0.00           H
ATOM   4625  CB  ALA A 293      61.500 119.430 103.630  1.00  0.00           C
ATOM   4626  HB1 ALA A 293      60.610 118.820 103.750  1.00  0.00           H
ATOM   4627  HB2 ALA A 293      62.280 119.140 104.340  1.00  0.00           H
ATOM   4628  HB3 ALA A 293      61.400 120.510 103.750  1.00  0.00           H
ATOM   4629  C   ALA A 293      61.260 119.390 101.120  1.00  0.00           C
ATOM   4630  O   ALA A 293      60.700 118.470 100.510  1.00  0.00           O
ATOM   4631  N   SER A 294      61.220 120.640 100.670  1.00  0.00           N
ATOM   4632  H   SER A 294      61.640 121.350 101.260  1.00  0.00           H
ATOM   4633  CA  SER A 294      60.540 121.090  99.470  1.00  0.00           C
ATOM   4634  HA  SER A 294      59.560 120.630  99.550  1.00  0.00           H
ATOM   4635  CB  SER A 294      60.590 122.610  99.370  1.00  0.00           C
ATOM   4636  HB1 SER A 294      60.360 122.920  98.350  1.00  0.00           H
ATOM   4637  HB2 SER A 294      61.580 122.900  99.690  1.00  0.00           H
ATOM   4638  OG  SER A 294      59.700 123.130 100.330  1.00  0.00           O
ATOM   4639  HG  SER A 294      59.070 122.430 100.540  1.00  0.00           H
ATOM   4640  C   SER A 294      61.200 120.450  98.250  1.00  0.00           C
ATOM   4641  O   SER A 294      60.440 120.240  97.310  1.00  0.00           O
ATOM   4642  N   THR A 295      62.460 120.000  98.200  1.00  0.00           N
ATOM   4643  H   THR A 295      63.020 120.140  99.030  1.00  0.00           H
ATOM   4644  CA  THR A 295      63.030 119.440  96.990  1.00  0.00           C
ATOM   4645  HA  THR A 295      62.240 119.640  96.280  1.00  0.00           H
ATOM   4646  CB  THR A 295      64.390 120.060  96.670  1.00  0.00           C
ATOM   4647  HB  THR A 295      65.000 119.440  96.020  1.00  0.00           H
ATOM   4648  CG2 THR A 295      64.320 121.530  96.240  1.00  0.00           C
ATOM   4649 1HG2 THR A 295      65.310 121.870  95.960  1.00  0.00           H
ATOM   4650 2HG2 THR A 295      63.730 121.570  95.330  1.00  0.00           H
ATOM   4651 3HG2 THR A 295      63.830 122.140  97.000  1.00  0.00           H
ATOM   4652  OG1 THR A 295      65.110 120.020  97.880  1.00  0.00           O
ATOM   4653  HG1 THR A 295      65.070 120.840  98.360  1.00  0.00           H
ATOM   4654  C   THR A 295      63.170 117.930  96.910  1.00  0.00           C
ATOM   4655  O   THR A 295      63.430 117.360  95.850  1.00  0.00           O
ATOM   4656  N   ARG A 296      62.960 117.280  98.060  1.00  0.00           N
ATOM   4657  H   ARG A 296      62.780 117.840  98.880  1.00  0.00           H
ATOM   4658  CA  ARG A 296      63.060 115.840  98.210  1.00  0.00           C
ATOM   4659  HA  ARG A 296      63.200 115.340  97.250  1.00  0.00           H
ATOM   4660  CB  ARG A 296      64.350 115.550  98.960  1.00  0.00           C
ATOM   4661  HB1 ARG A 296      64.330 114.510  99.280  1.00  0.00           H
ATOM   4662  HB2 ARG A 296      64.270 116.200  99.830  1.00  0.00           H
ATOM   4663  CG  ARG A 296      65.630 115.850  98.180  1.00  0.00           C
ATOM   4664  HG1 ARG A 296      66.470 115.830  98.870  1.00  0.00           H
ATOM   4665  HG2 ARG A 296      65.630 116.860  97.770  1.00  0.00           H
ATOM   4666  CD  ARG A 296      65.910 114.940  96.990  1.00  0.00           C
ATOM   4667  HD1 ARG A 296      64.990 114.590  96.510  1.00  0.00           H
ATOM   4668  HD2 ARG A 296      66.480 114.070  97.310  1.00  0.00           H
ATOM   4669  NE  ARG A 296      66.630 115.560  95.880  1.00  0.00           N
ATOM   4670  HE  ARG A 296      66.650 116.560  95.740  1.00  0.00           H
ATOM   4671  CZ  ARG A 296      67.490 114.930  95.080  1.00  0.00           C
ATOM   4672  NH1 ARG A 296      67.670 113.600  95.140  1.00  0.00           N
ATOM   4673 1HH1 ARG A 296      67.100 113.050  95.760  1.00  0.00           H
ATOM   4674 2HH1 ARG A 296      68.430 113.130  94.680  1.00  0.00           H
ATOM   4675  NH2 ARG A 296      68.140 115.630  94.130  1.00  0.00           N
ATOM   4676 1HH2 ARG A 296      67.940 116.620  94.030  1.00  0.00           H
ATOM   4677 2HH2 ARG A 296      68.890 115.200  93.620  1.00  0.00           H
ATOM   4678  C   ARG A 296      61.800 115.170  98.740  1.00  0.00           C
ATOM   4679  O   ARG A 296      61.650 113.990  98.460  1.00  0.00           O
ATOM   4680  N   LEU A 297      60.930 115.890  99.460  1.00  0.00           N
ATOM   4681  H   LEU A 297      61.160 116.840  99.740  1.00  0.00           H
ATOM   4682  CA  LEU A 297      59.790 115.320 100.140  1.00  0.00           C
ATOM   4683  HA  LEU A 297      59.720 114.270  99.850  1.00  0.00           H
ATOM   4684  CB  LEU A 297      59.930 115.450 101.660  1.00  0.00           C
ATOM   4685  HB1 LEU A 297      59.190 114.750 102.050  1.00  0.00           H
ATOM   4686  HB2 LEU A 297      59.720 116.450 102.040  1.00  0.00           H
ATOM   4687  CG  LEU A 297      61.190 114.940 102.330  1.00  0.00           C
ATOM   4688  HG  LEU A 297      62.040 115.470 101.890  1.00  0.00           H
ATOM   4689  CD1 LEU A 297      61.090 115.190 103.840  1.00  0.00           C
ATOM   4690 1HD1 LEU A 297      60.130 114.790 104.160  1.00  0.00           H
ATOM   4691 2HD1 LEU A 297      61.980 114.810 104.330  1.00  0.00           H
ATOM   4692 3HD1 LEU A 297      61.120 116.240 104.130  1.00  0.00           H
ATOM   4693  CD2 LEU A 297      61.560 113.490 102.010  1.00  0.00           C
ATOM   4694 1HD2 LEU A 297      62.400 113.090 102.570  1.00  0.00           H
ATOM   4695 2HD2 LEU A 297      60.590 113.020 102.210  1.00  0.00           H
ATOM   4696 3HD2 LEU A 297      61.830 113.380 100.960  1.00  0.00           H
ATOM   4697  C   LEU A 297      58.500 115.990  99.700  1.00  0.00           C
ATOM   4698  O   LEU A 297      57.470 115.430 100.060  1.00  0.00           O
ATOM   4699  N   GLY A 298      58.550 117.140  99.020  1.00  0.00           N
ATOM   4700  H   GLY A 298      59.500 117.380  98.790  1.00  0.00           H
ATOM   4701  CA  GLY A 298      57.460 118.020  98.660  1.00  0.00           C
ATOM   4702  HA1 GLY A 298      56.700 117.590  98.020  1.00  0.00           H
ATOM   4703  HA2 GLY A 298      57.940 118.860  98.150  1.00  0.00           H
ATOM   4704  C   GLY A 298      56.710 118.570  99.870  1.00  0.00           C
ATOM   4705  O   GLY A 298      55.480 118.580  99.920  1.00  0.00           O
ATOM   4706  N   PHE A 299      57.430 118.930 100.940  1.00  0.00           N
ATOM   4707  H   PHE A 299      58.420 118.880 100.740  1.00  0.00           H
ATOM   4708  CA  PHE A 299      56.850 119.670 102.040  1.00  0.00           C
ATOM   4709  HA  PHE A 299      55.780 119.460 102.130  1.00  0.00           H
ATOM   4710  CB  PHE A 299      57.600 119.230 103.290  1.00  0.00           C
ATOM   4711  HB1 PHE A 299      57.370 119.990 104.030  1.00  0.00           H
ATOM   4712  HB2 PHE A 299      58.680 119.310 103.150  1.00  0.00           H
ATOM   4713  CG  PHE A 299      57.400 117.860 103.890  1.00  0.00           C
ATOM   4714  CD1 PHE A 299      57.010 116.710 103.180  1.00  0.00           C
ATOM   4715  HD1 PHE A 299      56.820 116.700 102.120  1.00  0.00           H
ATOM   4716  CE1 PHE A 299      56.920 115.510 103.890  1.00  0.00           C
ATOM   4717  HE1 PHE A 299      56.650 114.590 103.400  1.00  0.00           H
ATOM   4718  CZ  PHE A 299      57.200 115.400 105.260  1.00  0.00           C
ATOM   4719  HZ  PHE A 299      57.100 114.460 105.790  1.00  0.00           H
ATOM   4720  CE2 PHE A 299      57.640 116.530 105.970  1.00  0.00           C
ATOM   4721  HE2 PHE A 299      58.010 116.500 106.990  1.00  0.00           H
ATOM   4722  CD2 PHE A 299      57.630 117.740 105.260  1.00  0.00           C
ATOM   4723  HD2 PHE A 299      57.820 118.620 105.860  1.00  0.00           H
ATOM   4724  C   PHE A 299      57.080 121.170 101.900  1.00  0.00           C
ATOM   4725  O   PHE A 299      58.210 121.640 101.760  1.00  0.00           O
ATOM   4726  N   GLY A 300      55.970 121.900 101.970  1.00  0.00           N
ATOM   4727  H   GLY A 300      55.080 121.460 102.130  1.00  0.00           H
ATOM   4728  CA  GLY A 300      55.980 123.340 102.120  1.00  0.00           C
ATOM   4729  HA1 GLY A 300      54.970 123.750 102.080  1.00  0.00           H
ATOM   4730  HA2 GLY A 300      56.600 123.780 101.340  1.00  0.00           H
ATOM   4731  C   GLY A 300      56.320 123.770 103.540  1.00  0.00           C
ATOM   4732  O   GLY A 300      56.360 122.930 104.440  1.00  0.00           O
ATOM   4733  N   VAL A 301      56.760 125.030 103.710  1.00  0.00           N
ATOM   4734  H   VAL A 301      56.880 125.540 102.850  1.00  0.00           H
ATOM   4735  CA  VAL A 301      57.450 125.430 104.910  1.00  0.00           C
ATOM   4736  HA  VAL A 301      58.390 124.880 104.970  1.00  0.00           H
ATOM   4737  CB  VAL A 301      57.770 126.910 104.780  1.00  0.00           C
ATOM   4738  HB  VAL A 301      58.140 127.230 105.760  1.00  0.00           H
ATOM   4739  CG1 VAL A 301      58.830 127.050 103.700  1.00  0.00           C
ATOM   4740 1HG1 VAL A 301      59.610 126.290 103.820  1.00  0.00           H
ATOM   4741 2HG1 VAL A 301      58.420 126.970 102.690  1.00  0.00           H
ATOM   4742 3HG1 VAL A 301      59.390 127.980 103.810  1.00  0.00           H
ATOM   4743  CG2 VAL A 301      56.640 127.870 104.420  1.00  0.00           C
ATOM   4744 1HG2 VAL A 301      57.020 128.880 104.240  1.00  0.00           H
ATOM   4745 2HG2 VAL A 301      56.090 127.490 103.560  1.00  0.00           H
ATOM   4746 3HG2 VAL A 301      56.000 127.890 105.300  1.00  0.00           H
ATOM   4747  C   VAL A 301      56.610 125.200 106.160  1.00  0.00           C
ATOM   4748  O   VAL A 301      57.060 124.790 107.230  1.00  0.00           O
ATOM   4749  N   LYS A 302      55.290 125.300 106.030  1.00  0.00           N
ATOM   4750  H   LYS A 302      54.900 125.460 105.110  1.00  0.00           H
ATOM   4751  CA  LYS A 302      54.290 125.130 107.060  1.00  0.00           C
ATOM   4752  HA  LYS A 302      54.360 125.780 107.930  1.00  0.00           H
ATOM   4753  CB  LYS A 302      52.920 125.460 106.480  1.00  0.00           C
ATOM   4754  HB1 LYS A 302      52.560 124.580 105.930  1.00  0.00           H
ATOM   4755  HB2 LYS A 302      52.990 126.170 105.660  1.00  0.00           H
ATOM   4756  CG  LYS A 302      51.860 125.710 107.550  1.00  0.00           C
ATOM   4757  HG1 LYS A 302      52.110 126.540 108.210  1.00  0.00           H
ATOM   4758  HG2 LYS A 302      51.850 124.730 108.040  1.00  0.00           H
ATOM   4759  CD  LYS A 302      50.510 125.940 106.880  1.00  0.00           C
ATOM   4760  HD1 LYS A 302      50.240 125.320 106.020  1.00  0.00           H
ATOM   4761  HD2 LYS A 302      50.600 126.970 106.540  1.00  0.00           H
ATOM   4762  CE  LYS A 302      49.400 125.790 107.920  1.00  0.00           C
ATOM   4763  HE1 LYS A 302      49.630 126.420 108.780  1.00  0.00           H
ATOM   4764  HE2 LYS A 302      49.420 124.770 108.290  1.00  0.00           H
ATOM   4765  NZ  LYS A 302      48.110 126.270 107.390  1.00  0.00           N
ATOM   4766  HZ1 LYS A 302      48.130 127.270 107.240  1.00  0.00           H
ATOM   4767  HZ2 LYS A 302      48.000 125.810 106.490  1.00  0.00           H
ATOM   4768  HZ3 LYS A 302      47.350 126.100 108.030  1.00  0.00           H
ATOM   4769  C   LYS A 302      54.340 123.700 107.590  1.00  0.00           C
ATOM   4770  O   LYS A 302      54.230 123.520 108.800  1.00  0.00           O
ATOM   4771  N   LYS A 303      54.400 122.710 106.690  1.00  0.00           N
ATOM   4772  H   LYS A 303      54.300 122.920 105.710  1.00  0.00           H
ATOM   4773  CA  LYS A 303      54.610 121.310 106.980  1.00  0.00           C
ATOM   4774  HA  LYS A 303      53.870 121.050 107.750  1.00  0.00           H
ATOM   4775  CB  LYS A 303      54.210 120.500 105.750  1.00  0.00           C
ATOM   4776  HB1 LYS A 303      55.030 120.560 105.040  1.00  0.00           H
ATOM   4777  HB2 LYS A 303      53.320 120.970 105.330  1.00  0.00           H
ATOM   4778  CG  LYS A 303      54.020 119.020 106.090  1.00  0.00           C
ATOM   4779  HG1 LYS A 303      53.340 118.990 106.940  1.00  0.00           H
ATOM   4780  HG2 LYS A 303      55.020 118.620 106.260  1.00  0.00           H
ATOM   4781  CD  LYS A 303      53.340 118.280 104.940  1.00  0.00           C
ATOM   4782  HD1 LYS A 303      53.890 118.490 104.020  1.00  0.00           H
ATOM   4783  HD2 LYS A 303      52.320 118.670 104.950  1.00  0.00           H
ATOM   4784  CE  LYS A 303      53.470 116.830 105.390  1.00  0.00           C
ATOM   4785  HE1 LYS A 303      52.890 116.660 106.300  1.00  0.00           H
ATOM   4786  HE2 LYS A 303      54.520 116.610 105.560  1.00  0.00           H
ATOM   4787  NZ  LYS A 303      52.880 115.970 104.350  1.00  0.00           N
ATOM   4788  HZ1 LYS A 303      53.140 115.020 104.560  1.00  0.00           H
ATOM   4789  HZ2 LYS A 303      51.880 116.130 104.310  1.00  0.00           H
ATOM   4790  HZ3 LYS A 303      53.200 116.280 103.440  1.00  0.00           H
ATOM   4791  C   LYS A 303      55.990 121.040 107.560  1.00  0.00           C
ATOM   4792  O   LYS A 303      56.040 120.410 108.610  1.00  0.00           O
ATOM   4793  N   THR A 304      57.100 121.510 106.990  1.00  0.00           N
ATOM   4794  H   THR A 304      56.950 122.000 106.120  1.00  0.00           H
ATOM   4795  CA  THR A 304      58.450 121.260 107.460  1.00  0.00           C
ATOM   4796  HA  THR A 304      58.650 120.190 107.570  1.00  0.00           H
ATOM   4797  CB  THR A 304      59.450 121.890 106.490  1.00  0.00           C
ATOM   4798  HB  THR A 304      59.060 122.830 106.080  1.00  0.00           H
ATOM   4799  CG2 THR A 304      60.880 122.030 107.010  1.00  0.00           C
ATOM   4800 1HG2 THR A 304      61.180 121.170 107.600  1.00  0.00           H
ATOM   4801 2HG2 THR A 304      61.540 121.870 106.160  1.00  0.00           H
ATOM   4802 3HG2 THR A 304      60.940 122.980 107.550  1.00  0.00           H
ATOM   4803  OG1 THR A 304      59.570 121.050 105.370  1.00  0.00           O
ATOM   4804  HG1 THR A 304      59.790 121.600 104.630  1.00  0.00           H
ATOM   4805  C   THR A 304      58.590 121.670 108.920  1.00  0.00           C
ATOM   4806  O   THR A 304      58.910 120.840 109.760  1.00  0.00           O
ATOM   4807  N   MET A 305      58.180 122.900 109.250  1.00  0.00           N
ATOM   4808  H   MET A 305      57.840 123.500 108.510  1.00  0.00           H
ATOM   4809  CA  MET A 305      58.230 123.470 110.580  1.00  0.00           C
ATOM   4810  HA  MET A 305      59.240 123.250 110.910  1.00  0.00           H
ATOM   4811  CB  MET A 305      57.890 124.960 110.590  1.00  0.00           C
ATOM   4812  HB1 MET A 305      57.750 125.230 111.640  1.00  0.00           H
ATOM   4813  HB2 MET A 305      56.980 125.070 110.010  1.00  0.00           H
ATOM   4814  CG  MET A 305      59.000 125.750 109.910  1.00  0.00           C
ATOM   4815  HG1 MET A 305      58.660 126.760 110.130  1.00  0.00           H
ATOM   4816  HG2 MET A 305      58.980 125.720 108.820  1.00  0.00           H
ATOM   4817  SD  MET A 305      60.720 125.710 110.470  1.00  0.00           S
ATOM   4818  CE  MET A 305      60.590 126.490 112.100  1.00  0.00           C
ATOM   4819  HE1 MET A 305      60.190 127.500 111.990  1.00  0.00           H
ATOM   4820  HE2 MET A 305      59.890 125.920 112.710  1.00  0.00           H
ATOM   4821  HE3 MET A 305      61.610 126.470 112.490  1.00  0.00           H
ATOM   4822  C   MET A 305      57.370 122.760 111.630  1.00  0.00           C
ATOM   4823  O   MET A 305      57.800 122.410 112.730  1.00  0.00           O
ATOM   4824  N   MET A 306      56.150 122.350 111.290  1.00  0.00           N
ATOM   4825  H   MET A 306      55.680 122.760 110.500  1.00  0.00           H
ATOM   4826  CA  MET A 306      55.310 121.620 112.210  1.00  0.00           C
ATOM   4827  HA  MET A 306      55.400 122.060 113.200  1.00  0.00           H
ATOM   4828  CB  MET A 306      53.910 121.850 111.640  1.00  0.00           C
ATOM   4829  HB1 MET A 306      53.890 121.760 110.550  1.00  0.00           H
ATOM   4830  HB2 MET A 306      53.660 122.890 111.850  1.00  0.00           H
ATOM   4831  CG  MET A 306      52.810 120.990 112.240  1.00  0.00           C
ATOM   4832  HG1 MET A 306      51.860 121.520 112.150  1.00  0.00           H
ATOM   4833  HG2 MET A 306      52.980 120.810 113.300  1.00  0.00           H
ATOM   4834  SD  MET A 306      52.790 119.400 111.390  1.00  0.00           S
ATOM   4835  CE  MET A 306      51.460 118.590 112.310  1.00  0.00           C
ATOM   4836  HE1 MET A 306      50.590 119.240 112.460  1.00  0.00           H
ATOM   4837  HE2 MET A 306      51.080 117.770 111.700  1.00  0.00           H
ATOM   4838  HE3 MET A 306      51.860 118.100 113.190  1.00  0.00           H
ATOM   4839  C   MET A 306      55.660 120.150 112.400  1.00  0.00           C
ATOM   4840  O   MET A 306      55.600 119.690 113.530  1.00  0.00           O
ATOM   4841  N   MET A 307      56.180 119.500 111.360  1.00  0.00           N
ATOM   4842  H   MET A 307      56.190 120.010 110.490  1.00  0.00           H
ATOM   4843  CA  MET A 307      56.720 118.150 111.410  1.00  0.00           C
ATOM   4844  HA  MET A 307      56.090 117.500 112.020  1.00  0.00           H
ATOM   4845  CB  MET A 307      56.890 117.590 110.010  1.00  0.00           C
ATOM   4846  HB1 MET A 307      57.470 116.660 110.010  1.00  0.00           H
ATOM   4847  HB2 MET A 307      57.410 118.250 109.310  1.00  0.00           H
ATOM   4848  CG  MET A 307      55.510 117.330 109.410  1.00  0.00           C
ATOM   4849  HG1 MET A 307      55.650 116.780 108.480  1.00  0.00           H
ATOM   4850  HG2 MET A 307      55.020 118.290 109.290  1.00  0.00           H
ATOM   4851  SD  MET A 307      54.570 116.190 110.460  1.00  0.00           S
ATOM   4852  CE  MET A 307      53.040 116.270 109.510  1.00  0.00           C
ATOM   4853  HE1 MET A 307      52.400 115.450 109.820  1.00  0.00           H
ATOM   4854  HE2 MET A 307      52.500 117.220 109.570  1.00  0.00           H
ATOM   4855  HE3 MET A 307      53.340 116.160 108.460  1.00  0.00           H
ATOM   4856  C   MET A 307      58.050 118.140 112.160  1.00  0.00           C
ATOM   4857  O   MET A 307      58.260 117.330 113.060  1.00  0.00           O
ATOM   4858  N   ALA A 308      58.910 119.150 112.030  1.00  0.00           N
ATOM   4859  H   ALA A 308      58.730 119.880 111.350  1.00  0.00           H
ATOM   4860  CA  ALA A 308      60.140 119.290 112.780  1.00  0.00           C
ATOM   4861  HA  ALA A 308      60.670 118.340 112.710  1.00  0.00           H
ATOM   4862  CB  ALA A 308      60.970 120.420 112.190  1.00  0.00           C
ATOM   4863  HB1 ALA A 308      61.970 120.330 112.620  1.00  0.00           H
ATOM   4864  HB2 ALA A 308      61.040 120.190 111.130  1.00  0.00           H
ATOM   4865  HB3 ALA A 308      60.590 121.400 112.480  1.00  0.00           H
ATOM   4866  C   ALA A 308      59.900 119.580 114.250  1.00  0.00           C
ATOM   4867  O   ALA A 308      60.720 119.140 115.050  1.00  0.00           O
ATOM   4868  N   GLN A 309      58.800 120.290 114.520  1.00  0.00           N
ATOM   4869  H   GLN A 309      58.170 120.640 113.810  1.00  0.00           H
ATOM   4870  CA  GLN A 309      58.480 120.450 115.930  1.00  0.00           C
ATOM   4871  HA  GLN A 309      59.420 120.750 116.380  1.00  0.00           H
ATOM   4872  CB  GLN A 309      57.540 121.640 116.040  1.00  0.00           C
ATOM   4873  HB1 GLN A 309      56.560 121.340 115.670  1.00  0.00           H
ATOM   4874  HB2 GLN A 309      57.980 122.400 115.390  1.00  0.00           H
ATOM   4875  CG  GLN A 309      57.480 122.140 117.480  1.00  0.00           C
ATOM   4876  HG1 GLN A 309      58.500 122.320 117.810  1.00  0.00           H
ATOM   4877  HG2 GLN A 309      57.090 121.420 118.190  1.00  0.00           H
ATOM   4878  CD  GLN A 309      56.690 123.440 117.570  1.00  0.00           C
ATOM   4879  OE1 GLN A 309      56.760 124.360 116.760  1.00  0.00           O
ATOM   4880  NE2 GLN A 309      55.810 123.500 118.570  1.00  0.00           N
ATOM   4881 1HE2 GLN A 309      55.700 122.760 119.240  1.00  0.00           H
ATOM   4882 2HE2 GLN A 309      55.350 124.400 118.680  1.00  0.00           H
ATOM   4883  C   GLN A 309      58.010 119.160 116.590  1.00  0.00           C
ATOM   4884  O   GLN A 309      58.440 118.840 117.700  1.00  0.00           O
ATOM   4885  N   ARG A 310      57.250 118.310 115.900  1.00  0.00           N
ATOM   4886  H   ARG A 310      56.860 118.650 115.030  1.00  0.00           H
ATOM   4887  CA  ARG A 310      56.880 116.990 116.370  1.00  0.00           C
ATOM   4888  HA  ARG A 310      56.390 117.110 117.330  1.00  0.00           H
ATOM   4889  CB  ARG A 310      55.900 116.470 115.320  1.00  0.00           C
ATOM   4890  HB1 ARG A 310      56.420 116.200 114.400  1.00  0.00           H
ATOM   4891  HB2 ARG A 310      55.140 117.240 115.230  1.00  0.00           H
ATOM   4892  CG  ARG A 310      55.100 115.210 115.630  1.00  0.00           C
ATOM   4893  HG1 ARG A 310      55.620 114.310 115.310  1.00  0.00           H
ATOM   4894  HG2 ARG A 310      54.200 115.060 115.040  1.00  0.00           H
ATOM   4895  CD  ARG A 310      54.680 115.060 117.090  1.00  0.00           C
ATOM   4896  HD1 ARG A 310      55.550 115.180 117.730  1.00  0.00           H
ATOM   4897  HD2 ARG A 310      54.230 114.070 117.220  1.00  0.00           H
ATOM   4898  NE  ARG A 310      53.770 116.100 117.570  1.00  0.00           N
ATOM   4899  HE  ARG A 310      54.140 116.590 118.380  1.00  0.00           H
ATOM   4900  CZ  ARG A 310      52.490 116.380 117.300  1.00  0.00           C
ATOM   4901  NH1 ARG A 310      51.810 115.590 116.460  1.00  0.00           N
ATOM   4902 1HH1 ARG A 310      52.270 114.930 115.850  1.00  0.00           H
ATOM   4903 2HH1 ARG A 310      50.810 115.740 116.490  1.00  0.00           H
ATOM   4904  NH2 ARG A 310      51.920 117.420 117.930  1.00  0.00           N
ATOM   4905 1HH2 ARG A 310      52.460 117.890 118.650  1.00  0.00           H
ATOM   4906 2HH2 ARG A 310      50.930 117.620 117.960  1.00  0.00           H
ATOM   4907  C   ARG A 310      58.140 116.160 116.500  1.00  0.00           C
ATOM   4908  O   ARG A 310      58.190 115.470 117.520  1.00  0.00           O
ATOM   4909  N   LEU A 311      59.180 116.240 115.660  1.00  0.00           N
ATOM   4910  H   LEU A 311      59.050 116.810 114.840  1.00  0.00           H
ATOM   4911  CA  LEU A 311      60.380 115.460 115.850  1.00  0.00           C
ATOM   4912  HA  LEU A 311      60.030 114.460 116.120  1.00  0.00           H
ATOM   4913  CB  LEU A 311      61.110 115.440 114.510  1.00  0.00           C
ATOM   4914  HB1 LEU A 311      62.140 115.180 114.740  1.00  0.00           H
ATOM   4915  HB2 LEU A 311      61.110 116.480 114.180  1.00  0.00           H
ATOM   4916  CG  LEU A 311      60.700 114.690 113.240  1.00  0.00           C
ATOM   4917  HG  LEU A 311      59.680 114.910 112.930  1.00  0.00           H
ATOM   4918  CD1 LEU A 311      61.580 115.230 112.120  1.00  0.00           C
ATOM   4919 1HD1 LEU A 311      61.410 116.280 111.880  1.00  0.00           H
ATOM   4920 2HD1 LEU A 311      62.610 115.150 112.450  1.00  0.00           H
ATOM   4921 3HD1 LEU A 311      61.450 114.600 111.240  1.00  0.00           H
ATOM   4922  CD2 LEU A 311      60.920 113.190 113.390  1.00  0.00           C
ATOM   4923 1HD2 LEU A 311      60.730 112.740 112.410  1.00  0.00           H
ATOM   4924 2HD2 LEU A 311      61.950 112.940 113.660  1.00  0.00           H
ATOM   4925 3HD2 LEU A 311      60.310 112.820 114.210  1.00  0.00           H
ATOM   4926  C   LEU A 311      61.230 115.910 117.030  1.00  0.00           C
ATOM   4927  O   LEU A 311      61.850 115.110 117.730  1.00  0.00           O
ATOM   4928  N   TYR A 312      61.160 117.210 117.330  1.00  0.00           N
ATOM   4929  H   TYR A 312      60.540 117.790 116.790  1.00  0.00           H
ATOM   4930  CA  TYR A 312      61.800 117.840 118.460  1.00  0.00           C
ATOM   4931  HA  TYR A 312      62.820 117.460 118.420  1.00  0.00           H
ATOM   4932  CB  TYR A 312      61.870 119.330 118.150  1.00  0.00           C
ATOM   4933  HB1 TYR A 312      60.890 119.760 117.940  1.00  0.00           H
ATOM   4934  HB2 TYR A 312      62.540 119.360 117.290  1.00  0.00           H
ATOM   4935  CG  TYR A 312      62.540 120.110 119.250  1.00  0.00           C
ATOM   4936  CD1 TYR A 312      63.740 119.710 119.860  1.00  0.00           C
ATOM   4937  HD1 TYR A 312      64.250 118.830 119.500  1.00  0.00           H
ATOM   4938  CE1 TYR A 312      64.360 120.500 120.830  1.00  0.00           C
ATOM   4939  HE1 TYR A 312      65.320 120.120 121.150  1.00  0.00           H
ATOM   4940  CZ  TYR A 312      63.770 121.660 121.380  1.00  0.00           C
ATOM   4941  OH  TYR A 312      64.310 122.290 122.460  1.00  0.00           O
ATOM   4942  HH  TYR A 312      63.740 123.030 122.660  1.00  0.00           H
ATOM   4943  CE2 TYR A 312      62.510 122.000 120.850  1.00  0.00           C
ATOM   4944  HE2 TYR A 312      61.920 122.790 121.280  1.00  0.00           H
ATOM   4945  CD2 TYR A 312      61.930 121.240 119.820  1.00  0.00           C
ATOM   4946  HD2 TYR A 312      61.060 121.690 119.390  1.00  0.00           H
ATOM   4947  C   TYR A 312      61.110 117.550 119.790  1.00  0.00           C
ATOM   4948  O   TYR A 312      61.740 117.190 120.780  1.00  0.00           O
ATOM   4949  N   GLU A 313      59.790 117.640 119.930  1.00  0.00           N
ATOM   4950  H   GLU A 313      59.270 117.910 119.100  1.00  0.00           H
ATOM   4951  CA  GLU A 313      59.130 117.500 121.210  1.00  0.00           C
ATOM   4952  HA  GLU A 313      59.670 118.060 121.980  1.00  0.00           H
ATOM   4953  CB  GLU A 313      57.730 118.110 121.310  1.00  0.00           C
ATOM   4954  HB1 GLU A 313      57.840 119.140 120.980  1.00  0.00           H
ATOM   4955  HB2 GLU A 313      57.450 117.980 122.360  1.00  0.00           H
ATOM   4956  CG  GLU A 313      56.640 117.430 120.490  1.00  0.00           C
ATOM   4957  HG1 GLU A 313      56.480 116.430 120.900  1.00  0.00           H
ATOM   4958  HG2 GLU A 313      56.970 117.190 119.490  1.00  0.00           H
ATOM   4959  CD  GLU A 313      55.260 118.080 120.450  1.00  0.00           C
ATOM   4960  OE1 GLU A 313      54.410 117.670 119.640  1.00  0.00           O
ATOM   4961  OE2 GLU A 313      54.980 119.020 121.230  1.00  0.00           O
ATOM   4962  C   GLU A 313      59.140 116.030 121.610  1.00  0.00           C
ATOM   4963  O   GLU A 313      59.300 115.730 122.800  1.00  0.00           O
ATOM   4964  N   ALA A 314      59.250 115.080 120.690  1.00  0.00           N
ATOM   4965  H   ALA A 314      59.120 115.310 119.710  1.00  0.00           H
ATOM   4966  CA  ALA A 314      59.400 113.680 121.010  1.00  0.00           C
ATOM   4967  HA  ALA A 314      58.980 113.390 121.980  1.00  0.00           H
ATOM   4968  CB  ALA A 314      58.570 113.000 119.920  1.00  0.00           C
ATOM   4969  HB1 ALA A 314      58.330 111.970 120.160  1.00  0.00           H
ATOM   4970  HB2 ALA A 314      57.650 113.600 119.880  1.00  0.00           H
ATOM   4971  HB3 ALA A 314      59.120 113.080 118.980  1.00  0.00           H
ATOM   4972  C   ALA A 314      60.820 113.180 120.830  1.00  0.00           C
ATOM   4973  O   ALA A 314      61.160 112.020 121.090  1.00  0.00           O
ATOM   4974  N   GLY A 315      61.730 114.100 120.520  1.00  0.00           N
ATOM   4975  H   GLY A 315      61.510 115.060 120.290  1.00  0.00           H
ATOM   4976  CA  GLY A 315      63.160 113.980 120.750  1.00  0.00           C
ATOM   4977  HA1 GLY A 315      63.450 113.630 121.740  1.00  0.00           H
ATOM   4978  HA2 GLY A 315      63.610 114.950 120.530  1.00  0.00           H
ATOM   4979  C   GLY A 315      63.780 112.970 119.790  1.00  0.00           C
ATOM   4980  O   GLY A 315      64.420 112.010 120.210  1.00  0.00           O
ATOM   4981  N   TYR A 316      63.470 113.030 118.490  1.00  0.00           N
ATOM   4982  H   TYR A 316      62.790 113.730 118.240  1.00  0.00           H
ATOM   4983  CA  TYR A 316      64.180 112.460 117.360  1.00  0.00           C
ATOM   4984  HA  TYR A 316      64.580 111.490 117.650  1.00  0.00           H
ATOM   4985  CB  TYR A 316      63.210 112.350 116.190  1.00  0.00           C
ATOM   4986  HB1 TYR A 316      63.840 112.260 115.300  1.00  0.00           H
ATOM   4987  HB2 TYR A 316      62.680 113.300 116.050  1.00  0.00           H
ATOM   4988  CG  TYR A 316      62.160 111.270 116.260  1.00  0.00           C
ATOM   4989  CD1 TYR A 316      62.300 110.010 115.670  1.00  0.00           C
ATOM   4990  HD1 TYR A 316      63.170 109.760 115.080  1.00  0.00           H
ATOM   4991  CE1 TYR A 316      61.450 108.950 116.030  1.00  0.00           C
ATOM   4992  HE1 TYR A 316      61.620 107.970 115.610  1.00  0.00           H
ATOM   4993  CZ  TYR A 316      60.340 109.200 116.860  1.00  0.00           C
ATOM   4994  OH  TYR A 316      59.390 108.220 117.010  1.00  0.00           O
ATOM   4995  HH  TYR A 316      58.660 108.590 117.510  1.00  0.00           H
ATOM   4996  CE2 TYR A 316      60.190 110.470 117.440  1.00  0.00           C
ATOM   4997  HE2 TYR A 316      59.400 110.650 118.150  1.00  0.00           H
ATOM   4998  CD2 TYR A 316      61.140 111.470 117.190  1.00  0.00           C
ATOM   4999  HD2 TYR A 316      61.060 112.470 117.610  1.00  0.00           H
ATOM   5000  C   TYR A 316      65.340 113.320 116.870  1.00  0.00           C
ATOM   5001  O   TYR A 316      66.340 112.780 116.410  1.00  0.00           O
ATOM   5002  N   ILE A 317      65.220 114.650 116.950  1.00  0.00           N
ATOM   5003  H   ILE A 317      64.380 114.980 117.410  1.00  0.00           H
ATOM   5004  CA  ILE A 317      66.160 115.650 116.500  1.00  0.00           C
ATOM   5005  HA  ILE A 317      67.130 115.210 116.280  1.00  0.00           H
ATOM   5006  CB  ILE A 317      65.700 116.410 115.250  1.00  0.00           C
ATOM   5007  HB  ILE A 317      66.460 117.140 115.000  1.00  0.00           H
ATOM   5008  CG2 ILE A 317      65.560 115.450 114.070  1.00  0.00           C
ATOM   5009 1HG2 ILE A 317      64.700 114.780 114.040  1.00  0.00           H
ATOM   5010 2HG2 ILE A 317      65.600 116.080 113.180  1.00  0.00           H
ATOM   5011 3HG2 ILE A 317      66.390 114.750 113.960  1.00  0.00           H
ATOM   5012  CG1 ILE A 317      64.390 117.120 115.570  1.00  0.00           C
ATOM   5013 1HG1 ILE A 317      64.540 117.710 116.480  1.00  0.00           H
ATOM   5014 2HG1 ILE A 317      63.600 116.390 115.740  1.00  0.00           H
ATOM   5015  CD  ILE A 317      63.960 118.020 114.420  1.00  0.00           C
ATOM   5016  HD1 ILE A 317      64.620 118.870 114.250  1.00  0.00           H
ATOM   5017  HD2 ILE A 317      63.900 117.450 113.500  1.00  0.00           H
ATOM   5018  HD3 ILE A 317      62.990 118.410 114.750  1.00  0.00           H
ATOM   5019  C   ILE A 317      66.470 116.560 117.680  1.00  0.00           C
ATOM   5020  O   ILE A 317      65.740 116.570 118.660  1.00  0.00           O
ATOM   5021  N   THR A 318      67.580 117.300 117.590  1.00  0.00           N
ATOM   5022  H   THR A 318      68.090 117.310 116.710  1.00  0.00           H
ATOM   5023  CA  THR A 318      67.840 118.490 118.370  1.00  0.00           C
ATOM   5024  HA  THR A 318      67.660 118.180 119.400  1.00  0.00           H
ATOM   5025  CB  THR A 318      69.310 118.890 118.310  1.00  0.00           C
ATOM   5026  HB  THR A 318      69.590 119.780 118.880  1.00  0.00           H
ATOM   5027  CG2 THR A 318      70.360 117.820 118.570  1.00  0.00           C
ATOM   5028 1HG2 THR A 318      71.320 118.220 118.240  1.00  0.00           H
ATOM   5029 2HG2 THR A 318      70.440 117.490 119.600  1.00  0.00           H
ATOM   5030 3HG2 THR A 318      70.130 116.960 117.930  1.00  0.00           H
ATOM   5031  OG1 THR A 318      69.540 119.230 116.960  1.00  0.00           O
ATOM   5032  HG1 THR A 318      69.700 120.180 116.910  1.00  0.00           H
ATOM   5033  C   THR A 318      66.940 119.670 118.020  1.00  0.00           C
ATOM   5034  O   THR A 318      66.090 119.530 117.140  1.00  0.00           O
ATOM   5035  N   TYR A 319      67.020 120.720 118.830  1.00  0.00           N
ATOM   5036  H   TYR A 319      67.650 120.700 119.620  1.00  0.00           H
ATOM   5037  CA  TYR A 319      66.220 121.900 118.530  1.00  0.00           C
ATOM   5038  HA  TYR A 319      65.220 121.660 118.890  1.00  0.00           H
ATOM   5039  CB  TYR A 319      66.710 123.000 119.460  1.00  0.00           C
ATOM   5040  HB1 TYR A 319      67.780 123.110 119.260  1.00  0.00           H
ATOM   5041  HB2 TYR A 319      66.750 122.660 120.500  1.00  0.00           H
ATOM   5042  CG  TYR A 319      65.990 124.320 119.370  1.00  0.00           C
ATOM   5043  CD1 TYR A 319      64.600 124.450 119.230  1.00  0.00           C
ATOM   5044  HD1 TYR A 319      63.930 123.600 119.250  1.00  0.00           H
ATOM   5045  CE1 TYR A 319      63.960 125.700 119.230  1.00  0.00           C
ATOM   5046  HE1 TYR A 319      62.890 125.820 119.210  1.00  0.00           H
ATOM   5047  CZ  TYR A 319      64.760 126.860 119.260  1.00  0.00           C
ATOM   5048  OH  TYR A 319      64.190 128.060 118.960  1.00  0.00           O
ATOM   5049  HH  TYR A 319      64.850 128.750 118.960  1.00  0.00           H
ATOM   5050  CE2 TYR A 319      66.160 126.750 119.170  1.00  0.00           C
ATOM   5051  HE2 TYR A 319      66.700 127.680 119.090  1.00  0.00           H
ATOM   5052  CD2 TYR A 319      66.760 125.490 119.280  1.00  0.00           C
ATOM   5053  HD2 TYR A 319      67.840 125.410 119.250  1.00  0.00           H
ATOM   5054  C   TYR A 319      66.270 122.420 117.100  1.00  0.00           C
ATOM   5055  O   TYR A 319      67.370 122.690 116.610  1.00  0.00           O
ATOM   5056  N   MET A 320      65.140 122.470 116.400  1.00  0.00           N
ATOM   5057  H   MET A 320      64.270 122.340 116.910  1.00  0.00           H
ATOM   5058  CA  MET A 320      64.990 122.690 114.980  1.00  0.00           C
ATOM   5059  HA  MET A 320      65.780 122.140 114.470  1.00  0.00           H
ATOM   5060  CB  MET A 320      63.630 122.190 114.490  1.00  0.00           C
[truncated: 417,599 more chars]
