# Supplementary material for: Unraveling topoisomerase IA gate dynamics in presence of PPEF and its preclinical evaluation against multidrug-resistant pathogens
Source: Commun Biol. 2023 Feb 18;6:195. doi: 10.1038/s42003-023-04412-1 (PMC9938908; doi:10.1038/s42003-023-04412-1)
Supplement: Supplementary file 9 — Supplementary Data 7 [file 42003_2023_4412_MOESM9_ESM.zip › Metadynamic-conformation/TopoIA-PPEF/close.pdb]

CRYST1  139.076  139.076  139.076  90.00  90.00  90.00 P 1           1
ATOM      1  N   MET X   1      90.730  53.610 110.050  0.00  0.00            
ATOM      2  H1  MET X   1      89.800  53.890 109.770  0.00  0.00            
ATOM      3  H2  MET X   1      90.630  52.790 110.620  0.00  0.00            
ATOM      4  H3  MET X   1      90.990  54.350 110.690  0.00  0.00            
ATOM      5  CA  MET X   1      91.660  53.420 108.930  0.00  0.00            
ATOM      6  HA  MET X   1      91.760  54.320 108.320  0.00  0.00            
ATOM      7  CB  MET X   1      93.040  52.920 109.330  0.00  0.00            
ATOM      8  HB1 MET X   1      93.440  52.370 108.480  0.00  0.00            
ATOM      9  HB2 MET X   1      93.000  52.280 110.210  0.00  0.00            
ATOM     10  CG  MET X   1      93.990  54.080 109.640  0.00  0.00            
ATOM     11  HG1 MET X   1      94.050  54.730 108.770  0.00  0.00            
ATOM     12  HG2 MET X   1      94.960  53.660 109.880  0.00  0.00            
ATOM     13  SD  MET X   1      93.550  55.080 111.080  0.00  0.00            
ATOM     14  CE  MET X   1      94.560  56.540 110.720  0.00  0.00            
ATOM     15  HE1 MET X   1      94.960  57.040 111.610  0.00  0.00            
ATOM     16  HE2 MET X   1      95.370  56.140 110.110  0.00  0.00            
ATOM     17  HE3 MET X   1      94.070  57.320 110.140  0.00  0.00            
ATOM     18  C   MET X   1      91.070  52.430 107.930  0.00  0.00            
ATOM     19  O   MET X   1      90.440  51.450 108.320  0.00  0.00            
ATOM     20  N   GLY X   2      91.300  52.660 106.630  0.00  0.00            
ATOM     21  H   GLY X   2      91.840  53.500 106.440  0.00  0.00            
ATOM     22  CA  GLY X   2      91.020  51.750 105.550  0.00  0.00            
ATOM     23  HA1 GLY X   2      89.950  51.570 105.600  0.00  0.00            
ATOM     24  HA2 GLY X   2      91.520  50.780 105.600  0.00  0.00            
ATOM     25  C   GLY X   2      91.360  52.360 104.190  0.00  0.00            
ATOM     26  O   GLY X   2      92.240  53.210 104.220  0.00  0.00            
ATOM     27  N   LYS X   3      90.820  51.790 103.110  0.00  0.00            
ATOM     28  H   LYS X   3      90.280  50.960 103.310  0.00  0.00            
ATOM     29  CA  LYS X   3      90.800  52.280 101.750  0.00  0.00            
ATOM     30  HA  LYS X   3      91.660  52.930 101.660  0.00  0.00            
ATOM     31  CB  LYS X   3      91.120  51.070 100.880  0.00  0.00            
ATOM     32  HB1 LYS X   3      91.070  51.410  99.850  0.00  0.00            
ATOM     33  HB2 LYS X   3      90.490  50.230 101.170  0.00  0.00            
ATOM     34  CG  LYS X   3      92.570  50.620 101.050  0.00  0.00            
ATOM     35  HG1 LYS X   3      92.850  50.370 102.080  0.00  0.00            
ATOM     36  HG2 LYS X   3      93.220  51.440 100.730  0.00  0.00            
ATOM     37  CD  LYS X   3      93.040  49.430 100.210  0.00  0.00            
ATOM     38  HD1 LYS X   3      92.690  49.560  99.180  0.00  0.00            
ATOM     39  HD2 LYS X   3      92.400  48.620 100.560  0.00  0.00            
ATOM     40  CE  LYS X   3      94.450  48.860 100.300  0.00  0.00            
ATOM     41  HE1 LYS X   3      94.500  47.810  99.990  0.00  0.00            
ATOM     42  HE2 LYS X   3      94.780  48.880 101.340  0.00  0.00            
ATOM     43  NZ  LYS X   3      95.360  49.480  99.320  0.00  0.00            
ATOM     44  HZ1 LYS X   3      95.440  50.480  99.420  0.00  0.00            
ATOM     45  HZ2 LYS X   3      96.280  49.060  99.380  0.00  0.00            
ATOM     46  HZ3 LYS X   3      95.030  49.320  98.380  0.00  0.00            
ATOM     47  C   LYS X   3      89.480  52.960 101.420  0.00  0.00            
ATOM     48  O   LYS X   3      88.390  52.610 101.870  0.00  0.00            
ATOM     49  N   ALA X   4      89.640  54.020 100.620  0.00  0.00            
ATOM     50  H   ALA X   4      90.600  54.290 100.450  0.00  0.00            
ATOM     51  CA  ALA X   4      88.580  54.740  99.940  0.00  0.00            
ATOM     52  HA  ALA X   4      87.800  54.990 100.670  0.00  0.00            
ATOM     53  CB  ALA X   4      89.230  55.990  99.350  0.00  0.00            
ATOM     54  HB1 ALA X   4      89.850  56.510 100.080  0.00  0.00            
ATOM     55  HB2 ALA X   4      89.860  55.570  98.570  0.00  0.00            
ATOM     56  HB3 ALA X   4      88.510  56.650  98.880  0.00  0.00            
ATOM     57  C   ALA X   4      87.880  53.960  98.840  0.00  0.00            
ATOM     58  O   ALA X   4      88.490  53.030  98.330  0.00  0.00            
ATOM     59  N   LEU X   5      86.640  54.410  98.580  0.00  0.00            
ATOM     60  H   LEU X   5      86.300  55.220  99.070  0.00  0.00            
ATOM     61  CA  LEU X   5      85.710  53.730  97.710  0.00  0.00            
ATOM     62  HA  LEU X   5      86.390  53.070  97.170  0.00  0.00            
ATOM     63  CB  LEU X   5      84.720  52.890  98.520  0.00  0.00            
ATOM     64  HB1 LEU X   5      84.180  53.580  99.180  0.00  0.00            
ATOM     65  HB2 LEU X   5      85.280  52.150  99.090  0.00  0.00            
ATOM     66  CG  LEU X   5      83.660  52.130  97.730  0.00  0.00            
ATOM     67  HG  LEU X   5      83.120  52.810  97.070  0.00  0.00            
ATOM     68  CD1 LEU X   5      84.260  51.040  96.840  0.00  0.00            
ATOM     69 HD11 LEU X   5      83.530  50.360  96.400  0.00  0.00            
ATOM     70 HD12 LEU X   5      84.640  51.600  95.990  0.00  0.00            
ATOM     71 HD13 LEU X   5      85.120  50.510  97.250  0.00  0.00            
ATOM     72  CD2 LEU X   5      82.670  51.530  98.720  0.00  0.00            
ATOM     73 HD21 LEU X   5      83.110  50.720  99.300  0.00  0.00            
ATOM     74 HD22 LEU X   5      82.330  52.230  99.480  0.00  0.00            
ATOM     75 HD23 LEU X   5      81.830  51.150  98.150  0.00  0.00            
ATOM     76  C   LEU X   5      85.010  54.630  96.700  0.00  0.00            
ATOM     77  O   LEU X   5      84.210  55.500  97.050  0.00  0.00            
ATOM     78  N   VAL X   6      85.100  54.360  95.400  0.00  0.00            
ATOM     79  H   VAL X   6      85.670  53.590  95.080  0.00  0.00            
ATOM     80  CA  VAL X   6      84.400  55.040  94.320  0.00  0.00            
ATOM     81  HA  VAL X   6      84.130  56.060  94.590  0.00  0.00            
ATOM     82  CB  VAL X   6      85.290  55.060  93.090  0.00  0.00            
ATOM     83  HB  VAL X   6      85.510  54.010  92.880  0.00  0.00            
ATOM     84  CG1 VAL X   6      84.600  55.640  91.870  0.00  0.00            
ATOM     85 HG11 VAL X   6      83.720  55.120  91.490  0.00  0.00            
ATOM     86 HG12 VAL X   6      84.300  56.670  92.070  0.00  0.00            
ATOM     87 HG13 VAL X   6      85.290  55.600  91.030  0.00  0.00            
ATOM     88  CG2 VAL X   6      86.620  55.790  93.230  0.00  0.00            
ATOM     89 HG21 VAL X   6      87.030  55.450  94.180  0.00  0.00            
ATOM     90 HG22 VAL X   6      87.400  55.600  92.490  0.00  0.00            
ATOM     91 HG23 VAL X   6      86.570  56.870  93.410  0.00  0.00            
ATOM     92  C   VAL X   6      83.100  54.330  93.950  0.00  0.00            
ATOM     93  O   VAL X   6      83.150  53.140  93.670  0.00  0.00            
ATOM     94  N   ILE X   7      82.000  55.080  93.850  0.00  0.00            
ATOM     95  H   ILE X   7      82.060  56.040  94.160  0.00  0.00            
ATOM     96  CA  ILE X   7      80.670  54.610  93.510  0.00  0.00            
ATOM     97  HA  ILE X   7      80.800  53.530  93.440  0.00  0.00            
ATOM     98  CB  ILE X   7      79.670  54.810  94.650  0.00  0.00            
ATOM     99  HB  ILE X   7      79.640  55.900  94.730  0.00  0.00            
ATOM    100  CG2 ILE X   7      78.250  54.280  94.450  0.00  0.00            
ATOM    101 HG21 ILE X   7      78.330  53.190  94.410  0.00  0.00            
ATOM    102 HG22 ILE X   7      77.550  54.570  95.240  0.00  0.00            
ATOM    103 HG23 ILE X   7      77.800  54.640  93.530  0.00  0.00            
ATOM    104  CG1 ILE X   7      80.130  54.430  96.050  0.00  0.00            
ATOM    105 HG11 ILE X   7      79.410  54.810  96.780  0.00  0.00            
ATOM    106 HG12 ILE X   7      81.060  54.930  96.300  0.00  0.00            
ATOM    107  CD  ILE X   7      80.250  52.910  96.200  0.00  0.00            
ATOM    108  HD1 ILE X   7      79.290  52.390  96.270  0.00  0.00            
ATOM    109  HD2 ILE X   7      81.000  52.460  95.550  0.00  0.00            
ATOM    110  HD3 ILE X   7      80.710  52.830  97.180  0.00  0.00            
ATOM    111  C   ILE X   7      80.220  55.170  92.160  0.00  0.00            
ATOM    112  O   ILE X   7      80.230  56.390  92.040  0.00  0.00            
ATOM    113  N   VAL X   8      79.780  54.370  91.190  0.00  0.00            
ATOM    114  H   VAL X   8      79.720  53.390  91.430  0.00  0.00            
ATOM    115  CA  VAL X   8      79.170  54.700  89.920  0.00  0.00            
ATOM    116  HA  VAL X   8      78.910  55.760  89.860  0.00  0.00            
ATOM    117  CB  VAL X   8      80.220  54.380  88.860  0.00  0.00            
ATOM    118  HB  VAL X   8      79.730  54.530  87.900  0.00  0.00            
ATOM    119  CG1 VAL X   8      81.250  55.500  88.680  0.00  0.00            
ATOM    120 HG11 VAL X   8      81.850  55.290  87.790  0.00  0.00            
ATOM    121 HG12 VAL X   8      80.740  56.440  88.490  0.00  0.00            
ATOM    122 HG13 VAL X   8      81.910  55.490  89.540  0.00  0.00            
ATOM    123  CG2 VAL X   8      80.900  53.040  89.090  0.00  0.00            
ATOM    124 HG21 VAL X   8      80.170  52.240  89.250  0.00  0.00            
ATOM    125 HG22 VAL X   8      81.480  52.800  88.200  0.00  0.00            
ATOM    126 HG23 VAL X   8      81.600  53.110  89.920  0.00  0.00            
ATOM    127  C   VAL X   8      77.880  53.910  89.750  0.00  0.00            
ATOM    128  O   VAL X   8      77.570  53.120  90.630  0.00  0.00            
ATOM    129  N   GLU X   9      77.080  54.250  88.730  0.00  0.00            
ATOM    130  H   GLU X   9      77.170  55.030  88.090  0.00  0.00            
ATOM    131  CA  GLU X   9      75.750  53.690  88.600  0.00  0.00            
ATOM    132  HA  GLU X   9      75.500  53.260  89.560  0.00  0.00            
ATOM    133  CB  GLU X   9      74.660  54.740  88.440  0.00  0.00            
ATOM    134  HB1 GLU X   9      74.730  55.430  89.280  0.00  0.00            
ATOM    135  HB2 GLU X   9      73.720  54.210  88.620  0.00  0.00            
ATOM    136  CG  GLU X   9      74.600  55.370  87.050  0.00  0.00            
ATOM    137  HG1 GLU X   9      73.670  55.930  87.100  0.00  0.00            
ATOM    138  HG2 GLU X   9      74.610  54.710  86.190  0.00  0.00            
ATOM    139  CD  GLU X   9      75.760  56.320  86.790  0.00  0.00            
ATOM    140  OE1 GLU X   9      76.250  57.060  87.680  0.00  0.00            
ATOM    141  OE2 GLU X   9      76.300  56.160  85.670  0.00  0.00            
ATOM    142  C   GLU X   9      75.640  52.560  87.590  0.00  0.00            
ATOM    143  O   GLU X   9      74.550  52.110  87.270  0.00  0.00            
ATOM    144  N   SER X  10      76.810  52.090  87.150  0.00  0.00            
ATOM    145  H   SER X  10      77.680  52.480  87.480  0.00  0.00            
ATOM    146  CA  SER X  10      76.870  51.220  85.980  0.00  0.00            
ATOM    147  HA  SER X  10      76.030  50.520  86.010  0.00  0.00            
ATOM    148  CB  SER X  10      76.940  51.920  84.630  0.00  0.00            
ATOM    149  HB1 SER X  10      77.640  52.740  84.720  0.00  0.00            
ATOM    150  HB2 SER X  10      75.930  52.140  84.280  0.00  0.00            
ATOM    151  OG  SER X  10      77.490  51.030  83.680  0.00  0.00            
ATOM    152  HG  SER X  10      77.560  51.540  82.870  0.00  0.00            
ATOM    153  C   SER X  10      78.130  50.380  86.140  0.00  0.00            
ATOM    154  O   SER X  10      79.180  50.980  86.330  0.00  0.00            
ATOM    155  N   PRO X  11      78.110  49.050  86.030  0.00  0.00            
ATOM    156  CD  PRO X  11      76.890  48.270  85.950  0.00  0.00            
ATOM    157  HD1 PRO X  11      76.470  48.510  84.970  0.00  0.00            
ATOM    158  HD2 PRO X  11      76.220  48.490  86.780  0.00  0.00            
ATOM    159  CG  PRO X  11      77.180  46.780  86.070  0.00  0.00            
ATOM    160  HG1 PRO X  11      76.630  46.060  85.460  0.00  0.00            
ATOM    161  HG2 PRO X  11      77.110  46.510  87.120  0.00  0.00            
ATOM    162  CB  PRO X  11      78.670  46.780  85.710  0.00  0.00            
ATOM    163  HB1 PRO X  11      78.710  46.430  84.680  0.00  0.00            
ATOM    164  HB2 PRO X  11      79.170  46.060  86.360  0.00  0.00            
ATOM    165  CA  PRO X  11      79.250  48.170  85.910  0.00  0.00            
ATOM    166  HA  PRO X  11      79.770  48.170  86.870  0.00  0.00            
ATOM    167  C   PRO X  11      80.190  48.420  84.730  0.00  0.00            
ATOM    168  O   PRO X  11      81.390  48.420  84.960  0.00  0.00            
ATOM    169  N   ALA X  12      79.680  48.790  83.550  0.00  0.00            
ATOM    170  H   ALA X  12      78.680  48.820  83.420  0.00  0.00            
ATOM    171  CA  ALA X  12      80.490  49.280  82.450  0.00  0.00            
ATOM    172  HA  ALA X  12      81.390  48.680  82.350  0.00  0.00            
ATOM    173  CB  ALA X  12      79.630  49.160  81.200  0.00  0.00            
ATOM    174  HB1 ALA X  12      80.200  49.470  80.330  0.00  0.00            
ATOM    175  HB2 ALA X  12      79.280  48.160  80.980  0.00  0.00            
ATOM    176  HB3 ALA X  12      78.770  49.820  81.320  0.00  0.00            
ATOM    177  C   ALA X  12      81.070  50.690  82.560  0.00  0.00            
ATOM    178  O   ALA X  12      82.180  50.850  82.050  0.00  0.00            
ATOM    179  N   LYS X  13      80.480  51.540  83.400  0.00  0.00            
ATOM    180  H   LYS X  13      79.700  51.130  83.880  0.00  0.00            
ATOM    181  CA  LYS X  13      81.160  52.730  83.880  0.00  0.00            
ATOM    182  HA  LYS X  13      81.620  53.290  83.070  0.00  0.00            
ATOM    183  CB  LYS X  13      80.120  53.680  84.480  0.00  0.00            
ATOM    184  HB1 LYS X  13      79.830  53.160  85.400  0.00  0.00            
ATOM    185  HB2 LYS X  13      79.260  53.900  83.850  0.00  0.00            
ATOM    186  CG  LYS X  13      80.840  54.980  84.830  0.00  0.00            
ATOM    187  HG1 LYS X  13      81.450  55.290  83.980  0.00  0.00            
ATOM    188  HG2 LYS X  13      81.470  54.790  85.700  0.00  0.00            
ATOM    189  CD  LYS X  13      79.840  56.090  85.150  0.00  0.00            
ATOM    190  HD1 LYS X  13      80.470  56.830  85.640  0.00  0.00            
ATOM    191  HD2 LYS X  13      79.190  55.780  85.970  0.00  0.00            
ATOM    192  CE  LYS X  13      79.160  56.810  83.990  0.00  0.00            
ATOM    193  HE1 LYS X  13      78.530  56.070  83.510  0.00  0.00            
ATOM    194  HE2 LYS X  13      79.910  57.320  83.390  0.00  0.00            
ATOM    195  NZ  LYS X  13      78.160  57.710  84.590  0.00  0.00            
ATOM    196  HZ1 LYS X  13      77.450  57.170  85.070  0.00  0.00            
ATOM    197  HZ2 LYS X  13      78.600  58.220  85.340  0.00  0.00            
ATOM    198  HZ3 LYS X  13      77.660  58.230  83.890  0.00  0.00            
ATOM    199  C   LYS X  13      82.260  52.380  84.880  0.00  0.00            
ATOM    200  O   LYS X  13      83.310  53.010  84.800  0.00  0.00            
ATOM    201  N   ALA X  14      81.930  51.530  85.850  0.00  0.00            
ATOM    202  H   ALA X  14      81.020  51.090  85.890  0.00  0.00            
ATOM    203  CA  ALA X  14      82.960  51.120  86.790  0.00  0.00            
ATOM    204  HA  ALA X  14      83.360  51.950  87.370  0.00  0.00            
ATOM    205  CB  ALA X  14      82.410  50.040  87.720  0.00  0.00            
ATOM    206  HB1 ALA X  14      82.200  50.410  88.720  0.00  0.00            
ATOM    207  HB2 ALA X  14      81.530  49.610  87.230  0.00  0.00            
ATOM    208  HB3 ALA X  14      83.170  49.290  87.940  0.00  0.00            
ATOM    209  C   ALA X  14      84.230  50.530  86.190  0.00  0.00            
ATOM    210  O   ALA X  14      85.350  50.840  86.600  0.00  0.00            
ATOM    211  N   LYS X  15      84.100  49.760  85.110  0.00  0.00            
ATOM    212  H   LYS X  15      83.150  49.510  84.850  0.00  0.00            
ATOM    213  CA  LYS X  15      85.210  49.190  84.370  0.00  0.00            
ATOM    214  HA  LYS X  15      85.900  48.620  84.990  0.00  0.00            
ATOM    215  CB  LYS X  15      84.870  48.210  83.250  0.00  0.00            
ATOM    216  HB1 LYS X  15      85.750  48.030  82.630  0.00  0.00            
ATOM    217  HB2 LYS X  15      84.220  48.790  82.590  0.00  0.00            
ATOM    218  CG  LYS X  15      84.240  46.890  83.660  0.00  0.00            
ATOM    219  HG1 LYS X  15      83.240  47.080  84.050  0.00  0.00            
ATOM    220  HG2 LYS X  15      84.770  46.480  84.520  0.00  0.00            
ATOM    221  CD  LYS X  15      84.240  45.900  82.490  0.00  0.00            
ATOM    222  HD1 LYS X  15      85.250  45.720  82.130  0.00  0.00            
ATOM    223  HD2 LYS X  15      83.730  46.390  81.660  0.00  0.00            
ATOM    224  CE  LYS X  15      83.480  44.650  82.930  0.00  0.00            
ATOM    225  HE1 LYS X  15      83.130  44.130  82.030  0.00  0.00            
ATOM    226  HE2 LYS X  15      82.620  44.980  83.510  0.00  0.00            
ATOM    227  NZ  LYS X  15      84.310  43.680  83.670  0.00  0.00            
ATOM    228  HZ1 LYS X  15      83.860  42.790  83.510  0.00  0.00            
ATOM    229  HZ2 LYS X  15      85.230  43.670  83.270  0.00  0.00            
ATOM    230  HZ3 LYS X  15      84.320  44.040  84.610  0.00  0.00            
ATOM    231  C   LYS X  15      86.070  50.330  83.850  0.00  0.00            
ATOM    232  O   LYS X  15      87.260  50.360  84.140  0.00  0.00            
ATOM    233  N   THR X  16      85.440  51.290  83.180  0.00  0.00            
ATOM    234  H   THR X  16      84.460  51.270  82.950  0.00  0.00            
ATOM    235  CA  THR X  16      86.050  52.470  82.600  0.00  0.00            
ATOM    236  HA  THR X  16      86.860  52.200  81.920  0.00  0.00            
ATOM    237  CB  THR X  16      85.050  53.250  81.740  0.00  0.00            
ATOM    238  HB  THR X  16      84.200  53.640  82.300  0.00  0.00            
ATOM    239  CG2 THR X  16      85.670  54.370  80.920  0.00  0.00            
ATOM    240 HG21 THR X  16      86.460  53.960  80.290  0.00  0.00            
ATOM    241 HG22 THR X  16      84.980  54.820  80.200  0.00  0.00            
ATOM    242 HG23 THR X  16      86.010  55.130  81.630  0.00  0.00            
ATOM    243  OG1 THR X  16      84.500  52.460  80.700  0.00  0.00            
ATOM    244  HG1 THR X  16      83.560  52.590  80.530  0.00  0.00            
ATOM    245  C   THR X  16      86.780  53.380  83.580  0.00  0.00            
ATOM    246  O   THR X  16      87.940  53.770  83.440  0.00  0.00            
ATOM    247  N   ILE X  17      86.050  53.860  84.580  0.00  0.00            
ATOM    248  H   ILE X  17      85.090  53.540  84.660  0.00  0.00            
ATOM    249  CA  ILE X  17      86.650  54.730  85.570  0.00  0.00            
ATOM    250  HA  ILE X  17      87.140  55.520  85.010  0.00  0.00            
ATOM    251  CB  ILE X  17      85.530  55.310  86.430  0.00  0.00            
ATOM    252  HB  ILE X  17      84.770  55.620  85.710  0.00  0.00            
ATOM    253  CG2 ILE X  17      85.000  54.340  87.490  0.00  0.00            
ATOM    254 HG21 ILE X  17      84.020  54.710  87.790  0.00  0.00            
ATOM    255 HG22 ILE X  17      84.890  53.320  87.120  0.00  0.00            
ATOM    256 HG23 ILE X  17      85.710  54.180  88.300  0.00  0.00            
ATOM    257  CG1 ILE X  17      85.940  56.620  87.090  0.00  0.00            
ATOM    258 HG11 ILE X  17      86.200  57.330  86.300  0.00  0.00            
ATOM    259 HG12 ILE X  17      86.850  56.500  87.680  0.00  0.00            
ATOM    260  CD  ILE X  17      84.860  57.400  87.840  0.00  0.00            
ATOM    261  HD1 ILE X  17      84.570  57.000  88.810  0.00  0.00            
ATOM    262  HD2 ILE X  17      85.180  58.440  87.910  0.00  0.00            
ATOM    263  HD3 ILE X  17      84.000  57.360  87.170  0.00  0.00            
ATOM    264  C   ILE X  17      87.730  54.040  86.390  0.00  0.00            
ATOM    265  O   ILE X  17      88.660  54.730  86.790  0.00  0.00            
ATOM    266  N   ASN X  18      87.740  52.720  86.570  0.00  0.00            
ATOM    267  H   ASN X  18      86.930  52.170  86.290  0.00  0.00            
ATOM    268  CA  ASN X  18      88.720  51.870  87.210  0.00  0.00            
ATOM    269  HA  ASN X  18      89.140  52.360  88.090  0.00  0.00            
ATOM    270  CB  ASN X  18      88.110  50.580  87.740  0.00  0.00            
ATOM    271  HB1 ASN X  18      87.720  49.930  86.950  0.00  0.00            
ATOM    272  HB2 ASN X  18      87.270  50.800  88.390  0.00  0.00            
ATOM    273  CG  ASN X  18      89.080  49.740  88.560  0.00  0.00            
ATOM    274  OD1 ASN X  18      89.300  49.870  89.760  0.00  0.00            
ATOM    275  ND2 ASN X  18      89.910  48.910  87.920  0.00  0.00            
ATOM    276 HD21 ASN X  18      89.840  48.800  86.920  0.00  0.00            
ATOM    277 HD22 ASN X  18      90.720  48.630  88.470  0.00  0.00            
ATOM    278  C   ASN X  18      89.920  51.610  86.310  0.00  0.00            
ATOM    279  O   ASN X  18      91.060  51.680  86.760  0.00  0.00            
ATOM    280  N   LYS X  19      89.760  51.370  85.010  0.00  0.00            
ATOM    281  H   LYS X  19      88.840  51.260  84.610  0.00  0.00            
ATOM    282  CA  LYS X  19      90.820  51.460  84.030  0.00  0.00            
ATOM    283  HA  LYS X  19      91.490  50.610  84.220  0.00  0.00            
ATOM    284  CB  LYS X  19      90.310  51.320  82.600  0.00  0.00            
ATOM    285  HB1 LYS X  19      90.040  52.320  82.260  0.00  0.00            
ATOM    286  HB2 LYS X  19      89.440  50.670  82.590  0.00  0.00            
ATOM    287  CG  LYS X  19      91.390  50.770  81.680  0.00  0.00            
ATOM    288  HG1 LYS X  19      91.890  50.020  82.300  0.00  0.00            
ATOM    289  HG2 LYS X  19      92.200  51.450  81.370  0.00  0.00            
ATOM    290  CD  LYS X  19      90.850  50.220  80.360  0.00  0.00            
ATOM    291  HD1 LYS X  19      90.230  49.350  80.580  0.00  0.00            
ATOM    292  HD2 LYS X  19      91.680  49.810  79.780  0.00  0.00            
ATOM    293  CE  LYS X  19      90.280  51.350  79.510  0.00  0.00            
ATOM    294  HE1 LYS X  19      91.130  52.000  79.280  0.00  0.00            
ATOM    295  HE2 LYS X  19      89.530  51.950  80.020  0.00  0.00            
ATOM    296  NZ  LYS X  19      89.770  50.870  78.220  0.00  0.00            
ATOM    297  HZ1 LYS X  19      89.150  50.080  78.350  0.00  0.00            
ATOM    298  HZ2 LYS X  19      89.290  51.560  77.650  0.00  0.00            
ATOM    299  HZ3 LYS X  19      90.480  50.470  77.630  0.00  0.00            
ATOM    300  C   LYS X  19      91.640  52.740  84.100  0.00  0.00            
ATOM    301  O   LYS X  19      92.860  52.660  84.260  0.00  0.00            
ATOM    302  N   TYR X  20      90.970  53.890  84.040  0.00  0.00            
ATOM    303  H   TYR X  20      89.970  53.920  83.910  0.00  0.00            
ATOM    304  CA  TYR X  20      91.680  55.150  84.090  0.00  0.00            
ATOM    305  HA  TYR X  20      92.700  54.980  83.740  0.00  0.00            
ATOM    306  CB  TYR X  20      91.120  56.180  83.110  0.00  0.00            
ATOM    307  HB1 TYR X  20      91.670  57.130  83.110  0.00  0.00            
ATOM    308  HB2 TYR X  20      90.140  56.440  83.510  0.00  0.00            
ATOM    309  CG  TYR X  20      91.050  55.750  81.670  0.00  0.00            
ATOM    310  CD1 TYR X  20      92.200  55.160  81.140  0.00  0.00            
ATOM    311  HD1 TYR X  20      93.150  55.220  81.650  0.00  0.00            
ATOM    312  CE1 TYR X  20      92.160  54.610  79.850  0.00  0.00            
ATOM    313  HE1 TYR X  20      93.050  54.120  79.500  0.00  0.00            
ATOM    314  CZ  TYR X  20      91.010  54.620  79.030  0.00  0.00            
ATOM    315  OH  TYR X  20      91.010  54.020  77.810  0.00  0.00            
ATOM    316  HH  TYR X  20      91.850  53.680  77.490  0.00  0.00            
ATOM    317  CE2 TYR X  20      89.920  55.360  79.540  0.00  0.00            
ATOM    318  HE2 TYR X  20      88.980  55.370  79.010  0.00  0.00            
ATOM    319  CD2 TYR X  20      89.900  55.810  80.870  0.00  0.00            
ATOM    320  HD2 TYR X  20      88.950  56.130  81.280  0.00  0.00            
ATOM    321  C   TYR X  20      92.100  55.730  85.430  0.00  0.00            
ATOM    322  O   TYR X  20      92.720  56.790  85.470  0.00  0.00            
ATOM    323  N   LEU X  21      91.860  55.000  86.520  0.00  0.00            
ATOM    324  H   LEU X  21      91.440  54.100  86.350  0.00  0.00            
ATOM    325  CA  LEU X  21      92.260  55.400  87.850  0.00  0.00            
ATOM    326  HA  LEU X  21      91.930  56.420  88.040  0.00  0.00            
ATOM    327  CB  LEU X  21      91.450  54.510  88.790  0.00  0.00            
ATOM    328  HB1 LEU X  21      91.790  53.490  88.620  0.00  0.00            
ATOM    329  HB2 LEU X  21      90.390  54.590  88.530  0.00  0.00            
ATOM    330  CG  LEU X  21      91.550  54.620  90.310  0.00  0.00            
ATOM    331  HG  LEU X  21      92.600  54.640  90.600  0.00  0.00            
ATOM    332  CD1 LEU X  21      90.840  55.880  90.820  0.00  0.00            
ATOM    333 HD11 LEU X  21      90.910  55.990  91.900  0.00  0.00            
ATOM    334 HD12 LEU X  21      91.260  56.760  90.330  0.00  0.00            
ATOM    335 HD13 LEU X  21      89.780  55.870  90.570  0.00  0.00            
ATOM    336  CD2 LEU X  21      90.930  53.400  90.980  0.00  0.00            
ATOM    337 HD21 LEU X  21      90.730  53.640  92.030  0.00  0.00            
ATOM    338 HD22 LEU X  21      89.950  53.260  90.520  0.00  0.00            
ATOM    339 HD23 LEU X  21      91.590  52.530  90.900  0.00  0.00            
ATOM    340  C   LEU X  21      93.760  55.270  88.080  0.00  0.00            
ATOM    341  O   LEU X  21      94.410  54.350  87.590  0.00  0.00            
ATOM    342  N   GLY X  22      94.300  56.150  88.930  0.00  0.00            
ATOM    343  H   GLY X  22      93.800  57.000  89.150  0.00  0.00            
ATOM    344  CA  GLY X  22      95.680  56.050  89.380  0.00  0.00            
ATOM    345  HA1 GLY X  22      96.210  56.980  89.200  0.00  0.00            
ATOM    346  HA2 GLY X  22      96.220  55.240  88.910  0.00  0.00            
ATOM    347  C   GLY X  22      95.690  55.800  90.880  0.00  0.00            
ATOM    348  O   GLY X  22      96.790  55.740  91.430  0.00  0.00            
ATOM    349  N   SER X  23      94.560  56.080  91.550  0.00  0.00            
ATOM    350  H   SER X  23      93.680  56.200  91.070  0.00  0.00            
ATOM    351  CA  SER X  23      94.480  56.160  93.000  0.00  0.00            
ATOM    352  HA  SER X  23      95.490  56.490  93.240  0.00  0.00            
ATOM    353  CB  SER X  23      93.530  57.230  93.540  0.00  0.00            
ATOM    354  HB1 SER X  23      93.760  57.420  94.590  0.00  0.00            
ATOM    355  HB2 SER X  23      92.560  56.820  93.290  0.00  0.00            
ATOM    356  OG  SER X  23      93.850  58.360  92.750  0.00  0.00            
ATOM    357  HG  SER X  23      93.780  59.110  93.340  0.00  0.00            
ATOM    358  C   SER X  23      94.260  54.820  93.670  0.00  0.00            
ATOM    359  O   SER X  23      93.670  53.910  93.080  0.00  0.00            
ATOM    360  N   ASP X  24      94.620  54.680  94.940  0.00  0.00            
ATOM    361  H   ASP X  24      95.120  55.470  95.330  0.00  0.00            
ATOM    362  CA  ASP X  24      94.490  53.510  95.790  0.00  0.00            
ATOM    363  HA  ASP X  24      94.830  52.650  95.210  0.00  0.00            
ATOM    364  CB  ASP X  24      95.430  53.590  96.990  0.00  0.00            
ATOM    365  HB1 ASP X  24      94.970  54.310  97.680  0.00  0.00            
ATOM    366  HB2 ASP X  24      96.330  54.060  96.600  0.00  0.00            
ATOM    367  CG  ASP X  24      95.750  52.260  97.660  0.00  0.00            
ATOM    368  OD1 ASP X  24      96.080  51.260  96.990  0.00  0.00            
ATOM    369  OD2 ASP X  24      95.730  52.230  98.910  0.00  0.00            
ATOM    370  C   ASP X  24      93.070  53.260  96.300  0.00  0.00            
ATOM    371  O   ASP X  24      92.830  52.790  97.410  0.00  0.00            
ATOM    372  N   TYR X  25      92.090  53.580  95.450  0.00  0.00            
ATOM    373  H   TYR X  25      92.380  53.590  94.490  0.00  0.00            
ATOM    374  CA  TYR X  25      90.690  53.400  95.780  0.00  0.00            
ATOM    375  HA  TYR X  25      90.530  53.270  96.850  0.00  0.00            
ATOM    376  CB  TYR X  25      89.780  54.560  95.380  0.00  0.00            
ATOM    377  HB1 TYR X  25      88.780  54.480  95.800  0.00  0.00            
ATOM    378  HB2 TYR X  25      89.650  54.410  94.300  0.00  0.00            
ATOM    379  CG  TYR X  25      90.230  55.980  95.620  0.00  0.00            
ATOM    380  CD1 TYR X  25      89.650  57.040  94.910  0.00  0.00            
ATOM    381  HD1 TYR X  25      88.860  56.830  94.210  0.00  0.00            
ATOM    382  CE1 TYR X  25      90.070  58.360  95.130  0.00  0.00            
ATOM    383  HE1 TYR X  25      89.780  59.180  94.490  0.00  0.00            
ATOM    384  CZ  TYR X  25      91.190  58.580  95.950  0.00  0.00            
ATOM    385  OH  TYR X  25      91.740  59.820  96.080  0.00  0.00            
ATOM    386  HH  TYR X  25      92.400  59.770  96.780  0.00  0.00            
ATOM    387  CE2 TYR X  25      91.780  57.530  96.690  0.00  0.00            
ATOM    388  HE2 TYR X  25      92.640  57.610  97.330  0.00  0.00            
ATOM    389  CD2 TYR X  25      91.220  56.260  96.570  0.00  0.00            
ATOM    390  HD2 TYR X  25      91.680  55.420  97.070  0.00  0.00            
ATOM    391  C   TYR X  25      90.150  52.150  95.100  0.00  0.00            
ATOM    392  O   TYR X  25      90.590  51.710  94.040  0.00  0.00            
ATOM    393  N   VAL X  26      89.070  51.620  95.680  0.00  0.00            
ATOM    394  H   VAL X  26      88.730  52.120  96.490  0.00  0.00            
ATOM    395  CA  VAL X  26      88.300  50.500  95.190  0.00  0.00            
ATOM    396  HA  VAL X  26      88.940  49.900  94.540  0.00  0.00            
ATOM    397  CB  VAL X  26      87.780  49.570  96.290  0.00  0.00            
ATOM    398  HB  VAL X  26      87.190  50.050  97.070  0.00  0.00            
ATOM    399  CG1 VAL X  26      86.870  48.460  95.780  0.00  0.00            
ATOM    400 HG11 VAL X  26      87.440  47.810  95.120  0.00  0.00            
ATOM    401 HG12 VAL X  26      86.570  47.850  96.630  0.00  0.00            
ATOM    402 HG13 VAL X  26      86.000  48.880  95.270  0.00  0.00            
ATOM    403  CG2 VAL X  26      88.970  48.840  96.920  0.00  0.00            
ATOM    404 HG21 VAL X  26      89.530  48.330  96.150  0.00  0.00            
ATOM    405 HG22 VAL X  26      89.600  49.600  97.380  0.00  0.00            
ATOM    406 HG23 VAL X  26      88.650  48.190  97.730  0.00  0.00            
ATOM    407  C   VAL X  26      87.170  51.030  94.330  0.00  0.00            
ATOM    408  O   VAL X  26      86.650  52.090  94.680  0.00  0.00            
ATOM    409  N   VAL X  27      86.720  50.310  93.300  0.00  0.00            
ATOM    410  H   VAL X  27      87.090  49.400  93.100  0.00  0.00            
ATOM    411  CA  VAL X  27      85.630  50.810  92.480  0.00  0.00            
ATOM    412  HA  VAL X  27      85.380  51.810  92.800  0.00  0.00            
ATOM    413  CB  VAL X  27      86.020  51.010  91.010  0.00  0.00            
ATOM    414  HB  VAL X  27      86.360  50.130  90.470  0.00  0.00            
ATOM    415  CG1 VAL X  27      84.890  51.620  90.190  0.00  0.00            
ATOM    416 HG11 VAL X  27      84.610  52.580  90.620  0.00  0.00            
ATOM    417 HG12 VAL X  27      85.130  51.880  89.160  0.00  0.00            
ATOM    418 HG13 VAL X  27      84.010  50.980  90.140  0.00  0.00            
ATOM    419  CG2 VAL X  27      87.210  51.960  91.010  0.00  0.00            
ATOM    420 HG21 VAL X  27      87.720  52.010  90.050  0.00  0.00            
ATOM    421 HG22 VAL X  27      87.080  52.940  91.480  0.00  0.00            
ATOM    422 HG23 VAL X  27      88.050  51.510  91.550  0.00  0.00            
ATOM    423  C   VAL X  27      84.420  49.900  92.620  0.00  0.00            
ATOM    424  O   VAL X  27      84.630  48.700  92.490  0.00  0.00            
ATOM    425  N   LYS X  28      83.180  50.390  92.720  0.00  0.00            
ATOM    426  H   LYS X  28      83.020  51.390  92.770  0.00  0.00            
ATOM    427  CA  LYS X  28      81.980  49.590  92.790  0.00  0.00            
ATOM    428  HA  LYS X  28      82.140  48.620  92.320  0.00  0.00            
ATOM    429  CB  LYS X  28      81.530  49.260  94.210  0.00  0.00            
ATOM    430  HB1 LYS X  28      80.550  48.800  94.130  0.00  0.00            
ATOM    431  HB2 LYS X  28      81.400  50.170  94.800  0.00  0.00            
ATOM    432  CG  LYS X  28      82.320  48.210  94.990  0.00  0.00            
ATOM    433  HG1 LYS X  28      83.330  48.590  95.120  0.00  0.00            
ATOM    434  HG2 LYS X  28      82.270  47.240  94.500  0.00  0.00            
ATOM    435  CD  LYS X  28      81.880  47.980  96.430  0.00  0.00            
ATOM    436  HD1 LYS X  28      81.140  47.180  96.530  0.00  0.00            
ATOM    437  HD2 LYS X  28      81.370  48.850  96.840  0.00  0.00            
ATOM    438  CE  LYS X  28      83.030  47.590  97.360  0.00  0.00            
ATOM    439  HE1 LYS X  28      83.840  48.310  97.300  0.00  0.00            
ATOM    440  HE2 LYS X  28      83.600  46.810  96.850  0.00  0.00            
ATOM    441  NZ  LYS X  28      82.710  47.370  98.780  0.00  0.00            
ATOM    442  HZ1 LYS X  28      82.200  48.100  99.240  0.00  0.00            
ATOM    443  HZ2 LYS X  28      82.300  46.450  98.910  0.00  0.00            
ATOM    444  HZ3 LYS X  28      83.570  47.280  99.300  0.00  0.00            
ATOM    445  C   LYS X  28      80.840  50.230  92.020  0.00  0.00            
ATOM    446  O   LYS X  28      80.570  51.420  92.180  0.00  0.00            
ATOM    447  N   SER X  29      80.180  49.450  91.160  0.00  0.00            
ATOM    448  H   SER X  29      80.550  48.550  90.910  0.00  0.00            
ATOM    449  CA  SER X  29      78.910  49.900  90.610  0.00  0.00            
ATOM    450  HA  SER X  29      79.010  50.950  90.340  0.00  0.00            
ATOM    451  CB  SER X  29      78.760  49.220  89.250  0.00  0.00            
ATOM    452  HB1 SER X  29      79.700  49.300  88.710  0.00  0.00            
ATOM    453  HB2 SER X  29      77.920  49.610  88.660  0.00  0.00            
ATOM    454  OG  SER X  29      78.670  47.820  89.300  0.00  0.00            
ATOM    455  HG  SER X  29      77.780  47.590  89.600  0.00  0.00            
ATOM    456  C   SER X  29      77.680  49.730  91.480  0.00  0.00            
ATOM    457  O   SER X  29      77.740  48.970  92.450  0.00  0.00            
ATOM    458  N   SER X  30      76.660  50.540  91.180  0.00  0.00            
ATOM    459  H   SER X  30      76.920  51.230  90.490  0.00  0.00            
ATOM    460  CA  SER X  30      75.610  50.860  92.130  0.00  0.00            
ATOM    461  HA  SER X  30      75.460  49.870  92.570  0.00  0.00            
ATOM    462  CB  SER X  30      76.040  51.840  93.210  0.00  0.00            
ATOM    463  HB1 SER X  30      76.370  52.790  92.770  0.00  0.00            
ATOM    464  HB2 SER X  30      76.900  51.390  93.720  0.00  0.00            
ATOM    465  OG  SER X  30      75.050  52.030  94.190  0.00  0.00            
ATOM    466  HG  SER X  30      74.640  52.860  93.940  0.00  0.00            
ATOM    467  C   SER X  30      74.270  51.240  91.510  0.00  0.00            
ATOM    468  O   SER X  30      74.180  51.430  90.300  0.00  0.00            
ATOM    469  N   VAL X  31      73.170  51.290  92.260  0.00  0.00            
ATOM    470  H   VAL X  31      73.170  51.150  93.270  0.00  0.00            
ATOM    471  CA  VAL X  31      71.820  51.270  91.740  0.00  0.00            
ATOM    472  HA  VAL X  31      71.950  50.500  90.980  0.00  0.00            
ATOM    473  CB  VAL X  31      70.880  50.760  92.830  0.00  0.00            
ATOM    474  HB  VAL X  31      69.890  50.640  92.370  0.00  0.00            
ATOM    475  CG1 VAL X  31      71.260  49.340  93.220  0.00  0.00            
ATOM    476 HG11 VAL X  31      71.590  48.760  92.360  0.00  0.00            
ATOM    477 HG12 VAL X  31      72.140  49.320  93.870  0.00  0.00            
ATOM    478 HG13 VAL X  31      70.390  48.860  93.670  0.00  0.00            
ATOM    479  CG2 VAL X  31      70.700  51.630  94.070  0.00  0.00            
ATOM    480 HG21 VAL X  31      71.620  51.690  94.650  0.00  0.00            
ATOM    481 HG22 VAL X  31      70.370  52.620  93.780  0.00  0.00            
ATOM    482 HG23 VAL X  31      69.920  51.040  94.550  0.00  0.00            
ATOM    483  C   VAL X  31      71.300  52.530  91.080  0.00  0.00            
ATOM    484  O   VAL X  31      70.230  52.510  90.480  0.00  0.00            
ATOM    485  N   GLY X  32      72.010  53.660  91.040  0.00  0.00            
ATOM    486  H   GLY X  32      72.900  53.520  91.490  0.00  0.00            
ATOM    487  CA  GLY X  32      71.550  54.920  90.500  0.00  0.00            
ATOM    488  HA1 GLY X  32      70.910  54.730  89.640  0.00  0.00            
ATOM    489  HA2 GLY X  32      72.460  55.450  90.230  0.00  0.00            
ATOM    490  C   GLY X  32      70.770  55.800  91.470  0.00  0.00            
ATOM    491  O   GLY X  32      71.100  55.940  92.640  0.00  0.00            
ATOM    492  N   HIE X  33      69.750  56.510  90.970  0.00  0.00            
ATOM    493  H   HIE X  33      69.530  56.480  89.990  0.00  0.00            
ATOM    494  CA  HIE X  33      68.970  57.440  91.770  0.00  0.00            
ATOM    495  HA  HIE X  33      69.620  57.990  92.440  0.00  0.00            
ATOM    496  CB  HIE X  33      68.230  58.380  90.830  0.00  0.00            
ATOM    497  HB1 HIE X  33      67.810  57.850  89.970  0.00  0.00            
ATOM    498  HB2 HIE X  33      68.950  59.050  90.360  0.00  0.00            
ATOM    499  CG  HIE X  33      67.150  59.210  91.480  0.00  0.00            
ATOM    500  ND1 HIE X  33      67.240  59.820  92.730  0.00  0.00            
ATOM    501  CE1 HIE X  33      66.150  60.580  92.850  0.00  0.00            
ATOM    502  HE1 HIE X  33      65.800  61.210  93.650  0.00  0.00            
ATOM    503  NE2 HIE X  33      65.450  60.530  91.710  0.00  0.00            
ATOM    504  HE2 HIE X  33      64.690  61.170  91.540  0.00  0.00            
ATOM    505  CD2 HIE X  33      66.070  59.690  90.800  0.00  0.00            
ATOM    506  HD2 HIE X  33      65.800  59.480  89.770  0.00  0.00            
ATOM    507  C   HIE X  33      68.030  56.640  92.660  0.00  0.00            
ATOM    508  O   HIE X  33      67.420  55.700  92.170  0.00  0.00            
ATOM    509  N   ILE X  34      67.900  57.030  93.930  0.00  0.00            
ATOM    510  H   ILE X  34      68.280  57.920  94.210  0.00  0.00            
ATOM    511  CA  ILE X  34      67.370  56.170  94.970  0.00  0.00            
ATOM    512  HA  ILE X  34      67.480  55.170  94.550  0.00  0.00            
ATOM    513  CB  ILE X  34      68.240  56.270  96.220  0.00  0.00            
ATOM    514  HB  ILE X  34      69.290  56.360  95.930  0.00  0.00            
ATOM    515  CG2 ILE X  34      67.710  57.390  97.110  0.00  0.00            
ATOM    516 HG21 ILE X  34      67.470  58.280  96.540  0.00  0.00            
ATOM    517 HG22 ILE X  34      66.840  57.060  97.680  0.00  0.00            
ATOM    518 HG23 ILE X  34      68.400  57.680  97.900  0.00  0.00            
ATOM    519  CG1 ILE X  34      68.360  54.980  97.020  0.00  0.00            
ATOM    520 HG11 ILE X  34      67.440  54.760  97.560  0.00  0.00            
ATOM    521 HG12 ILE X  34      69.050  55.250  97.830  0.00  0.00            
ATOM    522  CD  ILE X  34      68.760  53.720  96.270  0.00  0.00            
ATOM    523  HD1 ILE X  34      69.050  52.880  96.900  0.00  0.00            
ATOM    524  HD2 ILE X  34      67.910  53.370  95.680  0.00  0.00            
ATOM    525  HD3 ILE X  34      69.630  53.890  95.640  0.00  0.00            
ATOM    526  C   ILE X  34      65.870  56.230  95.190  0.00  0.00            
ATOM    527  O   ILE X  34      65.270  55.420  95.890  0.00  0.00            
ATOM    528  N   ARG X  35      65.270  57.250  94.560  0.00  0.00            
ATOM    529  H   ARG X  35      65.840  57.810  93.930  0.00  0.00            
ATOM    530  CA  ARG X  35      63.900  57.710  94.690  0.00  0.00            
ATOM    531  HA  ARG X  35      63.340  56.930  95.210  0.00  0.00            
ATOM    532  CB  ARG X  35      63.860  58.990  95.510  0.00  0.00            
ATOM    533  HB1 ARG X  35      62.790  59.200  95.620  0.00  0.00            
ATOM    534  HB2 ARG X  35      64.320  59.740  94.870  0.00  0.00            
ATOM    535  CG  ARG X  35      64.550  59.160  96.870  0.00  0.00            
ATOM    536  HG1 ARG X  35      65.490  59.670  96.700  0.00  0.00            
ATOM    537  HG2 ARG X  35      64.780  58.250  97.430  0.00  0.00            
ATOM    538  CD  ARG X  35      63.680  60.060  97.730  0.00  0.00            
ATOM    539  HD1 ARG X  35      62.700  59.620  97.940  0.00  0.00            
ATOM    540  HD2 ARG X  35      63.530  60.960  97.130  0.00  0.00            
ATOM    541  NE  ARG X  35      64.270  60.360  99.040  0.00  0.00            
ATOM    542  HE  ARG X  35      65.150  59.950  99.320  0.00  0.00            
ATOM    543  CZ  ARG X  35      63.820  61.390  99.780  0.00  0.00            
ATOM    544  NH1 ARG X  35      62.770  62.140  99.450  0.00  0.00            
ATOM    545 HH11 ARG X  35      62.060  61.940  98.760  0.00  0.00            
ATOM    546 HH12 ARG X  35      62.520  62.980  99.950  0.00  0.00            
ATOM    547  NH2 ARG X  35      64.380  61.790 100.930  0.00  0.00            
ATOM    548 HH21 ARG X  35      65.210  61.340 101.280  0.00  0.00            
ATOM    549 HH22 ARG X  35      63.960  62.630 101.300  0.00  0.00            
ATOM    550  C   ARG X  35      63.130  57.840  93.390  0.00  0.00            
ATOM    551  O   ARG X  35      63.770  57.940  92.340  0.00  0.00            
ATOM    552  N   ASP X  36      61.800  57.780  93.310  0.00  0.00            
ATOM    553  H   ASP X  36      61.310  57.570  94.160  0.00  0.00            
ATOM    554  CA  ASP X  36      61.030  58.000  92.100  0.00  0.00            
ATOM    555  HA  ASP X  36      61.470  58.820  91.540  0.00  0.00            
ATOM    556  CB  ASP X  36      61.040  56.700  91.290  0.00  0.00            
ATOM    557  HB1 ASP X  36      60.400  55.950  91.770  0.00  0.00            
ATOM    558  HB2 ASP X  36      62.060  56.350  91.130  0.00  0.00            
ATOM    559  CG  ASP X  36      60.560  57.010  89.880  0.00  0.00            
ATOM    560  OD1 ASP X  36      59.820  56.150  89.350  0.00  0.00            
ATOM    561  OD2 ASP X  36      60.720  58.170  89.440  0.00  0.00            
ATOM    562  C   ASP X  36      59.610  58.490  92.360  0.00  0.00            
ATOM    563  O   ASP X  36      59.000  58.260  93.400  0.00  0.00            
ATOM    564  N   LEU X  37      59.000  59.290  91.490  0.00  0.00            
ATOM    565  H   LEU X  37      59.510  59.460  90.630  0.00  0.00            
ATOM    566  CA  LEU X  37      57.800  60.080  91.670  0.00  0.00            
ATOM    567  HA  LEU X  37      57.790  60.450  92.700  0.00  0.00            
ATOM    568  CB  LEU X  37      58.050  61.350  90.860  0.00  0.00            
ATOM    569  HB1 LEU X  37      58.310  60.990  89.870  0.00  0.00            
ATOM    570  HB2 LEU X  37      58.850  61.960  91.280  0.00  0.00            
ATOM    571  CG  LEU X  37      56.860  62.270  90.630  0.00  0.00            
ATOM    572  HG  LEU X  37      56.050  61.720  90.150  0.00  0.00            
ATOM    573  CD1 LEU X  37      56.360  62.890  91.940  0.00  0.00            
ATOM    574 HD11 LEU X  37      55.510  63.530  91.710  0.00  0.00            
ATOM    575 HD12 LEU X  37      56.090  62.110  92.660  0.00  0.00            
ATOM    576 HD13 LEU X  37      57.220  63.470  92.270  0.00  0.00            
ATOM    577  CD2 LEU X  37      57.220  63.390  89.660  0.00  0.00            
ATOM    578 HD21 LEU X  37      58.030  64.010  90.060  0.00  0.00            
ATOM    579 HD22 LEU X  37      57.500  63.070  88.660  0.00  0.00            
ATOM    580 HD23 LEU X  37      56.440  64.140  89.520  0.00  0.00            
ATOM    581  C   LEU X  37      56.640  59.210  91.220  0.00  0.00            
ATOM    582  O   LEU X  37      56.560  58.830  90.050  0.00  0.00            
ATOM    583  N   PRO X  38      55.780  58.640  92.070  0.00  0.00            
ATOM    584  CD  PRO X  38      55.640  58.900  93.490  0.00  0.00            
ATOM    585  HD1 PRO X  38      55.330  59.940  93.520  0.00  0.00            
ATOM    586  HD2 PRO X  38      56.610  58.820  93.980  0.00  0.00            
ATOM    587  CG  PRO X  38      54.640  57.920  94.090  0.00  0.00            
ATOM    588  HG1 PRO X  38      54.050  58.520  94.780  0.00  0.00            
ATOM    589  HG2 PRO X  38      55.090  57.130  94.690  0.00  0.00            
ATOM    590  CB  PRO X  38      53.950  57.260  92.890  0.00  0.00            
ATOM    591  HB1 PRO X  38      52.960  57.720  92.950  0.00  0.00            
ATOM    592  HB2 PRO X  38      53.930  56.180  92.960  0.00  0.00            
ATOM    593  CA  PRO X  38      54.720  57.740  91.660  0.00  0.00            
ATOM    594  HA  PRO X  38      55.280  56.930  91.200  0.00  0.00            
ATOM    595  C   PRO X  38      53.790  58.410  90.660  0.00  0.00            
ATOM    596  O   PRO X  38      53.270  59.500  90.850  0.00  0.00            
ATOM    597  N   THR X  39      53.460  57.730  89.550  0.00  0.00            
ATOM    598  H   THR X  39      53.890  56.810  89.510  0.00  0.00            
ATOM    599  CA  THR X  39      52.390  58.000  88.620  0.00  0.00            
ATOM    600  HA  THR X  39      52.340  59.080  88.550  0.00  0.00            
ATOM    601  CB  THR X  39      52.690  57.400  87.250  0.00  0.00            
ATOM    602  HB  THR X  39      52.350  56.360  87.240  0.00  0.00            
ATOM    603  CG2 THR X  39      51.830  58.070  86.180  0.00  0.00            
ATOM    604 HG21 THR X  39      50.800  58.240  86.480  0.00  0.00            
ATOM    605 HG22 THR X  39      52.260  59.020  85.870  0.00  0.00            
ATOM    606 HG23 THR X  39      51.690  57.420  85.310  0.00  0.00            
ATOM    607  OG1 THR X  39      54.070  57.550  86.990  0.00  0.00            
ATOM    608  HG1 THR X  39      54.530  56.990  87.610  0.00  0.00            
ATOM    609  C   THR X  39      51.100  57.490  89.250  0.00  0.00            
ATOM    610  O   THR X  39      50.550  56.490  88.800  0.00  0.00            
ATOM    611  N   SER X  40      50.580  58.110  90.310  0.00  0.00            
ATOM    612  H   SER X  40      50.990  59.010  90.540  0.00  0.00            
ATOM    613  CA  SER X  40      49.450  57.620  91.070  0.00  0.00            
ATOM    614  HA  SER X  40      49.250  56.560  90.920  0.00  0.00            
ATOM    615  CB  SER X  40      49.900  57.800  92.520  0.00  0.00            
ATOM    616  HB1 SER X  40      49.030  57.950  93.150  0.00  0.00            
ATOM    617  HB2 SER X  40      50.400  58.770  92.620  0.00  0.00            
ATOM    618  OG  SER X  40      50.700  56.750  93.010  0.00  0.00            
ATOM    619  HG  SER X  40      50.310  56.560  93.870  0.00  0.00            
ATOM    620  C   SER X  40      48.190  58.380  90.710  0.00  0.00            
ATOM    621  O   SER X  40      48.230  59.470  90.130  0.00  0.00            
ATOM    622  N   GLY X  41      47.040  57.820  91.110  0.00  0.00            
ATOM    623  H   GLY X  41      47.150  56.890  91.480  0.00  0.00            
ATOM    624  CA  GLY X  41      45.720  58.410  91.210  0.00  0.00            
ATOM    625  HA1 GLY X  41      45.030  57.750  91.710  0.00  0.00            
ATOM    626  HA2 GLY X  41      45.310  58.570  90.210  0.00  0.00            
ATOM    627  C   GLY X  41      45.730  59.700  92.030  0.00  0.00            
ATOM    628  O   GLY X  41      46.740  60.000  92.660  0.00  0.00            
ATOM    629  N   SER X  42      44.610  60.420  92.120  0.00  0.00            
ATOM    630  H   SER X  42      43.810  60.030  91.650  0.00  0.00            
ATOM    631  CA  SER X  42      44.470  61.720  92.750  0.00  0.00            
ATOM    632  HA  SER X  42      45.400  62.250  92.550  0.00  0.00            
ATOM    633  CB  SER X  42      43.480  62.670  92.070  0.00  0.00            
ATOM    634  HB1 SER X  42      43.930  63.010  91.140  0.00  0.00            
ATOM    635  HB2 SER X  42      43.420  63.510  92.750  0.00  0.00            
ATOM    636  OG  SER X  42      42.180  62.130  91.980  0.00  0.00            
ATOM    637  HG  SER X  42      42.220  61.530  91.230  0.00  0.00            
ATOM    638  C   SER X  42      44.130  61.550  94.220  0.00  0.00            
ATOM    639  O   SER X  42      43.660  60.510  94.660  0.00  0.00            
ATOM    640  N   ALA X  43      44.280  62.600  95.030  0.00  0.00            
ATOM    641  H   ALA X  43      44.660  63.440  94.610  0.00  0.00            
ATOM    642  CA  ALA X  43      43.840  62.670  96.410  0.00  0.00            
ATOM    643  HA  ALA X  43      42.960  62.060  96.630  0.00  0.00            
ATOM    644  CB  ALA X  43      45.010  62.110  97.220  0.00  0.00            
ATOM    645  HB1 ALA X  43      45.950  62.580  96.950  0.00  0.00            
ATOM    646  HB2 ALA X  43      44.780  62.270  98.270  0.00  0.00            
ATOM    647  HB3 ALA X  43      45.060  61.060  96.920  0.00  0.00            
ATOM    648  C   ALA X  43      43.470  64.080  96.870  0.00  0.00            
ATOM    649  O   ALA X  43      44.250  64.840  97.420  0.00  0.00            
ATOM    650  N   ALA X  44      42.230  64.430  96.520  0.00  0.00            
ATOM    651  H   ALA X  44      41.630  63.720  96.120  0.00  0.00            
ATOM    652  CA  ALA X  44      41.540  65.660  96.840  0.00  0.00            
ATOM    653  HA  ALA X  44      42.110  66.510  96.470  0.00  0.00            
ATOM    654  CB  ALA X  44      40.300  65.800  95.960  0.00  0.00            
ATOM    655  HB1 ALA X  44      40.020  66.840  95.800  0.00  0.00            
ATOM    656  HB2 ALA X  44      40.630  65.320  95.040  0.00  0.00            
ATOM    657  HB3 ALA X  44      39.350  65.350  96.260  0.00  0.00            
ATOM    658  C   ALA X  44      41.300  65.970  98.320  0.00  0.00            
ATOM    659  O   ALA X  44      41.040  65.060  99.110  0.00  0.00            
ATOM    660  N   LYS X  45      41.390  67.230  98.730  0.00  0.00            
ATOM    661  H   LYS X  45      41.460  67.970  98.040  0.00  0.00            
ATOM    662  CA  LYS X  45      41.260  67.580 100.130  0.00  0.00            
ATOM    663  HA  LYS X  45      41.370  66.680 100.750  0.00  0.00            
ATOM    664  CB  LYS X  45      42.260  68.610 100.630  0.00  0.00            
ATOM    665  HB1 LYS X  45      42.110  69.490 100.000  0.00  0.00            
ATOM    666  HB2 LYS X  45      43.260  68.180 100.560  0.00  0.00            
ATOM    667  CG  LYS X  45      42.010  68.870 102.120  0.00  0.00            
ATOM    668  HG1 LYS X  45      41.840  67.960 102.690  0.00  0.00            
ATOM    669  HG2 LYS X  45      41.100  69.470 102.090  0.00  0.00            
ATOM    670  CD  LYS X  45      43.210  69.610 102.710  0.00  0.00            
ATOM    671  HD1 LYS X  45      43.310  70.590 102.250  0.00  0.00            
ATOM    672  HD2 LYS X  45      44.130  69.100 102.430  0.00  0.00            
ATOM    673  CE  LYS X  45      43.050  69.620 104.220  0.00  0.00            
ATOM    674  HE1 LYS X  45      43.150  68.610 104.630  0.00  0.00            
ATOM    675  HE2 LYS X  45      42.090  70.080 104.460  0.00  0.00            
ATOM    676  NZ  LYS X  45      44.080  70.420 104.910  0.00  0.00            
ATOM    677  HZ1 LYS X  45      44.940  70.360 104.400  0.00  0.00            
ATOM    678  HZ2 LYS X  45      43.790  71.380 105.020  0.00  0.00            
ATOM    679  HZ3 LYS X  45      44.320  70.070 105.830  0.00  0.00            
ATOM    680  C   LYS X  45      39.840  68.000 100.450  0.00  0.00            
ATOM    681  O   LYS X  45      39.270  68.960  99.920  0.00  0.00            
ATOM    682  N   LYS X  46      39.060  67.220 101.210  0.00  0.00            
ATOM    683  H   LYS X  46      39.520  66.470 101.700  0.00  0.00            
ATOM    684  CA  LYS X  46      37.650  67.370 101.480  0.00  0.00            
ATOM    685  HA  LYS X  46      37.100  67.670 100.580  0.00  0.00            
ATOM    686  CB  LYS X  46      37.020  66.050 101.910  0.00  0.00            
ATOM    687  HB1 LYS X  46      37.090  65.980 102.990  0.00  0.00            
ATOM    688  HB2 LYS X  46      37.700  65.240 101.650  0.00  0.00            
ATOM    689  CG  LYS X  46      35.600  65.790 101.390  0.00  0.00            
ATOM    690  HG1 LYS X  46      35.570  65.950 100.320  0.00  0.00            
ATOM    691  HG2 LYS X  46      34.890  66.470 101.850  0.00  0.00            
ATOM    692  CD  LYS X  46      35.070  64.360 101.500  0.00  0.00            
ATOM    693  HD1 LYS X  46      34.130  64.470 100.970  0.00  0.00            
ATOM    694  HD2 LYS X  46      35.020  64.140 102.560  0.00  0.00            
ATOM    695  CE  LYS X  46      35.930  63.260 100.870  0.00  0.00            
ATOM    696  HE1 LYS X  46      36.730  63.020 101.570  0.00  0.00            
ATOM    697  HE2 LYS X  46      36.310  63.600  99.910  0.00  0.00            
ATOM    698  NZ  LYS X  46      35.060  62.080 100.900  0.00  0.00            
ATOM    699  HZ1 LYS X  46      34.410  62.150 100.120  0.00  0.00            
ATOM    700  HZ2 LYS X  46      35.540  61.200 100.890  0.00  0.00            
ATOM    701  HZ3 LYS X  46      34.540  62.070 101.770  0.00  0.00            
ATOM    702  C   LYS X  46      37.370  68.490 102.470  0.00  0.00            
ATOM    703  O   LYS X  46      38.210  68.790 103.320  0.00  0.00            
ATOM    704  N   SER X  47      36.120  68.940 102.420  0.00  0.00            
ATOM    705  H   SER X  47      35.460  68.570 101.740  0.00  0.00            
ATOM    706  CA  SER X  47      35.600  69.920 103.360  0.00  0.00            
ATOM    707  HA  SER X  47      36.280  70.770 103.400  0.00  0.00            
ATOM    708  CB  SER X  47      34.280  70.520 102.890  0.00  0.00            
ATOM    709  HB1 SER X  47      33.890  71.120 103.720  0.00  0.00            
ATOM    710  HB2 SER X  47      33.560  69.770 102.570  0.00  0.00            
ATOM    711  OG  SER X  47      34.650  71.450 101.890  0.00  0.00            
ATOM    712  HG  SER X  47      33.900  72.040 101.770  0.00  0.00            
ATOM    713  C   SER X  47      35.470  69.400 104.780  0.00  0.00            
ATOM    714  O   SER X  47      35.180  68.230 105.010  0.00  0.00            
ATOM    715  N   ALA X  48      35.800  70.210 105.800  0.00  0.00            
ATOM    716  H   ALA X  48      35.860  71.200 105.600  0.00  0.00            
ATOM    717  CA  ALA X  48      35.820  69.800 107.190  0.00  0.00            
ATOM    718  HA  ALA X  48      36.590  69.030 107.320  0.00  0.00            
ATOM    719  CB  ALA X  48      36.290  71.070 107.890  0.00  0.00            
ATOM    720  HB1 ALA X  48      37.130  71.490 107.330  0.00  0.00            
ATOM    721  HB2 ALA X  48      35.430  71.660 108.220  0.00  0.00            
ATOM    722  HB3 ALA X  48      36.690  70.770 108.860  0.00  0.00            
ATOM    723  C   ALA X  48      34.520  69.340 107.830  0.00  0.00            
ATOM    724  O   ALA X  48      33.440  69.860 107.570  0.00  0.00            
ATOM    725  N   ASP X  49      34.720  68.350 108.700  0.00  0.00            
ATOM    726  H   ASP X  49      35.690  68.190 108.940  0.00  0.00            
ATOM    727  CA  ASP X  49      33.730  67.710 109.540  0.00  0.00            
ATOM    728  HA  ASP X  49      32.920  68.430 109.680  0.00  0.00            
ATOM    729  CB  ASP X  49      33.220  66.500 108.750  0.00  0.00            
ATOM    730  HB1 ASP X  49      33.950  65.700 108.720  0.00  0.00            
ATOM    731  HB2 ASP X  49      33.080  66.830 107.720  0.00  0.00            
ATOM    732  CG  ASP X  49      31.900  65.940 109.260  0.00  0.00            
ATOM    733  OD1 ASP X  49      31.480  66.210 110.400  0.00  0.00            
ATOM    734  OD2 ASP X  49      31.270  65.250 108.430  0.00  0.00            
ATOM    735  C   ASP X  49      34.490  67.250 110.770  0.00  0.00            
ATOM    736  O   ASP X  49      35.700  67.030 110.810  0.00  0.00            
ATOM    737  N   SER X  50      33.740  67.150 111.880  0.00  0.00            
ATOM    738  H   SER X  50      32.750  67.160 111.710  0.00  0.00            
ATOM    739  CA  SER X  50      34.120  67.100 113.280  0.00  0.00            
ATOM    740  HA  SER X  50      34.920  67.830 113.420  0.00  0.00            
ATOM    741  CB  SER X  50      32.980  67.670 114.120  0.00  0.00            
ATOM    742  HB1 SER X  50      33.300  67.540 115.150  0.00  0.00            
ATOM    743  HB2 SER X  50      32.020  67.170 113.990  0.00  0.00            
ATOM    744  OG  SER X  50      32.780  69.030 113.820  0.00  0.00            
ATOM    745  HG  SER X  50      32.230  69.170 113.040  0.00  0.00            
ATOM    746  C   SER X  50      34.590  65.750 113.790  0.00  0.00            
ATOM    747  O   SER X  50      35.440  65.720 114.690  0.00  0.00            
ATOM    748  N   THR X  51      34.130  64.660 113.170  0.00  0.00            
ATOM    749  H   THR X  51      33.440  64.840 112.460  0.00  0.00            
ATOM    750  CA  THR X  51      34.810  63.380 113.260  0.00  0.00            
ATOM    751  HA  THR X  51      35.260  63.340 114.250  0.00  0.00            
ATOM    752  CB  THR X  51      33.740  62.300 113.230  0.00  0.00            
ATOM    753  HB  THR X  51      34.200  61.320 113.100  0.00  0.00            
ATOM    754  CG2 THR X  51      32.960  62.210 114.540  0.00  0.00            
ATOM    755 HG21 THR X  51      33.650  62.270 115.380  0.00  0.00            
ATOM    756 HG22 THR X  51      32.200  62.990 114.620  0.00  0.00            
ATOM    757 HG23 THR X  51      32.400  61.280 114.650  0.00  0.00            
ATOM    758  OG1 THR X  51      32.830  62.350 112.150  0.00  0.00            
ATOM    759  HG1 THR X  51      32.620  61.420 112.040  0.00  0.00            
ATOM    760  C   THR X  51      35.880  63.040 112.230  0.00  0.00            
ATOM    761  O   THR X  51      36.720  62.200 112.550  0.00  0.00            
ATOM    762  N   SER X  52      35.980  63.710 111.080  0.00  0.00            
ATOM    763  H   SER X  52      35.280  64.370 110.790  0.00  0.00            
ATOM    764  CA  SER X  52      37.090  63.540 110.160  0.00  0.00            
ATOM    765  HA  SER X  52      37.230  62.470 109.980  0.00  0.00            
ATOM    766  CB  SER X  52      36.730  64.290 108.880  0.00  0.00            
ATOM    767  HB1 SER X  52      37.650  64.280 108.300  0.00  0.00            
ATOM    768  HB2 SER X  52      36.670  65.360 109.080  0.00  0.00            
ATOM    769  OG  SER X  52      35.610  63.750 108.230  0.00  0.00            
ATOM    770  HG  SER X  52      35.480  64.250 107.420  0.00  0.00            
ATOM    771  C   SER X  52      38.380  64.010 110.820  0.00  0.00            
ATOM    772  O   SER X  52      38.430  64.960 111.600  0.00  0.00            
ATOM    773  N   THR X  53      39.460  63.270 110.550  0.00  0.00            
ATOM    774  H   THR X  53      39.320  62.440 109.990  0.00  0.00            
ATOM    775  CA  THR X  53      40.820  63.520 110.960  0.00  0.00            
ATOM    776  HA  THR X  53      41.360  62.650 110.600  0.00  0.00            
ATOM    777  CB  THR X  53      41.470  64.710 110.270  0.00  0.00            
ATOM    778  HB  THR X  53      42.530  64.740 110.550  0.00  0.00            
ATOM    779  CG2 THR X  53      41.300  64.690 108.750  0.00  0.00            
ATOM    780 HG21 THR X  53      42.040  64.040 108.280  0.00  0.00            
ATOM    781 HG22 THR X  53      40.310  64.350 108.460  0.00  0.00            
ATOM    782 HG23 THR X  53      41.420  65.670 108.280  0.00  0.00            
ATOM    783  OG1 THR X  53      40.830  65.880 110.720  0.00  0.00            
ATOM    784  HG1 THR X  53      39.930  65.610 110.940  0.00  0.00            
ATOM    785  C   THR X  53      41.080  63.560 112.460  0.00  0.00            
ATOM    786  O   THR X  53      42.190  63.900 112.850  0.00  0.00            
ATOM    787  N   LYS X  54      40.090  63.260 113.320  0.00  0.00            
ATOM    788  H   LYS X  54      39.180  63.040 112.950  0.00  0.00            
ATOM    789  CA  LYS X  54      40.110  63.410 114.760  0.00  0.00            
ATOM    790  HA  LYS X  54      40.620  64.320 115.070  0.00  0.00            
ATOM    791  CB  LYS X  54      38.680  63.460 115.290  0.00  0.00            
ATOM    792  HB1 LYS X  54      38.150  62.550 115.000  0.00  0.00            
ATOM    793  HB2 LYS X  54      38.030  64.190 114.810  0.00  0.00            
ATOM    794  CG  LYS X  54      38.650  63.660 116.800  0.00  0.00            
ATOM    795  HG1 LYS X  54      39.260  64.500 117.150  0.00  0.00            
ATOM    796  HG2 LYS X  54      39.010  62.720 117.210  0.00  0.00            
ATOM    797  CD  LYS X  54      37.190  63.800 117.220  0.00  0.00            
ATOM    798  HD1 LYS X  54      36.500  63.040 116.850  0.00  0.00            
ATOM    799  HD2 LYS X  54      36.760  64.700 116.790  0.00  0.00            
ATOM    800  CE  LYS X  54      36.910  63.640 118.720  0.00  0.00            
ATOM    801  HE1 LYS X  54      37.450  64.450 119.210  0.00  0.00            
ATOM    802  HE2 LYS X  54      37.230  62.660 119.050  0.00  0.00            
ATOM    803  NZ  LYS X  54      35.500  63.780 119.100  0.00  0.00            
ATOM    804  HZ1 LYS X  54      34.890  63.070 118.710  0.00  0.00            
ATOM    805  HZ2 LYS X  54      35.410  63.590 120.090  0.00  0.00            
ATOM    806  HZ3 LYS X  54      35.150  64.720 118.980  0.00  0.00            
ATOM    807  C   LYS X  54      40.940  62.260 115.310  0.00  0.00            
ATOM    808  O   LYS X  54      40.890  61.160 114.770  0.00  0.00            
ATOM    809  N   THR X  55      41.630  62.490 116.430  0.00  0.00            
ATOM    810  H   THR X  55      41.680  63.420 116.810  0.00  0.00            
ATOM    811  CA  THR X  55      42.520  61.480 116.970  0.00  0.00            
ATOM    812  HA  THR X  55      42.170  60.450 116.810  0.00  0.00            
ATOM    813  CB  THR X  55      43.910  61.560 116.340  0.00  0.00            
ATOM    814  HB  THR X  55      44.580  60.910 116.900  0.00  0.00            
ATOM    815  CG2 THR X  55      44.030  61.180 114.870  0.00  0.00            
ATOM    816 HG21 THR X  55      45.090  61.370 114.670  0.00  0.00            
ATOM    817 HG22 THR X  55      43.920  60.100 114.750  0.00  0.00            
ATOM    818 HG23 THR X  55      43.410  61.830 114.260  0.00  0.00            
ATOM    819  OG1 THR X  55      44.420  62.870 116.460  0.00  0.00            
ATOM    820  HG1 THR X  55      45.360  62.820 116.290  0.00  0.00            
ATOM    821  C   THR X  55      42.670  61.720 118.460  0.00  0.00            
ATOM    822  O   THR X  55      43.260  60.900 119.170  0.00  0.00            
ATOM    823  N   ALA X  56      42.120  62.850 118.930  0.00  0.00            
ATOM    824  H   ALA X  56      41.630  63.500 118.330  0.00  0.00            
ATOM    825  CA  ALA X  56      42.250  63.330 120.290  0.00  0.00            
ATOM    826  HA  ALA X  56      42.410  62.470 120.940  0.00  0.00            
ATOM    827  CB  ALA X  56      43.360  64.370 120.240  0.00  0.00            
ATOM    828  HB1 ALA X  56      43.440  64.840 121.220  0.00  0.00            
ATOM    829  HB2 ALA X  56      44.240  63.740 120.180  0.00  0.00            
ATOM    830  HB3 ALA X  56      43.250  64.980 119.340  0.00  0.00            
ATOM    831  C   ALA X  56      40.850  63.770 120.690  0.00  0.00            
ATOM    832  O   ALA X  56      39.890  63.530 119.960  0.00  0.00            
ATOM    833  N   LYS X  57      40.620  64.350 121.870  0.00  0.00            
ATOM    834  H   LYS X  57      41.390  64.460 122.520  0.00  0.00            
ATOM    835  CA  LYS X  57      39.310  64.700 122.390  0.00  0.00            
ATOM    836  HA  LYS X  57      38.610  63.870 122.320  0.00  0.00            
ATOM    837  CB  LYS X  57      39.430  65.050 123.880  0.00  0.00            
ATOM    838  HB1 LYS X  57      39.980  65.980 123.950  0.00  0.00            
ATOM    839  HB2 LYS X  57      40.070  64.310 124.360  0.00  0.00            
ATOM    840  CG  LYS X  57      38.060  65.070 124.550  0.00  0.00            
ATOM    841  HG1 LYS X  57      37.490  65.870 124.080  0.00  0.00            
ATOM    842  HG2 LYS X  57      38.250  65.300 125.600  0.00  0.00            
ATOM    843  CD  LYS X  57      37.260  63.780 124.410  0.00  0.00            
ATOM    844  HD1 LYS X  57      36.810  63.650 123.420  0.00  0.00            
ATOM    845  HD2 LYS X  57      36.470  63.750 125.160  0.00  0.00            
ATOM    846  CE  LYS X  57      38.100  62.530 124.700  0.00  0.00            
ATOM    847  HE1 LYS X  57      38.550  62.500 125.700  0.00  0.00            
ATOM    848  HE2 LYS X  57      38.930  62.600 124.000  0.00  0.00            
ATOM    849  NZ  LYS X  57      37.450  61.240 124.430  0.00  0.00            
ATOM    850  HZ1 LYS X  57      37.280  61.050 123.450  0.00  0.00            
ATOM    851  HZ2 LYS X  57      38.060  60.460 124.610  0.00  0.00            
ATOM    852  HZ3 LYS X  57      36.600  61.090 124.950  0.00  0.00            
ATOM    853  C   LYS X  57      38.680  65.790 121.540  0.00  0.00            
ATOM    854  O   LYS X  57      37.620  65.480 120.990  0.00  0.00            
ATOM    855  N   LYS X  58      39.330  66.920 121.240  0.00  0.00            
ATOM    856  H   LYS X  58      40.270  67.010 121.600  0.00  0.00            
ATOM    857  CA  LYS X  58      38.730  67.930 120.390  0.00  0.00            
ATOM    858  HA  LYS X  58      37.690  67.900 120.710  0.00  0.00            
ATOM    859  CB  LYS X  58      39.440  69.260 120.660  0.00  0.00            
ATOM    860  HB1 LYS X  58      39.050  70.020 119.990  0.00  0.00            
ATOM    861  HB2 LYS X  58      40.500  69.140 120.450  0.00  0.00            
ATOM    862  CG  LYS X  58      39.340  69.670 122.130  0.00  0.00            
ATOM    863  HG1 LYS X  58      39.900  70.600 122.190  0.00  0.00            
ATOM    864  HG2 LYS X  58      39.830  68.900 122.730  0.00  0.00            
ATOM    865  CD  LYS X  58      37.910  69.770 122.640  0.00  0.00            
ATOM    866  HD1 LYS X  58      37.380  68.830 122.830  0.00  0.00            
ATOM    867  HD2 LYS X  58      37.280  70.400 122.010  0.00  0.00            
ATOM    868  CE  LYS X  58      37.930  70.420 124.020  0.00  0.00            
ATOM    869  HE1 LYS X  58      38.180  71.480 123.950  0.00  0.00            
ATOM    870  HE2 LYS X  58      38.790  70.020 124.560  0.00  0.00            
ATOM    871  NZ  LYS X  58      36.660  70.270 124.740  0.00  0.00            
ATOM    872  HZ1 LYS X  58      35.860  70.570 124.200  0.00  0.00            
ATOM    873  HZ2 LYS X  58      36.500  69.330 125.070  0.00  0.00            
ATOM    874  HZ3 LYS X  58      36.690  70.850 125.570  0.00  0.00            
ATOM    875  C   LYS X  58      38.740  67.590 118.900  0.00  0.00            
ATOM    876  O   LYS X  58      39.730  67.040 118.420  0.00  0.00            
ATOM    877  N   PRO X  59      37.730  67.960 118.110  0.00  0.00            
ATOM    878  CD  PRO X  59      36.390  68.380 118.460  0.00  0.00            
ATOM    879  HD1 PRO X  59      36.290  69.460 118.610  0.00  0.00            
ATOM    880  HD2 PRO X  59      35.890  67.920 119.310  0.00  0.00            
ATOM    881  CG  PRO X  59      35.570  68.090 117.200  0.00  0.00            
ATOM    882  HG1 PRO X  59      34.630  68.650 117.240  0.00  0.00            
ATOM    883  HG2 PRO X  59      35.290  67.040 117.100  0.00  0.00            
ATOM    884  CB  PRO X  59      36.550  68.510 116.110  0.00  0.00            
ATOM    885  HB1 PRO X  59      36.470  69.570 115.850  0.00  0.00            
ATOM    886  HB2 PRO X  59      36.350  67.920 115.220  0.00  0.00            
ATOM    887  CA  PRO X  59      37.910  68.120 116.680  0.00  0.00            
ATOM    888  HA  PRO X  59      38.150  67.140 116.260  0.00  0.00            
ATOM    889  C   PRO X  59      39.040  69.080 116.350  0.00  0.00            
ATOM    890  O   PRO X  59      39.200  70.130 116.980  0.00  0.00            
ATOM    891  N   LYS X  60      39.670  68.860 115.190  0.00  0.00            
ATOM    892  H   LYS X  60      39.420  68.050 114.650  0.00  0.00            
ATOM    893  CA  LYS X  60      40.700  69.670 114.590  0.00  0.00            
ATOM    894  HA  LYS X  60      41.310  70.150 115.360  0.00  0.00            
ATOM    895  CB  LYS X  60      41.580  68.870 113.620  0.00  0.00            
ATOM    896  HB1 LYS X  60      42.240  69.510 113.030  0.00  0.00            
ATOM    897  HB2 LYS X  60      41.010  68.260 112.920  0.00  0.00            
ATOM    898  CG  LYS X  60      42.470  67.830 114.280  0.00  0.00            
ATOM    899  HG1 LYS X  60      41.890  67.030 114.740  0.00  0.00            
ATOM    900  HG2 LYS X  60      42.980  68.320 115.110  0.00  0.00            
ATOM    901  CD  LYS X  60      43.570  67.230 113.400  0.00  0.00            
ATOM    902  HD1 LYS X  60      44.120  68.070 112.970  0.00  0.00            
ATOM    903  HD2 LYS X  60      43.110  66.750 112.530  0.00  0.00            
ATOM    904  CE  LYS X  60      44.620  66.360 114.080  0.00  0.00            
ATOM    905  HE1 LYS X  60      45.090  66.830 114.940  0.00  0.00            
ATOM    906  HE2 LYS X  60      45.390  66.230 113.320  0.00  0.00            
ATOM    907  NZ  LYS X  60      44.200  65.010 114.490  0.00  0.00            
ATOM    908  HZ1 LYS X  60      43.610  64.550 113.810  0.00  0.00            
ATOM    909  HZ2 LYS X  60      45.080  64.520 114.530  0.00  0.00            
ATOM    910  HZ3 LYS X  60      43.870  64.960 115.440  0.00  0.00            
ATOM    911  C   LYS X  60      40.070  70.870 113.900  0.00  0.00            
ATOM    912  O   LYS X  60      38.940  70.820 113.410  0.00  0.00            
ATOM    913  N   LYS X  61      40.770  71.990 113.710  0.00  0.00            
ATOM    914  H   LYS X  61      41.730  72.070 114.030  0.00  0.00            
ATOM    915  CA  LYS X  61      40.310  73.170 113.010  0.00  0.00            
ATOM    916  HA  LYS X  61      39.290  73.380 113.310  0.00  0.00            
ATOM    917  CB  LYS X  61      41.170  74.360 113.450  0.00  0.00            
ATOM    918  HB1 LYS X  61      40.790  75.240 112.940  0.00  0.00            
ATOM    919  HB2 LYS X  61      42.200  74.140 113.150  0.00  0.00            
ATOM    920  CG  LYS X  61      41.190  74.660 114.940  0.00  0.00            
ATOM    921  HG1 LYS X  61      41.340  73.810 115.600  0.00  0.00            
ATOM    922  HG2 LYS X  61      40.240  75.080 115.300  0.00  0.00            
ATOM    923  CD  LYS X  61      42.170  75.730 115.410  0.00  0.00            
ATOM    924  HD1 LYS X  61      43.160  75.360 115.150  0.00  0.00            
ATOM    925  HD2 LYS X  61      42.000  75.970 116.460  0.00  0.00            
ATOM    926  CE  LYS X  61      42.020  77.000 114.570  0.00  0.00            
ATOM    927  HE1 LYS X  61      41.010  77.400 114.630  0.00  0.00            
ATOM    928  HE2 LYS X  61      42.190  76.670 113.550  0.00  0.00            
ATOM    929  NZ  LYS X  61      43.030  78.010 114.930  0.00  0.00            
ATOM    930  HZ1 LYS X  61      43.020  78.200 115.930  0.00  0.00            
ATOM    931  HZ2 LYS X  61      43.910  77.630 114.620  0.00  0.00            
ATOM    932  HZ3 LYS X  61      42.930  78.850 114.370  0.00  0.00            
ATOM    933  C   LYS X  61      40.260  73.000 111.500  0.00  0.00            
ATOM    934  O   LYS X  61      40.590  72.000 110.870  0.00  0.00            
ATOM    935  N   ASP X  62      39.850  74.120 110.890  0.00  0.00            
ATOM    936  H   ASP X  62      39.630  74.920 111.470  0.00  0.00            
ATOM    937  CA  ASP X  62      39.650  74.260 109.470  0.00  0.00            
ATOM    938  HA  ASP X  62      40.150  73.470 108.900  0.00  0.00            
ATOM    939  CB  ASP X  62      38.160  74.130 109.170  0.00  0.00            
ATOM    940  HB1 ASP X  62      37.680  74.980 109.660  0.00  0.00            
ATOM    941  HB2 ASP X  62      37.760  73.170 109.500  0.00  0.00            
ATOM    942  CG  ASP X  62      37.970  74.250 107.660  0.00  0.00            
ATOM    943  OD1 ASP X  62      37.240  75.180 107.260  0.00  0.00            
ATOM    944  OD2 ASP X  62      38.640  73.580 106.850  0.00  0.00            
ATOM    945  C   ASP X  62      40.150  75.610 109.000  0.00  0.00            
ATOM    946  O   ASP X  62      39.790  76.700 109.460  0.00  0.00            
ATOM    947  N   GLU X  63      41.070  75.480 108.040  0.00  0.00            
ATOM    948  H   GLU X  63      41.370  74.540 107.850  0.00  0.00            
ATOM    949  CA  GLU X  63      41.530  76.600 107.230  0.00  0.00            
ATOM    950  HA  GLU X  63      41.480  77.500 107.830  0.00  0.00            
ATOM    951  CB  GLU X  63      43.000  76.400 106.890  0.00  0.00            
ATOM    952  HB1 GLU X  63      43.480  76.130 107.830  0.00  0.00            
ATOM    953  HB2 GLU X  63      43.350  77.390 106.590  0.00  0.00            
ATOM    954  CG  GLU X  63      43.350  75.300 105.890  0.00  0.00            
ATOM    955  HG1 GLU X  63      44.390  75.570 105.700  0.00  0.00            
ATOM    956  HG2 GLU X  63      42.740  75.290 104.980  0.00  0.00            
ATOM    957  CD  GLU X  63      43.330  73.920 106.530  0.00  0.00            
ATOM    958  OE1 GLU X  63      43.200  73.730 107.760  0.00  0.00            
ATOM    959  OE2 GLU X  63      43.330  72.940 105.740  0.00  0.00            
ATOM    960  C   GLU X  63      40.690  76.850 105.980  0.00  0.00            
ATOM    961  O   GLU X  63      40.650  77.990 105.530  0.00  0.00            
ATOM    962  N   ARG X  64      40.040  75.860 105.360  0.00  0.00            
ATOM    963  H   ARG X  64      39.930  74.990 105.870  0.00  0.00            
ATOM    964  CA  ARG X  64      39.490  75.950 104.020  0.00  0.00            
ATOM    965  HA  ARG X  64      40.160  76.500 103.350  0.00  0.00            
ATOM    966  CB  ARG X  64      39.290  74.560 103.400  0.00  0.00            
ATOM    967  HB1 ARG X  64      38.820  74.680 102.430  0.00  0.00            
ATOM    968  HB2 ARG X  64      38.550  74.080 104.030  0.00  0.00            
ATOM    969  CG  ARG X  64      40.500  73.630 103.360  0.00  0.00            
ATOM    970  HG1 ARG X  64      40.960  73.650 104.350  0.00  0.00            
ATOM    971  HG2 ARG X  64      41.200  74.010 102.610  0.00  0.00            
ATOM    972  CD  ARG X  64      40.180  72.180 103.040  0.00  0.00            
ATOM    973  HD1 ARG X  64      39.390  71.850 103.710  0.00  0.00            
ATOM    974  HD2 ARG X  64      41.080  71.660 103.370  0.00  0.00            
ATOM    975  NE  ARG X  64      39.790  71.970 101.640  0.00  0.00            
ATOM    976  HE  ARG X  64      38.810  71.770 101.560  0.00  0.00            
ATOM    977  CZ  ARG X  64      40.650  72.040 100.610  0.00  0.00            
ATOM    978  NH1 ARG X  64      41.940  72.370 100.710  0.00  0.00            
ATOM    979 HH11 ARG X  64      42.210  72.800 101.580  0.00  0.00            
ATOM    980 HH12 ARG X  64      42.590  72.330  99.940  0.00  0.00            
ATOM    981  NH2 ARG X  64      40.180  71.680  99.410  0.00  0.00            
ATOM    982 HH21 ARG X  64      39.280  71.230  99.350  0.00  0.00            
ATOM    983 HH22 ARG X  64      40.810  71.800  98.620  0.00  0.00            
ATOM    984  C   ARG X  64      38.210  76.760 103.950  0.00  0.00            
ATOM    985  O   ARG X  64      38.070  77.620 103.080  0.00  0.00            
ATOM    986  N   GLY X  65      37.280  76.570 104.890  0.00  0.00            
ATOM    987  H   GLY X  65      37.480  75.970 105.680  0.00  0.00            
ATOM    988  CA  GLY X  65      36.270  77.580 105.140  0.00  0.00            
ATOM    989  HA1 GLY X  65      36.700  78.550 105.410  0.00  0.00            
ATOM    990  HA2 GLY X  65      35.740  77.210 106.010  0.00  0.00            
ATOM    991  C   GLY X  65      35.260  77.690 104.010  0.00  0.00            
ATOM    992  O   GLY X  65      34.690  76.710 103.530  0.00  0.00            
ATOM    993  N   ALA X  66      35.310  78.930 103.530  0.00  0.00            
ATOM    994  H   ALA X  66      36.010  79.520 103.970  0.00  0.00            
ATOM    995  CA  ALA X  66      34.510  79.380 102.410  0.00  0.00            
ATOM    996  HA  ALA X  66      33.500  79.050 102.670  0.00  0.00            
ATOM    997  CB  ALA X  66      34.530  80.890 102.200  0.00  0.00            
ATOM    998  HB1 ALA X  66      34.560  81.390 103.170  0.00  0.00            
ATOM    999  HB2 ALA X  66      35.390  81.200 101.610  0.00  0.00            
ATOM   1000  HB3 ALA X  66      33.620  81.170 101.670  0.00  0.00            
ATOM   1001  C   ALA X  66      34.770  78.640 101.100  0.00  0.00            
ATOM   1002  O   ALA X  66      33.940  78.700 100.200  0.00  0.00            
ATOM   1003  N   LEU X  67      35.890  77.920 100.970  0.00  0.00            
ATOM   1004  H   LEU X  67      36.540  78.020 101.740  0.00  0.00            
ATOM   1005  CA  LEU X  67      36.280  77.100  99.840  0.00  0.00            
ATOM   1006  HA  LEU X  67      36.330  77.800  99.010  0.00  0.00            
ATOM   1007  CB  LEU X  67      37.700  76.570 100.070  0.00  0.00            
ATOM   1008  HB1 LEU X  67      37.630  75.910 100.940  0.00  0.00            
ATOM   1009  HB2 LEU X  67      38.400  77.340 100.410  0.00  0.00            
ATOM   1010  CG  LEU X  67      38.270  75.910  98.820  0.00  0.00            
ATOM   1011  HG  LEU X  67      37.710  75.040  98.470  0.00  0.00            
ATOM   1012  CD1 LEU X  67      38.480  76.960  97.730  0.00  0.00            
ATOM   1013 HD11 LEU X  67      37.510  77.000  97.220  0.00  0.00            
ATOM   1014 HD12 LEU X  67      38.760  77.940  98.120  0.00  0.00            
ATOM   1015 HD13 LEU X  67      39.240  76.550  97.070  0.00  0.00            
ATOM   1016  CD2 LEU X  67      39.570  75.210  99.220  0.00  0.00            
ATOM   1017 HD21 LEU X  67      40.010  74.810  98.300  0.00  0.00            
ATOM   1018 HD22 LEU X  67      40.300  75.890  99.650  0.00  0.00            
ATOM   1019 HD23 LEU X  67      39.390  74.360  99.880  0.00  0.00            
ATOM   1020  C   LEU X  67      35.280  75.990  99.590  0.00  0.00            
ATOM   1021  O   LEU X  67      34.840  75.320 100.530  0.00  0.00            
ATOM   1022  N   VAL X  68      34.920  75.780  98.320  0.00  0.00            
ATOM   1023  H   VAL X  68      35.400  76.280  97.580  0.00  0.00            
ATOM   1024  CA  VAL X  68      34.030  74.710  97.930  0.00  0.00            
ATOM   1025  HA  VAL X  68      33.110  74.720  98.520  0.00  0.00            
ATOM   1026  CB  VAL X  68      33.620  74.810  96.460  0.00  0.00            
ATOM   1027  HB  VAL X  68      32.850  74.080  96.190  0.00  0.00            
ATOM   1028  CG1 VAL X  68      32.880  76.130  96.280  0.00  0.00            
ATOM   1029 HG11 VAL X  68      31.930  76.160  96.830  0.00  0.00            
ATOM   1030 HG12 VAL X  68      33.370  77.080  96.510  0.00  0.00            
ATOM   1031 HG13 VAL X  68      32.550  76.200  95.250  0.00  0.00            
ATOM   1032  CG2 VAL X  68      34.710  74.680  95.400  0.00  0.00            
ATOM   1033 HG21 VAL X  68      35.240  73.730  95.490  0.00  0.00            
ATOM   1034 HG22 VAL X  68      34.260  74.750  94.410  0.00  0.00            
ATOM   1035 HG23 VAL X  68      35.400  75.510  95.290  0.00  0.00            
ATOM   1036  C   VAL X  68      34.670  73.370  98.290  0.00  0.00            
ATOM   1037  O   VAL X  68      35.890  73.240  98.400  0.00  0.00            
ATOM   1038  N   ASN X  69      33.830  72.370  98.530  0.00  0.00            
ATOM   1039  H   ASN X  69      32.840  72.550  98.410  0.00  0.00            
ATOM   1040  CA  ASN X  69      34.210  71.000  98.830  0.00  0.00            
ATOM   1041  HA  ASN X  69      34.910  70.930  99.660  0.00  0.00            
ATOM   1042  CB  ASN X  69      32.970  70.180  99.180  0.00  0.00            
ATOM   1043  HB1 ASN X  69      32.300  70.170  98.330  0.00  0.00            
ATOM   1044  HB2 ASN X  69      32.380  70.640  99.970  0.00  0.00            
ATOM   1045  CG  ASN X  69      33.270  68.710  99.440  0.00  0.00            
ATOM   1046  OD1 ASN X  69      34.130  68.290 100.220  0.00  0.00            
ATOM   1047  ND2 ASN X  69      32.480  67.790  98.870  0.00  0.00            
ATOM   1048 HD21 ASN X  69      31.670  68.040  98.330  0.00  0.00            
ATOM   1049 HD22 ASN X  69      32.560  66.850  99.230  0.00  0.00            
ATOM   1050  C   ASN X  69      34.930  70.370  97.650  0.00  0.00            
ATOM   1051  O   ASN X  69      34.460  70.390  96.510  0.00  0.00            
ATOM   1052  N   ARG X  70      36.070  69.740  97.950  0.00  0.00            
ATOM   1053  H   ARG X  70      36.440  69.700  98.890  0.00  0.00            
ATOM   1054  CA  ARG X  70      36.890  69.220  96.870  0.00  0.00            
ATOM   1055  HA  ARG X  70      36.430  69.370  95.890  0.00  0.00            
ATOM   1056  CB  ARG X  70      38.270  69.860  96.880  0.00  0.00            
ATOM   1057  HB1 ARG X  70      38.940  69.270  96.250  0.00  0.00            
ATOM   1058  HB2 ARG X  70      38.570  69.930  97.930  0.00  0.00            
ATOM   1059  CG  ARG X  70      38.040  71.200  96.190  0.00  0.00            
ATOM   1060  HG1 ARG X  70      37.360  71.890  96.700  0.00  0.00            
ATOM   1061  HG2 ARG X  70      37.660  70.910  95.210  0.00  0.00            
ATOM   1062  CD  ARG X  70      39.340  71.930  95.880  0.00  0.00            
ATOM   1063  HD1 ARG X  70      40.000  71.310  95.270  0.00  0.00            
ATOM   1064  HD2 ARG X  70      39.770  72.050  96.880  0.00  0.00            
ATOM   1065  NE  ARG X  70      39.170  73.200  95.180  0.00  0.00            
ATOM   1066  HE  ARG X  70      38.310  73.310  94.650  0.00  0.00            
ATOM   1067  CZ  ARG X  70      39.990  74.240  95.380  0.00  0.00            
ATOM   1068  NH1 ARG X  70      41.160  74.150  96.030  0.00  0.00            
ATOM   1069 HH11 ARG X  70      41.320  73.230  96.420  0.00  0.00            
ATOM   1070 HH12 ARG X  70      41.720  74.980  96.140  0.00  0.00            
ATOM   1071  NH2 ARG X  70      39.630  75.440  94.910  0.00  0.00            
ATOM   1072 HH21 ARG X  70      38.670  75.530  94.620  0.00  0.00            
ATOM   1073 HH22 ARG X  70      40.280  76.220  95.010  0.00  0.00            
ATOM   1074  C   ARG X  70      36.970  67.710  97.070  0.00  0.00            
ATOM   1075  O   ARG X  70      37.490  67.210  98.060  0.00  0.00            
ATOM   1076  N   MET X  71      36.370  66.990  96.120  0.00  0.00            
ATOM   1077  H   MET X  71      36.010  67.530  95.350  0.00  0.00            
ATOM   1078  CA  MET X  71      36.160  65.560  96.110  0.00  0.00            
ATOM   1079  HA  MET X  71      36.770  64.940  96.770  0.00  0.00            
ATOM   1080  CB  MET X  71      34.740  65.190  96.540  0.00  0.00            
ATOM   1081  HB1 MET X  71      34.460  65.740  97.440  0.00  0.00            
ATOM   1082  HB2 MET X  71      34.780  64.130  96.790  0.00  0.00            
ATOM   1083  CG  MET X  71      33.560  65.350  95.590  0.00  0.00            
ATOM   1084  HG1 MET X  71      33.750  64.830  94.650  0.00  0.00            
ATOM   1085  HG2 MET X  71      33.300  66.360  95.270  0.00  0.00            
ATOM   1086  SD  MET X  71      32.050  64.560  96.190  0.00  0.00            
ATOM   1087  CE  MET X  71      30.810  65.570  95.350  0.00  0.00            
ATOM   1088  HE1 MET X  71      31.070  65.830  94.330  0.00  0.00            
ATOM   1089  HE2 MET X  71      29.920  64.950  95.410  0.00  0.00            
ATOM   1090  HE3 MET X  71      30.820  66.450  96.000  0.00  0.00            
ATOM   1091  C   MET X  71      36.320  65.060  94.680  0.00  0.00            
ATOM   1092  O   MET X  71      36.070  65.740  93.690  0.00  0.00            
ATOM   1093  N   GLY X  72      36.650  63.780  94.490  0.00  0.00            
ATOM   1094  H   GLY X  72      36.920  63.180  95.260  0.00  0.00            
ATOM   1095  CA  GLY X  72      36.730  63.120  93.200  0.00  0.00            
ATOM   1096  HA1 GLY X  72      35.800  63.390  92.710  0.00  0.00            
ATOM   1097  HA2 GLY X  72      36.660  62.040  93.260  0.00  0.00            
ATOM   1098  C   GLY X  72      37.970  63.520  92.420  0.00  0.00            
ATOM   1099  O   GLY X  72      39.080  63.490  92.920  0.00  0.00            
ATOM   1100  N   VAL X  73      37.820  63.800  91.120  0.00  0.00            
ATOM   1101  H   VAL X  73      36.860  63.690  90.830  0.00  0.00            
ATOM   1102  CA  VAL X  73      38.740  64.550  90.280  0.00  0.00            
ATOM   1103  HA  VAL X  73      39.580  64.950  90.860  0.00  0.00            
ATOM   1104  CB  VAL X  73      39.320  63.820  89.080  0.00  0.00            
ATOM   1105  HB  VAL X  73      39.760  64.590  88.440  0.00  0.00            
ATOM   1106  CG1 VAL X  73      40.360  62.780  89.470  0.00  0.00            
ATOM   1107 HG11 VAL X  73      40.690  62.160  88.640  0.00  0.00            
ATOM   1108 HG12 VAL X  73      41.280  63.280  89.780  0.00  0.00            
ATOM   1109 HG13 VAL X  73      39.850  62.260  90.280  0.00  0.00            
ATOM   1110  CG2 VAL X  73      38.270  63.210  88.150  0.00  0.00            
ATOM   1111 HG21 VAL X  73      37.640  62.440  88.610  0.00  0.00            
ATOM   1112 HG22 VAL X  73      37.770  64.060  87.700  0.00  0.00            
ATOM   1113 HG23 VAL X  73      38.740  62.710  87.300  0.00  0.00            
ATOM   1114  C   VAL X  73      38.000  65.760  89.720  0.00  0.00            
ATOM   1115  O   VAL X  73      36.870  65.690  89.260  0.00  0.00            
ATOM   1116  N   ASP X  74      38.660  66.930  89.690  0.00  0.00            
ATOM   1117  H   ASP X  74      39.620  67.020  89.970  0.00  0.00            
ATOM   1118  CA  ASP X  74      38.050  68.230  89.510  0.00  0.00            
ATOM   1119  HA  ASP X  74      36.970  68.110  89.440  0.00  0.00            
ATOM   1120  CB  ASP X  74      38.360  69.130  90.700  0.00  0.00            
ATOM   1121  HB1 ASP X  74      39.410  69.400  90.580  0.00  0.00            
ATOM   1122  HB2 ASP X  74      38.080  68.720  91.670  0.00  0.00            
ATOM   1123  CG  ASP X  74      37.620  70.460  90.630  0.00  0.00            
ATOM   1124  OD1 ASP X  74      36.840  70.830  91.540  0.00  0.00            
ATOM   1125  OD2 ASP X  74      37.840  71.230  89.670  0.00  0.00            
ATOM   1126  C   ASP X  74      38.580  68.900  88.240  0.00  0.00            
ATOM   1127  O   ASP X  74      39.770  69.110  88.050  0.00  0.00            
ATOM   1128  N   PRO X  75      37.730  69.230  87.260  0.00  0.00            
ATOM   1129  CD  PRO X  75      36.310  68.920  87.240  0.00  0.00            
ATOM   1130  HD1 PRO X  75      35.780  69.730  87.740  0.00  0.00            
ATOM   1131  HD2 PRO X  75      36.090  68.010  87.790  0.00  0.00            
ATOM   1132  CG  PRO X  75      35.900  68.970  85.770  0.00  0.00            
ATOM   1133  HG1 PRO X  75      34.910  69.400  85.620  0.00  0.00            
ATOM   1134  HG2 PRO X  75      36.150  68.030  85.290  0.00  0.00            
ATOM   1135  CB  PRO X  75      36.950  69.890  85.140  0.00  0.00            
ATOM   1136  HB1 PRO X  75      36.610  70.900  84.940  0.00  0.00            
ATOM   1137  HB2 PRO X  75      37.160  69.470  84.150  0.00  0.00            
ATOM   1138  CA  PRO X  75      38.190  69.810  86.020  0.00  0.00            
ATOM   1139  HA  PRO X  75      38.960  69.190  85.560  0.00  0.00            
ATOM   1140  C   PRO X  75      38.860  71.180  86.060  0.00  0.00            
ATOM   1141  O   PRO X  75      39.550  71.430  85.070  0.00  0.00            
ATOM   1142  N   TRP X  76      38.920  71.920  87.170  0.00  0.00            
ATOM   1143  H   TRP X  76      38.370  71.620  87.970  0.00  0.00            
ATOM   1144  CA  TRP X  76      39.830  73.030  87.350  0.00  0.00            
ATOM   1145  HA  TRP X  76      40.510  73.080  86.510  0.00  0.00            
ATOM   1146  CB  TRP X  76      39.000  74.310  87.330  0.00  0.00            
ATOM   1147  HB1 TRP X  76      39.630  75.170  87.530  0.00  0.00            
ATOM   1148  HB2 TRP X  76      38.240  74.310  88.120  0.00  0.00            
ATOM   1149  CG  TRP X  76      38.280  74.700  86.070  0.00  0.00            
ATOM   1150  CD1 TRP X  76      37.270  74.040  85.470  0.00  0.00            
ATOM   1151  HD1 TRP X  76      36.850  73.120  85.830  0.00  0.00            
ATOM   1152  NE1 TRP X  76      36.750  74.780  84.410  0.00  0.00            
ATOM   1153  HE1 TRP X  76      36.010  74.460  83.810  0.00  0.00            
ATOM   1154  CE2 TRP X  76      37.330  76.040  84.400  0.00  0.00            
ATOM   1155  CZ2 TRP X  76      37.170  77.180  83.610  0.00  0.00            
ATOM   1156  HZ2 TRP X  76      36.390  77.250  82.870  0.00  0.00            
ATOM   1157  CH2 TRP X  76      38.160  78.170  83.610  0.00  0.00            
ATOM   1158  HH2 TRP X  76      38.150  78.940  82.850  0.00  0.00            
ATOM   1159  CZ3 TRP X  76      39.220  78.160  84.520  0.00  0.00            
ATOM   1160  HZ3 TRP X  76      39.970  78.930  84.570  0.00  0.00            
ATOM   1161  CE3 TRP X  76      39.360  76.970  85.240  0.00  0.00            
ATOM   1162  HE3 TRP X  76      40.220  76.930  85.890  0.00  0.00            
ATOM   1163  CD2 TRP X  76      38.440  75.910  85.270  0.00  0.00            
ATOM   1164  C   TRP X  76      40.790  72.880  88.520  0.00  0.00            
ATOM   1165  O   TRP X  76      41.860  73.460  88.390  0.00  0.00            
ATOM   1166  N   HIE X  77      40.450  72.200  89.630  0.00  0.00            
ATOM   1167  H   HIE X  77      39.490  71.910  89.530  0.00  0.00            
ATOM   1168  CA  HIE X  77      41.120  72.260  90.910  0.00  0.00            
ATOM   1169  HA  HIE X  77      41.930  72.980  90.790  0.00  0.00            
ATOM   1170  CB  HIE X  77      40.250  72.790  92.050  0.00  0.00            
ATOM   1171  HB1 HIE X  77      41.000  73.030  92.800  0.00  0.00            
ATOM   1172  HB2 HIE X  77      39.550  72.000  92.340  0.00  0.00            
ATOM   1173  CG  HIE X  77      39.460  73.990  91.610  0.00  0.00            
ATOM   1174  ND1 HIE X  77      40.030  75.260  91.710  0.00  0.00            
ATOM   1175  CE1 HIE X  77      39.170  76.140  91.190  0.00  0.00            
ATOM   1176  HE1 HIE X  77      39.140  77.220  91.170  0.00  0.00            
ATOM   1177  NE2 HIE X  77      38.100  75.480  90.710  0.00  0.00            
ATOM   1178  HE2 HIE X  77      37.250  75.850  90.310  0.00  0.00            
ATOM   1179  CD2 HIE X  77      38.270  74.130  90.950  0.00  0.00            
ATOM   1180  HD2 HIE X  77      37.600  73.330  90.670  0.00  0.00            
ATOM   1181  C   HIE X  77      41.820  70.950  91.240  0.00  0.00            
ATOM   1182  O   HIE X  77      42.280  70.760  92.360  0.00  0.00            
ATOM   1183  N   ASN X  78      41.990  69.990  90.320  0.00  0.00            
ATOM   1184  H   ASN X  78      41.760  70.220  89.360  0.00  0.00            
ATOM   1185  CA  ASN X  78      42.750  68.780  90.530  0.00  0.00            
ATOM   1186  HA  ASN X  78      42.480  68.390  91.510  0.00  0.00            
ATOM   1187  CB  ASN X  78      42.540  67.800  89.370  0.00  0.00            
ATOM   1188  HB1 ASN X  78      43.240  68.100  88.590  0.00  0.00            
ATOM   1189  HB2 ASN X  78      41.520  67.900  89.000  0.00  0.00            
ATOM   1190  CG  ASN X  78      42.700  66.340  89.740  0.00  0.00            
ATOM   1191  OD1 ASN X  78      42.090  65.820  90.680  0.00  0.00            
ATOM   1192  ND2 ASN X  78      43.480  65.500  89.060  0.00  0.00            
ATOM   1193 HD21 ASN X  78      43.780  65.740  88.120  0.00  0.00            
ATOM   1194 HD22 ASN X  78      43.520  64.530  89.350  0.00  0.00            
ATOM   1195  C   ASN X  78      44.240  68.990  90.780  0.00  0.00            
ATOM   1196  O   ASN X  78      44.880  68.110  91.340  0.00  0.00            
ATOM   1197  N   TRP X  79      44.710  70.230  90.630  0.00  0.00            
ATOM   1198  H   TRP X  79      44.090  70.950  90.280  0.00  0.00            
ATOM   1199  CA  TRP X  79      46.080  70.560  90.950  0.00  0.00            
ATOM   1200  HA  TRP X  79      46.740  69.880  90.410  0.00  0.00            
ATOM   1201  CB  TRP X  79      46.450  71.940  90.410  0.00  0.00            
ATOM   1202  HB1 TRP X  79      46.230  71.920  89.340  0.00  0.00            
ATOM   1203  HB2 TRP X  79      47.510  72.190  90.460  0.00  0.00            
ATOM   1204  CG  TRP X  79      45.720  73.120  90.980  0.00  0.00            
ATOM   1205  CD1 TRP X  79      44.810  73.910  90.370  0.00  0.00            
ATOM   1206  HD1 TRP X  79      44.520  73.780  89.340  0.00  0.00            
ATOM   1207  NE1 TRP X  79      44.240  74.810  91.250  0.00  0.00            
ATOM   1208  HE1 TRP X  79      43.450  75.410  91.090  0.00  0.00            
ATOM   1209  CE2 TRP X  79      44.740  74.570  92.520  0.00  0.00            
ATOM   1210  CZ2 TRP X  79      44.440  75.190  93.730  0.00  0.00            
ATOM   1211  HZ2 TRP X  79      43.660  75.940  93.690  0.00  0.00            
ATOM   1212  CH2 TRP X  79      45.220  74.920  94.870  0.00  0.00            
ATOM   1213  HH2 TRP X  79      44.990  75.260  95.870  0.00  0.00            
ATOM   1214  CZ3 TRP X  79      46.310  74.070  94.690  0.00  0.00            
ATOM   1215  HZ3 TRP X  79      46.870  73.830  95.590  0.00  0.00            
ATOM   1216  CE3 TRP X  79      46.610  73.460  93.470  0.00  0.00            
ATOM   1217  HE3 TRP X  79      47.520  72.890  93.350  0.00  0.00            
ATOM   1218  CD2 TRP X  79      45.780  73.610  92.350  0.00  0.00            
ATOM   1219  C   TRP X  79      46.360  70.440  92.440  0.00  0.00            
ATOM   1220  O   TRP X  79      47.480  70.170  92.860  0.00  0.00            
ATOM   1221  N   GLU X  80      45.370  70.690  93.300  0.00  0.00            
ATOM   1222  H   GLU X  80      44.600  71.200  92.880  0.00  0.00            
ATOM   1223  CA  GLU X  80      45.540  70.480  94.720  0.00  0.00            
ATOM   1224  HA  GLU X  80      46.500  70.930  94.970  0.00  0.00            
ATOM   1225  CB  GLU X  80      44.430  71.210  95.470  0.00  0.00            
ATOM   1226  HB1 GLU X  80      43.490  70.830  95.060  0.00  0.00            
ATOM   1227  HB2 GLU X  80      44.510  72.240  95.120  0.00  0.00            
ATOM   1228  CG  GLU X  80      44.480  71.190  96.990  0.00  0.00            
ATOM   1229  HG1 GLU X  80      45.450  71.580  97.320  0.00  0.00            
ATOM   1230  HG2 GLU X  80      44.400  70.180  97.400  0.00  0.00            
ATOM   1231  CD  GLU X  80      43.380  72.020  97.630  0.00  0.00            
ATOM   1232  OE1 GLU X  80      43.710  72.850  98.500  0.00  0.00            
ATOM   1233  OE2 GLU X  80      42.170  71.850  97.380  0.00  0.00            
ATOM   1234  C   GLU X  80      45.590  68.990  95.050  0.00  0.00            
ATOM   1235  O   GLU X  80      46.050  68.630  96.130  0.00  0.00            
ATOM   1236  N   ALA X  81      45.050  68.130  94.180  0.00  0.00            
ATOM   1237  H   ALA X  81      44.680  68.490  93.320  0.00  0.00            
ATOM   1238  CA  ALA X  81      44.990  66.700  94.420  0.00  0.00            
ATOM   1239  HA  ALA X  81      44.810  66.580  95.490  0.00  0.00            
ATOM   1240  CB  ALA X  81      43.820  66.150  93.600  0.00  0.00            
ATOM   1241  HB1 ALA X  81      44.090  65.730  92.630  0.00  0.00            
ATOM   1242  HB2 ALA X  81      43.390  65.270  94.070  0.00  0.00            
ATOM   1243  HB3 ALA X  81      43.000  66.860  93.530  0.00  0.00            
ATOM   1244  C   ALA X  81      46.240  65.880  94.110  0.00  0.00            
ATOM   1245  O   ALA X  81      46.290  64.660  94.240  0.00  0.00            
ATOM   1246  N   HIE X  82      47.330  66.620  93.850  0.00  0.00            
ATOM   1247  H   HIE X  82      47.230  67.620  93.880  0.00  0.00            
ATOM   1248  CA  HIE X  82      48.650  66.140  93.520  0.00  0.00            
ATOM   1249  HA  HIE X  82      48.750  65.080  93.760  0.00  0.00            
ATOM   1250  CB  HIE X  82      48.840  66.080  92.010  0.00  0.00            
ATOM   1251  HB1 HIE X  82      49.920  65.990  91.860  0.00  0.00            
ATOM   1252  HB2 HIE X  82      48.520  67.060  91.670  0.00  0.00            
ATOM   1253  CG  HIE X  82      48.000  65.060  91.280  0.00  0.00            
ATOM   1254  ND1 HIE X  82      48.540  63.830  90.910  0.00  0.00            
ATOM   1255  CE1 HIE X  82      47.520  63.290  90.230  0.00  0.00            
ATOM   1256  HE1 HIE X  82      47.580  62.330  89.730  0.00  0.00            
ATOM   1257  NE2 HIE X  82      46.410  64.030  90.170  0.00  0.00            
ATOM   1258  HE2 HIE X  82      45.650  63.940  89.500  0.00  0.00            
ATOM   1259  CD2 HIE X  82      46.680  65.140  90.940  0.00  0.00            
ATOM   1260  HD2 HIE X  82      46.010  65.960  91.160  0.00  0.00            
ATOM   1261  C   HIE X  82      49.830  66.870  94.150  0.00  0.00            
ATOM   1262  O   HIE X  82      49.830  68.100  94.150  0.00  0.00            
ATOM   1263  N   TYR X  83      50.730  66.190  94.870  0.00  0.00            
ATOM   1264  H   TYR X  83      50.630  65.210  95.050  0.00  0.00            
ATOM   1265  CA  TYR X  83      51.830  66.810  95.600  0.00  0.00            
ATOM   1266  HA  TYR X  83      52.090  67.740  95.080  0.00  0.00            
ATOM   1267  CB  TYR X  83      51.300  67.090  97.000  0.00  0.00            
ATOM   1268  HB1 TYR X  83      50.920  66.180  97.470  0.00  0.00            
ATOM   1269  HB2 TYR X  83      50.510  67.840  96.960  0.00  0.00            
ATOM   1270  CG  TYR X  83      52.440  67.550  97.880  0.00  0.00            
ATOM   1271  CD1 TYR X  83      52.900  66.730  98.920  0.00  0.00            
ATOM   1272  HD1 TYR X  83      52.570  65.700  98.990  0.00  0.00            
ATOM   1273  CE1 TYR X  83      53.950  67.200  99.720  0.00  0.00            
ATOM   1274  HE1 TYR X  83      54.330  66.510 100.450  0.00  0.00            
ATOM   1275  CZ  TYR X  83      54.450  68.500  99.520  0.00  0.00            
ATOM   1276  OH  TYR X  83      55.510  68.940 100.270  0.00  0.00            
ATOM   1277  HH  TYR X  83      55.860  69.710  99.810  0.00  0.00            
ATOM   1278  CE2 TYR X  83      53.980  69.340  98.490  0.00  0.00            
ATOM   1279  HE2 TYR X  83      54.330  70.340  98.310  0.00  0.00            
ATOM   1280  CD2 TYR X  83      52.980  68.820  97.660  0.00  0.00            
ATOM   1281  HD2 TYR X  83      52.570  69.370  96.820  0.00  0.00            
ATOM   1282  C   TYR X  83      53.030  65.890  95.680  0.00  0.00            
ATOM   1283  O   TYR X  83      52.830  64.670  95.640  0.00  0.00            
ATOM   1284  N   GLU X  84      54.270  66.390  95.730  0.00  0.00            
ATOM   1285  H   GLU X  84      54.410  67.390  95.810  0.00  0.00            
ATOM   1286  CA  GLU X  84      55.560  65.740  95.750  0.00  0.00            
ATOM   1287  HA  GLU X  84      55.440  64.760  95.290  0.00  0.00            
ATOM   1288  CB  GLU X  84      56.500  66.600  94.920  0.00  0.00            
ATOM   1289  HB1 GLU X  84      56.710  67.560  95.390  0.00  0.00            
ATOM   1290  HB2 GLU X  84      56.080  66.850  93.940  0.00  0.00            
ATOM   1291  CG  GLU X  84      57.770  65.770  94.750  0.00  0.00            
ATOM   1292  HG1 GLU X  84      57.600  64.820  94.250  0.00  0.00            
ATOM   1293  HG2 GLU X  84      58.140  65.520  95.740  0.00  0.00            
ATOM   1294  CD  GLU X  84      58.800  66.580  93.970  0.00  0.00            
ATOM   1295  OE1 GLU X  84      59.690  67.130  94.660  0.00  0.00            
ATOM   1296  OE2 GLU X  84      58.730  66.640  92.730  0.00  0.00            
ATOM   1297  C   GLU X  84      56.090  65.560  97.170  0.00  0.00            
ATOM   1298  O   GLU X  84      56.440  66.510  97.860  0.00  0.00            
ATOM   1299  N   VAL X  85      56.160  64.300  97.600  0.00  0.00            
ATOM   1300  H   VAL X  85      55.810  63.570  97.000  0.00  0.00            
ATOM   1301  CA  VAL X  85      56.880  63.860  98.780  0.00  0.00            
ATOM   1302  HA  VAL X  85      57.150  64.780  99.300  0.00  0.00            
ATOM   1303  CB  VAL X  85      56.110  62.950  99.730  0.00  0.00            
ATOM   1304  HB  VAL X  85      56.780  62.650 100.540  0.00  0.00            
ATOM   1305  CG1 VAL X  85      54.950  63.740 100.330  0.00  0.00            
ATOM   1306 HG11 VAL X  85      54.330  63.210 101.060  0.00  0.00            
ATOM   1307 HG12 VAL X  85      55.380  64.670 100.700  0.00  0.00            
ATOM   1308 HG13 VAL X  85      54.270  64.100  99.560  0.00  0.00            
ATOM   1309  CG2 VAL X  85      55.580  61.650  99.130  0.00  0.00            
ATOM   1310 HG21 VAL X  85      54.980  61.800  98.230  0.00  0.00            
ATOM   1311 HG22 VAL X  85      56.340  60.880  98.980  0.00  0.00            
ATOM   1312 HG23 VAL X  85      54.810  61.310  99.820  0.00  0.00            
ATOM   1313  C   VAL X  85      58.180  63.200  98.330  0.00  0.00            
ATOM   1314  O   VAL X  85      59.110  63.330  99.130  0.00  0.00            
ATOM   1315  N   LEU X  86      58.280  62.730  97.090  0.00  0.00            
ATOM   1316  H   LEU X  86      57.370  62.670  96.640  0.00  0.00            
ATOM   1317  CA  LEU X  86      59.370  62.030  96.440  0.00  0.00            
ATOM   1318  HA  LEU X  86      58.820  61.650  95.580  0.00  0.00            
ATOM   1319  CB  LEU X  86      60.510  62.910  95.950  0.00  0.00            
ATOM   1320  HB1 LEU X  86      60.870  63.470  96.810  0.00  0.00            
ATOM   1321  HB2 LEU X  86      59.980  63.680  95.400  0.00  0.00            
ATOM   1322  CG  LEU X  86      61.620  62.270  95.110  0.00  0.00            
ATOM   1323  HG  LEU X  86      62.030  61.360  95.550  0.00  0.00            
ATOM   1324  CD1 LEU X  86      61.050  61.820  93.770  0.00  0.00            
ATOM   1325 HD11 LEU X  86      60.250  62.510  93.510  0.00  0.00            
ATOM   1326 HD12 LEU X  86      61.690  61.690  92.900  0.00  0.00            
ATOM   1327 HD13 LEU X  86      60.570  60.850  93.920  0.00  0.00            
ATOM   1328  CD2 LEU X  86      62.740  63.300  95.010  0.00  0.00            
ATOM   1329 HD21 LEU X  86      62.400  64.160  94.420  0.00  0.00            
ATOM   1330 HD22 LEU X  86      63.020  63.620  96.020  0.00  0.00            
ATOM   1331 HD23 LEU X  86      63.620  62.850  94.560  0.00  0.00            
ATOM   1332  C   LEU X  86      59.810  60.840  97.290  0.00  0.00            
ATOM   1333  O   LEU X  86      60.740  61.020  98.070  0.00  0.00            
ATOM   1334  N   PRO X  87      59.190  59.670  97.140  0.00  0.00            
ATOM   1335  CD  PRO X  87      57.960  59.460  96.410  0.00  0.00            
ATOM   1336  HD1 PRO X  87      57.970  59.760  95.360  0.00  0.00            
ATOM   1337  HD2 PRO X  87      57.160  60.010  96.910  0.00  0.00            
ATOM   1338  CG  PRO X  87      57.560  58.010  96.660  0.00  0.00            
ATOM   1339  HG1 PRO X  87      57.830  57.260  95.920  0.00  0.00            
ATOM   1340  HG2 PRO X  87      56.470  57.940  96.720  0.00  0.00            
ATOM   1341  CB  PRO X  87      58.240  57.700  97.990  0.00  0.00            
ATOM   1342  HB1 PRO X  87      58.490  56.640  98.110  0.00  0.00            
ATOM   1343  HB2 PRO X  87      57.520  57.960  98.780  0.00  0.00            
ATOM   1344  CA  PRO X  87      59.530  58.500  97.920  0.00  0.00            
ATOM   1345  HA  PRO X  87      59.800  58.730  98.950  0.00  0.00            
ATOM   1346  C   PRO X  87      60.710  57.700  97.380  0.00  0.00            
ATOM   1347  O   PRO X  87      60.940  57.670  96.180  0.00  0.00            
ATOM   1348  N   GLY X  88      61.310  56.850  98.220  0.00  0.00            
ATOM   1349  H   GLY X  88      61.060  56.880  99.200  0.00  0.00            
ATOM   1350  CA  GLY X  88      62.310  55.870  97.850  0.00  0.00            
ATOM   1351  HA1 GLY X  88      62.530  55.370  98.790  0.00  0.00            
ATOM   1352  HA2 GLY X  88      63.120  56.480  97.460  0.00  0.00            
ATOM   1353  C   GLY X  88      61.740  54.860  96.860  0.00  0.00            
ATOM   1354  O   GLY X  88      60.530  54.640  96.880  0.00  0.00            
ATOM   1355  N   LYS X  89      62.620  54.190  96.110  0.00  0.00            
ATOM   1356  H   LYS X  89      63.600  54.420  96.200  0.00  0.00            
ATOM   1357  CA  LYS X  89      62.240  53.220  95.100  0.00  0.00            
ATOM   1358  HA  LYS X  89      61.320  53.480  94.590  0.00  0.00            
ATOM   1359  CB  LYS X  89      63.390  53.110  94.100  0.00  0.00            
ATOM   1360  HB1 LYS X  89      63.340  52.110  93.660  0.00  0.00            
ATOM   1361  HB2 LYS X  89      64.360  53.120  94.610  0.00  0.00            
ATOM   1362  CG  LYS X  89      63.340  54.260  93.100  0.00  0.00            
ATOM   1363  HG1 LYS X  89      63.330  55.280  93.480  0.00  0.00            
ATOM   1364  HG2 LYS X  89      62.480  54.230  92.440  0.00  0.00            
ATOM   1365  CD  LYS X  89      64.620  54.150  92.270  0.00  0.00            
ATOM   1366  HD1 LYS X  89      64.710  53.120  91.910  0.00  0.00            
ATOM   1367  HD2 LYS X  89      65.470  54.400  92.890  0.00  0.00            
ATOM   1368  CE  LYS X  89      64.400  55.020  91.030  0.00  0.00            
ATOM   1369  HE1 LYS X  89      64.090  55.980  91.430  0.00  0.00            
ATOM   1370  HE2 LYS X  89      63.610  54.540  90.460  0.00  0.00            
ATOM   1371  NZ  LYS X  89      65.570  55.120  90.140  0.00  0.00            
ATOM   1372  HZ1 LYS X  89      65.360  55.460  89.220  0.00  0.00            
ATOM   1373  HZ2 LYS X  89      66.350  55.670  90.460  0.00  0.00            
ATOM   1374  HZ3 LYS X  89      66.050  54.230  90.100  0.00  0.00            
ATOM   1375  C   LYS X  89      61.920  51.890  95.760  0.00  0.00            
ATOM   1376  O   LYS X  89      61.230  51.060  95.180  0.00  0.00            
ATOM   1377  N   GLU X  90      62.440  51.560  96.950  0.00  0.00            
ATOM   1378  H   GLU X  90      63.030  52.250  97.400  0.00  0.00            
ATOM   1379  CA  GLU X  90      62.170  50.330  97.660  0.00  0.00            
ATOM   1380  HA  GLU X  90      61.240  49.840  97.410  0.00  0.00            
ATOM   1381  CB  GLU X  90      63.340  49.430  97.280  0.00  0.00            
ATOM   1382  HB1 GLU X  90      64.270  49.910  97.580  0.00  0.00            
ATOM   1383  HB2 GLU X  90      63.360  49.250  96.200  0.00  0.00            
ATOM   1384  CG  GLU X  90      63.460  48.070  97.960  0.00  0.00            
ATOM   1385  HG1 GLU X  90      63.700  48.180  99.020  0.00  0.00            
ATOM   1386  HG2 GLU X  90      64.330  47.470  97.680  0.00  0.00            
ATOM   1387  CD  GLU X  90      62.250  47.180  97.750  0.00  0.00            
ATOM   1388  OE1 GLU X  90      62.020  46.710  96.610  0.00  0.00            
ATOM   1389  OE2 GLU X  90      61.360  47.110  98.620  0.00  0.00            
ATOM   1390  C   GLU X  90      62.250  50.600  99.160  0.00  0.00            
ATOM   1391  O   GLU X  90      62.870  51.570  99.600  0.00  0.00            
ATOM   1392  N   LYS X  91      61.640  49.760  99.990  0.00  0.00            
ATOM   1393  H   LYS X  91      61.090  49.060  99.510  0.00  0.00            
ATOM   1394  CA  LYS X  91      61.340  49.960 101.390  0.00  0.00            
ATOM   1395  HA  LYS X  91      60.800  50.910 101.480  0.00  0.00            
ATOM   1396  CB  LYS X  91      60.370  48.920 101.940  0.00  0.00            
ATOM   1397  HB1 LYS X  91      60.950  48.010 102.080  0.00  0.00            
ATOM   1398  HB2 LYS X  91      59.510  48.770 101.280  0.00  0.00            
ATOM   1399  CG  LYS X  91      59.820  49.230 103.320  0.00  0.00            
ATOM   1400  HG1 LYS X  91      59.710  50.310 103.480  0.00  0.00            
ATOM   1401  HG2 LYS X  91      60.680  49.030 103.960  0.00  0.00            
ATOM   1402  CD  LYS X  91      58.680  48.380 103.880  0.00  0.00            
ATOM   1403  HD1 LYS X  91      58.560  48.520 104.950  0.00  0.00            
ATOM   1404  HD2 LYS X  91      58.980  47.350 103.710  0.00  0.00            
ATOM   1405  CE  LYS X  91      57.370  48.720 103.180  0.00  0.00            
ATOM   1406  HE1 LYS X  91      57.420  48.510 102.110  0.00  0.00            
ATOM   1407  HE2 LYS X  91      57.200  49.790 103.190  0.00  0.00            
ATOM   1408  NZ  LYS X  91      56.280  47.980 103.840  0.00  0.00            
ATOM   1409  HZ1 LYS X  91      56.350  46.980 103.720  0.00  0.00            
ATOM   1410  HZ2 LYS X  91      56.180  48.230 104.810  0.00  0.00            
ATOM   1411  HZ3 LYS X  91      55.380  48.210 103.450  0.00  0.00            
ATOM   1412  C   LYS X  91      62.630  50.000 102.200  0.00  0.00            
ATOM   1413  O   LYS X  91      62.720  50.650 103.240  0.00  0.00            
ATOM   1414  N   VAL X  92      63.630  49.230 101.780  0.00  0.00            
ATOM   1415  H   VAL X  92      63.500  48.690 100.940  0.00  0.00            
ATOM   1416  CA  VAL X  92      64.870  49.000 102.500  0.00  0.00            
ATOM   1417  HA  VAL X  92      65.000  49.590 103.410  0.00  0.00            
ATOM   1418  CB  VAL X  92      64.960  47.550 102.950  0.00  0.00            
ATOM   1419  HB  VAL X  92      65.860  47.400 103.550  0.00  0.00            
ATOM   1420  CG1 VAL X  92      63.790  47.220 103.870  0.00  0.00            
ATOM   1421 HG11 VAL X  92      62.960  47.230 103.150  0.00  0.00            
ATOM   1422 HG12 VAL X  92      63.970  46.240 104.300  0.00  0.00            
ATOM   1423 HG13 VAL X  92      63.780  48.070 104.550  0.00  0.00            
ATOM   1424  CG2 VAL X  92      65.110  46.480 101.870  0.00  0.00            
ATOM   1425 HG21 VAL X  92      64.220  46.440 101.230  0.00  0.00            
ATOM   1426 HG22 VAL X  92      65.850  46.840 101.170  0.00  0.00            
ATOM   1427 HG23 VAL X  92      65.280  45.480 102.280  0.00  0.00            
ATOM   1428  C   VAL X  92      66.080  49.380 101.660  0.00  0.00            
ATOM   1429  O   VAL X  92      66.090  49.230 100.440  0.00  0.00            
ATOM   1430  N   VAL X  93      67.130  49.840 102.340  0.00  0.00            
ATOM   1431  H   VAL X  93      66.990  50.010 103.330  0.00  0.00            
ATOM   1432  CA  VAL X  93      68.360  50.330 101.750  0.00  0.00            
ATOM   1433  HA  VAL X  93      68.250  50.090 100.690  0.00  0.00            
ATOM   1434  CB  VAL X  93      68.680  51.820 101.930  0.00  0.00            
ATOM   1435  HB  VAL X  93      69.600  52.020 101.390  0.00  0.00            
ATOM   1436  CG1 VAL X  93      67.560  52.630 101.290  0.00  0.00            
ATOM   1437 HG11 VAL X  93      67.840  53.680 101.200  0.00  0.00            
ATOM   1438 HG12 VAL X  93      67.430  52.280 100.270  0.00  0.00            
ATOM   1439 HG13 VAL X  93      66.590  52.630 101.790  0.00  0.00            
ATOM   1440  CG2 VAL X  93      68.890  52.200 103.400  0.00  0.00            
ATOM   1441 HG21 VAL X  93      68.010  52.660 103.850  0.00  0.00            
ATOM   1442 HG22 VAL X  93      69.240  51.340 103.980  0.00  0.00            
ATOM   1443 HG23 VAL X  93      69.720  52.900 103.410  0.00  0.00            
ATOM   1444  C   VAL X  93      69.440  49.360 102.200  0.00  0.00            
ATOM   1445  O   VAL X  93      70.620  49.720 102.180  0.00  0.00            
ATOM   1446  N   SER X  94      69.120  48.140 102.640  0.00  0.00            
ATOM   1447  H   SER X  94      68.140  47.910 102.660  0.00  0.00            
ATOM   1448  CA  SER X  94      70.040  47.170 103.190  0.00  0.00            
ATOM   1449  HA  SER X  94      70.600  47.580 104.030  0.00  0.00            
ATOM   1450  CB  SER X  94      69.270  46.010 103.820  0.00  0.00            
ATOM   1451  HB1 SER X  94      68.620  46.410 104.590  0.00  0.00            
ATOM   1452  HB2 SER X  94      69.980  45.240 104.140  0.00  0.00            
ATOM   1453  OG  SER X  94      68.440  45.380 102.870  0.00  0.00            
ATOM   1454  HG  SER X  94      68.160  44.540 103.240  0.00  0.00            
ATOM   1455  C   SER X  94      71.130  46.720 102.240  0.00  0.00            
ATOM   1456  O   SER X  94      72.300  46.820 102.610  0.00  0.00            
ATOM   1457  N   GLU X  95      70.840  46.380 100.980  0.00  0.00            
ATOM   1458  H   GLU X  95      69.920  46.650 100.660  0.00  0.00            
ATOM   1459  CA  GLU X  95      71.860  46.160  99.980  0.00  0.00            
ATOM   1460  HA  GLU X  95      72.580  45.450 100.390  0.00  0.00            
ATOM   1461  CB  GLU X  95      71.350  45.450  98.730  0.00  0.00            
ATOM   1462  HB1 GLU X  95      70.690  46.210  98.310  0.00  0.00            
ATOM   1463  HB2 GLU X  95      70.870  44.510  99.010  0.00  0.00            
ATOM   1464  CG  GLU X  95      72.390  45.110  97.670  0.00  0.00            
ATOM   1465  HG1 GLU X  95      72.900  46.020  97.380  0.00  0.00            
ATOM   1466  HG2 GLU X  95      71.780  44.740  96.840  0.00  0.00            
ATOM   1467  CD  GLU X  95      73.360  43.970  97.960  0.00  0.00            
ATOM   1468  OE1 GLU X  95      74.450  43.970  97.360  0.00  0.00            
ATOM   1469  OE2 GLU X  95      73.050  43.030  98.730  0.00  0.00            
ATOM   1470  C   GLU X  95      72.700  47.380  99.620  0.00  0.00            
ATOM   1471  O   GLU X  95      73.890  47.220  99.350  0.00  0.00            
ATOM   1472  N   LEU X  96      72.120  48.570  99.690  0.00  0.00            
ATOM   1473  H   LEU X  96      71.110  48.620  99.790  0.00  0.00            
ATOM   1474  CA  LEU X  96      72.840  49.800  99.430  0.00  0.00            
ATOM   1475  HA  LEU X  96      73.420  49.690  98.520  0.00  0.00            
ATOM   1476  CB  LEU X  96      71.880  50.980  99.330  0.00  0.00            
ATOM   1477  HB1 LEU X  96      71.420  51.050 100.320  0.00  0.00            
ATOM   1478  HB2 LEU X  96      71.160  50.870  98.520  0.00  0.00            
ATOM   1479  CG  LEU X  96      72.590  52.310  99.080  0.00  0.00            
ATOM   1480  HG  LEU X  96      73.250  52.520  99.930  0.00  0.00            
ATOM   1481  CD1 LEU X  96      73.350  52.210  97.760  0.00  0.00            
ATOM   1482 HD11 LEU X  96      74.210  51.550  97.910  0.00  0.00            
ATOM   1483 HD12 LEU X  96      72.840  51.600  97.000  0.00  0.00            
ATOM   1484 HD13 LEU X  96      73.660  53.180  97.380  0.00  0.00            
ATOM   1485  CD2 LEU X  96      71.600  53.470  98.980  0.00  0.00            
ATOM   1486 HD21 LEU X  96      70.940  53.610  99.840  0.00  0.00            
ATOM   1487 HD22 LEU X  96      72.060  54.420  98.730  0.00  0.00            
ATOM   1488 HD23 LEU X  96      71.030  53.210  98.090  0.00  0.00            
ATOM   1489  C   LEU X  96      73.790  50.070 100.590  0.00  0.00            
ATOM   1490  O   LEU X  96      74.940  50.390 100.320  0.00  0.00            
ATOM   1491  N   LYS X  97      73.420  50.000 101.880  0.00  0.00            
ATOM   1492  H   LYS X  97      72.430  49.860 102.050  0.00  0.00            
ATOM   1493  CA  LYS X  97      74.150  50.160 103.110  0.00  0.00            
ATOM   1494  HA  LYS X  97      74.430  51.220 103.120  0.00  0.00            
ATOM   1495  CB  LYS X  97      73.220  49.840 104.280  0.00  0.00            
ATOM   1496  HB1 LYS X  97      73.850  49.540 105.110  0.00  0.00            
ATOM   1497  HB2 LYS X  97      72.490  49.080 104.000  0.00  0.00            
ATOM   1498  CG  LYS X  97      72.320  51.010 104.680  0.00  0.00            
ATOM   1499  HG1 LYS X  97      71.490  50.600 105.250  0.00  0.00            
ATOM   1500  HG2 LYS X  97      71.950  51.500 103.780  0.00  0.00            
ATOM   1501  CD  LYS X  97      73.070  52.020 105.540  0.00  0.00            
ATOM   1502  HD1 LYS X  97      73.940  52.380 105.000  0.00  0.00            
ATOM   1503  HD2 LYS X  97      73.440  51.500 106.420  0.00  0.00            
ATOM   1504  CE  LYS X  97      72.240  53.230 105.970  0.00  0.00            
ATOM   1505  HE1 LYS X  97      71.350  52.900 106.490  0.00  0.00            
ATOM   1506  HE2 LYS X  97      71.850  53.700 105.070  0.00  0.00            
ATOM   1507  NZ  LYS X  97      72.960  54.290 106.710  0.00  0.00            
ATOM   1508  HZ1 LYS X  97      73.910  54.360 106.380  0.00  0.00            
ATOM   1509  HZ2 LYS X  97      72.480  55.150 106.500  0.00  0.00            
ATOM   1510  HZ3 LYS X  97      72.890  54.240 107.710  0.00  0.00            
ATOM   1511  C   LYS X  97      75.450  49.380 103.220  0.00  0.00            
ATOM   1512  O   LYS X  97      76.520  49.890 103.550  0.00  0.00            
ATOM   1513  N   GLN X  98      75.330  48.110 102.830  0.00  0.00            
ATOM   1514  H   GLN X  98      74.420  47.850 102.490  0.00  0.00            
ATOM   1515  CA  GLN X  98      76.440  47.180 102.770  0.00  0.00            
ATOM   1516  HA  GLN X  98      76.900  47.150 103.760  0.00  0.00            
ATOM   1517  CB  GLN X  98      75.710  45.850 102.620  0.00  0.00            
ATOM   1518  HB1 GLN X  98      75.250  45.940 101.630  0.00  0.00            
ATOM   1519  HB2 GLN X  98      74.970  45.760 103.420  0.00  0.00            
ATOM   1520  CG  GLN X  98      76.470  44.530 102.480  0.00  0.00            
ATOM   1521  HG1 GLN X  98      77.050  44.590 101.560  0.00  0.00            
ATOM   1522  HG2 GLN X  98      75.690  43.770 102.460  0.00  0.00            
ATOM   1523  CD  GLN X  98      77.360  44.210 103.660  0.00  0.00            
ATOM   1524  OE1 GLN X  98      77.050  43.610 104.690  0.00  0.00            
ATOM   1525  NE2 GLN X  98      78.620  44.630 103.590  0.00  0.00            
ATOM   1526 HE21 GLN X  98      78.880  45.220 102.810  0.00  0.00            
ATOM   1527 HE22 GLN X  98      79.250  44.520 104.380  0.00  0.00            
ATOM   1528  C   GLN X  98      77.470  47.430 101.670  0.00  0.00            
ATOM   1529  O   GLN X  98      78.600  46.990 101.820  0.00  0.00            
ATOM   1530  N   LEU X  99      77.090  48.100 100.580  0.00  0.00            
ATOM   1531  H   LEU X  99      76.150  48.480 100.630  0.00  0.00            
ATOM   1532  CA  LEU X  99      78.050  48.290  99.510  0.00  0.00            
ATOM   1533  HA  LEU X  99      78.480  47.360  99.150  0.00  0.00            
ATOM   1534  CB  LEU X  99      77.330  48.980  98.360  0.00  0.00            
ATOM   1535  HB1 LEU X  99      77.080  50.020  98.570  0.00  0.00            
ATOM   1536  HB2 LEU X  99      76.360  48.480  98.250  0.00  0.00            
ATOM   1537  CG  LEU X  99      78.100  48.980  97.050  0.00  0.00            
ATOM   1538  HG  LEU X  99      79.100  49.400  97.180  0.00  0.00            
ATOM   1539  CD1 LEU X  99      78.210  47.590  96.430  0.00  0.00            
ATOM   1540 HD11 LEU X  99      78.710  46.830  97.040  0.00  0.00            
ATOM   1541 HD12 LEU X  99      77.240  47.240  96.080  0.00  0.00            
ATOM   1542 HD13 LEU X  99      78.830  47.610  95.530  0.00  0.00            
ATOM   1543  CD2 LEU X  99      77.350  49.820  96.020  0.00  0.00            
ATOM   1544 HD21 LEU X  99      77.840  49.800  95.040  0.00  0.00            
ATOM   1545 HD22 LEU X  99      76.310  49.560  95.810  0.00  0.00            
ATOM   1546 HD23 LEU X  99      77.260  50.790  96.490  0.00  0.00            
ATOM   1547  C   LEU X  99      79.270  49.110  99.900  0.00  0.00            
ATOM   1548  O   LEU X  99      80.380  48.850  99.430  0.00  0.00            
ATOM   1549  N   ALA X 100      79.170  50.040 100.840  0.00  0.00            
ATOM   1550  H   ALA X 100      78.220  50.240 101.120  0.00  0.00            
ATOM   1551  CA  ALA X 100      80.200  50.870 101.440  0.00  0.00            
ATOM   1552  HA  ALA X 100      80.940  50.930 100.640  0.00  0.00            
ATOM   1553  CB  ALA X 100      79.740  52.320 101.480  0.00  0.00            
ATOM   1554  HB1 ALA X 100      80.560  53.020 101.300  0.00  0.00            
ATOM   1555  HB2 ALA X 100      79.120  52.430 100.590  0.00  0.00            
ATOM   1556  HB3 ALA X 100      79.230  52.590 102.410  0.00  0.00            
ATOM   1557  C   ALA X 100      81.000  50.300 102.610  0.00  0.00            
ATOM   1558  O   ALA X 100      81.860  50.960 103.180  0.00  0.00            
ATOM   1559  N   GLU X 101      80.630  49.110 103.080  0.00  0.00            
ATOM   1560  H   GLU X 101      79.940  48.560 102.590  0.00  0.00            
ATOM   1561  CA  GLU X 101      80.960  48.680 104.420  0.00  0.00            
ATOM   1562  HA  GLU X 101      80.580  49.470 105.070  0.00  0.00            
ATOM   1563  CB  GLU X 101      80.350  47.340 104.810  0.00  0.00            
ATOM   1564  HB1 GLU X 101      80.910  46.450 104.520  0.00  0.00            
ATOM   1565  HB2 GLU X 101      79.330  47.290 104.430  0.00  0.00            
ATOM   1566  CG  GLU X 101      80.190  47.090 106.310  0.00  0.00            
ATOM   1567  HG1 GLU X 101      79.530  47.900 106.620  0.00  0.00            
ATOM   1568  HG2 GLU X 101      81.180  47.070 106.760  0.00  0.00            
ATOM   1569  CD  GLU X 101      79.530  45.770 106.660  0.00  0.00            
ATOM   1570  OE1 GLU X 101      78.750  45.800 107.640  0.00  0.00            
ATOM   1571  OE2 GLU X 101      79.830  44.690 106.120  0.00  0.00            
ATOM   1572  C   GLU X 101      82.460  48.540 104.670  0.00  0.00            
ATOM   1573  O   GLU X 101      83.130  48.020 103.780  0.00  0.00            
ATOM   1574  N   LYS X 102      82.940  49.200 105.730  0.00  0.00            
ATOM   1575  H   LYS X 102      82.300  49.720 106.310  0.00  0.00            
ATOM   1576  CA  LYS X 102      84.350  49.300 106.070  0.00  0.00            
ATOM   1577  HA  LYS X 102      84.390  49.910 106.970  0.00  0.00            
ATOM   1578  CB  LYS X 102      84.960  48.000 106.590  0.00  0.00            
ATOM   1579  HB1 LYS X 102      86.040  48.070 106.660  0.00  0.00            
ATOM   1580  HB2 LYS X 102      84.860  47.080 106.000  0.00  0.00            
ATOM   1581  CG  LYS X 102      84.550  47.620 108.010  0.00  0.00            
ATOM   1582  HG1 LYS X 102      83.480  47.390 107.980  0.00  0.00            
ATOM   1583  HG2 LYS X 102      84.670  48.490 108.660  0.00  0.00            
ATOM   1584  CD  LYS X 102      85.190  46.400 108.650  0.00  0.00            
ATOM   1585  HD1 LYS X 102      85.000  45.550 108.000  0.00  0.00            
ATOM   1586  HD2 LYS X 102      84.750  46.210 109.630  0.00  0.00            
ATOM   1587  CE  LYS X 102      86.690  46.560 108.880  0.00  0.00            
ATOM   1588  HE1 LYS X 102      86.890  47.260 109.700  0.00  0.00            
ATOM   1589  HE2 LYS X 102      87.200  46.850 107.960  0.00  0.00            
ATOM   1590  NZ  LYS X 102      87.220  45.260 109.310  0.00  0.00            
ATOM   1591  HZ1 LYS X 102      88.190  45.330 109.600  0.00  0.00            
ATOM   1592  HZ2 LYS X 102      86.770  44.820 110.100  0.00  0.00            
ATOM   1593  HZ3 LYS X 102      87.240  44.690 108.480  0.00  0.00            
ATOM   1594  C   LYS X 102      85.150  50.060 105.020  0.00  0.00            
ATOM   1595  O   LYS X 102      86.380  50.150 105.080  0.00  0.00            
ATOM   1596  N   ALA X 103      84.530  50.730 104.050  0.00  0.00            
ATOM   1597  H   ALA X 103      83.520  50.740 103.990  0.00  0.00            
ATOM   1598  CA  ALA X 103      85.180  51.760 103.270  0.00  0.00            
ATOM   1599  HA  ALA X 103      86.160  51.410 102.970  0.00  0.00            
ATOM   1600  CB  ALA X 103      84.510  52.130 101.950  0.00  0.00            
ATOM   1601  HB1 ALA X 103      83.610  52.720 102.100  0.00  0.00            
ATOM   1602  HB2 ALA X 103      85.160  52.820 101.410  0.00  0.00            
ATOM   1603  HB3 ALA X 103      84.270  51.330 101.240  0.00  0.00            
ATOM   1604  C   ALA X 103      85.470  52.980 104.140  0.00  0.00            
ATOM   1605  O   ALA X 103      84.570  53.460 104.820  0.00  0.00            
ATOM   1606  N   ASP X 104      86.680  53.530 104.050  0.00  0.00            
ATOM   1607  H   ASP X 104      87.330  53.280 103.320  0.00  0.00            
ATOM   1608  CA  ASP X 104      87.020  54.710 104.820  0.00  0.00            
ATOM   1609  HA  ASP X 104      86.820  54.570 105.880  0.00  0.00            
ATOM   1610  CB  ASP X 104      88.540  54.790 104.710  0.00  0.00            
ATOM   1611  HB1 ASP X 104      88.740  55.170 103.710  0.00  0.00            
ATOM   1612  HB2 ASP X 104      88.970  53.790 104.840  0.00  0.00            
ATOM   1613  CG  ASP X 104      89.200  55.770 105.660  0.00  0.00            
ATOM   1614  OD1 ASP X 104      89.370  55.490 106.870  0.00  0.00            
ATOM   1615  OD2 ASP X 104      89.700  56.830 105.210  0.00  0.00            
ATOM   1616  C   ASP X 104      86.360  55.960 104.280  0.00  0.00            
ATOM   1617  O   ASP X 104      86.090  56.900 105.020  0.00  0.00            
ATOM   1618  N   HIE X 105      86.080  56.100 102.980  0.00  0.00            
ATOM   1619  H   HIE X 105      86.240  55.310 102.370  0.00  0.00            
ATOM   1620  CA  HIE X 105      85.860  57.400 102.380  0.00  0.00            
ATOM   1621  HA  HIE X 105      85.100  57.830 103.030  0.00  0.00            
ATOM   1622  CB  HIE X 105      87.140  58.220 102.320  0.00  0.00            
ATOM   1623  HB1 HIE X 105      87.730  57.770 101.520  0.00  0.00            
ATOM   1624  HB2 HIE X 105      87.640  58.070 103.280  0.00  0.00            
ATOM   1625  CG  HIE X 105      86.970  59.660 101.920  0.00  0.00            
ATOM   1626  ND1 HIE X 105      87.230  60.770 102.710  0.00  0.00            
ATOM   1627  CE1 HIE X 105      87.030  61.900 102.020  0.00  0.00            
ATOM   1628  HE1 HIE X 105      87.240  62.890 102.400  0.00  0.00            
ATOM   1629  NE2 HIE X 105      86.730  61.550 100.760  0.00  0.00            
ATOM   1630  HE2 HIE X 105      86.320  62.170 100.080  0.00  0.00            
ATOM   1631  CD2 HIE X 105      86.700  60.170 100.670  0.00  0.00            
ATOM   1632  HD2 HIE X 105      86.530  59.550  99.800  0.00  0.00            
ATOM   1633  C   HIE X 105      85.260  57.160 101.000  0.00  0.00            
ATOM   1634  O   HIE X 105      85.820  56.480 100.140  0.00  0.00            
ATOM   1635  N   ILE X 106      84.090  57.690 100.650  0.00  0.00            
ATOM   1636  H   ILE X 106      83.640  58.390 101.240  0.00  0.00            
ATOM   1637  CA  ILE X 106      83.350  57.400  99.430  0.00  0.00            
ATOM   1638  HA  ILE X 106      83.920  56.660  98.880  0.00  0.00            
ATOM   1639  CB  ILE X 106      81.960  56.830  99.660  0.00  0.00            
ATOM   1640  HB  ILE X 106      81.430  56.890  98.710  0.00  0.00            
ATOM   1641  CG2 ILE X 106      82.060  55.330  99.940  0.00  0.00            
ATOM   1642 HG21 ILE X 106      82.640  54.940  99.110  0.00  0.00            
ATOM   1643 HG22 ILE X 106      82.640  55.030 100.820  0.00  0.00            
ATOM   1644 HG23 ILE X 106      81.090  54.840  99.980  0.00  0.00            
ATOM   1645  CG1 ILE X 106      81.160  57.500 100.770  0.00  0.00            
ATOM   1646 HG11 ILE X 106      81.560  58.490 100.970  0.00  0.00            
ATOM   1647 HG12 ILE X 106      81.360  56.980 101.710  0.00  0.00            
ATOM   1648  CD  ILE X 106      79.690  57.740 100.430  0.00  0.00            
ATOM   1649  HD1 ILE X 106      79.490  58.180  99.450  0.00  0.00            
ATOM   1650  HD2 ILE X 106      79.060  56.860 100.580  0.00  0.00            
ATOM   1651  HD3 ILE X 106      79.370  58.320 101.290  0.00  0.00            
ATOM   1652  C   ILE X 106      83.370  58.620  98.520  0.00  0.00            
ATOM   1653  O   ILE X 106      83.240  59.770  98.920  0.00  0.00            
ATOM   1654  N   TYR X 107      83.460  58.300  97.220  0.00  0.00            
ATOM   1655  H   TYR X 107      83.500  57.320  97.000  0.00  0.00            
ATOM   1656  CA  TYR X 107      83.640  59.110  96.030  0.00  0.00            
ATOM   1657  HA  TYR X 107      83.570  60.150  96.370  0.00  0.00            
ATOM   1658  CB  TYR X 107      85.030  58.970  95.430  0.00  0.00            
ATOM   1659  HB1 TYR X 107      85.120  59.500  94.480  0.00  0.00            
ATOM   1660  HB2 TYR X 107      85.280  57.970  95.070  0.00  0.00            
ATOM   1661  CG  TYR X 107      86.150  59.580  96.250  0.00  0.00            
ATOM   1662  CD1 TYR X 107      86.420  60.950  96.180  0.00  0.00            
ATOM   1663  HD1 TYR X 107      85.890  61.570  95.470  0.00  0.00            
ATOM   1664  CE1 TYR X 107      87.440  61.540  96.940  0.00  0.00            
ATOM   1665  HE1 TYR X 107      87.720  62.560  96.740  0.00  0.00            
ATOM   1666  CZ  TYR X 107      88.230  60.740  97.790  0.00  0.00            
ATOM   1667  OH  TYR X 107      89.190  61.270  98.600  0.00  0.00            
ATOM   1668  HH  TYR X 107      89.540  60.590  99.180  0.00  0.00            
ATOM   1669  CE2 TYR X 107      87.970  59.360  97.840  0.00  0.00            
ATOM   1670  HE2 TYR X 107      88.670  58.830  98.470  0.00  0.00            
ATOM   1671  CD2 TYR X 107      86.940  58.790  97.090  0.00  0.00            
ATOM   1672  HD2 TYR X 107      86.690  57.760  97.290  0.00  0.00            
ATOM   1673  C   TYR X 107      82.410  58.830  95.180  0.00  0.00            
ATOM   1674  O   TYR X 107      82.430  57.920  94.360  0.00  0.00            
ATOM   1675  N   LEU X 108      81.400  59.710  95.150  0.00  0.00            
ATOM   1676  H   LEU X 108      81.550  60.550  95.700  0.00  0.00            
ATOM   1677  CA  LEU X 108      80.180  59.650  94.380  0.00  0.00            
ATOM   1678  HA  LEU X 108      80.020  58.580  94.250  0.00  0.00            
ATOM   1679  CB  LEU X 108      79.050  60.300  95.180  0.00  0.00            
ATOM   1680  HB1 LEU X 108      78.230  60.510  94.500  0.00  0.00            
ATOM   1681  HB2 LEU X 108      79.550  61.240  95.430  0.00  0.00            
ATOM   1682  CG  LEU X 108      78.530  59.570  96.420  0.00  0.00            
ATOM   1683  HG  LEU X 108      79.280  59.550  97.210  0.00  0.00            
ATOM   1684  CD1 LEU X 108      77.280  60.330  96.870  0.00  0.00            
ATOM   1685 HD11 LEU X 108      76.410  59.720  96.620  0.00  0.00            
ATOM   1686 HD12 LEU X 108      77.320  60.680  97.900  0.00  0.00            
ATOM   1687 HD13 LEU X 108      76.960  61.090  96.170  0.00  0.00            
ATOM   1688  CD2 LEU X 108      78.180  58.100  96.240  0.00  0.00            
ATOM   1689 HD21 LEU X 108      77.620  58.030  95.310  0.00  0.00            
ATOM   1690 HD22 LEU X 108      79.130  57.570  96.160  0.00  0.00            
ATOM   1691 HD23 LEU X 108      77.620  57.710  97.090  0.00  0.00            
ATOM   1692  C   LEU X 108      80.370  60.170  92.970  0.00  0.00            
ATOM   1693  O   LEU X 108      80.170  61.370  92.770  0.00  0.00            
ATOM   1694  N   ALA X 109      80.680  59.280  92.020  0.00  0.00            
ATOM   1695  H   ALA X 109      80.620  58.310  92.300  0.00  0.00            
ATOM   1696  CA  ALA X 109      80.980  59.630  90.650  0.00  0.00            
ATOM   1697  HA  ALA X 109      81.350  60.650  90.580  0.00  0.00            
ATOM   1698  CB  ALA X 109      82.080  58.800  89.970  0.00  0.00            
ATOM   1699  HB1 ALA X 109      81.980  57.760  90.270  0.00  0.00            
ATOM   1700  HB2 ALA X 109      81.960  58.960  88.900  0.00  0.00            
ATOM   1701  HB3 ALA X 109      83.100  58.990  90.280  0.00  0.00            
ATOM   1702  C   ALA X 109      79.600  59.520  90.010  0.00  0.00            
ATOM   1703  O   ALA X 109      79.060  58.430  89.850  0.00  0.00            
ATOM   1704  N   THR X 110      79.090  60.660  89.540  0.00  0.00            
ATOM   1705  H   THR X 110      79.610  61.520  89.640  0.00  0.00            
ATOM   1706  CA  THR X 110      77.840  60.870  88.830  0.00  0.00            
ATOM   1707  HA  THR X 110      77.460  59.930  88.430  0.00  0.00            
ATOM   1708  CB  THR X 110      76.660  61.350  89.660  0.00  0.00            
ATOM   1709  HB  THR X 110      75.760  61.250  89.060  0.00  0.00            
ATOM   1710  CG2 THR X 110      76.440  60.410  90.850  0.00  0.00            
ATOM   1711 HG21 THR X 110      77.210  60.530  91.610  0.00  0.00            
ATOM   1712 HG22 THR X 110      75.510  60.620  91.370  0.00  0.00            
ATOM   1713 HG23 THR X 110      76.380  59.360  90.570  0.00  0.00            
ATOM   1714  OG1 THR X 110      76.840  62.640  90.200  0.00  0.00            
ATOM   1715  HG1 THR X 110      76.050  63.070  90.520  0.00  0.00            
ATOM   1716  C   THR X 110      78.260  61.800  87.700  0.00  0.00            
ATOM   1717  O   THR X 110      79.230  62.550  87.810  0.00  0.00            
ATOM   1718  N   ASP X 111      77.550  61.780  86.570  0.00  0.00            
ATOM   1719  H   ASP X 111      76.800  61.110  86.480  0.00  0.00            
ATOM   1720  CA  ASP X 111      77.790  62.570  85.390  0.00  0.00            
ATOM   1721  HA  ASP X 111      78.860  62.550  85.150  0.00  0.00            
ATOM   1722  CB  ASP X 111      77.030  62.030  84.180  0.00  0.00            
ATOM   1723  HB1 ASP X 111      77.340  62.660  83.350  0.00  0.00            
ATOM   1724  HB2 ASP X 111      75.940  62.100  84.280  0.00  0.00            
ATOM   1725  CG  ASP X 111      77.380  60.590  83.820  0.00  0.00            
ATOM   1726  OD1 ASP X 111      78.590  60.310  83.740  0.00  0.00            
ATOM   1727  OD2 ASP X 111      76.500  59.710  83.710  0.00  0.00            
ATOM   1728  C   ASP X 111      77.520  64.060  85.480  0.00  0.00            
ATOM   1729  O   ASP X 111      76.670  64.430  86.300  0.00  0.00            
ATOM   1730  N   LEU X 112      78.040  64.930  84.610  0.00  0.00            
ATOM   1731  H   LEU X 112      78.740  64.480  84.030  0.00  0.00            
ATOM   1732  CA  LEU X 112      77.870  66.360  84.480  0.00  0.00            
ATOM   1733  HA  LEU X 112      77.910  66.740  85.510  0.00  0.00            
ATOM   1734  CB  LEU X 112      79.050  66.930  83.700  0.00  0.00            
ATOM   1735  HB1 LEU X 112      78.720  67.110  82.680  0.00  0.00            
ATOM   1736  HB2 LEU X 112      79.830  66.180  83.590  0.00  0.00            
ATOM   1737  CG  LEU X 112      79.750  68.180  84.240  0.00  0.00            
ATOM   1738  HG  LEU X 112      78.960  68.930  84.300  0.00  0.00            
ATOM   1739  CD1 LEU X 112      80.340  67.990  85.630  0.00  0.00            
ATOM   1740 HD11 LEU X 112      80.890  67.050  85.580  0.00  0.00            
ATOM   1741 HD12 LEU X 112      81.040  68.790  85.860  0.00  0.00            
ATOM   1742 HD13 LEU X 112      79.550  67.900  86.380  0.00  0.00            
ATOM   1743  CD2 LEU X 112      80.790  68.520  83.180  0.00  0.00            
ATOM   1744 HD21 LEU X 112      81.510  67.740  82.950  0.00  0.00            
ATOM   1745 HD22 LEU X 112      80.210  68.900  82.330  0.00  0.00            
ATOM   1746 HD23 LEU X 112      81.450  69.360  83.410  0.00  0.00            
ATOM   1747  C   LEU X 112      76.510  66.910  84.080  0.00  0.00            
ATOM   1748  O   LEU X 112      76.370  67.620  83.080  0.00  0.00            
ATOM   1749  N   ASP X 113      75.430  66.540  84.770  0.00  0.00            
ATOM   1750  H   ASP X 113      75.540  65.880  85.520  0.00  0.00            
ATOM   1751  CA  ASP X 113      74.060  66.870  84.470  0.00  0.00            
ATOM   1752  HA  ASP X 113      73.980  67.550  83.620  0.00  0.00            
ATOM   1753  CB  ASP X 113      73.480  65.600  83.840  0.00  0.00            
ATOM   1754  HB1 ASP X 113      73.100  64.930  84.610  0.00  0.00            
ATOM   1755  HB2 ASP X 113      74.240  65.030  83.300  0.00  0.00            
ATOM   1756  CG  ASP X 113      72.310  65.960  82.940  0.00  0.00            
ATOM   1757  OD1 ASP X 113      72.420  65.760  81.710  0.00  0.00            
ATOM   1758  OD2 ASP X 113      71.240  66.340  83.460  0.00  0.00            
ATOM   1759  C   ASP X 113      73.210  67.100  85.710  0.00  0.00            
ATOM   1760  O   ASP X 113      73.570  66.560  86.750  0.00  0.00            
ATOM   1761  N   ARG X 114      72.120  67.880  85.590  0.00  0.00            
ATOM   1762  H   ARG X 114      71.960  68.370  84.730  0.00  0.00            
ATOM   1763  CA  ARG X 114      71.080  68.000  86.600  0.00  0.00            
ATOM   1764  HA  ARG X 114      71.450  68.510  87.490  0.00  0.00            
ATOM   1765  CB  ARG X 114      69.950  68.830  86.010  0.00  0.00            
ATOM   1766  HB1 ARG X 114      69.120  68.910  86.720  0.00  0.00            
ATOM   1767  HB2 ARG X 114      69.480  68.460  85.100  0.00  0.00            
ATOM   1768  CG  ARG X 114      70.350  70.260  85.660  0.00  0.00            
ATOM   1769  HG1 ARG X 114      71.170  70.260  84.940  0.00  0.00            
ATOM   1770  HG2 ARG X 114      70.620  70.780  86.570  0.00  0.00            
ATOM   1771  CD  ARG X 114      69.180  71.050  85.090  0.00  0.00            
ATOM   1772  HD1 ARG X 114      68.590  71.600  85.830  0.00  0.00            
ATOM   1773  HD2 ARG X 114      68.480  70.370  84.610  0.00  0.00            
ATOM   1774  NE  ARG X 114      69.620  72.040  84.110  0.00  0.00            
ATOM   1775  HE  ARG X 114      70.580  71.950  83.810  0.00  0.00            
ATOM   1776  CZ  ARG X 114      68.930  72.960  83.420  0.00  0.00            
ATOM   1777  NH1 ARG X 114      67.630  73.310  83.510  0.00  0.00            
ATOM   1778 HH11 ARG X 114      67.050  73.110  84.310  0.00  0.00            
ATOM   1779 HH12 ARG X 114      67.320  74.040  82.890  0.00  0.00            
ATOM   1780  NH2 ARG X 114      69.570  73.610  82.440  0.00  0.00            
ATOM   1781 HH21 ARG X 114      70.560  73.450  82.290  0.00  0.00            
ATOM   1782 HH22 ARG X 114      69.090  74.370  81.990  0.00  0.00            
ATOM   1783  C   ARG X 114      70.520  66.650  87.040  0.00  0.00            
ATOM   1784  O   ARG X 114      70.430  66.430  88.240  0.00  0.00            
ATOM   1785  N   GLU X 115      70.190  65.740  86.120  0.00  0.00            
ATOM   1786  H   GLU X 115      70.520  65.920  85.180  0.00  0.00            
ATOM   1787  CA  GLU X 115      69.920  64.330  86.360  0.00  0.00            
ATOM   1788  HA  GLU X 115      68.980  64.110  86.860  0.00  0.00            
ATOM   1789  CB  GLU X 115      69.790  63.640  85.000  0.00  0.00            
ATOM   1790  HB1 GLU X 115      70.050  62.600  85.210  0.00  0.00            
ATOM   1791  HB2 GLU X 115      70.560  64.020  84.320  0.00  0.00            
ATOM   1792  CG  GLU X 115      68.500  63.770  84.210  0.00  0.00            
ATOM   1793  HG1 GLU X 115      68.640  63.320  83.230  0.00  0.00            
ATOM   1794  HG2 GLU X 115      68.350  64.830  84.010  0.00  0.00            
ATOM   1795  CD  GLU X 115      67.370  63.130  85.010  0.00  0.00            
ATOM   1796  OE1 GLU X 115      66.260  63.700  84.960  0.00  0.00            
ATOM   1797  OE2 GLU X 115      67.410  62.030  85.600  0.00  0.00            
ATOM   1798  C   GLU X 115      71.000  63.610  87.140  0.00  0.00            
ATOM   1799  O   GLU X 115      70.620  62.660  87.830  0.00  0.00            
ATOM   1800  N   GLY X 116      72.290  63.900  86.940  0.00  0.00            
ATOM   1801  H   GLY X 116      72.440  64.660  86.300  0.00  0.00            
ATOM   1802  CA  GLY X 116      73.340  63.360  87.780  0.00  0.00            
ATOM   1803  HA1 GLY X 116      74.200  63.540  87.140  0.00  0.00            
ATOM   1804  HA2 GLY X 116      73.150  62.300  87.970  0.00  0.00            
ATOM   1805  C   GLY X 116      73.440  64.020  89.150  0.00  0.00            
ATOM   1806  O   GLY X 116      73.880  63.440  90.130  0.00  0.00            
ATOM   1807  N   GLU X 117      72.870  65.220  89.240  0.00  0.00            
ATOM   1808  H   GLU X 117      72.430  65.600  88.410  0.00  0.00            
ATOM   1809  CA  GLU X 117      72.820  65.900  90.520  0.00  0.00            
ATOM   1810  HA  GLU X 117      73.800  65.930  90.980  0.00  0.00            
ATOM   1811  CB  GLU X 117      72.470  67.360  90.220  0.00  0.00            
ATOM   1812  HB1 GLU X 117      71.400  67.480  90.410  0.00  0.00            
ATOM   1813  HB2 GLU X 117      72.650  67.630  89.180  0.00  0.00            
ATOM   1814  CG  GLU X 117      73.200  68.260  91.200  0.00  0.00            
ATOM   1815  HG1 GLU X 117      72.940  67.890  92.200  0.00  0.00            
ATOM   1816  HG2 GLU X 117      72.760  69.250  91.120  0.00  0.00            
ATOM   1817  CD  GLU X 117      74.710  68.340  91.100  0.00  0.00            
ATOM   1818  OE1 GLU X 117      75.220  68.160  89.980  0.00  0.00            
ATOM   1819  OE2 GLU X 117      75.380  68.680  92.100  0.00  0.00            
ATOM   1820  C   GLU X 117      71.840  65.290  91.510  0.00  0.00            
ATOM   1821  O   GLU X 117      72.100  65.190  92.700  0.00  0.00            
ATOM   1822  N   ALA X 118      70.700  64.830  90.980  0.00  0.00            
ATOM   1823  H   ALA X 118      70.560  65.220  90.050  0.00  0.00            
ATOM   1824  CA  ALA X 118      69.780  63.990  91.720  0.00  0.00            
ATOM   1825  HA  ALA X 118      69.520  64.560  92.610  0.00  0.00            
ATOM   1826  CB  ALA X 118      68.520  63.730  90.910  0.00  0.00            
ATOM   1827  HB1 ALA X 118      68.880  63.710  89.880  0.00  0.00            
ATOM   1828  HB2 ALA X 118      68.180  62.750  91.240  0.00  0.00            
ATOM   1829  HB3 ALA X 118      67.730  64.420  91.200  0.00  0.00            
ATOM   1830  C   ALA X 118      70.340  62.630  92.110  0.00  0.00            
ATOM   1831  O   ALA X 118      69.980  62.140  93.170  0.00  0.00            
ATOM   1832  N   ILE X 119      71.170  61.990  91.280  0.00  0.00            
ATOM   1833  H   ILE X 119      71.520  62.450  90.460  0.00  0.00            
ATOM   1834  CA  ILE X 119      71.680  60.660  91.570  0.00  0.00            
ATOM   1835  HA  ILE X 119      70.860  59.960  91.770  0.00  0.00            
ATOM   1836  CB  ILE X 119      72.400  60.010  90.390  0.00  0.00            
ATOM   1837  HB  ILE X 119      73.180  60.680  90.020  0.00  0.00            
ATOM   1838  CG2 ILE X 119      73.130  58.730  90.790  0.00  0.00            
ATOM   1839 HG21 ILE X 119      72.480  57.930  91.170  0.00  0.00            
ATOM   1840 HG22 ILE X 119      73.620  58.370  89.890  0.00  0.00            
ATOM   1841 HG23 ILE X 119      73.950  58.960  91.470  0.00  0.00            
ATOM   1842  CG1 ILE X 119      71.460  59.550  89.290  0.00  0.00            
ATOM   1843 HG11 ILE X 119      70.720  60.340  89.210  0.00  0.00            
ATOM   1844 HG12 ILE X 119      70.860  58.770  89.760  0.00  0.00            
ATOM   1845  CD  ILE X 119      72.000  59.150  87.910  0.00  0.00            
ATOM   1846  HD1 ILE X 119      72.650  58.280  87.970  0.00  0.00            
ATOM   1847  HD2 ILE X 119      71.210  58.950  87.190  0.00  0.00            
ATOM   1848  HD3 ILE X 119      72.620  59.990  87.610  0.00  0.00            
ATOM   1849  C   ILE X 119      72.520  60.730  92.840  0.00  0.00            
ATOM   1850  O   ILE X 119      72.330  59.800  93.610  0.00  0.00            
ATOM   1851  N   ALA X 120      73.380  61.720  93.100  0.00  0.00            
ATOM   1852  H   ALA X 120      73.510  62.460  92.430  0.00  0.00            
ATOM   1853  CA  ALA X 120      74.080  61.890  94.360  0.00  0.00            
ATOM   1854  HA  ALA X 120      74.430  60.900  94.660  0.00  0.00            
ATOM   1855  CB  ALA X 120      75.230  62.830  94.010  0.00  0.00            
ATOM   1856  HB1 ALA X 120      75.920  62.400  93.290  0.00  0.00            
ATOM   1857  HB2 ALA X 120      74.800  63.790  93.740  0.00  0.00            
ATOM   1858  HB3 ALA X 120      75.810  63.000  94.920  0.00  0.00            
ATOM   1859  C   ALA X 120      73.230  62.460  95.480  0.00  0.00            
ATOM   1860  O   ALA X 120      73.210  61.890  96.570  0.00  0.00            
ATOM   1861  N   TRP X 121      72.370  63.430  95.190  0.00  0.00            
ATOM   1862  H   TRP X 121      72.370  63.720  94.220  0.00  0.00            
ATOM   1863  CA  TRP X 121      71.500  64.090  96.140  0.00  0.00            
ATOM   1864  HA  TRP X 121      72.090  64.730  96.800  0.00  0.00            
ATOM   1865  CB  TRP X 121      70.660  65.250  95.610  0.00  0.00            
ATOM   1866  HB1 TRP X 121      69.840  64.920  94.970  0.00  0.00            
ATOM   1867  HB2 TRP X 121      71.280  65.970  95.060  0.00  0.00            
ATOM   1868  CG  TRP X 121      70.040  66.020  96.730  0.00  0.00            
ATOM   1869  CD1 TRP X 121      68.900  65.710  97.380  0.00  0.00            
ATOM   1870  HD1 TRP X 121      68.310  64.830  97.160  0.00  0.00            
ATOM   1871  NE1 TRP X 121      68.820  66.530  98.490  0.00  0.00            
ATOM   1872  HE1 TRP X 121      68.120  66.440  99.210  0.00  0.00            
ATOM   1873  CE2 TRP X 121      69.740  67.550  98.470  0.00  0.00            
ATOM   1874  CZ2 TRP X 121      69.960  68.640  99.320  0.00  0.00            
ATOM   1875  HZ2 TRP X 121      69.410  68.950 100.200  0.00  0.00            
ATOM   1876  CH2 TRP X 121      71.020  69.500  99.010  0.00  0.00            
ATOM   1877  HH2 TRP X 121      71.230  70.320  99.670  0.00  0.00            
ATOM   1878  CZ3 TRP X 121      71.780  69.280  97.860  0.00  0.00            
ATOM   1879  HZ3 TRP X 121      72.520  69.990  97.510  0.00  0.00            
ATOM   1880  CE3 TRP X 121      71.550  68.170  97.040  0.00  0.00            
ATOM   1881  HE3 TRP X 121      72.140  68.110  96.140  0.00  0.00            
ATOM   1882  CD2 TRP X 121      70.600  67.190  97.390  0.00  0.00            
ATOM   1883  C   TRP X 121      70.820  63.150  97.120  0.00  0.00            
ATOM   1884  O   TRP X 121      71.060  63.220  98.330  0.00  0.00            
ATOM   1885  N   HIE X 122      69.980  62.290  96.550  0.00  0.00            
ATOM   1886  H   HIE X 122      69.830  62.370  95.560  0.00  0.00            
ATOM   1887  CA  HIE X 122      69.270  61.410  97.460  0.00  0.00            
ATOM   1888  HA  HIE X 122      69.190  62.040  98.350  0.00  0.00            
ATOM   1889  CB  HIE X 122      67.880  61.140  96.900  0.00  0.00            
ATOM   1890  HB1 HIE X 122      67.290  60.710  97.710  0.00  0.00            
ATOM   1891  HB2 HIE X 122      68.010  60.400  96.110  0.00  0.00            
ATOM   1892  CG  HIE X 122      67.090  62.330  96.420  0.00  0.00            
ATOM   1893  ND1 HIE X 122      66.180  62.980  97.250  0.00  0.00            
ATOM   1894  CE1 HIE X 122      65.700  64.020  96.570  0.00  0.00            
ATOM   1895  HE1 HIE X 122      64.940  64.710  96.900  0.00  0.00            
ATOM   1896  NE2 HIE X 122      66.260  64.110  95.350  0.00  0.00            
ATOM   1897  HE2 HIE X 122      65.980  64.850  94.720  0.00  0.00            
ATOM   1898  CD2 HIE X 122      67.060  63.000  95.220  0.00  0.00            
ATOM   1899  HD2 HIE X 122      67.820  62.770  94.480  0.00  0.00            
ATOM   1900  C   HIE X 122      69.920  60.130  97.950  0.00  0.00            
ATOM   1901  O   HIE X 122      69.650  59.730  99.080  0.00  0.00            
ATOM   1902  N   LEU X 123      70.840  59.590  97.140  0.00  0.00            
ATOM   1903  H   LEU X 123      70.990  59.890  96.190  0.00  0.00            
ATOM   1904  CA  LEU X 123      71.610  58.430  97.540  0.00  0.00            
ATOM   1905  HA  LEU X 123      70.880  57.660  97.800  0.00  0.00            
ATOM   1906  CB  LEU X 123      72.530  57.990  96.400  0.00  0.00            
ATOM   1907  HB1 LEU X 123      73.360  58.660  96.200  0.00  0.00            
ATOM   1908  HB2 LEU X 123      71.910  57.930  95.510  0.00  0.00            
ATOM   1909  CG  LEU X 123      73.160  56.610  96.570  0.00  0.00            
ATOM   1910  HG  LEU X 123      73.210  56.490  97.650  0.00  0.00            
ATOM   1911  CD1 LEU X 123      72.230  55.510  96.050  0.00  0.00            
ATOM   1912 HD11 LEU X 123      72.860  54.620  96.090  0.00  0.00            
ATOM   1913 HD12 LEU X 123      71.310  55.410  96.640  0.00  0.00            
ATOM   1914 HD13 LEU X 123      71.990  55.600  94.990  0.00  0.00            
ATOM   1915  CD2 LEU X 123      74.530  56.390  95.940  0.00  0.00            
ATOM   1916 HD21 LEU X 123      74.860  55.410  96.280  0.00  0.00            
ATOM   1917 HD22 LEU X 123      74.480  56.390  94.850  0.00  0.00            
ATOM   1918 HD23 LEU X 123      75.180  57.170  96.350  0.00  0.00            
ATOM   1919  C   LEU X 123      72.480  58.770  98.740  0.00  0.00            
ATOM   1920  O   LEU X 123      72.540  57.930  99.640  0.00  0.00            
ATOM   1921  N   ARG X 124      73.000  59.990  98.860  0.00  0.00            
ATOM   1922  H   ARG X 124      72.810  60.560  98.060  0.00  0.00            
ATOM   1923  CA  ARG X 124      73.880  60.530  99.890  0.00  0.00            
ATOM   1924  HA  ARG X 124      74.800  59.950  99.870  0.00  0.00            
ATOM   1925  CB  ARG X 124      74.400  61.920  99.540  0.00  0.00            
ATOM   1926  HB1 ARG X 124      73.500  62.540  99.470  0.00  0.00            
ATOM   1927  HB2 ARG X 124      74.950  61.850  98.610  0.00  0.00            
ATOM   1928  CG  ARG X 124      75.280  62.620 100.580  0.00  0.00            
ATOM   1929  HG1 ARG X 124      76.180  62.010 100.680  0.00  0.00            
ATOM   1930  HG2 ARG X 124      74.890  62.740 101.590  0.00  0.00            
ATOM   1931  CD  ARG X 124      75.640  64.020 100.080  0.00  0.00            
ATOM   1932  HD1 ARG X 124      76.140  64.020  99.110  0.00  0.00            
ATOM   1933  HD2 ARG X 124      76.300  64.410 100.850  0.00  0.00            
ATOM   1934  NE  ARG X 124      74.540  64.990 100.110  0.00  0.00            
ATOM   1935  HE  ARG X 124      73.660  64.660 100.490  0.00  0.00            
ATOM   1936  CZ  ARG X 124      74.690  66.320 100.020  0.00  0.00            
ATOM   1937  NH1 ARG X 124      75.860  66.950  99.840  0.00  0.00            
ATOM   1938 HH11 ARG X 124      76.680  66.380  99.730  0.00  0.00            
ATOM   1939 HH12 ARG X 124      75.910  67.950  99.950  0.00  0.00            
ATOM   1940  NH2 ARG X 124      73.610  67.110 100.180  0.00  0.00            
ATOM   1941 HH21 ARG X 124      72.730  66.660 100.340  0.00  0.00            
ATOM   1942 HH22 ARG X 124      73.800  68.090 100.290  0.00  0.00            
ATOM   1943  C   ARG X 124      73.350  60.470 101.310  0.00  0.00            
ATOM   1944  O   ARG X 124      74.150  60.410 102.240  0.00  0.00            
ATOM   1945  N   GLU X 125      72.020  60.440 101.450  0.00  0.00            
ATOM   1946  H   GLU X 125      71.390  60.420 100.660  0.00  0.00            
ATOM   1947  CA  GLU X 125      71.210  60.230 102.630  0.00  0.00            
ATOM   1948  HA  GLU X 125      71.680  60.770 103.450  0.00  0.00            
ATOM   1949  CB  GLU X 125      69.770  60.680 102.350  0.00  0.00            
ATOM   1950  HB1 GLU X 125      69.330  60.040 101.590  0.00  0.00            
ATOM   1951  HB2 GLU X 125      69.780  61.680 101.910  0.00  0.00            
ATOM   1952  CG  GLU X 125      68.740  60.610 103.470  0.00  0.00            
ATOM   1953  HG1 GLU X 125      69.280  60.930 104.370  0.00  0.00            
ATOM   1954  HG2 GLU X 125      68.400  59.590 103.650  0.00  0.00            
ATOM   1955  CD  GLU X 125      67.480  61.420 103.190  0.00  0.00            
ATOM   1956  OE1 GLU X 125      67.280  62.560 103.650  0.00  0.00            
ATOM   1957  OE2 GLU X 125      66.650  60.920 102.410  0.00  0.00            
ATOM   1958  C   GLU X 125      71.200  58.790 103.100  0.00  0.00            
ATOM   1959  O   GLU X 125      70.910  58.620 104.290  0.00  0.00            
ATOM   1960  N   VAL X 126      71.460  57.790 102.260  0.00  0.00            
ATOM   1961  H   VAL X 126      71.590  58.060 101.290  0.00  0.00            
ATOM   1962  CA  VAL X 126      71.170  56.410 102.600  0.00  0.00            
ATOM   1963  HA  VAL X 126      71.050  56.330 103.680  0.00  0.00            
ATOM   1964  CB  VAL X 126      69.910  55.900 101.910  0.00  0.00            
ATOM   1965  HB  VAL X 126      70.040  54.820 101.980  0.00  0.00            
ATOM   1966  CG1 VAL X 126      68.690  56.040 102.810  0.00  0.00            
ATOM   1967 HG11 VAL X 126      68.660  57.110 103.030  0.00  0.00            
ATOM   1968 HG12 VAL X 126      67.760  55.860 102.270  0.00  0.00            
ATOM   1969 HG13 VAL X 126      68.840  55.500 103.740  0.00  0.00            
ATOM   1970  CG2 VAL X 126      69.610  56.270 100.460  0.00  0.00            
ATOM   1971 HG21 VAL X 126      69.260  57.300 100.440  0.00  0.00            
ATOM   1972 HG22 VAL X 126      70.540  56.240  99.880  0.00  0.00            
ATOM   1973 HG23 VAL X 126      68.820  55.660 100.030  0.00  0.00            
ATOM   1974  C   VAL X 126      72.210  55.350 102.260  0.00  0.00            
ATOM   1975  O   VAL X 126      72.190  54.230 102.790  0.00  0.00            
ATOM   1976  N   ILE X 127      73.240  55.730 101.510  0.00  0.00            
ATOM   1977  H   ILE X 127      73.210  56.670 101.160  0.00  0.00            
ATOM   1978  CA  ILE X 127      74.420  54.890 101.390  0.00  0.00            
ATOM   1979  HA  ILE X 127      74.040  53.860 101.360  0.00  0.00            
ATOM   1980  CB  ILE X 127      74.980  55.080  99.990  0.00  0.00            
ATOM   1981  HB  ILE X 127      74.230  55.000  99.210  0.00  0.00            
ATOM   1982  CG2 ILE X 127      75.740  56.400  99.870  0.00  0.00            
ATOM   1983 HG21 ILE X 127      76.590  56.300 100.550  0.00  0.00            
ATOM   1984 HG22 ILE X 127      76.090  56.540  98.850  0.00  0.00            
ATOM   1985 HG23 ILE X 127      75.080  57.210 100.180  0.00  0.00            
ATOM   1986  CG1 ILE X 127      76.030  53.990  99.800  0.00  0.00            
ATOM   1987 HG11 ILE X 127      75.630  53.000 100.030  0.00  0.00            
ATOM   1988 HG12 ILE X 127      76.920  54.170 100.410  0.00  0.00            
ATOM   1989  CD  ILE X 127      76.580  53.860  98.390  0.00  0.00            
ATOM   1990  HD1 ILE X 127      77.250  53.000  98.300  0.00  0.00            
ATOM   1991  HD2 ILE X 127      75.800  53.760  97.640  0.00  0.00            
ATOM   1992  HD3 ILE X 127      77.050  54.800  98.110  0.00  0.00            
ATOM   1993  C   ILE X 127      75.420  55.030 102.530  0.00  0.00            
ATOM   1994  O   ILE X 127      75.560  56.140 103.030  0.00  0.00            
ATOM   1995  N   GLY X 128      76.030  53.970 103.070  0.00  0.00            
ATOM   1996  H   GLY X 128      75.770  53.090 102.660  0.00  0.00            
ATOM   1997  CA  GLY X 128      77.060  54.100 104.090  0.00  0.00            
ATOM   1998  HA1 GLY X 128      77.700  54.910 103.750  0.00  0.00            
ATOM   1999  HA2 GLY X 128      77.610  53.170 104.150  0.00  0.00            
ATOM   2000  C   GLY X 128      76.570  54.290 105.520  0.00  0.00            
ATOM   2001  O   GLY X 128      75.480  53.850 105.870  0.00  0.00            
ATOM   2002  N   GLY X 129      77.490  54.800 106.350  0.00  0.00            
ATOM   2003  H   GLY X 129      78.400  55.000 105.960  0.00  0.00            
ATOM   2004  CA  GLY X 129      77.190  55.190 107.710  0.00  0.00            
ATOM   2005  HA1 GLY X 129      76.810  54.320 108.250  0.00  0.00            
ATOM   2006  HA2 GLY X 129      76.430  55.970 107.730  0.00  0.00            
ATOM   2007  C   GLY X 129      78.270  55.630 108.690  0.00  0.00            
ATOM   2008  O   GLY X 129      78.120  56.370 109.660  0.00  0.00            
ATOM   2009  N   ASP X 130      79.510  55.270 108.370  0.00  0.00            
ATOM   2010  H   ASP X 130      79.610  54.630 107.600  0.00  0.00            
ATOM   2011  CA  ASP X 130      80.710  55.580 109.120  0.00  0.00            
ATOM   2012  HA  ASP X 130      80.520  56.480 109.710  0.00  0.00            
ATOM   2013  CB  ASP X 130      80.930  54.450 110.120  0.00  0.00            
ATOM   2014  HB1 ASP X 130      81.010  53.520 109.570  0.00  0.00            
ATOM   2015  HB2 ASP X 130      80.090  54.460 110.820  0.00  0.00            
ATOM   2016  CG  ASP X 130      82.130  54.480 111.070  0.00  0.00            
ATOM   2017  OD1 ASP X 130      82.980  53.560 111.090  0.00  0.00            
ATOM   2018  OD2 ASP X 130      82.130  55.390 111.920  0.00  0.00            
ATOM   2019  C   ASP X 130      81.940  55.860 108.260  0.00  0.00            
ATOM   2020  O   ASP X 130      82.940  55.160 108.300  0.00  0.00            
ATOM   2021  N   ASP X 131      81.840  56.770 107.280  0.00  0.00            
ATOM   2022  H   ASP X 131      80.950  57.250 107.280  0.00  0.00            
ATOM   2023  CA  ASP X 131      82.530  56.900 106.020  0.00  0.00            
ATOM   2024  HA  ASP X 131      83.540  56.700 106.370  0.00  0.00            
ATOM   2025  CB  ASP X 131      82.220  55.830 104.970  0.00  0.00            
ATOM   2026  HB1 ASP X 131      82.370  54.870 105.460  0.00  0.00            
ATOM   2027  HB2 ASP X 131      82.860  55.910 104.100  0.00  0.00            
ATOM   2028  CG  ASP X 131      80.760  55.770 104.550  0.00  0.00            
ATOM   2029  OD1 ASP X 131      80.290  56.850 104.150  0.00  0.00            
ATOM   2030  OD2 ASP X 131      79.990  54.810 104.790  0.00  0.00            
ATOM   2031  C   ASP X 131      82.490  58.360 105.590  0.00  0.00            
ATOM   2032  O   ASP X 131      81.460  59.010 105.720  0.00  0.00            
ATOM   2033  N   ALA X 132      83.690  58.840 105.260  0.00  0.00            
ATOM   2034  H   ALA X 132      84.470  58.220 105.100  0.00  0.00            
ATOM   2035  CA  ALA X 132      83.920  60.230 104.920  0.00  0.00            
ATOM   2036  HA  ALA X 132      83.370  60.890 105.600  0.00  0.00            
ATOM   2037  CB  ALA X 132      85.410  60.420 105.170  0.00  0.00            
ATOM   2038  HB1 ALA X 132      86.000  59.620 104.730  0.00  0.00            
ATOM   2039  HB2 ALA X 132      85.660  61.460 104.930  0.00  0.00            
ATOM   2040  HB3 ALA X 132      85.530  60.400 106.260  0.00  0.00            
ATOM   2041  C   ALA X 132      83.550  60.610 103.500  0.00  0.00            
ATOM   2042  O   ALA X 132      83.570  59.870 102.520  0.00  0.00            
ATOM   2043  N   ARG X 133      83.070  61.850 103.330  0.00  0.00            
ATOM   2044  H   ARG X 133      83.130  62.430 104.150  0.00  0.00            
ATOM   2045  CA  ARG X 133      82.660  62.430 102.070  0.00  0.00            
ATOM   2046  HA  ARG X 133      83.200  61.920 101.280  0.00  0.00            
ATOM   2047  CB  ARG X 133      81.140  62.530 101.970  0.00  0.00            
ATOM   2048  HB1 ARG X 133      80.840  62.790 100.960  0.00  0.00            
ATOM   2049  HB2 ARG X 133      80.870  63.300 102.690  0.00  0.00            
ATOM   2050  CG  ARG X 133      80.470  61.180 102.170  0.00  0.00            
ATOM   2051  HG1 ARG X 133      81.120  60.320 102.030  0.00  0.00            
ATOM   2052  HG2 ARG X 133      79.700  61.100 101.410  0.00  0.00            
ATOM   2053  CD  ARG X 133      79.900  61.000 103.580  0.00  0.00            
ATOM   2054  HD1 ARG X 133      79.140  61.740 103.850  0.00  0.00            
ATOM   2055  HD2 ARG X 133      80.670  61.130 104.340  0.00  0.00            
ATOM   2056  NE  ARG X 133      79.310  59.680 103.800  0.00  0.00            
ATOM   2057  HE  ARG X 133      79.950  58.930 104.020  0.00  0.00            
ATOM   2058  CZ  ARG X 133      78.060  59.300 103.520  0.00  0.00            
ATOM   2059  NH1 ARG X 133      77.060  60.140 103.230  0.00  0.00            
ATOM   2060 HH11 ARG X 133      77.280  61.100 103.030  0.00  0.00            
ATOM   2061 HH12 ARG X 133      76.080  59.880 103.190  0.00  0.00            
ATOM   2062  NH2 ARG X 133      77.780  57.990 103.450  0.00  0.00            
ATOM   2063 HH21 ARG X 133      78.580  57.390 103.630  0.00  0.00            
ATOM   2064 HH22 ARG X 133      76.840  57.620 103.400  0.00  0.00            
ATOM   2065  C   ARG X 133      83.340  63.800 102.040  0.00  0.00            
ATOM   2066  O   ARG X 133      84.030  64.240 102.950  0.00  0.00            
ATOM   2067  N   TYR X 134      83.200  64.480 100.900  0.00  0.00            
ATOM   2068  H   TYR X 134      82.850  63.980 100.100  0.00  0.00            
ATOM   2069  CA  TYR X 134      83.950  65.660 100.540  0.00  0.00            
ATOM   2070  HA  TYR X 134      84.130  66.130 101.510  0.00  0.00            
ATOM   2071  CB  TYR X 134      85.270  65.180  99.940  0.00  0.00            
ATOM   2072  HB1 TYR X 134      85.090  64.470  99.130  0.00  0.00            
ATOM   2073  HB2 TYR X 134      85.840  64.710 100.740  0.00  0.00            
ATOM   2074  CG  TYR X 134      86.210  66.220  99.360  0.00  0.00            
ATOM   2075  CD1 TYR X 134      86.800  67.130 100.240  0.00  0.00            
ATOM   2076  HD1 TYR X 134      86.490  67.170 101.270  0.00  0.00            
ATOM   2077  CE1 TYR X 134      87.880  67.890  99.780  0.00  0.00            
ATOM   2078  HE1 TYR X 134      88.370  68.510 100.510  0.00  0.00            
ATOM   2079  CZ  TYR X 134      88.250  67.830  98.420  0.00  0.00            
ATOM   2080  OH  TYR X 134      89.330  68.510  97.950  0.00  0.00            
ATOM   2081  HH  TYR X 134      89.630  68.180  97.100  0.00  0.00            
ATOM   2082  CE2 TYR X 134      87.640  66.910  97.540  0.00  0.00            
ATOM   2083  HE2 TYR X 134      87.860  66.970  96.490  0.00  0.00            
ATOM   2084  CD2 TYR X 134      86.600  66.100  98.020  0.00  0.00            
ATOM   2085  HD2 TYR X 134      86.270  65.320  97.360  0.00  0.00            
ATOM   2086  C   TYR X 134      83.210  66.610  99.610  0.00  0.00            
ATOM   2087  O   TYR X 134      82.880  67.730  99.990  0.00  0.00            
ATOM   2088  N   SER X 135      83.000  66.190  98.360  0.00  0.00            
ATOM   2089  H   SER X 135      83.280  65.280  98.000  0.00  0.00            
ATOM   2090  CA  SER X 135      82.430  67.010  97.310  0.00  0.00            
ATOM   2091  HA  SER X 135      81.860  67.830  97.750  0.00  0.00            
ATOM   2092  CB  SER X 135      83.630  67.660  96.620  0.00  0.00            
ATOM   2093  HB1 SER X 135      84.220  68.070  97.450  0.00  0.00            
ATOM   2094  HB2 SER X 135      83.300  68.380  95.860  0.00  0.00            
ATOM   2095  OG  SER X 135      84.410  66.750  95.880  0.00  0.00            
ATOM   2096  HG  SER X 135      85.120  67.260  95.510  0.00  0.00            
ATOM   2097  C   SER X 135      81.650  66.340  96.190  0.00  0.00            
ATOM   2098  O   SER X 135      81.690  65.140  95.930  0.00  0.00            
ATOM   2099  N   ARG X 136      80.890  67.170  95.480  0.00  0.00            
ATOM   2100  H   ARG X 136      80.830  68.080  95.910  0.00  0.00            
ATOM   2101  CA  ARG X 136      80.480  66.790  94.140  0.00  0.00            
ATOM   2102  HA  ARG X 136      79.940  65.840  94.130  0.00  0.00            
ATOM   2103  CB  ARG X 136      79.600  67.940  93.650  0.00  0.00            
ATOM   2104  HB1 ARG X 136      80.270  68.720  93.290  0.00  0.00            
ATOM   2105  HB2 ARG X 136      79.080  68.400  94.490  0.00  0.00            
ATOM   2106  CG  ARG X 136      78.490  67.740  92.620  0.00  0.00            
ATOM   2107  HG1 ARG X 136      78.040  68.720  92.480  0.00  0.00            
ATOM   2108  HG2 ARG X 136      77.750  67.050  93.020  0.00  0.00            
ATOM   2109  CD  ARG X 136      78.990  67.240  91.270  0.00  0.00            
ATOM   2110  HD1 ARG X 136      79.500  66.300  91.480  0.00  0.00            
ATOM   2111  HD2 ARG X 136      79.640  67.970  90.810  0.00  0.00            
ATOM   2112  NE  ARG X 136      77.880  67.030  90.340  0.00  0.00            
ATOM   2113  HE  ARG X 136      77.090  67.660  90.420  0.00  0.00            
ATOM   2114  CZ  ARG X 136      77.760  66.170  89.320  0.00  0.00            
ATOM   2115  NH1 ARG X 136      78.700  65.220  89.210  0.00  0.00            
ATOM   2116 HH11 ARG X 136      79.620  65.330  89.610  0.00  0.00            
ATOM   2117 HH12 ARG X 136      78.650  64.520  88.480  0.00  0.00            
ATOM   2118  NH2 ARG X 136      76.690  66.140  88.510  0.00  0.00            
ATOM   2119 HH21 ARG X 136      75.970  66.840  88.640  0.00  0.00            
ATOM   2120 HH22 ARG X 136      76.690  65.500  87.730  0.00  0.00            
ATOM   2121  C   ARG X 136      81.720  66.470  93.320  0.00  0.00            
ATOM   2122  O   ARG X 136      82.570  67.310  93.030  0.00  0.00            
ATOM   2123  N   VAL X 137      81.720  65.260  92.750  0.00  0.00            
ATOM   2124  H   VAL X 137      81.050  64.540  92.980  0.00  0.00            
ATOM   2125  CA  VAL X 137      82.700  64.770  91.800  0.00  0.00            
ATOM   2126  HA  VAL X 137      83.670  65.180  92.060  0.00  0.00            
ATOM   2127  CB  VAL X 137      82.870  63.250  91.760  0.00  0.00            
ATOM   2128  HB  VAL X 137      82.040  62.600  91.470  0.00  0.00            
ATOM   2129  CG1 VAL X 137      83.990  62.900  90.790  0.00  0.00            
ATOM   2130 HG11 VAL X 137      84.760  63.670  90.800  0.00  0.00            
ATOM   2131 HG12 VAL X 137      84.460  61.960  91.080  0.00  0.00            
ATOM   2132 HG13 VAL X 137      83.590  63.000  89.780  0.00  0.00            
ATOM   2133  CG2 VAL X 137      83.140  62.680  93.150  0.00  0.00            
ATOM   2134 HG21 VAL X 137      83.390  61.630  93.050  0.00  0.00            
ATOM   2135 HG22 VAL X 137      83.980  63.250  93.570  0.00  0.00            
ATOM   2136 HG23 VAL X 137      82.290  62.840  93.810  0.00  0.00            
ATOM   2137  C   VAL X 137      82.380  65.340  90.430  0.00  0.00            
ATOM   2138  O   VAL X 137      81.240  65.590  90.040  0.00  0.00            
ATOM   2139  N   VAL X 138      83.410  65.640  89.630  0.00  0.00            
ATOM   2140  H   VAL X 138      84.350  65.680  90.000  0.00  0.00            
ATOM   2141  CA  VAL X 138      83.220  66.320  88.370  0.00  0.00            
ATOM   2142  HA  VAL X 138      82.260  65.940  88.030  0.00  0.00            
ATOM   2143  CB  VAL X 138      83.080  67.820  88.590  0.00  0.00            
ATOM   2144  HB  VAL X 138      83.270  68.350  87.660  0.00  0.00            
ATOM   2145  CG1 VAL X 138      81.690  68.360  88.930  0.00  0.00            
ATOM   2146 HG11 VAL X 138      81.570  69.440  88.950  0.00  0.00            
ATOM   2147 HG12 VAL X 138      80.940  67.810  88.350  0.00  0.00            
ATOM   2148 HG13 VAL X 138      81.600  68.190  90.000  0.00  0.00            
ATOM   2149  CG2 VAL X 138      84.170  68.270  89.570  0.00  0.00            
ATOM   2150 HG21 VAL X 138      84.210  69.360  89.530  0.00  0.00            
ATOM   2151 HG22 VAL X 138      84.060  67.880  90.580  0.00  0.00            
ATOM   2152 HG23 VAL X 138      85.130  67.830  89.280  0.00  0.00            
ATOM   2153  C   VAL X 138      84.300  65.950  87.370  0.00  0.00            
ATOM   2154  O   VAL X 138      85.520  66.030  87.510  0.00  0.00            
ATOM   2155  N   PHE X 139      83.810  65.530  86.200  0.00  0.00            
ATOM   2156  H   PHE X 139      82.870  65.190  86.350  0.00  0.00            
ATOM   2157  CA  PHE X 139      84.500  65.150  84.980  0.00  0.00            
ATOM   2158  HA  PHE X 139      85.240  65.930  84.830  0.00  0.00            
ATOM   2159  CB  PHE X 139      84.930  63.700  85.200  0.00  0.00            
ATOM   2160  HB1 PHE X 139      85.660  63.660  86.000  0.00  0.00            
ATOM   2161  HB2 PHE X 139      85.480  63.390  84.310  0.00  0.00            
ATOM   2162  CG  PHE X 139      83.850  62.730  85.610  0.00  0.00            
ATOM   2163  CD1 PHE X 139      83.570  62.490  86.960  0.00  0.00            
ATOM   2164  HD1 PHE X 139      84.070  63.130  87.670  0.00  0.00            
ATOM   2165  CE1 PHE X 139      82.580  61.580  87.340  0.00  0.00            
ATOM   2166  HE1 PHE X 139      82.370  61.340  88.370  0.00  0.00            
ATOM   2167  CZ  PHE X 139      81.810  60.970  86.340  0.00  0.00            
ATOM   2168  HZ  PHE X 139      81.120  60.200  86.660  0.00  0.00            
ATOM   2169  CE2 PHE X 139      82.090  61.150  84.980  0.00  0.00            
ATOM   2170  HE2 PHE X 139      81.470  60.650  84.250  0.00  0.00            
ATOM   2171  CD2 PHE X 139      83.030  62.130  84.640  0.00  0.00            
ATOM   2172  HD2 PHE X 139      83.230  62.340  83.600  0.00  0.00            
ATOM   2173  C   PHE X 139      83.660  65.320  83.720  0.00  0.00            
ATOM   2174  O   PHE X 139      82.500  64.940  83.650  0.00  0.00            
ATOM   2175  N   ASN X 140      84.260  65.790  82.620  0.00  0.00            
ATOM   2176  H   ASN X 140      85.260  65.860  82.750  0.00  0.00            
ATOM   2177  CA  ASN X 140      83.690  65.970  81.300  0.00  0.00            
ATOM   2178  HA  ASN X 140      82.660  66.320  81.330  0.00  0.00            
ATOM   2179  CB  ASN X 140      84.450  67.100  80.630  0.00  0.00            
ATOM   2180  HB1 ASN X 140      84.250  67.070  79.560  0.00  0.00            
ATOM   2181  HB2 ASN X 140      85.530  66.960  80.700  0.00  0.00            
ATOM   2182  CG  ASN X 140      84.190  68.540  81.060  0.00  0.00            
ATOM   2183  OD1 ASN X 140      84.930  69.130  81.850  0.00  0.00            
ATOM   2184  ND2 ASN X 140      83.040  69.120  80.730  0.00  0.00            
ATOM   2185 HD21 ASN X 140      82.380  68.640  80.130  0.00  0.00            
ATOM   2186 HD22 ASN X 140      83.040  70.110  80.940  0.00  0.00            
ATOM   2187  C   ASN X 140      83.660  64.690  80.470  0.00  0.00            
ATOM   2188  O   ASN X 140      82.730  64.440  79.710  0.00  0.00            
ATOM   2189  N   GLU X 141      84.690  63.880  80.760  0.00  0.00            
ATOM   2190  H   GLU X 141      85.350  64.120  81.480  0.00  0.00            
ATOM   2191  CA  GLU X 141      85.090  62.700  80.030  0.00  0.00            
ATOM   2192  HA  GLU X 141      84.250  62.150  79.600  0.00  0.00            
ATOM   2193  CB  GLU X 141      86.090  62.990  78.920  0.00  0.00            
ATOM   2194  HB1 GLU X 141      85.400  63.540  78.280  0.00  0.00            
ATOM   2195  HB2 GLU X 141      86.440  62.120  78.370  0.00  0.00            
ATOM   2196  CG  GLU X 141      87.330  63.830  79.250  0.00  0.00            
ATOM   2197  HG1 GLU X 141      87.970  63.280  79.950  0.00  0.00            
ATOM   2198  HG2 GLU X 141      87.020  64.680  79.860  0.00  0.00            
ATOM   2199  CD  GLU X 141      88.050  64.550  78.130  0.00  0.00            
ATOM   2200  OE1 GLU X 141      87.450  65.500  77.580  0.00  0.00            
ATOM   2201  OE2 GLU X 141      89.250  64.340  77.840  0.00  0.00            
ATOM   2202  C   GLU X 141      85.690  61.810  81.110  0.00  0.00            
ATOM   2203  O   GLU X 141      86.100  62.250  82.180  0.00  0.00            
ATOM   2204  N   ILE X 142      85.720  60.510  80.810  0.00  0.00            
ATOM   2205  H   ILE X 142      85.430  60.200  79.890  0.00  0.00            
ATOM   2206  CA  ILE X 142      86.370  59.440  81.540  0.00  0.00            
ATOM   2207  HA  ILE X 142      86.650  59.830  82.520  0.00  0.00            
ATOM   2208  CB  ILE X 142      85.400  58.280  81.780  0.00  0.00            
ATOM   2209  HB  ILE X 142      85.390  57.630  80.910  0.00  0.00            
ATOM   2210  CG2 ILE X 142      85.860  57.470  83.000  0.00  0.00            
ATOM   2211 HG21 ILE X 142      85.800  58.020  83.940  0.00  0.00            
ATOM   2212 HG22 ILE X 142      85.140  56.660  83.130  0.00  0.00            
ATOM   2213 HG23 ILE X 142      86.870  57.170  82.740  0.00  0.00            
ATOM   2214  CG1 ILE X 142      83.950  58.740  81.900  0.00  0.00            
ATOM   2215 HG11 ILE X 142      83.570  59.220  81.000  0.00  0.00            
ATOM   2216 HG12 ILE X 142      83.700  59.480  82.650  0.00  0.00            
ATOM   2217  CD  ILE X 142      82.950  57.600  82.090  0.00  0.00            
ATOM   2218  HD1 ILE X 142      81.980  58.090  82.010  0.00  0.00            
ATOM   2219  HD2 ILE X 142      83.110  56.800  81.370  0.00  0.00            
ATOM   2220  HD3 ILE X 142      83.020  57.010  83.010  0.00  0.00            
ATOM   2221  C   ILE X 142      87.660  59.020  80.850  0.00  0.00            
ATOM   2222  O   ILE X 142      87.650  58.010  80.160  0.00  0.00            
ATOM   2223  N   THR X 143      88.720  59.830  80.980  0.00  0.00            
ATOM   2224  H   THR X 143      88.700  60.600  81.630  0.00  0.00            
ATOM   2225  CA  THR X 143      89.990  59.510  80.360  0.00  0.00            
ATOM   2226  HA  THR X 143      89.880  58.500  79.980  0.00  0.00            
ATOM   2227  CB  THR X 143      90.270  60.440  79.180  0.00  0.00            
ATOM   2228  HB  THR X 143      91.330  60.350  78.920  0.00  0.00            
ATOM   2229  CG2 THR X 143      89.430  60.250  77.930  0.00  0.00            
ATOM   2230 HG21 THR X 143      88.520  60.860  77.930  0.00  0.00            
ATOM   2231 HG22 THR X 143      90.040  60.680  77.130  0.00  0.00            
ATOM   2232 HG23 THR X 143      89.250  59.210  77.640  0.00  0.00            
ATOM   2233  OG1 THR X 143      90.100  61.760  79.650  0.00  0.00            
ATOM   2234  HG1 THR X 143      89.800  62.190  78.850  0.00  0.00            
ATOM   2235  C   THR X 143      90.990  59.610  81.510  0.00  0.00            
ATOM   2236  O   THR X 143      90.760  60.170  82.580  0.00  0.00            
ATOM   2237  N   LYS X 144      92.220  59.210  81.190  0.00  0.00            
ATOM   2238  H   LYS X 144      92.450  59.040  80.220  0.00  0.00            
ATOM   2239  CA  LYS X 144      93.320  59.120  82.130  0.00  0.00            
ATOM   2240  HA  LYS X 144      93.040  58.490  82.970  0.00  0.00            
ATOM   2241  CB  LYS X 144      94.540  58.520  81.440  0.00  0.00            
ATOM   2242  HB1 LYS X 144      94.790  59.240  80.670  0.00  0.00            
ATOM   2243  HB2 LYS X 144      94.150  57.630  80.940  0.00  0.00            
ATOM   2244  CG  LYS X 144      95.800  58.250  82.250  0.00  0.00            
ATOM   2245  HG1 LYS X 144      95.540  57.550  83.040  0.00  0.00            
ATOM   2246  HG2 LYS X 144      96.250  59.200  82.550  0.00  0.00            
ATOM   2247  CD  LYS X 144      96.800  57.590  81.300  0.00  0.00            
ATOM   2248  HD1 LYS X 144      96.960  58.200  80.420  0.00  0.00            
ATOM   2249  HD2 LYS X 144      96.320  56.680  80.930  0.00  0.00            
ATOM   2250  CE  LYS X 144      98.140  57.230  81.930  0.00  0.00            
ATOM   2251  HE1 LYS X 144      98.090  56.440  82.680  0.00  0.00            
ATOM   2252  HE2 LYS X 144      98.680  58.060  82.390  0.00  0.00            
ATOM   2253  NZ  LYS X 144      98.960  56.680  80.840  0.00  0.00            
ATOM   2254  HZ1 LYS X 144      99.850  56.420  81.250  0.00  0.00            
ATOM   2255  HZ2 LYS X 144      98.580  55.830  80.470  0.00  0.00            
ATOM   2256  HZ3 LYS X 144      99.030  57.350  80.090  0.00  0.00            
ATOM   2257  C   LYS X 144      93.590  60.480  82.760  0.00  0.00            
ATOM   2258  O   LYS X 144      93.690  60.630  83.970  0.00  0.00            
ATOM   2259  N   ASN X 145      93.690  61.520  81.920  0.00  0.00            
ATOM   2260  H   ASN X 145      93.440  61.340  80.960  0.00  0.00            
ATOM   2261  CA  ASN X 145      93.910  62.890  82.340  0.00  0.00            
ATOM   2262  HA  ASN X 145      94.850  62.900  82.890  0.00  0.00            
ATOM   2263  CB  ASN X 145      94.180  63.730  81.100  0.00  0.00            
ATOM   2264  HB1 ASN X 145      93.250  63.800  80.540  0.00  0.00            
ATOM   2265  HB2 ASN X 145      94.900  63.230  80.450  0.00  0.00            
ATOM   2266  CG  ASN X 145      94.680  65.130  81.420  0.00  0.00            
ATOM   2267  OD1 ASN X 145      95.310  65.410  82.440  0.00  0.00            
ATOM   2268  ND2 ASN X 145      94.530  66.100  80.510  0.00  0.00            
ATOM   2269 HD21 ASN X 145      94.110  65.840  79.630  0.00  0.00            
ATOM   2270 HD22 ASN X 145      94.970  67.000  80.700  0.00  0.00            
ATOM   2271  C   ASN X 145      92.810  63.520  83.200  0.00  0.00            
ATOM   2272  O   ASN X 145      93.020  64.500  83.910  0.00  0.00            
ATOM   2273  N   ALA X 146      91.580  63.030  83.050  0.00  0.00            
ATOM   2274  H   ALA X 146      91.330  62.250  82.470  0.00  0.00            
ATOM   2275  CA  ALA X 146      90.440  63.530  83.800  0.00  0.00            
ATOM   2276  HA  ALA X 146      90.370  64.600  83.980  0.00  0.00            
ATOM   2277  CB  ALA X 146      89.160  63.250  83.010  0.00  0.00            
ATOM   2278  HB1 ALA X 146      89.140  63.820  82.080  0.00  0.00            
ATOM   2279  HB2 ALA X 146      89.120  62.200  82.740  0.00  0.00            
ATOM   2280  HB3 ALA X 146      88.460  63.550  83.790  0.00  0.00            
ATOM   2281  C   ALA X 146      90.380  62.860  85.160  0.00  0.00            
ATOM   2282  O   ALA X 146      90.160  63.510  86.180  0.00  0.00            
ATOM   2283  N   ILE X 147      90.700  61.560  85.230  0.00  0.00            
ATOM   2284  H   ILE X 147      90.870  61.030  84.390  0.00  0.00            
ATOM   2285  CA  ILE X 147      90.490  60.800  86.450  0.00  0.00            
ATOM   2286  HA  ILE X 147      89.630  61.220  86.980  0.00  0.00            
ATOM   2287  CB  ILE X 147      90.040  59.370  86.160  0.00  0.00            
ATOM   2288  HB  ILE X 147      90.910  58.990  85.630  0.00  0.00            
ATOM   2289  CG2 ILE X 147      89.860  58.430  87.350  0.00  0.00            
ATOM   2290 HG21 ILE X 147      89.320  57.520  87.090  0.00  0.00            
ATOM   2291 HG22 ILE X 147      90.830  58.180  87.780  0.00  0.00            
ATOM   2292 HG23 ILE X 147      89.390  59.040  88.120  0.00  0.00            
ATOM   2293  CG1 ILE X 147      88.830  59.160  85.260  0.00  0.00            
ATOM   2294 HG11 ILE X 147      88.500  58.120  85.310  0.00  0.00            
ATOM   2295 HG12 ILE X 147      89.110  59.340  84.220  0.00  0.00            
ATOM   2296  CD  ILE X 147      87.600  60.030  85.530  0.00  0.00            
ATOM   2297  HD1 ILE X 147      87.270  59.910  86.560  0.00  0.00            
ATOM   2298  HD2 ILE X 147      87.750  61.090  85.360  0.00  0.00            
ATOM   2299  HD3 ILE X 147      86.810  59.660  84.870  0.00  0.00            
ATOM   2300  C   ILE X 147      91.610  61.010  87.450  0.00  0.00            
ATOM   2301  O   ILE X 147      91.400  60.650  88.600  0.00  0.00            
ATOM   2302  N   ARG X 148      92.650  61.750  87.060  0.00  0.00            
ATOM   2303  H   ARG X 148      92.790  61.980  86.090  0.00  0.00            
ATOM   2304  CA  ARG X 148      93.700  62.240  87.930  0.00  0.00            
ATOM   2305  HA  ARG X 148      93.600  61.610  88.810  0.00  0.00            
ATOM   2306  CB  ARG X 148      95.090  62.170  87.290  0.00  0.00            
ATOM   2307  HB1 ARG X 148      95.250  61.160  86.920  0.00  0.00            
ATOM   2308  HB2 ARG X 148      95.800  62.360  88.100  0.00  0.00            
ATOM   2309  CG  ARG X 148      95.350  63.020  86.050  0.00  0.00            
ATOM   2310  HG1 ARG X 148      94.660  63.870  86.020  0.00  0.00            
ATOM   2311  HG2 ARG X 148      95.310  62.410  85.150  0.00  0.00            
ATOM   2312  CD  ARG X 148      96.730  63.660  86.030  0.00  0.00            
ATOM   2313  HD1 ARG X 148      97.440  62.860  86.230  0.00  0.00            
ATOM   2314  HD2 ARG X 148      96.770  64.330  86.900  0.00  0.00            
ATOM   2315  NE  ARG X 148      96.960  64.440  84.820  0.00  0.00            
ATOM   2316  HE  ARG X 148      96.180  64.740  84.250  0.00  0.00            
ATOM   2317  CZ  ARG X 148      98.140  64.890  84.390  0.00  0.00            
ATOM   2318  NH1 ARG X 148      99.290  64.340  84.800  0.00  0.00            
ATOM   2319 HH11 ARG X 148      99.270  63.470  85.320  0.00  0.00            
ATOM   2320 HH12 ARG X 148     100.150  64.710  84.420  0.00  0.00            
ATOM   2321  NH2 ARG X 148      98.170  65.910  83.510  0.00  0.00            
ATOM   2322 HH21 ARG X 148      97.300  66.030  83.020  0.00  0.00            
ATOM   2323 HH22 ARG X 148      99.050  66.290  83.210  0.00  0.00            
ATOM   2324  C   ARG X 148      93.390  63.640  88.440  0.00  0.00            
ATOM   2325  O   ARG X 148      94.350  64.380  88.650  0.00  0.00            
ATOM   2326  N   GLN X 149      92.120  64.060  88.470  0.00  0.00            
ATOM   2327  H   GLN X 149      91.430  63.370  88.200  0.00  0.00            
ATOM   2328  CA  GLN X 149      91.640  65.370  88.840  0.00  0.00            
ATOM   2329  HA  GLN X 149      92.250  65.790  89.640  0.00  0.00            
ATOM   2330  CB  GLN X 149      91.710  66.300  87.630  0.00  0.00            
ATOM   2331  HB1 GLN X 149      91.160  67.200  87.870  0.00  0.00            
ATOM   2332  HB2 GLN X 149      91.130  65.820  86.840  0.00  0.00            
ATOM   2333  CG  GLN X 149      93.080  66.690  87.080  0.00  0.00            
ATOM   2334  HG1 GLN X 149      93.670  65.890  86.630  0.00  0.00            
ATOM   2335  HG2 GLN X 149      93.630  67.280  87.810  0.00  0.00            
ATOM   2336  CD  GLN X 149      92.840  67.730  85.990  0.00  0.00            
ATOM   2337  OE1 GLN X 149      92.870  68.930  86.270  0.00  0.00            
ATOM   2338  NE2 GLN X 149      92.480  67.360  84.760  0.00  0.00            
ATOM   2339 HE21 GLN X 149      92.600  66.420  84.410  0.00  0.00            
ATOM   2340 HE22 GLN X 149      92.450  68.070  84.040  0.00  0.00            
ATOM   2341  C   GLN X 149      90.240  65.330  89.450  0.00  0.00            
ATOM   2342  O   GLN X 149      90.030  66.040  90.430  0.00  0.00            
ATOM   2343  N   ALA X 150      89.280  64.510  89.010  0.00  0.00            
ATOM   2344  H   ALA X 150      89.480  64.050  88.140  0.00  0.00            
ATOM   2345  CA  ALA X 150      87.900  64.440  89.430  0.00  0.00            
ATOM   2346  HA  ALA X 150      87.480  65.430  89.230  0.00  0.00            
ATOM   2347  CB  ALA X 150      87.290  63.290  88.630  0.00  0.00            
ATOM   2348  HB1 ALA X 150      87.310  62.320  89.130  0.00  0.00            
ATOM   2349  HB2 ALA X 150      86.370  63.630  88.160  0.00  0.00            
ATOM   2350  HB3 ALA X 150      87.770  63.130  87.670  0.00  0.00            
ATOM   2351  C   ALA X 150      87.740  64.330  90.940  0.00  0.00            
ATOM   2352  O   ALA X 150      87.210  65.240  91.570  0.00  0.00            
ATOM   2353  N   PHE X 151      88.360  63.280  91.480  0.00  0.00            
ATOM   2354  H   PHE X 151      88.880  62.690  90.850  0.00  0.00            
ATOM   2355  CA  PHE X 151      88.330  63.000  92.900  0.00  0.00            
ATOM   2356  HA  PHE X 151      87.340  63.090  93.350  0.00  0.00            
ATOM   2357  CB  PHE X 151      88.820  61.570  93.130  0.00  0.00            
ATOM   2358  HB1 PHE X 151      88.610  61.430  94.200  0.00  0.00            
ATOM   2359  HB2 PHE X 151      89.880  61.590  92.880  0.00  0.00            
ATOM   2360  CG  PHE X 151      88.180  60.440  92.350  0.00  0.00            
ATOM   2361  CD1 PHE X 151      88.850  59.480  91.590  0.00  0.00            
ATOM   2362  HD1 PHE X 151      89.930  59.460  91.580  0.00  0.00            
ATOM   2363  CE1 PHE X 151      88.190  58.440  90.920  0.00  0.00            
ATOM   2364  HE1 PHE X 151      88.680  57.570  90.510  0.00  0.00            
ATOM   2365  CZ  PHE X 151      86.810  58.510  90.740  0.00  0.00            
ATOM   2366  HZ  PHE X 151      86.200  57.680  90.380  0.00  0.00            
ATOM   2367  CE2 PHE X 151      86.150  59.550  91.400  0.00  0.00            
ATOM   2368  HE2 PHE X 151      85.070  59.620  91.330  0.00  0.00            
ATOM   2369  CD2 PHE X 151      86.800  60.510  92.190  0.00  0.00            
ATOM   2370  HD2 PHE X 151      86.190  61.260  92.670  0.00  0.00            
ATOM   2371  C   PHE X 151      89.170  63.950  93.740  0.00  0.00            
ATOM   2372  O   PHE X 151      89.090  63.750  94.950  0.00  0.00            
ATOM   2373  N   ASN X 152      89.860  64.930  93.140  0.00  0.00            
ATOM   2374  H   ASN X 152      89.740  65.050  92.150  0.00  0.00            
ATOM   2375  CA  ASN X 152      90.630  65.900  93.890  0.00  0.00            
ATOM   2376  HA  ASN X 152      90.950  65.500  94.850  0.00  0.00            
ATOM   2377  CB  ASN X 152      91.890  66.150  93.060  0.00  0.00            
ATOM   2378  HB1 ASN X 152      92.500  66.800  93.690  0.00  0.00            
ATOM   2379  HB2 ASN X 152      91.700  66.600  92.080  0.00  0.00            
ATOM   2380  CG  ASN X 152      92.710  64.890  92.850  0.00  0.00            
ATOM   2381  OD1 ASN X 152      92.500  63.840  93.470  0.00  0.00            
ATOM   2382  ND2 ASN X 152      93.710  64.970  91.980  0.00  0.00            
ATOM   2383 HD21 ASN X 152      93.880  65.830  91.470  0.00  0.00            
ATOM   2384 HD22 ASN X 152      94.330  64.170  91.910  0.00  0.00            
ATOM   2385  C   ASN X 152      89.840  67.150  94.260  0.00  0.00            
ATOM   2386  O   ASN X 152      90.170  67.880  95.190  0.00  0.00            
ATOM   2387  N   LYS X 153      88.720  67.440  93.580  0.00  0.00            
ATOM   2388  H   LYS X 153      88.360  66.730  92.960  0.00  0.00            
ATOM   2389  CA  LYS X 153      88.180  68.780  93.490  0.00  0.00            
ATOM   2390  HA  LYS X 153      89.000  69.480  93.680  0.00  0.00            
ATOM   2391  CB  LYS X 153      87.630  69.120  92.110  0.00  0.00            
ATOM   2392  HB1 LYS X 153      87.150  70.100  92.110  0.00  0.00            
ATOM   2393  HB2 LYS X 153      86.900  68.350  91.850  0.00  0.00            
ATOM   2394  CG  LYS X 153      88.670  69.290  91.000  0.00  0.00            
ATOM   2395  HG1 LYS X 153      89.320  68.410  91.000  0.00  0.00            
ATOM   2396  HG2 LYS X 153      89.270  70.180  91.180  0.00  0.00            
ATOM   2397  CD  LYS X 153      88.060  69.370  89.600  0.00  0.00            
ATOM   2398  HD1 LYS X 153      87.450  70.280  89.530  0.00  0.00            
ATOM   2399  HD2 LYS X 153      87.420  68.510  89.410  0.00  0.00            
ATOM   2400  CE  LYS X 153      89.200  69.430  88.600  0.00  0.00            
ATOM   2401  HE1 LYS X 153      89.840  68.560  88.700  0.00  0.00            
ATOM   2402  HE2 LYS X 153      89.790  70.330  88.830  0.00  0.00            
ATOM   2403  NZ  LYS X 153      88.620  69.440  87.250  0.00  0.00            
ATOM   2404  HZ1 LYS X 153      89.270  69.860  86.600  0.00  0.00            
ATOM   2405  HZ2 LYS X 153      88.340  68.550  86.870  0.00  0.00            
ATOM   2406  HZ3 LYS X 153      87.820  70.050  87.210  0.00  0.00            
ATOM   2407  C   LYS X 153      87.060  69.080  94.480  0.00  0.00            
ATOM   2408  O   LYS X 153      86.130  68.280  94.540  0.00  0.00            
ATOM   2409  N   PRO X 154      87.080  70.090  95.360  0.00  0.00            
ATOM   2410  CD  PRO X 154      88.260  70.900  95.580  0.00  0.00            
ATOM   2411  HD1 PRO X 154      88.730  71.200  94.640  0.00  0.00            
ATOM   2412  HD2 PRO X 154      89.070  70.320  96.020  0.00  0.00            
ATOM   2413  CG  PRO X 154      87.850  72.060  96.470  0.00  0.00            
ATOM   2414  HG1 PRO X 154      87.440  72.870  95.860  0.00  0.00            
ATOM   2415  HG2 PRO X 154      88.600  72.340  97.210  0.00  0.00            
ATOM   2416  CB  PRO X 154      86.630  71.510  97.200  0.00  0.00            
ATOM   2417  HB1 PRO X 154      85.940  72.340  97.400  0.00  0.00            
ATOM   2418  HB2 PRO X 154      86.850  70.950  98.110  0.00  0.00            
ATOM   2419  CA  PRO X 154      86.000  70.540  96.210  0.00  0.00            
ATOM   2420  HA  PRO X 154      85.570  69.720  96.800  0.00  0.00            
ATOM   2421  C   PRO X 154      84.860  71.200  95.440  0.00  0.00            
ATOM   2422  O   PRO X 154      85.120  71.610  94.310  0.00  0.00            
ATOM   2423  N   GLY X 155      83.610  71.070  95.870  0.00  0.00            
ATOM   2424  H   GLY X 155      83.450  70.550  96.720  0.00  0.00            
ATOM   2425  CA  GLY X 155      82.380  71.690  95.400  0.00  0.00            
ATOM   2426  HA1 GLY X 155      82.250  71.570  94.330  0.00  0.00            
ATOM   2427  HA2 GLY X 155      82.340  72.740  95.680  0.00  0.00            
ATOM   2428  C   GLY X 155      81.190  71.000  96.050  0.00  0.00            
ATOM   2429  O   GLY X 155      81.130  69.790  96.280  0.00  0.00            
ATOM   2430  N   GLU X 156      80.180  71.800  96.420  0.00  0.00            
ATOM   2431  H   GLU X 156      80.340  72.800  96.410  0.00  0.00            
ATOM   2432  CA  GLU X 156      78.950  71.300  96.990  0.00  0.00            
ATOM   2433  HA  GLU X 156      79.150  70.420  97.600  0.00  0.00            
ATOM   2434  CB  GLU X 156      78.320  72.360  97.890  0.00  0.00            
ATOM   2435  HB1 GLU X 156      77.370  71.950  98.230  0.00  0.00            
ATOM   2436  HB2 GLU X 156      78.120  73.200  97.230  0.00  0.00            
ATOM   2437  CG  GLU X 156      79.250  72.690  99.060  0.00  0.00            
ATOM   2438  HG1 GLU X 156      78.730  73.460  99.630  0.00  0.00            
ATOM   2439  HG2 GLU X 156      80.110  73.280  98.720  0.00  0.00            
ATOM   2440  CD  GLU X 156      79.500  71.490  99.950  0.00  0.00            
ATOM   2441  OE1 GLU X 156      78.630  71.160 100.790  0.00  0.00            
ATOM   2442  OE2 GLU X 156      80.480  70.710  99.840  0.00  0.00            
ATOM   2443  C   GLU X 156      78.050  70.860  95.850  0.00  0.00            
ATOM   2444  O   GLU X 156      77.900  71.470  94.790  0.00  0.00            
ATOM   2445  N   LEU X 157      77.250  69.840  96.180  0.00  0.00            
ATOM   2446  H   LEU X 157      77.350  69.380  97.070  0.00  0.00            
ATOM   2447  CA  LEU X 157      76.080  69.470  95.410  0.00  0.00            
ATOM   2448  HA  LEU X 157      76.460  69.210  94.420  0.00  0.00            
ATOM   2449  CB  LEU X 157      75.210  68.350  95.980  0.00  0.00            
ATOM   2450  HB1 LEU X 157      74.150  68.530  95.820  0.00  0.00            
ATOM   2451  HB2 LEU X 157      75.360  68.500  97.050  0.00  0.00            
ATOM   2452  CG  LEU X 157      75.600  66.920  95.650  0.00  0.00            
ATOM   2453  HG  LEU X 157      75.590  66.780  94.570  0.00  0.00            
ATOM   2454  CD1 LEU X 157      76.900  66.440  96.280  0.00  0.00            
ATOM   2455 HD11 LEU X 157      77.660  67.140  95.940  0.00  0.00            
ATOM   2456 HD12 LEU X 157      76.860  66.490  97.370  0.00  0.00            
ATOM   2457 HD13 LEU X 157      77.180  65.420  96.000  0.00  0.00            
ATOM   2458  CD2 LEU X 157      74.430  66.120  96.240  0.00  0.00            
ATOM   2459 HD21 LEU X 157      74.570  65.050  96.120  0.00  0.00            
ATOM   2460 HD22 LEU X 157      74.300  66.270  97.320  0.00  0.00            
ATOM   2461 HD23 LEU X 157      73.510  66.370  95.720  0.00  0.00            
ATOM   2462  C   LEU X 157      75.120  70.630  95.180  0.00  0.00            
ATOM   2463  O   LEU X 157      74.870  71.490  96.020  0.00  0.00            
ATOM   2464  N   ASN X 158      74.500  70.680  94.000  0.00  0.00            
ATOM   2465  H   ASN X 158      74.690  69.920  93.360  0.00  0.00            
ATOM   2466  CA  ASN X 158      73.830  71.850  93.480  0.00  0.00            
ATOM   2467  HA  ASN X 158      74.120  72.750  94.020  0.00  0.00            
ATOM   2468  CB  ASN X 158      74.380  72.040  92.070  0.00  0.00            
ATOM   2469  HB1 ASN X 158      73.910  72.910  91.600  0.00  0.00            
ATOM   2470  HB2 ASN X 158      74.100  71.180  91.450  0.00  0.00            
ATOM   2471  CG  ASN X 158      75.870  72.310  92.010  0.00  0.00            
ATOM   2472  OD1 ASN X 158      76.340  73.440  92.140  0.00  0.00            
ATOM   2473  ND2 ASN X 158      76.660  71.310  91.590  0.00  0.00            
ATOM   2474 HD21 ASN X 158      76.330  70.360  91.700  0.00  0.00            
ATOM   2475 HD22 ASN X 158      77.650  71.510  91.650  0.00  0.00            
ATOM   2476  C   ASN X 158      72.320  71.800  93.690  0.00  0.00            
ATOM   2477  O   ASN X 158      71.640  71.270  92.810  0.00  0.00            
ATOM   2478  N   ILE X 159      71.850  72.060  94.910  0.00  0.00            
ATOM   2479  H   ILE X 159      72.490  72.420  95.600  0.00  0.00            
ATOM   2480  CA  ILE X 159      70.470  71.930  95.330  0.00  0.00            
ATOM   2481  HA  ILE X 159      70.180  70.880  95.350  0.00  0.00            
ATOM   2482  CB  ILE X 159      70.350  72.360  96.790  0.00  0.00            
ATOM   2483  HB  ILE X 159      71.160  71.830  97.290  0.00  0.00            
ATOM   2484  CG2 ILE X 159      70.500  73.880  96.950  0.00  0.00            
ATOM   2485 HG21 ILE X 159      70.990  74.070  97.900  0.00  0.00            
ATOM   2486 HG22 ILE X 159      71.170  74.330  96.210  0.00  0.00            
ATOM   2487 HG23 ILE X 159      69.570  74.440  96.900  0.00  0.00            
ATOM   2488  CG1 ILE X 159      69.090  71.910  97.500  0.00  0.00            
ATOM   2489 HG11 ILE X 159      69.260  70.830  97.580  0.00  0.00            
ATOM   2490 HG12 ILE X 159      68.190  71.960  96.880  0.00  0.00            
ATOM   2491  CD  ILE X 159      68.750  72.580  98.830  0.00  0.00            
ATOM   2492  HD1 ILE X 159      68.640  73.640  98.590  0.00  0.00            
ATOM   2493  HD2 ILE X 159      67.830  72.180  99.240  0.00  0.00            
ATOM   2494  HD3 ILE X 159      69.500  72.340  99.580  0.00  0.00            
ATOM   2495  C   ILE X 159      69.500  72.580  94.340  0.00  0.00            
ATOM   2496  O   ILE X 159      68.400  72.080  94.150  0.00  0.00            
ATOM   2497  N   ASP X 160      69.840  73.720  93.740  0.00  0.00            
ATOM   2498  H   ASP X 160      70.750  74.130  93.900  0.00  0.00            
ATOM   2499  CA  ASP X 160      69.010  74.430  92.790  0.00  0.00            
ATOM   2500  HA  ASP X 160      67.980  74.370  93.140  0.00  0.00            
ATOM   2501  CB  ASP X 160      69.440  75.890  92.810  0.00  0.00            
ATOM   2502  HB1 ASP X 160      70.010  76.240  93.670  0.00  0.00            
ATOM   2503  HB2 ASP X 160      68.490  76.430  92.770  0.00  0.00            
ATOM   2504  CG  ASP X 160      70.370  76.270  91.660  0.00  0.00            
ATOM   2505  OD1 ASP X 160      69.970  76.550  90.510  0.00  0.00            
ATOM   2506  OD2 ASP X 160      71.590  76.210  91.940  0.00  0.00            
ATOM   2507  C   ASP X 160      68.970  73.780  91.410  0.00  0.00            
ATOM   2508  O   ASP X 160      68.080  74.050  90.620  0.00  0.00            
ATOM   2509  N   ARG X 161      69.970  72.940  91.100  0.00  0.00            
ATOM   2510  H   ARG X 161      70.640  72.890  91.850  0.00  0.00            
ATOM   2511  CA  ARG X 161      70.070  72.030  89.980  0.00  0.00            
ATOM   2512  HA  ARG X 161      69.640  72.530  89.110  0.00  0.00            
ATOM   2513  CB  ARG X 161      71.500  71.690  89.600  0.00  0.00            
ATOM   2514  HB1 ARG X 161      71.490  70.990  88.760  0.00  0.00            
ATOM   2515  HB2 ARG X 161      71.990  71.220  90.460  0.00  0.00            
ATOM   2516  CG  ARG X 161      72.390  72.900  89.310  0.00  0.00            
ATOM   2517  HG1 ARG X 161      73.320  72.410  89.000  0.00  0.00            
ATOM   2518  HG2 ARG X 161      72.540  73.470  90.220  0.00  0.00            
ATOM   2519  CD  ARG X 161      72.020  73.760  88.100  0.00  0.00            
ATOM   2520  HD1 ARG X 161      71.830  73.030  87.310  0.00  0.00            
ATOM   2521  HD2 ARG X 161      72.860  74.410  87.900  0.00  0.00            
ATOM   2522  NE  ARG X 161      70.950  74.690  88.480  0.00  0.00            
ATOM   2523  HE  ARG X 161      70.910  74.960  89.460  0.00  0.00            
ATOM   2524  CZ  ARG X 161      69.860  74.930  87.750  0.00  0.00            
ATOM   2525  NH1 ARG X 161      69.580  74.590  86.480  0.00  0.00            
ATOM   2526 HH11 ARG X 161      70.370  74.140  86.050  0.00  0.00            
ATOM   2527 HH12 ARG X 161      68.760  74.870  85.970  0.00  0.00            
ATOM   2528  NH2 ARG X 161      68.870  75.630  88.320  0.00  0.00            
ATOM   2529 HH21 ARG X 161      69.070  76.020  89.230  0.00  0.00            
ATOM   2530 HH22 ARG X 161      68.000  75.930  87.920  0.00  0.00            
ATOM   2531  C   ARG X 161      69.300  70.740  90.230  0.00  0.00            
ATOM   2532  O   ARG X 161      68.750  70.170  89.290  0.00  0.00            
ATOM   2533  N   VAL X 162      69.220  70.330  91.500  0.00  0.00            
ATOM   2534  H   VAL X 162      69.880  70.730  92.150  0.00  0.00            
ATOM   2535  CA  VAL X 162      68.370  69.240  91.930  0.00  0.00            
ATOM   2536  HA  VAL X 162      68.510  68.450  91.180  0.00  0.00            
ATOM   2537  CB  VAL X 162      68.730  68.680  93.300  0.00  0.00            
ATOM   2538  HB  VAL X 162      68.610  69.430  94.080  0.00  0.00            
ATOM   2539  CG1 VAL X 162      67.860  67.480  93.680  0.00  0.00            
ATOM   2540 HG11 VAL X 162      67.680  66.680  92.970  0.00  0.00            
ATOM   2541 HG12 VAL X 162      68.250  67.010  94.580  0.00  0.00            
ATOM   2542 HG13 VAL X 162      66.870  67.870  93.880  0.00  0.00            
ATOM   2543  CG2 VAL X 162      70.150  68.150  93.490  0.00  0.00            
ATOM   2544 HG21 VAL X 162      70.380  67.290  92.860  0.00  0.00            
ATOM   2545 HG22 VAL X 162      70.820  68.980  93.240  0.00  0.00            
ATOM   2546 HG23 VAL X 162      70.250  67.880  94.540  0.00  0.00            
ATOM   2547  C   VAL X 162      66.910  69.660  91.890  0.00  0.00            
ATOM   2548  O   VAL X 162      66.080  68.930  91.350  0.00  0.00            
ATOM   2549  N   ASN X 163      66.630  70.910  92.280  0.00  0.00            
ATOM   2550  H   ASN X 163      67.360  71.420  92.750  0.00  0.00            
ATOM   2551  CA  ASN X 163      65.290  71.460  92.240  0.00  0.00            
ATOM   2552  HA  ASN X 163      64.670  70.720  92.740  0.00  0.00            
ATOM   2553  CB  ASN X 163      65.210  72.750  93.050  0.00  0.00            
ATOM   2554  HB1 ASN X 163      65.710  73.500  92.440  0.00  0.00            
ATOM   2555  HB2 ASN X 163      65.800  72.650  93.960  0.00  0.00            
ATOM   2556  CG  ASN X 163      63.830  73.230  93.510  0.00  0.00            
ATOM   2557  OD1 ASN X 163      62.940  72.420  93.760  0.00  0.00            
ATOM   2558  ND2 ASN X 163      63.640  74.540  93.630  0.00  0.00            
ATOM   2559 HD21 ASN X 163      64.350  75.170  93.280  0.00  0.00            
ATOM   2560 HD22 ASN X 163      62.690  74.810  93.860  0.00  0.00            
ATOM   2561  C   ASN X 163      64.800  71.590  90.800  0.00  0.00            
ATOM   2562  O   ASN X 163      63.600  71.620  90.560  0.00  0.00            
ATOM   2563  N   ALA X 164      65.680  71.690  89.800  0.00  0.00            
ATOM   2564  H   ALA X 164      66.650  71.760  90.100  0.00  0.00            
ATOM   2565  CA  ALA X 164      65.350  71.810  88.400  0.00  0.00            
ATOM   2566  HA  ALA X 164      64.500  72.480  88.260  0.00  0.00            
ATOM   2567  CB  ALA X 164      66.620  72.430  87.820  0.00  0.00            
ATOM   2568  HB1 ALA X 164      66.620  73.520  87.890  0.00  0.00            
ATOM   2569  HB2 ALA X 164      67.550  72.070  88.250  0.00  0.00            
ATOM   2570  HB3 ALA X 164      66.580  72.160  86.770  0.00  0.00            
ATOM   2571  C   ALA X 164      64.980  70.470  87.770  0.00  0.00            
ATOM   2572  O   ALA X 164      63.960  70.370  87.090  0.00  0.00            
ATOM   2573  N   GLN X 165      65.770  69.440  88.040  0.00  0.00            
ATOM   2574  H   GLN X 165      66.660  69.720  88.450  0.00  0.00            
ATOM   2575  CA  GLN X 165      65.490  68.060  87.680  0.00  0.00            
ATOM   2576  HA  GLN X 165      65.450  67.940  86.600  0.00  0.00            
ATOM   2577  CB  GLN X 165      66.560  67.110  88.200  0.00  0.00            
ATOM   2578  HB1 GLN X 165      66.710  67.170  89.280  0.00  0.00            
ATOM   2579  HB2 GLN X 165      67.450  67.550  87.750  0.00  0.00            
ATOM   2580  CG  GLN X 165      66.530  65.640  87.780  0.00  0.00            
ATOM   2581  HG1 GLN X 165      67.550  65.290  87.600  0.00  0.00            
ATOM   2582  HG2 GLN X 165      65.960  65.630  86.850  0.00  0.00            
ATOM   2583  CD  GLN X 165      65.690  64.680  88.600  0.00  0.00            
ATOM   2584  OE1 GLN X 165      65.030  65.030  89.580  0.00  0.00            
ATOM   2585  NE2 GLN X 165      65.800  63.380  88.290  0.00  0.00            
ATOM   2586 HE21 GLN X 165      66.240  63.050  87.450  0.00  0.00            
ATOM   2587 HE22 GLN X 165      65.360  62.720  88.920  0.00  0.00            
ATOM   2588  C   GLN X 165      64.140  67.670  88.240  0.00  0.00            
ATOM   2589  O   GLN X 165      63.420  67.030  87.480  0.00  0.00            
ATOM   2590  N   GLN X 166      63.730  68.130  89.430  0.00  0.00            
ATOM   2591  H   GLN X 166      64.390  68.660  89.980  0.00  0.00            
ATOM   2592  CA  GLN X 166      62.480  67.680  90.010  0.00  0.00            
ATOM   2593  HA  GLN X 166      62.250  66.630  89.850  0.00  0.00            
ATOM   2594  CB  GLN X 166      62.490  67.870  91.520  0.00  0.00            
ATOM   2595  HB1 GLN X 166      61.450  67.870  91.870  0.00  0.00            
ATOM   2596  HB2 GLN X 166      62.900  68.840  91.780  0.00  0.00            
ATOM   2597  CG  GLN X 166      63.320  66.710  92.070  0.00  0.00            
ATOM   2598  HG1 GLN X 166      64.340  66.800  91.690  0.00  0.00            
ATOM   2599  HG2 GLN X 166      62.960  65.750  91.720  0.00  0.00            
ATOM   2600  CD  GLN X 166      63.530  66.630  93.580  0.00  0.00            
ATOM   2601  OE1 GLN X 166      64.640  66.350  94.030  0.00  0.00            
ATOM   2602  NE2 GLN X 166      62.520  66.870  94.420  0.00  0.00            
ATOM   2603 HE21 GLN X 166      61.590  66.980  94.050  0.00  0.00            
ATOM   2604 HE22 GLN X 166      62.670  66.810  95.420  0.00  0.00            
ATOM   2605  C   GLN X 166      61.360  68.500  89.370  0.00  0.00            
ATOM   2606  O   GLN X 166      60.380  67.920  88.900  0.00  0.00            
ATOM   2607  N   ALA X 167      61.540  69.790  89.100  0.00  0.00            
ATOM   2608  H   ALA X 167      62.260  70.240  89.640  0.00  0.00            
ATOM   2609  CA  ALA X 167      60.630  70.490  88.210  0.00  0.00            
ATOM   2610  HA  ALA X 167      59.670  70.690  88.690  0.00  0.00            
ATOM   2611  CB  ALA X 167      61.130  71.930  88.090  0.00  0.00            
ATOM   2612  HB1 ALA X 167      60.300  72.480  87.650  0.00  0.00            
ATOM   2613  HB2 ALA X 167      61.370  72.370  89.050  0.00  0.00            
ATOM   2614  HB3 ALA X 167      61.940  71.990  87.370  0.00  0.00            
ATOM   2615  C   ALA X 167      60.450  69.850  86.840  0.00  0.00            
ATOM   2616  O   ALA X 167      59.310  69.730  86.400  0.00  0.00            
ATOM   2617  N   ARG X 168      61.490  69.280  86.230  0.00  0.00            
ATOM   2618  H   ARG X 168      62.370  69.280  86.720  0.00  0.00            
ATOM   2619  CA  ARG X 168      61.420  68.600  84.950  0.00  0.00            
ATOM   2620  HA  ARG X 168      60.680  69.190  84.410  0.00  0.00            
ATOM   2621  CB  ARG X 168      62.790  68.490  84.290  0.00  0.00            
ATOM   2622  HB1 ARG X 168      63.420  67.920  84.980  0.00  0.00            
ATOM   2623  HB2 ARG X 168      63.230  69.470  84.140  0.00  0.00            
ATOM   2624  CG  ARG X 168      62.780  67.840  82.910  0.00  0.00            
ATOM   2625  HG1 ARG X 168      62.280  66.870  82.900  0.00  0.00            
ATOM   2626  HG2 ARG X 168      63.820  67.770  82.590  0.00  0.00            
ATOM   2627  CD  ARG X 168      62.080  68.690  81.850  0.00  0.00            
ATOM   2628  HD1 ARG X 168      61.060  68.880  82.160  0.00  0.00            
ATOM   2629  HD2 ARG X 168      62.070  68.150  80.900  0.00  0.00            
ATOM   2630  NE  ARG X 168      62.770  69.970  81.650  0.00  0.00            
ATOM   2631  HE  ARG X 168      63.650  70.150  82.100  0.00  0.00            
ATOM   2632  CZ  ARG X 168      62.470  71.040  80.900  0.00  0.00            
ATOM   2633  NH1 ARG X 168      61.370  71.200  80.160  0.00  0.00            
ATOM   2634 HH11 ARG X 168      60.830  70.370  79.940  0.00  0.00            
ATOM   2635 HH12 ARG X 168      61.180  72.030  79.620  0.00  0.00            
ATOM   2636  NH2 ARG X 168      63.400  72.000  80.800  0.00  0.00            
ATOM   2637 HH21 ARG X 168      64.360  71.870  81.090  0.00  0.00            
ATOM   2638 HH22 ARG X 168      63.230  72.890  80.370  0.00  0.00            
ATOM   2639  C   ARG X 168      60.660  67.290  85.060  0.00  0.00            
ATOM   2640  O   ARG X 168      59.880  66.980  84.160  0.00  0.00            
ATOM   2641  N   ARG X 169      60.770  66.490  86.120  0.00  0.00            
ATOM   2642  H   ARG X 169      61.520  66.760  86.750  0.00  0.00            
ATOM   2643  CA  ARG X 169      60.140  65.200  86.310  0.00  0.00            
ATOM   2644  HA  ARG X 169      60.130  64.720  85.330  0.00  0.00            
ATOM   2645  CB  ARG X 169      61.040  64.320  87.170  0.00  0.00            
ATOM   2646  HB1 ARG X 169      60.510  63.370  87.260  0.00  0.00            
ATOM   2647  HB2 ARG X 169      61.200  64.720  88.160  0.00  0.00            
ATOM   2648  CG  ARG X 169      62.320  63.940  86.430  0.00  0.00            
ATOM   2649  HG1 ARG X 169      63.010  63.710  87.250  0.00  0.00            
ATOM   2650  HG2 ARG X 169      62.660  64.790  85.840  0.00  0.00            
ATOM   2651  CD  ARG X 169      62.240  62.710  85.520  0.00  0.00            
ATOM   2652  HD1 ARG X 169      61.490  62.870  84.750  0.00  0.00            
ATOM   2653  HD2 ARG X 169      61.890  61.820  86.030  0.00  0.00            
ATOM   2654  NE  ARG X 169      63.540  62.430  84.900  0.00  0.00            
ATOM   2655  HE  ARG X 169      64.340  62.920  85.270  0.00  0.00            
ATOM   2656  CZ  ARG X 169      63.760  61.710  83.790  0.00  0.00            
ATOM   2657  NH1 ARG X 169      62.790  60.970  83.240  0.00  0.00            
ATOM   2658 HH11 ARG X 169      61.980  60.890  83.830  0.00  0.00            
ATOM   2659 HH12 ARG X 169      62.880  60.800  82.250  0.00  0.00            
ATOM   2660  NH2 ARG X 169      64.980  61.770  83.240  0.00  0.00            
ATOM   2661 HH21 ARG X 169      65.710  62.170  83.820  0.00  0.00            
ATOM   2662 HH22 ARG X 169      65.180  61.260  82.390  0.00  0.00            
ATOM   2663  C   ARG X 169      58.700  65.340  86.770  0.00  0.00            
ATOM   2664  O   ARG X 169      57.930  64.430  86.420  0.00  0.00            
ATOM   2665  N   PHE X 170      58.420  66.420  87.490  0.00  0.00            
ATOM   2666  H   PHE X 170      59.160  67.090  87.590  0.00  0.00            
ATOM   2667  CA  PHE X 170      57.080  66.790  87.910  0.00  0.00            
ATOM   2668  HA  PHE X 170      56.690  65.870  88.340  0.00  0.00            
ATOM   2669  CB  PHE X 170      57.170  67.810  89.030  0.00  0.00            
ATOM   2670  HB1 PHE X 170      57.580  68.730  88.600  0.00  0.00            
ATOM   2671  HB2 PHE X 170      57.930  67.360  89.670  0.00  0.00            
ATOM   2672  CG  PHE X 170      55.890  68.030  89.790  0.00  0.00            
ATOM   2673  CD1 PHE X 170      55.550  67.260  90.910  0.00  0.00            
ATOM   2674  HD1 PHE X 170      56.260  66.530  91.280  0.00  0.00            
ATOM   2675  CE1 PHE X 170      54.420  67.630  91.640  0.00  0.00            
ATOM   2676  HE1 PHE X 170      54.190  67.190  92.600  0.00  0.00            
ATOM   2677  CZ  PHE X 170      53.550  68.660  91.240  0.00  0.00            
ATOM   2678  HZ  PHE X 170      52.650  68.920  91.780  0.00  0.00            
ATOM   2679  CE2 PHE X 170      53.910  69.430  90.130  0.00  0.00            
ATOM   2680  HE2 PHE X 170      53.340  70.300  89.810  0.00  0.00            
ATOM   2681  CD2 PHE X 170      55.070  69.110  89.420  0.00  0.00            
ATOM   2682  HD2 PHE X 170      55.380  69.820  88.680  0.00  0.00            
ATOM   2683  C   PHE X 170      56.270  67.250  86.700  0.00  0.00            
ATOM   2684  O   PHE X 170      55.260  66.600  86.420  0.00  0.00            
ATOM   2685  N   MET X 171      56.830  68.150  85.880  0.00  0.00            
ATOM   2686  H   MET X 171      57.710  68.530  86.200  0.00  0.00            
ATOM   2687  CA  MET X 171      56.310  68.580  84.600  0.00  0.00            
ATOM   2688  HA  MET X 171      55.330  69.000  84.830  0.00  0.00            
ATOM   2689  CB  MET X 171      57.190  69.680  84.030  0.00  0.00            
ATOM   2690  HB1 MET X 171      58.150  69.220  83.810  0.00  0.00            
ATOM   2691  HB2 MET X 171      57.350  70.450  84.790  0.00  0.00            
ATOM   2692  CG  MET X 171      56.750  70.410  82.770  0.00  0.00            
ATOM   2693  HG1 MET X 171      56.460  69.650  82.040  0.00  0.00            
ATOM   2694  HG2 MET X 171      57.530  71.080  82.410  0.00  0.00            
ATOM   2695  SD  MET X 171      55.280  71.420  83.090  0.00  0.00            
ATOM   2696  CE  MET X 171      55.950  73.060  83.460  0.00  0.00            
ATOM   2697  HE1 MET X 171      55.830  73.250  84.530  0.00  0.00            
ATOM   2698  HE2 MET X 171      56.970  73.280  83.150  0.00  0.00            
ATOM   2699  HE3 MET X 171      55.230  73.760  83.030  0.00  0.00            
ATOM   2700  C   MET X 171      56.190  67.510  83.520  0.00  0.00            
ATOM   2701  O   MET X 171      55.340  67.640  82.640  0.00  0.00            
ATOM   2702  N   ASP X 172      56.890  66.380  83.630  0.00  0.00            
ATOM   2703  H   ASP X 172      57.610  66.350  84.340  0.00  0.00            
ATOM   2704  CA  ASP X 172      56.710  65.180  82.850  0.00  0.00            
ATOM   2705  HA  ASP X 172      56.490  65.340  81.790  0.00  0.00            
ATOM   2706  CB  ASP X 172      57.960  64.310  82.860  0.00  0.00            
ATOM   2707  HB1 ASP X 172      58.140  63.890  83.850  0.00  0.00            
ATOM   2708  HB2 ASP X 172      58.830  64.950  82.700  0.00  0.00            
ATOM   2709  CG  ASP X 172      57.870  63.180  81.840  0.00  0.00            
ATOM   2710  OD1 ASP X 172      57.290  63.360  80.740  0.00  0.00            
ATOM   2711  OD2 ASP X 172      58.320  62.090  82.240  0.00  0.00            
ATOM   2712  C   ASP X 172      55.530  64.400  83.420  0.00  0.00            
ATOM   2713  O   ASP X 172      54.620  64.030  82.670  0.00  0.00            
ATOM   2714  N   ARG X 173      55.470  64.060  84.710  0.00  0.00            
ATOM   2715  H   ARG X 173      56.190  64.480  85.280  0.00  0.00            
ATOM   2716  CA  ARG X 173      54.730  62.940  85.250  0.00  0.00            
ATOM   2717  HA  ARG X 173      54.490  62.190  84.500  0.00  0.00            
ATOM   2718  CB  ARG X 173      55.650  62.210  86.220  0.00  0.00            
ATOM   2719  HB1 ARG X 173      55.750  62.730  87.170  0.00  0.00            
ATOM   2720  HB2 ARG X 173      56.580  61.950  85.700  0.00  0.00            
ATOM   2721  CG  ARG X 173      55.140  60.810  86.570  0.00  0.00            
ATOM   2722  HG1 ARG X 173      54.740  60.340  85.680  0.00  0.00            
ATOM   2723  HG2 ARG X 173      54.330  60.830  87.290  0.00  0.00            
ATOM   2724  CD  ARG X 173      56.220  59.980  87.260  0.00  0.00            
ATOM   2725  HD1 ARG X 173      55.710  59.130  87.700  0.00  0.00            
ATOM   2726  HD2 ARG X 173      56.720  60.570  88.030  0.00  0.00            
ATOM   2727  NE  ARG X 173      57.160  59.320  86.350  0.00  0.00            
ATOM   2728  HE  ARG X 173      57.230  59.740  85.430  0.00  0.00            
ATOM   2729  CZ  ARG X 173      58.040  58.380  86.690  0.00  0.00            
ATOM   2730  NH1 ARG X 173      58.090  57.930  87.950  0.00  0.00            
ATOM   2731 HH11 ARG X 173      57.450  58.430  88.560  0.00  0.00            
ATOM   2732 HH12 ARG X 173      58.830  57.350  88.300  0.00  0.00            
ATOM   2733  NH2 ARG X 173      58.880  57.810  85.800  0.00  0.00            
ATOM   2734 HH21 ARG X 173      58.770  57.920  84.810  0.00  0.00            
ATOM   2735 HH22 ARG X 173      59.330  56.980  86.140  0.00  0.00            
ATOM   2736  C   ARG X 173      53.370  63.370  85.800  0.00  0.00            
ATOM   2737  O   ARG X 173      52.510  62.500  85.720  0.00  0.00            
ATOM   2738  N   VAL X 174      53.150  64.580  86.320  0.00  0.00            
ATOM   2739  H   VAL X 174      54.020  65.070  86.450  0.00  0.00            
ATOM   2740  CA  VAL X 174      52.040  64.870  87.210  0.00  0.00            
ATOM   2741  HA  VAL X 174      51.560  63.930  87.480  0.00  0.00            
ATOM   2742  CB  VAL X 174      52.620  65.540  88.440  0.00  0.00            
ATOM   2743  HB  VAL X 174      52.930  66.580  88.290  0.00  0.00            
ATOM   2744  CG1 VAL X 174      51.570  65.660  89.540  0.00  0.00            
ATOM   2745 HG11 VAL X 174      51.250  64.670  89.880  0.00  0.00            
ATOM   2746 HG12 VAL X 174      51.970  66.320  90.310  0.00  0.00            
ATOM   2747 HG13 VAL X 174      50.670  66.100  89.120  0.00  0.00            
ATOM   2748  CG2 VAL X 174      53.790  64.730  88.980  0.00  0.00            
ATOM   2749 HG21 VAL X 174      53.640  63.660  88.900  0.00  0.00            
ATOM   2750 HG22 VAL X 174      54.720  64.980  88.470  0.00  0.00            
ATOM   2751 HG23 VAL X 174      53.970  65.070  90.000  0.00  0.00            
ATOM   2752  C   VAL X 174      51.120  65.880  86.540  0.00  0.00            
ATOM   2753  O   VAL X 174      49.920  65.700  86.720  0.00  0.00            
ATOM   2754  N   VAL X 175      51.580  66.930  85.850  0.00  0.00            
ATOM   2755  H   VAL X 175      52.560  67.170  85.840  0.00  0.00            
ATOM   2756  CA  VAL X 175      50.770  68.020  85.340  0.00  0.00            
ATOM   2757  HA  VAL X 175      50.080  68.370  86.100  0.00  0.00            
ATOM   2758  CB  VAL X 175      51.680  69.200  85.000  0.00  0.00            
ATOM   2759  HB  VAL X 175      51.140  70.120  84.800  0.00  0.00            
ATOM   2760  CG1 VAL X 175      52.700  69.440  86.110  0.00  0.00            
ATOM   2761 HG11 VAL X 175      52.210  69.610  87.080  0.00  0.00            
ATOM   2762 HG12 VAL X 175      53.450  68.670  86.230  0.00  0.00            
ATOM   2763 HG13 VAL X 175      53.080  70.460  86.020  0.00  0.00            
ATOM   2764  CG2 VAL X 175      52.470  68.880  83.740  0.00  0.00            
ATOM   2765 HG21 VAL X 175      51.840  68.520  82.930  0.00  0.00            
ATOM   2766 HG22 VAL X 175      53.120  69.720  83.520  0.00  0.00            
ATOM   2767 HG23 VAL X 175      53.130  68.040  83.960  0.00  0.00            
ATOM   2768  C   VAL X 175      49.840  67.540  84.230  0.00  0.00            
ATOM   2769  O   VAL X 175      48.810  68.170  84.000  0.00  0.00            
ATOM   2770  N   GLY X 176      50.050  66.450  83.490  0.00  0.00            
ATOM   2771  H   GLY X 176      50.920  65.930  83.530  0.00  0.00            
ATOM   2772  CA  GLY X 176      48.970  65.870  82.710  0.00  0.00            
ATOM   2773  HA1 GLY X 176      49.540  65.030  82.330  0.00  0.00            
ATOM   2774  HA2 GLY X 176      48.730  66.470  81.830  0.00  0.00            
ATOM   2775  C   GLY X 176      47.680  65.540  83.440  0.00  0.00            
ATOM   2776  O   GLY X 176      46.640  65.440  82.800  0.00  0.00            
ATOM   2777  N   TYR X 177      47.760  65.280  84.750  0.00  0.00            
ATOM   2778  H   TYR X 177      48.590  65.430  85.310  0.00  0.00            
ATOM   2779  CA  TYR X 177      46.560  65.000  85.500  0.00  0.00            
ATOM   2780  HA  TYR X 177      45.820  64.420  84.950  0.00  0.00            
ATOM   2781  CB  TYR X 177      47.000  64.230  86.740  0.00  0.00            
ATOM   2782  HB1 TYR X 177      46.150  64.230  87.420  0.00  0.00            
ATOM   2783  HB2 TYR X 177      47.830  64.680  87.270  0.00  0.00            
ATOM   2784  CG  TYR X 177      47.380  62.800  86.420  0.00  0.00            
ATOM   2785  CD1 TYR X 177      48.710  62.380  86.530  0.00  0.00            
ATOM   2786  HD1 TYR X 177      49.510  63.010  86.900  0.00  0.00            
ATOM   2787  CE1 TYR X 177      49.100  61.070  86.200  0.00  0.00            
ATOM   2788  HE1 TYR X 177      50.160  60.880  86.230  0.00  0.00            
ATOM   2789  CZ  TYR X 177      48.130  60.150  85.740  0.00  0.00            
ATOM   2790  OH  TYR X 177      48.520  58.890  85.380  0.00  0.00            
ATOM   2791  HH  TYR X 177      47.720  58.380  85.240  0.00  0.00            
ATOM   2792  CE2 TYR X 177      46.820  60.630  85.570  0.00  0.00            
ATOM   2793  HE2 TYR X 177      46.040  60.020  85.140  0.00  0.00            
ATOM   2794  CD2 TYR X 177      46.400  61.890  86.010  0.00  0.00            
ATOM   2795  HD2 TYR X 177      45.370  62.180  85.980  0.00  0.00            
ATOM   2796  C   TYR X 177      45.770  66.210  85.980  0.00  0.00            
ATOM   2797  O   TYR X 177      44.610  66.060  86.360  0.00  0.00            
ATOM   2798  N   MET X 178      46.360  67.410  85.910  0.00  0.00            
ATOM   2799  H   MET X 178      47.330  67.410  85.640  0.00  0.00            
ATOM   2800  CA  MET X 178      45.660  68.630  86.230  0.00  0.00            
ATOM   2801  HA  MET X 178      45.040  68.550  87.130  0.00  0.00            
ATOM   2802  CB  MET X 178      46.660  69.740  86.530  0.00  0.00            
ATOM   2803  HB1 MET X 178      46.150  70.690  86.680  0.00  0.00            
ATOM   2804  HB2 MET X 178      47.240  69.840  85.610  0.00  0.00            
ATOM   2805  CG  MET X 178      47.720  69.490  87.600  0.00  0.00            
ATOM   2806  HG1 MET X 178      48.360  68.670  87.280  0.00  0.00            
ATOM   2807  HG2 MET X 178      47.170  69.130  88.470  0.00  0.00            
ATOM   2808  SD  MET X 178      48.690  70.990  87.900  0.00  0.00            
ATOM   2809  CE  MET X 178      48.830  71.910  86.350  0.00  0.00            
ATOM   2810  HE1 MET X 178      47.850  72.200  85.980  0.00  0.00            
ATOM   2811  HE2 MET X 178      49.500  72.750  86.520  0.00  0.00            
ATOM   2812  HE3 MET X 178      49.190  71.220  85.590  0.00  0.00            
ATOM   2813  C   MET X 178      44.740  69.000  85.070  0.00  0.00            
ATOM   2814  O   MET X 178      43.800  69.770  85.260  0.00  0.00            
ATOM   2815  N   VAL X 179      45.050  68.490  83.880  0.00  0.00            
ATOM   2816  H   VAL X 179      45.950  68.020  83.810  0.00  0.00            
ATOM   2817  CA  VAL X 179      44.240  68.640  82.690  0.00  0.00            
ATOM   2818  HA  VAL X 179      43.410  69.310  82.940  0.00  0.00            
ATOM   2819  CB  VAL X 179      44.950  69.380  81.570  0.00  0.00            
ATOM   2820  HB  VAL X 179      44.200  69.550  80.790  0.00  0.00            
ATOM   2821  CG1 VAL X 179      45.370  70.800  81.940  0.00  0.00            
ATOM   2822 HG11 VAL X 179      46.170  70.720  82.680  0.00  0.00            
ATOM   2823 HG12 VAL X 179      45.800  71.250  81.050  0.00  0.00            
ATOM   2824 HG13 VAL X 179      44.590  71.510  82.240  0.00  0.00            
ATOM   2825  CG2 VAL X 179      46.150  68.610  81.040  0.00  0.00            
ATOM   2826 HG21 VAL X 179      46.570  69.070  80.140  0.00  0.00            
ATOM   2827 HG22 VAL X 179      46.890  68.640  81.840  0.00  0.00            
ATOM   2828 HG23 VAL X 179      45.900  67.570  80.840  0.00  0.00            
ATOM   2829  C   VAL X 179      43.510  67.380  82.260  0.00  0.00            
ATOM   2830  O   VAL X 179      42.570  67.550  81.480  0.00  0.00            
ATOM   2831  N   SER X 180      43.830  66.180  82.750  0.00  0.00            
ATOM   2832  H   SER X 180      44.660  66.150  83.330  0.00  0.00            
ATOM   2833  CA  SER X 180      43.160  64.940  82.430  0.00  0.00            
ATOM   2834  HA  SER X 180      43.310  64.630  81.390  0.00  0.00            
ATOM   2835  CB  SER X 180      43.620  63.710  83.200  0.00  0.00            
ATOM   2836  HB1 SER X 180      42.950  62.870  83.090  0.00  0.00            
ATOM   2837  HB2 SER X 180      43.750  63.990  84.250  0.00  0.00            
ATOM   2838  OG  SER X 180      44.890  63.340  82.690  0.00  0.00            
ATOM   2839  HG  SER X 180      45.420  64.140  82.660  0.00  0.00            
ATOM   2840  C   SER X 180      41.650  64.990  82.640  0.00  0.00            
ATOM   2841  O   SER X 180      40.950  64.540  81.740  0.00  0.00            
ATOM   2842  N   PRO X 181      41.020  65.570  83.660  0.00  0.00            
ATOM   2843  CD  PRO X 181      41.680  65.990  84.890  0.00  0.00            
ATOM   2844  HD1 PRO X 181      41.890  67.050  84.840  0.00  0.00            
ATOM   2845  HD2 PRO X 181      42.530  65.350  85.140  0.00  0.00            
ATOM   2846  CG  PRO X 181      40.600  65.670  85.920  0.00  0.00            
ATOM   2847  HG1 PRO X 181      40.750  66.380  86.730  0.00  0.00            
ATOM   2848  HG2 PRO X 181      40.790  64.610  86.100  0.00  0.00            
ATOM   2849  CB  PRO X 181      39.240  65.850  85.250  0.00  0.00            
ATOM   2850  HB1 PRO X 181      38.930  66.890  85.250  0.00  0.00            
ATOM   2851  HB2 PRO X 181      38.510  65.120  85.590  0.00  0.00            
ATOM   2852  CA  PRO X 181      39.580  65.480  83.810  0.00  0.00            
ATOM   2853  HA  PRO X 181      39.250  64.450  83.700  0.00  0.00            
ATOM   2854  C   PRO X 181      38.800  66.310  82.800  0.00  0.00            
ATOM   2855  O   PRO X 181      37.800  65.780  82.310  0.00  0.00            
ATOM   2856  N   LEU X 182      39.330  67.480  82.440  0.00  0.00            
ATOM   2857  H   LEU X 182      40.260  67.720  82.740  0.00  0.00            
ATOM   2858  CA  LEU X 182      38.730  68.260  81.380  0.00  0.00            
ATOM   2859  HA  LEU X 182      37.640  68.200  81.480  0.00  0.00            
ATOM   2860  CB  LEU X 182      39.270  69.690  81.420  0.00  0.00            
ATOM   2861  HB1 LEU X 182      40.330  69.710  81.160  0.00  0.00            
ATOM   2862  HB2 LEU X 182      39.270  70.050  82.440  0.00  0.00            
ATOM   2863  CG  LEU X 182      38.560  70.640  80.460  0.00  0.00            
ATOM   2864  HG  LEU X 182      38.680  70.310  79.430  0.00  0.00            
ATOM   2865  CD1 LEU X 182      37.060  70.710  80.730  0.00  0.00            
ATOM   2866 HD11 LEU X 182      36.510  71.470  80.170  0.00  0.00            
ATOM   2867 HD12 LEU X 182      36.490  69.820  80.460  0.00  0.00            
ATOM   2868 HD13 LEU X 182      36.880  70.960  81.780  0.00  0.00            
ATOM   2869  CD2 LEU X 182      39.140  72.040  80.640  0.00  0.00            
ATOM   2870 HD21 LEU X 182      38.810  72.710  79.840  0.00  0.00            
ATOM   2871 HD22 LEU X 182      38.820  72.450  81.600  0.00  0.00            
ATOM   2872 HD23 LEU X 182      40.220  71.900  80.690  0.00  0.00            
ATOM   2873  C   LEU X 182      38.970  67.620  80.020  0.00  0.00            
ATOM   2874  O   LEU X 182      38.060  67.650  79.190  0.00  0.00            
ATOM   2875  N   LEU X 183      40.110  66.970  79.780  0.00  0.00            
ATOM   2876  H   LEU X 183      40.790  66.920  80.520  0.00  0.00            
ATOM   2877  CA  LEU X 183      40.440  66.250  78.570  0.00  0.00            
ATOM   2878  HA  LEU X 183      40.120  66.900  77.750  0.00  0.00            
ATOM   2879  CB  LEU X 183      41.930  65.940  78.430  0.00  0.00            
ATOM   2880  HB1 LEU X 183      42.130  65.210  77.650  0.00  0.00            
ATOM   2881  HB2 LEU X 183      42.220  65.540  79.400  0.00  0.00            
ATOM   2882  CG  LEU X 183      42.860  67.070  78.010  0.00  0.00            
ATOM   2883  HG  LEU X 183      42.690  67.930  78.660  0.00  0.00            
ATOM   2884  CD1 LEU X 183      44.350  66.810  78.230  0.00  0.00            
ATOM   2885 HD11 LEU X 183      44.880  67.730  77.980  0.00  0.00            
ATOM   2886 HD12 LEU X 183      44.540  66.590  79.280  0.00  0.00            
ATOM   2887 HD13 LEU X 183      44.650  66.010  77.560  0.00  0.00            
ATOM   2888  CD2 LEU X 183      42.620  67.480  76.560  0.00  0.00            
ATOM   2889 HD21 LEU X 183      41.650  67.970  76.480  0.00  0.00            
ATOM   2890 HD22 LEU X 183      43.270  68.330  76.390  0.00  0.00            
ATOM   2891 HD23 LEU X 183      42.720  66.690  75.810  0.00  0.00            
ATOM   2892  C   LEU X 183      39.690  64.960  78.240  0.00  0.00            
ATOM   2893  O   LEU X 183      39.240  64.720  77.130  0.00  0.00            
ATOM   2894  N   TRP X 184      39.270  64.250  79.290  0.00  0.00            
ATOM   2895  H   TRP X 184      39.610  64.500  80.210  0.00  0.00            
ATOM   2896  CA  TRP X 184      38.300  63.180  79.160  0.00  0.00            
ATOM   2897  HA  TRP X 184      38.530  62.470  78.360  0.00  0.00            
ATOM   2898  CB  TRP X 184      38.420  62.180  80.300  0.00  0.00            
ATOM   2899  HB1 TRP X 184      38.060  62.660  81.200  0.00  0.00            
ATOM   2900  HB2 TRP X 184      39.500  62.000  80.380  0.00  0.00            
ATOM   2901  CG  TRP X 184      37.880  60.810  80.010  0.00  0.00            
ATOM   2902  CD1 TRP X 184      38.500  59.790  79.380  0.00  0.00            
ATOM   2903  HD1 TRP X 184      39.490  59.900  78.950  0.00  0.00            
ATOM   2904  NE1 TRP X 184      37.650  58.700  79.360  0.00  0.00            
ATOM   2905  HE1 TRP X 184      37.970  57.790  79.060  0.00  0.00            
ATOM   2906  CE2 TRP X 184      36.400  59.050  79.830  0.00  0.00            
ATOM   2907  CZ2 TRP X 184      35.180  58.360  79.810  0.00  0.00            
ATOM   2908  HZ2 TRP X 184      35.140  57.430  79.270  0.00  0.00            
ATOM   2909  CH2 TRP X 184      34.050  59.050  80.270  0.00  0.00            
ATOM   2910  HH2 TRP X 184      33.110  58.580  80.030  0.00  0.00            
ATOM   2911  CZ3 TRP X 184      34.160  60.320  80.840  0.00  0.00            
ATOM   2912  HZ3 TRP X 184      33.290  60.880  81.140  0.00  0.00            
ATOM   2913  CE3 TRP X 184      35.360  61.040  80.740  0.00  0.00            
ATOM   2914  HE3 TRP X 184      35.400  62.110  80.860  0.00  0.00            
ATOM   2915  CD2 TRP X 184      36.520  60.380  80.310  0.00  0.00            
ATOM   2916  C   TRP X 184      36.870  63.650  78.930  0.00  0.00            
ATOM   2917  O   TRP X 184      36.210  63.070  78.080  0.00  0.00            
ATOM   2918  N   LYS X 185      36.350  64.670  79.610  0.00  0.00            
ATOM   2919  H   LYS X 185      36.950  64.990  80.360  0.00  0.00            
ATOM   2920  CA  LYS X 185      35.070  65.350  79.520  0.00  0.00            
ATOM   2921  HA  LYS X 185      34.340  64.560  79.680  0.00  0.00            
ATOM   2922  CB  LYS X 185      34.850  66.440  80.560  0.00  0.00            
ATOM   2923  HB1 LYS X 185      35.610  67.210  80.430  0.00  0.00            
ATOM   2924  HB2 LYS X 185      35.050  66.010  81.550  0.00  0.00            
ATOM   2925  CG  LYS X 185      33.450  67.040  80.600  0.00  0.00            
ATOM   2926  HG1 LYS X 185      32.800  66.290  81.060  0.00  0.00            
ATOM   2927  HG2 LYS X 185      33.200  67.430  79.620  0.00  0.00            
ATOM   2928  CD  LYS X 185      33.500  68.300  81.460  0.00  0.00            
ATOM   2929  HD1 LYS X 185      34.110  69.060  80.960  0.00  0.00            
ATOM   2930  HD2 LYS X 185      33.940  68.010  82.410  0.00  0.00            
ATOM   2931  CE  LYS X 185      32.040  68.750  81.420  0.00  0.00            
ATOM   2932  HE1 LYS X 185      31.560  68.110  82.160  0.00  0.00            
ATOM   2933  HE2 LYS X 185      31.620  68.620  80.420  0.00  0.00            
ATOM   2934  NZ  LYS X 185      31.890  70.150  81.840  0.00  0.00            
ATOM   2935  HZ1 LYS X 185      31.880  70.330  82.830  0.00  0.00            
ATOM   2936  HZ2 LYS X 185      32.570  70.700  81.340  0.00  0.00            
ATOM   2937  HZ3 LYS X 185      30.980  70.470  81.530  0.00  0.00            
ATOM   2938  C   LYS X 185      34.890  65.940  78.130  0.00  0.00            
ATOM   2939  O   LYS X 185      33.940  65.580  77.430  0.00  0.00            
ATOM   2940  N   LYS X 186      35.880  66.650  77.590  0.00  0.00            
ATOM   2941  H   LYS X 186      36.620  66.940  78.210  0.00  0.00            
ATOM   2942  CA  LYS X 186      36.000  67.020  76.190  0.00  0.00            
ATOM   2943  HA  LYS X 186      35.170  67.650  75.900  0.00  0.00            
ATOM   2944  CB  LYS X 186      37.180  67.980  76.170  0.00  0.00            
ATOM   2945  HB1 LYS X 186      38.010  67.340  76.460  0.00  0.00            
ATOM   2946  HB2 LYS X 186      37.010  68.870  76.770  0.00  0.00            
ATOM   2947  CG  LYS X 186      37.520  68.480  74.760  0.00  0.00            
ATOM   2948  HG1 LYS X 186      36.770  69.190  74.400  0.00  0.00            
ATOM   2949  HG2 LYS X 186      37.570  67.750  73.960  0.00  0.00            
ATOM   2950  CD  LYS X 186      38.820  69.270  74.900  0.00  0.00            
ATOM   2951  HD1 LYS X 186      39.600  68.570  75.190  0.00  0.00            
ATOM   2952  HD2 LYS X 186      38.670  70.070  75.630  0.00  0.00            
ATOM   2953  CE  LYS X 186      39.290  69.870  73.580  0.00  0.00            
ATOM   2954  HE1 LYS X 186      40.310  70.160  73.840  0.00  0.00            
ATOM   2955  HE2 LYS X 186      38.700  70.770  73.460  0.00  0.00            
ATOM   2956  NZ  LYS X 186      39.260  68.970  72.420  0.00  0.00            
ATOM   2957  HZ1 LYS X 186      38.330  68.650  72.220  0.00  0.00            
ATOM   2958  HZ2 LYS X 186      39.500  69.390  71.530  0.00  0.00            
ATOM   2959  HZ3 LYS X 186      39.820  68.140  72.540  0.00  0.00            
ATOM   2960  C   LYS X 186      35.990  65.860  75.210  0.00  0.00            
ATOM   2961  O   LYS X 186      35.210  65.910  74.260  0.00  0.00            
ATOM   2962  N   ILE X 187      36.650  64.710  75.430  0.00  0.00            
ATOM   2963  H   ILE X 187      37.470  64.650  76.010  0.00  0.00            
ATOM   2964  CA  ILE X 187      36.340  63.580  74.590  0.00  0.00            
ATOM   2965  HA  ILE X 187      35.260  63.440  74.670  0.00  0.00            
ATOM   2966  CB  ILE X 187      36.810  63.780  73.150  0.00  0.00            
ATOM   2967  HB  ILE X 187      36.390  64.690  72.730  0.00  0.00            
ATOM   2968  CG2 ILE X 187      38.310  64.080  73.110  0.00  0.00            
ATOM   2969 HG21 ILE X 187      38.560  64.180  72.050  0.00  0.00            
ATOM   2970 HG22 ILE X 187      38.430  64.990  73.690  0.00  0.00            
ATOM   2971 HG23 ILE X 187      38.930  63.280  73.510  0.00  0.00            
ATOM   2972  CG1 ILE X 187      36.190  62.640  72.350  0.00  0.00            
ATOM   2973 HG11 ILE X 187      35.170  62.510  72.710  0.00  0.00            
ATOM   2974 HG12 ILE X 187      36.710  61.690  72.540  0.00  0.00            
ATOM   2975  CD  ILE X 187      36.080  62.940  70.860  0.00  0.00            
ATOM   2976  HD1 ILE X 187      37.050  62.950  70.360  0.00  0.00            
ATOM   2977  HD2 ILE X 187      35.500  62.170  70.350  0.00  0.00            
ATOM   2978  HD3 ILE X 187      35.680  63.920  70.580  0.00  0.00            
ATOM   2979  C   ILE X 187      36.770  62.220  75.140  0.00  0.00            
ATOM   2980  O   ILE X 187      37.870  62.140  75.680  0.00  0.00            
ATOM   2981  N   ALA X 188      35.970  61.150  75.160  0.00  0.00            
ATOM   2982  H   ALA X 188      35.140  61.220  74.590  0.00  0.00            
ATOM   2983  CA  ALA X 188      36.260  59.920  75.860  0.00  0.00            
ATOM   2984  HA  ALA X 188      36.510  60.220  76.880  0.00  0.00            
ATOM   2985  CB  ALA X 188      34.980  59.090  75.920  0.00  0.00            
ATOM   2986  HB1 ALA X 188      35.150  58.180  76.500  0.00  0.00            
ATOM   2987  HB2 ALA X 188      34.210  59.630  76.460  0.00  0.00            
ATOM   2988  HB3 ALA X 188      34.620  58.830  74.920  0.00  0.00            
ATOM   2989  C   ALA X 188      37.420  59.070  75.350  0.00  0.00            
ATOM   2990  O   ALA X 188      37.700  57.960  75.790  0.00  0.00            
ATOM   2991  N   ARG X 189      38.220  59.660  74.460  0.00  0.00            
ATOM   2992  H   ARG X 189      38.000  60.600  74.190  0.00  0.00            
ATOM   2993  CA  ARG X 189      39.470  59.200  73.890  0.00  0.00            
ATOM   2994  HA  ARG X 189      39.220  58.290  73.350  0.00  0.00            
ATOM   2995  CB  ARG X 189      39.900  60.400  73.060  0.00  0.00            
ATOM   2996  HB1 ARG X 189      40.460  61.100  73.680  0.00  0.00            
ATOM   2997  HB2 ARG X 189      39.120  61.090  72.730  0.00  0.00            
ATOM   2998  CG  ARG X 189      40.930  60.170  71.960  0.00  0.00            
ATOM   2999  HG1 ARG X 189      40.470  59.500  71.230  0.00  0.00            
ATOM   3000  HG2 ARG X 189      41.840  59.670  72.300  0.00  0.00            
ATOM   3001  CD  ARG X 189      41.330  61.450  71.230  0.00  0.00            
ATOM   3002  HD1 ARG X 189      40.480  62.110  71.070  0.00  0.00            
ATOM   3003  HD2 ARG X 189      41.690  61.160  70.240  0.00  0.00            
ATOM   3004  NE  ARG X 189      42.550  62.130  71.650  0.00  0.00            
ATOM   3005  HE  ARG X 189      43.110  61.580  72.290  0.00  0.00            
ATOM   3006  CZ  ARG X 189      43.000  63.360  71.380  0.00  0.00            
ATOM   3007  NH1 ARG X 189      42.250  64.180  70.630  0.00  0.00            
ATOM   3008 HH11 ARG X 189      41.480  63.940  70.020  0.00  0.00            
ATOM   3009 HH12 ARG X 189      42.570  65.130  70.540  0.00  0.00            
ATOM   3010  NH2 ARG X 189      44.200  63.770  71.830  0.00  0.00            
ATOM   3011 HH21 ARG X 189      44.650  63.170  72.500  0.00  0.00            
ATOM   3012 HH22 ARG X 189      44.490  64.650  71.430  0.00  0.00            
ATOM   3013  C   ARG X 189      40.490  58.880  74.980  0.00  0.00            
ATOM   3014  O   ARG X 189      40.340  59.260  76.140  0.00  0.00            
ATOM   3015  N   GLY X 190      41.570  58.230  74.550  0.00  0.00            
ATOM   3016  H   GLY X 190      41.650  57.960  73.580  0.00  0.00            
ATOM   3017  CA  GLY X 190      42.750  57.800  75.290  0.00  0.00            
ATOM   3018  HA1 GLY X 190      43.360  57.320  74.520  0.00  0.00            
ATOM   3019  HA2 GLY X 190      42.480  57.130  76.100  0.00  0.00            
ATOM   3020  C   GLY X 190      43.460  59.070  75.750  0.00  0.00            
ATOM   3021  O   GLY X 190      43.870  59.890  74.940  0.00  0.00            
ATOM   3022  N   LEU X 191      43.770  59.120  77.050  0.00  0.00            
ATOM   3023  H   LEU X 191      43.490  58.290  77.560  0.00  0.00            
ATOM   3024  CA  LEU X 191      44.650  60.040  77.750  0.00  0.00            
ATOM   3025  HA  LEU X 191      44.400  61.030  77.360  0.00  0.00            
ATOM   3026  CB  LEU X 191      44.410  60.050  79.260  0.00  0.00            
ATOM   3027  HB1 LEU X 191      45.220  60.570  79.770  0.00  0.00            
ATOM   3028  HB2 LEU X 191      44.580  59.010  79.570  0.00  0.00            
ATOM   3029  CG  LEU X 191      43.070  60.500  79.830  0.00  0.00            
ATOM   3030  HG  LEU X 191      42.240  60.010  79.330  0.00  0.00            
ATOM   3031  CD1 LEU X 191      43.110  60.220  81.330  0.00  0.00            
ATOM   3032 HD11 LEU X 191      42.160  60.500  81.780  0.00  0.00            
ATOM   3033 HD12 LEU X 191      43.240  59.150  81.510  0.00  0.00            
ATOM   3034 HD13 LEU X 191      43.900  60.770  81.850  0.00  0.00            
ATOM   3035  CD2 LEU X 191      43.010  62.000  79.560  0.00  0.00            
ATOM   3036 HD21 LEU X 191      42.130  62.450  80.030  0.00  0.00            
ATOM   3037 HD22 LEU X 191      43.860  62.560  79.950  0.00  0.00            
ATOM   3038 HD23 LEU X 191      43.020  62.150  78.480  0.00  0.00            
ATOM   3039  C   LEU X 191      46.110  59.750  77.440  0.00  0.00            
ATOM   3040  O   LEU X 191      46.550  58.600  77.490  0.00  0.00            
ATOM   3041  N   SER X 192      46.810  60.840  77.120  0.00  0.00            
ATOM   3042  H   SER X 192      46.370  61.740  76.980  0.00  0.00            
ATOM   3043  CA  SER X 192      48.240  60.870  76.900  0.00  0.00            
ATOM   3044  HA  SER X 192      48.830  60.110  77.420  0.00  0.00            
ATOM   3045  CB  SER X 192      48.540  60.500  75.460  0.00  0.00            
ATOM   3046  HB1 SER X 192      48.290  59.450  75.310  0.00  0.00            
ATOM   3047  HB2 SER X 192      49.600  60.650  75.260  0.00  0.00            
ATOM   3048  OG  SER X 192      47.850  61.400  74.620  0.00  0.00            
ATOM   3049  HG  SER X 192      48.480  62.120  74.510  0.00  0.00            
ATOM   3050  C   SER X 192      48.790  62.220  77.370  0.00  0.00            
ATOM   3051  O   SER X 192      49.910  62.250  77.860  0.00  0.00            
ATOM   3052  N   ALA X 193      48.050  63.310  77.200  0.00  0.00            
ATOM   3053  H   ALA X 193      47.250  63.130  76.610  0.00  0.00            
ATOM   3054  CA  ALA X 193      48.170  64.540  77.960  0.00  0.00            
ATOM   3055  HA  ALA X 193      47.440  65.220  77.520  0.00  0.00            
ATOM   3056  CB  ALA X 193      47.710  64.490  79.410  0.00  0.00            
ATOM   3057  HB1 ALA X 193      48.430  63.760  79.780  0.00  0.00            
ATOM   3058  HB2 ALA X 193      47.670  65.480  79.860  0.00  0.00            
ATOM   3059  HB3 ALA X 193      46.710  64.040  79.420  0.00  0.00            
ATOM   3060  C   ALA X 193      49.430  65.370  77.770  0.00  0.00            
ATOM   3061  O   ALA X 193      49.780  66.150  78.650  0.00  0.00            
ATOM   3062  N   GLY X 194      50.110  65.210  76.630  0.00  0.00            
ATOM   3063  H   GLY X 194      49.790  64.500  75.980  0.00  0.00            
ATOM   3064  CA  GLY X 194      51.180  66.100  76.230  0.00  0.00            
ATOM   3065  HA1 GLY X 194      51.790  65.730  75.410  0.00  0.00            
ATOM   3066  HA2 GLY X 194      52.000  65.950  76.940  0.00  0.00            
ATOM   3067  C   GLY X 194      50.720  67.520  75.920  0.00  0.00            
ATOM   3068  O   GLY X 194      49.700  67.680  75.250  0.00  0.00            
ATOM   3069  N   ARG X 195      51.500  68.510  76.340  0.00  0.00            
ATOM   3070  H   ARG X 195      52.320  68.270  76.880  0.00  0.00            
ATOM   3071  CA  ARG X 195      51.290  69.930  76.150  0.00  0.00            
ATOM   3072  HA  ARG X 195      50.520  70.050  75.380  0.00  0.00            
ATOM   3073  CB  ARG X 195      50.870  70.470  77.510  0.00  0.00            
ATOM   3074  HB1 ARG X 195      51.700  70.220  78.160  0.00  0.00            
ATOM   3075  HB2 ARG X 195      49.940  69.940  77.740  0.00  0.00            
ATOM   3076  CG  ARG X 195      50.490  71.950  77.520  0.00  0.00            
ATOM   3077  HG1 ARG X 195      49.750  72.200  78.280  0.00  0.00            
ATOM   3078  HG2 ARG X 195      49.990  72.130  76.570  0.00  0.00            
ATOM   3079  CD  ARG X 195      51.590  73.010  77.640  0.00  0.00            
ATOM   3080  HD1 ARG X 195      52.260  72.950  76.780  0.00  0.00            
ATOM   3081  HD2 ARG X 195      52.250  72.830  78.490  0.00  0.00            
ATOM   3082  NE  ARG X 195      50.980  74.330  77.770  0.00  0.00            
ATOM   3083  HE  ARG X 195      50.980  74.990  77.010  0.00  0.00            
ATOM   3084  CZ  ARG X 195      50.470  74.910  78.870  0.00  0.00            
ATOM   3085  NH1 ARG X 195      50.190  74.250  80.000  0.00  0.00            
ATOM   3086 HH11 ARG X 195      50.370  73.270  80.140  0.00  0.00            
ATOM   3087 HH12 ARG X 195      49.970  74.800  80.820  0.00  0.00            
ATOM   3088  NH2 ARG X 195      50.210  76.230  78.810  0.00  0.00            
ATOM   3089 HH21 ARG X 195      50.500  76.700  77.970  0.00  0.00            
ATOM   3090 HH22 ARG X 195      49.640  76.670  79.520  0.00  0.00            
ATOM   3091  C   ARG X 195      52.480  70.620  75.500  0.00  0.00            
ATOM   3092  O   ARG X 195      52.360  71.450  74.600  0.00  0.00            
ATOM   3093  N   VAL X 196      53.700  70.390  75.990  0.00  0.00            
ATOM   3094  H   VAL X 196      53.920  69.600  76.580  0.00  0.00            
ATOM   3095  CA  VAL X 196      54.750  71.300  75.560  0.00  0.00            
ATOM   3096  HA  VAL X 196      54.360  72.320  75.590  0.00  0.00            
ATOM   3097  CB  VAL X 196      55.940  71.270  76.520  0.00  0.00            
ATOM   3098  HB  VAL X 196      56.550  72.090  76.140  0.00  0.00            
ATOM   3099  CG1 VAL X 196      55.730  71.620  77.990  0.00  0.00            
ATOM   3100 HG11 VAL X 196      56.660  71.740  78.530  0.00  0.00            
ATOM   3101 HG12 VAL X 196      55.150  72.550  77.990  0.00  0.00            
ATOM   3102 HG13 VAL X 196      55.200  70.780  78.430  0.00  0.00            
ATOM   3103  CG2 VAL X 196      56.740  69.970  76.420  0.00  0.00            
ATOM   3104 HG21 VAL X 196      56.270  69.060  76.800  0.00  0.00            
ATOM   3105 HG22 VAL X 196      57.360  69.870  75.530  0.00  0.00            
ATOM   3106 HG23 VAL X 196      57.580  70.060  77.110  0.00  0.00            
ATOM   3107  C   VAL X 196      55.330  71.150  74.160  0.00  0.00            
ATOM   3108  O   VAL X 196      56.120  71.950  73.660  0.00  0.00            
ATOM   3109  N   GLN X 197      54.840  70.110  73.490  0.00  0.00            
ATOM   3110  H   GLN X 197      54.250  69.530  74.070  0.00  0.00            
ATOM   3111  CA  GLN X 197      55.140  69.820  72.110  0.00  0.00            
ATOM   3112  HA  GLN X 197      56.150  70.120  71.840  0.00  0.00            
ATOM   3113  CB  GLN X 197      55.090  68.330  71.790  0.00  0.00            
ATOM   3114  HB1 GLN X 197      55.630  67.820  72.590  0.00  0.00            
ATOM   3115  HB2 GLN X 197      55.640  68.170  70.870  0.00  0.00            
ATOM   3116  CG  GLN X 197      53.720  67.650  71.760  0.00  0.00            
ATOM   3117  HG1 GLN X 197      53.820  66.590  71.500  0.00  0.00            
ATOM   3118  HG2 GLN X 197      53.100  68.070  70.970  0.00  0.00            
ATOM   3119  CD  GLN X 197      52.920  67.860  73.040  0.00  0.00            
ATOM   3120  OE1 GLN X 197      53.430  67.830  74.150  0.00  0.00            
ATOM   3121  NE2 GLN X 197      51.600  67.970  72.870  0.00  0.00            
ATOM   3122 HE21 GLN X 197      51.150  68.050  71.970  0.00  0.00            
ATOM   3123 HE22 GLN X 197      51.100  67.870  73.740  0.00  0.00            
ATOM   3124  C   GLN X 197      54.310  70.650  71.140  0.00  0.00            
ATOM   3125  O   GLN X 197      54.500  70.560  69.930  0.00  0.00            
ATOM   3126  N   SER X 198      53.390  71.510  71.580  0.00  0.00            
ATOM   3127  H   SER X 198      53.270  71.660  72.570  0.00  0.00            
ATOM   3128  CA  SER X 198      52.390  72.110  70.720  0.00  0.00            
ATOM   3129  HA  SER X 198      51.920  71.350  70.090  0.00  0.00            
ATOM   3130  CB  SER X 198      51.300  72.770  71.560  0.00  0.00            
ATOM   3131  HB1 SER X 198      50.920  71.960  72.190  0.00  0.00            
ATOM   3132  HB2 SER X 198      50.500  73.060  70.890  0.00  0.00            
ATOM   3133  OG  SER X 198      51.750  73.960  72.150  0.00  0.00            
ATOM   3134  HG  SER X 198      51.630  74.680  71.520  0.00  0.00            
ATOM   3135  C   SER X 198      52.950  73.140  69.740  0.00  0.00            
ATOM   3136  O   SER X 198      52.270  73.500  68.780  0.00  0.00            
ATOM   3137  N   VAL X 199      54.190  73.540  70.030  0.00  0.00            
ATOM   3138  H   VAL X 199      54.710  73.330  70.870  0.00  0.00            
ATOM   3139  CA  VAL X 199      54.990  74.410  69.190  0.00  0.00            
ATOM   3140  HA  VAL X 199      54.350  75.140  68.700  0.00  0.00            
ATOM   3141  CB  VAL X 199      55.930  75.220  70.060  0.00  0.00            
ATOM   3142  HB  VAL X 199      56.560  75.880  69.460  0.00  0.00            
ATOM   3143  CG1 VAL X 199      55.120  76.240  70.860  0.00  0.00            
ATOM   3144 HG11 VAL X 199      54.500  75.840  71.660  0.00  0.00            
ATOM   3145 HG12 VAL X 199      55.840  76.880  71.370  0.00  0.00            
ATOM   3146 HG13 VAL X 199      54.610  76.840  70.100  0.00  0.00            
ATOM   3147  CG2 VAL X 199      56.870  74.400  70.940  0.00  0.00            
ATOM   3148 HG21 VAL X 199      57.550  75.010  71.540  0.00  0.00            
ATOM   3149 HG22 VAL X 199      56.310  73.660  71.510  0.00  0.00            
ATOM   3150 HG23 VAL X 199      57.530  73.900  70.240  0.00  0.00            
ATOM   3151  C   VAL X 199      55.690  73.670  68.060  0.00  0.00            
ATOM   3152  O   VAL X 199      55.730  74.000  66.880  0.00  0.00            
ATOM   3153  N   ALA X 200      56.080  72.430  68.380  0.00  0.00            
ATOM   3154  H   ALA X 200      56.160  72.160  69.350  0.00  0.00            
ATOM   3155  CA  ALA X 200      56.500  71.500  67.350  0.00  0.00            
ATOM   3156  HA  ALA X 200      57.210  71.940  66.650  0.00  0.00            
ATOM   3157  CB  ALA X 200      57.330  70.430  68.050  0.00  0.00            
ATOM   3158  HB1 ALA X 200      56.680  69.640  68.440  0.00  0.00            
ATOM   3159  HB2 ALA X 200      58.040  69.990  67.350  0.00  0.00            
ATOM   3160  HB3 ALA X 200      57.870  70.860  68.900  0.00  0.00            
ATOM   3161  C   ALA X 200      55.380  70.850  66.550  0.00  0.00            
ATOM   3162  O   ALA X 200      55.490  70.560  65.360  0.00  0.00            
ATOM   3163  N   VAL X 201      54.180  70.660  67.110  0.00  0.00            
ATOM   3164  H   VAL X 201      54.030  70.810  68.100  0.00  0.00            
ATOM   3165  CA  VAL X 201      52.990  70.370  66.330  0.00  0.00            
ATOM   3166  HA  VAL X 201      53.090  69.410  65.820  0.00  0.00            
ATOM   3167  CB  VAL X 201      51.780  70.160  67.230  0.00  0.00            
ATOM   3168  HB  VAL X 201      51.790  70.960  67.970  0.00  0.00            
ATOM   3169  CG1 VAL X 201      50.500  70.210  66.400  0.00  0.00            
ATOM   3170 HG11 VAL X 201      49.710  70.180  67.150  0.00  0.00            
ATOM   3171 HG12 VAL X 201      50.400  71.170  65.900  0.00  0.00            
ATOM   3172 HG13 VAL X 201      50.400  69.300  65.810  0.00  0.00            
ATOM   3173  CG2 VAL X 201      51.950  68.890  68.060  0.00  0.00            
ATOM   3174 HG21 VAL X 201      51.940  68.010  67.410  0.00  0.00            
ATOM   3175 HG22 VAL X 201      52.920  68.850  68.560  0.00  0.00            
ATOM   3176 HG23 VAL X 201      51.160  68.810  68.800  0.00  0.00            
ATOM   3177  C   VAL X 201      52.720  71.420  65.260  0.00  0.00            
ATOM   3178  O   VAL X 201      52.630  71.110  64.070  0.00  0.00            
ATOM   3179  N   ARG X 202      52.830  72.690  65.660  0.00  0.00            
ATOM   3180  H   ARG X 202      53.030  72.850  66.630  0.00  0.00            
ATOM   3181  CA  ARG X 202      52.650  73.860  64.830  0.00  0.00            
ATOM   3182  HA  ARG X 202      51.800  73.760  64.160  0.00  0.00            
ATOM   3183  CB  ARG X 202      52.470  75.160  65.620  0.00  0.00            
ATOM   3184  HB1 ARG X 202      53.400  75.380  66.140  0.00  0.00            
ATOM   3185  HB2 ARG X 202      51.730  74.940  66.400  0.00  0.00            
ATOM   3186  CG  ARG X 202      51.930  76.350  64.840  0.00  0.00            
ATOM   3187  HG1 ARG X 202      50.900  76.590  65.090  0.00  0.00            
ATOM   3188  HG2 ARG X 202      52.030  76.110  63.780  0.00  0.00            
ATOM   3189  CD  ARG X 202      52.770  77.610  65.040  0.00  0.00            
ATOM   3190  HD1 ARG X 202      52.740  78.160  65.980  0.00  0.00            
ATOM   3191  HD2 ARG X 202      52.250  78.250  64.320  0.00  0.00            
ATOM   3192  NE  ARG X 202      54.060  77.520  64.340  0.00  0.00            
ATOM   3193  HE  ARG X 202      54.060  77.560  63.330  0.00  0.00            
ATOM   3194  CZ  ARG X 202      55.250  77.250  64.890  0.00  0.00            
ATOM   3195  NH1 ARG X 202      55.370  77.360  66.220  0.00  0.00            
ATOM   3196 HH11 ARG X 202      54.530  77.430  66.770  0.00  0.00            
ATOM   3197 HH12 ARG X 202      56.190  77.150  66.780  0.00  0.00            
ATOM   3198  NH2 ARG X 202      56.290  76.900  64.130  0.00  0.00            
ATOM   3199 HH21 ARG X 202      56.010  76.920  63.160  0.00  0.00            
ATOM   3200 HH22 ARG X 202      57.110  76.430  64.490  0.00  0.00            
ATOM   3201  C   ARG X 202      53.800  73.960  63.840  0.00  0.00            
ATOM   3202  O   ARG X 202      53.520  74.300  62.690  0.00  0.00            
ATOM   3203  N   LEU X 203      54.990  73.410  64.090  0.00  0.00            
ATOM   3204  H   LEU X 203      55.170  73.030  65.010  0.00  0.00            
ATOM   3205  CA  LEU X 203      56.080  73.480  63.140  0.00  0.00            
ATOM   3206  HA  LEU X 203      55.960  74.340  62.480  0.00  0.00            
ATOM   3207  CB  LEU X 203      57.420  73.570  63.860  0.00  0.00            
ATOM   3208  HB1 LEU X 203      57.490  72.650  64.440  0.00  0.00            
ATOM   3209  HB2 LEU X 203      57.400  74.420  64.540  0.00  0.00            
ATOM   3210  CG  LEU X 203      58.570  73.750  62.880  0.00  0.00            
ATOM   3211  HG  LEU X 203      58.650  72.910  62.180  0.00  0.00            
ATOM   3212  CD1 LEU X 203      58.530  75.000  62.000  0.00  0.00            
ATOM   3213 HD11 LEU X 203      57.560  75.160  61.530  0.00  0.00            
ATOM   3214 HD12 LEU X 203      58.670  75.880  62.640  0.00  0.00            
ATOM   3215 HD13 LEU X 203      59.410  75.060  61.360  0.00  0.00            
ATOM   3216  CD2 LEU X 203      59.940  73.720  63.550  0.00  0.00            
ATOM   3217 HD21 LEU X 203      60.030  72.810  64.140  0.00  0.00            
ATOM   3218 HD22 LEU X 203      60.730  73.740  62.790  0.00  0.00            
ATOM   3219 HD23 LEU X 203      60.060  74.590  64.200  0.00  0.00            
ATOM   3220  C   LEU X 203      55.960  72.290  62.200  0.00  0.00            
ATOM   3221  O   LEU X 203      56.180  72.430  61.000  0.00  0.00            
ATOM   3222  N   VAL X 204      55.440  71.120  62.570  0.00  0.00            
ATOM   3223  H   VAL X 204      55.220  70.910  63.530  0.00  0.00            
ATOM   3224  CA  VAL X 204      55.070  70.070  61.640  0.00  0.00            
ATOM   3225  HA  VAL X 204      55.910  69.940  60.960  0.00  0.00            
ATOM   3226  CB  VAL X 204      54.770  68.790  62.410  0.00  0.00            
ATOM   3227  HB  VAL X 204      54.160  68.880  63.310  0.00  0.00            
ATOM   3228  CG1 VAL X 204      54.160  67.720  61.510  0.00  0.00            
ATOM   3229 HG11 VAL X 204      53.170  67.990  61.160  0.00  0.00            
ATOM   3230 HG12 VAL X 204      54.790  67.580  60.630  0.00  0.00            
ATOM   3231 HG13 VAL X 204      53.930  66.860  62.140  0.00  0.00            
ATOM   3232  CG2 VAL X 204      56.060  68.130  62.920  0.00  0.00            
ATOM   3233 HG21 VAL X 204      55.780  67.300  63.570  0.00  0.00            
ATOM   3234 HG22 VAL X 204      56.640  67.760  62.080  0.00  0.00            
ATOM   3235 HG23 VAL X 204      56.640  68.840  63.520  0.00  0.00            
ATOM   3236  C   VAL X 204      53.890  70.380  60.720  0.00  0.00            
ATOM   3237  O   VAL X 204      53.940  70.020  59.550  0.00  0.00            
ATOM   3238  N   VAL X 205      52.940  71.200  61.170  0.00  0.00            
ATOM   3239  H   VAL X 205      53.070  71.490  62.140  0.00  0.00            
ATOM   3240  CA  VAL X 205      51.870  71.680  60.330  0.00  0.00            
ATOM   3241  HA  VAL X 205      51.260  70.930  59.820  0.00  0.00            
ATOM   3242  CB  VAL X 205      50.940  72.490  61.240  0.00  0.00            
ATOM   3243  HB  VAL X 205      51.600  73.050  61.900  0.00  0.00            
ATOM   3244  CG1 VAL X 205      49.970  73.390  60.490  0.00  0.00            
ATOM   3245 HG11 VAL X 205      49.480  74.090  61.160  0.00  0.00            
ATOM   3246 HG12 VAL X 205      50.570  73.990  59.800  0.00  0.00            
ATOM   3247 HG13 VAL X 205      49.220  72.730  60.050  0.00  0.00            
ATOM   3248  CG2 VAL X 205      50.010  71.630  62.080  0.00  0.00            
ATOM   3249 HG21 VAL X 205      50.540  71.020  62.820  0.00  0.00            
ATOM   3250 HG22 VAL X 205      49.490  72.360  62.700  0.00  0.00            
ATOM   3251 HG23 VAL X 205      49.300  71.060  61.480  0.00  0.00            
ATOM   3252  C   VAL X 205      52.440  72.600  59.260  0.00  0.00            
ATOM   3253  O   VAL X 205      52.120  72.520  58.070  0.00  0.00            
ATOM   3254  N   GLU X 206      53.430  73.420  59.610  0.00  0.00            
ATOM   3255  H   GLU X 206      53.680  73.390  60.590  0.00  0.00            
ATOM   3256  CA  GLU X 206      54.010  74.430  58.750  0.00  0.00            
ATOM   3257  HA  GLU X 206      53.160  74.890  58.240  0.00  0.00            
ATOM   3258  CB  GLU X 206      54.760  75.500  59.530  0.00  0.00            
ATOM   3259  HB1 GLU X 206      55.370  76.150  58.890  0.00  0.00            
ATOM   3260  HB2 GLU X 206      55.440  75.120  60.290  0.00  0.00            
ATOM   3261  CG  GLU X 206      53.650  76.430  60.010  0.00  0.00            
ATOM   3262  HG1 GLU X 206      52.820  75.840  60.400  0.00  0.00            
ATOM   3263  HG2 GLU X 206      53.400  77.080  59.170  0.00  0.00            
ATOM   3264  CD  GLU X 206      54.060  77.390  61.120  0.00  0.00            
ATOM   3265  OE1 GLU X 206      55.140  77.160  61.710  0.00  0.00            
ATOM   3266  OE2 GLU X 206      53.300  78.280  61.560  0.00  0.00            
ATOM   3267  C   GLU X 206      54.840  73.920  57.570  0.00  0.00            
ATOM   3268  O   GLU X 206      54.710  74.490  56.490  0.00  0.00            
ATOM   3269  N   ARG X 207      55.740  72.990  57.880  0.00  0.00            
ATOM   3270  H   ARG X 207      55.890  72.800  58.860  0.00  0.00            
ATOM   3271  CA  ARG X 207      56.350  72.160  56.860  0.00  0.00            
ATOM   3272  HA  ARG X 207      56.900  72.880  56.250  0.00  0.00            
ATOM   3273  CB  ARG X 207      57.300  71.160  57.520  0.00  0.00            
ATOM   3274  HB1 ARG X 207      56.780  70.460  58.170  0.00  0.00            
ATOM   3275  HB2 ARG X 207      57.930  71.800  58.140  0.00  0.00            
ATOM   3276  CG  ARG X 207      58.230  70.370  56.610  0.00  0.00            
ATOM   3277  HG1 ARG X 207      57.650  69.750  55.930  0.00  0.00            
ATOM   3278  HG2 ARG X 207      58.790  69.640  57.180  0.00  0.00            
ATOM   3279  CD  ARG X 207      59.170  71.340  55.900  0.00  0.00            
ATOM   3280  HD1 ARG X 207      58.590  72.080  55.350  0.00  0.00            
ATOM   3281  HD2 ARG X 207      59.770  70.860  55.130  0.00  0.00            
ATOM   3282  NE  ARG X 207      60.050  72.020  56.860  0.00  0.00            
ATOM   3283  HE  ARG X 207      59.620  72.800  57.340  0.00  0.00            
ATOM   3284  CZ  ARG X 207      61.360  71.830  57.050  0.00  0.00            
ATOM   3285  NH1 ARG X 207      62.150  71.030  56.320  0.00  0.00            
ATOM   3286 HH11 ARG X 207      61.730  70.560  55.530  0.00  0.00            
ATOM   3287 HH12 ARG X 207      63.090  70.800  56.610  0.00  0.00            
ATOM   3288  NH2 ARG X 207      61.940  72.560  58.020  0.00  0.00            
ATOM   3289 HH21 ARG X 207      61.400  73.220  58.560  0.00  0.00            
ATOM   3290 HH22 ARG X 207      62.920  72.530  58.270  0.00  0.00            
ATOM   3291  C   ARG X 207      55.420  71.470  55.880  0.00  0.00            
ATOM   3292  O   ARG X 207      55.720  71.430  54.690  0.00  0.00            
ATOM   3293  N   GLU X 208      54.290  70.920  56.360  0.00  0.00            
ATOM   3294  H   GLU X 208      54.120  70.990  57.350  0.00  0.00            
ATOM   3295  CA  GLU X 208      53.280  70.350  55.490  0.00  0.00            
ATOM   3296  HA  GLU X 208      53.670  69.560  54.840  0.00  0.00            
ATOM   3297  CB  GLU X 208      52.200  69.680  56.330  0.00  0.00            
ATOM   3298  HB1 GLU X 208      51.670  70.580  56.660  0.00  0.00            
ATOM   3299  HB2 GLU X 208      52.590  69.190  57.230  0.00  0.00            
ATOM   3300  CG  GLU X 208      51.350  68.640  55.610  0.00  0.00            
ATOM   3301  HG1 GLU X 208      51.930  67.770  55.300  0.00  0.00            
ATOM   3302  HG2 GLU X 208      50.950  69.130  54.720  0.00  0.00            
ATOM   3303  CD  GLU X 208      50.170  68.220  56.480  0.00  0.00            
ATOM   3304  OE1 GLU X 208      50.470  67.430  57.400  0.00  0.00            
ATOM   3305  OE2 GLU X 208      48.970  68.430  56.220  0.00  0.00            
ATOM   3306  C   GLU X 208      52.670  71.440  54.620  0.00  0.00            
ATOM   3307  O   GLU X 208      52.680  71.260  53.400  0.00  0.00            
ATOM   3308  N   ARG X 209      52.280  72.610  55.130  0.00  0.00            
ATOM   3309  H   ARG X 209      52.360  72.770  56.130  0.00  0.00            
ATOM   3310  CA  ARG X 209      51.820  73.760  54.390  0.00  0.00            
ATOM   3311  HA  ARG X 209      50.970  73.510  53.760  0.00  0.00            
ATOM   3312  CB  ARG X 209      51.290  74.830  55.350  0.00  0.00            
ATOM   3313  HB1 ARG X 209      51.150  75.860  55.000  0.00  0.00            
ATOM   3314  HB2 ARG X 209      52.030  74.940  56.140  0.00  0.00            
ATOM   3315  CG  ARG X 209      49.960  74.360  55.930  0.00  0.00            
ATOM   3316  HG1 ARG X 209      50.180  73.390  56.380  0.00  0.00            
ATOM   3317  HG2 ARG X 209      49.250  74.290  55.100  0.00  0.00            
ATOM   3318  CD  ARG X 209      49.490  75.350  56.980  0.00  0.00            
ATOM   3319  HD1 ARG X 209      49.240  76.280  56.450  0.00  0.00            
ATOM   3320  HD2 ARG X 209      50.260  75.720  57.660  0.00  0.00            
ATOM   3321  NE  ARG X 209      48.280  74.800  57.590  0.00  0.00            
ATOM   3322  HE  ARG X 209      47.810  74.110  57.020  0.00  0.00            
ATOM   3323  CZ  ARG X 209      47.600  75.180  58.680  0.00  0.00            
ATOM   3324  NH1 ARG X 209      48.000  76.220  59.440  0.00  0.00            
ATOM   3325 HH11 ARG X 209      48.900  76.600  59.190  0.00  0.00            
ATOM   3326 HH12 ARG X 209      47.450  76.540  60.220  0.00  0.00            
ATOM   3327  NH2 ARG X 209      46.470  74.540  59.010  0.00  0.00            
ATOM   3328 HH21 ARG X 209      45.910  74.170  58.260  0.00  0.00            
ATOM   3329 HH22 ARG X 209      45.980  74.890  59.820  0.00  0.00            
ATOM   3330  C   ARG X 209      52.820  74.400  53.440  0.00  0.00            
ATOM   3331  O   ARG X 209      52.440  74.760  52.320  0.00  0.00            
ATOM   3332  N   GLU X 210      54.120  74.390  53.740  0.00  0.00            
ATOM   3333  H   GLU X 210      54.370  74.170  54.700  0.00  0.00            
ATOM   3334  CA  GLU X 210      55.100  74.910  52.820  0.00  0.00            
ATOM   3335  HA  GLU X 210      54.800  75.900  52.470  0.00  0.00            
ATOM   3336  CB  GLU X 210      56.420  75.110  53.550  0.00  0.00            
ATOM   3337  HB1 GLU X 210      56.960  74.180  53.730  0.00  0.00            
ATOM   3338  HB2 GLU X 210      56.190  75.610  54.490  0.00  0.00            
ATOM   3339  CG  GLU X 210      57.520  75.960  52.900  0.00  0.00            
ATOM   3340  HG1 GLU X 210      57.780  75.580  51.910  0.00  0.00            
ATOM   3341  HG2 GLU X 210      58.460  76.000  53.460  0.00  0.00            
ATOM   3342  CD  GLU X 210      57.190  77.430  52.690  0.00  0.00            
ATOM   3343  OE1 GLU X 210      57.490  78.290  53.550  0.00  0.00            
ATOM   3344  OE2 GLU X 210      56.570  77.730  51.650  0.00  0.00            
ATOM   3345  C   GLU X 210      55.330  73.960  51.650  0.00  0.00            
ATOM   3346  O   GLU X 210      55.400  74.420  50.510  0.00  0.00            
ATOM   3347  N   ILE X 211      55.180  72.650  51.850  0.00  0.00            
ATOM   3348  H   ILE X 211      54.930  72.300  52.760  0.00  0.00            
ATOM   3349  CA  ILE X 211      55.260  71.700  50.760  0.00  0.00            
ATOM   3350  HA  ILE X 211      56.120  71.930  50.130  0.00  0.00            
ATOM   3351  CB  ILE X 211      55.470  70.280  51.260  0.00  0.00            
ATOM   3352  HB  ILE X 211      54.600  70.100  51.890  0.00  0.00            
ATOM   3353  CG2 ILE X 211      55.360  69.310  50.090  0.00  0.00            
ATOM   3354 HG21 ILE X 211      55.470  68.250  50.330  0.00  0.00            
ATOM   3355 HG22 ILE X 211      54.370  69.330  49.610  0.00  0.00            
ATOM   3356 HG23 ILE X 211      56.130  69.400  49.320  0.00  0.00            
ATOM   3357  CG1 ILE X 211      56.750  70.020  52.040  0.00  0.00            
ATOM   3358 HG11 ILE X 211      56.930  70.950  52.580  0.00  0.00            
ATOM   3359 HG12 ILE X 211      57.570  69.850  51.340  0.00  0.00            
ATOM   3360  CD  ILE X 211      56.680  68.810  52.960  0.00  0.00            
ATOM   3361  HD1 ILE X 211      55.970  69.020  53.760  0.00  0.00            
ATOM   3362  HD2 ILE X 211      56.380  67.910  52.430  0.00  0.00            
ATOM   3363  HD3 ILE X 211      57.670  68.670  53.400  0.00  0.00            
ATOM   3364  C   ILE X 211      54.060  71.910  49.850  0.00  0.00            
ATOM   3365  O   ILE X 211      54.210  71.850  48.630  0.00  0.00            
ATOM   3366  N   LYS X 212      52.840  72.050  50.370  0.00  0.00            
ATOM   3367  H   LYS X 212      52.900  72.100  51.380  0.00  0.00            
ATOM   3368  CA  LYS X 212      51.590  72.140  49.630  0.00  0.00            
ATOM   3369  HA  LYS X 212      51.540  71.410  48.820  0.00  0.00            
ATOM   3370  CB  LYS X 212      50.460  71.870  50.620  0.00  0.00            
ATOM   3371  HB1 LYS X 212      49.590  72.350  50.170  0.00  0.00            
ATOM   3372  HB2 LYS X 212      50.700  72.330  51.580  0.00  0.00            
ATOM   3373  CG  LYS X 212      50.220  70.390  50.880  0.00  0.00            
ATOM   3374  HG1 LYS X 212      51.060  69.880  51.350  0.00  0.00            
ATOM   3375  HG2 LYS X 212      49.820  69.930  49.980  0.00  0.00            
ATOM   3376  CD  LYS X 212      49.090  70.360  51.900  0.00  0.00            
ATOM   3377  HD1 LYS X 212      48.190  70.800  51.470  0.00  0.00            
ATOM   3378  HD2 LYS X 212      49.340  70.950  52.780  0.00  0.00            
ATOM   3379  CE  LYS X 212      48.930  68.910  52.320  0.00  0.00            
ATOM   3380  HE1 LYS X 212      49.910  68.520  52.610  0.00  0.00            
ATOM   3381  HE2 LYS X 212      48.600  68.250  51.510  0.00  0.00            
ATOM   3382  NZ  LYS X 212      47.970  68.700  53.420  0.00  0.00            
ATOM   3383  HZ1 LYS X 212      48.260  69.310  54.170  0.00  0.00            
ATOM   3384  HZ2 LYS X 212      47.040  68.980  53.160  0.00  0.00            
ATOM   3385  HZ3 LYS X 212      47.960  67.730  53.690  0.00  0.00            
ATOM   3386  C   LYS X 212      51.490  73.520  48.990  0.00  0.00            
ATOM   3387  O   LYS X 212      50.940  73.660  47.910  0.00  0.00            
ATOM   3388  N   ALA X 213      52.070  74.570  49.580  0.00  0.00            
ATOM   3389  H   ALA X 213      52.520  74.390  50.460  0.00  0.00            
ATOM   3390  CA  ALA X 213      52.290  75.840  48.910  0.00  0.00            
ATOM   3391  HA  ALA X 213      51.310  76.230  48.630  0.00  0.00            
ATOM   3392  CB  ALA X 213      52.940  76.790  49.920  0.00  0.00            
ATOM   3393  HB1 ALA X 213      53.060  77.780  49.490  0.00  0.00            
ATOM   3394  HB2 ALA X 213      52.270  76.930  50.770  0.00  0.00            
ATOM   3395  HB3 ALA X 213      53.900  76.320  50.140  0.00  0.00            
ATOM   3396  C   ALA X 213      53.130  75.720  47.650  0.00  0.00            
ATOM   3397  O   ALA X 213      52.910  76.480  46.710  0.00  0.00            
ATOM   3398  N   PHE X 214      54.190  74.900  47.660  0.00  0.00            
ATOM   3399  H   PHE X 214      54.380  74.290  48.440  0.00  0.00            
ATOM   3400  CA  PHE X 214      55.150  74.910  46.580  0.00  0.00            
ATOM   3401  HA  PHE X 214      55.500  75.940  46.440  0.00  0.00            
ATOM   3402  CB  PHE X 214      56.360  74.070  46.950  0.00  0.00            
ATOM   3403  HB1 PHE X 214      56.020  73.030  46.860  0.00  0.00            
ATOM   3404  HB2 PHE X 214      56.600  74.190  48.010  0.00  0.00            
ATOM   3405  CG  PHE X 214      57.650  74.240  46.170  0.00  0.00            
ATOM   3406  CD1 PHE X 214      58.700  75.070  46.570  0.00  0.00            
ATOM   3407  HD1 PHE X 214      58.480  75.690  47.420  0.00  0.00            
ATOM   3408  CE1 PHE X 214      59.830  75.080  45.740  0.00  0.00            
ATOM   3409  HE1 PHE X 214      60.700  75.620  46.080  0.00  0.00            
ATOM   3410  CZ  PHE X 214      59.840  74.470  44.480  0.00  0.00            
ATOM   3411  HZ  PHE X 214      60.680  74.520  43.800  0.00  0.00            
ATOM   3412  CE2 PHE X 214      58.720  73.770  44.010  0.00  0.00            
ATOM   3413  HE2 PHE X 214      58.680  73.240  43.070  0.00  0.00            
ATOM   3414  CD2 PHE X 214      57.730  73.530  44.970  0.00  0.00            
ATOM   3415  HD2 PHE X 214      56.900  72.840  44.830  0.00  0.00            
ATOM   3416  C   PHE X 214      54.550  74.430  45.260  0.00  0.00            
ATOM   3417  O   PHE X 214      53.880  73.400  45.180  0.00  0.00            
ATOM   3418  N   VAL X 215      54.970  75.040  44.150  0.00  0.00            
ATOM   3419  H   VAL X 215      55.760  75.650  44.290  0.00  0.00            
ATOM   3420  CA  VAL X 215      54.790  74.630  42.770  0.00  0.00            
ATOM   3421  HA  VAL X 215      54.330  73.650  42.780  0.00  0.00            
ATOM   3422  CB  VAL X 215      53.790  75.500  42.010  0.00  0.00            
ATOM   3423  HB  VAL X 215      53.870  75.300  40.940  0.00  0.00            
ATOM   3424  CG1 VAL X 215      52.310  75.250  42.300  0.00  0.00            
ATOM   3425 HG11 VAL X 215      52.070  74.180  42.290  0.00  0.00            
ATOM   3426 HG12 VAL X 215      52.080  75.650  43.290  0.00  0.00            
ATOM   3427 HG13 VAL X 215      51.630  75.730  41.600  0.00  0.00            
ATOM   3428  CG2 VAL X 215      54.050  77.000  42.140  0.00  0.00            
ATOM   3429 HG21 VAL X 215      53.300  77.580  41.590  0.00  0.00            
ATOM   3430 HG22 VAL X 215      53.870  77.240  43.190  0.00  0.00            
ATOM   3431 HG23 VAL X 215      55.070  77.360  41.980  0.00  0.00            
ATOM   3432  C   VAL X 215      56.090  74.690  41.990  0.00  0.00            
ATOM   3433  O   VAL X 215      56.740  75.730  42.040  0.00  0.00            
ATOM   3434  N   PRO X 216      56.350  73.680  41.150  0.00  0.00            
ATOM   3435  CD  PRO X 216      55.390  72.640  40.840  0.00  0.00            
ATOM   3436  HD1 PRO X 216      54.410  73.110  40.780  0.00  0.00            
ATOM   3437  HD2 PRO X 216      55.490  71.830  41.550  0.00  0.00            
ATOM   3438  CG  PRO X 216      55.720  72.090  39.450  0.00  0.00            
ATOM   3439  HG1 PRO X 216      55.270  72.730  38.690  0.00  0.00            
ATOM   3440  HG2 PRO X 216      55.440  71.050  39.330  0.00  0.00            
ATOM   3441  CB  PRO X 216      57.240  72.170  39.560  0.00  0.00            
ATOM   3442  HB1 PRO X 216      57.740  72.330  38.610  0.00  0.00            
ATOM   3443  HB2 PRO X 216      57.550  71.280  40.100  0.00  0.00            
ATOM   3444  CA  PRO X 216      57.500  73.490  40.300  0.00  0.00            
ATOM   3445  HA  PRO X 216      58.410  73.360  40.890  0.00  0.00            
ATOM   3446  C   PRO X 216      57.750  74.560  39.250  0.00  0.00            
ATOM   3447  O   PRO X 216      56.840  75.130  38.660  0.00  0.00            
ATOM   3448  N   GLU X 217      59.000  74.750  38.820  0.00  0.00            
ATOM   3449  H   GLU X 217      59.730  74.270  39.310  0.00  0.00            
ATOM   3450  CA  GLU X 217      59.410  75.750  37.850  0.00  0.00            
ATOM   3451  HA  GLU X 217      58.600  75.940  37.140  0.00  0.00            
ATOM   3452  CB  GLU X 217      59.750  77.030  38.620  0.00  0.00            
ATOM   3453  HB1 GLU X 217      60.540  76.780  39.330  0.00  0.00            
ATOM   3454  HB2 GLU X 217      58.910  77.490  39.130  0.00  0.00            
ATOM   3455  CG  GLU X 217      60.300  78.150  37.750  0.00  0.00            
ATOM   3456  HG1 GLU X 217      61.090  77.760  37.110  0.00  0.00            
ATOM   3457  HG2 GLU X 217      60.680  78.900  38.450  0.00  0.00            
ATOM   3458  CD  GLU X 217      59.220  78.860  36.960  0.00  0.00            
ATOM   3459  OE1 GLU X 217      58.960  78.470  35.800  0.00  0.00            
ATOM   3460  OE2 GLU X 217      58.640  79.850  37.480  0.00  0.00            
ATOM   3461  C   GLU X 217      60.620  75.200  37.110  0.00  0.00            
ATOM   3462  O   GLU X 217      61.420  74.600  37.820  0.00  0.00            
ATOM   3463  N   GLU X 218      60.760  75.420  35.800  0.00  0.00            
ATOM   3464  H   GLU X 218      60.220  76.160  35.350  0.00  0.00            
ATOM   3465  CA  GLU X 218      61.880  74.850  35.070  0.00  0.00            
ATOM   3466  HA  GLU X 218      61.980  73.840  35.460  0.00  0.00            
ATOM   3467  CB  GLU X 218      61.420  74.810  33.610  0.00  0.00            
ATOM   3468  HB1 GLU X 218      61.630  75.780  33.160  0.00  0.00            
ATOM   3469  HB2 GLU X 218      60.340  74.660  33.560  0.00  0.00            
ATOM   3470  CG  GLU X 218      62.110  73.710  32.820  0.00  0.00            
ATOM   3471  HG1 GLU X 218      61.750  72.740  33.170  0.00  0.00            
ATOM   3472  HG2 GLU X 218      63.160  73.660  33.090  0.00  0.00            
ATOM   3473  CD  GLU X 218      61.900  73.830  31.310  0.00  0.00            
ATOM   3474  OE1 GLU X 218      60.830  74.320  30.910  0.00  0.00            
ATOM   3475  OE2 GLU X 218      62.830  73.500  30.550  0.00  0.00            
ATOM   3476  C   GLU X 218      63.130  75.690  35.270  0.00  0.00            
ATOM   3477  O   GLU X 218      63.130  76.920  35.290  0.00  0.00            
ATOM   3478  N   PHE X 219      64.290  75.050  35.420  0.00  0.00            
ATOM   3479  H   PHE X 219      64.270  74.050  35.330  0.00  0.00            
ATOM   3480  CA  PHE X 219      65.620  75.620  35.260  0.00  0.00            
ATOM   3481  HA  PHE X 219      65.480  76.540  34.680  0.00  0.00            
ATOM   3482  CB  PHE X 219      66.150  76.040  36.630  0.00  0.00            
ATOM   3483  HB1 PHE X 219      65.410  76.700  37.100  0.00  0.00            
ATOM   3484  HB2 PHE X 219      67.070  76.610  36.530  0.00  0.00            
ATOM   3485  CG  PHE X 219      66.510  74.910  37.560  0.00  0.00            
ATOM   3486  CD1 PHE X 219      65.470  74.330  38.300  0.00  0.00            
ATOM   3487  HD1 PHE X 219      64.440  74.620  38.190  0.00  0.00            
ATOM   3488  CE1 PHE X 219      65.710  73.330  39.260  0.00  0.00            
ATOM   3489  HE1 PHE X 219      64.970  72.880  39.890  0.00  0.00            
ATOM   3490  CZ  PHE X 219      67.040  72.980  39.520  0.00  0.00            
ATOM   3491  HZ  PHE X 219      67.310  72.240  40.260  0.00  0.00            
ATOM   3492  CE2 PHE X 219      68.070  73.590  38.800  0.00  0.00            
ATOM   3493  HE2 PHE X 219      69.100  73.260  38.900  0.00  0.00            
ATOM   3494  CD2 PHE X 219      67.840  74.540  37.800  0.00  0.00            
ATOM   3495  HD2 PHE X 219      68.630  75.080  37.300  0.00  0.00            
ATOM   3496  C   PHE X 219      66.590  74.730  34.490  0.00  0.00            
ATOM   3497  O   PHE X 219      66.260  73.630  34.060  0.00  0.00            
ATOM   3498  N   TRP X 220      67.810  75.190  34.240  0.00  0.00            
ATOM   3499  H   TRP X 220      68.120  75.980  34.800  0.00  0.00            
ATOM   3500  CA  TRP X 220      68.670  74.770  33.150  0.00  0.00            
ATOM   3501  HA  TRP X 220      68.470  73.750  32.830  0.00  0.00            
ATOM   3502  CB  TRP X 220      68.540  75.720  31.960  0.00  0.00            
ATOM   3503  HB1 TRP X 220      69.210  75.470  31.140  0.00  0.00            
ATOM   3504  HB2 TRP X 220      68.850  76.720  32.270  0.00  0.00            
ATOM   3505  CG  TRP X 220      67.120  75.810  31.490  0.00  0.00            
ATOM   3506  CD1 TRP X 220      66.430  74.850  30.830  0.00  0.00            
ATOM   3507  HD1 TRP X 220      66.700  73.840  30.560  0.00  0.00            
ATOM   3508  NE1 TRP X 220      65.100  75.220  30.880  0.00  0.00            
ATOM   3509  HE1 TRP X 220      64.390  74.550  30.620  0.00  0.00            
ATOM   3510  CE2 TRP X 220      64.860  76.460  31.450  0.00  0.00            
ATOM   3511  CZ2 TRP X 220      63.770  77.340  31.530  0.00  0.00            
ATOM   3512  HZ2 TRP X 220      62.870  77.010  31.030  0.00  0.00            
ATOM   3513  CH2 TRP X 220      63.890  78.560  32.190  0.00  0.00            
ATOM   3514  HH2 TRP X 220      63.130  79.290  32.410  0.00  0.00            
ATOM   3515  CZ3 TRP X 220      65.160  78.910  32.680  0.00  0.00            
ATOM   3516  HZ3 TRP X 220      65.250  79.760  33.340  0.00  0.00            
ATOM   3517  CE3 TRP X 220      66.270  78.070  32.550  0.00  0.00            
ATOM   3518  HE3 TRP X 220      67.240  78.370  32.900  0.00  0.00            
ATOM   3519  CD2 TRP X 220      66.160  76.840  31.880  0.00  0.00            
ATOM   3520  C   TRP X 220      70.040  74.750  33.810  0.00  0.00            
ATOM   3521  O   TRP X 220      70.450  75.770  34.360  0.00  0.00            
ATOM   3522  N   GLU X 221      70.700  73.600  33.670  0.00  0.00            
ATOM   3523  H   GLU X 221      70.320  72.850  33.110  0.00  0.00            
ATOM   3524  CA  GLU X 221      72.060  73.340  34.110  0.00  0.00            
ATOM   3525  HA  GLU X 221      72.410  74.290  34.540  0.00  0.00            
ATOM   3526  CB  GLU X 221      71.940  72.290  35.210  0.00  0.00            
ATOM   3527  HB1 GLU X 221      71.380  71.440  34.810  0.00  0.00            
ATOM   3528  HB2 GLU X 221      71.330  72.710  36.000  0.00  0.00            
ATOM   3529  CG  GLU X 221      73.250  71.810  35.820  0.00  0.00            
ATOM   3530  HG1 GLU X 221      73.790  72.660  36.240  0.00  0.00            
ATOM   3531  HG2 GLU X 221      73.920  71.300  35.120  0.00  0.00            
ATOM   3532  CD  GLU X 221      72.970  70.770  36.890  0.00  0.00            
ATOM   3533  OE1 GLU X 221      72.330  69.740  36.550  0.00  0.00            
ATOM   3534  OE2 GLU X 221      73.390  70.890  38.050  0.00  0.00            
ATOM   3535  C   GLU X 221      72.900  72.870  32.940  0.00  0.00            
ATOM   3536  O   GLU X 221      72.340  72.530  31.900  0.00  0.00            
ATOM   3537  N   VAL X 222      74.230  72.960  33.030  0.00  0.00            
ATOM   3538  H   VAL X 222      74.520  73.150  33.980  0.00  0.00            
ATOM   3539  CA  VAL X 222      75.170  72.560  32.000  0.00  0.00            
ATOM   3540  HA  VAL X 222      74.790  71.630  31.570  0.00  0.00            
ATOM   3541  CB  VAL X 222      75.180  73.540  30.830  0.00  0.00            
ATOM   3542  HB  VAL X 222      74.160  73.640  30.450  0.00  0.00            
ATOM   3543  CG1 VAL X 222      75.750  74.910  31.180  0.00  0.00            
ATOM   3544 HG11 VAL X 222      75.930  75.550  30.310  0.00  0.00            
ATOM   3545 HG12 VAL X 222      75.140  75.360  31.960  0.00  0.00            
ATOM   3546 HG13 VAL X 222      76.760  74.710  31.510  0.00  0.00            
ATOM   3547  CG2 VAL X 222      75.930  72.970  29.620  0.00  0.00            
ATOM   3548 HG21 VAL X 222      76.960  72.810  29.910  0.00  0.00            
ATOM   3549 HG22 VAL X 222      75.480  72.050  29.260  0.00  0.00            
ATOM   3550 HG23 VAL X 222      75.930  73.570  28.710  0.00  0.00            
ATOM   3551  C   VAL X 222      76.540  72.420  32.640  0.00  0.00            
ATOM   3552  O   VAL X 222      76.990  73.230  33.440  0.00  0.00            
ATOM   3553  N   ASP X 223      77.180  71.320  32.210  0.00  0.00            
ATOM   3554  H   ASP X 223      76.780  70.830  31.420  0.00  0.00            
ATOM   3555  CA  ASP X 223      78.440  70.780  32.660  0.00  0.00            
ATOM   3556  HA  ASP X 223      78.900  71.560  33.260  0.00  0.00            
ATOM   3557  CB  ASP X 223      78.140  69.510  33.450  0.00  0.00            
ATOM   3558  HB1 ASP X 223      77.600  68.790  32.850  0.00  0.00            
ATOM   3559  HB2 ASP X 223      77.490  69.830  34.270  0.00  0.00            
ATOM   3560  CG  ASP X 223      79.420  68.850  33.950  0.00  0.00            
ATOM   3561  OD1 ASP X 223      79.440  67.610  34.140  0.00  0.00            
ATOM   3562  OD2 ASP X 223      80.480  69.490  34.100  0.00  0.00            
ATOM   3563  C   ASP X 223      79.290  70.590  31.410  0.00  0.00            
ATOM   3564  O   ASP X 223      78.810  70.210  30.350  0.00  0.00            
ATOM   3565  N   ALA X 224      80.600  70.830  31.540  0.00  0.00            
ATOM   3566  H   ALA X 224      81.050  70.730  32.440  0.00  0.00            
ATOM   3567  CA  ALA X 224      81.580  70.880  30.470  0.00  0.00            
ATOM   3568  HA  ALA X 224      81.330  70.130  29.720  0.00  0.00            
ATOM   3569  CB  ALA X 224      81.460  72.250  29.790  0.00  0.00            
ATOM   3570  HB1 ALA X 224      81.610  73.030  30.530  0.00  0.00            
ATOM   3571  HB2 ALA X 224      82.110  72.360  28.920  0.00  0.00            
ATOM   3572  HB3 ALA X 224      80.460  72.340  29.380  0.00  0.00            
ATOM   3573  C   ALA X 224      83.000  70.640  30.940  0.00  0.00            
ATOM   3574  O   ALA X 224      83.330  70.830  32.110  0.00  0.00            
ATOM   3575  N   SER X 225      83.940  70.370  30.020  0.00  0.00            
ATOM   3576  H   SER X 225      83.600  70.330  29.070  0.00  0.00            
ATOM   3577  CA  SER X 225      85.360  70.320  30.290  0.00  0.00            
ATOM   3578  HA  SER X 225      85.670  70.860  31.180  0.00  0.00            
ATOM   3579  CB  SER X 225      85.820  68.870  30.470  0.00  0.00            
ATOM   3580  HB1 SER X 225      86.900  68.810  30.590  0.00  0.00            
ATOM   3581  HB2 SER X 225      85.570  68.220  29.630  0.00  0.00            
ATOM   3582  OG  SER X 225      85.140  68.410  31.610  0.00  0.00            
ATOM   3583  HG  SER X 225      84.320  68.010  31.300  0.00  0.00            
ATOM   3584  C   SER X 225      86.150  70.900  29.120  0.00  0.00            
ATOM   3585  O   SER X 225      85.740  70.850  27.960  0.00  0.00            
ATOM   3586  N   THR X 226      87.370  71.350  29.410  0.00  0.00            
ATOM   3587  H   THR X 226      87.710  71.390  30.360  0.00  0.00            
ATOM   3588  CA  THR X 226      88.310  71.950  28.480  0.00  0.00            
ATOM   3589  HA  THR X 226      87.840  72.100  27.510  0.00  0.00            
ATOM   3590  CB  THR X 226      88.900  73.280  28.920  0.00  0.00            
ATOM   3591  HB  THR X 226      89.510  73.570  28.070  0.00  0.00            
ATOM   3592  CG2 THR X 226      87.780  74.300  29.110  0.00  0.00            
ATOM   3593 HG21 THR X 226      87.130  73.930  29.900  0.00  0.00            
ATOM   3594 HG22 THR X 226      88.180  75.260  29.450  0.00  0.00            
ATOM   3595 HG23 THR X 226      87.350  74.440  28.120  0.00  0.00            
ATOM   3596  OG1 THR X 226      89.770  73.200  30.030  0.00  0.00            
ATOM   3597  HG1 THR X 226      90.570  72.790  29.700  0.00  0.00            
ATOM   3598  C   THR X 226      89.550  71.110  28.210  0.00  0.00            
ATOM   3599  O   THR X 226      89.810  70.210  29.010  0.00  0.00            
ATOM   3600  N   THR X 227      90.310  71.440  27.160  0.00  0.00            
ATOM   3601  H   THR X 227      89.960  72.060  26.440  0.00  0.00            
ATOM   3602  CA  THR X 227      91.610  70.800  27.070  0.00  0.00            
ATOM   3603  HA  THR X 227      91.540  69.710  27.090  0.00  0.00            
ATOM   3604  CB  THR X 227      92.280  71.020  25.720  0.00  0.00            
ATOM   3605  HB  THR X 227      93.270  70.570  25.650  0.00  0.00            
ATOM   3606  CG2 THR X 227      91.490  70.390  24.570  0.00  0.00            
ATOM   3607 HG21 THR X 227      91.870  70.730  23.610  0.00  0.00            
ATOM   3608 HG22 THR X 227      91.570  69.300  24.550  0.00  0.00            
ATOM   3609 HG23 THR X 227      90.480  70.780  24.540  0.00  0.00            
ATOM   3610  OG1 THR X 227      92.370  72.360  25.280  0.00  0.00            
ATOM   3611  HG1 THR X 227      93.220  72.710  25.540  0.00  0.00            
ATOM   3612  C   THR X 227      92.540  71.220  28.190  0.00  0.00            
ATOM   3613  O   THR X 227      92.390  72.310  28.740  0.00  0.00            
ATOM   3614  N   THR X 228      93.600  70.440  28.440  0.00  0.00            
ATOM   3615  H   THR X 228      93.500  69.540  28.010  0.00  0.00            
ATOM   3616  CA  THR X 228      94.850  70.810  29.070  0.00  0.00            
ATOM   3617  HA  THR X 228      94.960  71.880  29.250  0.00  0.00            
ATOM   3618  CB  THR X 228      94.980  70.060  30.390  0.00  0.00            
ATOM   3619  HB  THR X 228      95.980  70.260  30.790  0.00  0.00            
ATOM   3620  CG2 THR X 228      93.930  70.250  31.480  0.00  0.00            
ATOM   3621 HG21 THR X 228      93.860  71.290  31.800  0.00  0.00            
ATOM   3622 HG22 THR X 228      92.920  70.030  31.130  0.00  0.00            
ATOM   3623 HG23 THR X 228      94.190  69.750  32.410  0.00  0.00            
ATOM   3624  OG1 THR X 228      94.930  68.670  30.180  0.00  0.00            
ATOM   3625  HG1 THR X 228      94.040  68.370  29.970  0.00  0.00            
ATOM   3626  C   THR X 228      96.090  70.450  28.260  0.00  0.00            
ATOM   3627  O   THR X 228      96.040  69.430  27.570  0.00  0.00            
ATOM   3628  N   PRO X 229      97.260  71.060  28.460  0.00  0.00            
ATOM   3629  CD  PRO X 229      97.620  72.270  29.180  0.00  0.00            
ATOM   3630  HD1 PRO X 229      98.090  71.930  30.100  0.00  0.00            
ATOM   3631  HD2 PRO X 229      96.770  72.930  29.360  0.00  0.00            
ATOM   3632  CG  PRO X 229      98.650  72.930  28.260  0.00  0.00            
ATOM   3633  HG1 PRO X 229      99.240  73.660  28.800  0.00  0.00            
ATOM   3634  HG2 PRO X 229      98.030  73.320  27.450  0.00  0.00            
ATOM   3635  CB  PRO X 229      99.450  71.740  27.730  0.00  0.00            
ATOM   3636  HB1 PRO X 229     100.310  71.640  28.410  0.00  0.00            
ATOM   3637  HB2 PRO X 229      99.750  71.960  26.710  0.00  0.00            
ATOM   3638  CA  PRO X 229      98.460  70.590  27.800  0.00  0.00            
ATOM   3639  HA  PRO X 229      98.110  70.320  26.800  0.00  0.00            
ATOM   3640  C   PRO X 229      99.030  69.350  28.470  0.00  0.00            
ATOM   3641  O   PRO X 229      99.880  68.730  27.830  0.00  0.00            
ATOM   3642  N   SER X 230      98.450  68.880  29.580  0.00  0.00            
ATOM   3643  H   SER X 230      97.740  69.450  30.030  0.00  0.00            
ATOM   3644  CA  SER X 230      98.730  67.630  30.240  0.00  0.00            
ATOM   3645  HA  SER X 230      99.770  67.330  30.140  0.00  0.00            
ATOM   3646  CB  SER X 230      98.240  67.770  31.680  0.00  0.00            
ATOM   3647  HB1 SER X 230      98.010  66.760  32.020  0.00  0.00            
ATOM   3648  HB2 SER X 230      97.300  68.320  31.800  0.00  0.00            
ATOM   3649  OG  SER X 230      99.290  68.420  32.350  0.00  0.00            
ATOM   3650  HG  SER X 230     100.010  67.780  32.450  0.00  0.00            
ATOM   3651  C   SER X 230      98.000  66.440  29.630  0.00  0.00            
ATOM   3652  O   SER X 230      98.110  65.310  30.090  0.00  0.00            
ATOM   3653  N   GLY X 231      97.200  66.720  28.590  0.00  0.00            
ATOM   3654  H   GLY X 231      97.140  67.670  28.240  0.00  0.00            
ATOM   3655  CA  GLY X 231      96.720  65.620  27.780  0.00  0.00            
ATOM   3656  HA1 GLY X 231      97.480  64.840  27.750  0.00  0.00            
ATOM   3657  HA2 GLY X 231      96.500  65.830  26.730  0.00  0.00            
ATOM   3658  C   GLY X 231      95.480  64.940  28.330  0.00  0.00            
ATOM   3659  O   GLY X 231      95.140  63.820  27.960  0.00  0.00            
ATOM   3660  N   GLU X 232      94.700  65.720  29.090  0.00  0.00            
ATOM   3661  H   GLU X 232      95.130  66.580  29.400  0.00  0.00            
ATOM   3662  CA  GLU X 232      93.460  65.300  29.710  0.00  0.00            
ATOM   3663  HA  GLU X 232      93.140  64.420  29.150  0.00  0.00            
ATOM   3664  CB  GLU X 232      93.780  64.830  31.120  0.00  0.00            
ATOM   3665  HB1 GLU X 232      94.480  63.990  31.090  0.00  0.00            
ATOM   3666  HB2 GLU X 232      92.900  64.470  31.650  0.00  0.00            
ATOM   3667  CG  GLU X 232      94.460  65.880  32.000  0.00  0.00            
ATOM   3668  HG1 GLU X 232      93.890  66.800  32.110  0.00  0.00            
ATOM   3669  HG2 GLU X 232      95.470  66.050  31.620  0.00  0.00            
ATOM   3670  CD  GLU X 232      94.610  65.260  33.390  0.00  0.00            
ATOM   3671  OE1 GLU X 232      95.680  64.730  33.740  0.00  0.00            
ATOM   3672  OE2 GLU X 232      93.600  65.240  34.130  0.00  0.00            
ATOM   3673  C   GLU X 232      92.360  66.350  29.710  0.00  0.00            
ATOM   3674  O   GLU X 232      92.680  67.520  29.490  0.00  0.00            
ATOM   3675  N   ALA X 233      91.150  66.080  30.210  0.00  0.00            
ATOM   3676  H   ALA X 233      90.900  65.160  30.540  0.00  0.00            
ATOM   3677  CA  ALA X 233      90.050  67.020  30.360  0.00  0.00            
ATOM   3678  HA  ALA X 233      90.180  67.730  29.540  0.00  0.00            
ATOM   3679  CB  ALA X 233      88.720  66.290  30.290  0.00  0.00            
ATOM   3680  HB1 ALA X 233      88.770  65.660  29.400  0.00  0.00            
ATOM   3681  HB2 ALA X 233      88.640  65.510  31.050  0.00  0.00            
ATOM   3682  HB3 ALA X 233      87.830  66.910  30.300  0.00  0.00            
ATOM   3683  C   ALA X 233      90.150  67.640  31.750  0.00  0.00            
ATOM   3684  O   ALA X 233      90.290  66.950  32.760  0.00  0.00            
ATOM   3685  N   LEU X 234      90.020  68.970  31.750  0.00  0.00            
ATOM   3686  H   LEU X 234      90.060  69.370  30.830  0.00  0.00            
ATOM   3687  CA  LEU X 234      89.890  69.790  32.940  0.00  0.00            
ATOM   3688  HA  LEU X 234      90.070  69.210  33.850  0.00  0.00            
ATOM   3689  CB  LEU X 234      90.880  70.960  32.960  0.00  0.00            
ATOM   3690  HB1 LEU X 234      90.980  71.330  31.940  0.00  0.00            
ATOM   3691  HB2 LEU X 234      91.820  70.530  33.300  0.00  0.00            
ATOM   3692  CG  LEU X 234      90.450  72.180  33.760  0.00  0.00            
ATOM   3693  HG  LEU X 234      89.490  72.570  33.430  0.00  0.00            
ATOM   3694  CD1 LEU X 234      90.420  71.900  35.260  0.00  0.00            
ATOM   3695 HD11 LEU X 234      90.130  72.780  35.840  0.00  0.00            
ATOM   3696 HD12 LEU X 234      89.780  71.110  35.670  0.00  0.00            
ATOM   3697 HD13 LEU X 234      91.410  71.520  35.530  0.00  0.00            
ATOM   3698  CD2 LEU X 234      91.370  73.390  33.610  0.00  0.00            
ATOM   3699 HD21 LEU X 234      92.400  73.050  33.730  0.00  0.00            
ATOM   3700 HD22 LEU X 234      91.240  73.660  32.570  0.00  0.00            
ATOM   3701 HD23 LEU X 234      91.190  74.250  34.260  0.00  0.00            
ATOM   3702  C   LEU X 234      88.440  70.250  33.040  0.00  0.00            
ATOM   3703  O   LEU X 234      88.020  70.850  32.050  0.00  0.00            
ATOM   3704  N   ALA X 235      87.710  70.100  34.140  0.00  0.00            
ATOM   3705  H   ALA X 235      88.070  69.520  34.880  0.00  0.00            
ATOM   3706  CA  ALA X 235      86.350  70.600  34.270  0.00  0.00            
ATOM   3707  HA  ALA X 235      85.780  70.190  33.440  0.00  0.00            
ATOM   3708  CB  ALA X 235      85.870  70.010  35.580  0.00  0.00            
ATOM   3709  HB1 ALA X 235      86.510  70.430  36.360  0.00  0.00            
ATOM   3710  HB2 ALA X 235      84.850  70.300  35.840  0.00  0.00            
ATOM   3711  HB3 ALA X 235      85.900  68.930  35.450  0.00  0.00            
ATOM   3712  C   ALA X 235      86.140  72.110  34.170  0.00  0.00            
ATOM   3713  O   ALA X 235      87.090  72.850  34.420  0.00  0.00            
ATOM   3714  N   LEU X 236      84.930  72.540  33.810  0.00  0.00            
ATOM   3715  H   LEU X 236      84.300  71.800  33.550  0.00  0.00            
ATOM   3716  CA  LEU X 236      84.570  73.910  33.510  0.00  0.00            
ATOM   3717  HA  LEU X 236      85.370  74.590  33.800  0.00  0.00            
ATOM   3718  CB  LEU X 236      84.400  74.080  32.000  0.00  0.00            
ATOM   3719  HB1 LEU X 236      83.520  73.530  31.680  0.00  0.00            
ATOM   3720  HB2 LEU X 236      85.210  73.560  31.500  0.00  0.00            
ATOM   3721  CG  LEU X 236      84.080  75.460  31.430  0.00  0.00            
ATOM   3722  HG  LEU X 236      83.160  75.850  31.860  0.00  0.00            
ATOM   3723  CD1 LEU X 236      85.110  76.510  31.820  0.00  0.00            
ATOM   3724 HD11 LEU X 236      85.420  76.400  32.860  0.00  0.00            
ATOM   3725 HD12 LEU X 236      86.000  76.290  31.230  0.00  0.00            
ATOM   3726 HD13 LEU X 236      84.860  77.560  31.660  0.00  0.00            
ATOM   3727  CD2 LEU X 236      83.880  75.420  29.910  0.00  0.00            
ATOM   3728 HD21 LEU X 236      84.780  75.050  29.410  0.00  0.00            
ATOM   3729 HD22 LEU X 236      82.960  74.950  29.550  0.00  0.00            
ATOM   3730 HD23 LEU X 236      83.850  76.460  29.550  0.00  0.00            
ATOM   3731  C   LEU X 236      83.350  74.340  34.310  0.00  0.00            
ATOM   3732  O   LEU X 236      82.270  73.760  34.190  0.00  0.00            
ATOM   3733  N   GLN X 237      83.510  75.360  35.150  0.00  0.00            
ATOM   3734  H   GLN X 237      84.400  75.840  35.160  0.00  0.00            
ATOM   3735  CA  GLN X 237      82.390  75.990  35.810  0.00  0.00            
ATOM   3736  HA  GLN X 237      81.730  75.180  36.120  0.00  0.00            
ATOM   3737  CB  GLN X 237      82.830  76.830  37.000  0.00  0.00            
ATOM   3738  HB1 GLN X 237      83.370  77.670  36.550  0.00  0.00            
ATOM   3739  HB2 GLN X 237      83.450  76.300  37.720  0.00  0.00            
ATOM   3740  CG  GLN X 237      81.690  77.450  37.820  0.00  0.00            
ATOM   3741  HG1 GLN X 237      81.030  76.700  38.260  0.00  0.00            
ATOM   3742  HG2 GLN X 237      81.180  78.140  37.150  0.00  0.00            
ATOM   3743  CD  GLN X 237      82.270  78.270  38.960  0.00  0.00            
ATOM   3744  OE1 GLN X 237      82.360  79.490  38.850  0.00  0.00            
ATOM   3745  NE2 GLN X 237      82.690  77.770  40.130  0.00  0.00            
ATOM   3746 HE21 GLN X 237      82.770  76.790  40.340  0.00  0.00            
ATOM   3747 HE22 GLN X 237      82.910  78.390  40.890  0.00  0.00            
ATOM   3748  C   GLN X 237      81.610  76.820  34.800  0.00  0.00            
ATOM   3749  O   GLN X 237      82.130  77.760  34.210  0.00  0.00            
ATOM   3750  N   VAL X 238      80.370  76.460  34.470  0.00  0.00            
ATOM   3751  H   VAL X 238      80.020  75.660  35.000  0.00  0.00            
ATOM   3752  CA  VAL X 238      79.460  77.190  33.620  0.00  0.00            
ATOM   3753  HA  VAL X 238      79.960  78.110  33.300  0.00  0.00            
ATOM   3754  CB  VAL X 238      79.120  76.340  32.400  0.00  0.00            
ATOM   3755  HB  VAL X 238      78.480  75.540  32.780  0.00  0.00            
ATOM   3756  CG1 VAL X 238      78.320  77.010  31.290  0.00  0.00            
ATOM   3757 HG11 VAL X 238      77.300  77.260  31.590  0.00  0.00            
ATOM   3758 HG12 VAL X 238      78.810  77.920  30.950  0.00  0.00            
ATOM   3759 HG13 VAL X 238      78.170  76.420  30.380  0.00  0.00            
ATOM   3760  CG2 VAL X 238      80.310  75.620  31.770  0.00  0.00            
ATOM   3761 HG21 VAL X 238      79.840  74.800  31.230  0.00  0.00            
ATOM   3762 HG22 VAL X 238      80.770  76.270  31.020  0.00  0.00            
ATOM   3763 HG23 VAL X 238      81.040  75.170  32.440  0.00  0.00            
ATOM   3764  C   VAL X 238      78.160  77.540  34.340  0.00  0.00            
ATOM   3765  O   VAL X 238      77.490  76.660  34.880  0.00  0.00            
ATOM   3766  N   THR X 239      77.770  78.820  34.360  0.00  0.00            
ATOM   3767  H   THR X 239      78.350  79.470  33.860  0.00  0.00            
ATOM   3768  CA  THR X 239      76.660  79.380  35.090  0.00  0.00            
ATOM   3769  HA  THR X 239      75.910  78.600  35.240  0.00  0.00            
ATOM   3770  CB  THR X 239      77.070  80.000  36.430  0.00  0.00            
ATOM   3771  HB  THR X 239      76.290  80.670  36.770  0.00  0.00            
ATOM   3772  CG2 THR X 239      77.620  78.960  37.400  0.00  0.00            
ATOM   3773 HG21 THR X 239      76.950  78.130  37.630  0.00  0.00            
ATOM   3774 HG22 THR X 239      78.460  78.480  36.900  0.00  0.00            
ATOM   3775 HG23 THR X 239      78.010  79.500  38.260  0.00  0.00            
ATOM   3776  OG1 THR X 239      78.190  80.830  36.180  0.00  0.00            
ATOM   3777  HG1 THR X 239      78.250  81.450  36.900  0.00  0.00            
ATOM   3778  C   THR X 239      75.930  80.470  34.310  0.00  0.00            
ATOM   3779  O   THR X 239      76.450  81.080  33.380  0.00  0.00            
ATOM   3780  N   HIE X 240      74.680  80.730  34.710  0.00  0.00            
ATOM   3781  H   HIE X 240      74.360  80.280  35.560  0.00  0.00            
ATOM   3782  CA  HIE X 240      73.780  81.640  34.060  0.00  0.00            
ATOM   3783  HA  HIE X 240      74.280  82.570  33.770  0.00  0.00            
ATOM   3784  CB  HIE X 240      73.070  80.960  32.890  0.00  0.00            
ATOM   3785  HB1 HIE X 240      72.330  80.230  33.190  0.00  0.00            
ATOM   3786  HB2 HIE X 240      73.940  80.510  32.410  0.00  0.00            
ATOM   3787  CG  HIE X 240      72.430  81.970  31.970  0.00  0.00            
ATOM   3788  ND1 HIE X 240      71.250  82.680  32.200  0.00  0.00            
ATOM   3789  CE1 HIE X 240      71.310  83.630  31.260  0.00  0.00            
ATOM   3790  HE1 HIE X 240      70.710  84.530  31.220  0.00  0.00            
ATOM   3791  NE2 HIE X 240      72.320  83.440  30.400  0.00  0.00            
ATOM   3792  HE2 HIE X 240      72.650  84.250  29.890  0.00  0.00            
ATOM   3793  CD2 HIE X 240      73.110  82.410  30.860  0.00  0.00            
ATOM   3794  HD2 HIE X 240      74.090  82.080  30.540  0.00  0.00            
ATOM   3795  C   HIE X 240      72.800  82.160  35.100  0.00  0.00            
ATOM   3796  O   HIE X 240      72.240  81.460  35.950  0.00  0.00            
ATOM   3797  N   GLN X 241      72.470  83.450  35.070  0.00  0.00            
ATOM   3798  H   GLN X 241      72.800  83.910  34.230  0.00  0.00            
ATOM   3799  CA  GLN X 241      71.640  84.290  35.910  0.00  0.00            
ATOM   3800  HA  GLN X 241      70.740  83.700  36.080  0.00  0.00            
ATOM   3801  CB  GLN X 241      72.320  84.760  37.190  0.00  0.00            
ATOM   3802  HB1 GLN X 241      71.500  85.250  37.720  0.00  0.00            
ATOM   3803  HB2 GLN X 241      72.930  85.620  36.930  0.00  0.00            
ATOM   3804  CG  GLN X 241      73.100  83.830  38.120  0.00  0.00            
ATOM   3805  HG1 GLN X 241      72.590  82.870  38.100  0.00  0.00            
ATOM   3806  HG2 GLN X 241      73.090  84.330  39.090  0.00  0.00            
ATOM   3807  CD  GLN X 241      74.550  83.600  37.730  0.00  0.00            
ATOM   3808  OE1 GLN X 241      75.080  84.050  36.710  0.00  0.00            
ATOM   3809  NE2 GLN X 241      75.310  82.760  38.430  0.00  0.00            
ATOM   3810 HE21 GLN X 241      75.080  82.570  39.400  0.00  0.00            
ATOM   3811 HE22 GLN X 241      76.280  82.700  38.180  0.00  0.00            
ATOM   3812  C   GLN X 241      71.160  85.400  34.990  0.00  0.00            
ATOM   3813  O   GLN X 241      71.760  85.730  33.970  0.00  0.00            
ATOM   3814  N   ASN X 242      69.930  85.850  35.250  0.00  0.00            
ATOM   3815  H   ASN X 242      69.570  85.450  36.100  0.00  0.00            
ATOM   3816  CA  ASN X 242      69.260  87.000  34.660  0.00  0.00            
ATOM   3817  HA  ASN X 242      70.100  87.610  34.340  0.00  0.00            
ATOM   3818  CB  ASN X 242      68.320  86.520  33.560  0.00  0.00            
ATOM   3819  HB1 ASN X 242      67.890  85.560  33.820  0.00  0.00            
ATOM   3820  HB2 ASN X 242      69.020  86.220  32.790  0.00  0.00            
ATOM   3821  CG  ASN X 242      67.310  87.540  33.040  0.00  0.00            
ATOM   3822  OD1 ASN X 242      66.130  87.570  33.400  0.00  0.00            
ATOM   3823  ND2 ASN X 242      67.740  88.440  32.160  0.00  0.00            
ATOM   3824 HD21 ASN X 242      68.750  88.480  32.080  0.00  0.00            
ATOM   3825 HD22 ASN X 242      67.170  89.090  31.630  0.00  0.00            
ATOM   3826  C   ASN X 242      68.520  87.830  35.700  0.00  0.00            
ATOM   3827  O   ASN X 242      68.230  89.010  35.530  0.00  0.00            
ATOM   3828  N   ASP X 243      68.110  87.280  36.850  0.00  0.00            
ATOM   3829  H   ASP X 243      68.240  86.300  37.020  0.00  0.00            
ATOM   3830  CA  ASP X 243      67.400  87.910  37.940  0.00  0.00            
ATOM   3831  HA  ASP X 243      67.440  89.000  37.900  0.00  0.00            
ATOM   3832  CB  ASP X 243      65.940  87.460  37.900  0.00  0.00            
ATOM   3833  HB1 ASP X 243      65.920  86.480  38.390  0.00  0.00            
ATOM   3834  HB2 ASP X 243      65.670  87.420  36.850  0.00  0.00            
ATOM   3835  CG  ASP X 243      65.000  88.450  38.570  0.00  0.00            
ATOM   3836  OD1 ASP X 243      64.130  89.040  37.890  0.00  0.00            
ATOM   3837  OD2 ASP X 243      65.140  88.700  39.780  0.00  0.00            
ATOM   3838  C   ASP X 243      68.170  87.580  39.210  0.00  0.00            
ATOM   3839  O   ASP X 243      69.400  87.460  39.170  0.00  0.00            
ATOM   3840  N   LYS X 244      67.500  87.640  40.360  0.00  0.00            
ATOM   3841  H   LYS X 244      66.500  87.740  40.340  0.00  0.00            
ATOM   3842  CA  LYS X 244      68.020  87.620  41.710  0.00  0.00            
ATOM   3843  HA  LYS X 244      68.950  88.180  41.800  0.00  0.00            
ATOM   3844  CB  LYS X 244      66.980  88.130  42.710  0.00  0.00            
ATOM   3845  HB1 LYS X 244      67.250  87.940  43.750  0.00  0.00            
ATOM   3846  HB2 LYS X 244      66.030  87.650  42.470  0.00  0.00            
ATOM   3847  CG  LYS X 244      66.880  89.640  42.520  0.00  0.00            
ATOM   3848  HG1 LYS X 244      66.670  89.830  41.470  0.00  0.00            
ATOM   3849  HG2 LYS X 244      67.860  90.040  42.810  0.00  0.00            
ATOM   3850  CD  LYS X 244      65.860  90.250  43.480  0.00  0.00            
ATOM   3851  HD1 LYS X 244      66.010  91.330  43.470  0.00  0.00            
ATOM   3852  HD2 LYS X 244      66.130  89.950  44.490  0.00  0.00            
ATOM   3853  CE  LYS X 244      64.440  89.830  43.140  0.00  0.00            
ATOM   3854  HE1 LYS X 244      63.720  90.330  43.790  0.00  0.00            
ATOM   3855  HE2 LYS X 244      64.330  88.750  43.200  0.00  0.00            
ATOM   3856  NZ  LYS X 244      64.010  90.440  41.870  0.00  0.00            
ATOM   3857  HZ1 LYS X 244      64.090  91.450  41.900  0.00  0.00            
ATOM   3858  HZ2 LYS X 244      64.560  90.170  41.060  0.00  0.00            
ATOM   3859  HZ3 LYS X 244      63.110  90.120  41.550  0.00  0.00            
ATOM   3860  C   LYS X 244      68.430  86.230  42.180  0.00  0.00            
ATOM   3861  O   LYS X 244      69.470  86.170  42.820  0.00  0.00            
ATOM   3862  N   PRO X 245      67.710  85.120  41.950  0.00  0.00            
ATOM   3863  CD  PRO X 245      66.350  84.950  41.490  0.00  0.00            
ATOM   3864  HD1 PRO X 245      66.330  85.050  40.410  0.00  0.00            
ATOM   3865  HD2 PRO X 245      65.650  85.610  42.010  0.00  0.00            
ATOM   3866  CG  PRO X 245      65.920  83.520  41.820  0.00  0.00            
ATOM   3867  HG1 PRO X 245      65.170  83.240  41.090  0.00  0.00            
ATOM   3868  HG2 PRO X 245      65.560  83.440  42.840  0.00  0.00            
ATOM   3869  CB  PRO X 245      67.260  82.830  41.600  0.00  0.00            
ATOM   3870  HB1 PRO X 245      67.220  82.730  40.510  0.00  0.00            
ATOM   3871  HB2 PRO X 245      67.360  81.890  42.150  0.00  0.00            
ATOM   3872  CA  PRO X 245      68.320  83.810  42.080  0.00  0.00            
ATOM   3873  HA  PRO X 245      68.460  83.550  43.130  0.00  0.00            
ATOM   3874  C   PRO X 245      69.610  83.490  41.340  0.00  0.00            
ATOM   3875  O   PRO X 245      70.030  84.070  40.340  0.00  0.00            
ATOM   3876  N   PHE X 246      70.350  82.480  41.810  0.00  0.00            
ATOM   3877  H   PHE X 246      70.090  82.160  42.730  0.00  0.00            
ATOM   3878  CA  PHE X 246      71.570  81.990  41.200  0.00  0.00            
ATOM   3879  HA  PHE X 246      72.020  82.690  40.490  0.00  0.00            
ATOM   3880  CB  PHE X 246      72.590  81.600  42.260  0.00  0.00            
ATOM   3881  HB1 PHE X 246      72.360  80.550  42.440  0.00  0.00            
ATOM   3882  HB2 PHE X 246      72.480  82.300  43.090  0.00  0.00            
ATOM   3883  CG  PHE X 246      74.010  81.610  41.750  0.00  0.00            
ATOM   3884  CD1 PHE X 246      74.550  80.400  41.260  0.00  0.00            
ATOM   3885  HD1 PHE X 246      73.890  79.550  41.210  0.00  0.00            
ATOM   3886  CE1 PHE X 246      75.930  80.320  41.080  0.00  0.00            
ATOM   3887  HE1 PHE X 246      76.410  79.440  40.700  0.00  0.00            
ATOM   3888  CZ  PHE X 246      76.750  81.460  41.200  0.00  0.00            
ATOM   3889  HZ  PHE X 246      77.830  81.410  41.150  0.00  0.00            
ATOM   3890  CE2 PHE X 246      76.170  82.680  41.550  0.00  0.00            
ATOM   3891  HE2 PHE X 246      76.770  83.580  41.550  0.00  0.00            
ATOM   3892  CD2 PHE X 246      74.810  82.750  41.880  0.00  0.00            
ATOM   3893  HD2 PHE X 246      74.290  83.650  42.190  0.00  0.00            
ATOM   3894  C   PHE X 246      71.230  80.860  40.230  0.00  0.00            
ATOM   3895  O   PHE X 246      72.010  80.580  39.320  0.00  0.00            
ATOM   3896  N   ARG X 247      70.050  80.250  40.290  0.00  0.00            
ATOM   3897  H   ARG X 247      69.400  80.500  41.030  0.00  0.00            
ATOM   3898  CA  ARG X 247      69.460  79.650  39.110  0.00  0.00            
ATOM   3899  HA  ARG X 247      70.210  78.920  38.790  0.00  0.00            
ATOM   3900  CB  ARG X 247      68.240  78.830  39.510  0.00  0.00            
ATOM   3901  HB1 ARG X 247      68.590  78.130  40.260  0.00  0.00            
ATOM   3902  HB2 ARG X 247      67.980  78.230  38.630  0.00  0.00            
ATOM   3903  CG  ARG X 247      66.920  79.500  39.880  0.00  0.00            
ATOM   3904  HG1 ARG X 247      66.720  80.380  39.270  0.00  0.00            
ATOM   3905  HG2 ARG X 247      66.990  79.720  40.950  0.00  0.00            
ATOM   3906  CD  ARG X 247      65.750  78.550  39.660  0.00  0.00            
ATOM   3907  HD1 ARG X 247      66.020  77.530  39.950  0.00  0.00            
ATOM   3908  HD2 ARG X 247      65.550  78.490  38.590  0.00  0.00            
ATOM   3909  NE  ARG X 247      64.560  78.850  40.450  0.00  0.00            
ATOM   3910  HE  ARG X 247      64.700  78.640  41.430  0.00  0.00            
ATOM   3911  CZ  ARG X 247      63.560  79.730  40.290  0.00  0.00            
ATOM   3912  NH1 ARG X 247      63.210  80.250  39.110  0.00  0.00            
ATOM   3913 HH11 ARG X 247      63.620  79.820  38.290  0.00  0.00            
ATOM   3914 HH12 ARG X 247      62.480  80.940  39.000  0.00  0.00            
ATOM   3915  NH2 ARG X 247      62.750  80.070  41.300  0.00  0.00            
ATOM   3916 HH21 ARG X 247      63.040  79.730  42.210  0.00  0.00            
ATOM   3917 HH22 ARG X 247      61.950  80.640  41.050  0.00  0.00            
ATOM   3918  C   ARG X 247      69.140  80.650  38.010  0.00  0.00            
ATOM   3919  O   ARG X 247      68.640  81.730  38.280  0.00  0.00            
ATOM   3920  N   PRO X 248      69.250  80.180  36.760  0.00  0.00            
ATOM   3921  CD  PRO X 248      69.870  78.960  36.270  0.00  0.00            
ATOM   3922  HD1 PRO X 248      69.510  78.070  36.780  0.00  0.00            
ATOM   3923  HD2 PRO X 248      70.960  78.960  36.250  0.00  0.00            
ATOM   3924  CG  PRO X 248      69.580  78.870  34.770  0.00  0.00            
ATOM   3925  HG1 PRO X 248      68.750  78.210  34.510  0.00  0.00            
ATOM   3926  HG2 PRO X 248      70.480  78.500  34.290  0.00  0.00            
ATOM   3927  CB  PRO X 248      69.360  80.330  34.380  0.00  0.00            
ATOM   3928  HB1 PRO X 248      68.630  80.280  33.560  0.00  0.00            
ATOM   3929  HB2 PRO X 248      70.200  80.880  33.960  0.00  0.00            
ATOM   3930  CA  PRO X 248      68.750  80.940  35.640  0.00  0.00            
ATOM   3931  HA  PRO X 248      69.000  82.000  35.670  0.00  0.00            
ATOM   3932  C   PRO X 248      67.240  80.890  35.480  0.00  0.00            
ATOM   3933  O   PRO X 248      66.590  79.940  35.890  0.00  0.00            
ATOM   3934  N   VAL X 249      66.650  81.960  34.930  0.00  0.00            
ATOM   3935  H   VAL X 249      67.260  82.650  34.530  0.00  0.00            
ATOM   3936  CA  VAL X 249      65.220  82.190  34.860  0.00  0.00            
ATOM   3937  HA  VAL X 249      64.740  81.260  35.160  0.00  0.00            
ATOM   3938  CB  VAL X 249      64.790  83.150  35.970  0.00  0.00            
ATOM   3939  HB  VAL X 249      63.710  83.190  36.110  0.00  0.00            
ATOM   3940  CG1 VAL X 249      65.420  82.810  37.320  0.00  0.00            
ATOM   3941 HG11 VAL X 249      65.240  83.590  38.050  0.00  0.00            
ATOM   3942 HG12 VAL X 249      65.000  81.850  37.630  0.00  0.00            
ATOM   3943 HG13 VAL X 249      66.500  82.690  37.200  0.00  0.00            
ATOM   3944  CG2 VAL X 249      65.210  84.600  35.730  0.00  0.00            
ATOM   3945 HG21 VAL X 249      65.010  85.150  36.640  0.00  0.00            
ATOM   3946 HG22 VAL X 249      66.240  84.610  35.370  0.00  0.00            
ATOM   3947 HG23 VAL X 249      64.450  85.000  35.060  0.00  0.00            
ATOM   3948  C   VAL X 249      64.770  82.580  33.450  0.00  0.00            
ATOM   3949  O   VAL X 249      63.630  82.980  33.270  0.00  0.00            
ATOM   3950  N   ASN X 250      65.630  82.540  32.430  0.00  0.00            
ATOM   3951  H   ASN X 250      66.620  82.490  32.660  0.00  0.00            
ATOM   3952  CA  ASN X 250      65.220  82.680  31.050  0.00  0.00            
ATOM   3953  HA  ASN X 250      64.140  82.600  31.080  0.00  0.00            
ATOM   3954  CB  ASN X 250      65.640  84.070  30.560  0.00  0.00            
ATOM   3955  HB1 ASN X 250      66.720  84.200  30.470  0.00  0.00            
ATOM   3956  HB2 ASN X 250      65.280  84.800  31.280  0.00  0.00            
ATOM   3957  CG  ASN X 250      65.110  84.330  29.160  0.00  0.00            
ATOM   3958  OD1 ASN X 250      65.850  84.400  28.180  0.00  0.00            
ATOM   3959  ND2 ASN X 250      63.790  84.360  28.960  0.00  0.00            
ATOM   3960 HD21 ASN X 250      63.180  84.510  29.740  0.00  0.00            
ATOM   3961 HD22 ASN X 250      63.490  84.230  28.000  0.00  0.00            
ATOM   3962  C   ASN X 250      65.790  81.650  30.090  0.00  0.00            
ATOM   3963  O   ASN X 250      67.000  81.600  29.870  0.00  0.00            
ATOM   3964  N   LYS X 251      64.950  80.780  29.520  0.00  0.00            
ATOM   3965  H   LYS X 251      63.970  80.880  29.750  0.00  0.00            
ATOM   3966  CA  LYS X 251      65.350  79.700  28.650  0.00  0.00            
ATOM   3967  HA  LYS X 251      66.050  79.170  29.290  0.00  0.00            
ATOM   3968  CB  LYS X 251      64.210  78.810  28.160  0.00  0.00            
ATOM   3969  HB1 LYS X 251      63.640  79.460  27.500  0.00  0.00            
ATOM   3970  HB2 LYS X 251      63.500  78.500  28.930  0.00  0.00            
ATOM   3971  CG  LYS X 251      64.700  77.610  27.360  0.00  0.00            
ATOM   3972  HG1 LYS X 251      65.530  77.170  27.910  0.00  0.00            
ATOM   3973  HG2 LYS X 251      65.080  77.990  26.410  0.00  0.00            
ATOM   3974  CD  LYS X 251      63.470  76.760  27.060  0.00  0.00            
ATOM   3975  HD1 LYS X 251      63.900  76.030  26.360  0.00  0.00            
ATOM   3976  HD2 LYS X 251      62.650  77.350  26.650  0.00  0.00            
ATOM   3977  CE  LYS X 251      62.980  76.000  28.290  0.00  0.00            
ATOM   3978  HE1 LYS X 251      62.440  76.690  28.940  0.00  0.00            
ATOM   3979  HE2 LYS X 251      63.850  75.640  28.830  0.00  0.00            
ATOM   3980  NZ  LYS X 251      62.090  74.840  28.070  0.00  0.00            
ATOM   3981  HZ1 LYS X 251      61.870  74.350  28.920  0.00  0.00            
ATOM   3982  HZ2 LYS X 251      61.220  75.100  27.640  0.00  0.00            
ATOM   3983  HZ3 LYS X 251      62.530  74.130  27.510  0.00  0.00            
ATOM   3984  C   LYS X 251      66.170  80.290  27.510  0.00  0.00            
ATOM   3985  O   LYS X 251      67.310  79.850  27.320  0.00  0.00            
ATOM   3986  N   GLU X 252      65.750  81.390  26.890  0.00  0.00            
ATOM   3987  H   GLU X 252      64.920  81.840  27.260  0.00  0.00            
ATOM   3988  CA  GLU X 252      66.420  81.830  25.680  0.00  0.00            
ATOM   3989  HA  GLU X 252      66.410  81.040  24.940  0.00  0.00            
ATOM   3990  CB  GLU X 252      65.710  83.040  25.070  0.00  0.00            
ATOM   3991  HB1 GLU X 252      66.060  83.220  24.060  0.00  0.00            
ATOM   3992  HB2 GLU X 252      65.900  83.870  25.750  0.00  0.00            
ATOM   3993  CG  GLU X 252      64.220  82.900  24.770  0.00  0.00            
ATOM   3994  HG1 GLU X 252      64.040  81.890  24.390  0.00  0.00            
ATOM   3995  HG2 GLU X 252      63.960  83.620  24.000  0.00  0.00            
ATOM   3996  CD  GLU X 252      63.260  83.150  25.930  0.00  0.00            
ATOM   3997  OE1 GLU X 252      63.100  82.220  26.760  0.00  0.00            
ATOM   3998  OE2 GLU X 252      62.890  84.320  26.170  0.00  0.00            
ATOM   3999  C   GLU X 252      67.840  82.330  25.920  0.00  0.00            
ATOM   4000  O   GLU X 252      68.670  81.870  25.150  0.00  0.00            
ATOM   4001  N   GLN X 253      68.130  83.130  26.940  0.00  0.00            
ATOM   4002  H   GLN X 253      67.380  83.570  27.470  0.00  0.00            
ATOM   4003  CA  GLN X 253      69.490  83.510  27.250  0.00  0.00            
ATOM   4004  HA  GLN X 253      69.990  83.940  26.380  0.00  0.00            
ATOM   4005  CB  GLN X 253      69.440  84.470  28.440  0.00  0.00            
ATOM   4006  HB1 GLN X 253      70.440  84.650  28.820  0.00  0.00            
ATOM   4007  HB2 GLN X 253      68.780  84.160  29.250  0.00  0.00            
ATOM   4008  CG  GLN X 253      68.830  85.750  27.880  0.00  0.00            
ATOM   4009  HG1 GLN X 253      67.800  85.540  27.590  0.00  0.00            
ATOM   4010  HG2 GLN X 253      69.470  85.960  27.020  0.00  0.00            
ATOM   4011  CD  GLN X 253      68.930  86.880  28.900  0.00  0.00            
ATOM   4012  OE1 GLN X 253      69.490  86.680  29.970  0.00  0.00            
ATOM   4013  NE2 GLN X 253      68.490  88.090  28.540  0.00  0.00            
ATOM   4014 HE21 GLN X 253      68.220  88.270  27.590  0.00  0.00            
ATOM   4015 HE22 GLN X 253      68.670  88.860  29.170  0.00  0.00            
ATOM   4016  C   GLN X 253      70.340  82.290  27.620  0.00  0.00            
ATOM   4017  O   GLN X 253      71.520  82.380  27.290  0.00  0.00            
ATOM   4018  N   THR X 254      69.790  81.200  28.140  0.00  0.00            
ATOM   4019  H   THR X 254      68.790  81.180  28.290  0.00  0.00            
ATOM   4020  CA  THR X 254      70.550  80.030  28.540  0.00  0.00            
ATOM   4021  HA  THR X 254      71.580  80.340  28.730  0.00  0.00            
ATOM   4022  CB  THR X 254      70.000  79.430  29.830  0.00  0.00            
ATOM   4023  HB  THR X 254      69.160  78.760  29.650  0.00  0.00            
ATOM   4024  CG2 THR X 254      71.060  78.560  30.490  0.00  0.00            
ATOM   4025 HG21 THR X 254      71.910  79.230  30.660  0.00  0.00            
ATOM   4026 HG22 THR X 254      70.670  78.210  31.450  0.00  0.00            
ATOM   4027 HG23 THR X 254      71.250  77.670  29.880  0.00  0.00            
ATOM   4028  OG1 THR X 254      69.510  80.330  30.790  0.00  0.00            
ATOM   4029  HG1 THR X 254      68.620  80.620  30.570  0.00  0.00            
ATOM   4030  C   THR X 254      70.750  79.020  27.420  0.00  0.00            
ATOM   4031  O   THR X 254      71.850  78.480  27.280  0.00  0.00            
ATOM   4032  N   GLN X 255      69.760  78.850  26.550  0.00  0.00            
ATOM   4033  H   GLN X 255      68.900  79.300  26.840  0.00  0.00            
ATOM   4034  CA  GLN X 255      69.940  78.050  25.350  0.00  0.00            
ATOM   4035  HA  GLN X 255      70.410  77.120  25.680  0.00  0.00            
ATOM   4036  CB  GLN X 255      68.600  77.790  24.670  0.00  0.00            
ATOM   4037  HB1 GLN X 255      68.810  77.460  23.650  0.00  0.00            
ATOM   4038  HB2 GLN X 255      67.980  78.690  24.600  0.00  0.00            
ATOM   4039  CG  GLN X 255      67.800  76.720  25.400  0.00  0.00            
ATOM   4040  HG1 GLN X 255      67.320  77.020  26.340  0.00  0.00            
ATOM   4041  HG2 GLN X 255      68.540  76.020  25.770  0.00  0.00            
ATOM   4042  CD  GLN X 255      66.790  76.070  24.460  0.00  0.00            
ATOM   4043  OE1 GLN X 255      66.560  76.430  23.310  0.00  0.00            
ATOM   4044  NE2 GLN X 255      66.110  75.040  24.990  0.00  0.00            
ATOM   4045 HE21 GLN X 255      66.340  74.670  25.900  0.00  0.00            
ATOM   4046 HE22 GLN X 255      65.500  74.580  24.340  0.00  0.00            
ATOM   4047  C   GLN X 255      70.950  78.690  24.420  0.00  0.00            
ATOM   4048  O   GLN X 255      71.810  78.090  23.770  0.00  0.00            
ATOM   4049  N   ALA X 256      71.000  80.020  24.440  0.00  0.00            
ATOM   4050  H   ALA X 256      70.320  80.570  24.940  0.00  0.00            
ATOM   4051  CA  ALA X 256      72.020  80.830  23.790  0.00  0.00            
ATOM   4052  HA  ALA X 256      72.130  80.620  22.730  0.00  0.00            
ATOM   4053  CB  ALA X 256      71.540  82.280  23.780  0.00  0.00            
ATOM   4054  HB1 ALA X 256      71.370  82.580  24.820  0.00  0.00            
ATOM   4055  HB2 ALA X 256      72.270  82.910  23.270  0.00  0.00            
ATOM   4056  HB3 ALA X 256      70.610  82.270  23.230  0.00  0.00            
ATOM   4057  C   ALA X 256      73.430  80.610  24.340  0.00  0.00            
ATOM   4058  O   ALA X 256      74.390  80.590  23.580  0.00  0.00            
ATOM   4059  N   ALA X 257      73.540  80.410  25.650  0.00  0.00            
ATOM   4060  H   ALA X 257      72.700  80.420  26.210  0.00  0.00            
ATOM   4061  CA  ALA X 257      74.800  80.080  26.280  0.00  0.00            
ATOM   4062  HA  ALA X 257      75.580  80.810  26.060  0.00  0.00            
ATOM   4063  CB  ALA X 257      74.760  80.010  27.800  0.00  0.00            
ATOM   4064  HB1 ALA X 257      74.160  79.140  28.080  0.00  0.00            
ATOM   4065  HB2 ALA X 257      75.810  79.960  28.110  0.00  0.00            
ATOM   4066  HB3 ALA X 257      74.270  80.870  28.250  0.00  0.00            
ATOM   4067  C   ALA X 257      75.320  78.770  25.710  0.00  0.00            
ATOM   4068  O   ALA X 257      76.490  78.600  25.350  0.00  0.00            
ATOM   4069  N   VAL X 258      74.460  77.770  25.520  0.00  0.00            
ATOM   4070  H   VAL X 258      73.530  78.070  25.780  0.00  0.00            
ATOM   4071  CA  VAL X 258      74.830  76.430  25.110  0.00  0.00            
ATOM   4072  HA  VAL X 258      75.880  76.290  25.380  0.00  0.00            
ATOM   4073  CB  VAL X 258      74.170  75.260  25.830  0.00  0.00            
ATOM   4074  HB  VAL X 258      74.700  74.370  25.490  0.00  0.00            
ATOM   4075  CG1 VAL X 258      74.320  75.430  27.340  0.00  0.00            
ATOM   4076 HG11 VAL X 258      73.840  76.340  27.740  0.00  0.00            
ATOM   4077 HG12 VAL X 258      73.860  74.650  27.960  0.00  0.00            
ATOM   4078 HG13 VAL X 258      75.380  75.550  27.530  0.00  0.00            
ATOM   4079  CG2 VAL X 258      72.680  75.090  25.540  0.00  0.00            
ATOM   4080 HG21 VAL X 258      72.340  74.260  26.170  0.00  0.00            
ATOM   4081 HG22 VAL X 258      72.200  76.000  25.910  0.00  0.00            
ATOM   4082 HG23 VAL X 258      72.560  74.990  24.460  0.00  0.00            
ATOM   4083  C   VAL X 258      74.800  76.200  23.610  0.00  0.00            
ATOM   4084  O   VAL X 258      75.200  75.100  23.210  0.00  0.00            
ATOM   4085  N   SER X 259      74.360  77.190  22.820  0.00  0.00            
ATOM   4086  H   SER X 259      73.970  77.990  23.290  0.00  0.00            
ATOM   4087  CA  SER X 259      74.650  77.230  21.400  0.00  0.00            
ATOM   4088  HA  SER X 259      74.590  76.240  20.970  0.00  0.00            
ATOM   4089  CB  SER X 259      73.560  78.110  20.800  0.00  0.00            
ATOM   4090  HB1 SER X 259      73.630  78.260  19.720  0.00  0.00            
ATOM   4091  HB2 SER X 259      73.620  79.110  21.230  0.00  0.00            
ATOM   4092  OG  SER X 259      72.330  77.510  21.160  0.00  0.00            
ATOM   4093  HG  SER X 259      72.190  77.570  22.110  0.00  0.00            
ATOM   4094  C   SER X 259      76.050  77.760  21.150  0.00  0.00            
ATOM   4095  O   SER X 259      76.660  77.330  20.170  0.00  0.00            
ATOM   4096  N   LEU X 260      76.610  78.650  21.980  0.00  0.00            
ATOM   4097  H   LEU X 260      76.110  78.960  22.800  0.00  0.00            
ATOM   4098  CA  LEU X 260      77.930  79.220  21.870  0.00  0.00            
ATOM   4099  HA  LEU X 260      78.030  79.480  20.820  0.00  0.00            
ATOM   4100  CB  LEU X 260      78.150  80.480  22.700  0.00  0.00            
ATOM   4101  HB1 LEU X 260      78.310  80.160  23.730  0.00  0.00            
ATOM   4102  HB2 LEU X 260      77.260  81.080  22.530  0.00  0.00            
ATOM   4103  CG  LEU X 260      79.340  81.390  22.390  0.00  0.00            
ATOM   4104  HG  LEU X 260      80.230  80.810  22.620  0.00  0.00            
ATOM   4105  CD1 LEU X 260      79.340  81.830  20.930  0.00  0.00            
ATOM   4106 HD11 LEU X 260      79.540  80.970  20.290  0.00  0.00            
ATOM   4107 HD12 LEU X 260      78.340  82.140  20.620  0.00  0.00            
ATOM   4108 HD13 LEU X 260      80.130  82.530  20.660  0.00  0.00            
ATOM   4109  CD2 LEU X 260      79.280  82.690  23.200  0.00  0.00            
ATOM   4110 HD21 LEU X 260      79.000  82.570  24.240  0.00  0.00            
ATOM   4111 HD22 LEU X 260      80.290  83.100  23.160  0.00  0.00            
ATOM   4112 HD23 LEU X 260      78.640  83.420  22.720  0.00  0.00            
ATOM   4113  C   LEU X 260      79.030  78.210  22.210  0.00  0.00            
ATOM   4114  O   LEU X 260      79.910  78.050  21.370  0.00  0.00            
ATOM   4115  N   LEU X 261      78.780  77.420  23.240  0.00  0.00            
ATOM   4116  H   LEU X 261      77.980  77.580  23.840  0.00  0.00            
ATOM   4117  CA  LEU X 261      79.660  76.330  23.620  0.00  0.00            
ATOM   4118  HA  LEU X 261      80.670  76.740  23.660  0.00  0.00            
ATOM   4119  CB  LEU X 261      79.300  75.830  25.010  0.00  0.00            
ATOM   4120  HB1 LEU X 261      79.950  74.980  25.230  0.00  0.00            
ATOM   4121  HB2 LEU X 261      78.250  75.510  24.980  0.00  0.00            
ATOM   4122  CG  LEU X 261      79.430  76.730  26.240  0.00  0.00            
ATOM   4123  HG  LEU X 261      78.820  77.620  26.060  0.00  0.00            
ATOM   4124  CD1 LEU X 261      78.770  76.070  27.450  0.00  0.00            
ATOM   4125 HD11 LEU X 261      77.720  76.040  27.180  0.00  0.00            
ATOM   4126 HD12 LEU X 261      79.280  75.120  27.640  0.00  0.00            
ATOM   4127 HD13 LEU X 261      78.750  76.860  28.200  0.00  0.00            
ATOM   4128  CD2 LEU X 261      80.910  76.990  26.490  0.00  0.00            
ATOM   4129 HD21 LEU X 261      81.430  77.310  25.590  0.00  0.00            
ATOM   4130 HD22 LEU X 261      80.860  77.830  27.180  0.00  0.00            
ATOM   4131 HD23 LEU X 261      81.500  76.240  27.020  0.00  0.00            
ATOM   4132  C   LEU X 261      79.780  75.260  22.550  0.00  0.00            
ATOM   4133  O   LEU X 261      80.740  74.500  22.720  0.00  0.00            
ATOM   4134  N   GLU X 262      78.830  75.120  21.620  0.00  0.00            
ATOM   4135  H   GLU X 262      78.200  75.900  21.500  0.00  0.00            
ATOM   4136  CA  GLU X 262      78.850  74.050  20.640  0.00  0.00            
ATOM   4137  HA  GLU X 262      79.520  73.250  20.940  0.00  0.00            
ATOM   4138  CB  GLU X 262      77.470  73.430  20.460  0.00  0.00            
ATOM   4139  HB1 GLU X 262      76.900  74.160  19.890  0.00  0.00            
ATOM   4140  HB2 GLU X 262      77.060  73.320  21.470  0.00  0.00            
ATOM   4141  CG  GLU X 262      77.360  72.030  19.840  0.00  0.00            
ATOM   4142  HG1 GLU X 262      78.180  71.440  20.250  0.00  0.00            
ATOM   4143  HG2 GLU X 262      77.580  72.080  18.780  0.00  0.00            
ATOM   4144  CD  GLU X 262      76.030  71.350  20.130  0.00  0.00            
ATOM   4145  OE1 GLU X 262      75.010  71.990  20.470  0.00  0.00            
ATOM   4146  OE2 GLU X 262      76.020  70.100  20.000  0.00  0.00            
ATOM   4147  C   GLU X 262      79.320  74.600  19.300  0.00  0.00            
ATOM   4148  O   GLU X 262      79.490  73.930  18.280  0.00  0.00            
ATOM   4149  N   LYS X 263      79.720  75.870  19.320  0.00  0.00            
ATOM   4150  H   LYS X 263      79.510  76.400  20.150  0.00  0.00            
ATOM   4151  CA  LYS X 263      80.160  76.630  18.160  0.00  0.00            
ATOM   4152  HA  LYS X 263      80.350  75.920  17.350  0.00  0.00            
ATOM   4153  CB  LYS X 263      79.010  77.430  17.550  0.00  0.00            
ATOM   4154  HB1 LYS X 263      78.890  78.360  18.120  0.00  0.00            
ATOM   4155  HB2 LYS X 263      78.090  76.850  17.600  0.00  0.00            
ATOM   4156  CG  LYS X 263      79.210  77.760  16.070  0.00  0.00            
ATOM   4157  HG1 LYS X 263      79.640  76.890  15.570  0.00  0.00            
ATOM   4158  HG2 LYS X 263      79.880  78.600  15.900  0.00  0.00            
ATOM   4159  CD  LYS X 263      77.940  78.090  15.300  0.00  0.00            
ATOM   4160  HD1 LYS X 263      78.230  78.670  14.430  0.00  0.00            
ATOM   4161  HD2 LYS X 263      77.250  78.700  15.880  0.00  0.00            
ATOM   4162  CE  LYS X 263      77.270  76.780  14.890  0.00  0.00            
ATOM   4163  HE1 LYS X 263      76.890  76.310  15.800  0.00  0.00            
ATOM   4164  HE2 LYS X 263      77.980  76.170  14.340  0.00  0.00            
ATOM   4165  NZ  LYS X 263      76.100  77.070  14.050  0.00  0.00            
ATOM   4166  HZ1 LYS X 263      75.390  77.400  14.670  0.00  0.00            
ATOM   4167  HZ2 LYS X 263      76.380  77.770  13.380  0.00  0.00            
ATOM   4168  HZ3 LYS X 263      75.640  76.280  13.610  0.00  0.00            
ATOM   4169  C   LYS X 263      81.440  77.410  18.380  0.00  0.00            
ATOM   4170  O   LYS X 263      81.960  77.960  17.410  0.00  0.00            
ATOM   4171  N   ALA X 264      81.950  77.530  19.610  0.00  0.00            
ATOM   4172  H   ALA X 264      81.370  77.120  20.330  0.00  0.00            
ATOM   4173  CA  ALA X 264      83.120  78.320  19.940  0.00  0.00            
ATOM   4174  HA  ALA X 264      83.830  78.180  19.120  0.00  0.00            
ATOM   4175  CB  ALA X 264      82.600  79.750  19.980  0.00  0.00            
ATOM   4176  HB1 ALA X 264      82.400  80.100  18.970  0.00  0.00            
ATOM   4177  HB2 ALA X 264      81.730  79.860  20.630  0.00  0.00            
ATOM   4178  HB3 ALA X 264      83.350  80.380  20.460  0.00  0.00            
ATOM   4179  C   ALA X 264      83.790  77.880  21.240  0.00  0.00            
ATOM   4180  O   ALA X 264      83.160  77.350  22.150  0.00  0.00            
ATOM   4181  N   ARG X 265      85.080  78.190  21.380  0.00  0.00            
ATOM   4182  H   ARG X 265      85.470  78.730  20.620  0.00  0.00            
ATOM   4183  CA  ARG X 265      85.870  77.930  22.570  0.00  0.00            
ATOM   4184  HA  ARG X 265      85.660  76.910  22.880  0.00  0.00            
ATOM   4185  CB  ARG X 265      87.340  78.050  22.160  0.00  0.00            
ATOM   4186  HB1 ARG X 265      87.920  77.840  23.060  0.00  0.00            
ATOM   4187  HB2 ARG X 265      87.520  79.100  21.960  0.00  0.00            
ATOM   4188  CG  ARG X 265      87.820  77.290  20.930  0.00  0.00            
ATOM   4189  HG1 ARG X 265      87.100  77.390  20.110  0.00  0.00            
ATOM   4190  HG2 ARG X 265      87.890  76.250  21.230  0.00  0.00            
ATOM   4191  CD  ARG X 265      89.240  77.670  20.500  0.00  0.00            
ATOM   4192  HD1 ARG X 265      89.620  76.910  19.810  0.00  0.00            
ATOM   4193  HD2 ARG X 265      89.840  77.820  21.400  0.00  0.00            
ATOM   4194  NE  ARG X 265      89.390  79.000  19.900  0.00  0.00            
ATOM   4195  HE  ARG X 265      88.550  79.500  19.640  0.00  0.00            
ATOM   4196  CZ  ARG X 265      90.520  79.710  19.840  0.00  0.00            
ATOM   4197  NH1 ARG X 265      91.740  79.160  20.000  0.00  0.00            
ATOM   4198 HH11 ARG X 265      91.780  78.160  20.140  0.00  0.00            
ATOM   4199 HH12 ARG X 265      92.580  79.710  20.110  0.00  0.00            
ATOM   4200  NH2 ARG X 265      90.470  81.030  19.660  0.00  0.00            
ATOM   4201 HH21 ARG X 265      89.580  81.450  19.410  0.00  0.00            
ATOM   4202 HH22 ARG X 265      91.270  81.640  19.810  0.00  0.00            
ATOM   4203  C   ARG X 265      85.580  78.840  23.750  0.00  0.00            
ATOM   4204  O   ARG X 265      84.840  79.820  23.660  0.00  0.00            
ATOM   4205  N   TYR X 266      86.030  78.490  24.960  0.00  0.00            
ATOM   4206  H   TYR X 266      86.690  77.720  25.010  0.00  0.00            
ATOM   4207  CA  TYR X 266      85.800  79.220  26.180  0.00  0.00            
ATOM   4208  HA  TYR X 266      84.780  79.590  26.020  0.00  0.00            
ATOM   4209  CB  TYR X 266      85.860  78.260  27.370  0.00  0.00            
ATOM   4210  HB1 TYR X 266      86.770  77.690  27.190  0.00  0.00            
ATOM   4211  HB2 TYR X 266      84.920  77.710  27.350  0.00  0.00            
ATOM   4212  CG  TYR X 266      86.000  78.980  28.690  0.00  0.00            
ATOM   4213  CD1 TYR X 266      87.250  79.200  29.290  0.00  0.00            
ATOM   4214  HD1 TYR X 266      88.140  78.940  28.740  0.00  0.00            
ATOM   4215  CE1 TYR X 266      87.450  79.760  30.560  0.00  0.00            
ATOM   4216  HE1 TYR X 266      88.460  79.860  30.910  0.00  0.00            
ATOM   4217  CZ  TYR X 266      86.290  80.200  31.220  0.00  0.00            
ATOM   4218  OH  TYR X 266      86.310  80.710  32.490  0.00  0.00            
ATOM   4219  HH  TYR X 266      85.430  80.950  32.790  0.00  0.00            
ATOM   4220  CE2 TYR X 266      85.030  80.090  30.600  0.00  0.00            
ATOM   4221  HE2 TYR X 266      84.160  80.560  31.030  0.00  0.00            
ATOM   4222  CD2 TYR X 266      84.870  79.440  29.370  0.00  0.00            
ATOM   4223  HD2 TYR X 266      83.900  79.400  28.900  0.00  0.00            
ATOM   4224  C   TYR X 266      86.740  80.410  26.290  0.00  0.00            
ATOM   4225  O   TYR X 266      87.910  80.170  26.010  0.00  0.00            
ATOM   4226  N   SER X 267      86.280  81.570  26.780  0.00  0.00            
ATOM   4227  H   SER X 267      85.320  81.690  27.040  0.00  0.00            
ATOM   4228  CA  SER X 267      87.150  82.620  27.270  0.00  0.00            
ATOM   4229  HA  SER X 267      87.790  82.100  27.980  0.00  0.00            
ATOM   4230  CB  SER X 267      88.030  83.310  26.220  0.00  0.00            
ATOM   4231  HB1 SER X 267      88.850  82.600  26.120  0.00  0.00            
ATOM   4232  HB2 SER X 267      88.400  84.270  26.570  0.00  0.00            
ATOM   4233  OG  SER X 267      87.370  83.390  24.980  0.00  0.00            
ATOM   4234  HG  SER X 267      87.740  84.190  24.590  0.00  0.00            
ATOM   4235  C   SER X 267      86.490  83.860  27.840  0.00  0.00            
ATOM   4236  O   SER X 267      85.440  84.230  27.300  0.00  0.00            
ATOM   4237  N   VAL X 268      86.950  84.470  28.940  0.00  0.00            
ATOM   4238  H   VAL X 268      87.740  84.080  29.410  0.00  0.00            
ATOM   4239  CA  VAL X 268      86.460  85.680  29.570  0.00  0.00            
ATOM   4240  HA  VAL X 268      85.400  85.790  29.330  0.00  0.00            
ATOM   4241  CB  VAL X 268      86.660  85.690  31.080  0.00  0.00            
ATOM   4242  HB  VAL X 268      87.710  85.580  31.340  0.00  0.00            
ATOM   4243  CG1 VAL X 268      86.160  87.000  31.700  0.00  0.00            
ATOM   4244 HG11 VAL X 268      86.960  87.750  31.730  0.00  0.00            
ATOM   4245 HG12 VAL X 268      85.290  87.390  31.180  0.00  0.00            
ATOM   4246 HG13 VAL X 268      85.970  86.870  32.760  0.00  0.00            
ATOM   4247  CG2 VAL X 268      86.000  84.500  31.770  0.00  0.00            
ATOM   4248 HG21 VAL X 268      85.060  84.210  31.300  0.00  0.00            
ATOM   4249 HG22 VAL X 268      86.650  83.640  31.600  0.00  0.00            
ATOM   4250 HG23 VAL X 268      85.910  84.700  32.840  0.00  0.00            
ATOM   4251  C   VAL X 268      87.190  86.850  28.920  0.00  0.00            
ATOM   4252  O   VAL X 268      88.420  86.770  28.890  0.00  0.00            
ATOM   4253  N   LEU X 269      86.440  87.870  28.500  0.00  0.00            
ATOM   4254  H   LEU X 269      85.440  87.840  28.590  0.00  0.00            
ATOM   4255  CA  LEU X 269      87.000  89.030  27.840  0.00  0.00            
ATOM   4256  HA  LEU X 269      87.950  88.840  27.340  0.00  0.00            
ATOM   4257  CB  LEU X 269      86.010  89.400  26.740  0.00  0.00            
ATOM   4258  HB1 LEU X 269      85.100  89.650  27.280  0.00  0.00            
ATOM   4259  HB2 LEU X 269      85.820  88.590  26.040  0.00  0.00            
ATOM   4260  CG  LEU X 269      86.430  90.570  25.860  0.00  0.00            
ATOM   4261  HG  LEU X 269      86.640  91.420  26.520  0.00  0.00            
ATOM   4262  CD1 LEU X 269      87.570  90.300  24.890  0.00  0.00            
ATOM   4263 HD11 LEU X 269      87.810  91.310  24.560  0.00  0.00            
ATOM   4264 HD12 LEU X 269      88.400  89.940  25.510  0.00  0.00            
ATOM   4265 HD13 LEU X 269      87.280  89.640  24.070  0.00  0.00            
ATOM   4266  CD2 LEU X 269      85.240  90.960  24.990  0.00  0.00            
ATOM   4267 HD21 LEU X 269      84.370  91.170  25.620  0.00  0.00            
ATOM   4268 HD22 LEU X 269      85.410  91.750  24.260  0.00  0.00            
ATOM   4269 HD23 LEU X 269      84.980  90.060  24.430  0.00  0.00            
ATOM   4270  C   LEU X 269      87.290  90.190  28.780  0.00  0.00            
ATOM   4271  O   LEU X 269      88.370  90.770  28.680  0.00  0.00            
ATOM   4272  N   GLU X 270      86.520  90.430  29.850  0.00  0.00            
ATOM   4273  H   GLU X 270      85.720  89.860  30.100  0.00  0.00            
ATOM   4274  CA  GLU X 270      86.900  91.240  30.990  0.00  0.00            
ATOM   4275  HA  GLU X 270      87.960  91.090  31.210  0.00  0.00            
ATOM   4276  CB  GLU X 270      86.530  92.700  30.740  0.00  0.00            
ATOM   4277  HB1 GLU X 270      87.200  93.050  29.960  0.00  0.00            
ATOM   4278  HB2 GLU X 270      86.700  93.270  31.650  0.00  0.00            
ATOM   4279  CG  GLU X 270      85.100  92.870  30.230  0.00  0.00            
ATOM   4280  HG1 GLU X 270      84.410  92.300  30.850  0.00  0.00            
ATOM   4281  HG2 GLU X 270      85.100  92.490  29.210  0.00  0.00            
ATOM   4282  CD  GLU X 270      84.560  94.280  30.160  0.00  0.00            
ATOM   4283  OE1 GLU X 270      84.840  94.900  29.110  0.00  0.00            
ATOM   4284  OE2 GLU X 270      83.950  94.830  31.110  0.00  0.00            
ATOM   4285  C   GLU X 270      86.160  90.740  32.220  0.00  0.00            
ATOM   4286  O   GLU X 270      85.160  90.030  32.090  0.00  0.00            
ATOM   4287  N   ARG X 271      86.610  91.030  33.450  0.00  0.00            
ATOM   4288  H   ARG X 271      87.410  91.630  33.510  0.00  0.00            
ATOM   4289  CA  ARG X 271      86.130  90.510  34.710  0.00  0.00            
ATOM   4290  HA  ARG X 271      85.130  90.070  34.610  0.00  0.00            
ATOM   4291  CB  ARG X 271      86.990  89.310  35.100  0.00  0.00            
ATOM   4292  HB1 ARG X 271      87.770  89.660  35.780  0.00  0.00            
ATOM   4293  HB2 ARG X 271      87.490  88.950  34.200  0.00  0.00            
ATOM   4294  CG  ARG X 271      86.150  88.230  35.770  0.00  0.00            
ATOM   4295  HG1 ARG X 271      85.290  87.870  35.220  0.00  0.00            
ATOM   4296  HG2 ARG X 271      85.750  88.680  36.680  0.00  0.00            
ATOM   4297  CD  ARG X 271      87.000  87.010  36.160  0.00  0.00            
ATOM   4298  HD1 ARG X 271      87.540  86.780  35.240  0.00  0.00            
ATOM   4299  HD2 ARG X 271      86.340  86.200  36.450  0.00  0.00            
ATOM   4300  NE  ARG X 271      87.910  87.250  37.280  0.00  0.00            
ATOM   4301  HE  ARG X 271      87.730  88.030  37.890  0.00  0.00            
ATOM   4302  CZ  ARG X 271      89.170  86.810  37.370  0.00  0.00            
ATOM   4303  NH1 ARG X 271      89.640  85.670  36.840  0.00  0.00            
ATOM   4304 HH11 ARG X 271      89.110  85.200  36.110  0.00  0.00            
ATOM   4305 HH12 ARG X 271      90.560  85.300  37.050  0.00  0.00            
ATOM   4306  NH2 ARG X 271      89.970  87.620  38.070  0.00  0.00            
ATOM   4307 HH21 ARG X 271      89.760  88.540  38.420  0.00  0.00            
ATOM   4308 HH22 ARG X 271      90.900  87.290  38.290  0.00  0.00            
ATOM   4309  C   ARG X 271      86.200  91.560  35.810  0.00  0.00            
ATOM   4310  O   ARG X 271      87.140  92.360  35.880  0.00  0.00            
ATOM   4311  N   GLU X 272      85.240  91.470  36.720  0.00  0.00            
ATOM   4312  H   GLU X 272      84.600  90.700  36.610  0.00  0.00            
ATOM   4313  CA  GLU X 272      85.210  92.260  37.940  0.00  0.00            
ATOM   4314  HA  GLU X 272      86.210  92.690  38.010  0.00  0.00            
ATOM   4315  CB  GLU X 272      84.210  93.410  37.920  0.00  0.00            
ATOM   4316  HB1 GLU X 272      83.200  93.020  38.050  0.00  0.00            
ATOM   4317  HB2 GLU X 272      84.390  94.000  37.020  0.00  0.00            
ATOM   4318  CG  GLU X 272      84.590  94.320  39.070  0.00  0.00            
ATOM   4319  HG1 GLU X 272      85.460  94.930  38.840  0.00  0.00            
ATOM   4320  HG2 GLU X 272      84.780  93.760  39.990  0.00  0.00            
ATOM   4321  CD  GLU X 272      83.460  95.290  39.390  0.00  0.00            
ATOM   4322  OE1 GLU X 272      82.950  95.310  40.530  0.00  0.00            
ATOM   4323  OE2 GLU X 272      83.300  96.290  38.660  0.00  0.00            
ATOM   4324  C   GLU X 272      84.970  91.360  39.140  0.00  0.00            
ATOM   4325  O   GLU X 272      84.030  90.570  39.100  0.00  0.00            
ATOM   4326  N   ASP X 273      85.910  91.380  40.090  0.00  0.00            
ATOM   4327  H   ASP X 273      86.610  92.110  40.130  0.00  0.00            
ATOM   4328  CA  ASP X 273      86.040  90.340  41.090  0.00  0.00            
ATOM   4329  HA  ASP X 273      85.100  89.800  41.160  0.00  0.00            
ATOM   4330  CB  ASP X 273      87.020  89.260  40.640  0.00  0.00            
ATOM   4331  HB1 ASP X 273      86.460  88.620  39.950  0.00  0.00            
ATOM   4332  HB2 ASP X 273      87.310  88.670  41.510  0.00  0.00            
ATOM   4333  CG  ASP X 273      88.190  89.840  39.860  0.00  0.00            
ATOM   4334  OD1 ASP X 273      89.030  90.430  40.570  0.00  0.00            
ATOM   4335  OD2 ASP X 273      88.290  89.770  38.620  0.00  0.00            
ATOM   4336  C   ASP X 273      86.320  90.830  42.500  0.00  0.00            
ATOM   4337  O   ASP X 273      86.750  91.960  42.680  0.00  0.00            
ATOM   4338  N   LYS X 274      85.990  90.040  43.530  0.00  0.00            
ATOM   4339  H   LYS X 274      85.580  89.130  43.360  0.00  0.00            
ATOM   4340  CA  LYS X 274      86.210  90.430  44.910  0.00  0.00            
ATOM   4341  HA  LYS X 274      87.070  91.090  44.800  0.00  0.00            
ATOM   4342  CB  LYS X 274      85.090  91.360  45.340  0.00  0.00            
ATOM   4343  HB1 LYS X 274      85.010  92.080  44.520  0.00  0.00            
ATOM   4344  HB2 LYS X 274      85.510  91.830  46.220  0.00  0.00            
ATOM   4345  CG  LYS X 274      83.720  90.790  45.690  0.00  0.00            
ATOM   4346  HG1 LYS X 274      83.840  90.010  46.440  0.00  0.00            
ATOM   4347  HG2 LYS X 274      83.220  90.370  44.810  0.00  0.00            
ATOM   4348  CD  LYS X 274      82.730  91.870  46.120  0.00  0.00            
ATOM   4349  HD1 LYS X 274      81.760  91.400  45.950  0.00  0.00            
ATOM   4350  HD2 LYS X 274      82.840  92.820  45.600  0.00  0.00            
ATOM   4351  CE  LYS X 274      82.890  92.170  47.610  0.00  0.00            
ATOM   4352  HE1 LYS X 274      83.900  92.470  47.880  0.00  0.00            
ATOM   4353  HE2 LYS X 274      82.680  91.260  48.170  0.00  0.00            
ATOM   4354  NZ  LYS X 274      81.880  93.190  47.920  0.00  0.00            
ATOM   4355  HZ1 LYS X 274      82.150  93.710  48.750  0.00  0.00            
ATOM   4356  HZ2 LYS X 274      81.880  93.850  47.160  0.00  0.00            
ATOM   4357  HZ3 LYS X 274      80.930  92.870  48.010  0.00  0.00            
ATOM   4358  C   LYS X 274      86.500  89.270  45.860  0.00  0.00            
ATOM   4359  O   LYS X 274      86.030  88.160  45.620  0.00  0.00            
ATOM   4360  N   PRO X 275      87.230  89.520  46.950  0.00  0.00            
ATOM   4361  CD  PRO X 275      87.810  90.770  47.380  0.00  0.00            
ATOM   4362  HD1 PRO X 275      87.070  91.440  47.830  0.00  0.00            
ATOM   4363  HD2 PRO X 275      88.300  91.280  46.550  0.00  0.00            
ATOM   4364  CG  PRO X 275      88.940  90.420  48.340  0.00  0.00            
ATOM   4365  HG1 PRO X 275      89.180  91.270  48.980  0.00  0.00            
ATOM   4366  HG2 PRO X 275      89.790  90.030  47.780  0.00  0.00            
ATOM   4367  CB  PRO X 275      88.320  89.250  49.100  0.00  0.00            
ATOM   4368  HB1 PRO X 275      87.730  89.650  49.920  0.00  0.00            
ATOM   4369  HB2 PRO X 275      89.030  88.480  49.410  0.00  0.00            
ATOM   4370  CA  PRO X 275      87.480  88.570  48.020  0.00  0.00            
ATOM   4371  HA  PRO X 275      88.060  87.780  47.560  0.00  0.00            
ATOM   4372  C   PRO X 275      86.180  88.170  48.710  0.00  0.00            
ATOM   4373  O   PRO X 275      85.240  88.960  48.780  0.00  0.00            
ATOM   4374  N   THR X 276      86.140  86.950  49.250  0.00  0.00            
ATOM   4375  H   THR X 276      87.030  86.490  49.310  0.00  0.00            
ATOM   4376  CA  THR X 276      85.070  86.290  49.970  0.00  0.00            
ATOM   4377  HA  THR X 276      84.790  86.950  50.780  0.00  0.00            
ATOM   4378  CB  THR X 276      83.920  85.850  49.070  0.00  0.00            
ATOM   4379  HB  THR X 276      83.400  85.050  49.590  0.00  0.00            
ATOM   4380  CG2 THR X 276      82.950  86.980  48.740  0.00  0.00            
ATOM   4381 HG21 THR X 276      82.640  87.520  49.630  0.00  0.00            
ATOM   4382 HG22 THR X 276      83.340  87.730  48.050  0.00  0.00            
ATOM   4383 HG23 THR X 276      82.020  86.510  48.420  0.00  0.00            
ATOM   4384  OG1 THR X 276      84.300  85.380  47.790  0.00  0.00            
ATOM   4385  HG1 THR X 276      85.120  84.870  47.810  0.00  0.00            
ATOM   4386  C   THR X 276      85.620  85.060  50.680  0.00  0.00            
ATOM   4387  O   THR X 276      86.520  84.400  50.160  0.00  0.00            
ATOM   4388  N   THR X 277      85.180  84.780  51.910  0.00  0.00            
ATOM   4389  H   THR X 277      84.510  85.420  52.320  0.00  0.00            
ATOM   4390  CA  THR X 277      85.620  83.690  52.750  0.00  0.00            
ATOM   4391  HA  THR X 277      85.820  82.910  52.010  0.00  0.00            
ATOM   4392  CB  THR X 277      86.800  84.110  53.620  0.00  0.00            
ATOM   4393  HB  THR X 277      86.540  84.970  54.230  0.00  0.00            
ATOM   4394  CG2 THR X 277      87.390  83.010  54.500  0.00  0.00            
ATOM   4395 HG21 THR X 277      88.350  83.370  54.860  0.00  0.00            
ATOM   4396 HG22 THR X 277      86.790  82.820  55.390  0.00  0.00            
ATOM   4397 HG23 THR X 277      87.680  82.070  54.040  0.00  0.00            
ATOM   4398  OG1 THR X 277      87.960  84.350  52.850  0.00  0.00            
ATOM   4399  HG1 THR X 277      87.780  85.150  52.350  0.00  0.00            
ATOM   4400  C   THR X 277      84.510  83.260  53.690  0.00  0.00            
ATOM   4401  O   THR X 277      83.850  84.110  54.300  0.00  0.00            
ATOM   4402  N   SER X 278      84.460  81.950  53.960  0.00  0.00            
ATOM   4403  H   SER X 278      85.180  81.400  53.510  0.00  0.00            
ATOM   4404  CA  SER X 278      83.510  81.190  54.740  0.00  0.00            
ATOM   4405  HA  SER X 278      83.000  81.930  55.360  0.00  0.00            
ATOM   4406  CB  SER X 278      82.550  80.430  53.820  0.00  0.00            
ATOM   4407  HB1 SER X 278      81.840  79.800  54.360  0.00  0.00            
ATOM   4408  HB2 SER X 278      83.210  79.770  53.270  0.00  0.00            
ATOM   4409  OG  SER X 278      81.960  81.230  52.820  0.00  0.00            
ATOM   4410  HG  SER X 278      81.080  81.390  53.170  0.00  0.00            
ATOM   4411  C   SER X 278      84.130  80.270  55.780  0.00  0.00            
ATOM   4412  O   SER X 278      84.850  79.320  55.470  0.00  0.00            
ATOM   4413  N   LYS X 279      83.730  80.480  57.040  0.00  0.00            
ATOM   4414  H   LYS X 279      83.060  81.220  57.140  0.00  0.00            
ATOM   4415  CA  LYS X 279      84.190  79.810  58.240  0.00  0.00            
ATOM   4416  HA  LYS X 279      85.280  79.720  58.200  0.00  0.00            
ATOM   4417  CB  LYS X 279      83.960  80.730  59.430  0.00  0.00            
ATOM   4418  HB1 LYS X 279      84.260  81.720  59.070  0.00  0.00            
ATOM   4419  HB2 LYS X 279      84.710  80.490  60.180  0.00  0.00            
ATOM   4420  CG  LYS X 279      82.550  80.790  59.990  0.00  0.00            
ATOM   4421  HG1 LYS X 279      82.350  79.840  60.470  0.00  0.00            
ATOM   4422  HG2 LYS X 279      81.770  80.830  59.230  0.00  0.00            
ATOM   4423  CD  LYS X 279      82.370  81.900  61.030  0.00  0.00            
ATOM   4424  HD1 LYS X 279      82.150  82.860  60.550  0.00  0.00            
ATOM   4425  HD2 LYS X 279      83.250  82.120  61.620  0.00  0.00            
ATOM   4426  CE  LYS X 279      81.190  81.490  61.910  0.00  0.00            
ATOM   4427  HE1 LYS X 279      81.200  82.100  62.810  0.00  0.00            
ATOM   4428  HE2 LYS X 279      81.390  80.460  62.220  0.00  0.00            
ATOM   4429  NZ  LYS X 279      79.880  81.640  61.260  0.00  0.00            
ATOM   4430  HZ1 LYS X 279      79.520  82.570  61.440  0.00  0.00            
ATOM   4431  HZ2 LYS X 279      79.860  81.480  60.270  0.00  0.00            
ATOM   4432  HZ3 LYS X 279      79.220  81.100  61.800  0.00  0.00            
ATOM   4433  C   LYS X 279      83.640  78.410  58.510  0.00  0.00            
ATOM   4434  O   LYS X 279      82.590  78.070  57.980  0.00  0.00            
ATOM   4435  N   PRO X 280      84.430  77.560  59.170  0.00  0.00            
ATOM   4436  CD  PRO X 280      85.730  77.790  59.770  0.00  0.00            
ATOM   4437  HD1 PRO X 280      85.730  78.610  60.490  0.00  0.00            
ATOM   4438  HD2 PRO X 280      86.520  77.890  59.030  0.00  0.00            
ATOM   4439  CG  PRO X 280      85.930  76.510  60.580  0.00  0.00            
ATOM   4440  HG1 PRO X 280      85.350  76.640  61.500  0.00  0.00            
ATOM   4441  HG2 PRO X 280      87.000  76.370  60.690  0.00  0.00            
ATOM   4442  CB  PRO X 280      85.190  75.380  59.850  0.00  0.00            
ATOM   4443  HB1 PRO X 280      84.990  74.550  60.530  0.00  0.00            
ATOM   4444  HB2 PRO X 280      85.820  75.080  59.010  0.00  0.00            
ATOM   4445  CA  PRO X 280      83.990  76.200  59.390  0.00  0.00            
ATOM   4446  HA  PRO X 280      83.900  75.750  58.400  0.00  0.00            
ATOM   4447  C   PRO X 280      82.740  76.080  60.260  0.00  0.00            
ATOM   4448  O   PRO X 280      82.270  77.070  60.810  0.00  0.00            
ATOM   4449  N   GLY X 281      82.150  74.880  60.240  0.00  0.00            
ATOM   4450  H   GLY X 281      82.680  74.140  59.820  0.00  0.00            
ATOM   4451  CA  GLY X 281      81.150  74.470  61.210  0.00  0.00            
ATOM   4452  HA1 GLY X 281      80.810  73.470  60.950  0.00  0.00            
ATOM   4453  HA2 GLY X 281      80.260  75.100  61.170  0.00  0.00            
ATOM   4454  C   GLY X 281      81.610  74.330  62.660  0.00  0.00            
ATOM   4455  O   GLY X 281      82.800  74.180  62.890  0.00  0.00            
ATOM   4456  N   ALA X 282      80.700  74.280  63.630  0.00  0.00            
ATOM   4457  H   ALA X 282      79.750  74.400  63.310  0.00  0.00            
ATOM   4458  CA  ALA X 282      80.940  73.900  65.010  0.00  0.00            
ATOM   4459  HA  ALA X 282      81.760  74.480  65.430  0.00  0.00            
ATOM   4460  CB  ALA X 282      79.700  74.360  65.780  0.00  0.00            
ATOM   4461  HB1 ALA X 282      78.870  73.770  65.400  0.00  0.00            
ATOM   4462  HB2 ALA X 282      79.780  74.080  66.840  0.00  0.00            
ATOM   4463  HB3 ALA X 282      79.460  75.400  65.570  0.00  0.00            
ATOM   4464  C   ALA X 282      81.160  72.420  65.260  0.00  0.00            
ATOM   4465  O   ALA X 282      80.720  71.650  64.410  0.00  0.00            
ATOM   4466  N   PRO X 283      81.800  72.000  66.350  0.00  0.00            
ATOM   4467  CD  PRO X 283      82.350  72.900  67.340  0.00  0.00            
ATOM   4468  HD1 PRO X 283      81.670  73.660  67.720  0.00  0.00            
ATOM   4469  HD2 PRO X 283      83.210  73.410  66.890  0.00  0.00            
ATOM   4470  CG  PRO X 283      82.880  72.090  68.520  0.00  0.00            
ATOM   4471  HG1 PRO X 283      82.050  72.030  69.220  0.00  0.00            
ATOM   4472  HG2 PRO X 283      83.890  72.350  68.870  0.00  0.00            
ATOM   4473  CB  PRO X 283      83.020  70.760  67.800  0.00  0.00            
ATOM   4474  HB1 PRO X 283      83.120  69.960  68.540  0.00  0.00            
ATOM   4475  HB2 PRO X 283      83.920  70.820  67.200  0.00  0.00            
ATOM   4476  CA  PRO X 283      81.840  70.630  66.840  0.00  0.00            
ATOM   4477  HA  PRO X 283      82.090  69.930  66.050  0.00  0.00            
ATOM   4478  C   PRO X 283      80.510  70.150  67.410  0.00  0.00            
ATOM   4479  O   PRO X 283      79.590  70.950  67.590  0.00  0.00            
ATOM   4480  N   PHE X 284      80.360  68.850  67.670  0.00  0.00            
ATOM   4481  H   PHE X 284      81.190  68.290  67.560  0.00  0.00            
ATOM   4482  CA  PHE X 284      79.070  68.240  67.910  0.00  0.00            
ATOM   4483  HA  PHE X 284      78.350  68.690  67.230  0.00  0.00            
ATOM   4484  CB  PHE X 284      79.050  66.730  67.670  0.00  0.00            
ATOM   4485  HB1 PHE X 284      78.240  66.230  68.210  0.00  0.00            
ATOM   4486  HB2 PHE X 284      79.940  66.310  68.140  0.00  0.00            
ATOM   4487  CG  PHE X 284      78.920  66.300  66.230  0.00  0.00            
ATOM   4488  CD1 PHE X 284      77.890  66.880  65.470  0.00  0.00            
ATOM   4489  HD1 PHE X 284      77.230  67.530  66.020  0.00  0.00            
ATOM   4490  CE1 PHE X 284      77.830  66.650  64.090  0.00  0.00            
ATOM   4491  HE1 PHE X 284      77.020  67.070  63.520  0.00  0.00            
ATOM   4492  CZ  PHE X 284      78.570  65.600  63.530  0.00  0.00            
ATOM   4493  HZ  PHE X 284      78.450  65.260  62.510  0.00  0.00            
ATOM   4494  CE2 PHE X 284      79.600  65.050  64.300  0.00  0.00            
ATOM   4495  HE2 PHE X 284      80.210  64.250  63.890  0.00  0.00            
ATOM   4496  CD2 PHE X 284      79.880  65.510  65.590  0.00  0.00            
ATOM   4497  HD2 PHE X 284      80.740  65.160  66.150  0.00  0.00            
ATOM   4498  C   PHE X 284      78.620  68.600  69.320  0.00  0.00            
ATOM   4499  O   PHE X 284      79.390  68.390  70.250  0.00  0.00            
ATOM   4500  N   ILE X 285      77.320  68.890  69.450  0.00  0.00            
ATOM   4501  H   ILE X 285      76.890  69.190  68.590  0.00  0.00            
ATOM   4502  CA  ILE X 285      76.510  68.840  70.650  0.00  0.00            
ATOM   4503  HA  ILE X 285      77.110  68.310  71.400  0.00  0.00            
ATOM   4504  CB  ILE X 285      76.100  70.240  71.080  0.00  0.00            
ATOM   4505  HB  ILE X 285      75.420  70.040  71.910  0.00  0.00            
ATOM   4506  CG2 ILE X 285      77.280  70.980  71.710  0.00  0.00            
ATOM   4507 HG21 ILE X 285      77.880  71.420  70.910  0.00  0.00            
ATOM   4508 HG22 ILE X 285      76.920  71.640  72.500  0.00  0.00            
ATOM   4509 HG23 ILE X 285      77.890  70.310  72.320  0.00  0.00            
ATOM   4510  CG1 ILE X 285      75.280  71.080  70.110  0.00  0.00            
ATOM   4511 HG11 ILE X 285      74.490  70.420  69.770  0.00  0.00            
ATOM   4512 HG12 ILE X 285      75.910  71.410  69.280  0.00  0.00            
ATOM   4513  CD  ILE X 285      74.620  72.300  70.740  0.00  0.00            
ATOM   4514  HD1 ILE X 285      73.850  72.670  70.060  0.00  0.00            
ATOM   4515  HD2 ILE X 285      74.000  72.190  71.640  0.00  0.00            
ATOM   4516  HD3 ILE X 285      75.320  73.110  70.940  0.00  0.00            
ATOM   4517  C   ILE X 285      75.380  67.840  70.450  0.00  0.00            
ATOM   4518  O   ILE X 285      75.440  67.080  69.480  0.00  0.00            
ATOM   4519  N   THR X 286      74.450  67.740  71.400  0.00  0.00            
ATOM   4520  H   THR X 286      74.330  68.360  72.190  0.00  0.00            
ATOM   4521  CA  THR X 286      73.440  66.710  71.340  0.00  0.00            
ATOM   4522  HA  THR X 286      73.880  65.720  71.210  0.00  0.00            
ATOM   4523  CB  THR X 286      72.660  66.550  72.640  0.00  0.00            
ATOM   4524  HB  THR X 286      72.110  67.490  72.760  0.00  0.00            
ATOM   4525  CG2 THR X 286      71.780  65.320  72.770  0.00  0.00            
ATOM   4526 HG21 THR X 286      70.970  65.490  73.490  0.00  0.00            
ATOM   4527 HG22 THR X 286      71.280  65.020  71.860  0.00  0.00            
ATOM   4528 HG23 THR X 286      72.390  64.470  73.080  0.00  0.00            
ATOM   4529  OG1 THR X 286      73.560  66.420  73.730  0.00  0.00            
ATOM   4530  HG1 THR X 286      74.040  65.610  73.570  0.00  0.00            
ATOM   4531  C   THR X 286      72.600  66.850  70.070  0.00  0.00            
ATOM   4532  O   THR X 286      72.500  65.910  69.290  0.00  0.00            
ATOM   4533  N   SER X 287      72.030  68.040  69.870  0.00  0.00            
ATOM   4534  H   SER X 287      71.990  68.640  70.690  0.00  0.00            
ATOM   4535  CA  SER X 287      71.170  68.360  68.750  0.00  0.00            
ATOM   4536  HA  SER X 287      70.270  67.740  68.780  0.00  0.00            
ATOM   4537  CB  SER X 287      70.680  69.800  68.850  0.00  0.00            
ATOM   4538  HB1 SER X 287      69.890  69.730  69.600  0.00  0.00            
ATOM   4539  HB2 SER X 287      70.200  70.140  67.930  0.00  0.00            
ATOM   4540  OG  SER X 287      71.680  70.730  69.200  0.00  0.00            
ATOM   4541  HG  SER X 287      72.020  71.020  68.350  0.00  0.00            
ATOM   4542  C   SER X 287      71.850  68.180  67.400  0.00  0.00            
ATOM   4543  O   SER X 287      71.090  67.910  66.470  0.00  0.00            
ATOM   4544  N   THR X 288      73.170  68.350  67.250  0.00  0.00            
ATOM   4545  H   THR X 288      73.740  68.520  68.070  0.00  0.00            
ATOM   4546  CA  THR X 288      73.840  68.190  65.980  0.00  0.00            
ATOM   4547  HA  THR X 288      73.110  68.470  65.220  0.00  0.00            
ATOM   4548  CB  THR X 288      74.970  69.210  65.890  0.00  0.00            
ATOM   4549  HB  THR X 288      75.660  68.760  65.160  0.00  0.00            
ATOM   4550  CG2 THR X 288      74.450  70.590  65.520  0.00  0.00            
ATOM   4551 HG21 THR X 288      73.820  71.090  66.260  0.00  0.00            
ATOM   4552 HG22 THR X 288      75.220  71.330  65.310  0.00  0.00            
ATOM   4553 HG23 THR X 288      73.700  70.540  64.730  0.00  0.00            
ATOM   4554  OG1 THR X 288      75.540  69.360  67.170  0.00  0.00            
ATOM   4555  HG1 THR X 288      75.800  70.280  67.150  0.00  0.00            
ATOM   4556  C   THR X 288      74.330  66.770  65.700  0.00  0.00            
ATOM   4557  O   THR X 288      74.220  66.340  64.550  0.00  0.00            
ATOM   4558  N   LEU X 289      74.780  66.040  66.720  0.00  0.00            
ATOM   4559  H   LEU X 289      74.840  66.450  67.640  0.00  0.00            
ATOM   4560  CA  LEU X 289      75.100  64.630  66.560  0.00  0.00            
ATOM   4561  HA  LEU X 289      75.900  64.490  65.840  0.00  0.00            
ATOM   4562  CB  LEU X 289      75.710  64.150  67.870  0.00  0.00            
ATOM   4563  HB1 LEU X 289      74.920  63.940  68.590  0.00  0.00            
ATOM   4564  HB2 LEU X 289      76.370  64.900  68.310  0.00  0.00            
ATOM   4565  CG  LEU X 289      76.480  62.840  67.770  0.00  0.00            
ATOM   4566  HG  LEU X 289      75.890  62.150  67.160  0.00  0.00            
ATOM   4567  CD1 LEU X 289      77.790  63.080  67.030  0.00  0.00            
ATOM   4568 HD11 LEU X 289      77.550  63.410  66.020  0.00  0.00            
ATOM   4569 HD12 LEU X 289      78.370  63.810  67.590  0.00  0.00            
ATOM   4570 HD13 LEU X 289      78.420  62.190  66.970  0.00  0.00            
ATOM   4571  CD2 LEU X 289      76.880  62.270  69.120  0.00  0.00            
ATOM   4572 HD21 LEU X 289      77.230  61.240  68.980  0.00  0.00            
ATOM   4573 HD22 LEU X 289      77.600  62.920  69.620  0.00  0.00            
ATOM   4574 HD23 LEU X 289      75.970  62.160  69.700  0.00  0.00            
ATOM   4575  C   LEU X 289      73.870  63.850  66.090  0.00  0.00            
ATOM   4576  O   LEU X 289      74.000  63.000  65.210  0.00  0.00            
ATOM   4577  N   GLN X 290      72.740  64.070  66.770  0.00  0.00            
ATOM   4578  H   GLN X 290      72.720  64.700  67.550  0.00  0.00            
ATOM   4579  CA  GLN X 290      71.500  63.420  66.390  0.00  0.00            
ATOM   4580  HA  GLN X 290      71.770  62.370  66.470  0.00  0.00            
ATOM   4581  CB  GLN X 290      70.340  63.610  67.360  0.00  0.00            
ATOM   4582  HB1 GLN X 290      70.630  63.440  68.400  0.00  0.00            
ATOM   4583  HB2 GLN X 290      69.530  62.950  67.050  0.00  0.00            
ATOM   4584  CG  GLN X 290      69.720  65.000  67.260  0.00  0.00            
ATOM   4585  HG1 GLN X 290      69.340  65.120  66.240  0.00  0.00            
ATOM   4586  HG2 GLN X 290      70.510  65.700  67.550  0.00  0.00            
ATOM   4587  CD  GLN X 290      68.560  65.210  68.220  0.00  0.00            
ATOM   4588  OE1 GLN X 290      68.490  64.580  69.270  0.00  0.00            
ATOM   4589  NE2 GLN X 290      67.710  66.230  68.050  0.00  0.00            
ATOM   4590 HE21 GLN X 290      67.840  66.930  67.330  0.00  0.00            
ATOM   4591 HE22 GLN X 290      66.940  66.120  68.700  0.00  0.00            
ATOM   4592  C   GLN X 290      71.190  63.750  64.930  0.00  0.00            
ATOM   4593  O   GLN X 290      70.960  62.830  64.160  0.00  0.00            
ATOM   4594  N   GLN X 291      71.320  65.000  64.470  0.00  0.00            
ATOM   4595  H   GLN X 291      71.380  65.790  65.100  0.00  0.00            
ATOM   4596  CA  GLN X 291      70.910  65.440  63.160  0.00  0.00            
ATOM   4597  HA  GLN X 291      69.940  64.990  62.950  0.00  0.00            
ATOM   4598  CB  GLN X 291      70.830  66.970  63.180  0.00  0.00            
ATOM   4599  HB1 GLN X 291      70.960  67.370  62.180  0.00  0.00            
ATOM   4600  HB2 GLN X 291      71.650  67.320  63.800  0.00  0.00            
ATOM   4601  CG  GLN X 291      69.450  67.430  63.650  0.00  0.00            
ATOM   4602  HG1 GLN X 291      69.290  66.980  64.630  0.00  0.00            
ATOM   4603  HG2 GLN X 291      68.690  67.120  62.930  0.00  0.00            
ATOM   4604  CD  GLN X 291      69.430  68.950  63.670  0.00  0.00            
ATOM   4605  OE1 GLN X 291      69.060  69.600  62.690  0.00  0.00            
ATOM   4606  NE2 GLN X 291      69.900  69.650  64.710  0.00  0.00            
ATOM   4607 HE21 GLN X 291      70.280  69.120  65.480  0.00  0.00            
ATOM   4608 HE22 GLN X 291      69.770  70.640  64.830  0.00  0.00            
ATOM   4609  C   GLN X 291      71.850  64.850  62.120  0.00  0.00            
ATOM   4610  O   GLN X 291      71.420  64.160  61.190  0.00  0.00            
ATOM   4611  N   ALA X 292      73.170  64.970  62.290  0.00  0.00            
ATOM   4612  H   ALA X 292      73.530  65.570  63.010  0.00  0.00            
ATOM   4613  CA  ALA X 292      74.110  64.450  61.320  0.00  0.00            
ATOM   4614  HA  ALA X 292      73.890  64.860  60.330  0.00  0.00            
ATOM   4615  CB  ALA X 292      75.540  64.840  61.690  0.00  0.00            
ATOM   4616  HB1 ALA X 292      75.990  64.250  62.490  0.00  0.00            
ATOM   4617  HB2 ALA X 292      76.100  64.620  60.780  0.00  0.00            
ATOM   4618  HB3 ALA X 292      75.560  65.880  62.000  0.00  0.00            
ATOM   4619  C   ALA X 292      74.040  62.940  61.140  0.00  0.00            
ATOM   4620  O   ALA X 292      74.200  62.430  60.030  0.00  0.00            
ATOM   4621  N   ALA X 293      73.920  62.160  62.220  0.00  0.00            
ATOM   4622  H   ALA X 293      73.770  62.650  63.090  0.00  0.00            
ATOM   4623  CA  ALA X 293      73.700  60.730  62.110  0.00  0.00            
ATOM   4624  HA  ALA X 293      74.490  60.240  61.550  0.00  0.00            
ATOM   4625  CB  ALA X 293      73.580  60.260  63.560  0.00  0.00            
ATOM   4626  HB1 ALA X 293      72.710  60.760  63.990  0.00  0.00            
ATOM   4627  HB2 ALA X 293      73.500  59.170  63.580  0.00  0.00            
ATOM   4628  HB3 ALA X 293      74.400  60.640  64.150  0.00  0.00            
ATOM   4629  C   ALA X 293      72.380  60.390  61.440  0.00  0.00            
ATOM   4630  O   ALA X 293      72.400  59.430  60.680  0.00  0.00            
ATOM   4631  N   SER X 294      71.340  61.230  61.480  0.00  0.00            
ATOM   4632  H   SER X 294      71.400  62.010  62.110  0.00  0.00            
ATOM   4633  CA  SER X 294      70.100  61.010  60.750  0.00  0.00            
ATOM   4634  HA  SER X 294      69.810  59.960  60.820  0.00  0.00            
ATOM   4635  CB  SER X 294      69.060  61.880  61.440  0.00  0.00            
ATOM   4636  HB1 SER X 294      69.390  62.920  61.340  0.00  0.00            
ATOM   4637  HB2 SER X 294      69.150  61.770  62.520  0.00  0.00            
ATOM   4638  OG  SER X 294      67.770  61.760  60.890  0.00  0.00            
ATOM   4639  HG  SER X 294      67.540  62.660  60.640  0.00  0.00            
ATOM   4640  C   SER X 294      70.230  61.390  59.280  0.00  0.00            
ATOM   4641  O   SER X 294      69.330  61.030  58.530  0.00  0.00            
ATOM   4642  N   THR X 295      71.210  62.200  58.890  0.00  0.00            
ATOM   4643  H   THR X 295      71.840  62.560  59.590  0.00  0.00            
ATOM   4644  CA  THR X 295      71.520  62.520  57.510  0.00  0.00            
ATOM   4645  HA  THR X 295      70.680  62.310  56.850  0.00  0.00            
ATOM   4646  CB  THR X 295      71.930  63.980  57.320  0.00  0.00            
ATOM   4647  HB  THR X 295      72.190  64.150  56.280  0.00  0.00            
ATOM   4648  CG2 THR X 295      70.680  64.790  57.660  0.00  0.00            
ATOM   4649 HG21 THR X 295      70.390  64.660  58.700  0.00  0.00            
ATOM   4650 HG22 THR X 295      70.910  65.850  57.500  0.00  0.00            
ATOM   4651 HG23 THR X 295      69.960  64.520  56.890  0.00  0.00            
ATOM   4652  OG1 THR X 295      72.940  64.300  58.250  0.00  0.00            
ATOM   4653  HG1 THR X 295      72.450  64.800  58.910  0.00  0.00            
ATOM   4654  C   THR X 295      72.620  61.670  56.890  0.00  0.00            
ATOM   4655  O   THR X 295      72.360  60.830  56.030  0.00  0.00            
ATOM   4656  N   ARG X 296      73.840  61.600  57.430  0.00  0.00            
ATOM   4657  H   ARG X 296      74.030  62.310  58.130  0.00  0.00            
ATOM   4658  CA  ARG X 296      75.080  60.970  57.010  0.00  0.00            
ATOM   4659  HA  ARG X 296      75.220  61.210  55.950  0.00  0.00            
ATOM   4660  CB  ARG X 296      76.220  61.440  57.900  0.00  0.00            
ATOM   4661  HB1 ARG X 296      76.250  60.920  58.850  0.00  0.00            
ATOM   4662  HB2 ARG X 296      76.010  62.510  58.020  0.00  0.00            
ATOM   4663  CG  ARG X 296      77.550  61.290  57.170  0.00  0.00            
ATOM   4664  HG1 ARG X 296      78.250  61.940  57.700  0.00  0.00            
ATOM   4665  HG2 ARG X 296      77.500  61.730  56.180  0.00  0.00            
ATOM   4666  CD  ARG X 296      78.130  59.880  57.290  0.00  0.00            
ATOM   4667  HD1 ARG X 296      77.840  59.230  56.460  0.00  0.00            
ATOM   4668  HD2 ARG X 296      77.720  59.370  58.160  0.00  0.00            
ATOM   4669  NE  ARG X 296      79.580  59.920  57.440  0.00  0.00            
ATOM   4670  HE  ARG X 296      79.920  59.400  58.230  0.00  0.00            
ATOM   4671  CZ  ARG X 296      80.540  60.540  56.730  0.00  0.00            
ATOM   4672  NH1 ARG X 296      80.180  61.190  55.620  0.00  0.00            
ATOM   4673 HH11 ARG X 296      79.330  61.000  55.100  0.00  0.00            
ATOM   4674 HH12 ARG X 296      80.930  61.550  55.060  0.00  0.00            
ATOM   4675  NH2 ARG X 296      81.820  60.590  57.110  0.00  0.00            
ATOM   4676 HH21 ARG X 296      81.970  60.020  57.930  0.00  0.00            
ATOM   4677 HH22 ARG X 296      82.590  60.950  56.560  0.00  0.00            
ATOM   4678  C   ARG X 296      74.970  59.460  57.140  0.00  0.00            
ATOM   4679  O   ARG X 296      75.520  58.800  56.250  0.00  0.00            
ATOM   4680  N   LEU X 297      74.230  58.900  58.100  0.00  0.00            
ATOM   4681  H   LEU X 297      73.830  59.550  58.760  0.00  0.00            
ATOM   4682  CA  LEU X 297      74.160  57.470  58.350  0.00  0.00            
ATOM   4683  HA  LEU X 297      74.770  56.900  57.650  0.00  0.00            
ATOM   4684  CB  LEU X 297      74.700  57.140  59.730  0.00  0.00            
ATOM   4685  HB1 LEU X 297      74.690  56.060  59.860  0.00  0.00            
ATOM   4686  HB2 LEU X 297      74.040  57.640  60.440  0.00  0.00            
ATOM   4687  CG  LEU X 297      76.170  57.500  59.980  0.00  0.00            
ATOM   4688  HG  LEU X 297      76.400  58.510  59.640  0.00  0.00            
ATOM   4689  CD1 LEU X 297      76.360  57.300  61.480  0.00  0.00            
ATOM   4690 HD11 LEU X 297      77.420  57.380  61.720  0.00  0.00            
ATOM   4691 HD12 LEU X 297      75.870  58.070  62.070  0.00  0.00            
ATOM   4692 HD13 LEU X 297      75.940  56.340  61.810  0.00  0.00            
ATOM   4693  CD2 LEU X 297      77.140  56.560  59.270  0.00  0.00            
ATOM   4694 HD21 LEU X 297      78.110  56.650  59.770  0.00  0.00            
ATOM   4695 HD22 LEU X 297      76.870  55.520  59.460  0.00  0.00            
ATOM   4696 HD23 LEU X 297      77.230  56.810  58.210  0.00  0.00            
ATOM   4697  C   LEU X 297      72.770  56.890  58.150  0.00  0.00            
ATOM   4698  O   LEU X 297      72.550  55.690  58.120  0.00  0.00            
ATOM   4699  N   GLY X 298      71.740  57.740  58.290  0.00  0.00            
ATOM   4700  H   GLY X 298      71.990  58.710  58.330  0.00  0.00            
ATOM   4701  CA  GLY X 298      70.360  57.280  58.320  0.00  0.00            
ATOM   4702  HA1 GLY X 298      70.180  56.490  57.590  0.00  0.00            
ATOM   4703  HA2 GLY X 298      69.680  58.120  58.200  0.00  0.00            
ATOM   4704  C   GLY X 298      69.900  56.700  59.640  0.00  0.00            
ATOM   4705  O   GLY X 298      68.910  55.980  59.660  0.00  0.00            
ATOM   4706  N   PHE X 299      70.590  56.950  60.760  0.00  0.00            
ATOM   4707  H   PHE X 299      71.360  57.610  60.790  0.00  0.00            
ATOM   4708  CA  PHE X 299      70.180  56.460  62.060  0.00  0.00            
ATOM   4709  HA  PHE X 299      69.940  55.400  61.990  0.00  0.00            
ATOM   4710  CB  PHE X 299      71.460  56.570  62.890  0.00  0.00            
ATOM   4711  HB1 PHE X 299      71.040  56.610  63.890  0.00  0.00            
ATOM   4712  HB2 PHE X 299      72.070  57.460  62.740  0.00  0.00            
ATOM   4713  CG  PHE X 299      72.560  55.530  62.820  0.00  0.00            
ATOM   4714  CD1 PHE X 299      73.520  55.560  63.850  0.00  0.00            
ATOM   4715  HD1 PHE X 299      73.340  56.290  64.630  0.00  0.00            
ATOM   4716  CE1 PHE X 299      74.630  54.720  63.720  0.00  0.00            
ATOM   4717  HE1 PHE X 299      75.430  54.730  64.450  0.00  0.00            
ATOM   4718  CZ  PHE X 299      74.760  53.770  62.700  0.00  0.00            
ATOM   4719  HZ  PHE X 299      75.570  53.080  62.550  0.00  0.00            
ATOM   4720  CE2 PHE X 299      73.880  53.870  61.620  0.00  0.00            
ATOM   4721  HE2 PHE X 299      73.950  53.250  60.740  0.00  0.00            
ATOM   4722  CD2 PHE X 299      72.790  54.740  61.690  0.00  0.00            
ATOM   4723  HD2 PHE X 299      71.970  54.620  60.990  0.00  0.00            
ATOM   4724  C   PHE X 299      69.030  57.260  62.650  0.00  0.00            
ATOM   4725  O   PHE X 299      68.900  58.480  62.590  0.00  0.00            
ATOM   4726  N   GLY X 300      68.160  56.520  63.330  0.00  0.00            
ATOM   4727  H   GLY X 300      68.400  55.540  63.380  0.00  0.00            
ATOM   4728  CA  GLY X 300      67.120  57.130  64.140  0.00  0.00            
ATOM   4729  HA1 GLY X 300      66.230  56.530  64.320  0.00  0.00            
ATOM   4730  HA2 GLY X 300      66.680  58.010  63.680  0.00  0.00            
ATOM   4731  C   GLY X 300      67.580  57.670  65.490  0.00  0.00            
ATOM   4732  O   GLY X 300      68.620  57.180  65.910  0.00  0.00            
ATOM   4733  N   VAL X 301      66.900  58.660  66.080  0.00  0.00            
ATOM   4734  H   VAL X 301      66.030  58.970  65.680  0.00  0.00            
ATOM   4735  CA  VAL X 301      67.360  59.350  67.270  0.00  0.00            
ATOM   4736  HA  VAL X 301      68.390  59.660  67.060  0.00  0.00            
ATOM   4737  CB  VAL X 301      66.640  60.680  67.490  0.00  0.00            
ATOM   4738  HB  VAL X 301      67.090  61.180  68.340  0.00  0.00            
ATOM   4739  CG1 VAL X 301      66.620  61.620  66.300  0.00  0.00            
ATOM   4740 HG11 VAL X 301      66.030  61.250  65.460  0.00  0.00            
ATOM   4741 HG12 VAL X 301      66.290  62.600  66.640  0.00  0.00            
ATOM   4742 HG13 VAL X 301      67.680  61.790  66.080  0.00  0.00            
ATOM   4743  CG2 VAL X 301      65.200  60.490  67.980  0.00  0.00            
ATOM   4744 HG21 VAL X 301      65.190  59.840  68.860  0.00  0.00            
ATOM   4745 HG22 VAL X 301      64.850  61.510  68.130  0.00  0.00            
ATOM   4746 HG23 VAL X 301      64.670  60.050  67.140  0.00  0.00            
ATOM   4747  C   VAL X 301      67.550  58.530  68.530  0.00  0.00            
ATOM   4748  O   VAL X 301      68.460  58.970  69.240  0.00  0.00            
ATOM   4749  N   LYS X 302      66.870  57.390  68.680  0.00  0.00            
ATOM   4750  H   LYS X 302      66.130  57.180  68.020  0.00  0.00            
ATOM   4751  CA  LYS X 302      67.060  56.500  69.800  0.00  0.00            
ATOM   4752  HA  LYS X 302      67.250  57.050  70.720  0.00  0.00            
ATOM   4753  CB  LYS X 302      65.840  55.590  69.880  0.00  0.00            
ATOM   4754  HB1 LYS X 302      65.730  55.150  68.890  0.00  0.00            
ATOM   4755  HB2 LYS X 302      65.030  56.280  70.070  0.00  0.00            
ATOM   4756  CG  LYS X 302      65.960  54.520  70.970  0.00  0.00            
ATOM   4757  HG1 LYS X 302      66.100  55.100  71.880  0.00  0.00            
ATOM   4758  HG2 LYS X 302      66.740  53.790  70.740  0.00  0.00            
ATOM   4759  CD  LYS X 302      64.630  53.820  71.290  0.00  0.00            
ATOM   4760  HD1 LYS X 302      63.930  54.630  71.490  0.00  0.00            
ATOM   4761  HD2 LYS X 302      64.700  53.290  72.230  0.00  0.00            
ATOM   4762  CE  LYS X 302      64.150  52.810  70.260  0.00  0.00            
ATOM   4763  HE1 LYS X 302      63.720  53.370  69.430  0.00  0.00            
ATOM   4764  HE2 LYS X 302      63.240  52.340  70.640  0.00  0.00            
ATOM   4765  NZ  LYS X 302      65.080  51.740  69.860  0.00  0.00            
ATOM   4766  HZ1 LYS X 302      64.980  51.470  68.890  0.00  0.00            
ATOM   4767  HZ2 LYS X 302      66.040  52.010  69.970  0.00  0.00            
ATOM   4768  HZ3 LYS X 302      64.880  50.860  70.310  0.00  0.00            
ATOM   4769  C   LYS X 302      68.350  55.720  69.570  0.00  0.00            
ATOM   4770  O   LYS X 302      69.250  55.810  70.410  0.00  0.00            
ATOM   4771  N   LYS X 303      68.560  55.050  68.430  0.00  0.00            
ATOM   4772  H   LYS X 303      67.830  55.050  67.730  0.00  0.00            
ATOM   4773  CA  LYS X 303      69.850  54.500  68.100  0.00  0.00            
ATOM   4774  HA  LYS X 303      70.050  53.660  68.760  0.00  0.00            
ATOM   4775  CB  LYS X 303      69.850  53.940  66.680  0.00  0.00            
ATOM   4776  HB1 LYS X 303      69.510  54.670  65.950  0.00  0.00            
ATOM   4777  HB2 LYS X 303      69.130  53.130  66.590  0.00  0.00            
ATOM   4778  CG  LYS X 303      71.150  53.280  66.210  0.00  0.00            
ATOM   4779  HG1 LYS X 303      71.510  52.590  66.970  0.00  0.00            
ATOM   4780  HG2 LYS X 303      71.800  54.110  65.940  0.00  0.00            
ATOM   4781  CD  LYS X 303      71.090  52.490  64.900  0.00  0.00            
ATOM   4782  HD1 LYS X 303      70.780  53.160  64.100  0.00  0.00            
ATOM   4783  HD2 LYS X 303      70.320  51.730  65.020  0.00  0.00            
ATOM   4784  CE  LYS X 303      72.470  51.860  64.700  0.00  0.00            
ATOM   4785  HE1 LYS X 303      72.580  51.210  65.570  0.00  0.00            
ATOM   4786  HE2 LYS X 303      73.220  52.640  64.750  0.00  0.00            
ATOM   4787  NZ  LYS X 303      72.560  51.100  63.440  0.00  0.00            
ATOM   4788  HZ1 LYS X 303      71.750  50.530  63.270  0.00  0.00            
ATOM   4789  HZ2 LYS X 303      72.590  51.690  62.630  0.00  0.00            
ATOM   4790  HZ3 LYS X 303      73.430  50.580  63.510  0.00  0.00            
ATOM   4791  C   LYS X 303      71.090  55.350  68.330  0.00  0.00            
ATOM   4792  O   LYS X 303      72.020  54.880  68.980  0.00  0.00            
ATOM   4793  N   THR X 304      71.030  56.550  67.750  0.00  0.00            
ATOM   4794  H   THR X 304      70.360  56.870  67.060  0.00  0.00            
ATOM   4795  CA  THR X 304      72.060  57.550  67.980  0.00  0.00            
ATOM   4796  HA  THR X 304      73.010  57.170  67.600  0.00  0.00            
ATOM   4797  CB  THR X 304      71.720  58.810  67.180  0.00  0.00            
ATOM   4798  HB  THR X 304      70.870  59.290  67.680  0.00  0.00            
ATOM   4799  CG2 THR X 304      72.960  59.680  67.060  0.00  0.00            
ATOM   4800 HG21 THR X 304      72.800  60.430  66.290  0.00  0.00            
ATOM   4801 HG22 THR X 304      73.300  60.180  67.970  0.00  0.00            
ATOM   4802 HG23 THR X 304      73.850  59.120  66.790  0.00  0.00            
ATOM   4803  OG1 THR X 304      71.510  58.530  65.820  0.00  0.00            
ATOM   4804  HG1 THR X 304      70.830  59.140  65.510  0.00  0.00            
ATOM   4805  C   THR X 304      72.320  57.850  69.450  0.00  0.00            
ATOM   4806  O   THR X 304      73.480  57.930  69.840  0.00  0.00            
ATOM   4807  N   MET X 305      71.220  58.080  70.180  0.00  0.00            
ATOM   4808  H   MET X 305      70.320  58.010  69.740  0.00  0.00            
ATOM   4809  CA  MET X 305      71.350  58.350  71.590  0.00  0.00            
ATOM   4810  HA  MET X 305      71.980  59.240  71.680  0.00  0.00            
ATOM   4811  CB  MET X 305      70.000  58.710  72.200  0.00  0.00            
ATOM   4812  HB1 MET X 305      69.350  57.850  72.310  0.00  0.00            
ATOM   4813  HB2 MET X 305      69.510  59.430  71.540  0.00  0.00            
ATOM   4814  CG  MET X 305      70.120  59.340  73.590  0.00  0.00            
ATOM   4815  HG1 MET X 305      70.640  58.740  74.330  0.00  0.00            
ATOM   4816  HG2 MET X 305      69.080  59.440  73.900  0.00  0.00            
ATOM   4817  SD  MET X 305      70.800  61.010  73.490  0.00  0.00            
ATOM   4818  CE  MET X 305      70.810  61.380  75.270  0.00  0.00            
ATOM   4819  HE1 MET X 305      71.080  60.450  75.760  0.00  0.00            
ATOM   4820  HE2 MET X 305      71.540  62.190  75.260  0.00  0.00            
ATOM   4821  HE3 MET X 305      69.810  61.660  75.600  0.00  0.00            
ATOM   4822  C   MET X 305      71.970  57.230  72.410  0.00  0.00            
ATOM   4823  O   MET X 305      72.760  57.480  73.320  0.00  0.00            
ATOM   4824  N   MET X 306      71.510  56.000  72.190  0.00  0.00            
ATOM   4825  H   MET X 306      70.870  55.830  71.420  0.00  0.00            
ATOM   4826  CA  MET X 306      71.960  54.810  72.880  0.00  0.00            
ATOM   4827  HA  MET X 306      71.870  54.930  73.960  0.00  0.00            
ATOM   4828  CB  MET X 306      71.140  53.590  72.450  0.00  0.00            
ATOM   4829  HB1 MET X 306      71.590  52.670  72.800  0.00  0.00            
ATOM   4830  HB2 MET X 306      71.200  53.460  71.360  0.00  0.00            
ATOM   4831  CG  MET X 306      69.700  53.590  72.930  0.00  0.00            
ATOM   4832  HG1 MET X 306      69.190  52.690  72.580  0.00  0.00            
ATOM   4833  HG2 MET X 306      69.230  54.470  72.480  0.00  0.00            
ATOM   4834  SD  MET X 306      69.670  53.740  74.730  0.00  0.00            
ATOM   4835  CE  MET X 306      68.080  52.990  75.170  0.00  0.00            
ATOM   4836  HE1 MET X 306      68.240  51.910  75.230  0.00  0.00            
ATOM   4837  HE2 MET X 306      67.830  53.360  76.160  0.00  0.00            
ATOM   4838  HE3 MET X 306      67.360  53.220  74.390  0.00  0.00            
ATOM   4839  C   MET X 306      73.430  54.470  72.650  0.00  0.00            
ATOM   4840  O   MET X 306      74.210  54.230  73.570  0.00  0.00            
ATOM   4841  N   MET X 307      73.780  54.340  71.370  0.00  0.00            
ATOM   4842  H   MET X 307      73.130  54.530  70.620  0.00  0.00            
ATOM   4843  CA  MET X 307      75.130  54.100  70.900  0.00  0.00            
ATOM   4844  HA  MET X 307      75.350  53.120  71.330  0.00  0.00            
ATOM   4845  CB  MET X 307      75.010  54.090  69.380  0.00  0.00            
ATOM   4846  HB1 MET X 307      74.660  55.060  69.030  0.00  0.00            
ATOM   4847  HB2 MET X 307      74.310  53.370  68.950  0.00  0.00            
ATOM   4848  CG  MET X 307      76.380  53.890  68.740  0.00  0.00            
ATOM   4849  HG1 MET X 307      76.850  52.940  69.010  0.00  0.00            
ATOM   4850  HG2 MET X 307      77.080  54.670  69.000  0.00  0.00            
ATOM   4851  SD  MET X 307      76.280  53.840  66.930  0.00  0.00            
ATOM   4852  CE  MET X 307      75.330  52.320  66.680  0.00  0.00            
ATOM   4853  HE1 MET X 307      75.740  51.690  67.470  0.00  0.00            
ATOM   4854  HE2 MET X 307      74.250  52.380  66.820  0.00  0.00            
ATOM   4855  HE3 MET X 307      75.460  51.890  65.690  0.00  0.00            
ATOM   4856  C   MET X 307      76.150  55.120  71.390  0.00  0.00            
ATOM   4857  O   MET X 307      77.260  54.710  71.730  0.00  0.00            
ATOM   4858  N   ALA X 308      75.800  56.400  71.480  0.00  0.00            
ATOM   4859  H   ALA X 308      74.860  56.620  71.190  0.00  0.00            
ATOM   4860  CA  ALA X 308      76.530  57.390  72.260  0.00  0.00            
ATOM   4861  HA  ALA X 308      77.530  57.590  71.870  0.00  0.00            
ATOM   4862  CB  ALA X 308      75.910  58.740  71.930  0.00  0.00            
ATOM   4863  HB1 ALA X 308      75.920  58.860  70.840  0.00  0.00            
ATOM   4864  HB2 ALA X 308      74.850  58.770  72.180  0.00  0.00            
ATOM   4865  HB3 ALA X 308      76.490  59.590  72.280  0.00  0.00            
ATOM   4866  C   ALA X 308      76.710  57.150  73.750  0.00  0.00            
ATOM   4867  O   ALA X 308      77.820  57.350  74.240  0.00  0.00            
ATOM   4868  N   GLN X 309      75.640  56.690  74.390  0.00  0.00            
ATOM   4869  H   GLN X 309      74.740  56.610  73.940  0.00  0.00            
ATOM   4870  CA  GLN X 309      75.760  56.420  75.810  0.00  0.00            
ATOM   4871  HA  GLN X 309      76.050  57.390  76.230  0.00  0.00            
ATOM   4872  CB  GLN X 309      74.440  56.020  76.480  0.00  0.00            
ATOM   4873  HB1 GLN X 309      74.310  54.990  76.140  0.00  0.00            
ATOM   4874  HB2 GLN X 309      73.600  56.630  76.150  0.00  0.00            
ATOM   4875  CG  GLN X 309      74.500  55.940  78.000  0.00  0.00            
ATOM   4876  HG1 GLN X 309      75.170  56.780  78.210  0.00  0.00            
ATOM   4877  HG2 GLN X 309      75.100  55.070  78.280  0.00  0.00            
ATOM   4878  CD  GLN X 309      73.180  55.940  78.750  0.00  0.00            
ATOM   4879  OE1 GLN X 309      72.140  55.560  78.220  0.00  0.00            
ATOM   4880  NE2 GLN X 309      73.190  56.080  80.080  0.00  0.00            
ATOM   4881 HE21 GLN X 309      74.020  56.400  80.550  0.00  0.00            
ATOM   4882 HE22 GLN X 309      72.300  56.280  80.520  0.00  0.00            
ATOM   4883  C   GLN X 309      76.760  55.300  76.040  0.00  0.00            
ATOM   4884  O   GLN X 309      77.560  55.360  76.970  0.00  0.00            
ATOM   4885  N   ARG X 310      76.820  54.220  75.260  0.00  0.00            
ATOM   4886  H   ARG X 310      76.100  54.300  74.540  0.00  0.00            
ATOM   4887  CA  ARG X 310      77.820  53.170  75.290  0.00  0.00            
ATOM   4888  HA  ARG X 310      77.800  52.640  76.240  0.00  0.00            
ATOM   4889  CB  ARG X 310      77.480  52.150  74.210  0.00  0.00            
ATOM   4890  HB1 ARG X 310      77.530  52.640  73.240  0.00  0.00            
ATOM   4891  HB2 ARG X 310      76.440  51.840  74.150  0.00  0.00            
ATOM   4892  CG  ARG X 310      78.280  50.860  74.020  0.00  0.00            
ATOM   4893  HG1 ARG X 310      78.160  50.310  74.950  0.00  0.00            
ATOM   4894  HG2 ARG X 310      79.330  51.170  73.950  0.00  0.00            
ATOM   4895  CD  ARG X 310      77.770  49.970  72.890  0.00  0.00            
ATOM   4896  HD1 ARG X 310      78.020  50.500  71.970  0.00  0.00            
ATOM   4897  HD2 ARG X 310      76.690  49.890  72.830  0.00  0.00            
ATOM   4898  NE  ARG X 310      78.380  48.650  72.820  0.00  0.00            
ATOM   4899  HE  ARG X 310      78.960  48.460  73.620  0.00  0.00            
ATOM   4900  CZ  ARG X 310      78.260  47.830  71.760  0.00  0.00            
ATOM   4901  NH1 ARG X 310      77.350  48.030  70.800  0.00  0.00            
ATOM   4902 HH11 ARG X 310      76.690  48.790  70.780  0.00  0.00            
ATOM   4903 HH12 ARG X 310      77.230  47.240  70.180  0.00  0.00            
ATOM   4904  NH2 ARG X 310      78.940  46.680  71.610  0.00  0.00            
ATOM   4905 HH21 ARG X 310      79.600  46.370  72.310  0.00  0.00            
ATOM   4906 HH22 ARG X 310      78.880  46.100  70.790  0.00  0.00            
ATOM   4907  C   ARG X 310      79.200  53.760  75.030  0.00  0.00            
ATOM   4908  O   ARG X 310      80.100  53.460  75.810  0.00  0.00            
ATOM   4909  N   LEU X 311      79.320  54.640  74.030  0.00  0.00            
ATOM   4910  H   LEU X 311      78.560  54.800  73.390  0.00  0.00            
ATOM   4911  CA  LEU X 311      80.610  55.180  73.660  0.00  0.00            
ATOM   4912  HA  LEU X 311      81.270  54.310  73.670  0.00  0.00            
ATOM   4913  CB  LEU X 311      80.370  55.980  72.390  0.00  0.00            
ATOM   4914  HB1 LEU X 311      81.130  56.740  72.170  0.00  0.00            
ATOM   4915  HB2 LEU X 311      79.380  56.420  72.360  0.00  0.00            
ATOM   4916  CG  LEU X 311      80.480  55.170  71.100  0.00  0.00            
ATOM   4917  HG  LEU X 311      79.840  54.290  71.130  0.00  0.00            
ATOM   4918  CD1 LEU X 311      80.080  56.060  69.940  0.00  0.00            
ATOM   4919 HD11 LEU X 311      80.160  55.580  68.960  0.00  0.00            
ATOM   4920 HD12 LEU X 311      79.010  56.240  70.060  0.00  0.00            
ATOM   4921 HD13 LEU X 311      80.610  57.010  69.990  0.00  0.00            
ATOM   4922  CD2 LEU X 311      81.870  54.590  70.810  0.00  0.00            
ATOM   4923 HD21 LEU X 311      82.530  55.440  70.700  0.00  0.00            
ATOM   4924 HD22 LEU X 311      82.080  53.840  71.580  0.00  0.00            
ATOM   4925 HD23 LEU X 311      81.780  53.970  69.920  0.00  0.00            
ATOM   4926  C   LEU X 311      81.240  56.110  74.690  0.00  0.00            
ATOM   4927  O   LEU X 311      82.410  55.980  75.020  0.00  0.00            
ATOM   4928  N   TYR X 312      80.410  56.970  75.300  0.00  0.00            
ATOM   4929  H   TYR X 312      79.460  56.960  74.970  0.00  0.00            
ATOM   4930  CA  TYR X 312      80.790  57.750  76.460  0.00  0.00            
ATOM   4931  HA  TYR X 312      81.580  58.460  76.230  0.00  0.00            
ATOM   4932  CB  TYR X 312      79.570  58.560  76.890  0.00  0.00            
ATOM   4933  HB1 TYR X 312      78.730  57.870  76.850  0.00  0.00            
ATOM   4934  HB2 TYR X 312      79.320  59.330  76.150  0.00  0.00            
ATOM   4935  CG  TYR X 312      79.760  59.220  78.240  0.00  0.00            
ATOM   4936  CD1 TYR X 312      80.970  59.860  78.520  0.00  0.00            
ATOM   4937  HD1 TYR X 312      81.730  60.040  77.770  0.00  0.00            
ATOM   4938  CE1 TYR X 312      81.180  60.380  79.800  0.00  0.00            
ATOM   4939  HE1 TYR X 312      82.080  60.930  80.000  0.00  0.00            
ATOM   4940  CZ  TYR X 312      80.210  60.210  80.810  0.00  0.00            
ATOM   4941  OH  TYR X 312      80.540  60.700  82.040  0.00  0.00            
ATOM   4942  HH  TYR X 312      79.700  60.700  82.510  0.00  0.00            
ATOM   4943  CE2 TYR X 312      78.950  59.650  80.500  0.00  0.00            
ATOM   4944  HE2 TYR X 312      78.250  59.510  81.300  0.00  0.00            
ATOM   4945  CD2 TYR X 312      78.730  59.220  79.180  0.00  0.00            
ATOM   4946  HD2 TYR X 312      77.760  58.820  78.930  0.00  0.00            
ATOM   4947  C   TYR X 312      81.210  56.820  77.590  0.00  0.00            
ATOM   4948  O   TYR X 312      82.320  57.020  78.080  0.00  0.00            
ATOM   4949  N   GLU X 313      80.370  55.880  78.030  0.00  0.00            
ATOM   4950  H   GLU X 313      79.510  55.710  77.530  0.00  0.00            
ATOM   4951  CA  GLU X 313      80.560  54.990  79.150  0.00  0.00            
ATOM   4952  HA  GLU X 313      80.880  55.600  80.000  0.00  0.00            
ATOM   4953  CB  GLU X 313      79.250  54.330  79.580  0.00  0.00            
ATOM   4954  HB1 GLU X 313      78.990  53.530  78.890  0.00  0.00            
ATOM   4955  HB2 GLU X 313      78.520  55.140  79.540  0.00  0.00            
ATOM   4956  CG  GLU X 313      79.370  53.840  81.020  0.00  0.00            
ATOM   4957  HG1 GLU X 313      79.980  54.470  81.670  0.00  0.00            
ATOM   4958  HG2 GLU X 313      79.790  52.840  81.010  0.00  0.00            
ATOM   4959  CD  GLU X 313      77.990  53.640  81.620  0.00  0.00            
ATOM   4960  OE1 GLU X 313      77.460  54.630  82.170  0.00  0.00            
ATOM   4961  OE2 GLU X 313      77.500  52.490  81.630  0.00  0.00            
ATOM   4962  C   GLU X 313      81.700  53.980  79.070  0.00  0.00            
ATOM   4963  O   GLU X 313      82.160  53.650  80.160  0.00  0.00            
ATOM   4964  N   ALA X 314      82.200  53.660  77.870  0.00  0.00            
ATOM   4965  H   ALA X 314      81.730  54.050  77.070  0.00  0.00            
ATOM   4966  CA  ALA X 314      83.470  53.000  77.600  0.00  0.00            
ATOM   4967  HA  ALA X 314      83.680  52.290  78.390  0.00  0.00            
ATOM   4968  CB  ALA X 314      83.370  52.110  76.360  0.00  0.00            
ATOM   4969  HB1 ALA X 314      83.010  52.690  75.510  0.00  0.00            
ATOM   4970  HB2 ALA X 314      84.340  51.690  76.090  0.00  0.00            
ATOM   4971  HB3 ALA X 314      82.670  51.300  76.550  0.00  0.00            
ATOM   4972  C   ALA X 314      84.710  53.880  77.560  0.00  0.00            
ATOM   4973  O   ALA X 314      85.770  53.290  77.380  0.00  0.00            
ATOM   4974  N   GLY X 315      84.660  55.210  77.640  0.00  0.00            
ATOM   4975  H   GLY X 315      83.720  55.570  77.730  0.00  0.00            
ATOM   4976  CA  GLY X 315      85.750  56.150  77.510  0.00  0.00            
ATOM   4977  HA1 GLY X 315      86.620  55.790  78.060  0.00  0.00            
ATOM   4978  HA2 GLY X 315      85.480  57.120  77.930  0.00  0.00            
ATOM   4979  C   GLY X 315      86.180  56.610  76.120  0.00  0.00            
ATOM   4980  O   GLY X 315      87.270  57.150  75.930  0.00  0.00            
ATOM   4981  N   TYR X 316      85.290  56.480  75.130  0.00  0.00            
ATOM   4982  H   TYR X 316      84.350  56.180  75.290  0.00  0.00            
ATOM   4983  CA  TYR X 316      85.670  56.790  73.770  0.00  0.00            
ATOM   4984  HA  TYR X 316      86.750  56.880  73.670  0.00  0.00            
ATOM   4985  CB  TYR X 316      85.290  55.630  72.860  0.00  0.00            
ATOM   4986  HB1 TYR X 316      85.470  55.950  71.830  0.00  0.00            
ATOM   4987  HB2 TYR X 316      84.230  55.390  72.930  0.00  0.00            
ATOM   4988  CG  TYR X 316      86.040  54.320  73.020  0.00  0.00            
ATOM   4989  CD1 TYR X 316      85.400  53.140  73.420  0.00  0.00            
ATOM   4990  HD1 TYR X 316      84.340  53.250  73.630  0.00  0.00            
ATOM   4991  CE1 TYR X 316      86.070  51.920  73.310  0.00  0.00            
ATOM   4992  HE1 TYR X 316      85.550  51.030  73.610  0.00  0.00            
ATOM   4993  CZ  TYR X 316      87.400  51.770  72.860  0.00  0.00            
ATOM   4994  OH  TYR X 316      88.050  50.570  72.810  0.00  0.00            
ATOM   4995  HH  TYR X 316      88.950  50.670  72.490  0.00  0.00            
ATOM   4996  CE2 TYR X 316      88.020  52.990  72.540  0.00  0.00            
ATOM   4997  HE2 TYR X 316      89.010  52.970  72.120  0.00  0.00            
ATOM   4998  CD2 TYR X 316      87.390  54.240  72.670  0.00  0.00            
ATOM   4999  HD2 TYR X 316      87.850  55.070  72.150  0.00  0.00            
ATOM   5000  C   TYR X 316      85.120  58.130  73.280  0.00  0.00            
ATOM   5001  O   TYR X 316      85.760  58.620  72.360  0.00  0.00            
ATOM   5002  N   ILE X 317      84.080  58.690  73.890  0.00  0.00            
ATOM   5003  H   ILE X 317      83.680  58.260  74.720  0.00  0.00            
ATOM   5004  CA  ILE X 317      83.710  60.070  73.650  0.00  0.00            
ATOM   5005  HA  ILE X 317      84.560  60.620  73.230  0.00  0.00            
ATOM   5006  CB  ILE X 317      82.540  60.230  72.670  0.00  0.00            
ATOM   5007  HB  ILE X 317      82.390  61.280  72.410  0.00  0.00            
ATOM   5008  CG2 ILE X 317      82.890  59.640  71.310  0.00  0.00            
ATOM   5009 HG21 ILE X 317      82.090  59.990  70.660  0.00  0.00            
ATOM   5010 HG22 ILE X 317      83.830  59.970  70.870  0.00  0.00            
ATOM   5011 HG23 ILE X 317      82.880  58.550  71.400  0.00  0.00            
ATOM   5012  CG1 ILE X 317      81.270  59.600  73.220  0.00  0.00            
ATOM   5013 HG11 ILE X 317      81.070  60.040  74.200  0.00  0.00            
ATOM   5014 HG12 ILE X 317      81.330  58.520  73.370  0.00  0.00            
ATOM   5015  CD  ILE X 317      79.970  59.820  72.460  0.00  0.00            
ATOM   5016  HD1 ILE X 317      80.030  59.480  71.430  0.00  0.00            
ATOM   5017  HD2 ILE X 317      79.140  59.270  72.900  0.00  0.00            
ATOM   5018  HD3 ILE X 317      79.650  60.850  72.280  0.00  0.00            
ATOM   5019  C   ILE X 317      83.450  60.910  74.890  0.00  0.00            
ATOM   5020  O   ILE X 317      83.410  60.340  75.980  0.00  0.00            
ATOM   5021  N   THR X 318      83.350  62.240  74.830  0.00  0.00            
ATOM   5022  H   THR X 318      83.690  62.710  74.000  0.00  0.00            
ATOM   5023  CA  THR X 318      82.810  63.110  75.850  0.00  0.00            
ATOM   5024  HA  THR X 318      83.480  62.980  76.700  0.00  0.00            
ATOM   5025  CB  THR X 318      82.880  64.600  75.520  0.00  0.00            
ATOM   5026  HB  THR X 318      81.850  64.960  75.450  0.00  0.00            
ATOM   5027  CG2 THR X 318      83.570  65.590  76.460  0.00  0.00            
ATOM   5028 HG21 THR X 318      84.490  65.110  76.800  0.00  0.00            
ATOM   5029 HG22 THR X 318      83.840  66.560  76.050  0.00  0.00            
ATOM   5030 HG23 THR X 318      82.990  65.840  77.340  0.00  0.00            
ATOM   5031  OG1 THR X 318      83.650  64.820  74.370  0.00  0.00            
ATOM   5032  HG1 THR X 318      83.590  65.750  74.120  0.00  0.00            
ATOM   5033  C   THR X 318      81.360  62.800  76.210  0.00  0.00            
ATOM   5034  O   THR X 318      80.680  62.350  75.290  0.00  0.00            
ATOM   5035  N   TYR X 319      80.860  63.120  77.410  0.00  0.00            
ATOM   5036  H   TYR X 319      81.530  63.460  78.090  0.00  0.00            
ATOM   5037  CA  TYR X 319      79.480  62.920  77.780  0.00  0.00            
ATOM   5038  HA  TYR X 319      79.360  61.850  77.910  0.00  0.00            
ATOM   5039  CB  TYR X 319      79.390  63.590  79.150  0.00  0.00            
ATOM   5040  HB1 TYR X 319      79.770  64.610  79.070  0.00  0.00            
ATOM   5041  HB2 TYR X 319      79.980  63.000  79.860  0.00  0.00            
ATOM   5042  CG  TYR X 319      78.000  63.580  79.740  0.00  0.00            
ATOM   5043  CD1 TYR X 319      77.180  62.440  79.800  0.00  0.00            
ATOM   5044  HD1 TYR X 319      77.550  61.490  79.450  0.00  0.00            
ATOM   5045  CE1 TYR X 319      75.900  62.510  80.340  0.00  0.00            
ATOM   5046  HE1 TYR X 319      75.290  61.610  80.360  0.00  0.00            
ATOM   5047  CZ  TYR X 319      75.360  63.750  80.750  0.00  0.00            
ATOM   5048  OH  TYR X 319      74.060  63.770  81.180  0.00  0.00            
ATOM   5049  HH  TYR X 319      73.650  64.570  81.530  0.00  0.00            
ATOM   5050  CE2 TYR X 319      76.210  64.860  80.830  0.00  0.00            
ATOM   5051  HE2 TYR X 319      75.850  65.750  81.320  0.00  0.00            
ATOM   5052  CD2 TYR X 319      77.500  64.760  80.300  0.00  0.00            
ATOM   5053  HD2 TYR X 319      78.100  65.650  80.170  0.00  0.00            
ATOM   5054  C   TYR X 319      78.420  63.450  76.820  0.00  0.00            
ATOM   5055  O   TYR X 319      78.370  64.560  76.290  0.00  0.00            
ATOM   5056  N   MET X 320      77.480  62.580  76.470  0.00  0.00            
ATOM   5057  H   MET X 320      77.590  61.630  76.800  0.00  0.00            
ATOM   5058  CA  MET X 320      76.610  62.750  75.330  0.00  0.00            
ATOM   5059  HA  MET X 320      77.190  63.230  74.540  0.00  0.00            
ATOM   5060  CB  MET X 320      76.190  61.390  74.780  0.00  0.00            
ATOM   5061  HB1 MET X 320      76.980  60.640  74.720  0.00  0.00            
ATOM   5062  HB2 MET X 320      75.810  61.490  73.760  0.00  0.00
[truncated: 352,424 more chars]
