# Supplementary material for: Unraveling topoisomerase IA gate dynamics in presence of PPEF and its preclinical evaluation against multidrug-resistant pathogens
Source: Commun Biol. 2023 Feb 18;6:195. doi: 10.1038/s42003-023-04412-1 (PMC9938908; doi:10.1038/s42003-023-04412-1)
Supplement: Supplementary file 9 — Supplementary Data 7 [file 42003_2023_4412_MOESM9_ESM.zip › Metadynamic-conformation/TopoIA-PPEF/partial_open.pdb]

CRYST1  139.076  139.076  139.076  90.00  90.00  90.00 P 1           1
ATOM      1  N   MET X   1      76.020  28.870  83.690  0.00  0.00            
ATOM      2  H1  MET X   1      77.030  28.830  83.660  0.00  0.00            
ATOM      3  H2  MET X   1      75.740  29.840  83.730  0.00  0.00            
ATOM      4  H3  MET X   1      75.690  28.490  84.560  0.00  0.00            
ATOM      5  CA  MET X   1      75.410  28.170  82.540  0.00  0.00            
ATOM      6  HA  MET X   1      76.180  28.010  81.790  0.00  0.00            
ATOM      7  CB  MET X   1      75.000  26.770  82.960  0.00  0.00            
ATOM      8  HB1 MET X   1      74.100  26.900  83.570  0.00  0.00            
ATOM      9  HB2 MET X   1      75.850  26.370  83.510  0.00  0.00            
ATOM     10  CG  MET X   1      74.630  25.840  81.800  0.00  0.00            
ATOM     11  HG1 MET X   1      74.320  24.870  82.190  0.00  0.00            
ATOM     12  HG2 MET X   1      75.510  25.760  81.170  0.00  0.00            
ATOM     13  SD  MET X   1      73.320  26.320  80.650  0.00  0.00            
ATOM     14  CE  MET X   1      71.820  25.660  81.430  0.00  0.00            
ATOM     15  HE1 MET X   1      71.890  24.580  81.450  0.00  0.00            
ATOM     16  HE2 MET X   1      71.710  26.110  82.410  0.00  0.00            
ATOM     17  HE3 MET X   1      70.980  25.890  80.770  0.00  0.00            
ATOM     18  C   MET X   1      74.270  29.040  82.060  0.00  0.00            
ATOM     19  O   MET X   1      73.240  29.140  82.730  0.00  0.00            
ATOM     20  N   GLY X   2      74.490  29.490  80.820  0.00  0.00            
ATOM     21  H   GLY X   2      75.310  29.230  80.310  0.00  0.00            
ATOM     22  CA  GLY X   2      73.580  30.410  80.150  0.00  0.00            
ATOM     23  HA1 GLY X   2      73.550  31.300  80.780  0.00  0.00            
ATOM     24  HA2 GLY X   2      72.580  30.000  80.210  0.00  0.00            
ATOM     25  C   GLY X   2      73.940  30.840  78.730  0.00  0.00            
ATOM     26  O   GLY X   2      74.880  30.320  78.130  0.00  0.00            
ATOM     27  N   LYS X   3      73.120  31.710  78.140  0.00  0.00            
ATOM     28  H   LYS X   3      72.330  31.970  78.720  0.00  0.00            
ATOM     29  CA  LYS X   3      73.450  32.340  76.870  0.00  0.00            
ATOM     30  HA  LYS X   3      74.440  32.110  76.480  0.00  0.00            
ATOM     31  CB  LYS X   3      72.500  31.990  75.730  0.00  0.00            
ATOM     32  HB1 LYS X   3      72.960  32.340  74.820  0.00  0.00            
ATOM     33  HB2 LYS X   3      71.590  32.550  75.960  0.00  0.00            
ATOM     34  CG  LYS X   3      72.050  30.530  75.630  0.00  0.00            
ATOM     35  HG1 LYS X   3      71.430  30.290  76.490  0.00  0.00            
ATOM     36  HG2 LYS X   3      72.930  29.890  75.510  0.00  0.00            
ATOM     37  CD  LYS X   3      71.200  30.200  74.400  0.00  0.00            
ATOM     38  HD1 LYS X   3      70.580  31.020  74.060  0.00  0.00            
ATOM     39  HD2 LYS X   3      70.630  29.350  74.750  0.00  0.00            
ATOM     40  CE  LYS X   3      72.170  29.770  73.310  0.00  0.00            
ATOM     41  HE1 LYS X   3      72.830  28.950  73.550  0.00  0.00            
ATOM     42  HE2 LYS X   3      72.840  30.600  73.010  0.00  0.00            
ATOM     43  NZ  LYS X   3      71.490  29.490  72.040  0.00  0.00            
ATOM     44  HZ1 LYS X   3      72.120  29.110  71.340  0.00  0.00            
ATOM     45  HZ2 LYS X   3      70.820  28.780  72.310  0.00  0.00            
ATOM     46  HZ3 LYS X   3      70.990  30.270  71.650  0.00  0.00            
ATOM     47  C   LYS X   3      73.440  33.850  77.000  0.00  0.00            
ATOM     48  O   LYS X   3      72.750  34.470  77.800  0.00  0.00            
ATOM     49  N   ALA X   4      74.300  34.530  76.230  0.00  0.00            
ATOM     50  H   ALA X   4      74.910  34.000  75.630  0.00  0.00            
ATOM     51  CA  ALA X   4      74.460  35.970  76.290  0.00  0.00            
ATOM     52  HA  ALA X   4      74.580  36.260  77.330  0.00  0.00            
ATOM     53  CB  ALA X   4      75.840  36.260  75.730  0.00  0.00            
ATOM     54  HB1 ALA X   4      76.010  37.340  75.740  0.00  0.00            
ATOM     55  HB2 ALA X   4      76.590  35.740  76.330  0.00  0.00            
ATOM     56  HB3 ALA X   4      75.830  35.810  74.730  0.00  0.00            
ATOM     57  C   ALA X   4      73.300  36.710  75.650  0.00  0.00            
ATOM     58  O   ALA X   4      72.740  36.300  74.630  0.00  0.00            
ATOM     59  N   LEU X   5      72.890  37.810  76.300  0.00  0.00            
ATOM     60  H   LEU X   5      73.490  38.260  76.970  0.00  0.00            
ATOM     61  CA  LEU X   5      71.680  38.540  75.990  0.00  0.00            
ATOM     62  HA  LEU X   5      71.170  38.150  75.110  0.00  0.00            
ATOM     63  CB  LEU X   5      70.810  38.480  77.240  0.00  0.00            
ATOM     64  HB1 LEU X   5      71.420  38.870  78.050  0.00  0.00            
ATOM     65  HB2 LEU X   5      70.580  37.420  77.360  0.00  0.00            
ATOM     66  CG  LEU X   5      69.460  39.180  77.360  0.00  0.00            
ATOM     67  HG  LEU X   5      69.650  40.240  77.180  0.00  0.00            
ATOM     68  CD1 LEU X   5      68.470  38.620  76.340  0.00  0.00            
ATOM     69 HD11 LEU X   5      67.570  39.180  76.580  0.00  0.00            
ATOM     70 HD12 LEU X   5      68.830  38.850  75.340  0.00  0.00            
ATOM     71 HD13 LEU X   5      68.180  37.570  76.480  0.00  0.00            
ATOM     72  CD2 LEU X   5      68.830  38.850  78.710  0.00  0.00            
ATOM     73 HD21 LEU X   5      68.950  37.790  78.880  0.00  0.00            
ATOM     74 HD22 LEU X   5      69.480  39.300  79.460  0.00  0.00            
ATOM     75 HD23 LEU X   5      67.830  39.210  78.960  0.00  0.00            
ATOM     76  C   LEU X   5      71.940  39.990  75.590  0.00  0.00            
ATOM     77  O   LEU X   5      72.710  40.720  76.190  0.00  0.00            
ATOM     78  N   VAL X   6      71.200  40.480  74.600  0.00  0.00            
ATOM     79  H   VAL X   6      70.760  39.860  73.940  0.00  0.00            
ATOM     80  CA  VAL X   6      71.270  41.850  74.120  0.00  0.00            
ATOM     81  HA  VAL X   6      71.970  42.480  74.680  0.00  0.00            
ATOM     82  CB  VAL X   6      71.540  41.970  72.620  0.00  0.00            
ATOM     83  HB  VAL X   6      70.630  41.690  72.090  0.00  0.00            
ATOM     84  CG1 VAL X   6      71.950  43.380  72.190  0.00  0.00            
ATOM     85 HG11 VAL X   6      72.730  43.760  72.850  0.00  0.00            
ATOM     86 HG12 VAL X   6      72.340  43.430  71.180  0.00  0.00            
ATOM     87 HG13 VAL X   6      71.100  44.060  72.290  0.00  0.00            
ATOM     88  CG2 VAL X   6      72.660  41.070  72.100  0.00  0.00            
ATOM     89 HG21 VAL X   6      73.610  41.170  72.640  0.00  0.00            
ATOM     90 HG22 VAL X   6      72.350  40.030  72.160  0.00  0.00            
ATOM     91 HG23 VAL X   6      72.830  41.190  71.030  0.00  0.00            
ATOM     92  C   VAL X   6      69.910  42.460  74.430  0.00  0.00            
ATOM     93  O   VAL X   6      68.870  41.870  74.140  0.00  0.00            
ATOM     94  N   ILE X   7      69.820  43.710  74.900  0.00  0.00            
ATOM     95  H   ILE X   7      70.710  44.140  75.130  0.00  0.00            
ATOM     96  CA  ILE X   7      68.600  44.320  75.380  0.00  0.00            
ATOM     97  HA  ILE X   7      67.850  43.530  75.380  0.00  0.00            
ATOM     98  CB  ILE X   7      68.800  44.820  76.810  0.00  0.00            
ATOM     99  HB  ILE X   7      69.690  45.460  76.700  0.00  0.00            
ATOM    100  CG2 ILE X   7      67.640  45.700  77.270  0.00  0.00            
ATOM    101 HG21 ILE X   7      66.660  45.250  77.110  0.00  0.00            
ATOM    102 HG22 ILE X   7      67.760  45.910  78.340  0.00  0.00            
ATOM    103 HG23 ILE X   7      67.610  46.660  76.750  0.00  0.00            
ATOM    104  CG1 ILE X   7      69.120  43.710  77.810  0.00  0.00            
ATOM    105 HG11 ILE X   7      69.450  44.210  78.720  0.00  0.00            
ATOM    106 HG12 ILE X   7      69.860  43.030  77.370  0.00  0.00            
ATOM    107  CD  ILE X   7      67.930  42.830  78.140  0.00  0.00            
ATOM    108  HD1 ILE X   7      67.200  43.420  78.690  0.00  0.00            
ATOM    109  HD2 ILE X   7      67.470  42.550  77.190  0.00  0.00            
ATOM    110  HD3 ILE X   7      68.250  41.920  78.650  0.00  0.00            
ATOM    111  C   ILE X   7      68.290  45.380  74.330  0.00  0.00            
ATOM    112  O   ILE X   7      69.080  46.290  74.060  0.00  0.00            
ATOM    113  N   VAL X   8      67.180  45.180  73.630  0.00  0.00            
ATOM    114  H   VAL X   8      66.440  44.580  73.980  0.00  0.00            
ATOM    115  CA  VAL X   8      66.700  45.970  72.510  0.00  0.00            
ATOM    116  HA  VAL X   8      67.450  46.750  72.360  0.00  0.00            
ATOM    117  CB  VAL X   8      66.520  45.170  71.220  0.00  0.00            
ATOM    118  HB  VAL X   8      66.070  45.760  70.420  0.00  0.00            
ATOM    119  CG1 VAL X   8      67.900  44.750  70.720  0.00  0.00            
ATOM    120 HG11 VAL X   8      67.940  44.210  69.770  0.00  0.00            
ATOM    121 HG12 VAL X   8      68.430  45.670  70.500  0.00  0.00            
ATOM    122 HG13 VAL X   8      68.420  44.090  71.420  0.00  0.00            
ATOM    123  CG2 VAL X   8      65.660  43.950  71.530  0.00  0.00            
ATOM    124 HG21 VAL X   8      64.620  44.230  71.700  0.00  0.00            
ATOM    125 HG22 VAL X   8      65.770  43.240  70.700  0.00  0.00            
ATOM    126 HG23 VAL X   8      66.010  43.340  72.370  0.00  0.00            
ATOM    127  C   VAL X   8      65.410  46.690  72.880  0.00  0.00            
ATOM    128  O   VAL X   8      64.690  46.110  73.690  0.00  0.00            
ATOM    129  N   GLU X   9      65.050  47.770  72.190  0.00  0.00            
ATOM    130  H   GLU X   9      65.800  48.210  71.680  0.00  0.00            
ATOM    131  CA  GLU X   9      63.920  48.620  72.540  0.00  0.00            
ATOM    132  HA  GLU X   9      63.830  48.710  73.620  0.00  0.00            
ATOM    133  CB  GLU X   9      64.250  50.000  71.980  0.00  0.00            
ATOM    134  HB1 GLU X   9      63.370  50.430  72.440  0.00  0.00            
ATOM    135  HB2 GLU X   9      64.160  50.000  70.890  0.00  0.00            
ATOM    136  CG  GLU X   9      65.560  50.630  72.440  0.00  0.00            
ATOM    137  HG1 GLU X   9      65.890  50.070  73.320  0.00  0.00            
ATOM    138  HG2 GLU X   9      65.430  51.640  72.830  0.00  0.00            
ATOM    139  CD  GLU X   9      66.730  50.480  71.480  0.00  0.00            
ATOM    140  OE1 GLU X   9      67.140  51.490  70.860  0.00  0.00            
ATOM    141  OE2 GLU X   9      67.290  49.370  71.370  0.00  0.00            
ATOM    142  C   GLU X   9      62.550  48.140  72.080  0.00  0.00            
ATOM    143  O   GLU X   9      61.560  48.640  72.590  0.00  0.00            
ATOM    144  N   SER X  10      62.500  47.240  71.100  0.00  0.00            
ATOM    145  H   SER X  10      63.330  46.830  70.700  0.00  0.00            
ATOM    146  CA  SER X  10      61.200  46.890  70.560  0.00  0.00            
ATOM    147  HA  SER X  10      60.410  46.830  71.310  0.00  0.00            
ATOM    148  CB  SER X  10      60.820  47.870  69.460  0.00  0.00            
ATOM    149  HB1 SER X  10      60.750  48.920  69.750  0.00  0.00            
ATOM    150  HB2 SER X  10      59.800  47.700  69.110  0.00  0.00            
ATOM    151  OG  SER X  10      61.670  47.810  68.330  0.00  0.00            
ATOM    152  HG  SER X  10      61.540  48.570  67.780  0.00  0.00            
ATOM    153  C   SER X  10      61.220  45.550  69.800  0.00  0.00            
ATOM    154  O   SER X  10      62.240  45.110  69.290  0.00  0.00            
ATOM    155  N   PRO X  11      60.060  44.940  69.600  0.00  0.00            
ATOM    156  CD  PRO X  11      58.810  45.240  70.270  0.00  0.00            
ATOM    157  HD1 PRO X  11      58.460  46.070  69.680  0.00  0.00            
ATOM    158  HD2 PRO X  11      59.050  45.510  71.300  0.00  0.00            
ATOM    159  CG  PRO X  11      57.970  43.950  70.230  0.00  0.00            
ATOM    160  HG1 PRO X  11      56.900  44.160  70.270  0.00  0.00            
ATOM    161  HG2 PRO X  11      58.220  43.240  71.010  0.00  0.00            
ATOM    162  CB  PRO X  11      58.430  43.360  68.910  0.00  0.00            
ATOM    163  HB1 PRO X  11      57.770  43.740  68.140  0.00  0.00            
ATOM    164  HB2 PRO X  11      58.370  42.270  68.890  0.00  0.00            
ATOM    165  CA  PRO X  11      59.890  43.780  68.750  0.00  0.00            
ATOM    166  HA  PRO X  11      60.570  43.090  69.240  0.00  0.00            
ATOM    167  C   PRO X  11      60.410  43.990  67.340  0.00  0.00            
ATOM    168  O   PRO X  11      60.940  43.090  66.690  0.00  0.00            
ATOM    169  N   ALA X  12      60.250  45.180  66.740  0.00  0.00            
ATOM    170  H   ALA X  12      59.710  45.910  67.180  0.00  0.00            
ATOM    171  CA  ALA X  12      60.720  45.530  65.420  0.00  0.00            
ATOM    172  HA  ALA X  12      60.230  44.840  64.730  0.00  0.00            
ATOM    173  CB  ALA X  12      60.230  46.920  65.020  0.00  0.00            
ATOM    174  HB1 ALA X  12      59.150  46.920  65.080  0.00  0.00            
ATOM    175  HB2 ALA X  12      60.380  47.620  65.840  0.00  0.00            
ATOM    176  HB3 ALA X  12      60.580  47.280  64.060  0.00  0.00            
ATOM    177  C   ALA X  12      62.240  45.440  65.350  0.00  0.00            
ATOM    178  O   ALA X  12      62.870  44.860  64.470  0.00  0.00            
ATOM    179  N   LYS X  13      62.880  46.090  66.320  0.00  0.00            
ATOM    180  H   LYS X  13      62.360  46.590  67.020  0.00  0.00            
ATOM    181  CA  LYS X  13      64.310  46.330  66.350  0.00  0.00            
ATOM    182  HA  LYS X  13      64.650  46.610  65.350  0.00  0.00            
ATOM    183  CB  LYS X  13      64.700  47.440  67.310  0.00  0.00            
ATOM    184  HB1 LYS X  13      64.660  47.110  68.340  0.00  0.00            
ATOM    185  HB2 LYS X  13      63.970  48.240  67.170  0.00  0.00            
ATOM    186  CG  LYS X  13      66.050  48.000  66.860  0.00  0.00            
ATOM    187  HG1 LYS X  13      65.750  48.480  65.920  0.00  0.00            
ATOM    188  HG2 LYS X  13      66.830  47.240  66.820  0.00  0.00            
ATOM    189  CD  LYS X  13      66.460  49.090  67.840  0.00  0.00            
ATOM    190  HD1 LYS X  13      67.040  48.640  68.640  0.00  0.00            
ATOM    191  HD2 LYS X  13      65.660  49.520  68.450  0.00  0.00            
ATOM    192  CE  LYS X  13      67.330  50.110  67.100  0.00  0.00            
ATOM    193  HE1 LYS X  13      66.670  50.670  66.430  0.00  0.00            
ATOM    194  HE2 LYS X  13      68.000  49.600  66.410  0.00  0.00            
ATOM    195  NZ  LYS X  13      67.960  51.050  68.030  0.00  0.00            
ATOM    196  HZ1 LYS X  13      68.510  50.500  68.680  0.00  0.00            
ATOM    197  HZ2 LYS X  13      68.660  51.620  67.580  0.00  0.00            
ATOM    198  HZ3 LYS X  13      67.290  51.500  68.630  0.00  0.00            
ATOM    199  C   LYS X  13      64.980  45.010  66.710  0.00  0.00            
ATOM    200  O   LYS X  13      66.050  44.700  66.180  0.00  0.00            
ATOM    201  N   ALA X  14      64.310  44.160  67.500  0.00  0.00            
ATOM    202  H   ALA X  14      63.380  44.390  67.810  0.00  0.00            
ATOM    203  CA  ALA X  14      64.780  42.830  67.820  0.00  0.00            
ATOM    204  HA  ALA X  14      65.800  42.940  68.180  0.00  0.00            
ATOM    205  CB  ALA X  14      63.890  42.200  68.880  0.00  0.00            
ATOM    206  HB1 ALA X  14      64.200  41.160  69.030  0.00  0.00            
ATOM    207  HB2 ALA X  14      64.060  42.750  69.800  0.00  0.00            
ATOM    208  HB3 ALA X  14      62.840  42.240  68.590  0.00  0.00            
ATOM    209  C   ALA X  14      64.790  41.940  66.590  0.00  0.00            
ATOM    210  O   ALA X  14      65.500  40.930  66.570  0.00  0.00            
ATOM    211  N   LYS X  15      64.060  42.230  65.510  0.00  0.00            
ATOM    212  H   LYS X  15      63.350  42.960  65.560  0.00  0.00            
ATOM    213  CA  LYS X  15      64.190  41.520  64.250  0.00  0.00            
ATOM    214  HA  LYS X  15      64.560  40.510  64.390  0.00  0.00            
ATOM    215  CB  LYS X  15      62.890  41.540  63.450  0.00  0.00            
ATOM    216  HB1 LYS X  15      63.020  40.920  62.570  0.00  0.00            
ATOM    217  HB2 LYS X  15      62.690  42.560  63.120  0.00  0.00            
ATOM    218  CG  LYS X  15      61.710  40.880  64.150  0.00  0.00            
ATOM    219  HG1 LYS X  15      60.970  40.640  63.390  0.00  0.00            
ATOM    220  HG2 LYS X  15      61.310  41.590  64.870  0.00  0.00            
ATOM    221  CD  LYS X  15      62.090  39.540  64.780  0.00  0.00            
ATOM    222  HD1 LYS X  15      62.910  39.650  65.490  0.00  0.00            
ATOM    223  HD2 LYS X  15      62.400  38.760  64.070  0.00  0.00            
ATOM    224  CE  LYS X  15      60.950  38.990  65.630  0.00  0.00            
ATOM    225  HE1 LYS X  15      60.060  38.850  65.020  0.00  0.00            
ATOM    226  HE2 LYS X  15      60.740  39.750  66.370  0.00  0.00            
ATOM    227  NZ  LYS X  15      61.140  37.670  66.250  0.00  0.00            
ATOM    228  HZ1 LYS X  15      61.970  37.600  66.830  0.00  0.00            
ATOM    229  HZ2 LYS X  15      60.410  37.580  66.940  0.00  0.00            
ATOM    230  HZ3 LYS X  15      61.030  36.890  65.620  0.00  0.00            
ATOM    231  C   LYS X  15      65.230  42.300  63.450  0.00  0.00            
ATOM    232  O   LYS X  15      66.020  41.590  62.840  0.00  0.00            
ATOM    233  N   THR X  16      65.310  43.640  63.420  0.00  0.00            
ATOM    234  H   THR X  16      64.610  44.260  63.790  0.00  0.00            
ATOM    235  CA  THR X  16      66.320  44.250  62.580  0.00  0.00            
ATOM    236  HA  THR X  16      66.100  43.930  61.560  0.00  0.00            
ATOM    237  CB  THR X  16      66.230  45.770  62.670  0.00  0.00            
ATOM    238  HB  THR X  16      66.450  46.030  63.710  0.00  0.00            
ATOM    239  CG2 THR X  16      67.180  46.490  61.720  0.00  0.00            
ATOM    240 HG21 THR X  16      67.060  47.580  61.720  0.00  0.00            
ATOM    241 HG22 THR X  16      68.200  46.190  61.990  0.00  0.00            
ATOM    242 HG23 THR X  16      66.980  46.070  60.740  0.00  0.00            
ATOM    243  OG1 THR X  16      64.950  46.160  62.230  0.00  0.00            
ATOM    244  HG1 THR X  16      64.940  47.110  62.350  0.00  0.00            
ATOM    245  C   THR X  16      67.740  43.800  62.900  0.00  0.00            
ATOM    246  O   THR X  16      68.440  43.220  62.070  0.00  0.00            
ATOM    247  N   ILE X  17      68.160  43.950  64.160  0.00  0.00            
ATOM    248  H   ILE X  17      67.470  44.280  64.810  0.00  0.00            
ATOM    249  CA  ILE X  17      69.500  43.660  64.620  0.00  0.00            
ATOM    250  HA  ILE X  17      70.160  44.230  63.970  0.00  0.00            
ATOM    251  CB  ILE X  17      69.600  44.000  66.100  0.00  0.00            
ATOM    252  HB  ILE X  17      69.110  44.980  66.150  0.00  0.00            
ATOM    253  CG2 ILE X  17      68.850  42.960  66.940  0.00  0.00            
ATOM    254 HG21 ILE X  17      69.580  42.220  67.230  0.00  0.00            
ATOM    255 HG22 ILE X  17      68.540  43.430  67.880  0.00  0.00            
ATOM    256 HG23 ILE X  17      68.030  42.530  66.370  0.00  0.00            
ATOM    257  CG1 ILE X  17      71.040  44.210  66.560  0.00  0.00            
ATOM    258 HG11 ILE X  17      71.260  45.100  65.970  0.00  0.00            
ATOM    259 HG12 ILE X  17      71.680  43.360  66.320  0.00  0.00            
ATOM    260  CD  ILE X  17      71.110  44.580  68.040  0.00  0.00            
ATOM    261  HD1 ILE X  17      71.350  43.710  68.660  0.00  0.00            
ATOM    262  HD2 ILE X  17      71.900  45.320  68.140  0.00  0.00            
ATOM    263  HD3 ILE X  17      70.210  45.030  68.450  0.00  0.00            
ATOM    264  C   ILE X  17      69.920  42.240  64.240  0.00  0.00            
ATOM    265  O   ILE X  17      71.080  42.040  63.900  0.00  0.00            
ATOM    266  N   ASN X  18      68.960  41.300  64.190  0.00  0.00            
ATOM    267  H   ASN X  18      68.010  41.440  64.500  0.00  0.00            
ATOM    268  CA  ASN X  18      69.330  39.940  63.830  0.00  0.00            
ATOM    269  HA  ASN X  18      70.010  39.630  64.620  0.00  0.00            
ATOM    270  CB  ASN X  18      68.080  39.090  64.000  0.00  0.00            
ATOM    271  HB1 ASN X  18      67.340  39.370  63.260  0.00  0.00            
ATOM    272  HB2 ASN X  18      67.640  39.260  64.980  0.00  0.00            
ATOM    273  CG  ASN X  18      68.350  37.600  63.850  0.00  0.00            
ATOM    274  OD1 ASN X  18      68.870  36.900  64.710  0.00  0.00            
ATOM    275  ND2 ASN X  18      68.020  36.990  62.710  0.00  0.00            
ATOM    276 HD21 ASN X  18      67.370  37.510  62.130  0.00  0.00            
ATOM    277 HD22 ASN X  18      67.800  36.000  62.730  0.00  0.00            
ATOM    278  C   ASN X  18      69.950  39.770  62.450  0.00  0.00            
ATOM    279  O   ASN X  18      70.830  38.950  62.240  0.00  0.00            
ATOM    280  N   LYS X  19      69.650  40.710  61.530  0.00  0.00            
ATOM    281  H   LYS X  19      68.980  41.400  61.820  0.00  0.00            
ATOM    282  CA  LYS X  19      70.240  40.930  60.230  0.00  0.00            
ATOM    283  HA  LYS X  19      70.400  39.960  59.760  0.00  0.00            
ATOM    284  CB  LYS X  19      69.340  41.750  59.320  0.00  0.00            
ATOM    285  HB1 LYS X  19      69.710  41.520  58.320  0.00  0.00            
ATOM    286  HB2 LYS X  19      69.340  42.830  59.480  0.00  0.00            
ATOM    287  CG  LYS X  19      67.860  41.370  59.330  0.00  0.00            
ATOM    288  HG1 LYS X  19      67.510  41.540  60.340  0.00  0.00            
ATOM    289  HG2 LYS X  19      67.800  40.290  59.140  0.00  0.00            
ATOM    290  CD  LYS X  19      67.030  42.110  58.280  0.00  0.00            
ATOM    291  HD1 LYS X  19      67.400  41.760  57.320  0.00  0.00            
ATOM    292  HD2 LYS X  19      67.250  43.170  58.350  0.00  0.00            
ATOM    293  CE  LYS X  19      65.530  41.870  58.390  0.00  0.00            
ATOM    294  HE1 LYS X  19      65.160  42.500  59.210  0.00  0.00            
ATOM    295  HE2 LYS X  19      65.300  40.850  58.680  0.00  0.00            
ATOM    296  NZ  LYS X  19      64.930  42.300  57.120  0.00  0.00            
ATOM    297  HZ1 LYS X  19      65.510  41.840  56.430  0.00  0.00            
ATOM    298  HZ2 LYS X  19      63.980  41.940  57.080  0.00  0.00            
ATOM    299  HZ3 LYS X  19      64.900  43.290  56.900  0.00  0.00            
ATOM    300  C   LYS X  19      71.670  41.440  60.320  0.00  0.00            
ATOM    301  O   LYS X  19      72.230  41.830  59.300  0.00  0.00            
ATOM    302  N   TYR X  20      72.330  41.540  61.480  0.00  0.00            
ATOM    303  H   TYR X  20      71.810  41.210  62.280  0.00  0.00            
ATOM    304  CA  TYR X  20      73.620  42.150  61.750  0.00  0.00            
ATOM    305  HA  TYR X  20      74.220  42.020  60.840  0.00  0.00            
ATOM    306  CB  TYR X  20      73.510  43.620  62.100  0.00  0.00            
ATOM    307  HB1 TYR X  20      74.510  43.920  62.410  0.00  0.00            
ATOM    308  HB2 TYR X  20      72.850  43.730  62.970  0.00  0.00            
ATOM    309  CG  TYR X  20      72.920  44.630  61.150  0.00  0.00            
ATOM    310  CD1 TYR X  20      73.770  45.460  60.390  0.00  0.00            
ATOM    311  HD1 TYR X  20      74.840  45.430  60.510  0.00  0.00            
ATOM    312  CE1 TYR X  20      73.290  46.350  59.420  0.00  0.00            
ATOM    313  HE1 TYR X  20      73.970  46.920  58.810  0.00  0.00            
ATOM    314  CZ  TYR X  20      71.890  46.490  59.280  0.00  0.00            
ATOM    315  OH  TYR X  20      71.340  47.350  58.370  0.00  0.00            
ATOM    316  HH  TYR X  20      71.940  47.940  57.910  0.00  0.00            
ATOM    317  CE2 TYR X  20      71.040  45.740  60.120  0.00  0.00            
ATOM    318  HE2 TYR X  20      69.970  45.880  60.020  0.00  0.00            
ATOM    319  CD2 TYR X  20      71.540  44.790  61.000  0.00  0.00            
ATOM    320  HD2 TYR X  20      70.830  44.280  61.650  0.00  0.00            
ATOM    321  C   TYR X  20      74.360  41.400  62.860  0.00  0.00            
ATOM    322  O   TYR X  20      75.550  41.630  63.030  0.00  0.00            
ATOM    323  N   LEU X  21      73.630  40.590  63.620  0.00  0.00            
ATOM    324  H   LEU X  21      72.620  40.650  63.560  0.00  0.00            
ATOM    325  CA  LEU X  21      74.170  39.670  64.600  0.00  0.00            
ATOM    326  HA  LEU X  21      74.820  40.220  65.280  0.00  0.00            
ATOM    327  CB  LEU X  21      73.060  39.080  65.460  0.00  0.00            
ATOM    328  HB1 LEU X  21      73.560  38.400  66.150  0.00  0.00            
ATOM    329  HB2 LEU X  21      72.340  38.620  64.770  0.00  0.00            
ATOM    330  CG  LEU X  21      72.350  40.080  66.340  0.00  0.00            
ATOM    331  HG  LEU X  21      71.800  40.790  65.710  0.00  0.00            
ATOM    332  CD1 LEU X  21      71.270  39.420  67.200  0.00  0.00            
ATOM    333 HD11 LEU X  21      70.600  38.880  66.540  0.00  0.00            
ATOM    334 HD12 LEU X  21      71.700  38.690  67.880  0.00  0.00            
ATOM    335 HD13 LEU X  21      70.740  40.190  67.760  0.00  0.00            
ATOM    336  CD2 LEU X  21      73.300  40.760  67.330  0.00  0.00            
ATOM    337 HD21 LEU X  21      72.820  41.350  68.120  0.00  0.00            
ATOM    338 HD22 LEU X  21      73.910  39.980  67.780  0.00  0.00            
ATOM    339 HD23 LEU X  21      73.890  41.510  66.810  0.00  0.00            
ATOM    340  C   LEU X  21      74.930  38.520  63.940  0.00  0.00            
ATOM    341  O   LEU X  21      74.540  38.010  62.900  0.00  0.00            
ATOM    342  N   GLY X  22      76.010  38.050  64.580  0.00  0.00            
ATOM    343  H   GLY X  22      76.290  38.500  65.440  0.00  0.00            
ATOM    344  CA  GLY X  22      76.870  36.990  64.100  0.00  0.00            
ATOM    345  HA1 GLY X  22      77.690  37.460  63.570  0.00  0.00            
ATOM    346  HA2 GLY X  22      76.310  36.380  63.400  0.00  0.00            
ATOM    347  C   GLY X  22      77.370  36.180  65.280  0.00  0.00            
ATOM    348  O   GLY X  22      78.460  35.620  65.290  0.00  0.00            
ATOM    349  N   SER X  23      76.510  36.100  66.300  0.00  0.00            
ATOM    350  H   SER X  23      75.630  36.560  66.120  0.00  0.00            
ATOM    351  CA  SER X  23      76.690  35.270  67.480  0.00  0.00            
ATOM    352  HA  SER X  23      77.440  34.530  67.220  0.00  0.00            
ATOM    353  CB  SER X  23      77.220  36.120  68.640  0.00  0.00            
ATOM    354  HB1 SER X  23      77.750  35.480  69.350  0.00  0.00            
ATOM    355  HB2 SER X  23      76.450  36.590  69.250  0.00  0.00            
ATOM    356  OG  SER X  23      78.130  37.110  68.220  0.00  0.00            
ATOM    357  HG  SER X  23      78.280  37.690  68.970  0.00  0.00            
ATOM    358  C   SER X  23      75.380  34.560  67.790  0.00  0.00            
ATOM    359  O   SER X  23      74.330  35.070  67.390  0.00  0.00            
ATOM    360  N   ASP X  24      75.430  33.520  68.620  0.00  0.00            
ATOM    361  H   ASP X  24      76.340  33.400  69.040  0.00  0.00            
ATOM    362  CA  ASP X  24      74.340  32.720  69.140  0.00  0.00            
ATOM    363  HA  ASP X  24      73.550  32.770  68.390  0.00  0.00            
ATOM    364  CB  ASP X  24      74.680  31.250  69.330  0.00  0.00            
ATOM    365  HB1 ASP X  24      75.440  31.070  70.090  0.00  0.00            
ATOM    366  HB2 ASP X  24      75.070  30.880  68.390  0.00  0.00            
ATOM    367  CG  ASP X  24      73.430  30.410  69.580  0.00  0.00            
ATOM    368  OD1 ASP X  24      73.560  29.370  70.260  0.00  0.00            
ATOM    369  OD2 ASP X  24      72.260  30.790  69.370  0.00  0.00            
ATOM    370  C   ASP X  24      73.870  33.260  70.490  0.00  0.00            
ATOM    371  O   ASP X  24      73.830  32.570  71.500  0.00  0.00            
ATOM    372  N   TYR X  25      73.550  34.560  70.490  0.00  0.00            
ATOM    373  H   TYR X  25      73.710  35.080  69.640  0.00  0.00            
ATOM    374  CA  TYR X  25      72.930  35.240  71.610  0.00  0.00            
ATOM    375  HA  TYR X  25      73.210  34.840  72.580  0.00  0.00            
ATOM    376  CB  TYR X  25      73.510  36.640  71.590  0.00  0.00            
ATOM    377  HB1 TYR X  25      73.040  37.270  72.350  0.00  0.00            
ATOM    378  HB2 TYR X  25      73.220  37.040  70.610  0.00  0.00            
ATOM    379  CG  TYR X  25      74.990  36.920  71.740  0.00  0.00            
ATOM    380  CD1 TYR X  25      75.400  38.260  71.820  0.00  0.00            
ATOM    381  HD1 TYR X  25      74.680  39.060  71.830  0.00  0.00            
ATOM    382  CE1 TYR X  25      76.740  38.570  72.080  0.00  0.00            
ATOM    383  HE1 TYR X  25      77.050  39.600  72.210  0.00  0.00            
ATOM    384  CZ  TYR X  25      77.700  37.550  72.250  0.00  0.00            
ATOM    385  OH  TYR X  25      78.990  37.880  72.570  0.00  0.00            
ATOM    386  HH  TYR X  25      79.490  37.110  72.870  0.00  0.00            
ATOM    387  CE2 TYR X  25      77.300  36.210  72.120  0.00  0.00            
ATOM    388  HE2 TYR X  25      78.050  35.460  72.360  0.00  0.00            
ATOM    389  CD2 TYR X  25      75.950  35.910  71.880  0.00  0.00            
ATOM    390  HD2 TYR X  25      75.660  34.870  71.870  0.00  0.00            
ATOM    391  C   TYR X  25      71.410  35.240  71.520  0.00  0.00            
ATOM    392  O   TYR X  25      70.840  34.680  70.590  0.00  0.00            
ATOM    393  N   VAL X  26      70.730  35.860  72.480  0.00  0.00            
ATOM    394  H   VAL X  26      71.250  36.450  73.130  0.00  0.00            
ATOM    395  CA  VAL X  26      69.310  36.120  72.490  0.00  0.00            
ATOM    396  HA  VAL X  26      68.920  35.810  71.520  0.00  0.00            
ATOM    397  CB  VAL X  26      68.610  35.310  73.570  0.00  0.00            
ATOM    398  HB  VAL X  26      67.620  35.770  73.670  0.00  0.00            
ATOM    399  CG1 VAL X  26      68.460  33.880  73.050  0.00  0.00            
ATOM    400 HG11 VAL X  26      68.040  33.850  72.050  0.00  0.00            
ATOM    401 HG12 VAL X  26      69.460  33.450  73.020  0.00  0.00            
ATOM    402 HG13 VAL X  26      67.850  33.310  73.750  0.00  0.00            
ATOM    403  CG2 VAL X  26      69.370  35.340  74.890  0.00  0.00            
ATOM    404 HG21 VAL X  26      68.730  34.960  75.690  0.00  0.00            
ATOM    405 HG22 VAL X  26      70.300  34.800  74.750  0.00  0.00            
ATOM    406 HG23 VAL X  26      69.480  36.400  75.130  0.00  0.00            
ATOM    407  C   VAL X  26      69.050  37.620  72.610  0.00  0.00            
ATOM    408  O   VAL X  26      69.920  38.360  73.060  0.00  0.00            
ATOM    409  N   VAL X  27      67.850  38.090  72.220  0.00  0.00            
ATOM    410  H   VAL X  27      67.180  37.460  71.810  0.00  0.00            
ATOM    411  CA  VAL X  27      67.420  39.460  72.350  0.00  0.00            
ATOM    412  HA  VAL X  27      68.260  39.990  72.800  0.00  0.00            
ATOM    413  CB  VAL X  27      67.290  40.200  71.020  0.00  0.00            
ATOM    414  HB  VAL X  27      66.550  40.980  71.140  0.00  0.00            
ATOM    415  CG1 VAL X  27      68.570  40.840  70.500  0.00  0.00            
ATOM    416 HG11 VAL X  27      68.400  41.180  69.470  0.00  0.00            
ATOM    417 HG12 VAL X  27      68.690  41.770  71.050  0.00  0.00            
ATOM    418 HG13 VAL X  27      69.420  40.150  70.570  0.00  0.00            
ATOM    419  CG2 VAL X  27      66.830  39.270  69.900  0.00  0.00            
ATOM    420 HG21 VAL X  27      67.600  38.520  69.740  0.00  0.00            
ATOM    421 HG22 VAL X  27      65.890  38.820  70.230  0.00  0.00            
ATOM    422 HG23 VAL X  27      66.600  39.750  68.960  0.00  0.00            
ATOM    423  C   VAL X  27      66.110  39.520  73.130  0.00  0.00            
ATOM    424  O   VAL X  27      65.190  38.760  72.860  0.00  0.00            
ATOM    425  N   LYS X  28      66.020  40.550  73.980  0.00  0.00            
ATOM    426  H   LYS X  28      66.780  41.210  73.960  0.00  0.00            
ATOM    427  CA  LYS X  28      64.790  40.880  74.660  0.00  0.00            
ATOM    428  HA  LYS X  28      63.970  40.360  74.170  0.00  0.00            
ATOM    429  CB  LYS X  28      64.830  40.360  76.100  0.00  0.00            
ATOM    430  HB1 LYS X  28      64.100  40.740  76.810  0.00  0.00            
ATOM    431  HB2 LYS X  28      65.870  40.580  76.360  0.00  0.00            
ATOM    432  CG  LYS X  28      64.730  38.830  76.100  0.00  0.00            
ATOM    433  HG1 LYS X  28      65.530  38.330  75.570  0.00  0.00            
ATOM    434  HG2 LYS X  28      63.800  38.570  75.610  0.00  0.00            
ATOM    435  CD  LYS X  28      64.610  38.450  77.570  0.00  0.00            
ATOM    436  HD1 LYS X  28      63.690  38.830  78.010  0.00  0.00            
ATOM    437  HD2 LYS X  28      65.510  38.870  78.030  0.00  0.00            
ATOM    438  CE  LYS X  28      64.560  36.920  77.620  0.00  0.00            
ATOM    439  HE1 LYS X  28      65.000  36.470  76.730  0.00  0.00            
ATOM    440  HE2 LYS X  28      63.500  36.660  77.540  0.00  0.00            
ATOM    441  NZ  LYS X  28      65.130  36.330  78.850  0.00  0.00            
ATOM    442  HZ1 LYS X  28      66.100  36.610  78.910  0.00  0.00            
ATOM    443  HZ2 LYS X  28      64.660  36.700  79.670  0.00  0.00            
ATOM    444  HZ3 LYS X  28      65.040  35.340  78.870  0.00  0.00            
ATOM    445  C   LYS X  28      64.510  42.370  74.720  0.00  0.00            
ATOM    446  O   LYS X  28      65.390  43.220  74.880  0.00  0.00            
ATOM    447  N   SER X  29      63.210  42.670  74.720  0.00  0.00            
ATOM    448  H   SER X  29      62.520  41.920  74.800  0.00  0.00            
ATOM    449  CA  SER X  29      62.650  44.000  74.830  0.00  0.00            
ATOM    450  HA  SER X  29      62.990  44.450  73.900  0.00  0.00            
ATOM    451  CB  SER X  29      61.120  43.970  74.790  0.00  0.00            
ATOM    452  HB1 SER X  29      60.690  44.450  75.670  0.00  0.00            
ATOM    453  HB2 SER X  29      60.740  42.960  74.820  0.00  0.00            
ATOM    454  OG  SER X  29      60.650  44.540  73.590  0.00  0.00            
ATOM    455  HG  SER X  29      59.750  44.780  73.830  0.00  0.00            
ATOM    456  C   SER X  29      63.120  44.650  76.130  0.00  0.00            
ATOM    457  O   SER X  29      63.180  43.970  77.150  0.00  0.00            
ATOM    458  N   SER X  30      63.210  45.980  76.090  0.00  0.00            
ATOM    459  H   SER X  30      63.200  46.420  75.180  0.00  0.00            
ATOM    460  CA  SER X  30      63.510  46.820  77.240  0.00  0.00            
ATOM    461  HA  SER X  30      63.940  46.300  78.090  0.00  0.00            
ATOM    462  CB  SER X  30      64.590  47.790  76.750  0.00  0.00            
ATOM    463  HB1 SER X  30      64.140  48.530  76.090  0.00  0.00            
ATOM    464  HB2 SER X  30      65.380  47.230  76.250  0.00  0.00            
ATOM    465  OG  SER X  30      65.240  48.490  77.780  0.00  0.00            
ATOM    466  HG  SER X  30      65.990  48.990  77.470  0.00  0.00            
ATOM    467  C   SER X  30      62.280  47.570  77.720  0.00  0.00            
ATOM    468  O   SER X  30      61.170  47.350  77.240  0.00  0.00            
ATOM    469  N   VAL X  31      62.490  48.380  78.750  0.00  0.00            
ATOM    470  H   VAL X  31      63.460  48.500  78.990  0.00  0.00            
ATOM    471  CA  VAL X  31      61.470  49.160  79.440  0.00  0.00            
ATOM    472  HA  VAL X  31      60.490  48.830  79.090  0.00  0.00            
ATOM    473  CB  VAL X  31      61.510  48.880  80.940  0.00  0.00            
ATOM    474  HB  VAL X  31      60.710  49.450  81.420  0.00  0.00            
ATOM    475  CG1 VAL X  31      61.290  47.370  81.110  0.00  0.00            
ATOM    476 HG11 VAL X  31      60.530  46.970  80.450  0.00  0.00            
ATOM    477 HG12 VAL X  31      62.260  46.920  80.920  0.00  0.00            
ATOM    478 HG13 VAL X  31      61.180  47.130  82.160  0.00  0.00            
ATOM    479  CG2 VAL X  31      62.840  49.370  81.520  0.00  0.00            
ATOM    480 HG21 VAL X  31      62.960  49.130  82.570  0.00  0.00            
ATOM    481 HG22 VAL X  31      63.620  48.830  80.960  0.00  0.00            
ATOM    482 HG23 VAL X  31      63.030  50.440  81.430  0.00  0.00            
ATOM    483  C   VAL X  31      61.400  50.660  79.160  0.00  0.00            
ATOM    484  O   VAL X  31      60.880  51.400  79.980  0.00  0.00            
ATOM    485  N   GLY X  32      62.000  51.050  78.030  0.00  0.00            
ATOM    486  H   GLY X  32      62.350  50.390  77.330  0.00  0.00            
ATOM    487  CA  GLY X  32      62.440  52.420  77.890  0.00  0.00            
ATOM    488  HA1 GLY X  32      61.520  53.010  77.840  0.00  0.00            
ATOM    489  HA2 GLY X  32      62.940  52.600  76.940  0.00  0.00            
ATOM    490  C   GLY X  32      63.340  52.870  79.030  0.00  0.00            
ATOM    491  O   GLY X  32      64.290  52.150  79.350  0.00  0.00            
ATOM    492  N   HIE X  33      63.160  54.060  79.620  0.00  0.00            
ATOM    493  H   HIE X  33      62.310  54.540  79.400  0.00  0.00            
ATOM    494  CA  HIE X  33      63.830  54.400  80.850  0.00  0.00            
ATOM    495  HA  HIE X  33      64.820  53.930  80.910  0.00  0.00            
ATOM    496  CB  HIE X  33      64.030  55.900  81.060  0.00  0.00            
ATOM    497  HB1 HIE X  33      63.150  56.330  81.540  0.00  0.00            
ATOM    498  HB2 HIE X  33      64.320  56.380  80.130  0.00  0.00            
ATOM    499  CG  HIE X  33      65.170  56.290  81.960  0.00  0.00            
ATOM    500  ND1 HIE X  33      65.370  55.720  83.230  0.00  0.00            
ATOM    501  CE1 HIE X  33      66.440  56.360  83.720  0.00  0.00            
ATOM    502  HE1 HIE X  33      66.850  56.230  84.720  0.00  0.00            
ATOM    503  NE2 HIE X  33      66.890  57.350  82.940  0.00  0.00            
ATOM    504  HE2 HIE X  33      67.640  57.960  83.240  0.00  0.00            
ATOM    505  CD2 HIE X  33      66.070  57.300  81.820  0.00  0.00            
ATOM    506  HD2 HIE X  33      66.170  58.100  81.090  0.00  0.00            
ATOM    507  C   HIE X  33      63.020  53.970  82.070  0.00  0.00            
ATOM    508  O   HIE X  33      61.790  54.070  82.050  0.00  0.00            
ATOM    509  N   ILE X  34      63.680  53.360  83.060  0.00  0.00            
ATOM    510  H   ILE X  34      64.690  53.330  83.000  0.00  0.00            
ATOM    511  CA  ILE X  34      63.030  52.720  84.170  0.00  0.00            
ATOM    512  HA  ILE X  34      62.060  52.410  83.790  0.00  0.00            
ATOM    513  CB  ILE X  34      63.700  51.400  84.550  0.00  0.00            
ATOM    514  HB  ILE X  34      63.730  50.810  83.640  0.00  0.00            
ATOM    515  CG2 ILE X  34      65.060  51.660  85.180  0.00  0.00            
ATOM    516 HG21 ILE X  34      65.080  52.040  86.210  0.00  0.00            
ATOM    517 HG22 ILE X  34      65.590  50.720  85.140  0.00  0.00            
ATOM    518 HG23 ILE X  34      65.700  52.320  84.590  0.00  0.00            
ATOM    519  CG1 ILE X  34      62.980  50.650  85.660  0.00  0.00            
ATOM    520 HG11 ILE X  34      62.890  51.290  86.540  0.00  0.00            
ATOM    521 HG12 ILE X  34      63.600  49.800  85.960  0.00  0.00            
ATOM    522  CD  ILE X  34      61.590  50.120  85.300  0.00  0.00            
ATOM    523  HD1 ILE X  34      61.190  49.750  86.240  0.00  0.00            
ATOM    524  HD2 ILE X  34      60.910  50.810  84.800  0.00  0.00            
ATOM    525  HD3 ILE X  34      61.690  49.270  84.630  0.00  0.00            
ATOM    526  C   ILE X  34      62.710  53.680  85.310  0.00  0.00            
ATOM    527  O   ILE X  34      61.720  53.450  86.000  0.00  0.00            
ATOM    528  N   ARG X  35      63.580  54.680  85.520  0.00  0.00            
ATOM    529  H   ARG X  35      64.360  54.820  84.890  0.00  0.00            
ATOM    530  CA  ARG X  35      63.340  55.720  86.490  0.00  0.00            
ATOM    531  HA  ARG X  35      62.930  55.200  87.360  0.00  0.00            
ATOM    532  CB  ARG X  35      64.630  56.380  86.970  0.00  0.00            
ATOM    533  HB1 ARG X  35      64.370  57.250  87.570  0.00  0.00            
ATOM    534  HB2 ARG X  35      65.280  56.780  86.200  0.00  0.00            
ATOM    535  CG  ARG X  35      65.510  55.480  87.830  0.00  0.00            
ATOM    536  HG1 ARG X  35      66.480  55.970  87.950  0.00  0.00            
ATOM    537  HG2 ARG X  35      65.620  54.540  87.260  0.00  0.00            
ATOM    538  CD  ARG X  35      64.850  55.080  89.150  0.00  0.00            
ATOM    539  HD1 ARG X  35      63.890  54.580  89.060  0.00  0.00            
ATOM    540  HD2 ARG X  35      64.680  55.980  89.740  0.00  0.00            
ATOM    541  NE  ARG X  35      65.780  54.190  89.850  0.00  0.00            
ATOM    542  HE  ARG X  35      66.410  53.640  89.270  0.00  0.00            
ATOM    543  CZ  ARG X  35      66.080  54.090  91.150  0.00  0.00            
ATOM    544  NH1 ARG X  35      65.370  54.840  92.010  0.00  0.00            
ATOM    545 HH11 ARG X  35      64.810  55.600  91.660  0.00  0.00            
ATOM    546 HH12 ARG X  35      65.650  54.730  92.980  0.00  0.00            
ATOM    547  NH2 ARG X  35      67.060  53.290  91.590  0.00  0.00            
ATOM    548 HH21 ARG X  35      67.630  52.800  90.920  0.00  0.00            
ATOM    549 HH22 ARG X  35      67.210  53.140  92.580  0.00  0.00            
ATOM    550  C   ARG X  35      62.400  56.800  85.980  0.00  0.00            
ATOM    551  O   ARG X  35      62.450  57.090  84.790  0.00  0.00            
ATOM    552  N   ASP X  36      61.400  57.320  86.690  0.00  0.00            
ATOM    553  H   ASP X  36      61.250  56.960  87.620  0.00  0.00            
ATOM    554  CA  ASP X  36      60.450  58.290  86.170  0.00  0.00            
ATOM    555  HA  ASP X  36      60.940  58.930  85.430  0.00  0.00            
ATOM    556  CB  ASP X  36      59.280  57.580  85.500  0.00  0.00            
ATOM    557  HB1 ASP X  36      58.670  57.040  86.210  0.00  0.00            
ATOM    558  HB2 ASP X  36      59.710  56.910  84.760  0.00  0.00            
ATOM    559  CG  ASP X  36      58.450  58.620  84.760  0.00  0.00            
ATOM    560  OD1 ASP X  36      58.920  59.630  84.170  0.00  0.00            
ATOM    561  OD2 ASP X  36      57.220  58.430  84.790  0.00  0.00            
ATOM    562  C   ASP X  36      60.060  59.090  87.410  0.00  0.00            
ATOM    563  O   ASP X  36      59.440  58.500  88.290  0.00  0.00            
ATOM    564  N   LEU X  37      60.160  60.410  87.350  0.00  0.00            
ATOM    565  H   LEU X  37      60.460  60.810  86.470  0.00  0.00            
ATOM    566  CA  LEU X  37      59.840  61.260  88.480  0.00  0.00            
ATOM    567  HA  LEU X  37      60.020  60.720  89.400  0.00  0.00            
ATOM    568  CB  LEU X  37      60.830  62.440  88.490  0.00  0.00            
ATOM    569  HB1 LEU X  37      60.530  63.070  87.650  0.00  0.00            
ATOM    570  HB2 LEU X  37      61.810  62.020  88.280  0.00  0.00            
ATOM    571  CG  LEU X  37      60.820  63.210  89.800  0.00  0.00            
ATOM    572  HG  LEU X  37      59.780  63.220  90.130  0.00  0.00            
ATOM    573  CD1 LEU X  37      61.600  62.490  90.890  0.00  0.00            
ATOM    574 HD11 LEU X  37      62.560  62.160  90.480  0.00  0.00            
ATOM    575 HD12 LEU X  37      61.970  63.100  91.710  0.00  0.00            
ATOM    576 HD13 LEU X  37      61.100  61.580  91.200  0.00  0.00            
ATOM    577  CD2 LEU X  37      61.340  64.630  89.580  0.00  0.00            
ATOM    578 HD21 LEU X  37      62.400  64.640  89.320  0.00  0.00            
ATOM    579 HD22 LEU X  37      60.880  65.150  88.730  0.00  0.00            
ATOM    580 HD23 LEU X  37      61.020  65.100  90.510  0.00  0.00            
ATOM    581  C   LEU X  37      58.410  61.760  88.330  0.00  0.00            
ATOM    582  O   LEU X  37      58.090  62.480  87.380  0.00  0.00            
ATOM    583  N   PRO X  38      57.520  61.360  89.240  0.00  0.00            
ATOM    584  CD  PRO X  38      57.940  60.650  90.430  0.00  0.00            
ATOM    585  HD1 PRO X  38      58.700  61.230  90.960  0.00  0.00            
ATOM    586  HD2 PRO X  38      58.260  59.630  90.220  0.00  0.00            
ATOM    587  CG  PRO X  38      56.730  60.640  91.360  0.00  0.00            
ATOM    588  HG1 PRO X  38      56.750  61.490  92.040  0.00  0.00            
ATOM    589  HG2 PRO X  38      56.710  59.700  91.910  0.00  0.00            
ATOM    590  CB  PRO X  38      55.560  60.780  90.390  0.00  0.00            
ATOM    591  HB1 PRO X  38      54.690  61.190  90.900  0.00  0.00            
ATOM    592  HB2 PRO X  38      55.330  59.800  89.970  0.00  0.00            
ATOM    593  CA  PRO X  38      56.110  61.690  89.290  0.00  0.00            
ATOM    594  HA  PRO X  38      55.710  61.400  88.320  0.00  0.00            
ATOM    595  C   PRO X  38      55.820  63.150  89.590  0.00  0.00            
ATOM    596  O   PRO X  38      56.620  63.760  90.290  0.00  0.00            
ATOM    597  N   THR X  39      54.640  63.720  89.360  0.00  0.00            
ATOM    598  H   THR X  39      53.950  63.120  88.930  0.00  0.00            
ATOM    599  CA  THR X  39      54.340  65.120  89.610  0.00  0.00            
ATOM    600  HA  THR X  39      55.270  65.670  89.510  0.00  0.00            
ATOM    601  CB  THR X  39      53.350  65.670  88.590  0.00  0.00            
ATOM    602  HB  THR X  39      52.930  66.630  88.930  0.00  0.00            
ATOM    603  CG2 THR X  39      53.980  65.950  87.230  0.00  0.00            
ATOM    604 HG21 THR X  39      54.340  65.060  86.710  0.00  0.00            
ATOM    605 HG22 THR X  39      53.340  66.490  86.520  0.00  0.00            
ATOM    606 HG23 THR X  39      54.840  66.590  87.360  0.00  0.00            
ATOM    607  OG1 THR X  39      52.290  64.790  88.310  0.00  0.00            
ATOM    608  HG1 THR X  39      51.550  65.360  88.100  0.00  0.00            
ATOM    609  C   THR X  39      53.820  65.250  91.040  0.00  0.00            
ATOM    610  O   THR X  39      52.650  65.460  91.320  0.00  0.00            
ATOM    611  N   SER X  40      54.690  65.030  92.030  0.00  0.00            
ATOM    612  H   SER X  40      55.560  64.590  91.750  0.00  0.00            
ATOM    613  CA  SER X  40      54.340  65.000  93.430  0.00  0.00            
ATOM    614  HA  SER X  40      53.480  64.340  93.550  0.00  0.00            
ATOM    615  CB  SER X  40      55.440  64.320  94.250  0.00  0.00            
ATOM    616  HB1 SER X  40      55.200  64.470  95.300  0.00  0.00            
ATOM    617  HB2 SER X  40      56.390  64.820  94.070  0.00  0.00            
ATOM    618  OG  SER X  40      55.550  62.960  93.920  0.00  0.00            
ATOM    619  HG  SER X  40      55.860  62.530  94.720  0.00  0.00            
ATOM    620  C   SER X  40      54.000  66.370  94.000  0.00  0.00            
ATOM    621  O   SER X  40      53.970  67.350  93.260  0.00  0.00            
ATOM    622  N   GLY X  41      53.610  66.490  95.270  0.00  0.00            
ATOM    623  H   GLY X  41      53.800  65.790  95.980  0.00  0.00            
ATOM    624  CA  GLY X  41      53.150  67.770  95.740  0.00  0.00            
ATOM    625  HA1 GLY X  41      52.080  67.660  95.930  0.00  0.00            
ATOM    626  HA2 GLY X  41      53.330  68.590  95.030  0.00  0.00            
ATOM    627  C   GLY X  41      53.840  68.170  97.040  0.00  0.00            
ATOM    628  O   GLY X  41      53.810  67.340  97.950  0.00  0.00            
ATOM    629  N   SER X  42      54.440  69.350  97.100  0.00  0.00            
ATOM    630  H   SER X  42      54.440  69.990  96.320  0.00  0.00            
ATOM    631  CA  SER X  42      55.020  69.800  98.350  0.00  0.00            
ATOM    632  HA  SER X  42      55.660  69.000  98.740  0.00  0.00            
ATOM    633  CB  SER X  42      56.020  70.920  98.090  0.00  0.00            
ATOM    634  HB1 SER X  42      56.650  71.110  98.970  0.00  0.00            
ATOM    635  HB2 SER X  42      55.550  71.850  97.800  0.00  0.00            
ATOM    636  OG  SER X  42      56.880  70.530  97.040  0.00  0.00            
ATOM    637  HG  SER X  42      57.560  71.190  96.920  0.00  0.00            
ATOM    638  C   SER X  42      54.000  70.110  99.440  0.00  0.00            
ATOM    639  O   SER X  42      52.860  70.390  99.070  0.00  0.00            
ATOM    640  N   ALA X  43      54.320  69.970 100.720  0.00  0.00            
ATOM    641  H   ALA X  43      55.240  69.610 100.950  0.00  0.00            
ATOM    642  CA  ALA X  43      53.380  70.120 101.810  0.00  0.00            
ATOM    643  HA  ALA X  43      52.580  70.740 101.400  0.00  0.00            
ATOM    644  CB  ALA X  43      52.760  68.780 102.220  0.00  0.00            
ATOM    645  HB1 ALA X  43      51.950  68.800 102.940  0.00  0.00            
ATOM    646  HB2 ALA X  43      52.370  68.320 101.310  0.00  0.00            
ATOM    647  HB3 ALA X  43      53.550  68.130 102.610  0.00  0.00            
ATOM    648  C   ALA X  43      53.980  70.820 103.020  0.00  0.00            
ATOM    649  O   ALA X  43      55.040  70.390 103.480  0.00  0.00            
ATOM    650  N   ALA X  44      53.290  71.770 103.660  0.00  0.00            
ATOM    651  H   ALA X  44      52.350  71.940 103.340  0.00  0.00            
ATOM    652  CA  ALA X  44      53.760  72.570 104.770  0.00  0.00            
ATOM    653  HA  ALA X  44      54.760  72.890 104.510  0.00  0.00            
ATOM    654  CB  ALA X  44      52.800  73.650 105.260  0.00  0.00            
ATOM    655  HB1 ALA X  44      53.200  74.080 106.180  0.00  0.00            
ATOM    656  HB2 ALA X  44      52.730  74.440 104.510  0.00  0.00            
ATOM    657  HB3 ALA X  44      51.820  73.170 105.360  0.00  0.00            
ATOM    658  C   ALA X  44      53.990  71.660 105.970  0.00  0.00            
ATOM    659  O   ALA X  44      53.140  70.850 106.350  0.00  0.00            
ATOM    660  N   LYS X  45      55.240  71.640 106.440  0.00  0.00            
ATOM    661  H   LYS X  45      55.890  72.230 105.950  0.00  0.00            
ATOM    662  CA  LYS X  45      55.750  70.860 107.550  0.00  0.00            
ATOM    663  HA  LYS X  45      55.430  69.830 107.500  0.00  0.00            
ATOM    664  CB  LYS X  45      57.280  70.860 107.530  0.00  0.00            
ATOM    665  HB1 LYS X  45      57.570  71.900 107.730  0.00  0.00            
ATOM    666  HB2 LYS X  45      57.660  70.690 106.520  0.00  0.00            
ATOM    667  CG  LYS X  45      57.950  69.820 108.410  0.00  0.00            
ATOM    668  HG1 LYS X  45      57.430  68.860 108.390  0.00  0.00            
ATOM    669  HG2 LYS X  45      57.890  70.080 109.470  0.00  0.00            
ATOM    670  CD  LYS X  45      59.410  69.650 108.000  0.00  0.00            
ATOM    671  HD1 LYS X  45      59.870  68.830 108.540  0.00  0.00            
ATOM    672  HD2 LYS X  45      59.990  70.560 108.160  0.00  0.00            
ATOM    673  CE  LYS X  45      59.580  69.210 106.550  0.00  0.00            
ATOM    674  HE1 LYS X  45      60.640  69.060 106.310  0.00  0.00            
ATOM    675  HE2 LYS X  45      59.300  69.970 105.820  0.00  0.00            
ATOM    676  NZ  LYS X  45      58.970  67.930 106.170  0.00  0.00            
ATOM    677  HZ1 LYS X  45      59.310  67.150 106.710  0.00  0.00            
ATOM    678  HZ2 LYS X  45      57.960  67.950 106.140  0.00  0.00            
ATOM    679  HZ3 LYS X  45      59.310  67.790 105.230  0.00  0.00            
ATOM    680  C   LYS X  45      55.280  71.430 108.880  0.00  0.00            
ATOM    681  O   LYS X  45      55.490  72.590 109.230  0.00  0.00            
ATOM    682  N   LYS X  46      54.790  70.510 109.720  0.00  0.00            
ATOM    683  H   LYS X  46      54.840  69.540 109.430  0.00  0.00            
ATOM    684  CA  LYS X  46      54.180  70.760 111.000  0.00  0.00            
ATOM    685  HA  LYS X  46      54.470  71.770 111.290  0.00  0.00            
ATOM    686  CB  LYS X  46      52.690  70.560 110.740  0.00  0.00            
ATOM    687  HB1 LYS X  46      52.120  70.460 111.660  0.00  0.00            
ATOM    688  HB2 LYS X  46      52.570  69.650 110.150  0.00  0.00            
ATOM    689  CG  LYS X  46      52.150  71.730 109.920  0.00  0.00            
ATOM    690  HG1 LYS X  46      52.340  71.520 108.860  0.00  0.00            
ATOM    691  HG2 LYS X  46      52.700  72.650 110.090  0.00  0.00            
ATOM    692  CD  LYS X  46      50.630  71.850 109.890  0.00  0.00            
ATOM    693  HD1 LYS X  46      50.260  72.000 110.910  0.00  0.00            
ATOM    694  HD2 LYS X  46      50.160  70.980 109.460  0.00  0.00            
ATOM    695  CE  LYS X  46      50.010  72.960 109.040  0.00  0.00            
ATOM    696  HE1 LYS X  46      48.950  72.760 108.900  0.00  0.00            
ATOM    697  HE2 LYS X  46      50.510  72.960 108.080  0.00  0.00            
ATOM    698  NZ  LYS X  46      50.190  74.280 109.680  0.00  0.00            
ATOM    699  HZ1 LYS X  46      49.500  74.990 109.480  0.00  0.00            
ATOM    700  HZ2 LYS X  46      50.160  74.130 110.680  0.00  0.00            
ATOM    701  HZ3 LYS X  46      51.090  74.680 109.430  0.00  0.00            
ATOM    702  C   LYS X  46      54.740  69.900 112.120  0.00  0.00            
ATOM    703  O   LYS X  46      55.550  69.010 111.830  0.00  0.00            
ATOM    704  N   SER X  47      54.360  70.030 113.390  0.00  0.00            
ATOM    705  H   SER X  47      53.660  70.740 113.540  0.00  0.00            
ATOM    706  CA  SER X  47      54.670  69.020 114.390  0.00  0.00            
ATOM    707  HA  SER X  47      55.730  68.810 114.230  0.00  0.00            
ATOM    708  CB  SER X  47      54.550  69.610 115.800  0.00  0.00            
ATOM    709  HB1 SER X  47      54.430  68.830 116.540  0.00  0.00            
ATOM    710  HB2 SER X  47      53.710  70.320 115.800  0.00  0.00            
ATOM    711  OG  SER X  47      55.780  70.240 116.080  0.00  0.00            
ATOM    712  HG  SER X  47      55.760  70.670 116.930  0.00  0.00            
ATOM    713  C   SER X  47      53.860  67.740 114.350  0.00  0.00            
ATOM    714  O   SER X  47      52.860  67.700 113.640  0.00  0.00            
ATOM    715  N   ALA X  48      54.230  66.700 115.100  0.00  0.00            
ATOM    716  H   ALA X  48      55.120  66.690 115.590  0.00  0.00            
ATOM    717  CA  ALA X  48      53.510  65.460 115.310  0.00  0.00            
ATOM    718  HA  ALA X  48      52.660  65.340 114.640  0.00  0.00            
ATOM    719  CB  ALA X  48      54.530  64.340 115.110  0.00  0.00            
ATOM    720  HB1 ALA X  48      54.660  64.240 114.040  0.00  0.00            
ATOM    721  HB2 ALA X  48      55.490  64.590 115.550  0.00  0.00            
ATOM    722  HB3 ALA X  48      54.150  63.460 115.640  0.00  0.00            
ATOM    723  C   ALA X  48      52.870  65.550 116.680  0.00  0.00            
ATOM    724  O   ALA X  48      53.590  65.450 117.680  0.00  0.00            
ATOM    725  N   ASP X  49      51.550  65.670 116.790  0.00  0.00            
ATOM    726  H   ASP X  49      50.940  65.720 115.990  0.00  0.00            
ATOM    727  CA  ASP X  49      50.920  65.790 118.090  0.00  0.00            
ATOM    728  HA  ASP X  49      51.440  66.590 118.630  0.00  0.00            
ATOM    729  CB  ASP X  49      49.510  66.330 117.890  0.00  0.00            
ATOM    730  HB1 ASP X  49      48.880  65.630 117.340  0.00  0.00            
ATOM    731  HB2 ASP X  49      49.470  67.230 117.270  0.00  0.00            
ATOM    732  CG  ASP X  49      48.880  66.590 119.250  0.00  0.00            
ATOM    733  OD1 ASP X  49      48.190  65.670 119.720  0.00  0.00            
ATOM    734  OD2 ASP X  49      49.210  67.510 120.040  0.00  0.00            
ATOM    735  C   ASP X  49      50.960  64.530 118.940  0.00  0.00            
ATOM    736  O   ASP X  49      51.230  63.450 118.420  0.00  0.00            
ATOM    737  N   SER X  50      50.870  64.610 120.270  0.00  0.00            
ATOM    738  H   SER X  50      50.610  65.520 120.630  0.00  0.00            
ATOM    739  CA  SER X  50      51.390  63.660 121.220  0.00  0.00            
ATOM    740  HA  SER X  50      51.810  62.770 120.720  0.00  0.00            
ATOM    741  CB  SER X  50      52.500  64.280 122.060  0.00  0.00            
ATOM    742  HB1 SER X  50      53.250  64.650 121.360  0.00  0.00            
ATOM    743  HB2 SER X  50      52.960  63.480 122.640  0.00  0.00            
ATOM    744  OG  SER X  50      52.010  65.250 122.950  0.00  0.00            
ATOM    745  HG  SER X  50      51.730  65.970 122.370  0.00  0.00            
ATOM    746  C   SER X  50      50.250  63.120 122.070  0.00  0.00            
ATOM    747  O   SER X  50      50.480  62.300 122.960  0.00  0.00            
ATOM    748  N   THR X  51      49.080  63.750 121.910  0.00  0.00            
ATOM    749  H   THR X  51      49.010  64.490 121.230  0.00  0.00            
ATOM    750  CA  THR X  51      47.950  63.550 122.790  0.00  0.00            
ATOM    751  HA  THR X  51      48.230  63.690 123.840  0.00  0.00            
ATOM    752  CB  THR X  51      46.920  64.670 122.580  0.00  0.00            
ATOM    753  HB  THR X  51      46.060  64.490 123.230  0.00  0.00            
ATOM    754  CG2 THR X  51      47.320  66.110 122.880  0.00  0.00            
ATOM    755 HG21 THR X  51      48.190  66.320 122.250  0.00  0.00            
ATOM    756 HG22 THR X  51      46.490  66.770 122.630  0.00  0.00            
ATOM    757 HG23 THR X  51      47.440  66.210 123.950  0.00  0.00            
ATOM    758  OG1 THR X  51      46.320  64.790 121.310  0.00  0.00            
ATOM    759  HG1 THR X  51      46.970  65.160 120.710  0.00  0.00            
ATOM    760  C   THR X  51      47.300  62.180 122.680  0.00  0.00            
ATOM    761  O   THR X  51      46.580  61.820 123.610  0.00  0.00            
ATOM    762  N   SER X  52      47.460  61.450 121.580  0.00  0.00            
ATOM    763  H   SER X  52      48.020  61.820 120.820  0.00  0.00            
ATOM    764  CA  SER X  52      46.810  60.170 121.510  0.00  0.00            
ATOM    765  HA  SER X  52      45.780  60.240 121.860  0.00  0.00            
ATOM    766  CB  SER X  52      46.660  59.780 120.040  0.00  0.00            
ATOM    767  HB1 SER X  52      46.160  60.570 119.480  0.00  0.00            
ATOM    768  HB2 SER X  52      45.960  58.950 120.020  0.00  0.00            
ATOM    769  OG  SER X  52      47.830  59.490 119.300  0.00  0.00            
ATOM    770  HG  SER X  52      48.580  60.080 119.400  0.00  0.00            
ATOM    771  C   SER X  52      47.590  59.060 122.190  0.00  0.00            
ATOM    772  O   SER X  52      48.640  59.300 122.790  0.00  0.00            
ATOM    773  N   THR X  53      47.090  57.820 122.190  0.00  0.00            
ATOM    774  H   THR X  53      46.250  57.750 121.640  0.00  0.00            
ATOM    775  CA  THR X  53      47.480  56.590 122.850  0.00  0.00            
ATOM    776  HA  THR X  53      46.680  55.900 122.600  0.00  0.00            
ATOM    777  CB  THR X  53      48.820  56.020 122.390  0.00  0.00            
ATOM    778  HB  THR X  53      49.690  56.420 122.910  0.00  0.00            
ATOM    779  CG2 THR X  53      48.830  54.510 122.600  0.00  0.00            
ATOM    780 HG21 THR X  53      49.100  54.400 123.650  0.00  0.00            
ATOM    781 HG22 THR X  53      47.890  53.990 122.390  0.00  0.00            
ATOM    782 HG23 THR X  53      49.590  54.090 121.940  0.00  0.00            
ATOM    783  OG1 THR X  53      49.010  56.190 121.000  0.00  0.00            
ATOM    784  HG1 THR X  53      48.130  56.440 120.730  0.00  0.00            
ATOM    785  C   THR X  53      47.460  56.760 124.360  0.00  0.00            
ATOM    786  O   THR X  53      48.490  56.840 125.040  0.00  0.00            
ATOM    787  N   LYS X  54      46.250  56.710 124.930  0.00  0.00            
ATOM    788  H   LYS X  54      45.510  56.760 124.250  0.00  0.00            
ATOM    789  CA  LYS X  54      45.870  56.810 126.320  0.00  0.00            
ATOM    790  HA  LYS X  54      46.160  57.770 126.760  0.00  0.00            
ATOM    791  CB  LYS X  54      44.390  56.450 126.420  0.00  0.00            
ATOM    792  HB1 LYS X  54      44.220  55.390 126.230  0.00  0.00            
ATOM    793  HB2 LYS X  54      43.910  57.110 125.690  0.00  0.00            
ATOM    794  CG  LYS X  54      43.790  56.850 127.760  0.00  0.00            
ATOM    795  HG1 LYS X  54      43.890  57.910 127.930  0.00  0.00            
ATOM    796  HG2 LYS X  54      44.430  56.380 128.510  0.00  0.00            
ATOM    797  CD  LYS X  54      42.320  56.450 127.880  0.00  0.00            
ATOM    798  HD1 LYS X  54      42.220  55.480 127.390  0.00  0.00            
ATOM    799  HD2 LYS X  54      41.710  57.130 127.280  0.00  0.00            
ATOM    800  CE  LYS X  54      41.900  56.400 129.350  0.00  0.00            
ATOM    801  HE1 LYS X  54      41.790  57.410 129.760  0.00  0.00            
ATOM    802  HE2 LYS X  54      42.590  55.810 129.960  0.00  0.00            
ATOM    803  NZ  LYS X  54      40.570  55.780 129.440  0.00  0.00            
ATOM    804  HZ1 LYS X  54      40.440  54.780 129.400  0.00  0.00            
ATOM    805  HZ2 LYS X  54      40.170  56.090 130.310  0.00  0.00            
ATOM    806  HZ3 LYS X  54      39.930  56.180 128.770  0.00  0.00            
ATOM    807  C   LYS X  54      46.670  55.880 127.220  0.00  0.00            
ATOM    808  O   LYS X  54      47.110  56.190 128.320  0.00  0.00            
ATOM    809  N   THR X  55      46.840  54.650 126.740  0.00  0.00            
ATOM    810  H   THR X  55      46.470  54.540 125.800  0.00  0.00            
ATOM    811  CA  THR X  55      47.340  53.490 127.450  0.00  0.00            
ATOM    812  HA  THR X  55      46.750  53.500 128.360  0.00  0.00            
ATOM    813  CB  THR X  55      46.830  52.230 126.740  0.00  0.00            
ATOM    814  HB  THR X  55      47.330  51.300 127.010  0.00  0.00            
ATOM    815  CG2 THR X  55      45.330  52.150 127.000  0.00  0.00            
ATOM    816 HG21 THR X  55      44.960  52.240 128.030  0.00  0.00            
ATOM    817 HG22 THR X  55      44.890  52.980 126.460  0.00  0.00            
ATOM    818 HG23 THR X  55      44.970  51.250 126.510  0.00  0.00            
ATOM    819  OG1 THR X  55      47.100  52.370 125.370  0.00  0.00            
ATOM    820  HG1 THR X  55      47.310  51.470 125.080  0.00  0.00            
ATOM    821  C   THR X  55      48.820  53.500 127.830  0.00  0.00            
ATOM    822  O   THR X  55      49.270  52.470 128.330  0.00  0.00            
ATOM    823  N   ALA X  56      49.560  54.560 127.540  0.00  0.00            
ATOM    824  H   ALA X  56      49.100  55.390 127.180  0.00  0.00            
ATOM    825  CA  ALA X  56      50.990  54.650 127.740  0.00  0.00            
ATOM    826  HA  ALA X  56      51.360  54.230 128.680  0.00  0.00            
ATOM    827  CB  ALA X  56      51.540  53.880 126.550  0.00  0.00            
ATOM    828  HB1 ALA X  56      51.430  54.420 125.620  0.00  0.00            
ATOM    829  HB2 ALA X  56      52.580  53.640 126.770  0.00  0.00            
ATOM    830  HB3 ALA X  56      51.070  52.890 126.430  0.00  0.00            
ATOM    831  C   ALA X  56      51.390  56.120 127.730  0.00  0.00            
ATOM    832  O   ALA X  56      50.500  56.920 127.440  0.00  0.00            
ATOM    833  N   LYS X  57      52.630  56.510 128.040  0.00  0.00            
ATOM    834  H   LYS X  57      53.310  55.830 128.330  0.00  0.00            
ATOM    835  CA  LYS X  57      52.970  57.880 128.360  0.00  0.00            
ATOM    836  HA  LYS X  57      52.050  58.460 128.370  0.00  0.00            
ATOM    837  CB  LYS X  57      53.780  57.890 129.660  0.00  0.00            
ATOM    838  HB1 LYS X  57      53.960  58.930 129.910  0.00  0.00            
ATOM    839  HB2 LYS X  57      54.760  57.430 129.490  0.00  0.00            
ATOM    840  CG  LYS X  57      53.080  57.300 130.890  0.00  0.00            
ATOM    841  HG1 LYS X  57      53.660  57.440 131.800  0.00  0.00            
ATOM    842  HG2 LYS X  57      53.010  56.240 130.730  0.00  0.00            
ATOM    843  CD  LYS X  57      51.660  57.840 131.080  0.00  0.00            
ATOM    844  HD1 LYS X  57      50.970  57.580 130.280  0.00  0.00            
ATOM    845  HD2 LYS X  57      51.630  58.930 131.110  0.00  0.00            
ATOM    846  CE  LYS X  57      51.110  57.250 132.370  0.00  0.00            
ATOM    847  HE1 LYS X  57      51.790  57.600 133.160  0.00  0.00            
ATOM    848  HE2 LYS X  57      51.120  56.170 132.350  0.00  0.00            
ATOM    849  NZ  LYS X  57      49.730  57.610 132.720  0.00  0.00            
ATOM    850  HZ1 LYS X  57      49.640  58.570 133.010  0.00  0.00            
ATOM    851  HZ2 LYS X  57      49.090  57.510 131.950  0.00  0.00            
ATOM    852  HZ3 LYS X  57      49.530  57.010 133.510  0.00  0.00            
ATOM    853  C   LYS X  57      53.710  58.550 127.210  0.00  0.00            
ATOM    854  O   LYS X  57      54.670  58.030 126.630  0.00  0.00            
ATOM    855  N   LYS X  58      53.390  59.800 126.910  0.00  0.00            
ATOM    856  H   LYS X  58      52.620  60.170 127.460  0.00  0.00            
ATOM    857  CA  LYS X  58      54.210  60.700 126.110  0.00  0.00            
ATOM    858  HA  LYS X  58      55.230  60.320 126.190  0.00  0.00            
ATOM    859  CB  LYS X  58      53.810  60.860 124.650  0.00  0.00            
ATOM    860  HB1 LYS X  58      54.440  61.640 124.180  0.00  0.00            
ATOM    861  HB2 LYS X  58      52.800  61.260 124.530  0.00  0.00            
ATOM    862  CG  LYS X  58      53.950  59.540 123.900  0.00  0.00            
ATOM    863  HG1 LYS X  58      53.230  58.820 124.260  0.00  0.00            
ATOM    864  HG2 LYS X  58      54.950  59.160 124.140  0.00  0.00            
ATOM    865  CD  LYS X  58      53.860  59.650 122.380  0.00  0.00            
ATOM    866  HD1 LYS X  58      54.140  58.750 121.830  0.00  0.00            
ATOM    867  HD2 LYS X  58      54.660  60.290 122.000  0.00  0.00            
ATOM    868  CE  LYS X  58      52.550  60.130 121.760  0.00  0.00            
ATOM    869  HE1 LYS X  58      52.750  60.320 120.710  0.00  0.00            
ATOM    870  HE2 LYS X  58      52.240  61.070 122.240  0.00  0.00            
ATOM    871  NZ  LYS X  58      51.440  59.190 121.940  0.00  0.00            
ATOM    872  HZ1 LYS X  58      50.550  59.650 121.840  0.00  0.00            
ATOM    873  HZ2 LYS X  58      51.510  58.390 121.330  0.00  0.00            
ATOM    874  HZ3 LYS X  58      51.480  58.850 122.890  0.00  0.00            
ATOM    875  C   LYS X  58      54.310  62.080 126.730  0.00  0.00            
ATOM    876  O   LYS X  58      53.250  62.570 127.100  0.00  0.00            
ATOM    877  N   PRO X  59      55.510  62.670 126.800  0.00  0.00            
ATOM    878  CD  PRO X  59      56.830  62.150 126.510  0.00  0.00            
ATOM    879  HD1 PRO X  59      56.880  61.820 125.480  0.00  0.00            
ATOM    880  HD2 PRO X  59      57.010  61.310 127.180  0.00  0.00            
ATOM    881  CG  PRO X  59      57.890  63.220 126.710  0.00  0.00            
ATOM    882  HG1 PRO X  59      58.050  63.780 125.790  0.00  0.00            
ATOM    883  HG2 PRO X  59      58.820  62.890 127.170  0.00  0.00            
ATOM    884  CB  PRO X  59      57.150  64.140 127.680  0.00  0.00            
ATOM    885  HB1 PRO X  59      57.590  65.130 127.530  0.00  0.00            
ATOM    886  HB2 PRO X  59      57.240  63.810 128.720  0.00  0.00            
ATOM    887  CA  PRO X  59      55.670  64.010 127.320  0.00  0.00            
ATOM    888  HA  PRO X  59      55.030  64.140 128.190  0.00  0.00            
ATOM    889  C   PRO X  59      55.160  65.030 126.310  0.00  0.00            
ATOM    890  O   PRO X  59      55.070  64.670 125.140  0.00  0.00            
ATOM    891  N   LYS X  60      54.700  66.190 126.750  0.00  0.00            
ATOM    892  H   LYS X  60      54.770  66.370 127.740  0.00  0.00            
ATOM    893  CA  LYS X  60      54.180  67.200 125.830  0.00  0.00            
ATOM    894  HA  LYS X  60      53.590  66.660 125.100  0.00  0.00            
ATOM    895  CB  LYS X  60      53.400  68.280 126.580  0.00  0.00            
ATOM    896  HB1 LYS X  60      53.810  69.280 126.500  0.00  0.00            
ATOM    897  HB2 LYS X  60      53.350  68.020 127.640  0.00  0.00            
ATOM    898  CG  LYS X  60      51.950  68.280 126.110  0.00  0.00            
ATOM    899  HG1 LYS X  60      51.540  68.950 126.850  0.00  0.00            
ATOM    900  HG2 LYS X  60      51.400  67.340 126.210  0.00  0.00            
ATOM    901  CD  LYS X  60      51.630  68.830 124.720  0.00  0.00            
ATOM    902  HD1 LYS X  60      52.330  68.610 123.920  0.00  0.00            
ATOM    903  HD2 LYS X  60      51.720  69.910 124.890  0.00  0.00            
ATOM    904  CE  LYS X  60      50.190  68.530 124.330  0.00  0.00            
ATOM    905  HE1 LYS X  60      50.080  67.440 124.370  0.00  0.00            
ATOM    906  HE2 LYS X  60      50.110  68.870 123.300  0.00  0.00            
ATOM    907  NZ  LYS X  60      49.250  69.200 125.250  0.00  0.00            
ATOM    908  HZ1 LYS X  60      49.110  68.670 126.090  0.00  0.00            
ATOM    909  HZ2 LYS X  60      49.580  70.110 125.540  0.00  0.00            
ATOM    910  HZ3 LYS X  60      48.350  69.250 124.790  0.00  0.00            
ATOM    911  C   LYS X  60      55.200  67.820 124.890  0.00  0.00            
ATOM    912  O   LYS X  60      54.900  68.830 124.250  0.00  0.00            
ATOM    913  N   LYS X  61      56.400  67.250 124.720  0.00  0.00            
ATOM    914  H   LYS X  61      56.540  66.380 125.200  0.00  0.00            
ATOM    915  CA  LYS X  61      57.510  67.750 123.930  0.00  0.00            
ATOM    916  HA  LYS X  61      57.720  68.790 124.190  0.00  0.00            
ATOM    917  CB  LYS X  61      58.730  66.870 124.200  0.00  0.00            
ATOM    918  HB1 LYS X  61      59.480  67.250 123.520  0.00  0.00            
ATOM    919  HB2 LYS X  61      58.510  65.850 123.890  0.00  0.00            
ATOM    920  CG  LYS X  61      59.370  67.100 125.570  0.00  0.00            
ATOM    921  HG1 LYS X  61      58.550  67.020 126.290  0.00  0.00            
ATOM    922  HG2 LYS X  61      59.810  68.090 125.500  0.00  0.00            
ATOM    923  CD  LYS X  61      60.500  66.120 125.870  0.00  0.00            
ATOM    924  HD1 LYS X  61      61.320  66.320 125.180  0.00  0.00            
ATOM    925  HD2 LYS X  61      60.120  65.110 125.760  0.00  0.00            
ATOM    926  CE  LYS X  61      60.980  66.330 127.300  0.00  0.00            
ATOM    927  HE1 LYS X  61      60.180  66.090 128.000  0.00  0.00            
ATOM    928  HE2 LYS X  61      61.230  67.390 127.460  0.00  0.00            
ATOM    929  NZ  LYS X  61      62.250  65.640 127.550  0.00  0.00            
ATOM    930  HZ1 LYS X  61      63.030  65.960 126.990  0.00  0.00            
ATOM    931  HZ2 LYS X  61      62.490  65.830 128.510  0.00  0.00            
ATOM    932  HZ3 LYS X  61      62.110  64.640 127.510  0.00  0.00            
ATOM    933  C   LYS X  61      57.220  67.770 122.440  0.00  0.00            
ATOM    934  O   LYS X  61      56.780  66.760 121.890  0.00  0.00            
ATOM    935  N   ASP X  62      57.340  68.980 121.880  0.00  0.00            
ATOM    936  H   ASP X  62      57.500  69.730 122.540  0.00  0.00            
ATOM    937  CA  ASP X  62      56.920  69.280 120.530  0.00  0.00            
ATOM    938  HA  ASP X  62      56.050  68.690 120.280  0.00  0.00            
ATOM    939  CB  ASP X  62      56.510  70.750 120.490  0.00  0.00            
ATOM    940  HB1 ASP X  62      57.360  71.410 120.690  0.00  0.00            
ATOM    941  HB2 ASP X  62      55.830  70.910 121.330  0.00  0.00            
ATOM    942  CG  ASP X  62      55.820  71.050 119.160  0.00  0.00            
ATOM    943  OD1 ASP X  62      54.720  70.500 118.950  0.00  0.00            
ATOM    944  OD2 ASP X  62      56.400  71.710 118.270  0.00  0.00            
ATOM    945  C   ASP X  62      58.050  69.060 119.520  0.00  0.00            
ATOM    946  O   ASP X  62      59.140  69.560 119.780  0.00  0.00            
ATOM    947  N   GLU X  63      57.680  68.330 118.470  0.00  0.00            
ATOM    948  H   GLU X  63      56.760  67.910 118.450  0.00  0.00            
ATOM    949  CA  GLU X  63      58.600  67.960 117.400  0.00  0.00            
ATOM    950  HA  GLU X  63      59.400  67.360 117.820  0.00  0.00            
ATOM    951  CB  GLU X  63      57.900  67.110 116.350  0.00  0.00            
ATOM    952  HB1 GLU X  63      56.900  67.530 116.210  0.00  0.00            
ATOM    953  HB2 GLU X  63      57.900  66.140 116.830  0.00  0.00            
ATOM    954  CG  GLU X  63      58.730  67.010 115.070  0.00  0.00            
ATOM    955  HG1 GLU X  63      59.780  66.850 115.320  0.00  0.00            
ATOM    956  HG2 GLU X  63      58.620  67.980 114.580  0.00  0.00            
ATOM    957  CD  GLU X  63      58.220  65.950 114.110  0.00  0.00            
ATOM    958  OE1 GLU X  63      58.630  64.770 114.200  0.00  0.00            
ATOM    959  OE2 GLU X  63      57.370  66.300 113.270  0.00  0.00            
ATOM    960  C   GLU X  63      59.320  69.190 116.840  0.00  0.00            
ATOM    961  O   GLU X  63      60.500  69.050 116.540  0.00  0.00            
ATOM    962  N   ARG X  64      58.690  70.360 116.640  0.00  0.00            
ATOM    963  H   ARG X  64      57.730  70.490 116.930  0.00  0.00            
ATOM    964  CA  ARG X  64      59.300  71.510 116.000  0.00  0.00            
ATOM    965  HA  ARG X  64      60.250  71.180 115.570  0.00  0.00            
ATOM    966  CB  ARG X  64      58.330  72.110 115.010  0.00  0.00            
ATOM    967  HB1 ARG X  64      58.730  73.090 114.730  0.00  0.00            
ATOM    968  HB2 ARG X  64      57.310  72.220 115.400  0.00  0.00            
ATOM    969  CG  ARG X  64      58.280  71.340 113.700  0.00  0.00            
ATOM    970  HG1 ARG X  64      57.980  70.320 113.930  0.00  0.00            
ATOM    971  HG2 ARG X  64      59.310  71.230 113.350  0.00  0.00            
ATOM    972  CD  ARG X  64      57.400  71.880 112.580  0.00  0.00            
ATOM    973  HD1 ARG X  64      56.380  72.040 112.940  0.00  0.00            
ATOM    974  HD2 ARG X  64      57.410  71.000 111.930  0.00  0.00            
ATOM    975  NE  ARG X  64      57.940  73.120 112.020  0.00  0.00            
ATOM    976  HE  ARG X  64      57.550  74.000 112.340  0.00  0.00            
ATOM    977  CZ  ARG X  64      58.880  73.210 111.070  0.00  0.00            
ATOM    978  NH1 ARG X  64      59.640  72.140 110.780  0.00  0.00            
ATOM    979 HH11 ARG X  64      59.420  71.250 111.190  0.00  0.00            
ATOM    980 HH12 ARG X  64      60.440  72.230 110.170  0.00  0.00            
ATOM    981  NH2 ARG X  64      59.220  74.310 110.390  0.00  0.00            
ATOM    982 HH21 ARG X  64      58.540  75.060 110.390  0.00  0.00            
ATOM    983 HH22 ARG X  64      59.980  74.240 109.730  0.00  0.00            
ATOM    984  C   ARG X  64      59.680  72.570 117.030  0.00  0.00            
ATOM    985  O   ARG X  64      60.560  73.380 116.740  0.00  0.00            
ATOM    986  N   GLY X  65      59.070  72.650 118.210  0.00  0.00            
ATOM    987  H   GLY X  65      58.300  72.010 118.310  0.00  0.00            
ATOM    988  CA  GLY X  65      59.460  73.540 119.290  0.00  0.00            
ATOM    989  HA1 GLY X  65      60.510  73.360 119.500  0.00  0.00            
ATOM    990  HA2 GLY X  65      58.930  73.320 120.220  0.00  0.00            
ATOM    991  C   GLY X  65      59.450  75.010 118.940  0.00  0.00            
ATOM    992  O   GLY X  65      58.430  75.460 118.410  0.00  0.00            
ATOM    993  N   ALA X  66      60.500  75.790 119.240  0.00  0.00            
ATOM    994  H   ALA X  66      61.320  75.270 119.550  0.00  0.00            
ATOM    995  CA  ALA X  66      60.730  77.150 118.820  0.00  0.00            
ATOM    996  HA  ALA X  66      59.840  77.660 119.200  0.00  0.00            
ATOM    997  CB  ALA X  66      61.870  77.680 119.680  0.00  0.00            
ATOM    998  HB1 ALA X  66      61.540  77.590 120.720  0.00  0.00            
ATOM    999  HB2 ALA X  66      62.690  77.020 119.410  0.00  0.00            
ATOM   1000  HB3 ALA X  66      62.210  78.680 119.400  0.00  0.00            
ATOM   1001  C   ALA X  66      60.860  77.440 117.330  0.00  0.00            
ATOM   1002  O   ALA X  66      60.790  78.620 116.950  0.00  0.00            
ATOM   1003  N   LEU X  67      60.920  76.480 116.420  0.00  0.00            
ATOM   1004  H   LEU X  67      60.900  75.560 116.860  0.00  0.00            
ATOM   1005  CA  LEU X  67      60.880  76.600 114.980  0.00  0.00            
ATOM   1006  HA  LEU X  67      61.510  77.420 114.640  0.00  0.00            
ATOM   1007  CB  LEU X  67      61.320  75.310 114.310  0.00  0.00            
ATOM   1008  HB1 LEU X  67      60.450  74.660 114.400  0.00  0.00            
ATOM   1009  HB2 LEU X  67      62.190  74.900 114.820  0.00  0.00            
ATOM   1010  CG  LEU X  67      61.710  75.430 112.840  0.00  0.00            
ATOM   1011  HG  LEU X  67      60.810  75.660 112.270  0.00  0.00            
ATOM   1012  CD1 LEU X  67      62.750  76.480 112.490  0.00  0.00            
ATOM   1013 HD11 LEU X  67      63.700  76.320 112.990  0.00  0.00            
ATOM   1014 HD12 LEU X  67      62.910  76.410 111.410  0.00  0.00            
ATOM   1015 HD13 LEU X  67      62.370  77.460 112.770  0.00  0.00            
ATOM   1016  CD2 LEU X  67      62.160  74.020 112.430  0.00  0.00            
ATOM   1017 HD21 LEU X  67      61.340  73.350 112.670  0.00  0.00            
ATOM   1018 HD22 LEU X  67      62.330  74.020 111.360  0.00  0.00            
ATOM   1019 HD23 LEU X  67      63.040  73.740 113.000  0.00  0.00            
ATOM   1020  C   LEU X  67      59.480  76.950 114.480  0.00  0.00            
ATOM   1021  O   LEU X  67      58.480  76.600 115.100  0.00  0.00            
ATOM   1022  N   VAL X  68      59.520  77.730 113.400  0.00  0.00            
ATOM   1023  H   VAL X  68      60.420  77.920 112.970  0.00  0.00            
ATOM   1024  CA  VAL X  68      58.420  78.220 112.600  0.00  0.00            
ATOM   1025  HA  VAL X  68      57.910  79.000 113.160  0.00  0.00            
ATOM   1026  CB  VAL X  68      58.950  79.000 111.400  0.00  0.00            
ATOM   1027  HB  VAL X  68      58.070  79.430 110.920  0.00  0.00            
ATOM   1028  CG1 VAL X  68      59.780  80.220 111.810  0.00  0.00            
ATOM   1029 HG11 VAL X  68      60.660  79.830 112.310  0.00  0.00            
ATOM   1030 HG12 VAL X  68      60.190  80.670 110.910  0.00  0.00            
ATOM   1031 HG13 VAL X  68      59.240  80.900 112.470  0.00  0.00            
ATOM   1032  CG2 VAL X  68      59.760  78.060 110.510  0.00  0.00            
ATOM   1033 HG21 VAL X  68      60.520  77.490 111.050  0.00  0.00            
ATOM   1034 HG22 VAL X  68      59.050  77.300 110.170  0.00  0.00            
ATOM   1035 HG23 VAL X  68      60.200  78.580 109.660  0.00  0.00            
ATOM   1036  C   VAL X  68      57.400  77.180 112.160  0.00  0.00            
ATOM   1037  O   VAL X  68      57.720  76.000 112.050  0.00  0.00            
ATOM   1038  N   ASN X  69      56.180  77.670 111.940  0.00  0.00            
ATOM   1039  H   ASN X  69      56.150  78.680 111.960  0.00  0.00            
ATOM   1040  CA  ASN X  69      55.040  77.070 111.260  0.00  0.00            
ATOM   1041  HA  ASN X  69      55.090  75.990 111.200  0.00  0.00            
ATOM   1042  CB  ASN X  69      53.760  77.390 112.020  0.00  0.00            
ATOM   1043  HB1 ASN X  69      53.680  78.480 112.020  0.00  0.00            
ATOM   1044  HB2 ASN X  69      53.860  77.080 113.060  0.00  0.00            
ATOM   1045  CG  ASN X  69      52.490  76.640 111.620  0.00  0.00            
ATOM   1046  OD1 ASN X  69      52.520  75.670 110.870  0.00  0.00            
ATOM   1047  ND2 ASN X  69      51.330  77.110 112.070  0.00  0.00            
ATOM   1048 HD21 ASN X  69      51.220  77.940 112.640  0.00  0.00            
ATOM   1049 HD22 ASN X  69      50.520  76.580 111.780  0.00  0.00            
ATOM   1050  C   ASN X  69      54.900  77.550 109.820  0.00  0.00            
ATOM   1051  O   ASN X  69      55.320  78.620 109.430  0.00  0.00            
ATOM   1052  N   ARG X  70      54.300  76.690 108.990  0.00  0.00            
ATOM   1053  H   ARG X  70      53.930  75.780 109.240  0.00  0.00            
ATOM   1054  CA  ARG X  70      53.820  77.090 107.690  0.00  0.00            
ATOM   1055  HA  ARG X  70      53.760  78.180 107.640  0.00  0.00            
ATOM   1056  CB  ARG X  70      54.770  76.660 106.570  0.00  0.00            
ATOM   1057  HB1 ARG X  70      54.350  76.960 105.620  0.00  0.00            
ATOM   1058  HB2 ARG X  70      54.870  75.580 106.660  0.00  0.00            
ATOM   1059  CG  ARG X  70      56.120  77.370 106.560  0.00  0.00            
ATOM   1060  HG1 ARG X  70      56.660  77.170 107.490  0.00  0.00            
ATOM   1061  HG2 ARG X  70      55.830  78.420 106.550  0.00  0.00            
ATOM   1062  CD  ARG X  70      57.010  77.160 105.340  0.00  0.00            
ATOM   1063  HD1 ARG X  70      56.480  77.360 104.410  0.00  0.00            
ATOM   1064  HD2 ARG X  70      57.490  76.170 105.350  0.00  0.00            
ATOM   1065  NE  ARG X  70      58.160  78.070 105.280  0.00  0.00            
ATOM   1066  HE  ARG X  70      58.050  78.950 104.810  0.00  0.00            
ATOM   1067  CZ  ARG X  70      59.330  77.910 105.910  0.00  0.00            
ATOM   1068  NH1 ARG X  70      59.620  77.020 106.860  0.00  0.00            
ATOM   1069 HH11 ARG X  70      59.040  76.210 107.000  0.00  0.00            
ATOM   1070 HH12 ARG X  70      60.430  77.130 107.460  0.00  0.00            
ATOM   1071  NH2 ARG X  70      60.330  78.750 105.600  0.00  0.00            
ATOM   1072 HH21 ARG X  70      60.030  79.450 104.950  0.00  0.00            
ATOM   1073 HH22 ARG X  70      61.310  78.590 105.790  0.00  0.00            
ATOM   1074  C   ARG X  70      52.450  76.510 107.350  0.00  0.00            
ATOM   1075  O   ARG X  70      52.050  75.490 107.910  0.00  0.00            
ATOM   1076  N   MET X  71      51.680  77.180 106.500  0.00  0.00            
ATOM   1077  H   MET X  71      52.160  77.960 106.070  0.00  0.00            
ATOM   1078  CA  MET X  71      50.270  76.990 106.220  0.00  0.00            
ATOM   1079  HA  MET X  71      50.050  76.120 106.850  0.00  0.00            
ATOM   1080  CB  MET X  71      49.470  78.160 106.780  0.00  0.00            
ATOM   1081  HB1 MET X  71      48.400  77.990 106.720  0.00  0.00            
ATOM   1082  HB2 MET X  71      49.640  79.040 106.150  0.00  0.00            
ATOM   1083  CG  MET X  71      49.700  78.620 108.220  0.00  0.00            
ATOM   1084  HG1 MET X  71      50.000  77.800 108.860  0.00  0.00            
ATOM   1085  HG2 MET X  71      48.730  78.930 108.610  0.00  0.00            
ATOM   1086  SD  MET X  71      50.940  79.930 108.310  0.00  0.00            
ATOM   1087  CE  MET X  71      51.320  79.890 110.080  0.00  0.00            
ATOM   1088  HE1 MET X  71      51.850  80.780 110.410  0.00  0.00            
ATOM   1089  HE2 MET X  71      50.430  79.720 110.680  0.00  0.00            
ATOM   1090  HE3 MET X  71      51.900  78.970 110.140  0.00  0.00            
ATOM   1091  C   MET X  71      49.970  76.690 104.760  0.00  0.00            
ATOM   1092  O   MET X  71      48.800  76.500 104.420  0.00  0.00            
ATOM   1093  N   GLY X  72      50.990  76.710 103.900  0.00  0.00            
ATOM   1094  H   GLY X  72      51.860  77.070 104.260  0.00  0.00            
ATOM   1095  CA  GLY X  72      50.840  76.440 102.480  0.00  0.00            
ATOM   1096  HA1 GLY X  72      50.250  77.200 101.980  0.00  0.00            
ATOM   1097  HA2 GLY X  72      50.400  75.440 102.420  0.00  0.00            
ATOM   1098  C   GLY X  72      52.260  76.370 101.940  0.00  0.00            
ATOM   1099  O   GLY X  72      53.290  76.360 102.620  0.00  0.00            
ATOM   1100  N   VAL X  73      52.280  76.220 100.620  0.00  0.00            
ATOM   1101  H   VAL X  73      51.430  76.470 100.140  0.00  0.00            
ATOM   1102  CA  VAL X  73      53.460  76.170  99.790  0.00  0.00            
ATOM   1103  HA  VAL X  73      54.340  76.050 100.420  0.00  0.00            
ATOM   1104  CB  VAL X  73      53.570  74.890  98.950  0.00  0.00            
ATOM   1105  HB  VAL X  73      54.530  74.990  98.460  0.00  0.00            
ATOM   1106  CG1 VAL X  73      53.640  73.740  99.950  0.00  0.00            
ATOM   1107 HG11 VAL X  73      52.780  73.760 100.620  0.00  0.00            
ATOM   1108 HG12 VAL X  73      53.600  72.800  99.390  0.00  0.00            
ATOM   1109 HG13 VAL X  73      54.510  73.830 100.600  0.00  0.00            
ATOM   1110  CG2 VAL X  73      52.500  74.710  97.880  0.00  0.00            
ATOM   1111 HG21 VAL X  73      52.830  73.850  97.290  0.00  0.00            
ATOM   1112 HG22 VAL X  73      51.490  74.560  98.250  0.00  0.00            
ATOM   1113 HG23 VAL X  73      52.420  75.550  97.190  0.00  0.00            
ATOM   1114  C   VAL X  73      53.780  77.420  98.980  0.00  0.00            
ATOM   1115  O   VAL X  73      52.890  78.020  98.380  0.00  0.00            
ATOM   1116  N   ASP X  74      55.070  77.700  98.870  0.00  0.00            
ATOM   1117  H   ASP X  74      55.690  77.040  99.310  0.00  0.00            
ATOM   1118  CA  ASP X  74      55.740  78.650  97.990  0.00  0.00            
ATOM   1119  HA  ASP X  74      55.090  79.020  97.200  0.00  0.00            
ATOM   1120  CB  ASP X  74      56.090  79.870  98.830  0.00  0.00            
ATOM   1121  HB1 ASP X  74      56.730  79.470  99.620  0.00  0.00            
ATOM   1122  HB2 ASP X  74      55.160  80.190  99.310  0.00  0.00            
ATOM   1123  CG  ASP X  74      56.600  81.010  97.960  0.00  0.00            
ATOM   1124  OD1 ASP X  74      55.730  81.750  97.460  0.00  0.00            
ATOM   1125  OD2 ASP X  74      57.810  81.080  97.630  0.00  0.00            
ATOM   1126  C   ASP X  74      57.020  78.100  97.360  0.00  0.00            
ATOM   1127  O   ASP X  74      57.730  77.370  98.040  0.00  0.00            
ATOM   1128  N   PRO X  75      57.380  78.420  96.110  0.00  0.00            
ATOM   1129  CD  PRO X  75      56.550  79.250  95.240  0.00  0.00            
ATOM   1130  HD1 PRO X  75      56.770  80.300  95.390  0.00  0.00            
ATOM   1131  HD2 PRO X  75      55.490  79.010  95.210  0.00  0.00            
ATOM   1132  CG  PRO X  75      57.080  78.800  93.880  0.00  0.00            
ATOM   1133  HG1 PRO X  75      56.980  79.560  93.110  0.00  0.00            
ATOM   1134  HG2 PRO X  75      56.530  77.940  93.510  0.00  0.00            
ATOM   1135  CB  PRO X  75      58.570  78.530  94.110  0.00  0.00            
ATOM   1136  HB1 PRO X  75      59.040  79.510  94.160  0.00  0.00            
ATOM   1137  HB2 PRO X  75      58.930  77.790  93.390  0.00  0.00            
ATOM   1138  CA  PRO X  75      58.530  77.830  95.460  0.00  0.00            
ATOM   1139  HA  PRO X  75      58.420  76.750  95.320  0.00  0.00            
ATOM   1140  C   PRO X  75      59.870  78.140  96.120  0.00  0.00            
ATOM   1141  O   PRO X  75      60.790  77.330  96.040  0.00  0.00            
ATOM   1142  N   TRP X  76      59.950  79.280  96.790  0.00  0.00            
ATOM   1143  H   TRP X  76      59.120  79.860  96.900  0.00  0.00            
ATOM   1144  CA  TRP X  76      61.040  79.790  97.600  0.00  0.00            
ATOM   1145  HA  TRP X  76      61.940  79.490  97.080  0.00  0.00            
ATOM   1146  CB  TRP X  76      61.000  81.320  97.650  0.00  0.00            
ATOM   1147  HB1 TRP X  76      61.910  81.660  98.150  0.00  0.00            
ATOM   1148  HB2 TRP X  76      60.220  81.670  98.340  0.00  0.00            
ATOM   1149  CG  TRP X  76      60.960  81.950  96.300  0.00  0.00            
ATOM   1150  CD1 TRP X  76      59.830  82.360  95.680  0.00  0.00            
ATOM   1151  HD1 TRP X  76      58.820  82.210  96.030  0.00  0.00            
ATOM   1152  NE1 TRP X  76      60.080  82.860  94.420  0.00  0.00            
ATOM   1153  HE1 TRP X  76      59.350  83.180  93.800  0.00  0.00            
ATOM   1154  CE2 TRP X  76      61.440  82.850  94.180  0.00  0.00            
ATOM   1155  CZ2 TRP X  76      62.260  83.350  93.160  0.00  0.00            
ATOM   1156  HZ2 TRP X  76      61.790  83.940  92.380  0.00  0.00            
ATOM   1157  CH2 TRP X  76      63.650  83.250  93.300  0.00  0.00            
ATOM   1158  HH2 TRP X  76      64.310  83.580  92.510  0.00  0.00            
ATOM   1159  CZ3 TRP X  76      64.230  82.700  94.440  0.00  0.00            
ATOM   1160  HZ3 TRP X  76      65.270  82.450  94.500  0.00  0.00            
ATOM   1161  CE3 TRP X  76      63.410  82.170  95.450  0.00  0.00            
ATOM   1162  HE3 TRP X  76      63.870  81.750  96.330  0.00  0.00            
ATOM   1163  CD2 TRP X  76      62.010  82.240  95.330  0.00  0.00            
ATOM   1164  C   TRP X  76      61.160  79.230  99.010  0.00  0.00            
ATOM   1165  O   TRP X  76      62.130  79.560  99.690  0.00  0.00            
ATOM   1166  N   HIE X  77      60.190  78.440  99.470  0.00  0.00            
ATOM   1167  H   HIE X  77      59.500  78.130  98.800  0.00  0.00            
ATOM   1168  CA  HIE X  77      60.250  77.750 100.740  0.00  0.00            
ATOM   1169  HA  HIE X  77      61.160  78.090 101.250  0.00  0.00            
ATOM   1170  CB  HIE X  77      59.010  78.200 101.510  0.00  0.00            
ATOM   1171  HB1 HIE X  77      59.100  77.610 102.420  0.00  0.00            
ATOM   1172  HB2 HIE X  77      58.130  77.890 100.950  0.00  0.00            
ATOM   1173  CG  HIE X  77      59.020  79.650 101.920  0.00  0.00            
ATOM   1174  ND1 HIE X  77      59.200  80.070 103.230  0.00  0.00            
ATOM   1175  CE1 HIE X  77      59.200  81.410 103.190  0.00  0.00            
ATOM   1176  HE1 HIE X  77      59.710  81.940 103.980  0.00  0.00            
ATOM   1177  NE2 HIE X  77      59.130  81.830 101.920  0.00  0.00            
ATOM   1178  HE2 HIE X  77      59.500  82.720 101.640  0.00  0.00            
ATOM   1179  CD2 HIE X  77      58.850  80.750 101.110  0.00  0.00            
ATOM   1180  HD2 HIE X  77      58.590  80.760 100.060  0.00  0.00            
ATOM   1181  C   HIE X  77      60.170  76.240 100.590  0.00  0.00            
ATOM   1182  O   HIE X  77      60.110  75.490 101.560  0.00  0.00            
ATOM   1183  N   ASN X  78      60.270  75.740  99.360  0.00  0.00            
ATOM   1184  H   ASN X  78      60.560  76.440  98.690  0.00  0.00            
ATOM   1185  CA  ASN X  78      60.100  74.340  99.010  0.00  0.00            
ATOM   1186  HA  ASN X  78      59.110  74.040  99.370  0.00  0.00            
ATOM   1187  CB  ASN X  78      60.280  74.260  97.490  0.00  0.00            
ATOM   1188  HB1 ASN X  78      61.310  74.490  97.210  0.00  0.00            
ATOM   1189  HB2 ASN X  78      59.620  74.910  96.920  0.00  0.00            
ATOM   1190  CG  ASN X  78      59.980  72.860  96.950  0.00  0.00            
ATOM   1191  OD1 ASN X  78      58.850  72.370  96.870  0.00  0.00            
ATOM   1192  ND2 ASN X  78      61.050  72.110  96.660  0.00  0.00            
ATOM   1193 HD21 ASN X  78      61.950  72.560  96.620  0.00  0.00            
ATOM   1194 HD22 ASN X  78      60.890  71.240  96.190  0.00  0.00            
ATOM   1195  C   ASN X  78      61.070  73.390  99.700  0.00  0.00            
ATOM   1196  O   ASN X  78      60.640  72.270  99.940  0.00  0.00            
ATOM   1197  N   TRP X  79      62.250  73.860 100.090  0.00  0.00            
ATOM   1198  H   TRP X  79      62.370  74.850  99.930  0.00  0.00            
ATOM   1199  CA  TRP X  79      63.320  73.100 100.720  0.00  0.00            
ATOM   1200  HA  TRP X  79      63.790  72.330 100.110  0.00  0.00            
ATOM   1201  CB  TRP X  79      64.440  74.120 100.900  0.00  0.00            
ATOM   1202  HB1 TRP X  79      64.960  74.310  99.960  0.00  0.00            
ATOM   1203  HB2 TRP X  79      65.220  73.610 101.460  0.00  0.00            
ATOM   1204  CG  TRP X  79      64.080  75.460 101.470  0.00  0.00            
ATOM   1205  CD1 TRP X  79      64.000  76.600 100.750  0.00  0.00            
ATOM   1206  HD1 TRP X  79      64.240  76.740  99.700  0.00  0.00            
ATOM   1207  NE1 TRP X  79      63.790  77.620 101.650  0.00  0.00            
ATOM   1208  HE1 TRP X  79      63.620  78.570 101.360  0.00  0.00            
ATOM   1209  CE2 TRP X  79      63.800  77.180 102.960  0.00  0.00            
ATOM   1210  CZ2 TRP X  79      63.710  77.860 104.180  0.00  0.00            
ATOM   1211  HZ2 TRP X  79      63.710  78.940 104.070  0.00  0.00            
ATOM   1212  CH2 TRP X  79      64.020  77.160 105.350  0.00  0.00            
ATOM   1213  HH2 TRP X  79      64.070  77.630 106.310  0.00  0.00            
ATOM   1214  CZ3 TRP X  79      64.130  75.760 105.350  0.00  0.00            
ATOM   1215  HZ3 TRP X  79      64.220  75.170 106.240  0.00  0.00            
ATOM   1216  CE3 TRP X  79      64.190  75.110 104.110  0.00  0.00            
ATOM   1217  HE3 TRP X  79      64.350  74.040 104.140  0.00  0.00            
ATOM   1218  CD2 TRP X  79      64.010  75.780 102.890  0.00  0.00            
ATOM   1219  C   TRP X  79      62.820  72.370 101.960  0.00  0.00            
ATOM   1220  O   TRP X  79      63.270  71.250 102.210  0.00  0.00            
ATOM   1221  N   GLU X  80      61.960  72.980 102.770  0.00  0.00            
ATOM   1222  H   GLU X  80      61.610  73.910 102.550  0.00  0.00            
ATOM   1223  CA  GLU X  80      61.300  72.300 103.860  0.00  0.00            
ATOM   1224  HA  GLU X  80      62.080  71.710 104.340  0.00  0.00            
ATOM   1225  CB  GLU X  80      60.870  73.390 104.850  0.00  0.00            
ATOM   1226  HB1 GLU X  80      60.110  73.990 104.350  0.00  0.00            
ATOM   1227  HB2 GLU X  80      61.750  74.010 105.010  0.00  0.00            
ATOM   1228  CG  GLU X  80      60.430  72.740 106.160  0.00  0.00            
ATOM   1229  HG1 GLU X  80      61.300  72.220 106.560  0.00  0.00            
ATOM   1230  HG2 GLU X  80      59.550  72.110 105.990  0.00  0.00            
ATOM   1231  CD  GLU X  80      60.040  73.830 107.150  0.00  0.00            
ATOM   1232  OE1 GLU X  80      60.800  74.080 108.100  0.00  0.00            
ATOM   1233  OE2 GLU X  80      58.940  74.390 106.970  0.00  0.00            
ATOM   1234  C   GLU X  80      60.150  71.420 103.380  0.00  0.00            
ATOM   1235  O   GLU X  80      59.950  70.270 103.800  0.00  0.00            
ATOM   1236  N   ALA X  81      59.310  71.890 102.460  0.00  0.00            
ATOM   1237  H   ALA X  81      59.520  72.760 101.990  0.00  0.00            
ATOM   1238  CA  ALA X  81      58.110  71.170 102.100  0.00  0.00            
ATOM   1239  HA  ALA X  81      57.600  70.950 103.040  0.00  0.00            
ATOM   1240  CB  ALA X  81      57.230  72.160 101.350  0.00  0.00            
ATOM   1241  HB1 ALA X  81      56.240  71.740 101.170  0.00  0.00            
ATOM   1242  HB2 ALA X  81      57.060  73.030 101.990  0.00  0.00            
ATOM   1243  HB3 ALA X  81      57.770  72.360 100.420  0.00  0.00            
ATOM   1244  C   ALA X  81      58.280  69.940 101.200  0.00  0.00            
ATOM   1245  O   ALA X  81      57.270  69.340 100.860  0.00  0.00            
ATOM   1246  N   HIE X  82      59.510  69.580 100.840  0.00  0.00            
ATOM   1247  H   HIE X  82      60.350  70.040 101.130  0.00  0.00            
ATOM   1248  CA  HIE X  82      59.820  68.620  99.810  0.00  0.00            
ATOM   1249  HA  HIE X  82      59.060  67.840  99.750  0.00  0.00            
ATOM   1250  CB  HIE X  82      60.020  69.400  98.510  0.00  0.00            
ATOM   1251  HB1 HIE X  82      60.890  70.050  98.560  0.00  0.00            
ATOM   1252  HB2 HIE X  82      59.190  70.080  98.310  0.00  0.00            
ATOM   1253  CG  HIE X  82      60.250  68.650  97.240  0.00  0.00            
ATOM   1254  ND1 HIE X  82      59.320  67.730  96.750  0.00  0.00            
ATOM   1255  CE1 HIE X  82      59.980  67.160  95.740  0.00  0.00            
ATOM   1256  HE1 HIE X  82      59.530  66.440  95.070  0.00  0.00            
ATOM   1257  NE2 HIE X  82      61.190  67.700  95.520  0.00  0.00            
ATOM   1258  HE2 HIE X  82      61.780  67.320  94.790  0.00  0.00            
ATOM   1259  CD2 HIE X  82      61.390  68.680  96.480  0.00  0.00            
ATOM   1260  HD2 HIE X  82      62.280  69.240  96.680  0.00  0.00            
ATOM   1261  C   HIE X  82      61.110  67.890 100.170  0.00  0.00            
ATOM   1262  O   HIE X  82      61.970  68.400 100.890  0.00  0.00            
ATOM   1263  N   TYR X  83      61.200  66.700  99.580  0.00  0.00            
ATOM   1264  H   TYR X  83      60.490  66.450  98.900  0.00  0.00            
ATOM   1265  CA  TYR X  83      62.450  65.990  99.430  0.00  0.00            
ATOM   1266  HA  TYR X  83      63.250  66.740  99.490  0.00  0.00            
ATOM   1267  CB  TYR X  83      62.600  65.060 100.630  0.00  0.00            
ATOM   1268  HB1 TYR X  83      62.720  65.590 101.570  0.00  0.00            
ATOM   1269  HB2 TYR X  83      63.520  64.470 100.510  0.00  0.00            
ATOM   1270  CG  TYR X  83      61.450  64.110 100.820  0.00  0.00            
ATOM   1271  CD1 TYR X  83      60.400  64.340 101.720  0.00  0.00            
ATOM   1272  HD1 TYR X  83      60.410  65.150 102.430  0.00  0.00            
ATOM   1273  CE1 TYR X  83      59.330  63.430 101.830  0.00  0.00            
ATOM   1274  HE1 TYR X  83      58.580  63.470 102.610  0.00  0.00            
ATOM   1275  CZ  TYR X  83      59.220  62.290 101.020  0.00  0.00            
ATOM   1276  OH  TYR X  83      58.270  61.350 101.240  0.00  0.00            
ATOM   1277  HH  TYR X  83      58.260  60.790 100.450  0.00  0.00            
ATOM   1278  CE2 TYR X  83      60.330  62.030 100.190  0.00  0.00            
ATOM   1279  HE2 TYR X  83      60.360  61.100  99.640  0.00  0.00            
ATOM   1280  CD2 TYR X  83      61.360  62.960 100.020  0.00  0.00            
ATOM   1281  HD2 TYR X  83      62.180  62.650  99.390  0.00  0.00            
ATOM   1282  C   TYR X  83      62.550  65.270  98.090  0.00  0.00            
ATOM   1283  O   TYR X  83      61.530  64.900  97.520  0.00  0.00            
ATOM   1284  N   GLU X  84      63.660  65.320  97.360  0.00  0.00            
ATOM   1285  H   GLU X  84      64.480  65.600  97.890  0.00  0.00            
ATOM   1286  CA  GLU X  84      63.980  64.930  96.000  0.00  0.00            
ATOM   1287  HA  GLU X  84      63.100  64.990  95.370  0.00  0.00            
ATOM   1288  CB  GLU X  84      65.100  65.820  95.450  0.00  0.00            
ATOM   1289  HB1 GLU X  84      65.450  65.410  94.500  0.00  0.00            
ATOM   1290  HB2 GLU X  84      65.900  65.720  96.180  0.00  0.00            
ATOM   1291  CG  GLU X  84      64.630  67.230  95.130  0.00  0.00            
ATOM   1292  HG1 GLU X  84      64.000  67.730  95.880  0.00  0.00            
ATOM   1293  HG2 GLU X  84      63.960  67.150  94.270  0.00  0.00            
ATOM   1294  CD  GLU X  84      65.820  68.120  94.790  0.00  0.00            
ATOM   1295  OE1 GLU X  84      66.680  67.630  94.030  0.00  0.00            
ATOM   1296  OE2 GLU X  84      65.850  69.250  95.320  0.00  0.00            
ATOM   1297  C   GLU X  84      64.310  63.450  95.940  0.00  0.00            
ATOM   1298  O   GLU X  84      65.460  63.080  96.170  0.00  0.00            
ATOM   1299  N   VAL X  85      63.310  62.570  95.830  0.00  0.00            
ATOM   1300  H   VAL X  85      62.410  63.020  95.810  0.00  0.00            
ATOM   1301  CA  VAL X  85      63.400  61.140  95.630  0.00  0.00            
ATOM   1302  HA  VAL X  85      64.440  60.820  95.740  0.00  0.00            
ATOM   1303  CB  VAL X  85      62.540  60.320  96.590  0.00  0.00            
ATOM   1304  HB  VAL X  85      62.460  59.300  96.220  0.00  0.00            
ATOM   1305  CG1 VAL X  85      63.300  60.080  97.890  0.00  0.00            
ATOM   1306 HG11 VAL X  85      63.480  61.000  98.430  0.00  0.00            
ATOM   1307 HG12 VAL X  85      62.690  59.470  98.570  0.00  0.00            
ATOM   1308 HG13 VAL X  85      64.300  59.660  97.830  0.00  0.00            
ATOM   1309  CG2 VAL X  85      61.150  60.860  96.910  0.00  0.00            
ATOM   1310 HG21 VAL X  85      60.510  60.950  96.030  0.00  0.00            
ATOM   1311 HG22 VAL X  85      60.620  60.120  97.520  0.00  0.00            
ATOM   1312 HG23 VAL X  85      61.230  61.780  97.490  0.00  0.00            
ATOM   1313  C   VAL X  85      62.930  60.690  94.250  0.00  0.00            
ATOM   1314  O   VAL X  85      61.870  61.120  93.820  0.00  0.00            
ATOM   1315  N   LEU X  86      63.640  59.820  93.520  0.00  0.00            
ATOM   1316  H   LEU X  86      64.450  59.440  93.990  0.00  0.00            
ATOM   1317  CA  LEU X  86      63.400  59.380  92.160  0.00  0.00            
ATOM   1318  HA  LEU X  86      62.620  60.010  91.760  0.00  0.00            
ATOM   1319  CB  LEU X  86      64.570  59.680  91.240  0.00  0.00            
ATOM   1320  HB1 LEU X  86      65.470  59.250  91.670  0.00  0.00            
ATOM   1321  HB2 LEU X  86      64.720  60.740  91.060  0.00  0.00            
ATOM   1322  CG  LEU X  86      64.570  59.140  89.810  0.00  0.00            
ATOM   1323  HG  LEU X  86      64.420  58.060  89.880  0.00  0.00            
ATOM   1324  CD1 LEU X  86      63.450  59.660  88.910  0.00  0.00            
ATOM   1325 HD11 LEU X  86      62.530  59.370  89.400  0.00  0.00            
ATOM   1326 HD12 LEU X  86      63.570  60.740  88.770  0.00  0.00            
ATOM   1327 HD13 LEU X  86      63.540  59.260  87.900  0.00  0.00            
ATOM   1328  CD2 LEU X  86      65.890  59.300  89.060  0.00  0.00            
ATOM   1329 HD21 LEU X  86      65.660  59.260  88.000  0.00  0.00            
ATOM   1330 HD22 LEU X  86      66.160  60.340  89.180  0.00  0.00            
ATOM   1331 HD23 LEU X  86      66.540  58.470  89.300  0.00  0.00            
ATOM   1332  C   LEU X  86      62.880  57.940  92.080  0.00  0.00            
ATOM   1333  O   LEU X  86      63.790  57.110  92.220  0.00  0.00            
ATOM   1334  N   PRO X  87      61.600  57.600  91.940  0.00  0.00            
ATOM   1335  CD  PRO X  87      60.440  58.460  92.030  0.00  0.00            
ATOM   1336  HD1 PRO X  87      60.030  58.810  91.080  0.00  0.00            
ATOM   1337  HD2 PRO X  87      60.590  59.230  92.770  0.00  0.00            
ATOM   1338  CG  PRO X  87      59.330  57.610  92.650  0.00  0.00            
ATOM   1339  HG1 PRO X  87      58.320  57.910  92.380  0.00  0.00            
ATOM   1340  HG2 PRO X  87      59.420  57.720  93.740  0.00  0.00            
ATOM   1341  CB  PRO X  87      59.720  56.190  92.270  0.00  0.00            
ATOM   1342  HB1 PRO X  87      59.030  55.810  91.520  0.00  0.00            
ATOM   1343  HB2 PRO X  87      59.480  55.640  93.180  0.00  0.00            
ATOM   1344  CA  PRO X  87      61.200  56.210  91.870  0.00  0.00            
ATOM   1345  HA  PRO X  87      61.800  55.620  92.560  0.00  0.00            
ATOM   1346  C   PRO X  87      61.290  55.530  90.510  0.00  0.00            
ATOM   1347  O   PRO X  87      61.620  56.070  89.450  0.00  0.00            
ATOM   1348  N   GLY X  88      60.910  54.270  90.400  0.00  0.00            
ATOM   1349  H   GLY X  88      60.580  53.870  91.270  0.00  0.00            
ATOM   1350  CA  GLY X  88      60.720  53.480  89.190  0.00  0.00            
ATOM   1351  HA1 GLY X  88      60.640  52.410  89.340  0.00  0.00            
ATOM   1352  HA2 GLY X  88      61.530  53.570  88.470  0.00  0.00            
ATOM   1353  C   GLY X  88      59.420  53.880  88.500  0.00  0.00            
ATOM   1354  O   GLY X  88      58.470  54.260  89.180  0.00  0.00            
ATOM   1355  N   LYS X  89      59.270  53.800  87.180  0.00  0.00            
ATOM   1356  H   LYS X  89      60.060  53.340  86.740  0.00  0.00            
ATOM   1357  CA  LYS X  89      58.080  54.120  86.420  0.00  0.00            
ATOM   1358  HA  LYS X  89      57.850  55.180  86.540  0.00  0.00            
ATOM   1359  CB  LYS X  89      58.370  53.780  84.960  0.00  0.00            
ATOM   1360  HB1 LYS X  89      58.410  52.700  84.810  0.00  0.00            
ATOM   1361  HB2 LYS X  89      59.300  54.280  84.690  0.00  0.00            
ATOM   1362  CG  LYS X  89      57.280  54.350  84.050  0.00  0.00            
ATOM   1363  HG1 LYS X  89      57.240  55.430  84.060  0.00  0.00            
ATOM   1364  HG2 LYS X  89      56.320  54.010  84.420  0.00  0.00            
ATOM   1365  CD  LYS X  89      57.300  53.820  82.610  0.00  0.00            
ATOM   1366  HD1 LYS X  89      56.330  54.060  82.180  0.00  0.00            
ATOM   1367  HD2 LYS X  89      57.440  52.740  82.610  0.00  0.00            
ATOM   1368  CE  LYS X  89      58.530  54.470  82.010  0.00  0.00            
ATOM   1369  HE1 LYS X  89      59.340  54.330  82.720  0.00  0.00            
ATOM   1370  HE2 LYS X  89      58.360  55.550  81.950  0.00  0.00            
ATOM   1371  NZ  LYS X  89      58.790  53.860  80.700  0.00  0.00            
ATOM   1372  HZ1 LYS X  89      57.930  53.860  80.170  0.00  0.00            
ATOM   1373  HZ2 LYS X  89      59.430  54.450  80.180  0.00  0.00            
ATOM   1374  HZ3 LYS X  89      59.190  52.950  80.880  0.00  0.00            
ATOM   1375  C   LYS X  89      56.840  53.390  86.900  0.00  0.00            
ATOM   1376  O   LYS X  89      55.770  53.990  86.980  0.00  0.00            
ATOM   1377  N   GLU X  90      57.010  52.110  87.290  0.00  0.00            
ATOM   1378  H   GLU X  90      57.960  51.800  87.410  0.00  0.00            
ATOM   1379  CA  GLU X  90      55.970  51.380  87.970  0.00  0.00            
ATOM   1380  HA  GLU X  90      55.490  52.150  88.580  0.00  0.00            
ATOM   1381  CB  GLU X  90      54.940  50.740  87.040  0.00  0.00            
ATOM   1382  HB1 GLU X  90      54.400  51.570  86.570  0.00  0.00            
ATOM   1383  HB2 GLU X  90      54.200  50.200  87.620  0.00  0.00            
ATOM   1384  CG  GLU X  90      55.560  49.750  86.070  0.00  0.00            
ATOM   1385  HG1 GLU X  90      56.100  49.000  86.640  0.00  0.00            
ATOM   1386  HG2 GLU X  90      56.200  50.330  85.390  0.00  0.00            
ATOM   1387  CD  GLU X  90      54.420  49.070  85.330  0.00  0.00            
ATOM   1388  OE1 GLU X  90      53.490  49.780  84.900  0.00  0.00            
ATOM   1389  OE2 GLU X  90      54.320  47.830  85.270  0.00  0.00            
ATOM   1390  C   GLU X  90      56.500  50.300  88.900  0.00  0.00            
ATOM   1391  O   GLU X  90      57.680  49.990  89.040  0.00  0.00            
ATOM   1392  N   LYS X  91      55.590  49.840  89.770  0.00  0.00            
ATOM   1393  H   LYS X  91      54.630  50.130  89.720  0.00  0.00            
ATOM   1394  CA  LYS X  91      55.870  48.790  90.720  0.00  0.00            
ATOM   1395  HA  LYS X  91      56.820  49.040  91.180  0.00  0.00            
ATOM   1396  CB  LYS X  91      54.820  48.710  91.830  0.00  0.00            
ATOM   1397  HB1 LYS X  91      55.070  47.790  92.370  0.00  0.00            
ATOM   1398  HB2 LYS X  91      53.860  48.480  91.380  0.00  0.00            
ATOM   1399  CG  LYS X  91      54.690  49.840  92.850  0.00  0.00            
ATOM   1400  HG1 LYS X  91      53.770  49.650  93.410  0.00  0.00            
ATOM   1401  HG2 LYS X  91      54.530  50.810  92.400  0.00  0.00            
ATOM   1402  CD  LYS X  91      56.020  49.960  93.580  0.00  0.00            
ATOM   1403  HD1 LYS X  91      56.760  50.530  93.020  0.00  0.00            
ATOM   1404  HD2 LYS X  91      56.380  48.950  93.790  0.00  0.00            
ATOM   1405  CE  LYS X  91      55.870  50.460  95.020  0.00  0.00            
ATOM   1406  HE1 LYS X  91      56.830  50.630  95.510  0.00  0.00            
ATOM   1407  HE2 LYS X  91      55.390  49.610  95.520  0.00  0.00            
ATOM   1408  NZ  LYS X  91      55.010  51.640  95.120  0.00  0.00            
ATOM   1409  HZ1 LYS X  91      55.280  52.460  94.590  0.00  0.00            
ATOM   1410  HZ2 LYS X  91      54.020  51.470  94.970  0.00  0.00            
ATOM   1411  HZ3 LYS X  91      54.990  51.990  96.060  0.00  0.00            
ATOM   1412  C   LYS X  91      55.950  47.430  90.040  0.00  0.00            
ATOM   1413  O   LYS X  91      55.170  46.470  90.170  0.00  0.00            
ATOM   1414  N   VAL X  92      57.190  47.170  89.630  0.00  0.00            
ATOM   1415  H   VAL X  92      57.770  48.000  89.580  0.00  0.00            
ATOM   1416  CA  VAL X  92      57.760  45.860  89.360  0.00  0.00            
ATOM   1417  HA  VAL X  92      56.880  45.340  89.000  0.00  0.00            
ATOM   1418  CB  VAL X  92      58.850  45.900  88.280  0.00  0.00            
ATOM   1419  HB  VAL X  92      59.240  44.910  88.070  0.00  0.00            
ATOM   1420  CG1 VAL X  92      58.430  46.240  86.850  0.00  0.00            
ATOM   1421 HG11 VAL X  92      59.220  46.690  86.260  0.00  0.00            
ATOM   1422 HG12 VAL X  92      57.910  45.340  86.510  0.00  0.00            
ATOM   1423 HG13 VAL X  92      57.620  46.960  86.930  0.00  0.00            
ATOM   1424  CG2 VAL X  92      60.050  46.750  88.680  0.00  0.00            
ATOM   1425 HG21 VAL X  92      60.330  46.400  89.680  0.00  0.00            
ATOM   1426 HG22 VAL X  92      60.880  46.560  88.000  0.00  0.00            
ATOM   1427 HG23 VAL X  92      59.870  47.830  88.700  0.00  0.00            
ATOM   1428  C   VAL X  92      58.180  45.130  90.620  0.00  0.00            
ATOM   1429  O   VAL X  92      58.610  45.720  91.600  0.00  0.00            
ATOM   1430  N   VAL X  93      57.990  43.810  90.740  0.00  0.00            
ATOM   1431  H   VAL X  93      57.600  43.260  90.000  0.00  0.00            
ATOM   1432  CA  VAL X  93      58.400  43.010  91.870  0.00  0.00            
ATOM   1433  HA  VAL X  93      58.990  43.620  92.550  0.00  0.00            
ATOM   1434  CB  VAL X  93      57.190  42.610  92.710  0.00  0.00            
ATOM   1435  HB  VAL X  93      57.450  41.800  93.400  0.00  0.00            
ATOM   1436  CG1 VAL X  93      56.550  43.820  93.370  0.00  0.00            
ATOM   1437 HG11 VAL X  93      55.530  43.620  93.720  0.00  0.00            
ATOM   1438 HG12 VAL X  93      57.090  44.210  94.230  0.00  0.00            
ATOM   1439 HG13 VAL X  93      56.510  44.670  92.690  0.00  0.00            
ATOM   1440  CG2 VAL X  93      56.120  41.960  91.830  0.00  0.00            
ATOM   1441 HG21 VAL X  93      55.540  42.750  91.330  0.00  0.00            
ATOM   1442 HG22 VAL X  93      56.530  41.300  91.070  0.00  0.00            
ATOM   1443 HG23 VAL X  93      55.480  41.310  92.430  0.00  0.00            
ATOM   1444  C   VAL X  93      59.340  41.870  91.460  0.00  0.00            
ATOM   1445  O   VAL X  93      60.010  41.370  92.340  0.00  0.00            
ATOM   1446  N   SER X  94      59.290  41.400  90.210  0.00  0.00            
ATOM   1447  H   SER X  94      58.740  41.850  89.490  0.00  0.00            
ATOM   1448  CA  SER X  94      60.000  40.200  89.840  0.00  0.00            
ATOM   1449  HA  SER X  94      60.930  40.150  90.400  0.00  0.00            
ATOM   1450  CB  SER X  94      59.140  38.950  90.090  0.00  0.00            
ATOM   1451  HB1 SER X  94      58.870  38.930  91.140  0.00  0.00            
ATOM   1452  HB2 SER X  94      59.640  38.030  89.820  0.00  0.00            
ATOM   1453  OG  SER X  94      57.960  38.880  89.330  0.00  0.00            
ATOM   1454  HG  SER X  94      57.560  38.070  89.660  0.00  0.00            
ATOM   1455  C   SER X  94      60.510  40.180  88.410  0.00  0.00            
ATOM   1456  O   SER X  94      61.400  39.420  88.020  0.00  0.00            
ATOM   1457  N   GLU X  95      59.800  40.850  87.500  0.00  0.00            
ATOM   1458  H   GLU X  95      59.010  41.400  87.820  0.00  0.00            
ATOM   1459  CA  GLU X  95      59.930  40.740  86.060  0.00  0.00            
ATOM   1460  HA  GLU X  95      59.780  39.740  85.700  0.00  0.00            
ATOM   1461  CB  GLU X  95      58.660  41.430  85.550  0.00  0.00            
ATOM   1462  HB1 GLU X  95      58.660  42.480  85.840  0.00  0.00            
ATOM   1463  HB2 GLU X  95      57.760  41.020  86.010  0.00  0.00            
ATOM   1464  CG  GLU X  95      58.520  41.400  84.030  0.00  0.00            
ATOM   1465  HG1 GLU X  95      59.500  41.660  83.640  0.00  0.00            
ATOM   1466  HG2 GLU X  95      57.680  42.060  83.770  0.00  0.00            
ATOM   1467  CD  GLU X  95      58.080  40.030  83.530  0.00  0.00            
ATOM   1468  OE1 GLU X  95      58.810  39.040  83.530  0.00  0.00            
ATOM   1469  OE2 GLU X  95      56.890  39.890  83.160  0.00  0.00            
ATOM   1470  C   GLU X  95      61.260  41.230  85.500  0.00  0.00            
ATOM   1471  O   GLU X  95      61.790  40.550  84.610  0.00  0.00            
ATOM   1472  N   LEU X  96      61.910  42.250  86.050  0.00  0.00            
ATOM   1473  H   LEU X  96      61.450  42.750  86.810  0.00  0.00            
ATOM   1474  CA  LEU X  96      63.230  42.680  85.640  0.00  0.00            
ATOM   1475  HA  LEU X  96      63.220  42.650  84.550  0.00  0.00            
ATOM   1476  CB  LEU X  96      63.460  44.160  85.890  0.00  0.00            
ATOM   1477  HB1 LEU X  96      64.330  44.400  85.290  0.00  0.00            
ATOM   1478  HB2 LEU X  96      63.630  44.280  86.960  0.00  0.00            
ATOM   1479  CG  LEU X  96      62.360  45.130  85.450  0.00  0.00            
ATOM   1480  HG  LEU X  96      61.490  45.010  86.090  0.00  0.00            
ATOM   1481  CD1 LEU X  96      62.950  46.540  85.540  0.00  0.00            
ATOM   1482 HD11 LEU X  96      63.870  46.540  84.940  0.00  0.00            
ATOM   1483 HD12 LEU X  96      62.280  47.350  85.260  0.00  0.00            
ATOM   1484 HD13 LEU X  96      63.230  46.730  86.580  0.00  0.00            
ATOM   1485  CD2 LEU X  96      61.980  44.940  83.980  0.00  0.00            
ATOM   1486 HD21 LEU X  96      61.820  43.880  83.790  0.00  0.00            
ATOM   1487 HD22 LEU X  96      60.970  45.310  83.810  0.00  0.00            
ATOM   1488 HD23 LEU X  96      62.650  45.370  83.240  0.00  0.00            
ATOM   1489  C   LEU X  96      64.390  41.850  86.160  0.00  0.00            
ATOM   1490  O   LEU X  96      65.430  41.590  85.560  0.00  0.00            
ATOM   1491  N   LYS X  97      64.220  41.420  87.420  0.00  0.00            
ATOM   1492  H   LYS X  97      63.480  41.830  87.970  0.00  0.00            
ATOM   1493  CA  LYS X  97      65.050  40.410  88.060  0.00  0.00            
ATOM   1494  HA  LYS X  97      66.090  40.720  87.950  0.00  0.00            
ATOM   1495  CB  LYS X  97      64.700  40.240  89.530  0.00  0.00            
ATOM   1496  HB1 LYS X  97      64.090  39.330  89.550  0.00  0.00            
ATOM   1497  HB2 LYS X  97      64.260  41.180  89.880  0.00  0.00            
ATOM   1498  CG  LYS X  97      65.860  40.010  90.500  0.00  0.00            
ATOM   1499  HG1 LYS X  97      66.520  39.350  89.960  0.00  0.00            
ATOM   1500  HG2 LYS X  97      65.490  39.490  91.380  0.00  0.00            
ATOM   1501  CD  LYS X  97      66.590  41.280  90.920  0.00  0.00            
ATOM   1502  HD1 LYS X  97      65.910  41.940  91.460  0.00  0.00            
ATOM   1503  HD2 LYS X  97      66.880  41.890  90.060  0.00  0.00            
ATOM   1504  CE  LYS X  97      67.760  40.980  91.840  0.00  0.00            
ATOM   1505  HE1 LYS X  97      68.380  40.200  91.380  0.00  0.00            
ATOM   1506  HE2 LYS X  97      67.300  40.620  92.760  0.00  0.00            
ATOM   1507  NZ  LYS X  97      68.580  42.170  92.140  0.00  0.00            
ATOM   1508  HZ1 LYS X  97      69.260  41.940  92.860  0.00  0.00            
ATOM   1509  HZ2 LYS X  97      69.140  42.320  91.310  0.00  0.00            
ATOM   1510  HZ3 LYS X  97      68.090  42.980  92.480  0.00  0.00            
ATOM   1511  C   LYS X  97      65.000  39.140  87.230  0.00  0.00            
ATOM   1512  O   LYS X  97      66.050  38.520  87.040  0.00  0.00            
ATOM   1513  N   GLN X  98      63.850  38.730  86.710  0.00  0.00            
ATOM   1514  H   GLN X  98      62.990  39.090  87.080  0.00  0.00            
ATOM   1515  CA  GLN X  98      63.760  37.600  85.790  0.00  0.00            
ATOM   1516  HA  GLN X  98      64.540  36.920  86.140  0.00  0.00            
ATOM   1517  CB  GLN X  98      62.350  37.030  85.850  0.00  0.00            
ATOM   1518  HB1 GLN X  98      62.310  36.350  84.990  0.00  0.00            
ATOM   1519  HB2 GLN X  98      61.720  37.910  85.720  0.00  0.00            
ATOM   1520  CG  GLN X  98      62.010  36.280  87.130  0.00  0.00            
ATOM   1521  HG1 GLN X  98      62.290  36.800  88.040  0.00  0.00            
ATOM   1522  HG2 GLN X  98      62.630  35.390  87.260  0.00  0.00            
ATOM   1523  CD  GLN X  98      60.540  35.880  87.130  0.00  0.00            
ATOM   1524  OE1 GLN X  98      59.740  36.310  86.290  0.00  0.00            
ATOM   1525  NE2 GLN X  98      60.090  35.030  88.040  0.00  0.00            
ATOM   1526 HE21 GLN X  98      60.770  34.660  88.680  0.00  0.00            
ATOM   1527 HE22 GLN X  98      59.110  34.890  88.260  0.00  0.00            
ATOM   1528  C   GLN X  98      64.190  37.840  84.350  0.00  0.00            
ATOM   1529  O   GLN X  98      64.350  36.870  83.610  0.00  0.00            
ATOM   1530  N   LEU X  99      64.300  39.090  83.910  0.00  0.00            
ATOM   1531  H   LEU X  99      64.160  39.870  84.560  0.00  0.00            
ATOM   1532  CA  LEU X  99      64.420  39.470  82.520  0.00  0.00            
ATOM   1533  HA  LEU X  99      63.530  39.130  82.000  0.00  0.00            
ATOM   1534  CB  LEU X  99      64.430  41.000  82.430  0.00  0.00            
ATOM   1535  HB1 LEU X  99      65.240  41.440  83.020  0.00  0.00            
ATOM   1536  HB2 LEU X  99      63.520  41.360  82.920  0.00  0.00            
ATOM   1537  CG  LEU X  99      64.560  41.610  81.040  0.00  0.00            
ATOM   1538  HG  LEU X  99      65.570  41.440  80.680  0.00  0.00            
ATOM   1539  CD1 LEU X  99      63.570  41.140  79.980  0.00  0.00            
ATOM   1540 HD11 LEU X  99      63.600  41.800  79.120  0.00  0.00            
ATOM   1541 HD12 LEU X  99      63.750  40.120  79.650  0.00  0.00            
ATOM   1542 HD13 LEU X  99      62.560  41.180  80.370  0.00  0.00            
ATOM   1543  CD2 LEU X  99      64.270  43.120  81.130  0.00  0.00            
ATOM   1544 HD21 LEU X  99      64.880  43.540  81.920  0.00  0.00            
ATOM   1545 HD22 LEU X  99      64.450  43.640  80.190  0.00  0.00            
ATOM   1546 HD23 LEU X  99      63.220  43.290  81.380  0.00  0.00            
ATOM   1547  C   LEU X  99      65.680  38.950  81.840  0.00  0.00            
ATOM   1548  O   LEU X  99      65.640  38.400  80.750  0.00  0.00            
ATOM   1549  N   ALA X 100      66.780  39.110  82.580  0.00  0.00            
ATOM   1550  H   ALA X 100      66.740  39.580  83.480  0.00  0.00            
ATOM   1551  CA  ALA X 100      68.010  38.380  82.330  0.00  0.00            
ATOM   1552  HA  ALA X 100      68.080  38.000  81.320  0.00  0.00            
ATOM   1553  CB  ALA X 100      69.170  39.350  82.370  0.00  0.00            
ATOM   1554  HB1 ALA X 100      68.990  40.080  81.580  0.00  0.00            
ATOM   1555  HB2 ALA X 100      69.070  39.850  83.340  0.00  0.00            
ATOM   1556  HB3 ALA X 100      70.170  38.920  82.290  0.00  0.00            
ATOM   1557  C   ALA X 100      68.170  37.200  83.300  0.00  0.00            
ATOM   1558  O   ALA X 100      69.280  37.040  83.800  0.00  0.00            
ATOM   1559  N   GLU X 101      67.140  36.370  83.480  0.00  0.00            
ATOM   1560  H   GLU X 101      66.210  36.680  83.270  0.00  0.00            
ATOM   1561  CA  GLU X 101      67.260  35.010  83.980  0.00  0.00            
ATOM   1562  HA  GLU X 101      68.010  35.070  84.760  0.00  0.00            
ATOM   1563  CB  GLU X 101      65.910  34.420  84.380  0.00  0.00            
ATOM   1564  HB1 GLU X 101      65.250  34.300  83.530  0.00  0.00            
ATOM   1565  HB2 GLU X 101      65.420  35.100  85.090  0.00  0.00            
ATOM   1566  CG  GLU X 101      65.920  33.090  85.100  0.00  0.00            
ATOM   1567  HG1 GLU X 101      66.680  33.020  85.890  0.00  0.00            
ATOM   1568  HG2 GLU X 101      66.200  32.270  84.430  0.00  0.00            
ATOM   1569  CD  GLU X 101      64.660  32.700  85.860  0.00  0.00            
ATOM   1570  OE1 GLU X 101      63.860  31.870  85.370  0.00  0.00            
ATOM   1571  OE2 GLU X 101      64.430  33.120  87.020  0.00  0.00            
ATOM   1572  C   GLU X 101      67.850  34.080  82.930  0.00  0.00            
ATOM   1573  O   GLU X 101      67.460  34.160  81.760  0.00  0.00            
ATOM   1574  N   LYS X 102      68.710  33.190  83.440  0.00  0.00            
ATOM   1575  H   LYS X 102      68.930  33.220  84.420  0.00  0.00            
ATOM   1576  CA  LYS X 102      69.580  32.340  82.640  0.00  0.00            
ATOM   1577  HA  LYS X 102      70.370  32.010  83.310  0.00  0.00            
ATOM   1578  CB  LYS X 102      68.770  31.120  82.240  0.00  0.00            
ATOM   1579  HB1 LYS X 102      68.510  31.210  81.180  0.00  0.00            
ATOM   1580  HB2 LYS X 102      67.850  31.070  82.830  0.00  0.00            
ATOM   1581  CG  LYS X 102      69.390  29.770  82.530  0.00  0.00            
ATOM   1582  HG1 LYS X 102      69.810  29.840  83.530  0.00  0.00            
ATOM   1583  HG2 LYS X 102      70.170  29.600  81.780  0.00  0.00            
ATOM   1584  CD  LYS X 102      68.410  28.590  82.550  0.00  0.00            
ATOM   1585  HD1 LYS X 102      67.660  28.810  83.320  0.00  0.00            
ATOM   1586  HD2 LYS X 102      68.980  27.690  82.670  0.00  0.00            
ATOM   1587  CE  LYS X 102      67.660  28.360  81.240  0.00  0.00            
ATOM   1588  HE1 LYS X 102      68.420  28.400  80.450  0.00  0.00            
ATOM   1589  HE2 LYS X 102      67.020  29.210  81.060  0.00  0.00            
ATOM   1590  NZ  LYS X 102      66.810  27.170  81.320  0.00  0.00            
ATOM   1591  HZ1 LYS X 102      66.230  27.060  80.500  0.00  0.00            
ATOM   1592  HZ2 LYS X 102      67.390  26.340  81.350  0.00  0.00            
ATOM   1593  HZ3 LYS X 102      66.350  27.140  82.220  0.00  0.00            
ATOM   1594  C   LYS X 102      70.420  33.050  81.580  0.00  0.00            
ATOM   1595  O   LYS X 102      70.790  32.440  80.580  0.00  0.00            
ATOM   1596  N   ALA X 103      70.850  34.300  81.820  0.00  0.00            
ATOM   1597  H   ALA X 103      70.780  34.600  82.780  0.00  0.00            
ATOM   1598  CA  ALA X 103      71.730  35.030  80.940  0.00  0.00            
ATOM   1599  HA  ALA X 103      71.650  34.560  79.960  0.00  0.00            
ATOM   1600  CB  ALA X 103      71.270  36.490  80.940  0.00  0.00            
ATOM   1601  HB1 ALA X 103      71.360  37.060  81.860  0.00  0.00            
ATOM   1602  HB2 ALA X 103      71.810  37.130  80.240  0.00  0.00            
ATOM   1603  HB3 ALA X 103      70.200  36.610  80.740  0.00  0.00            
ATOM   1604  C   ALA X 103      73.210  34.960  81.310  0.00  0.00            
ATOM   1605  O   ALA X 103      73.490  34.920  82.510  0.00  0.00            
ATOM   1606  N   ASP X 104      74.070  34.820  80.300  0.00  0.00            
ATOM   1607  H   ASP X 104      73.710  34.840  79.360  0.00  0.00            
ATOM   1608  CA  ASP X 104      75.500  34.670  80.490  0.00  0.00            
ATOM   1609  HA  ASP X 104      75.640  34.270  81.500  0.00  0.00            
ATOM   1610  CB  ASP X 104      76.000  33.620  79.500  0.00  0.00            
ATOM   1611  HB1 ASP X 104      75.820  34.020  78.500  0.00  0.00            
ATOM   1612  HB2 ASP X 104      75.420  32.720  79.680  0.00  0.00            
ATOM   1613  CG  ASP X 104      77.450  33.170  79.640  0.00  0.00            
ATOM   1614  OD1 ASP X 104      78.270  33.400  78.720  0.00  0.00            
ATOM   1615  OD2 ASP X 104      77.850  32.720  80.730  0.00  0.00            
ATOM   1616  C   ASP X 104      76.290  35.970  80.550  0.00  0.00            
ATOM   1617  O   ASP X 104      77.090  36.240  81.440  0.00  0.00            
ATOM   1618  N   HIE X 105      76.030  36.870  79.600  0.00  0.00            
ATOM   1619  H   HIE X 105      75.630  36.520  78.750  0.00  0.00            
ATOM   1620  CA  HIE X 105      76.390  38.280  79.690  0.00  0.00            
ATOM   1621  HA  HIE X 105      76.720  38.490  80.710  0.00  0.00            
ATOM   1622  CB  HIE X 105      77.490  38.660  78.700  0.00  0.00            
ATOM   1623  HB1 HIE X 105      77.430  39.730  78.530  0.00  0.00            
ATOM   1624  HB2 HIE X 105      77.390  38.120  77.760  0.00  0.00            
ATOM   1625  CG  HIE X 105      78.920  38.380  79.050  0.00  0.00            
ATOM   1626  ND1 HIE X 105      79.840  39.420  79.180  0.00  0.00            
ATOM   1627  CE1 HIE X 105      80.970  38.750  79.450  0.00  0.00            
ATOM   1628  HE1 HIE X 105      81.950  39.160  79.610  0.00  0.00            
ATOM   1629  NE2 HIE X 105      80.800  37.420  79.500  0.00  0.00            
ATOM   1630  HE2 HIE X 105      81.500  36.870  79.990  0.00  0.00            
ATOM   1631  CD2 HIE X 105      79.450  37.150  79.340  0.00  0.00            
ATOM   1632  HD2 HIE X 105      78.880  36.240  79.450  0.00  0.00            
ATOM   1633  C   HIE X 105      75.190  39.110  79.310  0.00  0.00            
ATOM   1634  O   HIE X 105      74.360  38.680  78.520  0.00  0.00            
ATOM   1635  N   ILE X 106      75.200  40.380  79.760  0.00  0.00            
ATOM   1636  H   ILE X 106      75.790  40.720  80.500  0.00  0.00            
ATOM   1637  CA  ILE X 106      74.340  41.400  79.220  0.00  0.00            
ATOM   1638  HA  ILE X 106      73.690  40.910  78.500  0.00  0.00            
ATOM   1639  CB  ILE X 106      73.310  41.990  80.180  0.00  0.00            
ATOM   1640  HB  ILE X 106      72.730  42.750  79.650  0.00  0.00            
ATOM   1641  CG2 ILE X 106      72.400  40.860  80.640  0.00  0.00            
ATOM   1642 HG21 ILE X 106      72.940  40.130  81.240  0.00  0.00            
ATOM   1643 HG22 ILE X 106      71.600  41.280  81.240  0.00  0.00            
ATOM   1644 HG23 ILE X 106      71.960  40.390  79.760  0.00  0.00            
ATOM   1645  CG1 ILE X 106      74.020  42.760  81.300  0.00  0.00            
ATOM   1646 HG11 ILE X 106      74.760  43.450  80.920  0.00  0.00            
ATOM   1647 HG12 ILE X 106      74.620  42.130  81.960  0.00  0.00            
ATOM   1648  CD  ILE X 106      73.020  43.570  82.120  0.00  0.00            
ATOM   1649  HD1 ILE X 106      73.460  44.080  82.980  0.00  0.00            
ATOM   1650  HD2 ILE X 106      72.380  44.140  81.450  0.00  0.00            
ATOM   1651  HD3 ILE X 106      72.370  42.840  82.600  0.00  0.00            
ATOM   1652  C   ILE X 106      75.100  42.390  78.340  0.00  0.00            
ATOM   1653  O   ILE X 106      76.160  42.880  78.740  0.00  0.00            
ATOM   1654  N   TYR X 107      74.610  42.630  77.120  0.00  0.00            
ATOM   1655  H   TYR X 107      73.800  42.090  76.850  0.00  0.00            
ATOM   1656  CA  TYR X 107      75.110  43.600  76.160  0.00  0.00            
ATOM   1657  HA  TYR X 107      76.000  44.090  76.560  0.00  0.00            
ATOM   1658  CB  TYR X 107      75.410  42.860  74.850  0.00  0.00            
ATOM   1659  HB1 TYR X 107      75.430  43.620  74.060  0.00  0.00            
ATOM   1660  HB2 TYR X 107      74.560  42.220  74.690  0.00  0.00            
ATOM   1661  CG  TYR X 107      76.630  41.970  74.880  0.00  0.00            
ATOM   1662  CD1 TYR X 107      77.920  42.480  74.630  0.00  0.00            
ATOM   1663  HD1 TYR X 107      78.020  43.530  74.410  0.00  0.00            
ATOM   1664  CE1 TYR X 107      79.060  41.680  74.790  0.00  0.00            
ATOM   1665  HE1 TYR X 107      80.030  42.100  74.550  0.00  0.00            
ATOM   1666  CZ  TYR X 107      78.920  40.330  75.150  0.00  0.00            
ATOM   1667  OH  TYR X 107      80.000  39.520  75.350  0.00  0.00            
ATOM   1668  HH  TYR X 107      79.580  38.660  75.410  0.00  0.00            
ATOM   1669  CE2 TYR X 107      77.600  39.860  75.340  0.00  0.00            
ATOM   1670  HE2 TYR X 107      77.570  38.830  75.660  0.00  0.00            
ATOM   1671  CD2 TYR X 107      76.450  40.640  75.250  0.00  0.00            
ATOM   1672  HD2 TYR X 107      75.480  40.150  75.310  0.00  0.00            
ATOM   1673  C   TYR X 107      74.050  44.670  75.990  0.00  0.00            
ATOM   1674  O   TYR X 107      72.910  44.390  75.610  0.00  0.00            
ATOM   1675  N   LEU X 108      74.430  45.880  76.380  0.00  0.00            
ATOM   1676  H   LEU X 108      75.400  46.050  76.610  0.00  0.00            
ATOM   1677  CA  LEU X 108      73.530  47.010  76.210  0.00  0.00            
ATOM   1678  HA  LEU X 108      72.500  46.660  76.070  0.00  0.00            
ATOM   1679  CB  LEU X 108      73.620  47.830  77.490  0.00  0.00            
ATOM   1680  HB1 LEU X 108      73.040  48.750  77.370  0.00  0.00            
ATOM   1681  HB2 LEU X 108      74.680  48.100  77.560  0.00  0.00            
ATOM   1682  CG  LEU X 108      73.360  47.080  78.790  0.00  0.00            
ATOM   1683  HG  LEU X 108      74.130  46.310  78.900  0.00  0.00            
ATOM   1684  CD1 LEU X 108      73.640  47.980  79.980  0.00  0.00            
ATOM   1685 HD11 LEU X 108      74.640  48.380  79.820  0.00  0.00            
ATOM   1686 HD12 LEU X 108      72.850  48.740  80.040  0.00  0.00            
ATOM   1687 HD13 LEU X 108      73.660  47.360  80.860  0.00  0.00            
ATOM   1688  CD2 LEU X 108      71.970  46.470  79.010  0.00  0.00            
ATOM   1689 HD21 LEU X 108      71.250  47.250  78.780  0.00  0.00            
ATOM   1690 HD22 LEU X 108      71.810  45.670  78.290  0.00  0.00            
ATOM   1691 HD23 LEU X 108      71.770  46.100  80.020  0.00  0.00            
ATOM   1692  C   LEU X 108      73.930  47.620  74.880  0.00  0.00            
ATOM   1693  O   LEU X 108      75.080  47.770  74.460  0.00  0.00            
ATOM   1694  N   ALA X 109      72.900  48.080  74.160  0.00  0.00            
ATOM   1695  H   ALA X 109      72.050  48.170  74.700  0.00  0.00            
ATOM   1696  CA  ALA X 109      72.840  48.380  72.750  0.00  0.00            
ATOM   1697  HA  ALA X 109      73.840  48.570  72.350  0.00  0.00            
ATOM   1698  CB  ALA X 109      72.300  47.130  72.060  0.00  0.00            
ATOM   1699  HB1 ALA X 109      72.470  47.160  70.980  0.00  0.00            
ATOM   1700  HB2 ALA X 109      72.740  46.210  72.430  0.00  0.00            
ATOM   1701  HB3 ALA X 109      71.250  46.970  72.310  0.00  0.00            
ATOM   1702  C   ALA X 109      72.050  49.670  72.490  0.00  0.00            
ATOM   1703  O   ALA X 109      71.560  49.820  71.380  0.00  0.00            
ATOM   1704  N   THR X 110      71.990  50.520  73.520  0.00  0.00            
ATOM   1705  H   THR X 110      72.540  50.360  74.350  0.00  0.00            
ATOM   1706  CA  THR X 110      71.440  51.850  73.570  0.00  0.00            
ATOM   1707  HA  THR X 110      70.380  51.870  73.350  0.00  0.00            
ATOM   1708  CB  THR X 110      71.480  52.510  74.960  0.00  0.00            
ATOM   1709  HB  THR X 110      71.330  53.570  74.800  0.00  0.00            
ATOM   1710  CG2 THR X 110      70.420  51.950  75.900  0.00  0.00            
ATOM   1711 HG21 THR X 110      70.720  50.970  76.280  0.00  0.00            
ATOM   1712 HG22 THR X 110      70.370  52.580  76.780  0.00  0.00            
ATOM   1713 HG23 THR X 110      69.460  51.890  75.390  0.00  0.00            
ATOM   1714  OG1 THR X 110      72.760  52.180  75.460  0.00  0.00            
ATOM   1715  HG1 THR X 110      72.990  52.930  76.020  0.00  0.00            
ATOM   1716  C   THR X 110      72.120  52.790  72.570  0.00  0.00            
ATOM   1717  O   THR X 110      73.250  52.600  72.130  0.00  0.00            
ATOM   1718  N   ASP X 111      71.500  53.940  72.280  0.00  0.00            
ATOM   1719  H   ASP X 111      70.560  54.110  72.580  0.00  0.00            
ATOM   1720  CA  ASP X 111      72.120  54.930  71.420  0.00  0.00            
ATOM   1721  HA  ASP X 111      72.410  54.540  70.450  0.00  0.00            
ATOM   1722  CB  ASP X 111      71.040  55.990  71.170  0.00  0.00            
ATOM   1723  HB1 ASP X 111      71.570  56.890  70.850  0.00  0.00            
ATOM   1724  HB2 ASP X 111      70.430  56.160  72.050  0.00  0.00            
ATOM   1725  CG  ASP X 111      70.080  55.570  70.070  0.00  0.00            
ATOM   1726  OD1 ASP X 111      69.000  54.990  70.340  0.00  0.00            
ATOM   1727  OD2 ASP X 111      70.580  55.810  68.950  0.00  0.00            
ATOM   1728  C   ASP X 111      73.300  55.590  72.120  0.00  0.00            
ATOM   1729  O   ASP X 111      73.370  55.620  73.350  0.00  0.00            
ATOM   1730  N   LEU X 112      74.230  56.050  71.290  0.00  0.00            
ATOM   1731  H   LEU X 112      74.070  55.900  70.300  0.00  0.00            
ATOM   1732  CA  LEU X 112      75.410  56.810  71.670  0.00  0.00            
ATOM   1733  HA  LEU X 112      75.870  56.330  72.540  0.00  0.00            
ATOM   1734  CB  LEU X 112      76.450  56.850  70.560  0.00  0.00            
ATOM   1735  HB1 LEU X 112      75.940  57.170  69.640  0.00  0.00            
ATOM   1736  HB2 LEU X 112      76.820  55.850  70.370  0.00  0.00            
ATOM   1737  CG  LEU X 112      77.670  57.750  70.770  0.00  0.00            
ATOM   1738  HG  LEU X 112      77.370  58.780  70.990  0.00  0.00            
ATOM   1739  CD1 LEU X 112      78.480  57.300  71.980  0.00  0.00            
ATOM   1740 HD11 LEU X 112      77.960  57.370  72.930  0.00  0.00            
ATOM   1741 HD12 LEU X 112      78.890  56.330  71.700  0.00  0.00            
ATOM   1742 HD13 LEU X 112      79.370  57.940  72.080  0.00  0.00            
ATOM   1743  CD2 LEU X 112      78.640  57.820  69.600  0.00  0.00            
ATOM   1744 HD21 LEU X 112      78.140  58.120  68.670  0.00  0.00            
ATOM   1745 HD22 LEU X 112      79.430  58.550  69.800  0.00  0.00            
ATOM   1746 HD23 LEU X 112      79.090  56.840  69.440  0.00  0.00            
ATOM   1747  C   LEU X 112      74.870  58.170  72.090  0.00  0.00            
ATOM   1748  O   LEU X 112      74.840  59.060  71.240  0.00  0.00            
ATOM   1749  N   ASP X 113      74.440  58.360  73.340  0.00  0.00            
ATOM   1750  H   ASP X 113      74.540  57.560  73.930  0.00  0.00            
ATOM   1751  CA  ASP X 113      73.700  59.490  73.840  0.00  0.00            
ATOM   1752  HA  ASP X 113      74.220  60.390  73.480  0.00  0.00            
ATOM   1753  CB  ASP X 113      72.280  59.370  73.290  0.00  0.00            
ATOM   1754  HB1 ASP X 113      71.720  58.650  73.880  0.00  0.00            
ATOM   1755  HB2 ASP X 113      72.320  59.000  72.270  0.00  0.00            
ATOM   1756  CG  ASP X 113      71.400  60.600  73.360  0.00  0.00            
ATOM   1757  OD1 ASP X 113      71.400  61.420  72.410  0.00  0.00            
ATOM   1758  OD2 ASP X 113      70.720  60.820  74.390  0.00  0.00            
ATOM   1759  C   ASP X 113      73.750  59.670  75.360  0.00  0.00            
ATOM   1760  O   ASP X 113      73.940  58.690  76.070  0.00  0.00            
ATOM   1761  N   ARG X 114      73.530  60.890  75.850  0.00  0.00            
ATOM   1762  H   ARG X 114      73.310  61.660  75.230  0.00  0.00            
ATOM   1763  CA  ARG X 114      73.310  61.110  77.260  0.00  0.00            
ATOM   1764  HA  ARG X 114      74.240  60.770  77.720  0.00  0.00            
ATOM   1765  CB  ARG X 114      73.100  62.580  77.600  0.00  0.00            
ATOM   1766  HB1 ARG X 114      72.860  62.580  78.660  0.00  0.00            
ATOM   1767  HB2 ARG X 114      72.150  62.960  77.210  0.00  0.00            
ATOM   1768  CG  ARG X 114      74.270  63.520  77.330  0.00  0.00            
ATOM   1769  HG1 ARG X 114      74.330  63.690  76.250  0.00  0.00            
ATOM   1770  HG2 ARG X 114      75.150  63.030  77.750  0.00  0.00            
ATOM   1771  CD  ARG X 114      74.180  64.860  78.050  0.00  0.00            
ATOM   1772  HD1 ARG X 114      74.940  65.530  77.660  0.00  0.00            
ATOM   1773  HD2 ARG X 114      74.420  64.840  79.110  0.00  0.00            
ATOM   1774  NE  ARG X 114      72.940  65.580  77.740  0.00  0.00            
ATOM   1775  HE  ARG X 114      72.110  65.290  78.230  0.00  0.00            
ATOM   1776  CZ  ARG X 114      72.680  66.420  76.730  0.00  0.00            
ATOM   1777  NH1 ARG X 114      73.610  67.020  75.970  0.00  0.00            
ATOM   1778 HH11 ARG X 114      74.590  66.780  76.090  0.00  0.00            
ATOM   1779 HH12 ARG X 114      73.270  67.300  75.060  0.00  0.00            
ATOM   1780  NH2 ARG X 114      71.440  66.740  76.350  0.00  0.00            
ATOM   1781 HH21 ARG X 114      70.680  66.440  76.950  0.00  0.00            
ATOM   1782 HH22 ARG X 114      71.300  67.370  75.580  0.00  0.00            
ATOM   1783  C   ARG X 114      72.200  60.310  77.920  0.00  0.00            
ATOM   1784  O   ARG X 114      72.410  59.740  78.990  0.00  0.00            
ATOM   1785  N   GLU X 115      71.050  60.150  77.250  0.00  0.00            
ATOM   1786  H   GLU X 115      70.920  60.330  76.270  0.00  0.00            
ATOM   1787  CA  GLU X 115      69.980  59.400  77.860  0.00  0.00            
ATOM   1788  HA  GLU X 115      69.970  59.520  78.940  0.00  0.00            
ATOM   1789  CB  GLU X 115      68.620  59.940  77.440  0.00  0.00            
ATOM   1790  HB1 GLU X 115      67.870  59.300  77.900  0.00  0.00            
ATOM   1791  HB2 GLU X 115      68.500  59.840  76.360  0.00  0.00            
ATOM   1792  CG  GLU X 115      68.370  61.400  77.810  0.00  0.00            
ATOM   1793  HG1 GLU X 115      68.400  61.900  76.840  0.00  0.00            
ATOM   1794  HG2 GLU X 115      69.200  61.800  78.400  0.00  0.00            
ATOM   1795  CD  GLU X 115      67.070  61.630  78.560  0.00  0.00            
ATOM   1796  OE1 GLU X 115      67.030  62.470  79.490  0.00  0.00            
ATOM   1797  OE2 GLU X 115      66.100  60.910  78.240  0.00  0.00            
ATOM   1798  C   GLU X 115      70.010  57.930  77.470  0.00  0.00            
ATOM   1799  O   GLU X 115      69.240  57.090  77.930  0.00  0.00            
ATOM   1800  N   GLY X 116      70.920  57.550  76.560  0.00  0.00            
ATOM   1801  H   GLY X 116      71.630  58.220  76.330  0.00  0.00            
ATOM   1802  CA  GLY X 116      71.430  56.260  76.150  0.00  0.00            
ATOM   1803  HA1 GLY X 116      72.000  56.400  75.240  0.00  0.00            
ATOM   1804  HA2 GLY X 116      70.670  55.500  75.940  0.00  0.00            
ATOM   1805  C   GLY X 116      72.340  55.660  77.220  0.00  0.00            
ATOM   1806  O   GLY X 116      72.250  54.470  77.540  0.00  0.00            
ATOM   1807  N   GLU X 117      73.190  56.490  77.820  0.00  0.00            
ATOM   1808  H   GLU X 117      73.420  57.390  77.430  0.00  0.00            
ATOM   1809  CA  GLU X 117      73.940  56.070  78.980  0.00  0.00            
ATOM   1810  HA  GLU X 117      74.310  55.080  78.700  0.00  0.00            
ATOM   1811  CB  GLU X 117      75.150  56.990  79.200  0.00  0.00            
ATOM   1812  HB1 GLU X 117      74.990  57.550  80.120  0.00  0.00            
ATOM   1813  HB2 GLU X 117      75.350  57.770  78.460  0.00  0.00            
ATOM   1814  CG  GLU X 117      76.380  56.120  79.380  0.00  0.00            
ATOM   1815  HG1 GLU X 117      76.170  55.320  80.090  0.00  0.00            
ATOM   1816  HG2 GLU X 117      77.170  56.680  79.880  0.00  0.00            
ATOM   1817  CD  GLU X 117      77.000  55.620  78.080  0.00  0.00            
ATOM   1818  OE1 GLU X 117      76.230  55.360  77.130  0.00  0.00            
ATOM   1819  OE2 GLU X 117      78.240  55.480  77.960  0.00  0.00            
ATOM   1820  C   GLU X 117      73.070  55.830  80.200  0.00  0.00            
ATOM   1821  O   GLU X 117      73.220  54.770  80.810  0.00  0.00            
ATOM   1822  N   ALA X 118      72.130  56.730  80.440  0.00  0.00            
ATOM   1823  H   ALA X 118      72.050  57.430  79.710  0.00  0.00            
ATOM   1824  CA  ALA X 118      71.200  56.640  81.560  0.00  0.00            
ATOM   1825  HA  ALA X 118      71.820  56.640  82.450  0.00  0.00            
ATOM   1826  CB  ALA X 118      70.470  57.980  81.610  0.00  0.00            
ATOM   1827  HB1 ALA X 118      69.720  57.960  82.390  0.00  0.00            
ATOM   1828  HB2 ALA X 118      71.190  58.780  81.810  0.00  0.00            
ATOM   1829  HB3 ALA X 118      69.990  58.130  80.640  0.00  0.00            
ATOM   1830  C   ALA X 118      70.270  55.450  81.530  0.00  0.00            
ATOM   1831  O   ALA X 118      70.110  54.770  82.540  0.00  0.00            
ATOM   1832  N   ILE X 119      69.670  55.150  80.370  0.00  0.00            
ATOM   1833  H   ILE X 119      69.630  55.930  79.710  0.00  0.00            
ATOM   1834  CA  ILE X 119      68.770  54.050  80.150  0.00  0.00            
ATOM   1835  HA  ILE X 119      68.060  53.950  80.970  0.00  0.00            
ATOM   1836  CB  ILE X 119      68.040  54.140  78.820  0.00  0.00            
ATOM   1837  HB  ILE X 119      68.640  54.540  78.000  0.00  0.00            
ATOM   1838  CG2 ILE X 119      67.590  52.740  78.410  0.00  0.00            
ATOM   1839 HG21 ILE X 119      68.370  51.990  78.280  0.00  0.00            
ATOM   1840 HG22 ILE X 119      66.860  52.340  79.110  0.00  0.00            
ATOM   1841 HG23 ILE X 119      67.010  52.870  77.490  0.00  0.00            
ATOM   1842  CG1 ILE X 119      66.850  55.100  78.810  0.00  0.00            
ATOM   1843 HG11 ILE X 119      67.140  56.120  79.070  0.00  0.00            
ATOM   1844 HG12 ILE X 119      66.210  54.890  79.670  0.00  0.00            
ATOM   1845  CD  ILE X 119      66.060  55.130  77.500  0.00  0.00            
ATOM   1846  HD1 ILE X 119      65.450  56.020  77.350  0.00  0.00            
ATOM   1847  HD2 ILE X 119      66.730  55.270  76.650  0.00  0.00            
ATOM   1848  HD3 ILE X 119      65.500  54.200  77.400  0.00  0.00            
ATOM   1849  C   ILE X 119      69.500  52.720  80.320  0.00  0.00            
ATOM   1850  O   ILE X 119      69.010  51.780  80.950  0.00  0.00            
ATOM   1851  N   ALA X 120      70.770  52.620  79.940  0.00  0.00            
ATOM   1852  H   ALA X 120      71.180  53.500  79.690  0.00  0.00            
ATOM   1853  CA  ALA X 120      71.680  51.510  80.160  0.00  0.00            
ATOM   1854  HA  ALA X 120      71.270  50.520  79.920  0.00  0.00            
ATOM   1855  CB  ALA X 120      72.920  51.700  79.300  0.00  0.00            
ATOM   1856  HB1 ALA X 120      72.820  51.680  78.220  0.00  0.00            
ATOM   1857  HB2 ALA X 120      73.450  52.570  79.690  0.00  0.00            
ATOM   1858  HB3 ALA X 120      73.620  50.900  79.530  0.00  0.00            
ATOM   1859  C   ALA X 120      72.040  51.350  81.630  0.00  0.00            
ATOM   1860  O   ALA X 120      71.970  50.250  82.170  0.00  0.00            
ATOM   1861  N   TRP X 121      72.350  52.440  82.320  0.00  0.00            
ATOM   1862  H   TRP X 121      72.290  53.340  81.830  0.00  0.00            
ATOM   1863  CA  TRP X 121      72.640  52.390  83.740  0.00  0.00            
ATOM   1864  HA  TRP X 121      73.520  51.770  83.870  0.00  0.00            
ATOM   1865  CB  TRP X 121      73.200  53.800  83.960  0.00  0.00            
ATOM   1866  HB1 TRP X 121      72.510  54.590  83.650  0.00  0.00            
ATOM   1867  HB2 TRP X 121      74.050  53.940  83.290  0.00  0.00            
ATOM   1868  CG  TRP X 121      73.650  54.190  85.330  0.00  0.00            
ATOM   1869  CD1 TRP X 121      72.820  54.490  86.360  0.00  0.00            
ATOM   1870  HD1 TRP X 121      71.740  54.420  86.300  0.00  0.00            
ATOM   1871  NE1 TRP X 121      73.590  54.790  87.460  0.00  0.00            
ATOM   1872  HE1 TRP X 121      73.190  55.130  88.320  0.00  0.00            
ATOM   1873  CE2 TRP X 121      74.950  54.660  87.250  0.00  0.00            
ATOM   1874  CZ2 TRP X 121      76.100  54.870  88.010  0.00  0.00            
ATOM   1875  HZ2 TRP X 121      75.970  55.170  89.050  0.00  0.00            
ATOM   1876  CH2 TRP X 121      77.350  54.640  87.430  0.00  0.00            
ATOM   1877  HH2 TRP X 121      78.290  54.870  87.910  0.00  0.00            
ATOM   1878  CZ3 TRP X 121      77.430  54.420  86.050  0.00  0.00            
ATOM   1879  HZ3 TRP X 121      78.410  54.420  85.590  0.00  0.00            
ATOM   1880  CE3 TRP X 121      76.270  54.210  85.290  0.00  0.00            
ATOM   1881  HE3 TRP X 121      76.370  54.070  84.230  0.00  0.00            
ATOM   1882  CD2 TRP X 121      75.000  54.330  85.870  0.00  0.00            
ATOM   1883  C   TRP X 121      71.530  52.020  84.710  0.00  0.00            
ATOM   1884  O   TRP X 121      71.680  51.090  85.510  0.00  0.00            
ATOM   1885  N   HIE X 122      70.390  52.700  84.630  0.00  0.00            
ATOM   1886  H   HIE X 122      70.390  53.480  83.990  0.00  0.00            
ATOM   1887  CA  HIE X 122      69.270  52.500  85.530  0.00  0.00            
ATOM   1888  HA  HIE X 122      69.680  52.460  86.540  0.00  0.00            
ATOM   1889  CB  HIE X 122      68.310  53.690  85.530  0.00  0.00            
ATOM   1890  HB1 HIE X 122      67.440  53.390  86.110  0.00  0.00            
ATOM   1891  HB2 HIE X 122      68.010  53.990  84.530  0.00  0.00            
ATOM   1892  CG  HIE X 122      69.010  54.870  86.130  0.00  0.00            
ATOM   1893  ND1 HIE X 122      69.530  54.980  87.420  0.00  0.00            
ATOM   1894  CE1 HIE X 122      70.070  56.190  87.410  0.00  0.00            
ATOM   1895  HE1 HIE X 122      70.400  56.610  88.360  0.00  0.00            
ATOM   1896  NE2 HIE X 122      70.010  56.850  86.240  0.00  0.00            
ATOM   1897  HE2 HIE X 122      70.400  57.750  85.970  0.00  0.00            
ATOM   1898  CD2 HIE X 122      69.390  55.970  85.390  0.00  0.00            
ATOM   1899  HD2 HIE X 122      69.060  56.120  84.380  0.00  0.00            
ATOM   1900  C   HIE X 122      68.570  51.160  85.360  0.00  0.00            
ATOM   1901  O   HIE X 122      67.950  50.700  86.320  0.00  0.00            
ATOM   1902  N   LEU X 123      68.660  50.460  84.230  0.00  0.00            
ATOM   1903  H   LEU X 123      69.300  50.780  83.510  0.00  0.00            
ATOM   1904  CA  LEU X 123      68.190  49.110  84.000  0.00  0.00            
ATOM   1905  HA  LEU X 123      67.380  48.860  84.680  0.00  0.00            
ATOM   1906  CB  LEU X 123      67.740  48.950  82.550  0.00  0.00            
ATOM   1907  HB1 LEU X 123      68.660  48.860  81.960  0.00  0.00            
ATOM   1908  HB2 LEU X 123      67.190  49.800  82.170  0.00  0.00            
ATOM   1909  CG  LEU X 123      67.030  47.630  82.270  0.00  0.00            
ATOM   1910  HG  LEU X 123      67.670  46.780  82.530  0.00  0.00            
ATOM   1911  CD1 LEU X 123      65.660  47.580  82.940  0.00  0.00            
ATOM   1912 HD11 LEU X 123      65.780  47.410  84.010  0.00  0.00            
ATOM   1913 HD12 LEU X 123      65.110  48.530  82.840  0.00  0.00            
ATOM   1914 HD13 LEU X 123      64.990  46.820  82.580  0.00  0.00            
ATOM   1915  CD2 LEU X 123      66.880  47.580  80.750  0.00  0.00            
ATOM   1916 HD21 LEU X 123      66.550  46.580  80.470  0.00  0.00            
ATOM   1917 HD22 LEU X 123      66.080  48.270  80.480  0.00  0.00            
ATOM   1918 HD23 LEU X 123      67.840  47.770  80.280  0.00  0.00            
ATOM   1919  C   LEU X 123      69.300  48.120  84.320  0.00  0.00            
ATOM   1920  O   LEU X 123      68.940  47.060  84.860  0.00  0.00            
ATOM   1921  N   ARG X 124      70.570  48.500  84.180  0.00  0.00            
ATOM   1922  H   ARG X 124      70.860  49.330  83.670  0.00  0.00            
ATOM   1923  CA  ARG X 124      71.670  47.690  84.660  0.00  0.00            
ATOM   1924  HA  ARG X 124      71.520  46.680  84.270  0.00  0.00            
ATOM   1925  CB  ARG X 124      73.000  48.210  84.150  0.00  0.00            
ATOM   1926  HB1 ARG X 124      73.280  49.210  84.500  0.00  0.00            
ATOM   1927  HB2 ARG X 124      72.970  48.310  83.060  0.00  0.00            
ATOM   1928  CG  ARG X 124      74.160  47.280  84.500  0.00  0.00            
ATOM   1929  HG1 ARG X 124      73.940  46.330  84.010  0.00  0.00            
ATOM   1930  HG2 ARG X 124      74.230  47.060  85.570  0.00  0.00            
ATOM   1931  CD  ARG X 124      75.510  47.740  83.960  0.00  0.00            
ATOM   1932  HD1 ARG X 124      75.380  48.010  82.910  0.00  0.00            
ATOM   1933  HD2 ARG X 124      76.180  46.870  84.020  0.00  0.00            
ATOM   1934  NE  ARG X 124      76.050  48.790  84.820  0.00  0.00            
ATOM   1935  HE  ARG X 124      75.550  49.060  85.650  0.00  0.00            
ATOM   1936  CZ  ARG X 124      77.170  49.490  84.610  0.00  0.00            
ATOM   1937  NH1 ARG X 124      77.920  49.130  83.560  0.00  0.00            
ATOM   1938 HH11 ARG X 124      77.640  48.310  83.040  0.00  0.00            
ATOM   1939 HH12 ARG X 124      78.890  49.380  83.450  0.00  0.00            
ATOM   1940  NH2 ARG X 124      77.590  50.520  85.360  0.00  0.00            
ATOM   1941 HH21 ARG X 124      76.920  50.790  86.070  0.00  0.00            
ATOM   1942 HH22 ARG X 124      78.460  51.030  85.250  0.00  0.00            
ATOM   1943  C   ARG X 124      71.690  47.570  86.180  0.00  0.00            
ATOM   1944  O   ARG X 124      72.070  46.500  86.650  0.00  0.00            
ATOM   1945  N   GLU X 125      71.090  48.550  86.860  0.00  0.00            
ATOM   1946  H   GLU X 125      70.870  49.390  86.350  0.00  0.00            
ATOM   1947  CA  GLU X 125      70.900  48.550  88.300  0.00  0.00            
ATOM   1948  HA  GLU X 125      71.880  48.530  88.780  0.00  0.00            
ATOM   1949  CB  GLU X 125      70.220  49.870  88.670  0.00  0.00            
ATOM   1950  HB1 GLU X 125      69.170  49.790  88.390  0.00  0.00            
ATOM   1951  HB2 GLU X 125      70.620  50.740  88.160  0.00  0.00            
ATOM   1952  CG  GLU X 125      70.250  50.080  90.180  0.00  0.00            
ATOM   1953  HG1 GLU X 125      71.220  50.550  90.350  0.00  0.00            
ATOM   1954  HG2 GLU X 125      70.160  49.180  90.770  0.00  0.00            
ATOM   1955  CD  GLU X 125      69.170  51.050  90.660  0.00  0.00            
ATOM   1956  OE1 GLU X 125      68.790  51.970  89.910  0.00  0.00            
ATOM   1957  OE2 GLU X 125      68.850  51.000  91.860  0.00  0.00            
ATOM   1958  C   GLU X 125      70.050  47.410  88.830  0.00  0.00            
ATOM   1959  O   GLU X 125      70.380  46.850  89.880  0.00  0.00            
ATOM   1960  N   VAL X 126      68.990  47.040  88.100  0.00  0.00            
ATOM   1961  H   VAL X 126      68.930  47.430  87.180  0.00  0.00            
ATOM   1962  CA  VAL X 126      67.850  46.230  88.480  0.00  0.00            
ATOM   1963  HA  VAL X 126      68.070  45.880  89.490  0.00  0.00            
ATOM   1964  CB  VAL X 126      66.590  47.080  88.580  0.00  0.00            
ATOM   1965  HB  VAL X 126      65.780  46.400  88.840  0.00  0.00            
ATOM   1966  CG1 VAL X 126      66.710  48.070  89.730  0.00  0.00            
ATOM   1967 HG11 VAL X 126      65.730  48.480  89.990  0.00  0.00            
ATOM   1968 HG12 VAL X 126      67.140  47.650  90.640  0.00  0.00            
ATOM   1969 HG13 VAL X 126      67.290  48.950  89.460  0.00  0.00            
ATOM   1970  CG2 VAL X 126      66.090  47.740  87.300  0.00  0.00            
ATOM   1971 HG21 VAL X 126      65.270  48.420  87.520  0.00  0.00            
ATOM   1972 HG22 VAL X 126      66.980  48.220  86.910  0.00  0.00            
ATOM   1973 HG23 VAL X 126      65.830  46.940  86.600  0.00  0.00            
ATOM   1974  C   VAL X 126      67.560  44.960  87.700  0.00  0.00            
ATOM   1975  O   VAL X 126      66.730  44.140  88.100  0.00  0.00            
ATOM   1976  N   ILE X 127      68.290  44.720  86.600  0.00  0.00            
ATOM   1977  H   ILE X 127      69.080  45.290  86.360  0.00  0.00            
ATOM   1978  CA  ILE X 127      68.280  43.520  85.790  0.00  0.00            
ATOM   1979  HA  ILE X 127      67.250  43.280  85.550  0.00  0.00            
ATOM   1980  CB  ILE X 127      68.590  43.950  84.360  0.00  0.00            
ATOM   1981  HB  ILE X 127      67.990  44.800  84.040  0.00  0.00            
ATOM   1982  CG2 ILE X 127      70.080  44.300  84.230  0.00  0.00            
ATOM   1983 HG21 ILE X 127      70.240  44.790  83.270  0.00  0.00            
ATOM   1984 HG22 ILE X 127      70.420  44.930  85.050  0.00  0.00            
ATOM   1985 HG23 ILE X 127      70.750  43.450  84.270  0.00  0.00            
ATOM   1986  CG1 ILE X 127      68.280  42.810  83.400  0.00  0.00            
ATOM   1987 HG11 ILE X 127      67.340  42.340  83.700  0.00  0.00            
ATOM   1988 HG12 ILE X 127      69.120  42.110  83.340  0.00  0.00            
ATOM   1989  CD  ILE X 127      67.970  43.380  82.020  0.00  0.00            
ATOM   1990  HD1 ILE X 127      67.650  42.510  81.450  0.00  0.00            
ATOM   1991  HD2 ILE X 127      67.310  44.230  81.990  0.00  0.00            
ATOM   1992  HD3 ILE X 127      68.880  43.740  81.540  0.00  0.00            
ATOM   1993  C   ILE X 127      69.040  42.320  86.360  0.00  0.00            
ATOM   1994  O   ILE X 127      70.110  42.570  86.910  0.00  0.00            
ATOM   1995  N   GLY X 128      68.530  41.120  86.070  0.00  0.00            
ATOM   1996  H   GLY X 128      67.590  41.120  85.710  0.00  0.00            
ATOM   1997  CA  GLY X 128      69.210  39.870  86.340  0.00  0.00            
ATOM   1998  HA1 GLY X 128      70.030  39.730  85.640  0.00  0.00            
ATOM   1999  HA2 GLY X 128      68.510  39.040  86.230  0.00  0.00            
ATOM   2000  C   GLY X 128      69.720  39.770  87.770  0.00  0.00            
ATOM   2001  O   GLY X 128      69.010  39.490  88.740  0.00  0.00            
ATOM   2002  N   GLY X 129      71.030  39.960  87.860  0.00  0.00            
ATOM   2003  H   GLY X 129      71.490  40.220  86.990  0.00  0.00            
ATOM   2004  CA  GLY X 129      71.790  39.730  89.070  0.00  0.00            
ATOM   2005  HA1 GLY X 129      71.090  39.740  89.900  0.00  0.00            
ATOM   2006  HA2 GLY X 129      72.430  40.600  89.170  0.00  0.00            
ATOM   2007  C   GLY X 129      72.770  38.570  89.180  0.00  0.00            
ATOM   2008  O   GLY X 129      73.670  38.570  90.010  0.00  0.00            
ATOM   2009  N   ASP X 130      72.640  37.600  88.280  0.00  0.00            
ATOM   2010  H   ASP X 130      71.840  37.720  87.680  0.00  0.00            
ATOM   2011  CA  ASP X 130      73.510  36.440  88.250  0.00  0.00            
ATOM   2012  HA  ASP X 130      74.220  36.510  89.070  0.00  0.00            
ATOM   2013  CB  ASP X 130      72.500  35.320  88.510  0.00  0.00            
ATOM   2014  HB1 ASP X 130      71.930  35.200  87.590  0.00  0.00            
ATOM   2015  HB2 ASP X 130      71.810  35.590  89.310  0.00  0.00            
ATOM   2016  CG  ASP X 130      73.120  33.950  88.810  0.00  0.00            
ATOM   2017  OD1 ASP X 130      74.200  33.850  89.430  0.00  0.00            
ATOM   2018  OD2 ASP X 130      72.560  33.000  88.240  0.00  0.00            
ATOM   2019  C   ASP X 130      74.340  36.350  86.970  0.00  0.00            
ATOM   2020  O   ASP X 130      74.600  35.270  86.460  0.00  0.00            
ATOM   2021  N   ASP X 131      74.650  37.500  86.370  0.00  0.00            
ATOM   2022  H   ASP X 131      74.290  38.310  86.830  0.00  0.00            
ATOM   2023  CA  ASP X 131      75.170  37.670  85.030  0.00  0.00            
ATOM   2024  HA  ASP X 131      75.530  36.700  84.680  0.00  0.00            
ATOM   2025  CB  ASP X 131      74.050  38.030  84.070  0.00  0.00            
ATOM   2026  HB1 ASP X 131      73.330  37.230  84.050  0.00  0.00            
ATOM   2027  HB2 ASP X 131      74.440  38.070  83.050  0.00  0.00            
ATOM   2028  CG  ASP X 131      73.340  39.300  84.550  0.00  0.00            
ATOM   2029  OD1 ASP X 131      73.540  40.390  84.000  0.00  0.00            
ATOM   2030  OD2 ASP X 131      72.450  39.280  85.430  0.00  0.00            
ATOM   2031  C   ASP X 131      76.330  38.640  84.890  0.00  0.00            
ATOM   2032  O   ASP X 131      76.530  39.540  85.710  0.00  0.00            
ATOM   2033  N   ALA X 132      77.120  38.550  83.820  0.00  0.00            
ATOM   2034  H   ALA X 132      76.790  38.010  83.030  0.00  0.00            
ATOM   2035  CA  ALA X 132      78.290  39.370  83.630  0.00  0.00            
ATOM   2036  HA  ALA X 132      78.540  39.680  84.650  0.00  0.00            
ATOM   2037  CB  ALA X 132      79.490  38.550  83.160  0.00  0.00            
ATOM   2038  HB1 ALA X 132      80.390  39.160  83.100  0.00  0.00            
ATOM   2039  HB2 ALA X 132      79.640  37.700  83.810  0.00  0.00            
ATOM   2040  HB3 ALA X 132      79.150  38.280  82.160  0.00  0.00            
ATOM   2041  C   ALA X 132      77.910  40.620  82.840  0.00  0.00            
ATOM   2042  O   ALA X 132      77.160  40.570  81.870  0.00  0.00            
ATOM   2043  N   ARG X 133      78.510  41.770  83.190  0.00  0.00            
ATOM   2044  H   ARG X 133      79.250  41.630  83.860  0.00  0.00            
ATOM   2045  CA  ARG X 133      78.500  43.100  82.610  0.00  0.00            
ATOM   2046  HA  ARG X 133      77.950  43.140  81.670  0.00  0.00            
ATOM   2047  CB  ARG X 133      77.860  44.120  83.550  0.00  0.00            
ATOM   2048  HB1 ARG X 133      77.820  45.100  83.080  0.00  0.00            
ATOM   2049  HB2 ARG X 133      78.500  44.230  84.420  0.00  0.00            
ATOM   2050  CG  ARG X 133      76.450  43.860  84.050  0.00  0.00            
ATOM   2051  HG1 ARG X 133      75.870  43.430  83.230  0.00  0.00            
ATOM   2052  HG2 ARG X 133      76.040  44.800  84.410  0.00  0.00            
ATOM   2053  CD  ARG X 133      76.340  42.950  85.270  0.00  0.00            
ATOM   2054  HD1 ARG X 133      76.550  43.530  86.170  0.00  0.00            
ATOM   2055  HD2 ARG X 133      77.070  42.130  85.230  0.00  0.00            
ATOM   2056  NE  ARG X 133      74.960  42.460  85.220  0.00  0.00            
ATOM   2057  HE  ARG X 133      74.770  41.610  84.720  0.00  0.00            
ATOM   2058  CZ  ARG X 133      73.870  42.880  85.890  0.00  0.00            
ATOM   2059  NH1 ARG X 133      73.960  44.060  86.520  0.00  0.00            
ATOM   2060 HH11 ARG X 133      74.920  44.340  86.640  0.00  0.00            
ATOM   2061 HH12 ARG X 133      73.190  44.610  86.850  0.00  0.00            
ATOM   2062  NH2 ARG X 133      72.730  42.170  85.830  0.00  0.00            
ATOM   2063 HH21 ARG X 133      72.700  41.300  85.320  0.00  0.00            
ATOM   2064 HH22 ARG X 133      71.940  42.370  86.430  0.00  0.00            
ATOM   2065  C   ARG X 133      79.940  43.430  82.240  0.00  0.00            
ATOM   2066  O   ARG X 133      80.850  43.680  83.030  0.00  0.00            
ATOM   2067  N   TYR X 134      80.200  43.360  80.930  0.00  0.00            
ATOM   2068  H   TYR X 134      79.440  43.170  80.300  0.00  0.00            
ATOM   2069  CA  TYR X 134      81.520  43.470  80.340  0.00  0.00            
ATOM   2070  HA  TYR X 134      82.220  43.880  81.060  0.00  0.00            
ATOM   2071  CB  TYR X 134      81.920  42.020  80.080  0.00  0.00            
ATOM   2072  HB1 TYR X 134      81.040  41.450  79.770  0.00  0.00            
ATOM   2073  HB2 TYR X 134      82.160  41.560  81.050  0.00  0.00            
ATOM   2074  CG  TYR X 134      83.000  41.800  79.040  0.00  0.00            
ATOM   2075  CD1 TYR X 134      84.330  42.080  79.350  0.00  0.00            
ATOM   2076  HD1 TYR X 134      84.480  42.280  80.400  0.00  0.00            
ATOM   2077  CE1 TYR X 134      85.250  42.360  78.330  0.00  0.00            
ATOM   2078  HE1 TYR X 134      86.260  42.650  78.550  0.00  0.00            
ATOM   2079  CZ  TYR X 134      84.920  41.990  77.010  0.00  0.00            
ATOM   2080  OH  TYR X 134      85.950  42.040  76.120  0.00  0.00            
ATOM   2081  HH  TYR X 134      85.650  41.680  75.290  0.00  0.00            
ATOM   2082  CE2 TYR X 134      83.590  41.640  76.680  0.00  0.00            
ATOM   2083  HE2 TYR X 134      83.340  41.450  75.650  0.00  0.00            
ATOM   2084  CD2 TYR X 134      82.670  41.490  77.720  0.00  0.00            
ATOM   2085  HD2 TYR X 134      81.650  41.210  77.470  0.00  0.00            
ATOM   2086  C   TYR X 134      81.590  44.420  79.160  0.00  0.00            
ATOM   2087  O   TYR X 134      82.640  44.960  78.810  0.00  0.00            
ATOM   2088  N   SER X 135      80.430  44.730  78.580  0.00  0.00            
ATOM   2089  H   SER X 135      79.620  44.230  78.950  0.00  0.00            
ATOM   2090  CA  SER X 135      80.360  45.460  77.340  0.00  0.00            
ATOM   2091  HA  SER X 135      81.040  46.320  77.310  0.00  0.00            
ATOM   2092  CB  SER X 135      80.620  44.420  76.240  0.00  0.00            
ATOM   2093  HB1 SER X 135      79.930  43.590  76.270  0.00  0.00            
ATOM   2094  HB2 SER X 135      81.620  44.080  76.490  0.00  0.00            
ATOM   2095  OG  SER X 135      80.700  44.870  74.900  0.00  0.00            
ATOM   2096  HG  SER X 135      81.600  44.670  74.600  0.00  0.00            
ATOM   2097  C   SER X 135      78.980  46.050  77.090  0.00  0.00            
ATOM   2098  O   SER X 135      78.020  45.330  76.850  0.00  0.00            
ATOM   2099  N   ARG X 136      78.880  47.390  77.060  0.00  0.00            
ATOM   2100  H   ARG X 136      79.610  47.790  77.620  0.00  0.00            
ATOM   2101  CA  ARG X 136      77.870  48.190  76.410  0.00  0.00            
ATOM   2102  HA  ARG X 136      77.020  47.540  76.240  0.00  0.00            
ATOM   2103  CB  ARG X 136      77.490  49.250  77.440  0.00  0.00            
ATOM   2104  HB1 ARG X 136      78.380  49.780  77.760  0.00  0.00            
ATOM   2105  HB2 ARG X 136      77.040  48.740  78.290  0.00  0.00            
ATOM   2106  CG  ARG X 136      76.480  50.240  76.860  0.00  0.00            
ATOM   2107  HG1 ARG X 136      75.880  50.620  77.690  0.00  0.00            
ATOM   2108  HG2 ARG X 136      75.850  49.740  76.130  0.00  0.00            
ATOM   2109  CD  ARG X 136      77.160  51.420  76.170  0.00  0.00            
ATOM   2110  HD1 ARG X 136      77.310  51.070  75.150  0.00  0.00            
ATOM   2111  HD2 ARG X 136      78.160  51.510  76.580  0.00  0.00            
ATOM   2112  NE  ARG X 136      76.350  52.630  76.070  0.00  0.00            
ATOM   2113  HE  ARG X 136      76.550  53.360  76.740  0.00  0.00            
ATOM   2114  CZ  ARG X 136      75.560  53.000  75.050  0.00  0.00            
ATOM   2115  NH1 ARG X 136      75.460  52.320  73.890  0.00  0.00            
ATOM   2116 HH11 ARG X 136      76.020  51.500  73.790  0.00  0.00            
ATOM   2117 HH12 ARG X 136      74.800  52.550  73.150  0.00  0.00            
ATOM   2118  NH2 ARG X 136      74.850  54.130  75.150  0.00  0.00            
ATOM   2119 HH21 ARG X 136      75.040  54.750  75.930  0.00  0.00            
ATOM   2120 HH22 ARG X 136      74.350  54.470  74.340  0.00  0.00            
ATOM   2121  C   ARG X 136      78.460  48.740  75.110  0.00  0.00            
ATOM   2122  O   ARG X 136      79.430  49.490  75.170  0.00  0.00            
ATOM   2123  N   VAL X 137      77.910  48.220  74.010  0.00  0.00            
ATOM   2124  H   VAL X 137      77.180  47.540  74.080  0.00  0.00            
ATOM   2125  CA  VAL X 137      78.420  48.490  72.680  0.00  0.00            
ATOM   2126  HA  VAL X 137      79.500  48.380  72.800  0.00  0.00            
ATOM   2127  CB  VAL X 137      77.980  47.440  71.650  0.00  0.00            
ATOM   2128  HB  VAL X 137      78.600  47.560  70.760  0.00  0.00            
ATOM   2129  CG1 VAL X 137      78.200  46.050  72.220  0.00  0.00            
ATOM   2130 HG11 VAL X 137      77.410  45.740  72.910  0.00  0.00            
ATOM   2131 HG12 VAL X 137      78.120  45.340  71.380  0.00  0.00            
ATOM   2132 HG13 VAL X 137      79.190  46.050  72.670  0.00  0.00            
ATOM   2133  CG2 VAL X 137      76.520  47.550  71.230  0.00  0.00            
ATOM   2134 HG21 VAL X 137      76.560  48.460  70.640  0.00  0.00            
ATOM   2135 HG22 VAL X 137      76.160  46.640  70.750  0.00  0.00            
ATOM   2136 HG23 VAL X 137      75.930  47.700  72.130  0.00  0.00            
ATOM   2137  C   VAL X 137      78.040  49.890  72.220  0.00  0.00            
ATOM   2138  O   VAL X 137      77.010  50.410  72.650  0.00  0.00            
ATOM   2139  N   VAL X 138      78.900  50.410  71.350  0.00  0.00            
ATOM   2140  H   VAL X 138      79.740  49.870  71.190  0.00  0.00            
ATOM   2141  CA  VAL X 138      78.780  51.590  70.530  0.00  0.00            
ATOM   2142  HA  VAL X 138      77.810  51.990  70.820  0.00  0.00            
ATOM   2143  CB  VAL X 138      79.800  52.650  70.970  0.00  0.00            
ATOM   2144  HB  VAL X 138      80.820  52.370  70.670  0.00  0.00            
ATOM   2145  CG1 VAL X 138      79.480  53.950  70.260  0.00  0.00            
ATOM   2146 HG11 VAL X 138      79.440  53.670  69.200  0.00  0.00            
ATOM   2147 HG12 VAL X 138      78.480  54.330  70.460  0.00  0.00            
ATOM   2148 HG13 VAL X 138      80.200  54.730  70.510  0.00  0.00            
ATOM   2149  CG2 VAL X 138      79.610  52.910  72.460  0.00  0.00            
ATOM   2150 HG21 VAL X 138      78.540  53.010  72.670  0.00  0.00            
ATOM   2151 HG22 VAL X 138      80.090  52.170  73.080  0.00  0.00            
ATOM   2152 HG23 VAL X 138      80.120  53.830  72.740  0.00  0.00            
ATOM   2153  C   VAL X 138      78.960  51.300  69.040  0.00  0.00            
ATOM   2154  O   VAL X 138      80.040  50.810  68.720  0.00  0.00            
ATOM   2155  N   PHE X 139      77.980  51.590  68.190  0.00  0.00            
ATOM   2156  H   PHE X 139      77.130  51.990  68.580  0.00  0.00            
ATOM   2157  CA  PHE X 139      78.100  51.260  66.790  0.00  0.00            
ATOM   2158  HA  PHE X 139      78.730  50.370  66.770  0.00  0.00            
ATOM   2159  CB  PHE X 139      76.720  50.900  66.260  0.00  0.00            
ATOM   2160  HB1 PHE X 139      76.750  50.760  65.180  0.00  0.00            
ATOM   2161  HB2 PHE X 139      76.140  51.830  66.270  0.00  0.00            
ATOM   2162  CG  PHE X 139      75.960  49.710  66.810  0.00  0.00            
ATOM   2163  CD1 PHE X 139      76.690  48.640  67.350  0.00  0.00            
ATOM   2164  HD1 PHE X 139      77.770  48.640  67.370  0.00  0.00            
ATOM   2165  CE1 PHE X 139      76.070  47.680  68.150  0.00  0.00            
ATOM   2166  HE1 PHE X 139      76.590  46.850  68.600  0.00  0.00            
ATOM   2167  CZ  PHE X 139      74.690  47.820  68.360  0.00  0.00            
ATOM   2168  HZ  PHE X 139      74.150  47.160  69.010  0.00  0.00            
ATOM   2169  CE2 PHE X 139      73.950  48.810  67.700  0.00  0.00            
ATOM   2170  HE2 PHE X 139      72.910  48.870  67.960  0.00  0.00            
ATOM   2171  CD2 PHE X 139      74.570  49.820  66.940  0.00  0.00            
ATOM   2172  HD2 PHE X 139      73.960  50.550  66.440  0.00  0.00            
ATOM   2173  C   PHE X 139      78.790  52.350  65.970  0.00  0.00            
ATOM   2174  O   PHE X 139      78.180  53.380  65.690  0.00  0.00            
ATOM   2175  N   ASN X 140      79.970  52.160  65.390  0.00  0.00            
ATOM   2176  H   ASN X 140      80.410  51.260  65.500  0.00  0.00            
ATOM   2177  CA  ASN X 140      80.720  53.050  64.520  0.00  0.00            
ATOM   2178  HA  ASN X 140      80.500  54.040  64.920  0.00  0.00            
ATOM   2179  CB  ASN X 140      82.200  52.720  64.690  0.00  0.00            
ATOM   2180  HB1 ASN X 140      82.590  52.980  65.670  0.00  0.00            
ATOM   2181  HB2 ASN X 140      82.600  53.350  63.890  0.00  0.00            
ATOM   2182  CG  ASN X 140      82.570  51.260  64.430  0.00  0.00            
ATOM   2183  OD1 ASN X 140      82.690  50.550  65.420  0.00  0.00            
ATOM   2184  ND2 ASN X 140      82.830  50.920  63.170  0.00  0.00            
ATOM   2185 HD21 ASN X 140      82.750  51.610  62.430  0.00  0.00            
ATOM   2186 HD22 ASN X 140      83.260  50.010  63.040  0.00  0.00            
ATOM   2187  C   ASN X 140      80.300  53.020  63.050  0.00  0.00            
ATOM   2188  O   ASN X 140      80.250  54.120  62.510  0.00  0.00            
ATOM   2189  N   GLU X 141      79.910  51.890  62.450  0.00  0.00            
ATOM   2190  H   GLU X 141      79.920  51.050  63.020  0.00  0.00            
ATOM   2191  CA  GLU X 141      79.240  51.940  61.170  0.00  0.00            
ATOM   2192  HA  GLU X 141      78.860  52.890  60.820  0.00  0.00            
ATOM   2193  CB  GLU X 141      80.170  51.400  60.080  0.00  0.00            
ATOM   2194  HB1 GLU X 141      80.310  50.320  60.130  0.00  0.00            
ATOM   2195  HB2 GLU X 141      81.200  51.750  60.200  0.00  0.00            
ATOM   2196  CG  GLU X 141      79.710  51.770  58.670  0.00  0.00            
ATOM   2197  HG1 GLU X 141      79.470  52.830  58.680  0.00  0.00            
ATOM   2198  HG2 GLU X 141      78.750  51.310  58.440  0.00  0.00            
ATOM   2199  CD  GLU X 141      80.740  51.450  57.600  0.00  0.00            
ATOM   2200  OE1 GLU X 141      81.620  52.210  57.150  0.00  0.00            
ATOM   2201  OE2 GLU X 141      80.610  50.340  57.020  0.00  0.00            
ATOM   2202  C   GLU X 141      78.070  50.970  61.210  0.00  0.00            
ATOM   2203  O   GLU X 141      78.140  49.860  61.740  0.00  0.00            
ATOM   2204  N   ILE X 142      76.940  51.400  60.650  0.00  0.00            
ATOM   2205  H   ILE X 142      76.940  52.220  60.050  0.00  0.00            
ATOM   2206  CA  ILE X 142      75.770  50.530  60.650  0.00  0.00            
ATOM   2207  HA  ILE X 142      75.780  49.920  61.540  0.00  0.00            
ATOM   2208  CB  ILE X 142      74.460  51.330  60.690  0.00  0.00            
ATOM   2209  HB  ILE X 142      74.190  51.680  59.690  0.00  0.00            
ATOM   2210  CG2 ILE X 142      73.210  50.570  61.080  0.00  0.00            
ATOM   2211 HG21 ILE X 142      73.060  49.840  60.290  0.00  0.00            
ATOM   2212 HG22 ILE X 142      73.260  50.130  62.090  0.00  0.00            
ATOM   2213 HG23 ILE X 142      72.340  51.210  61.010  0.00  0.00            
ATOM   2214  CG1 ILE X 142      74.550  52.540  61.620  0.00  0.00            
ATOM   2215 HG11 ILE X 142      73.580  53.030  61.560  0.00  0.00            
ATOM   2216 HG12 ILE X 142      75.130  53.380  61.260  0.00  0.00            
ATOM   2217  CD  ILE X 142      74.880  52.170  63.060  0.00  0.00            
ATOM   2218  HD1 ILE X 142      74.750  53.120  63.580  0.00  0.00            
ATOM   2219  HD2 ILE X 142      74.300  51.380  63.550  0.00  0.00            
ATOM   2220  HD3 ILE X 142      75.940  51.890  63.130  0.00  0.00            
ATOM   2221  C   ILE X 142      75.840  49.580  59.470  0.00  0.00            
ATOM   2222  O   ILE X 142      74.920  49.490  58.650  0.00  0.00            
ATOM   2223  N   THR X 143      76.890  48.760  59.420  0.00  0.00            
ATOM   2224  H   THR X 143      77.660  48.970  60.040  0.00  0.00            
ATOM   2225  CA  THR X 143      77.170  47.670  58.510  0.00  0.00            
ATOM   2226  HA  THR X 143      76.230  47.390  58.030  0.00  0.00            
ATOM   2227  CB  THR X 143      78.230  48.070  57.490  0.00  0.00            
ATOM   2228  HB  THR X 143      78.540  47.250  56.830  0.00  0.00            
ATOM   2229  CG2 THR X 143      77.690  49.130  56.530  0.00  0.00            
ATOM   2230 HG21 THR X 143      76.950  48.670  55.880  0.00  0.00            
ATOM   2231 HG22 THR X 143      77.190  50.010  56.950  0.00  0.00            
ATOM   2232 HG23 THR X 143      78.510  49.490  55.910  0.00  0.00            
ATOM   2233  OG1 THR X 143      79.390  48.450  58.200  0.00  0.00            
ATOM   2234  HG1 THR X 143      79.900  49.090  57.710  0.00  0.00            
ATOM   2235  C   THR X 143      77.540  46.400  59.270  0.00  0.00            
ATOM   2236  O   THR X 143      77.730  46.430  60.490  0.00  0.00            
ATOM   2237  N   LYS X 144      77.550  45.260  58.580  0.00  0.00            
ATOM   2238  H   LYS X 144      77.370  45.330  57.590  0.00  0.00            
ATOM   2239  CA  LYS X 144      77.300  43.970  59.200  0.00  0.00            
ATOM   2240  HA  LYS X 144      76.510  44.180  59.930  0.00  0.00            
ATOM   2241  CB  LYS X 144      76.830  42.880  58.260  0.00  0.00            
ATOM   2242  HB1 LYS X 144      76.900  41.940  58.820  0.00  0.00            
ATOM   2243  HB2 LYS X 144      77.480  42.830  57.380  0.00  0.00            
ATOM   2244  CG  LYS X 144      75.360  43.080  57.880  0.00  0.00            
ATOM   2245  HG1 LYS X 144      75.070  44.110  58.050  0.00  0.00            
ATOM   2246  HG2 LYS X 144      74.860  42.570  58.690  0.00  0.00            
ATOM   2247  CD  LYS X 144      75.010  42.690  56.440  0.00  0.00            
ATOM   2248  HD1 LYS X 144      75.080  41.610  56.360  0.00  0.00            
ATOM   2249  HD2 LYS X 144      75.670  43.100  55.680  0.00  0.00            
ATOM   2250  CE  LYS X 144      73.640  43.170  55.990  0.00  0.00            
ATOM   2251  HE1 LYS X 144      73.690  42.890  54.940  0.00  0.00            
ATOM   2252  HE2 LYS X 144      73.520  44.260  56.040  0.00  0.00            
ATOM   2253  NZ  LYS X 144      72.460  42.510  56.550  0.00  0.00            
ATOM   2254  HZ1 LYS X 144      71.610  43.030  56.350  0.00  0.00            
ATOM   2255  HZ2 LYS X 144      72.430  41.590  56.160  0.00  0.00            
ATOM   2256  HZ3 LYS X 144      72.650  42.390  57.530  0.00  0.00            
ATOM   2257  C   LYS X 144      78.460  43.570  60.100  0.00  0.00            
ATOM   2258  O   LYS X 144      78.370  43.450  61.320  0.00  0.00            
ATOM   2259  N   ASN X 145      79.640  43.430  59.490  0.00  0.00            
ATOM   2260  H   ASN X 145      79.780  43.520  58.500  0.00  0.00            
ATOM   2261  CA  ASN X 145      80.800  43.120  60.310  0.00  0.00            
ATOM   2262  HA  ASN X 145      80.520  42.280  60.940  0.00  0.00            
ATOM   2263  CB  ASN X 145      81.880  42.610  59.360  0.00  0.00            
ATOM   2264  HB1 ASN X 145      82.250  43.500  58.840  0.00  0.00            
ATOM   2265  HB2 ASN X 145      81.560  41.890  58.610  0.00  0.00            
ATOM   2266  CG  ASN X 145      83.010  41.920  60.110  0.00  0.00            
ATOM   2267  OD1 ASN X 145      82.760  41.190  61.070  0.00  0.00            
ATOM   2268  ND2 ASN X 145      84.270  42.020  59.660  0.00  0.00            
ATOM   2269 HD21 ASN X 145      84.410  42.530  58.810  0.00  0.00            
ATOM   2270 HD22 ASN X 145      85.090  41.540  60.010  0.00  0.00            
ATOM   2271  C   ASN X 145      81.240  44.250  61.230  0.00  0.00            
ATOM   2272  O   ASN X 145      81.880  44.020  62.250  0.00  0.00            
ATOM   2273  N   ALA X 146      80.770  45.480  61.060  0.00  0.00            
ATOM   2274  H   ALA X 146      80.090  45.600  60.320  0.00  0.00            
ATOM   2275  CA  ALA X 146      81.080  46.570  61.970  0.00  0.00            
ATOM   2276  HA  ALA X 146      82.120  46.500  62.270  0.00  0.00            
ATOM   2277  CB  ALA X 146      80.930  47.890  61.230  0.00  0.00            
ATOM   2278  HB1 ALA X 146      79.880  48.090  61.020  0.00  0.00            
ATOM   2279  HB2 ALA X 146      81.320  48.730  61.800  0.00  0.00            
ATOM   2280  HB3 ALA X 146      81.500  47.840  60.300  0.00  0.00            
ATOM   2281  C   ALA X 146      80.300  46.570  63.280  0.00  0.00            
ATOM   2282  O   ALA X 146      80.950  46.780  64.300  0.00  0.00            
ATOM   2283  N   ILE X 147      79.010  46.230  63.330  0.00  0.00            
ATOM   2284  H   ILE X 147      78.620  46.140  62.400  0.00  0.00            
ATOM   2285  CA  ILE X 147      78.190  45.790  64.440  0.00  0.00            
ATOM   2286  HA  ILE X 147      78.360  46.470  65.270  0.00  0.00            
ATOM   2287  CB  ILE X 147      76.720  45.740  64.030  0.00  0.00            
ATOM   2288  HB  ILE X 147      76.660  45.130  63.140  0.00  0.00            
ATOM   2289  CG2 ILE X 147      75.800  45.220  65.130  0.00  0.00            
ATOM   2290 HG21 ILE X 147      75.830  45.980  65.900  0.00  0.00            
ATOM   2291 HG22 ILE X 147      74.750  45.130  64.840  0.00  0.00            
ATOM   2292 HG23 ILE X 147      76.130  44.270  65.550  0.00  0.00            
ATOM   2293  CG1 ILE X 147      76.240  47.130  63.580  0.00  0.00            
ATOM   2294 HG11 ILE X 147      76.800  47.370  62.680  0.00  0.00            
ATOM   2295 HG12 ILE X 147      76.570  47.910  64.250  0.00  0.00            
ATOM   2296  CD  ILE X 147      74.770  47.350  63.230  0.00  0.00            
ATOM   2297  HD1 ILE X 147      74.210  47.500  64.150  0.00  0.00            
ATOM   2298  HD2 ILE X 147      74.610  48.200  62.580  0.00  0.00            
ATOM   2299  HD3 ILE X 147      74.360  46.450  62.750  0.00  0.00            
ATOM   2300  C   ILE X 147      78.740  44.470  65.000  0.00  0.00            
ATOM   2301  O   ILE X 147      78.730  44.420  66.230  0.00  0.00            
ATOM   2302  N   ARG X 148      79.190  43.500  64.210  0.00  0.00            
ATOM   2303  H   ARG X 148      79.130  43.670  63.220  0.00  0.00            
ATOM   2304  CA  ARG X 148      79.610  42.230  64.750  0.00  0.00            
ATOM   2305  HA  ARG X 148      78.740  41.920  65.340  0.00  0.00            
ATOM   2306  CB  ARG X 148      79.940  41.250  63.620  0.00  0.00            
ATOM   2307  HB1 ARG X 148      80.930  41.520  63.280  0.00  0.00            
ATOM   2308  HB2 ARG X 148      79.240  41.320  62.790  0.00  0.00            
ATOM   2309  CG  ARG X 148      79.870  39.820  64.170  0.00  0.00            
ATOM   2310  HG1 ARG X 148      78.900  39.820  64.670  0.00  0.00            
ATOM   2311  HG2 ARG X 148      80.700  39.670  64.860  0.00  0.00            
ATOM   2312  CD  ARG X 148      79.890  38.730  63.120  0.00  0.00            
ATOM   2313  HD1 ARG X 148      79.020  38.880  62.490  0.00  0.00            
ATOM   2314  HD2 ARG X 148      79.800  37.740  63.570  0.00  0.00            
ATOM   2315  NE  ARG X 148      80.940  38.680  62.100  0.00  0.00            
ATOM   2316  HE  ARG X 148      81.870  38.450  62.430  0.00  0.00            
ATOM   2317  CZ  ARG X 148      80.870  38.800  60.770  0.00  0.00            
ATOM   2318  NH1 ARG X 148      79.800  39.280  60.120  0.00  0.00            
ATOM   2319 HH11 ARG X 148      79.000  39.560  60.670  0.00  0.00            
ATOM   2320 HH12 ARG X 148      79.910  39.340  59.120  0.00  0.00            
ATOM   2321  NH2 ARG X 148      81.880  38.480  59.960  0.00  0.00            
ATOM   2322 HH21 ARG X 148      82.830  38.500  60.300  0.00  0.00            
ATOM   2323 HH22 ARG X 148      81.770  38.640  58.970  0.00  0.00            
ATOM   2324  C   ARG X 148      80.790  42.440  65.680  0.00  0.00            
ATOM   2325  O   ARG X 148      80.750  41.970  66.810  0.00  0.00            
ATOM   2326  N   GLN X 149      81.790  43.240  65.290  0.00  0.00            
ATOM   2327  H   GLN X 149      81.660  43.760  64.440  0.00  0.00            
ATOM   2328  CA  GLN X 149      82.950  43.430  66.140  0.00  0.00            
ATOM   2329  HA  GLN X 149      83.210  42.430  66.480  0.00  0.00            
ATOM   2330  CB  GLN X 149      84.150  43.920  65.330  0.00  0.00            
ATOM   2331  HB1 GLN X 149      85.000  44.080  66.000  0.00  0.00            
ATOM   2332  HB2 GLN X 149      83.910  44.890  64.900  0.00  0.00            
ATOM   2333  CG  GLN X 149      84.480  42.960  64.200  0.00  0.00            
ATOM   2334  HG1 GLN X 149      83.740  42.950  63.400  0.00  0.00            
ATOM   2335  HG2 GLN X 149      84.470  41.970  64.660  0.00  0.00            
ATOM   2336  CD  GLN X 149      85.840  43.170  63.550  0.00  0.00            
ATOM   2337  OE1 GLN X 149      86.510  44.210  63.620  0.00  0.00            
ATOM   2338  NE2 GLN X 149      86.370  42.130  62.930  0.00  0.00            
ATOM   2339 HE21 GLN X 149      86.020  41.210  63.150  0.00  0.00            
ATOM   2340 HE22 GLN X 149      87.340  42.170  62.660  0.00  0.00            
ATOM   2341  C   GLN X 149      82.700  44.330  67.340  0.00  0.00            
ATOM   2342  O   GLN X 149      83.360  44.270  68.380  0.00  0.00            
ATOM   2343  N   ALA X 150      81.680  45.190  67.280  0.00  0.00            
ATOM   2344  H   ALA X 150      81.230  45.290  66.390  0.00  0.00            
ATOM   2345  CA  ALA X 150      81.120  45.880  68.420  0.00  0.00            
ATOM   2346  HA  ALA X 150      81.890  46.520  68.850  0.00  0.00            
ATOM   2347  CB  ALA X 150      79.970  46.800  68.010  0.00  0.00            
ATOM   2348  HB1 ALA X 150      79.790  47.550  68.800  0.00  0.00            
ATOM   2349  HB2 ALA X 150      80.070  47.430  67.120  0.00  0.00            
ATOM   2350  HB3 ALA X 150      79.070  46.210  67.940  0.00  0.00            
ATOM   2351  C   ALA X 150      80.660  44.990  69.570  0.00  0.00            
ATOM   2352  O   ALA X 150      81.150  45.200  70.680  0.00  0.00            
ATOM   2353  N   PHE X 151      79.880  43.950  69.270  0.00  0.00            
ATOM   2354  H   PHE X 151      79.630  43.880  68.290  0.00  0.00            
ATOM   2355  CA  PHE X 151      79.560  42.940  70.250  0.00  0.00            
ATOM   2356  HA  PHE X 151      79.330  43.470  71.170  0.00  0.00            
ATOM   2357  CB  PHE X 151      78.360  42.150  69.730  0.00  0.00            
ATOM   2358  HB1 PHE X 151      78.030  41.260  70.290  0.00  0.00            
ATOM   2359  HB2 PHE X 151      78.540  41.940  68.670  0.00  0.00            
ATOM   2360  CG  PHE X 151      77.090  42.960  69.750  0.00  0.00            
ATOM   2361  CD1 PHE X 151      76.470  43.450  68.590  0.00  0.00            
ATOM   2362  HD1 PHE X 151      76.890  43.170  67.630  0.00  0.00            
ATOM   2363  CE1 PHE X 151      75.220  44.070  68.560  0.00  0.00            
ATOM   2364  HE1 PHE X 151      74.780  44.280  67.600  0.00  0.00            
ATOM   2365  CZ  PHE X 151      74.670  44.420  69.800  0.00  0.00            
ATOM   2366  HZ  PHE X 151      73.680  44.860  69.870  0.00  0.00            
ATOM   2367  CE2 PHE X 151      75.320  44.060  70.990  0.00  0.00            
ATOM   2368  HE2 PHE X 151      74.850  44.210  71.940  0.00  0.00            
ATOM   2369  CD2 PHE X 151      76.500  43.310  70.970  0.00  0.00            
ATOM   2370  HD2 PHE X 151      76.770  42.880  71.920  0.00  0.00            
ATOM   2371  C   PHE X 151      80.770  42.090  70.620  0.00  0.00            
ATOM   2372  O   PHE X 151      80.710  41.490  71.690  0.00  0.00            
ATOM   2373  N   ASN X 152      81.840  42.030  69.820  0.00  0.00            
ATOM   2374  H   ASN X 152      81.690  42.410  68.900  0.00  0.00            
ATOM   2375  CA  ASN X 152      83.070  41.330  70.130  0.00  0.00            
ATOM   2376  HA  ASN X 152      82.760  40.670  70.940  0.00  0.00            
ATOM   2377  CB  ASN X 152      83.580  40.570  68.910  0.00  0.00            
ATOM   2378  HB1 ASN X 152      84.240  41.240  68.360  0.00  0.00            
ATOM   2379  HB2 ASN X 152      82.770  40.260  68.250  0.00  0.00            
ATOM   2380  CG  ASN X 152      84.360  39.280  69.180  0.00  0.00            
ATOM   2381  OD1 ASN X 152      84.410  38.760  70.290  0.00  0.00            
ATOM   2382  ND2 ASN X 152      84.890  38.690  68.110  0.00  0.00            
ATOM   2383 HD21 ASN X 152      84.720  39.010  67.160  0.00  0.00            
ATOM   2384 HD22 ASN X 152      85.490  37.960  68.430  0.00  0.00            
ATOM   2385  C   ASN X 152      84.160  42.130  70.820  0.00  0.00            
ATOM   2386  O   ASN X 152      85.270  41.640  71.050  0.00  0.00            
ATOM   2387  N   LYS X 153      83.910  43.350  71.310  0.00  0.00            
ATOM   2388  H   LYS X 153      82.990  43.760  71.270  0.00  0.00            
ATOM   2389  CA  LYS X 153      84.760  44.180  72.150  0.00  0.00            
ATOM   2390  HA  LYS X 153      85.660  43.590  72.300  0.00  0.00            
ATOM   2391  CB  LYS X 153      84.940  45.460  71.360  0.00  0.00            
ATOM   2392  HB1 LYS X 153      85.240  46.300  72.000  0.00  0.00            
ATOM   2393  HB2 LYS X 153      84.060  45.830  70.830  0.00  0.00            
ATOM   2394  CG  LYS X 153      86.020  45.320  70.290  0.00  0.00            
ATOM   2395  HG1 LYS X 153      85.810  44.420  69.710  0.00  0.00            
ATOM   2396  HG2 LYS X 153      86.950  45.000  70.750  0.00  0.00            
ATOM   2397  CD  LYS X 153      86.250  46.510  69.360  0.00  0.00            
ATOM   2398  HD1 LYS X 153      87.010  46.230  68.620  0.00  0.00            
ATOM   2399  HD2 LYS X 153      86.630  47.370  69.890  0.00  0.00            
ATOM   2400  CE  LYS X 153      84.980  46.850  68.580  0.00  0.00            
ATOM   2401  HE1 LYS X 153      84.090  46.570  69.150  0.00  0.00            
ATOM   2402  HE2 LYS X 153      85.060  46.210  67.710  0.00  0.00            
ATOM   2403  NZ  LYS X 153      84.870  48.270  68.190  0.00  0.00            
ATOM   2404  HZ1 LYS X 153      85.640  48.880  68.420  0.00  0.00            
ATOM   2405  HZ2 LYS X 153      84.790  48.380  67.190  0.00  0.00            
ATOM   2406  HZ3 LYS X 153      84.100  48.690  68.690  0.00  0.00            
ATOM   2407  C   LYS X 153      84.140  44.490  73.510  0.00  0.00            
ATOM   2408  O   LYS X 153      82.940  44.340  73.740  0.00  0.00            
ATOM   2409  N   PRO X 154      84.920  44.930  74.500  0.00  0.00            
ATOM   2410  CD  PRO X 154      86.360  44.870  74.450  0.00  0.00            
ATOM   2411  HD1 PRO X 154      86.700  45.260  73.490  0.00  0.00            
ATOM   2412  HD2 PRO X 154      86.790  43.870  74.560  0.00  0.00            
ATOM   2413  CG  PRO X 154      86.840  45.810  75.540  0.00  0.00            
ATOM   2414  HG1 PRO X 154      86.740  46.850  75.180  0.00  0.00            
ATOM   2415  HG2 PRO X 154      87.830  45.590  75.940  0.00  0.00            
ATOM   2416  CB  PRO X 154      85.790  45.550  76.620  0.00  0.00            
ATOM   2417  HB1 PRO X 154      85.750  46.360  77.360  0.00  0.00            
ATOM   2418  HB2 PRO X 154      86.100  44.610  77.070  0.00  0.00            
ATOM   2419  CA  PRO X 154      84.510  45.460  75.790  0.00  0.00            
ATOM   2420  HA  PRO X 154      83.830  44.730  76.220  0.00  0.00            
ATOM   2421  C   PRO X 154      83.730  46.750  75.620  0.00  0.00            
ATOM   2422  O   PRO X 154      83.740  47.360  74.550  0.00  0.00            
ATOM   2423  N   GLY X 155      83.280  47.300  76.750  0.00  0.00            
ATOM   2424  H   GLY X 155      83.420  46.820  77.630  0.00  0.00            
ATOM   2425  CA  GLY X 155      82.730  48.640  76.790  0.00  0.00            
ATOM   2426  HA1 GLY X 155      82.040  48.690  75.950  0.00  0.00            
ATOM   2427  HA2 GLY X 155      83.540  49.330  76.550  0.00  0.00            
ATOM   2428  C   GLY X 155      82.020  48.950  78.100  0.00  0.00            
ATOM   2429  O   GLY X 155      81.160  48.220  78.600  0.00  0.00            
ATOM   2430  N   GLU X 156      82.390  50.070  78.720  0.00  0.00            
ATOM   2431  H   GLU X 156      82.890  50.810  78.260  0.00  0.00            
ATOM   2432  CA  GLU X 156      81.890  50.450  80.030  0.00  0.00            
ATOM   2433  HA  GLU X 156      81.170  49.730  80.420  0.00  0.00            
ATOM   2434  CB  GLU X 156      83.090  50.550  80.950  0.00  0.00            
ATOM   2435  HB1 GLU X 156      83.780  51.330  80.640  0.00  0.00            
ATOM   2436  HB2 GLU X 156      83.740  49.680  80.810  0.00  0.00            
ATOM   2437  CG  GLU X 156      82.720  50.690  82.430  0.00  0.00            
ATOM   2438  HG1 GLU X 156      82.380  51.690  82.690  0.00  0.00            
ATOM   2439  HG2 GLU X 156      83.630  50.620  83.020  0.00  0.00            
ATOM   2440  CD  GLU X 156      81.620  49.770  82.940  0.00  0.00            
ATOM   2441  OE1 GLU X 156      80.520  50.320  83.180  0.00  0.00            
ATOM   2442  OE2 GLU X 156      81.850  48.550  83.070  0.00  0.00            
ATOM   2443  C   GLU X 156      81.110  51.770  79.990  0.00  0.00            
ATOM   2444  O   GLU X 156      81.260  52.500  79.020  0.00  0.00            
ATOM   2445  N   LEU X 157      80.200  51.990  80.940  0.00  0.00            
ATOM   2446  H   LEU X 157      80.200  51.380  81.750  0.00  0.00            
ATOM   2447  CA  LEU X 157      79.340  53.160  80.830  0.00  0.00            
ATOM   2448  HA  LEU X 157      79.030  53.360  79.810  0.00  0.00            
ATOM   2449  CB  LEU X 157      78.070  52.950  81.650  0.00  0.00            
ATOM   2450  HB1 LEU X 157      77.600  53.940  81.610  0.00  0.00            
ATOM   2451  HB2 LEU X 157      78.380  52.680  82.660  0.00  0.00            
ATOM   2452  CG  LEU X 157      77.160  51.760  81.350  0.00  0.00            
ATOM   2453  HG  LEU X 157      77.480  50.860  81.890  0.00  0.00            
ATOM   2454  CD1 LEU X 157      75.800  52.110  81.930  0.00  0.00            
ATOM   2455 HD11 LEU X 157      75.890  52.480  82.950  0.00  0.00            
ATOM   2456 HD12 LEU X 157      75.320  52.820  81.240  0.00  0.00            
ATOM   2457 HD13 LEU X 157      75.140  51.260  81.850  0.00  0.00            
ATOM   2458  CD2 LEU X 157      77.030  51.470  79.860  0.00  0.00            
ATOM   2459 HD21 LEU X 157      76.530  52.250  79.280  0.00  0.00            
ATOM   2460 HD22 LEU X 157      78.020  51.260  79.460  0.00  0.00            
ATOM   2461 HD23 LEU X 157      76.310  50.660  79.770  0.00  0.00            
ATOM   2462  C   LEU X 157      80.110  54.400  81.260  0.00  0.00            
ATOM   2463  O   LEU X 157      80.750  54.390  82.310  0.00  0.00            
ATOM   2464  N   ASN X 158      79.970  55.530  80.570  0.00  0.00            
ATOM   2465  H   ASN X 158      79.290  55.530  79.820  0.00  0.00            
ATOM   2466  CA  ASN X 158      80.600  56.800  80.920  0.00  0.00            
ATOM   2467  HA  ASN X 158      81.610  56.520  81.220  0.00  0.00            
ATOM   2468  CB  ASN X 158      80.840  57.500  79.580  0.00  0.00            
ATOM   2469  HB1 ASN X 158      81.370  58.430  79.740  0.00  0.00            
ATOM   2470  HB2 ASN X 158      79.870  57.750  79.140  0.00  0.00            
ATOM   2471  CG  ASN X 158      81.690  56.680  78.630  0.00  0.00            
ATOM   2472  OD1 ASN X 158      82.910  56.570  78.760  0.00  0.00            
ATOM   2473  ND2 ASN X 158      81.100  55.970  77.670  0.00  0.00            
ATOM   2474 HD21 ASN X 158      80.090  55.960  77.620  0.00  0.00            
ATOM   2475 HD22 ASN X 158      81.700  55.500  77.000  0.00  0.00            
ATOM   2476  C   ASN X 158      79.790  57.580  81.930  0.00  0.00            
ATOM   2477  O   ASN X 158      78.850  58.310  81.620  0.00  0.00            
ATOM   2478  N   ILE X 159      80.160  57.480  83.210  0.00  0.00            
ATOM   2479  H   ILE X 159      80.980  56.880  83.250  0.00  0.00            
ATOM   2480  CA  ILE X 159      79.520  57.980  84.400  0.00  0.00            
ATOM   2481  HA  ILE X 159      78.550  57.500  84.490  0.00  0.00            
ATOM   2482  CB  ILE X 159      80.300  57.480  85.610  0.00  0.00            
ATOM   2483  HB  ILE X 159      80.760  56.490  85.560  0.00  0.00            
ATOM   2484  CG2 ILE X 159      81.570  58.310  85.800  0.00  0.00            
ATOM   2485 HG21 ILE X 159      82.080  58.340  84.830  0.00  0.00            
ATOM   2486 HG22 ILE X 159      81.300  59.340  86.010  0.00  0.00            
ATOM   2487 HG23 ILE X 159      82.240  58.020  86.600  0.00  0.00            
ATOM   2488  CG1 ILE X 159      79.400  57.510  86.840  0.00  0.00            
ATOM   2489 HG11 ILE X 159      78.440  57.100  86.510  0.00  0.00            
ATOM   2490 HG12 ILE X 159      79.240  58.570  87.020  0.00  0.00            
ATOM   2491  CD  ILE X 159      79.870  56.870  88.150  0.00  0.00            
ATOM   2492  HD1 ILE X 159      80.620  57.390  88.730  0.00  0.00            
ATOM   2493  HD2 ILE X 159      78.980  56.710  88.770  0.00  0.00            
ATOM   2494  HD3 ILE X 159      80.210  55.890  87.830  0.00  0.00            
ATOM   2495  C   ILE X 159      79.350  59.490  84.390  0.00  0.00            
ATOM   2496  O   ILE X 159      78.320  59.930  84.890  0.00  0.00            
ATOM   2497  N   ASP X 160      80.180  60.270  83.690  0.00  0.00            
ATOM   2498  H   ASP X 160      80.940  59.780  83.250  0.00  0.00            
ATOM   2499  CA  ASP X 160      80.090  61.710  83.590  0.00  0.00            
ATOM   2500  HA  ASP X 160      79.890  62.160  84.570  0.00  0.00            
ATOM   2501  CB  ASP X 160      81.370  62.440  83.200  0.00  0.00            
ATOM   2502  HB1 ASP X 160      82.270  62.090  83.710  0.00  0.00            
ATOM   2503  HB2 ASP X 160      81.350  63.450  83.640  0.00  0.00            
ATOM   2504  CG  ASP X 160      81.560  62.560  81.700  0.00  0.00            
ATOM   2505  OD1 ASP X 160      81.540  61.520  81.010  0.00  0.00            
ATOM   2506  OD2 ASP X 160      81.730  63.660  81.120  0.00  0.00            
ATOM   2507  C   ASP X 160      78.910  62.130  82.730  0.00  0.00            
ATOM   2508  O   ASP X 160      78.480  63.280  82.750  0.00  0.00            
ATOM   2509  N   ARG X 161      78.410  61.210  81.900  0.00  0.00            
ATOM   2510  H   ARG X 161      78.800  60.290  82.020  0.00  0.00            
ATOM   2511  CA  ARG X 161      77.280  61.370  81.000  0.00  0.00            
ATOM   2512  HA  ARG X 161      77.290  62.440  80.770  0.00  0.00            
ATOM   2513  CB  ARG X 161      77.360  60.630  79.670  0.00  0.00            
ATOM   2514  HB1 ARG X 161      76.520  60.850  79.030  0.00  0.00            
ATOM   2515  HB2 ARG X 161      77.390  59.560  79.940  0.00  0.00            
ATOM   2516  CG  ARG X 161      78.580  61.040  78.850  0.00  0.00            
ATOM   2517  HG1 ARG X 161      78.500  60.440  77.940  0.00  0.00            
ATOM   2518  HG2 ARG X 161      79.450  60.670  79.400  0.00  0.00            
ATOM   2519  CD  ARG X 161      78.650  62.470  78.330  0.00  0.00            
ATOM   2520  HD1 ARG X 161      77.630  62.770  78.120  0.00  0.00            
ATOM   2521  HD2 ARG X 161      79.300  62.420  77.450  0.00  0.00            
ATOM   2522  NE  ARG X 161      79.330  63.420  79.200  0.00  0.00            
ATOM   2523  HE  ARG X 161      80.110  63.030  79.710  0.00  0.00            
ATOM   2524  CZ  ARG X 161      79.140  64.750  79.170  0.00  0.00            
ATOM   2525  NH1 ARG X 161      78.470  65.370  78.190  0.00  0.00            
ATOM   2526 HH11 ARG X 161      78.490  64.970  77.260  0.00  0.00            
ATOM   2527 HH12 ARG X 161      78.400  66.370  78.330  0.00  0.00            
ATOM   2528  NH2 ARG X 161      79.620  65.520  80.160  0.00  0.00            
ATOM   2529 HH21 ARG X 161      80.310  65.190  80.810  0.00  0.00            
ATOM   2530 HH22 ARG X 161      79.630  66.510  79.960  0.00  0.00            
ATOM   2531  C   ARG X 161      75.940  61.040  81.640  0.00  0.00            
ATOM   2532  O   ARG X 161      74.860  61.470  81.230  0.00  0.00            
ATOM   2533  N   VAL X 162      76.020  60.190  82.650  0.00  0.00            
ATOM   2534  H   VAL X 162      76.910  59.820  82.980  0.00  0.00            
ATOM   2535  CA  VAL X 162      74.900  59.940  83.540  0.00  0.00            
ATOM   2536  HA  VAL X 162      74.010  59.750  82.940  0.00  0.00            
ATOM   2537  CB  VAL X 162      75.110  58.640  84.310  0.00  0.00            
ATOM   2538  HB  VAL X 162      76.000  58.800  84.900  0.00  0.00            
ATOM   2539  CG1 VAL X 162      73.980  58.240  85.260  0.00  0.00            
ATOM   2540 HG11 VAL X 162      73.960  58.990  86.060  0.00  0.00            
ATOM   2541 HG12 VAL X 162      73.060  58.150  84.700  0.00  0.00            
ATOM   2542 HG13 VAL X 162      74.400  57.350  85.730  0.00  0.00            
ATOM   2543  CG2 VAL X 162      75.210  57.440  83.370  0.00  0.00            
ATOM   2544 HG21 VAL X 162      75.970  57.630  82.610  0.00  0.00            
ATOM   2545 HG22 VAL X 162      75.410  56.580  84.000  0.00  0.00            
ATOM   2546 HG23 VAL X 162      74.240  57.340  82.880  0.00  0.00            
ATOM   2547  C   VAL X 162      74.700  61.100  84.510  0.00  0.00            
ATOM   2548  O   VAL X 162      73.580  61.520  84.780  0.00  0.00            
ATOM   2549  N   ASN X 163      75.780  61.810  84.840  0.00  0.00            
ATOM   2550  H   ASN X 163      76.700  61.450  84.580  0.00  0.00            
ATOM   2551  CA  ASN X 163      75.730  63.020  85.630  0.00  0.00            
ATOM   2552  HA  ASN X 163      74.980  62.940  86.410  0.00  0.00            
ATOM   2553  CB  ASN X 163      77.110  63.290  86.230  0.00  0.00            
ATOM   2554  HB1 ASN X 163      76.970  64.320  86.580  0.00  0.00            
ATOM   2555  HB2 ASN X 163      77.880  63.410  85.470  0.00  0.00            
ATOM   2556  CG  ASN X 163      77.560  62.440  87.400  0.00  0.00            
ATOM   2557  OD1 ASN X 163      76.670  62.020  88.130  0.00  0.00            
ATOM   2558  ND2 ASN X 163      78.860  62.320  87.690  0.00  0.00            
ATOM   2559 HD21 ASN X 163      79.540  62.930  87.260  0.00  0.00            
ATOM   2560 HD22 ASN X 163      79.150  61.710  88.450  0.00  0.00            
ATOM   2561  C   ASN X 163      75.290  64.190  84.770  0.00  0.00            
ATOM   2562  O   ASN X 163      74.260  64.710  85.180  0.00  0.00            
ATOM   2563  N   ALA X 164      75.880  64.490  83.610  0.00  0.00            
ATOM   2564  H   ALA X 164      76.670  63.940  83.310  0.00  0.00            
ATOM   2565  CA  ALA X 164      75.290  65.390  82.640  0.00  0.00            
ATOM   2566  HA  ALA X 164      75.340  66.400  83.060  0.00  0.00            
ATOM   2567  CB  ALA X 164      76.160  65.270  81.390  0.00  0.00            
ATOM   2568  HB1 ALA X 164      77.190  65.340  81.740  0.00  0.00            
ATOM   2569  HB2 ALA X 164      76.170  64.270  80.960  0.00  0.00            
ATOM   2570  HB3 ALA X 164      75.980  66.020  80.620  0.00  0.00            
ATOM   2571  C   ALA X 164      73.810  65.150  82.360  0.00  0.00            
ATOM   2572  O   ALA X 164      73.170  66.170  82.100  0.00  0.00            
ATOM   2573  N   GLN X 165      73.250  63.950  82.540  0.00  0.00            
ATOM   2574  H   GLN X 165      73.890  63.170  82.660  0.00  0.00            
ATOM   2575  CA  GLN X 165      71.870  63.680  82.180  0.00  0.00            
ATOM   2576  HA  GLN X 165      71.510  64.260  81.330  0.00  0.00            
ATOM   2577  CB  GLN X 165      71.820  62.240  81.700  0.00  0.00            
ATOM   2578  HB1 GLN X 165      72.240  61.450  82.350  0.00  0.00            
ATOM   2579  HB2 GLN X 165      72.460  62.320  80.830  0.00  0.00            
ATOM   2580  CG  GLN X 165      70.460  61.740  81.230  0.00  0.00            
ATOM   2581  HG1 GLN X 165      70.640  60.810  80.690  0.00  0.00            
ATOM   2582  HG2 GLN X 165      70.030  62.490  80.570  0.00  0.00            
ATOM   2583  CD  GLN X 165      69.380  61.330  82.220  0.00  0.00            
ATOM   2584  OE1 GLN X 165      69.620  61.190  83.410  0.00  0.00            
ATOM   2585  NE2 GLN X 165      68.150  61.170  81.720  0.00  0.00            
ATOM   2586 HE21 GLN X 165      67.900  61.520  80.810  0.00  0.00            
ATOM   2587 HE22 GLN X 165      67.400  60.790  82.290  0.00  0.00            
ATOM   2588  C   GLN X 165      71.000  63.990  83.390  0.00  0.00            
ATOM   2589  O   GLN X 165      69.980  64.660  83.270  0.00  0.00            
ATOM   2590  N   GLN X 166      71.430  63.550  84.580  0.00  0.00            
ATOM   2591  H   GLN X 166      72.190  62.890  84.520  0.00  0.00            
ATOM   2592  CA  GLN X 166      70.790  63.950  85.820  0.00  0.00            
ATOM   2593  HA  GLN X 166      69.790  63.500  85.800  0.00  0.00            
ATOM   2594  CB  GLN X 166      71.490  63.330  87.030  0.00  0.00            
ATOM   2595  HB1 GLN X 166      72.550  63.550  87.070  0.00  0.00            
ATOM   2596  HB2 GLN X 166      71.480  62.250  86.850  0.00  0.00            
ATOM   2597  CG  GLN X 166      70.770  63.690  88.330  0.00  0.00            
ATOM   2598  HG1 GLN X 166      69.720  63.760  88.070  0.00  0.00            
ATOM   2599  HG2 GLN X 166      71.100  64.670  88.710  0.00  0.00            
ATOM   2600  CD  GLN X 166      70.920  62.580  89.350  0.00  0.00            
ATOM   2601  OE1 GLN X 166      71.890  61.840  89.400  0.00  0.00            
ATOM   2602  NE2 GLN X 166      69.920  62.410  90.220  0.00  0.00            
ATOM   2603 HE21 GLN X 166      69.080  62.960  90.250  0.00  0.00            
ATOM   2604 HE22 GLN X 166      70.110  61.730  90.940  0.00  0.00            
ATOM   2605  C   GLN X 166      70.670  65.450  86.000  0.00  0.00            
ATOM   2606  O   GLN X 166      69.580  65.980  86.200  0.00  0.00            
ATOM   2607  N   ALA X 167      71.690  66.290  85.760  0.00  0.00            
ATOM   2608  H   ALA X 167      72.570  65.810  85.660  0.00  0.00            
ATOM   2609  CA  ALA X 167      71.590  67.730  85.730  0.00  0.00            
ATOM   2610  HA  ALA X 167      71.250  68.050  86.710  0.00  0.00            
ATOM   2611  CB  ALA X 167      73.000  68.250  85.430  0.00  0.00            
ATOM   2612  HB1 ALA X 167      73.380  67.950  84.450  0.00  0.00            
ATOM   2613  HB2 ALA X 167      72.990  69.340  85.350  0.00  0.00            
ATOM   2614  HB3 ALA X 167      73.630  67.770  86.180  0.00  0.00            
ATOM   2615  C   ALA X 167      70.590  68.320  84.750  0.00  0.00            
ATOM   2616  O   ALA X 167      69.980  69.350  85.030  0.00  0.00            
ATOM   2617  N   ARG X 168      70.330  67.670  83.610  0.00  0.00            
ATOM   2618  H   ARG X 168      70.740  66.750  83.650  0.00  0.00            
ATOM   2619  CA  ARG X 168      69.460  68.030  82.510  0.00  0.00            
ATOM   2620  HA  ARG X 168      69.550  69.120  82.350  0.00  0.00            
ATOM   2621  CB  ARG X 168      69.970  67.250  81.310  0.00  0.00            
ATOM   2622  HB1 ARG X 168      69.650  66.210  81.320  0.00  0.00            
ATOM   2623  HB2 ARG X 168      71.040  67.270  81.120  0.00  0.00            
ATOM   2624  CG  ARG X 168      69.270  67.630  80.020  0.00  0.00            
ATOM   2625  HG1 ARG X 168      68.180  67.630  80.070  0.00  0.00            
ATOM   2626  HG2 ARG X 168      69.490  66.890  79.260  0.00  0.00            
ATOM   2627  CD  ARG X 168      69.780  68.870  79.270  0.00  0.00            
ATOM   2628  HD1 ARG X 168      69.660  69.720  79.940  0.00  0.00            
ATOM   2629  HD2 ARG X 168      69.190  69.020  78.370  0.00  0.00            
ATOM   2630  NE  ARG X 168      71.170  68.790  78.800  0.00  0.00            
ATOM   2631  HE  ARG X 168      71.850  68.240  79.300  0.00  0.00            
ATOM   2632  CZ  ARG X 168      71.750  69.800  78.140  0.00  0.00            
ATOM   2633  NH1 ARG X 168      71.060  70.790  77.560  0.00  0.00            
ATOM   2634 HH11 ARG X 168      70.130  71.000  77.880  0.00  0.00            
ATOM   2635 HH12 ARG X 168      71.670  71.590  77.440  0.00  0.00            
ATOM   2636  NH2 ARG X 168      73.070  69.850  77.890  0.00  0.00            
ATOM   2637 HH21 ARG X 168      73.590  69.090  78.300  0.00  0.00            
ATOM   2638 HH22 ARG X 168      73.410  70.520  77.220  0.00  0.00            
ATOM   2639  C   ARG X 168      68.010  67.700  82.800  0.00  0.00            
ATOM   2640  O   ARG X 168      67.130  68.530  82.560  0.00  0.00            
ATOM   2641  N   ARG X 169      67.800  66.540  83.410  0.00  0.00            
ATOM   2642  H   ARG X 169      68.610  65.930  83.500  0.00  0.00            
ATOM   2643  CA  ARG X 169      66.540  66.100  83.980  0.00  0.00            
ATOM   2644  HA  ARG X 169      65.800  66.360  83.230  0.00  0.00            
ATOM   2645  CB  ARG X 169      66.580  64.610  84.320  0.00  0.00            
ATOM   2646  HB1 ARG X 169      65.790  64.310  85.010  0.00  0.00            
ATOM   2647  HB2 ARG X 169      67.440  64.440  84.970  0.00  0.00            
ATOM   2648  CG  ARG X 169      66.550  63.710  83.080  0.00  0.00            
ATOM   2649  HG1 ARG X 169      66.870  62.700  83.340  0.00  0.00            
ATOM   2650  HG2 ARG X 169      67.190  64.090  82.290  0.00  0.00            
ATOM   2651  CD  ARG X 169      65.110  63.720  82.570  0.00  0.00            
ATOM   2652  HD1 ARG X 169      64.760  64.730  82.370  0.00  0.00            
ATOM   2653  HD2 ARG X 169      64.460  63.400  83.380  0.00  0.00            
ATOM   2654  NE  ARG X 169      65.100  62.860  81.380  0.00  0.00            
ATOM   2655  HE  ARG X 169      65.970  62.740  80.870  0.00  0.00            
ATOM   2656  CZ  ARG X 169      64.060  62.060  81.120  0.00  0.00            
ATOM   2657  NH1 ARG X 169      62.830  62.250  81.600  0.00  0.00            
ATOM   2658 HH11 ARG X 169      62.590  63.120  82.070  0.00  0.00            
ATOM   2659 HH12 ARG X 169      62.140  61.520  81.530  0.00  0.00            
ATOM   2660  NH2 ARG X 169      64.270  60.990  80.340  0.00  0.00            
ATOM   2661 HH21 ARG X 169      65.030  60.780  79.710  0.00  0.00            
ATOM   2662 HH22 ARG X 169      63.510  60.320  80.280  0.00  0.00            
ATOM   2663  C   ARG X 169      66.200  66.940  85.200  0.00  0.00            
ATOM   2664  O   ARG X 169      65.050  67.110  85.570  0.00  0.00            
ATOM   2665  N   PHE X 170      67.160  67.580  85.890  0.00  0.00            
ATOM   2666  H   PHE X 170      68.120  67.440  85.630  0.00  0.00            
ATOM   2667  CA  PHE X 170      66.850  68.410  87.030  0.00  0.00            
ATOM   2668  HA  PHE X 170      66.070  67.980  87.660  0.00  0.00            
ATOM   2669  CB  PHE X 170      68.090  68.500  87.920  0.00  0.00            
ATOM   2670  HB1 PHE X 170      68.870  68.740  87.190  0.00  0.00            
ATOM   2671  HB2 PHE X 170      68.310  67.510  88.320  0.00  0.00            
ATOM   2672  CG  PHE X 170      68.090  69.600  88.960  0.00  0.00            
ATOM   2673  CD1 PHE X 170      67.470  69.350  90.190  0.00  0.00            
ATOM   2674  HD1 PHE X 170      67.100  68.360  90.400  0.00  0.00            
ATOM   2675  CE1 PHE X 170      67.360  70.370  91.160  0.00  0.00            
ATOM   2676  HE1 PHE X 170      66.930  70.310  92.140  0.00  0.00            
ATOM   2677  CZ  PHE X 170      68.010  71.590  90.970  0.00  0.00            
ATOM   2678  HZ  PHE X 170      68.040  72.370  91.720  0.00  0.00            
ATOM   2679  CE2 PHE X 170      68.780  71.780  89.810  0.00  0.00            
ATOM   2680  HE2 PHE X 170      69.370  72.670  89.620  0.00  0.00            
ATOM   2681  CD2 PHE X 170      68.740  70.820  88.800  0.00  0.00            
ATOM   2682  HD2 PHE X 170      69.310  71.000  87.900  0.00  0.00            
ATOM   2683  C   PHE X 170      66.360  69.720  86.430  0.00  0.00            
ATOM   2684  O   PHE X 170      65.360  70.240  86.920  0.00  0.00            
ATOM   2685  N   MET X 171      67.020  70.270  85.410  0.00  0.00            
ATOM   2686  H   MET X 171      67.850  69.800  85.100  0.00  0.00            
ATOM   2687  CA  MET X 171      66.670  71.520  84.750  0.00  0.00            
ATOM   2688  HA  MET X 171      66.500  72.260  85.520  0.00  0.00            
ATOM   2689  CB  MET X 171      67.870  72.060  83.970  0.00  0.00            
ATOM   2690  HB1 MET X 171      67.540  72.960  83.450  0.00  0.00            
ATOM   2691  HB2 MET X 171      68.290  71.420  83.200  0.00  0.00            
ATOM   2692  CG  MET X 171      68.970  72.620  84.870  0.00  0.00            
ATOM   2693  HG1 MET X 171      69.790  72.840  84.190  0.00  0.00            
ATOM   2694  HG2 MET X 171      69.270  71.800  85.530  0.00  0.00            
ATOM   2695  SD  MET X 171      68.420  73.950  85.960  0.00  0.00            
ATOM   2696  CE  MET X 171      70.020  74.630  86.460  0.00  0.00            
ATOM   2697  HE1 MET X 171      70.730  74.790  85.640  0.00  0.00            
ATOM   2698  HE2 MET X 171      69.870  75.650  86.790  0.00  0.00            
ATOM   2699  HE3 MET X 171      70.520  73.930  87.140  0.00  0.00            
ATOM   2700  C   MET X 171      65.340  71.480  84.010  0.00  0.00            
ATOM   2701  O   MET X 171      64.640  72.470  83.800  0.00  0.00            
ATOM   2702  N   ASP X 172      65.010  70.290  83.510  0.00  0.00            
ATOM   2703  H   ASP X 172      65.640  69.500  83.550  0.00  0.00            
ATOM   2704  CA  ASP X 172      63.800  70.000  82.780  0.00  0.00            
ATOM   2705  HA  ASP X 172      63.540  70.910  82.240  0.00  0.00            
ATOM   2706  CB  ASP X 172      64.200  68.830  81.860  0.00  0.00            
ATOM   2707  HB1 ASP X 172      64.440  67.910  82.380  0.00  0.00            
ATOM   2708  HB2 ASP X 172      65.020  69.210  81.250  0.00  0.00            
ATOM   2709  CG  ASP X 172      63.110  68.600  80.830  0.00  0.00            
ATOM   2710  OD1 ASP X 172      63.060  69.310  79.810  0.00  0.00            
ATOM   2711  OD2 ASP X 172      62.240  67.720  81.020  0.00  0.00            
ATOM   2712  C   ASP X 172      62.590  69.610  83.620  0.00  0.00            
ATOM   2713  O   ASP X 172      61.530  70.230  83.500  0.00  0.00            
ATOM   2714  N   ARG X 173      62.700  68.760  84.650  0.00  0.00            
ATOM   2715  H   ARG X 173      63.610  68.400  84.880  0.00  0.00            
ATOM   2716  CA  ARG X 173      61.630  68.460  85.580  0.00  0.00            
ATOM   2717  HA  ARG X 173      60.710  68.870  85.170  0.00  0.00            
ATOM   2718  CB  ARG X 173      61.360  66.960  85.650  0.00  0.00            
ATOM   2719  HB1 ARG X 173      60.780  66.710  86.540  0.00  0.00            
ATOM   2720  HB2 ARG X 173      62.280  66.400  85.840  0.00  0.00            
ATOM   2721  CG  ARG X 173      60.590  66.450  84.440  0.00  0.00            
ATOM   2722  HG1 ARG X 173      61.170  66.640  83.540  0.00  0.00            
ATOM   2723  HG2 ARG X 173      59.720  67.070  84.230  0.00  0.00            
ATOM   2724  CD  ARG X 173      60.280  64.960  84.580  0.00  0.00            
ATOM   2725  HD1 ARG X 173      59.800  64.830  85.550  0.00  0.00            
ATOM   2726  HD2 ARG X 173      61.240  64.440  84.590  0.00  0.00            
ATOM   2727  NE  ARG X 173      59.410  64.470  83.520  0.00  0.00            
ATOM   2728  HE  ARG X 173      59.070  65.080  82.790  0.00  0.00            
ATOM   2729  CZ  ARG X 173      58.990  63.190  83.540  0.00  0.00            
ATOM   2730  NH1 ARG X 173      59.600  62.250  84.270  0.00  0.00            
ATOM   2731 HH11 ARG X 173      60.500  62.350  84.720  0.00  0.00            
ATOM   2732 HH12 ARG X 173      59.180  61.330  84.310  0.00  0.00            
ATOM   2733  NH2 ARG X 173      58.070  62.790  82.650  0.00  0.00            
ATOM   2734 HH21 ARG X 173      57.580  63.430  82.040  0.00  0.00            
ATOM   2735 HH22 ARG X 173      57.840  61.820  82.480  0.00  0.00            
ATOM   2736  C   ARG X 173      61.650  69.240  86.890  0.00  0.00            
ATOM   2737  O   ARG X 173      60.870  70.160  87.120  0.00  0.00            
ATOM   2738  N   VAL X 174      62.650  68.980  87.740  0.00  0.00            
ATOM   2739  H   VAL X 174      63.440  68.410  87.450  0.00  0.00            
ATOM   2740  CA  VAL X 174      62.740  69.320  89.140  0.00  0.00            
ATOM   2741  HA  VAL X 174      61.830  68.830  89.500  0.00  0.00            
ATOM   2742  CB  VAL X 174      64.000  68.710  89.750  0.00  0.00            
ATOM   2743  HB  VAL X 174      64.790  69.250  89.230  0.00  0.00            
ATOM   2744  CG1 VAL X 174      64.070  69.040  91.240  0.00  0.00            
ATOM   2745 HG11 VAL X 174      64.930  68.500  91.660  0.00  0.00            
ATOM   2746 HG12 VAL X 174      64.200  70.110  91.380  0.00  0.00            
ATOM   2747 HG13 VAL X 174      63.200  68.720  91.820  0.00  0.00            
ATOM   2748  CG2 VAL X 174      64.240  67.210  89.620  0.00  0.00            
ATOM   2749 HG21 VAL X 174      64.360  66.920  88.580  0.00  0.00            
ATOM   2750 HG22 VAL X 174      65.110  66.870  90.190  0.00  0.00            
ATOM   2751 HG23 VAL X 174      63.440  66.640  90.100  0.00  0.00            
ATOM   2752  C   VAL X 174      62.660  70.790  89.470  0.00  0.00            
ATOM   2753  O   VAL X 174      62.080  71.070  90.520  0.00  0.00            
ATOM   2754  N   VAL X 175      63.170  71.670  88.600  0.00  0.00            
ATOM   2755  H   VAL X 175      63.770  71.260  87.890  0.00  0.00            
ATOM   2756  CA  VAL X 175      63.100  73.100  88.780  0.00  0.00            
ATOM   2757  HA  VAL X 175      63.190  73.450  89.820  0.00  0.00            
ATOM   2758  CB  VAL X 175      64.200  73.880  88.070  0.00  0.00            
ATOM   2759  HB  VAL X 175      63.920  74.940  88.190  0.00  0.00            
ATOM   2760  CG1 VAL X 175      65.570  73.650  88.690  0.00  0.00            
ATOM   2761 HG11 VAL X 175      66.310  74.250  88.160  0.00  0.00            
ATOM   2762 HG12 VAL X 175      65.620  73.900  89.750  0.00  0.00            
ATOM   2763 HG13 VAL X 175      65.840  72.600  88.530  0.00  0.00            
ATOM   2764  CG2 VAL X 175      64.250  73.650  86.570  0.00  0.00            
ATOM   2765 HG21 VAL X 175      65.160  74.120  86.200  0.00  0.00            
ATOM   2766 HG22 VAL X 175      64.550  72.620  86.400  0.00  0.00            
ATOM   2767 HG23 VAL X 175      63.260  73.950  86.220  0.00  0.00            
ATOM   2768  C   VAL X 175      61.740  73.690  88.430  0.00  0.00            
ATOM   2769  O   VAL X 175      61.110  74.470  89.140  0.00  0.00            
ATOM   2770  N   GLY X 176      61.180  73.100  87.370  0.00  0.00            
ATOM   2771  H   GLY X 176      61.690  72.370  86.910  0.00  0.00            
ATOM   2772  CA  GLY X 176      59.810  73.280  86.920  0.00  0.00            
ATOM   2773  HA1 GLY X 176      59.720  72.690  86.010  0.00  0.00            
ATOM   2774  HA2 GLY X 176      59.680  74.340  86.680  0.00  0.00            
ATOM   2775  C   GLY X 176      58.810  72.760  87.930  0.00  0.00            
ATOM   2776  O   GLY X 176      57.810  73.430  88.150  0.00  0.00            
ATOM   2777  N   TYR X 177      59.120  71.620  88.560  0.00  0.00            
ATOM   2778  H   TYR X 177      59.940  71.080  88.300  0.00  0.00            
ATOM   2779  CA  TYR X 177      58.280  71.120  89.640  0.00  0.00            
ATOM   2780  HA  TYR X 177      57.240  71.120  89.320  0.00  0.00            
ATOM   2781  CB  TYR X 177      58.560  69.660  89.970  0.00  0.00            
ATOM   2782  HB1 TYR X 177      57.820  69.380  90.720  0.00  0.00            
ATOM   2783  HB2 TYR X 177      59.590  69.560  90.300  0.00  0.00            
ATOM   2784  CG  TYR X 177      58.310  68.570  88.940  0.00  0.00            
ATOM   2785  CD1 TYR X 177      58.410  67.210  89.250  0.00  0.00            
ATOM   2786  HD1 TYR X 177      58.720  66.990  90.260  0.00  0.00            
ATOM   2787  CE1 TYR X 177      58.110  66.220  88.310  0.00  0.00            
ATOM   2788  HE1 TYR X 177      58.230  65.180  88.570  0.00  0.00            
ATOM   2789  CZ  TYR X 177      57.770  66.580  86.990  0.00  0.00            
ATOM   2790  OH  TYR X 177      57.500  65.570  86.110  0.00  0.00            
ATOM   2791  HH  TYR X 177      57.270  65.890  85.240  0.00  0.00            
ATOM   2792  CE2 TYR X 177      57.730  67.950  86.670  0.00  0.00            
ATOM   2793  HE2 TYR X 177      57.690  68.220  85.620  0.00  0.00            
ATOM   2794  CD2 TYR X 177      58.020  68.930  87.620  0.00  0.00            
ATOM   2795  HD2 TYR X 177      57.890  69.970  87.330  0.00  0.00            
ATOM   2796  C   TYR X 177      58.420  72.010  90.870  0.00  0.00            
ATOM   2797  O   TYR X 177      57.430  72.300  91.530  0.00  0.00            
ATOM   2798  N   MET X 178      59.610  72.580  91.090  0.00  0.00            
ATOM   2799  H   MET X 178      60.410  72.300  90.530  0.00  0.00            
ATOM   2800  CA  MET X 178      59.780  73.470  92.220  0.00  0.00            
ATOM   2801  HA  MET X 178      59.500  72.920  93.120  0.00  0.00            
ATOM   2802  CB  MET X 178      61.210  73.980  92.360  0.00  0.00            
ATOM   2803  HB1 MET X 178      61.380  74.910  91.830  0.00  0.00            
ATOM   2804  HB2 MET X 178      61.860  73.220  91.930  0.00  0.00            
ATOM   2805  CG  MET X 178      61.720  74.180  93.790  0.00  0.00            
ATOM   2806  HG1 MET X 178      61.570  73.220  94.300  0.00  0.00            
ATOM   2807  HG2 MET X 178      61.050  74.970  94.150  0.00  0.00            
ATOM   2808  SD  MET X 178      63.350  74.930  93.990  0.00  0.00            
ATOM   2809  CE  MET X 178      64.490  73.940  92.990  0.00  0.00            
ATOM   2810  HE1 MET X 178      64.800  73.100  93.610  0.00  0.00            
ATOM   2811  HE2 MET X 178      63.970  73.650  92.070  0.00  0.00            
ATOM   2812  HE3 MET X 178      65.380  74.520  92.750  0.00  0.00            
ATOM   2813  C   MET X 178      58.950  74.730  92.080  0.00  0.00            
ATOM   2814  O   MET X 178      58.440  75.310  93.040  0.00  0.00            
ATOM   2815  N   VAL X 179      58.700  75.130  90.830  0.00  0.00            
ATOM   2816  H   VAL X 179      59.270  74.680  90.130  0.00  0.00            
ATOM   2817  CA  VAL X 179      57.980  76.320  90.400  0.00  0.00            
ATOM   2818  HA  VAL X 179      57.860  76.950  91.280  0.00  0.00            
ATOM   2819  CB  VAL X 179      58.720  77.290  89.500  0.00  0.00            
ATOM   2820  HB  VAL X 179      58.190  78.240  89.520  0.00  0.00            
ATOM   2821  CG1 VAL X 179      60.150  77.590  89.940  0.00  0.00            
ATOM   2822 HG11 VAL X 179      60.650  78.320  89.300  0.00  0.00            
ATOM   2823 HG12 VAL X 179      60.090  78.160  90.870  0.00  0.00            
ATOM   2824 HG13 VAL X 179      60.740  76.670  90.050  0.00  0.00            
ATOM   2825  CG2 VAL X 179      58.790  76.900  88.020  0.00  0.00            
ATOM   2826 HG21 VAL X 179      59.040  75.840  87.980  0.00  0.00            
ATOM   2827 HG22 VAL X 179      57.860  76.970  87.470  0.00  0.00            
ATOM   2828 HG23 VAL X 179      59.480  77.480  87.400  0.00  0.00            
ATOM   2829  C   VAL X 179      56.510  76.140  90.030  0.00  0.00            
ATOM   2830  O   VAL X 179      55.890  77.140  89.710  0.00  0.00            
ATOM   2831  N   SER X 180      55.920  74.940  90.180  0.00  0.00            
ATOM   2832  H   SER X 180      56.450  74.160  90.520  0.00  0.00            
ATOM   2833  CA  SER X 180      54.580  74.610  89.750  0.00  0.00            
ATOM   2834  HA  SER X 180      54.550  74.800  88.680  0.00  0.00            
ATOM   2835  CB  SER X 180      54.240  73.150  89.960  0.00  0.00            
ATOM   2836  HB1 SER X 180      54.070  72.940  91.020  0.00  0.00            
ATOM   2837  HB2 SER X 180      55.120  72.510  89.910  0.00  0.00            
ATOM   2838  OG  SER X 180      53.210  72.630  89.140  0.00  0.00            
ATOM   2839  HG  SER X 180      52.760  72.030  89.730  0.00  0.00            
ATOM   2840  C   SER X 180      53.530  75.590  90.290  0.00  0.00            
ATOM   2841  O   SER X 180      52.600  75.920  89.560  0.00  0.00            
ATOM   2842  N   PRO X 181      53.510  76.000  91.560  0.00  0.00            
ATOM   2843  CD  PRO X 181      54.340  75.560  92.660  0.00  0.00            
ATOM   2844  HD1 PRO X 181      55.280  76.110  92.610  0.00  0.00            
ATOM   2845  HD2 PRO X 181      54.580  74.510  92.510  0.00  0.00            
ATOM   2846  CG  PRO X 181      53.550  75.820  93.940  0.00  0.00            
ATOM   2847  HG1 PRO X 181      54.190  75.990  94.800  0.00  0.00            
ATOM   2848  HG2 PRO X 181      52.830  75.030  94.150  0.00  0.00            
ATOM   2849  CB  PRO X 181      52.780  77.100  93.640  0.00  0.00            
ATOM   2850  HB1 PRO X 181      53.320  78.000  93.930  0.00  0.00            
ATOM   2851  HB2 PRO X 181      51.800  77.110  94.100  0.00  0.00            
ATOM   2852  CA  PRO X 181      52.560  76.930  92.130  0.00  0.00            
ATOM   2853  HA  PRO X 181      51.600  76.440  92.010  0.00  0.00            
ATOM   2854  C   PRO X 181      52.480  78.210  91.310  0.00  0.00            
ATOM   2855  O   PRO X 181      51.320  78.600  91.140  0.00  0.00            
ATOM   2856  N   LEU X 182      53.590  78.850  90.960  0.00  0.00            
ATOM   2857  H   LEU X 182      54.470  78.590  91.390  0.00  0.00            
ATOM   2858  CA  LEU X 182      53.690  80.060  90.160  0.00  0.00            
ATOM   2859  HA  LEU X 182      52.930  80.720  90.580  0.00  0.00            
ATOM   2860  CB  LEU X 182      55.080  80.650  90.400  0.00  0.00            
ATOM   2861  HB1 LEU X 182      55.910  80.040  90.030  0.00  0.00            
ATOM   2862  HB2 LEU X 182      55.190  80.780  91.480  0.00  0.00            
ATOM   2863  CG  LEU X 182      55.360  81.970  89.720  0.00  0.00            
ATOM   2864  HG  LEU X 182      55.100  82.030  88.660  0.00  0.00            
ATOM   2865  CD1 LEU X 182      54.690  83.100  90.510  0.00  0.00            
ATOM   2866 HD11 LEU X 182      53.610  83.010  90.570  0.00  0.00            
ATOM   2867 HD12 LEU X 182      55.010  83.170  91.550  0.00  0.00            
ATOM   2868 HD13 LEU X 182      54.970  84.060  90.060  0.00  0.00            
ATOM   2869  CD2 LEU X 182      56.850  82.300  89.860  0.00  0.00            
ATOM   2870 HD21 LEU X 182      57.100  83.270  89.420  0.00  0.00            
ATOM   2871 HD22 LEU X 182      57.120  82.350  90.910  0.00  0.00            
ATOM   2872 HD23 LEU X 182      57.470  81.550  89.400  0.00  0.00            
ATOM   2873  C   LEU X 182      53.400  79.860  88.680  0.00  0.00            
ATOM   2874  O   LEU X 182      52.640  80.660  88.130  0.00  0.00            
ATOM   2875  N   LEU X 183      53.940  78.820  88.060  0.00  0.00            
ATOM   2876  H   LEU X 183      54.440  78.270  88.750  0.00  0.00            
ATOM   2877  CA  LEU X 183      53.900  78.510  86.640  0.00  0.00            
ATOM   2878  HA  LEU X 183      54.070  79.450  86.110  0.00  0.00            
ATOM   2879  CB  LEU X 183      55.140  77.700  86.290  0.00  0.00            
ATOM   2880  HB1 LEU X 183      55.250  76.710  86.750  0.00  0.00            
ATOM   2881  HB2 LEU X 183      56.030  78.260  86.600  0.00  0.00            
ATOM   2882  CG  LEU X 183      55.190  77.460  84.790  0.00  0.00            
ATOM   2883  HG  LEU X 183      54.460  76.710  84.490  0.00  0.00            
ATOM   2884  CD1 LEU X 183      55.180  78.640  83.820  0.00  0.00            
ATOM   2885 HD11 LEU X 183      54.190  79.090  83.740  0.00  0.00            
ATOM   2886 HD12 LEU X 183      55.880  79.410  84.140  0.00  0.00            
ATOM   2887 HD13 LEU X 183      55.340  78.330  82.790  0.00  0.00            
ATOM   2888  CD2 LEU X 183      56.540  76.810  84.460  0.00  0.00            
ATOM   2889 HD21 LEU X 183      56.710  75.980  85.140  0.00  0.00            
ATOM   2890 HD22 LEU X 183      56.420  76.380  83.460  0.00  0.00            
ATOM   2891 HD23 LEU X 183      57.410  77.470  84.500  0.00  0.00            
ATOM   2892  C   LEU X 183      52.550  77.960  86.180  0.00  0.00            
ATOM   2893  O   LEU X 183      51.960  78.400  85.190  0.00  0.00            
ATOM   2894  N   TRP X 184      51.880  77.170  87.010  0.00  0.00            
ATOM   2895  H   TRP X 184      52.320  76.770  87.830  0.00  0.00            
ATOM   2896  CA  TRP X 184      50.490  76.850  86.760  0.00  0.00            
ATOM   2897  HA  TRP X 184      50.370  76.640  85.700  0.00  0.00            
ATOM   2898  CB  TRP X 184      50.220  75.530  87.480  0.00  0.00            
ATOM   2899  HB1 TRP X 184      49.900  75.810  88.480  0.00  0.00            
ATOM   2900  HB2 TRP X 184      51.060  74.870  87.670  0.00  0.00            
ATOM   2901  CG  TRP X 184      49.060  74.820  86.850  0.00  0.00            
ATOM   2902  CD1 TRP X 184      49.140  73.760  86.020  0.00  0.00            
ATOM   2903  HD1 TRP X 184      50.070  73.430  85.570  0.00  0.00            
ATOM   2904  NE1 TRP X 184      47.880  73.260  85.750  0.00  0.00            
ATOM   2905  HE1 TRP X 184      47.740  72.490  85.100  0.00  0.00            
ATOM   2906  CE2 TRP X 184      46.900  73.930  86.460  0.00  0.00            
ATOM   2907  CZ2 TRP X 184      45.520  73.760  86.620  0.00  0.00            
ATOM   2908  HZ2 TRP X 184      45.110  72.920  86.100  0.00  0.00            
ATOM   2909  CH2 TRP X 184      44.810  74.600  87.510  0.00  0.00            
ATOM   2910  HH2 TRP X 184      43.740  74.530  87.620  0.00  0.00            
ATOM   2911  CZ3 TRP X 184      45.520  75.530  88.270  0.00  0.00            
ATOM   2912  HZ3 TRP X 184      44.940  76.120  88.960  0.00  0.00            
ATOM   2913  CE3 TRP X 184      46.890  75.710  88.040  0.00  0.00            
ATOM   2914  HE3 TRP X 184      47.390  76.470  88.630  0.00  0.00            
ATOM   2915  CD2 TRP X 184      47.640  74.900  87.170  0.00  0.00            
ATOM   2916  C   TRP X 184      49.510  77.980  87.070  0.00  0.00            
ATOM   2917  O   TRP X 184      48.460  78.020  86.440  0.00  0.00            
ATOM   2918  N   LYS X 185      49.820  78.920  87.960  0.00  0.00            
ATOM   2919  H   LYS X 185      50.610  78.680  88.550  0.00  0.00            
ATOM   2920  CA  LYS X 185      49.050  80.120  88.220  0.00  0.00            
ATOM   2921  HA  LYS X 185      47.980  79.910  88.260  0.00  0.00            
ATOM   2922  CB  LYS X 185      49.490  80.670  89.570  0.00  0.00            
ATOM   2923  HB1 LYS X 185      50.530  81.000  89.540  0.00  0.00            
ATOM   2924  HB2 LYS X 185      49.510  79.830  90.270  0.00  0.00            
ATOM   2925  CG  LYS X 185      48.530  81.740  90.080  0.00  0.00            
ATOM   2926  HG1 LYS X 185      47.530  81.320  90.150  0.00  0.00            
ATOM   2927  HG2 LYS X 185      48.510  82.580  89.380  0.00  0.00            
ATOM   2928  CD  LYS X 185      48.960  82.140  91.490  0.00  0.00            
ATOM   2929  HD1 LYS X 185      50.040  82.280  91.460  0.00  0.00            
ATOM   2930  HD2 LYS X 185      48.820  81.370  92.250  0.00  0.00            
ATOM   2931  CE  LYS X 185      48.240  83.420  91.900  0.00  0.00            
ATOM   2932  HE1 LYS X 185      48.350  83.550  92.980  0.00  0.00            
ATOM   2933  HE2 LYS X 185      47.180  83.250  91.680  0.00  0.00            
ATOM   2934  NZ  LYS X 185      48.810  84.650  91.340  0.00  0.00            
ATOM   2935  HZ1 LYS X 185      49.680  84.950  91.760  0.00  0.00            
ATOM   2936  HZ2 LYS X 185      49.110  84.390  90.420  0.00  0.00            
ATOM   2937  HZ3 LYS X 185      48.100  85.370  91.300  0.00  0.00            
ATOM   2938  C   LYS X 185      49.140  81.100  87.060  0.00  0.00            
ATOM   2939  O   LYS X 185      48.130  81.680  86.660  0.00  0.00            
ATOM   2940  N   LYS X 186      50.350  81.240  86.510  0.00  0.00            
ATOM   2941  H   LYS X 186      51.180  80.750  86.800  0.00  0.00            
ATOM   2942  CA  LYS X 186      50.480  82.040  85.310  0.00  0.00            
ATOM   2943  HA  LYS X 186      50.090  83.010  85.610  0.00  0.00            
ATOM   2944  CB  LYS X 186      51.940  82.260  84.940  0.00  0.00            
ATOM   2945  HB1 LYS X 186      52.400  81.330  84.630  0.00  0.00            
ATOM   2946  HB2 LYS X 186      52.440  82.540  85.860  0.00  0.00            
ATOM   2947  CG  LYS X 186      52.120  83.390  83.920  0.00  0.00            
ATOM   2948  HG1 LYS X 186      51.640  84.310  84.260  0.00  0.00            
ATOM   2949  HG2 LYS X 186      51.780  82.990  82.970  0.00  0.00            
ATOM   2950  CD  LYS X 186      53.630  83.600  83.830  0.00  0.00            
ATOM   2951  HD1 LYS X 186      54.180  82.670  83.920  0.00  0.00            
ATOM   2952  HD2 LYS X 186      54.030  84.260  84.600  0.00  0.00            
ATOM   2953  CE  LYS X 186      54.080  84.140  82.470  0.00  0.00            
ATOM   2954  HE1 LYS X 186      53.800  83.290  81.840  0.00  0.00            
ATOM   2955  HE2 LYS X 186      55.160  84.280  82.450  0.00  0.00            
ATOM   2956  NZ  LYS X 186      53.440  85.360  81.950  0.00  0.00            
ATOM   2957  HZ1 LYS X 186      54.050  85.760  81.260  0.00  0.00            
ATOM   2958  HZ2 LYS X 186      52.530  85.180  81.560  0.00  0.00            
ATOM   2959  HZ3 LYS X 186      53.430  86.110  82.630  0.00  0.00            
ATOM   2960  C   LYS X 186      49.630  81.560  84.140  0.00  0.00            
ATOM   2961  O   LYS X 186      48.820  82.370  83.710  0.00  0.00            
ATOM   2962  N   ILE X 187      49.910  80.330  83.720  0.00  0.00            
ATOM   2963  H   ILE X 187      50.730  79.830  84.010  0.00  0.00            
ATOM   2964  CA  ILE X 187      49.000  79.710  82.780  0.00  0.00            
ATOM   2965  HA  ILE X 187      48.010  80.130  82.970  0.00  0.00            
ATOM   2966  CB  ILE X 187      49.300  80.110  81.340  0.00  0.00            
ATOM   2967  HB  ILE X 187      49.120  81.180  81.250  0.00  0.00            
ATOM   2968  CG2 ILE X 187      50.740  79.870  80.900  0.00  0.00            
ATOM   2969 HG21 ILE X 187      51.030  78.840  81.050  0.00  0.00            
ATOM   2970 HG22 ILE X 187      50.940  80.270  79.900  0.00  0.00            
ATOM   2971 HG23 ILE X 187      51.370  80.510  81.530  0.00  0.00            
ATOM   2972  CG1 ILE X 187      48.340  79.430  80.360  0.00  0.00            
ATOM   2973 HG11 ILE X 187      48.630  78.380  80.250  0.00  0.00            
ATOM   2974 HG12 ILE X 187      48.510  79.770  79.340  0.00  0.00            
ATOM   2975  CD  ILE X 187      46.830  79.650  80.320  0.00  0.00            
ATOM   2976  HD1 ILE X 187      46.740  80.720  80.220  0.00  0.00            
ATOM   2977  HD2 ILE X 187      46.460  79.090  79.460  0.00  0.00            
ATOM   2978  HD3 ILE X 187      46.240  79.260  81.160  0.00  0.00            
ATOM   2979  C   ILE X 187      48.750  78.220  83.060  0.00  0.00            
ATOM   2980  O   ILE X 187      49.660  77.410  83.100  0.00  0.00            
ATOM   2981  N   ALA X 188      47.500  77.770  83.220  0.00  0.00            
ATOM   2982  H   ALA X 188      46.760  78.460  83.130  0.00  0.00            
ATOM   2983  CA  ALA X 188      47.210  76.380  83.520  0.00  0.00            
ATOM   2984  HA  ALA X 188      47.920  76.070  84.290  0.00  0.00            
ATOM   2985  CB  ALA X 188      45.880  76.480  84.260  0.00  0.00            
ATOM   2986  HB1 ALA X 188      45.520  75.480  84.470  0.00  0.00            
ATOM   2987  HB2 ALA X 188      46.020  76.760  85.310  0.00  0.00            
ATOM   2988  HB3 ALA X 188      45.120  77.070  83.750  0.00  0.00            
ATOM   2989  C   ALA X 188      47.190  75.460  82.320  0.00  0.00            
ATOM   2990  O   ALA X 188      46.180  75.030  81.770  0.00  0.00            
ATOM   2991  N   ARG X 189      48.370  75.060  81.850  0.00  0.00            
ATOM   2992  H   ARG X 189      49.210  75.330  82.360  0.00  0.00            
ATOM   2993  CA  ARG X 189      48.640  74.170  80.740  0.00  0.00            
ATOM   2994  HA  ARG X 189      47.730  73.580  80.600  0.00  0.00            
ATOM   2995  CB  ARG X 189      48.860  74.990  79.480  0.00  0.00            
ATOM   2996  HB1 ARG X 189      47.910  75.510  79.360  0.00  0.00            
ATOM   2997  HB2 ARG X 189      48.910  74.310  78.630  0.00  0.00            
ATOM   2998  CG  ARG X 189      50.020  75.990  79.500  0.00  0.00            
ATOM   2999  HG1 ARG X 189      50.990  75.500  79.630  0.00  0.00            
ATOM   3000  HG2 ARG X 189      49.840  76.630  80.360  0.00  0.00            
ATOM   3001  CD  ARG X 189      49.990  76.840  78.230  0.00  0.00            
ATOM   3002  HD1 ARG X 189      50.770  77.590  78.400  0.00  0.00            
ATOM   3003  HD2 ARG X 189      49.070  77.410  78.120  0.00  0.00            
ATOM   3004  NE  ARG X 189      50.220  76.010  77.050  0.00  0.00            
ATOM   3005  HE  ARG X 189      50.170  75.010  77.150  0.00  0.00            
ATOM   3006  CZ  ARG X 189      50.840  76.260  75.890  0.00  0.00            
ATOM   3007  NH1 ARG X 189      51.260  77.490  75.560  0.00  0.00            
ATOM   3008 HH11 ARG X 189      51.050  78.280  76.150  0.00  0.00            
ATOM   3009 HH12 ARG X 189      51.970  77.610  74.850  0.00  0.00            
ATOM   3010  NH2 ARG X 189      51.080  75.270  75.000  0.00  0.00            
ATOM   3011 HH21 ARG X 189      50.960  74.330  75.300  0.00  0.00            
ATOM   3012 HH22 ARG X 189      51.430  75.460  74.070  0.00  0.00            
ATOM   3013  C   ARG X 189      49.740  73.200  81.140  0.00  0.00            
ATOM   3014  O   ARG X 189      50.060  73.050  82.320  0.00  0.00            
ATOM   3015  N   GLY X 190      50.140  72.340  80.200  0.00  0.00            
ATOM   3016  H   GLY X 190      49.590  72.460  79.370  0.00  0.00            
ATOM   3017  CA  GLY X 190      51.340  71.520  80.230  0.00  0.00            
ATOM   3018  HA1 GLY X 190      51.520  70.890  79.370  0.00  0.00            
ATOM   3019  HA2 GLY X 190      51.170  70.830  81.050  0.00  0.00            
ATOM   3020  C   GLY X 190      52.630  72.290  80.520  0.00  0.00            
ATOM   3021  O   GLY X 190      52.630  73.510  80.360  0.00  0.00            
ATOM   3022  N   LEU X 191      53.670  71.570  80.940  0.00  0.00            
ATOM   3023  H   LEU X 191      53.400  70.600  80.990  0.00  0.00            
ATOM   3024  CA  LEU X 191      55.000  72.040  81.240  0.00  0.00            
ATOM   3025  HA  LEU X 191      54.880  73.120  81.420  0.00  0.00            
ATOM   3026  CB  LEU X 191      55.610  71.350  82.450  0.00  0.00            
ATOM   3027  HB1 LEU X 191      55.590  70.270  82.270  0.00  0.00            
ATOM   3028  HB2 LEU X 191      54.890  71.570  83.240  0.00  0.00            
ATOM   3029  CG  LEU X 191      57.040  71.710  82.800  0.00  0.00            
ATOM   3030  HG  LEU X 191      57.720  71.490  81.980  0.00  0.00            
ATOM   3031  CD1 LEU X 191      57.230  73.190  83.160  0.00  0.00            
ATOM   3032 HD11 LEU X 191      56.820  73.740  82.310  0.00  0.00            
ATOM   3033 HD12 LEU X 191      56.590  73.430  84.010  0.00  0.00            
ATOM   3034 HD13 LEU X 191      58.270  73.480  83.310  0.00  0.00            
ATOM   3035  CD2 LEU X 191      57.470  70.880  84.000  0.00  0.00            
ATOM   3036 HD21 LEU X 191      57.620  69.850  83.700  0.00  0.00            
ATOM   3037 HD22 LEU X 191      58.360  71.340  84.430  0.00  0.00            
ATOM   3038 HD23 LEU X 191      56.660  70.820  84.740  0.00  0.00            
ATOM   3039  C   LEU X 191      55.900  71.970  80.020  0.00  0.00            
ATOM   3040  O   LEU X 191      56.190  70.840  79.620  0.00  0.00            
ATOM   3041  N   SER X 192      56.310  73.130  79.510  0.00  0.00            
ATOM   3042  H   SER X 192      56.190  73.970  80.050  0.00  0.00            
ATOM   3043  CA  SER X 192      57.090  73.060  78.280  0.00  0.00            
ATOM   3044  HA  SER X 192      56.880  72.200  77.650  0.00  0.00            
ATOM   3045  CB  SER X 192      56.800  74.330  77.480  0.00  0.00            
ATOM   3046  HB1 SER X 192      57.730  74.830  77.220  0.00  0.00            
ATOM   3047  HB2 SER X 192      56.210  74.970  78.140  0.00  0.00            
ATOM   3048  OG  SER X 192      56.080  74.000  76.320  0.00  0.00            
ATOM   3049  HG  SER X 192      56.250  74.680  75.680  0.00  0.00            
ATOM   3050  C   SER X 192      58.550  72.950  78.700  0.00  0.00            
ATOM   3051  O   SER X 192      59.370  72.260  78.110  0.00  0.00            
ATOM   3052  N   ALA X 193      58.890  73.760  79.710  0.00  0.00            
ATOM   3053  H   ALA X 193      58.180  74.340  80.120  0.00  0.00            
ATOM   3054  CA  ALA X 193      60.250  73.950  80.170  0.00  0.00            
ATOM   3055  HA  ALA X 193      60.180  74.840  80.810  0.00  0.00            
ATOM   3056  CB  ALA X 193      60.630  72.740  80.990  0.00  0.00            
ATOM   3057  HB1 ALA X 193      59.900  72.540  81.780  0.00  0.00            
ATOM   3058  HB2 ALA X 193      60.920  71.850  80.420  0.00  0.00            
ATOM   3059  HB3 ALA X 193      61.510  72.990  81.580  0.00  0.00            
ATOM   3060  C   ALA X 193      61.370  74.340  79.200  0.00  0.00            
ATOM   3061  O   ALA X 193      62.460  73.780  79.300  0.00  0.00            
ATOM   3062  N   GLY X 194      61.120  75.240  78.260  0.00  0.00            
ATOM   3063  H   GLY X 194      60.200  75.660  78.210  0.00  0.00            
ATOM   3064  CA  GLY X 194      61.930  75.580  77.110  0.00  0.00            
ATOM   3065  HA1 GLY X 194      61.360  75.720  76.190  0.00  0.00            
ATOM   3066  HA2 GLY X 194      62.640  74.770  76.990  0.00  0.00            
ATOM   3067  C   GLY X 194      62.630  76.910  77.360  0.00  0.00            
ATOM   3068  O   GLY X 194      61.950  77.930  77.450  0.00  0.00            
ATOM   3069  N   ARG X 195      63.960  76.990  77.410  0.00  0.00            
ATOM   3070  H   ARG X 195      64.500  76.140  77.360  0.00  0.00            
ATOM   3071  CA  ARG X 195      64.800  78.160  77.590  0.00  0.00            
ATOM   3072  HA  ARG X 195      64.180  79.050  77.660  0.00  0.00            
ATOM   3073  CB  ARG X 195      65.440  77.960  78.960  0.00  0.00            
ATOM   3074  HB1 ARG X 195      66.150  78.780  79.090  0.00  0.00            
ATOM   3075  HB2 ARG X 195      66.040  77.070  79.070  0.00  0.00            
ATOM   3076  CG  ARG X 195      64.480  78.080  80.150  0.00  0.00            
ATOM   3077  HG1 ARG X 195      63.820  77.220  80.230  0.00  0.00            
ATOM   3078  HG2 ARG X 195      63.850  78.980  80.120  0.00  0.00            
ATOM   3079  CD  ARG X 195      65.260  78.120  81.450  0.00  0.00            
ATOM   3080  HD1 ARG X 195      65.820  77.180  81.490  0.00  0.00            
ATOM   3081  HD2 ARG X 195      64.580  77.980  82.290  0.00  0.00            
ATOM   3082  NE  ARG X 195      66.050  79.340  81.630  0.00  0.00            
ATOM   3083  HE  ARG X 195      66.020  80.040  80.900  0.00  0.00            
ATOM   3084  CZ  ARG X 195      66.950  79.470  82.620  0.00  0.00            
ATOM   3085  NH1 ARG X 195      66.940  78.650  83.670  0.00  0.00            
ATOM   3086 HH11 ARG X 195      66.130  78.070  83.880  0.00  0.00            
ATOM   3087 HH12 ARG X 195      67.540  78.840  84.460  0.00  0.00            
ATOM   3088  NH2 ARG X 195      67.780  80.520  82.650  0.00  0.00            
ATOM   3089 HH21 ARG X 195      67.710  81.230  81.930  0.00  0.00            
ATOM   3090 HH22 ARG X 195      68.450  80.510  83.410  0.00  0.00            
ATOM   3091  C   ARG X 195      65.900  78.410  76.570  0.00  0.00            
ATOM   3092  O   ARG X 195      66.220  79.560  76.270  0.00  0.00            
ATOM   3093  N   VAL X 196      66.700  77.420  76.170  0.00  0.00            
ATOM   3094  H   VAL X 196      66.380  76.520  76.510  0.00  0.00            
ATOM   3095  CA  VAL X 196      67.890  77.600  75.360  0.00  0.00            
ATOM   3096  HA  VAL X 196      68.410  78.450  75.810  0.00  0.00            
ATOM   3097  CB  VAL X 196      68.830  76.400  75.350  0.00  0.00            
ATOM   3098  HB  VAL X 196      69.690  76.580  74.710  0.00  0.00            
ATOM   3099  CG1 VAL X 196      69.380  76.080  76.740  0.00  0.00            
ATOM   3100 HG11 VAL X 196      68.510  75.680  77.260  0.00  0.00            
ATOM   3101 HG12 VAL X 196      70.150  75.320  76.780  0.00  0.00            
ATOM   3102 HG13 VAL X 196      69.780  77.030  77.090  0.00  0.00            
ATOM   3103  CG2 VAL X 196      68.200  75.110  74.810  0.00  0.00            
ATOM   3104 HG21 VAL X 196      67.940  75.100  73.760  0.00  0.00            
ATOM   3105 HG22 VAL X 196      68.870  74.280  75.030  0.00  0.00            
ATOM   3106 HG23 VAL X 196      67.300  74.840  75.370  0.00  0.00            
ATOM   3107  C   VAL X 196      67.590  78.030  73.930  0.00  0.00            
ATOM   3108  O   VAL X 196      68.460  78.690  73.370  0.00  0.00            
ATOM   3109  N   GLN X 197      66.380  77.910  73.380  0.00  0.00            
ATOM   3110  H   GLN X 197      65.670  77.500  73.960  0.00  0.00            
ATOM   3111  CA  GLN X 197      65.960  78.440  72.100  0.00  0.00            
ATOM   3112  HA  GLN X 197      66.690  78.290  71.300  0.00  0.00            
ATOM   3113  CB  GLN X 197      64.710  77.750  71.580  0.00  0.00            
ATOM   3114  HB1 GLN X 197      64.910  76.690  71.740  0.00  0.00            
ATOM   3115  HB2 GLN X 197      64.620  77.890  70.510  0.00  0.00            
ATOM   3116  CG  GLN X 197      63.310  78.050  72.110  0.00  0.00            
ATOM   3117  HG1 GLN X 197      62.670  77.400  71.520  0.00  0.00            
ATOM   3118  HG2 GLN X 197      62.950  79.020  71.780  0.00  0.00            
ATOM   3119  CD  GLN X 197      63.040  77.960  73.610  0.00  0.00            
ATOM   3120  OE1 GLN X 197      63.840  77.470  74.400  0.00  0.00            
ATOM   3121  NE2 GLN X 197      61.930  78.480  74.140  0.00  0.00            
ATOM   3122 HE21 GLN X 197      61.250  78.840  73.480  0.00  0.00            
ATOM   3123 HE22 GLN X 197      61.740  78.310  75.110  0.00  0.00            
ATOM   3124  C   GLN X 197      65.750  79.940  72.040  0.00  0.00            
ATOM   3125  O   GLN X 197      65.900  80.520  70.960  0.00  0.00            
ATOM   3126  N   SER X 198      65.580  80.580  73.210  0.00  0.00            
ATOM   3127  H   SER X 198      65.580  80.110  74.100  0.00  0.00            
ATOM   3128  CA  SER X 198      65.450  82.010  73.370  0.00  0.00            
ATOM   3129  HA  SER X 198      64.400  82.280  73.230  0.00  0.00            
ATOM   3130  CB  SER X 198      65.760  82.450  74.790  0.00  0.00            
ATOM   3131  HB1 SER X 198      64.990  82.100  75.480  0.00  0.00            
ATOM   3132  HB2 SER X 198      65.790  83.540  74.860  0.00  0.00            
ATOM   3133  OG  SER X 198      66.980  81.860  75.180  0.00  0.00            
ATOM   3134  HG  SER X 198      66.710  81.150  75.770  0.00  0.00            
ATOM   3135  C   SER X 198      66.360  82.830  72.460  0.00  0.00            
ATOM   3136  O   SER X 198      65.900  83.620  71.650  0.00  0.00            
ATOM   3137  N   VAL X 199      67.660  82.540  72.440  0.00  0.00            
ATOM   3138  H   VAL X 199      68.030  81.870  73.100  0.00  0.00            
ATOM   3139  CA  VAL X 199      68.530  83.260  71.530  0.00  0.00            
ATOM   3140  HA  VAL X 199      68.580  84.320  71.780  0.00  0.00            
ATOM   3141  CB  VAL X 199      69.950  82.730  71.660  0.00  0.00            
ATOM   3142  HB  VAL X 199      70.590  83.310  70.990  0.00  0.00            
ATOM   3143  CG1 VAL X 199      70.580  82.880  73.040  0.00  0.00            
ATOM   3144 HG11 VAL X 199      70.180  83.830  73.390  0.00  0.00            
ATOM   3145 HG12 VAL X 199      70.050  82.180  73.690  0.00  0.00            
ATOM   3146 HG13 VAL X 199      71.660  82.730  73.010  0.00  0.00            
ATOM   3147  CG2 VAL X 199      70.100  81.290  71.160  0.00  0.00            
ATOM   3148 HG21 VAL X 199      69.840  81.240  70.100  0.00  0.00            
ATOM   3149 HG22 VAL X 199      71.130  80.960  71.120  0.00  0.00            
ATOM   3150 HG23 VAL X 199      69.550  80.610  71.820  0.00  0.00            
ATOM   3151  C   VAL X 199      68.120  83.260  70.060  0.00  0.00            
ATOM   3152  O   VAL X 199      68.400  84.230  69.360  0.00  0.00            
ATOM   3153  N   ALA X 200      67.480  82.190  69.580  0.00  0.00            
ATOM   3154  H   ALA X 200      67.300  81.490  70.280  0.00  0.00            
ATOM   3155  CA  ALA X 200      67.090  82.040  68.190  0.00  0.00            
ATOM   3156  HA  ALA X 200      67.720  82.590  67.480  0.00  0.00            
ATOM   3157  CB  ALA X 200      67.060  80.530  67.940  0.00  0.00            
ATOM   3158  HB1 ALA X 200      67.920  79.980  68.330  0.00  0.00            
ATOM   3159  HB2 ALA X 200      66.120  80.150  68.310  0.00  0.00            
ATOM   3160  HB3 ALA X 200      67.100  80.430  66.860  0.00  0.00            
ATOM   3161  C   ALA X 200      65.710  82.650  68.000  0.00  0.00            
ATOM   3162  O   ALA X 200      65.480  83.090  66.880  0.00  0.00            
ATOM   3163  N   VAL X 201      64.940  82.750  69.090  0.00  0.00            
ATOM   3164  H   VAL X 201      65.290  82.330  69.930  0.00  0.00            
ATOM   3165  CA  VAL X 201      63.770  83.610  69.140  0.00  0.00            
ATOM   3166  HA  VAL X 201      63.100  83.360  68.320  0.00  0.00            
ATOM   3167  CB  VAL X 201      62.840  83.500  70.350  0.00  0.00            
ATOM   3168  HB  VAL X 201      63.370  83.740  71.270  0.00  0.00            
ATOM   3169  CG1 VAL X 201      61.650  84.450  70.210  0.00  0.00            
ATOM   3170 HG11 VAL X 201      60.960  84.110  70.990  0.00  0.00            
ATOM   3171 HG12 VAL X 201      61.980  85.450  70.490  0.00  0.00            
ATOM   3172 HG13 VAL X 201      61.160  84.330  69.240  0.00  0.00            
ATOM   3173  CG2 VAL X 201      62.470  82.040  70.540  0.00  0.00            
ATOM   3174 HG21 VAL X 201      62.180  81.780  71.560  0.00  0.00            
ATOM   3175 HG22 VAL X 201      61.640  81.810  69.870  0.00  0.00            
ATOM   3176 HG23 VAL X 201      63.290  81.320  70.450  0.00  0.00            
ATOM   3177  C   VAL X 201      64.250  85.040  68.970  0.00  0.00            
ATOM   3178  O   VAL X 201      63.670  85.740  68.140  0.00  0.00            
ATOM   3179  N   ARG X 202      65.270  85.530  69.690  0.00  0.00            
ATOM   3180  H   ARG X 202      65.500  84.980  70.510  0.00  0.00            
ATOM   3181  CA  ARG X 202      65.840  86.840  69.490  0.00  0.00            
ATOM   3182  HA  ARG X 202      65.130  87.640  69.680  0.00  0.00            
ATOM   3183  CB  ARG X 202      66.970  87.110  70.490  0.00  0.00            
ATOM   3184  HB1 ARG X 202      67.830  86.610  70.040  0.00  0.00            
ATOM   3185  HB2 ARG X 202      66.660  86.660  71.430  0.00  0.00            
ATOM   3186  CG  ARG X 202      67.320  88.590  70.550  0.00  0.00            
ATOM   3187  HG1 ARG X 202      66.930  88.980  71.490  0.00  0.00            
ATOM   3188  HG2 ARG X 202      66.920  89.260  69.790  0.00  0.00            
ATOM   3189  CD  ARG X 202      68.800  88.940  70.450  0.00  0.00            
ATOM   3190  HD1 ARG X 202      69.440  88.410  71.160  0.00  0.00            
ATOM   3191  HD2 ARG X 202      68.870  90.020  70.580  0.00  0.00            
ATOM   3192  NE  ARG X 202      69.340  88.690  69.120  0.00  0.00            
ATOM   3193  HE  ARG X 202      69.380  89.530  68.560  0.00  0.00            
ATOM   3194  CZ  ARG X 202      70.100  87.620  68.810  0.00  0.00            
ATOM   3195  NH1 ARG X 202      70.340  86.640  69.700  0.00  0.00            
ATOM   3196 HH11 ARG X 202      69.830  86.730  70.560  0.00  0.00            
ATOM   3197 HH12 ARG X 202      71.120  86.010  69.620  0.00  0.00            
ATOM   3198  NH2 ARG X 202      70.730  87.590  67.630  0.00  0.00            
ATOM   3199 HH21 ARG X 202      70.450  88.300  66.970  0.00  0.00            
ATOM   3200 HH22 ARG X 202      71.380  86.860  67.400  0.00  0.00            
ATOM   3201  C   ARG X 202      66.300  87.040  68.060  0.00  0.00            
ATOM   3202  O   ARG X 202      66.010  88.150  67.630  0.00  0.00            
ATOM   3203  N   LEU X 203      66.780  86.070  67.290  0.00  0.00            
ATOM   3204  H   LEU X 203      66.690  85.130  67.670  0.00  0.00            
ATOM   3205  CA  LEU X 203      67.190  86.280  65.910  0.00  0.00            
ATOM   3206  HA  LEU X 203      67.820  87.160  65.810  0.00  0.00            
ATOM   3207  CB  LEU X 203      68.050  85.100  65.490  0.00  0.00            
ATOM   3208  HB1 LEU X 203      67.560  84.130  65.580  0.00  0.00            
ATOM   3209  HB2 LEU X 203      68.890  85.040  66.190  0.00  0.00            
ATOM   3210  CG  LEU X 203      68.650  85.130  64.090  0.00  0.00            
ATOM   3211  HG  LEU X 203      67.830  85.070  63.380  0.00  0.00            
ATOM   3212  CD1 LEU X 203      69.440  86.430  63.830  0.00  0.00            
ATOM   3213 HD11 LEU X 203      68.810  87.310  63.810  0.00  0.00            
ATOM   3214 HD12 LEU X 203      70.100  86.550  64.690  0.00  0.00            
ATOM   3215 HD13 LEU X 203      69.990  86.370  62.890  0.00  0.00            
ATOM   3216  CD2 LEU X 203      69.580  83.940  63.970  0.00  0.00            
ATOM   3217 HD21 LEU X 203      69.130  83.020  64.350  0.00  0.00            
ATOM   3218 HD22 LEU X 203      69.950  83.840  62.950  0.00  0.00            
ATOM   3219 HD23 LEU X 203      70.500  84.260  64.470  0.00  0.00            
ATOM   3220  C   LEU X 203      66.040  86.520  64.930  0.00  0.00            
ATOM   3221  O   LEU X 203      66.080  87.470  64.170  0.00  0.00            
ATOM   3222  N   VAL X 204      65.060  85.620  65.020  0.00  0.00            
ATOM   3223  H   VAL X 204      65.230  84.860  65.670  0.00  0.00            
ATOM   3224  CA  VAL X 204      63.820  85.790  64.290  0.00  0.00            
ATOM   3225  HA  VAL X 204      64.040  85.670  63.230  0.00  0.00            
ATOM   3226  CB  VAL X 204      62.780  84.700  64.590  0.00  0.00            
ATOM   3227  HB  VAL X 204      62.510  84.750  65.640  0.00  0.00            
ATOM   3228  CG1 VAL X 204      61.510  84.890  63.770  0.00  0.00            
ATOM   3229 HG11 VAL X 204      61.020  85.810  64.080  0.00  0.00            
ATOM   3230 HG12 VAL X 204      61.770  84.950  62.720  0.00  0.00            
ATOM   3231 HG13 VAL X 204      60.830  84.050  63.970  0.00  0.00            
ATOM   3232  CG2 VAL X 204      63.160  83.240  64.370  0.00  0.00            
ATOM   3233 HG21 VAL X 204      62.370  82.630  64.810  0.00  0.00            
ATOM   3234 HG22 VAL X 204      63.500  83.100  63.340  0.00  0.00            
ATOM   3235 HG23 VAL X 204      64.150  83.050  64.780  0.00  0.00            
ATOM   3236  C   VAL X 204      63.220  87.170  64.520  0.00  0.00            
ATOM   3237  O   VAL X 204      62.790  87.800  63.560  0.00  0.00            
ATOM   3238  N   VAL X 205      63.210  87.670  65.760  0.00  0.00            
ATOM   3239  H   VAL X 205      63.630  87.080  66.450  0.00  0.00            
ATOM   3240  CA  VAL X 205      62.530  88.910  66.100  0.00  0.00            
ATOM   3241  HA  VAL X 205      61.550  88.900  65.640  0.00  0.00            
ATOM   3242  CB  VAL X 205      62.400  89.100  67.600  0.00  0.00            
ATOM   3243  HB  VAL X 205      63.370  88.880  68.040  0.00  0.00            
ATOM   3244  CG1 VAL X 205      62.020  90.490  68.120  0.00  0.00            
ATOM   3245 HG11 VAL X 205      61.130  90.960  67.710  0.00  0.00            
ATOM   3246 HG12 VAL X 205      61.970  90.490  69.210  0.00  0.00            
ATOM   3247 HG13 VAL X 205      62.680  91.310  67.820  0.00  0.00            
ATOM   3248  CG2 VAL X 205      61.300  88.140  68.040  0.00  0.00            
ATOM   3249 HG21 VAL X 205      60.380  88.530  67.600  0.00  0.00            
ATOM   3250 HG22 VAL X 205      61.570  87.130  67.750  0.00  0.00            
ATOM   3251 HG23 VAL X 205      61.180  88.000  69.120  0.00  0.00            
ATOM   3252  C   VAL X 205      63.320  90.130  65.640  0.00  0.00            
ATOM   3253  O   VAL X 205      62.720  91.120  65.240  0.00  0.00            
ATOM   3254  N   GLU X 206      64.650  90.090  65.750  0.00  0.00            
ATOM   3255  H   GLU X 206      64.980  89.270  66.240  0.00  0.00            
ATOM   3256  CA  GLU X 206      65.550  91.130  65.290  0.00  0.00            
ATOM   3257  HA  GLU X 206      65.160  92.100  65.580  0.00  0.00            
ATOM   3258  CB  GLU X 206      66.940  91.050  65.920  0.00  0.00            
ATOM   3259  HB1 GLU X 206      67.670  91.730  65.480  0.00  0.00            
ATOM   3260  HB2 GLU X 206      67.410  90.070  65.880  0.00  0.00            
ATOM   3261  CG  GLU X 206      66.840  91.390  67.410  0.00  0.00            
ATOM   3262  HG1 GLU X 206      66.250  90.760  68.070  0.00  0.00            
ATOM   3263  HG2 GLU X 206      66.390  92.390  67.400  0.00  0.00            
ATOM   3264  CD  GLU X 206      68.230  91.540  68.010  0.00  0.00            
ATOM   3265  OE1 GLU X 206      68.450  92.350  68.940  0.00  0.00            
ATOM   3266  OE2 GLU X 206      69.170  90.930  67.480  0.00  0.00            
ATOM   3267  C   GLU X 206      65.570  91.200  63.770  0.00  0.00            
ATOM   3268  O   GLU X 206      65.370  92.290  63.230  0.00  0.00            
ATOM   3269  N   ARG X 207      65.700  90.080  63.040  0.00  0.00            
ATOM   3270  H   ARG X 207      65.900  89.190  63.460  0.00  0.00            
ATOM   3271  CA  ARG X 207      65.500  90.060  61.610  0.00  0.00            
ATOM   3272  HA  ARG X 207      66.240  90.630  61.060  0.00  0.00            
ATOM   3273  CB  ARG X 207      65.760  88.670  61.040  0.00  0.00            
ATOM   3274  HB1 ARG X 207      65.080  87.890  61.400  0.00  0.00            
ATOM   3275  HB2 ARG X 207      66.770  88.360  61.300  0.00  0.00            
ATOM   3276  CG  ARG X 207      65.690  88.470  59.530  0.00  0.00            
ATOM   3277  HG1 ARG X 207      64.650  88.680  59.280  0.00  0.00            
ATOM   3278  HG2 ARG X 207      65.980  87.470  59.210  0.00  0.00            
ATOM   3279  CD  ARG X 207      66.440  89.520  58.710  0.00  0.00            
ATOM   3280  HD1 ARG X 207      65.970  90.510  58.810  0.00  0.00            
ATOM   3281  HD2 ARG X 207      66.320  89.310  57.650  0.00  0.00            
ATOM   3282  NE  ARG X 207      67.850  89.660  59.070  0.00  0.00            
ATOM   3283  HE  ARG X 207      68.080  90.470  59.630  0.00  0.00            
ATOM   3284  CZ  ARG X 207      68.920  88.970  58.630  0.00  0.00            
ATOM   3285  NH1 ARG X 207      68.880  87.900  57.830  0.00  0.00            
ATOM   3286 HH11 ARG X 207      68.030  87.500  57.450  0.00  0.00            
ATOM   3287 HH12 ARG X 207      69.670  87.290  57.700  0.00  0.00            
ATOM   3288  NH2 ARG X 207      70.120  89.290  59.140  0.00  0.00            
ATOM   3289 HH21 ARG X 207      70.140  90.140  59.680  0.00  0.00            
ATOM   3290 HH22 ARG X 207      70.950  88.760  58.920  0.00  0.00            
ATOM   3291  C   ARG X 207      64.180  90.700  61.180  0.00  0.00            
ATOM   3292  O   ARG X 207      64.190  91.310  60.110  0.00  0.00            
ATOM   3293  N   GLU X 208      63.110  90.650  61.970  0.00  0.00            
ATOM   3294  H   GLU X 208      63.210  90.060  62.780  0.00  0.00            
ATOM   3295  CA  GLU X 208      61.870  91.320  61.610  0.00  0.00            
ATOM   3296  HA  GLU X 208      61.650  91.270  60.540  0.00  0.00            
ATOM   3297  CB  GLU X 208      60.610  90.670  62.190  0.00  0.00            
ATOM   3298  HB1 GLU X 208      60.720  90.960  63.230  0.00  0.00            
ATOM   3299  HB2 GLU X 208      60.800  89.600  62.130  0.00  0.00            
ATOM   3300  CG  GLU X 208      59.270  91.240  61.730  0.00  0.00            
ATOM   3301  HG1 GLU X 208      59.060  90.900  60.720  0.00  0.00            
ATOM   3302  HG2 GLU X 208      59.380  92.320  61.690  0.00  0.00            
ATOM   3303  CD  GLU X 208      58.140  90.950  62.710  0.00  0.00            
ATOM   3304  OE1 GLU X 208      57.470  91.950  63.030  0.00  0.00            
ATOM   3305  OE2 GLU X 208      57.960  89.820  63.220  0.00  0.00            
ATOM   3306  C   GLU X 208      61.970  92.830  61.770  0.00  0.00            
ATOM   3307  O   GLU X 208      61.460  93.540  60.910  0.00  0.00            
ATOM   3308  N   ARG X 209      62.750  93.310  62.740  0.00  0.00            
ATOM   3309  H   ARG X 209      63.280  92.690  63.330  0.00  0.00            
ATOM   3310  CA  ARG X 209      63.100  94.710  62.810  0.00  0.00            
ATOM   3311  HA  ARG X 209      62.190  95.310  62.680  0.00  0.00            
ATOM   3312  CB  ARG X 209      63.630  95.060  64.200  0.00  0.00            
ATOM   3313  HB1 ARG X 209      64.100  96.040  64.130  0.00  0.00            
ATOM   3314  HB2 ARG X 209      64.330  94.300  64.550  0.00  0.00            
ATOM   3315  CG  ARG X 209      62.420  95.120  65.130  0.00  0.00            
ATOM   3316  HG1 ARG X 209      61.920  94.170  65.330  0.00  0.00            
ATOM   3317  HG2 ARG X 209      61.690  95.830  64.730  0.00  0.00            
ATOM   3318  CD  ARG X 209      62.790  95.460  66.570  0.00  0.00            
ATOM   3319  HD1 ARG X 209      63.000  96.530  66.680  0.00  0.00            
ATOM   3320  HD2 ARG X 209      63.730  94.960  66.820  0.00  0.00            
ATOM   3321  NE  ARG X 209      61.720  95.070  67.480  0.00  0.00            
ATOM   3322  HE  ARG X 209      60.950  94.640  67.000  0.00  0.00            
ATOM   3323  CZ  ARG X 209      61.720  94.950  68.820  0.00  0.00            
ATOM   3324  NH1 ARG X 209      62.710  95.340  69.620  0.00  0.00            
ATOM   3325 HH11 ARG X 209      63.570  95.680  69.200  0.00  0.00            
ATOM   3326 HH12 ARG X 209      62.810  95.090  70.600  0.00  0.00            
ATOM   3327  NH2 ARG X 209      60.570  94.520  69.370  0.00  0.00            
ATOM   3328 HH21 ARG X 209      59.740  94.310  68.840  0.00  0.00            
ATOM   3329 HH22 ARG X 209      60.490  94.460  70.370  0.00  0.00            
ATOM   3330  C   ARG X 209      64.000  95.140  61.660  0.00  0.00            
ATOM   3331  O   ARG X 209      63.810  96.240  61.160  0.00  0.00            
ATOM   3332  N   GLU X 210      65.010  94.370  61.250  0.00  0.00            
ATOM   3333  H   GLU X 210      65.090  93.500  61.760  0.00  0.00            
ATOM   3334  CA  GLU X 210      65.970  94.550  60.190  0.00  0.00            
ATOM   3335  HA  GLU X 210      66.380  95.550  60.310  0.00  0.00            
ATOM   3336  CB  GLU X 210      67.070  93.490  60.270  0.00  0.00            
ATOM   3337  HB1 GLU X 210      67.650  93.660  59.360  0.00  0.00            
ATOM   3338  HB2 GLU X 210      66.570  92.520  60.270  0.00  0.00            
ATOM   3339  CG  GLU X 210      67.970  93.650  61.490  0.00  0.00            
ATOM   3340  HG1 GLU X 210      67.360  93.600  62.390  0.00  0.00            
ATOM   3341  HG2 GLU X 210      68.400  94.640  61.380  0.00  0.00            
ATOM   3342  CD  GLU X 210      69.070  92.600  61.450  0.00  0.00            
ATOM   3343  OE1 GLU X 210      69.030  91.680  60.600  0.00  0.00            
ATOM   3344  OE2 GLU X 210      70.030  92.640  62.250  0.00  0.00            
ATOM   3345  C   GLU X 210      65.270  94.590  58.830  0.00  0.00            
ATOM   3346  O   GLU X 210      65.680  95.420  58.030  0.00  0.00            
ATOM   3347  N   ILE X 211      64.230  93.780  58.620  0.00  0.00            
ATOM   3348  H   ILE X 211      64.040  93.050  59.290  0.00  0.00            
ATOM   3349  CA  ILE X 211      63.490  93.780  57.380  0.00  0.00            
ATOM   3350  HA  ILE X 211      64.200  93.890  56.560  0.00  0.00            
ATOM   3351  CB  ILE X 211      62.790  92.440  57.190  0.00  0.00            
ATOM   3352  HB  ILE X 211      62.260  92.160  58.110  0.00  0.00            
ATOM   3353  CG2 ILE X 211      61.800  92.490  56.040  0.00  0.00            
ATOM   3354 HG21 ILE X 211      62.210  92.850  55.100  0.00  0.00            
ATOM   3355 HG22 ILE X 211      61.470  91.490  55.750  0.00  0.00            
ATOM   3356 HG23 ILE X 211      60.990  93.160  56.340  0.00  0.00            
ATOM   3357  CG1 ILE X 211      63.830  91.370  56.870  0.00  0.00            
ATOM   3358 HG11 ILE X 211      64.670  91.460  57.560  0.00  0.00            
ATOM   3359 HG12 ILE X 211      64.300  91.580  55.910  0.00  0.00            
ATOM   3360  CD  ILE X 211      63.400  89.910  56.950  0.00  0.00            
ATOM   3361  HD1 ILE X 211      64.170  89.250  56.560  0.00  0.00            
ATOM   3362  HD2 ILE X 211      63.080  89.540  57.920  0.00  0.00            
ATOM   3363  HD3 ILE X 211      62.510  89.810  56.320  0.00  0.00            
ATOM   3364  C   ILE X 211      62.500  94.940  57.420  0.00  0.00            
ATOM   3365  O   ILE X 211      62.210  95.460  56.350  0.00  0.00            
ATOM   3366  N   LYS X 212      62.000  95.350  58.590  0.00  0.00            
ATOM   3367  H   LYS X 212      62.170  94.730  59.370  0.00  0.00            
ATOM   3368  CA  LYS X 212      61.180  96.530  58.720  0.00  0.00            
ATOM   3369  HA  LYS X 212      60.540  96.580  57.840  0.00  0.00            
ATOM   3370  CB  LYS X 212      60.410  96.480  60.040  0.00  0.00            
ATOM   3371  HB1 LYS X 212      60.040  97.500  60.110  0.00  0.00            
ATOM   3372  HB2 LYS X 212      60.980  96.230  60.930  0.00  0.00            
ATOM   3373  CG  LYS X 212      59.190  95.590  59.860  0.00  0.00            
ATOM   3374  HG1 LYS X 212      59.540  94.630  59.470  0.00  0.00            
ATOM   3375  HG2 LYS X 212      58.520  96.060  59.140  0.00  0.00            
ATOM   3376  CD  LYS X 212      58.390  95.580  61.160  0.00  0.00            
ATOM   3377  HD1 LYS X 212      58.100  96.620  61.320  0.00  0.00            
ATOM   3378  HD2 LYS X 212      58.930  95.110  61.980  0.00  0.00            
ATOM   3379  CE  LYS X 212      57.180  94.660  60.980  0.00  0.00            
ATOM   3380  HE1 LYS X 212      57.630  93.680  60.790  0.00  0.00            
ATOM   3381  HE2 LYS X 212      56.430  95.000  60.270  0.00  0.00            
ATOM   3382  NZ  LYS X 212      56.600  94.570  62.330  0.00  0.00            
ATOM   3383  HZ1 LYS X 212      56.930  93.750  62.810  0.00  0.00            
ATOM   3384  HZ2 LYS X 212      56.810  95.370  62.910  0.00  0.00            
ATOM   3385  HZ3 LYS X 212      55.600  94.450  62.250  0.00  0.00            
ATOM   3386  C   LYS X 212      61.870  97.890  58.630  0.00  0.00            
ATOM   3387  O   LYS X 212      61.280  98.890  58.230  0.00  0.00            
ATOM   3388  N   ALA X 213      63.170  97.930  58.930  0.00  0.00            
ATOM   3389  H   ALA X 213      63.520  97.040  59.240  0.00  0.00            
ATOM   3390  CA  ALA X 213      64.060  99.070  58.890  0.00  0.00            
ATOM   3391  HA  ALA X 213      63.510  99.970  59.170  0.00  0.00            
ATOM   3392  CB  ALA X 213      65.050  98.960  60.050  0.00  0.00            
ATOM   3393  HB1 ALA X 213      64.460  98.750  60.950  0.00  0.00            
ATOM   3394  HB2 ALA X 213      65.720  98.110  59.940  0.00  0.00            
ATOM   3395  HB3 ALA X 213      65.650  99.840  60.250  0.00  0.00            
ATOM   3396  C   ALA X 213      64.700  99.270  57.520  0.00  0.00            
ATOM   3397  O   ALA X 213      64.770 100.430  57.120  0.00  0.00            
ATOM   3398  N   PHE X 214      65.000  98.210  56.770  0.00  0.00            
ATOM   3399  H   PHE X 214      64.900  97.270  57.120  0.00  0.00            
ATOM   3400  CA  PHE X 214      65.530  98.300  55.420  0.00  0.00            
ATOM   3401  HA  PHE X 214      66.600  98.500  55.540  0.00  0.00            
ATOM   3402  CB  PHE X 214      65.280  96.900  54.860  0.00  0.00            
ATOM   3403  HB1 PHE X 214      64.240  96.600  54.960  0.00  0.00            
ATOM   3404  HB2 PHE X 214      65.880  96.190  55.430  0.00  0.00            
ATOM   3405  CG  PHE X 214      65.650  96.660  53.410  0.00  0.00            
ATOM   3406  CD1 PHE X 214      66.990  96.410  53.100  0.00  0.00            
ATOM   3407  HD1 PHE X 214      67.750  96.270  53.860  0.00  0.00            
ATOM   3408  CE1 PHE X 214      67.480  96.220  51.800  0.00  0.00            
ATOM   3409  HE1 PHE X 214      68.500  95.960  51.550  0.00  0.00            
ATOM   3410  CZ  PHE X 214      66.540  96.330  50.760  0.00  0.00            
ATOM   3411  HZ  PHE X 214      66.940  96.220  49.770  0.00  0.00            
ATOM   3412  CE2 PHE X 214      65.190  96.550  51.050  0.00  0.00            
ATOM   3413  HE2 PHE X 214      64.440  96.610  50.280  0.00  0.00            
ATOM   3414  CD2 PHE X 214      64.730  96.750  52.360  0.00  0.00            
ATOM   3415  HD2 PHE X 214      63.670  96.830  52.520  0.00  0.00            
ATOM   3416  C   PHE X 214      64.880  99.340  54.530  0.00  0.00            
ATOM   3417  O   PHE X 214      63.660  99.490  54.570  0.00  0.00            
ATOM   3418  N   VAL X 215      65.690  99.970  53.680  0.00  0.00            
ATOM   3419  H   VAL X 215      66.680 100.000  53.890  0.00  0.00            
ATOM   3420  CA  VAL X 215      65.280 100.450  52.380  0.00  0.00            
ATOM   3421  HA  VAL X 215      64.440  99.860  52.030  0.00  0.00            
ATOM   3422  CB  VAL X 215      65.000 101.950  52.290  0.00  0.00            
ATOM   3423  HB  VAL X 215      64.510 102.200  51.350  0.00  0.00            
ATOM   3424  CG1 VAL X 215      63.900 102.340  53.280  0.00  0.00            
ATOM   3425 HG11 VAL X 215      63.050 101.680  53.130  0.00  0.00            
ATOM   3426 HG12 VAL X 215      64.170 102.400  54.340  0.00  0.00            
ATOM   3427 HG13 VAL X 215      63.570 103.370  53.130  0.00  0.00            
ATOM   3428  CG2 VAL X 215      66.220 102.800  52.630  0.00  0.00            
ATOM   3429 HG21 VAL X 215      66.050 103.870  52.710  0.00  0.00            
ATOM   3430 HG22 VAL X 215      66.760 102.480  53.510  0.00  0.00            
ATOM   3431 HG23 VAL X 215      66.900 102.720  51.780  0.00  0.00            
ATOM   3432  C   VAL X 215      66.320 100.040  51.330  0.00  0.00            
ATOM   3433  O   VAL X 215      67.490  99.950  51.680  0.00  0.00            
ATOM   3434  N   PRO X 216      65.900  99.820  50.080  0.00  0.00            
ATOM   3435  CD  PRO X 216      64.550  99.840  49.580  0.00  0.00            
ATOM   3436  HD1 PRO X 216      64.060 100.800  49.720  0.00  0.00            
ATOM   3437  HD2 PRO X 216      64.020  98.980  50.000  0.00  0.00            
ATOM   3438  CG  PRO X 216      64.590  99.520  48.090  0.00  0.00            
ATOM   3439  HG1 PRO X 216      64.760 100.340  47.400  0.00  0.00            
ATOM   3440  HG2 PRO X 216      63.740  98.960  47.700  0.00  0.00            
ATOM   3441  CB  PRO X 216      65.850  98.650  48.030  0.00  0.00            
ATOM   3442  HB1 PRO X 216      66.240  98.730  47.010  0.00  0.00            
ATOM   3443  HB2 PRO X 216      65.580  97.630  48.280  0.00  0.00            
ATOM   3444  CA  PRO X 216      66.780  99.290  49.060  0.00  0.00            
ATOM   3445  HA  PRO X 216      67.380  98.480  49.470  0.00  0.00            
ATOM   3446  C   PRO X 216      67.690 100.350  48.470  0.00  0.00            
ATOM   3447  O   PRO X 216      67.660 101.550  48.770  0.00  0.00            
ATOM   3448  N   GLU X 217      68.610  99.840  47.650  0.00  0.00            
ATOM   3449  H   GLU X 217      68.510  98.900  47.310  0.00  0.00            
ATOM   3450  CA  GLU X 217      69.210 100.630  46.590  0.00  0.00            
ATOM   3451  HA  GLU X 217      69.370 101.630  46.970  0.00  0.00            
ATOM   3452  CB  GLU X 217      70.620 100.120  46.320  0.00  0.00            
ATOM   3453  HB1 GLU X 217      71.130 100.580  45.480  0.00  0.00            
ATOM   3454  HB2 GLU X 217      70.670  99.040  46.220  0.00  0.00            
ATOM   3455  CG  GLU X 217      71.530 100.570  47.460  0.00  0.00            
ATOM   3456  HG1 GLU X 217      71.170 101.460  47.970  0.00  0.00            
ATOM   3457  HG2 GLU X 217      72.500 100.930  47.120  0.00  0.00            
ATOM   3458  CD  GLU X 217      71.820  99.440  48.440  0.00  0.00            
ATOM   3459  OE1 GLU X 217      71.530  99.680  49.630  0.00  0.00            
ATOM   3460  OE2 GLU X 217      72.310  98.380  48.000  0.00  0.00            
ATOM   3461  C   GLU X 217      68.420 100.420  45.300  0.00  0.00            
ATOM   3462  O   GLU X 217      67.750  99.400  45.170  0.00  0.00            
ATOM   3463  N   GLU X 218      68.560 101.340  44.340  0.00  0.00            
ATOM   3464  H   GLU X 218      69.150 102.130  44.570  0.00  0.00            
ATOM   3465  CA  GLU X 218      67.720 101.460  43.170  0.00  0.00            
ATOM   3466  HA  GLU X 218      66.960 100.690  43.110  0.00  0.00            
ATOM   3467  CB  GLU X 218      66.940 102.750  43.380  0.00  0.00            
ATOM   3468  HB1 GLU X 218      66.170 102.870  42.610  0.00  0.00            
ATOM   3469  HB2 GLU X 218      67.590 103.630  43.310  0.00  0.00            
ATOM   3470  CG  GLU X 218      66.030 102.850  44.600  0.00  0.00            
ATOM   3471  HG1 GLU X 218      66.600 103.060  45.500  0.00  0.00            
ATOM   3472  HG2 GLU X 218      65.600 101.850  44.660  0.00  0.00            
ATOM   3473  CD  GLU X 218      64.840 103.800  44.540  0.00  0.00            
ATOM   3474  OE1 GLU X 218      65.010 104.950  45.000  0.00  0.00            
ATOM   3475  OE2 GLU X 218      63.730 103.360  44.180  0.00  0.00            
ATOM   3476  C   GLU X 218      68.590 101.530  41.920  0.00  0.00            
ATOM   3477  O   GLU X 218      69.570 102.270  41.830  0.00  0.00            
ATOM   3478  N   PHE X 219      68.240 100.700  40.940  0.00  0.00            
ATOM   3479  H   PHE X 219      67.400 100.190  41.150  0.00  0.00            
ATOM   3480  CA  PHE X 219      68.790 100.680  39.600  0.00  0.00            
ATOM   3481  HA  PHE X 219      69.130 101.710  39.500  0.00  0.00            
ATOM   3482  CB  PHE X 219      69.880  99.610  39.610  0.00  0.00            
ATOM   3483  HB1 PHE X 219      70.870  99.930  39.930  0.00  0.00            
ATOM   3484  HB2 PHE X 219      70.210  99.400  38.590  0.00  0.00            
ATOM   3485  CG  PHE X 219      69.500  98.260  40.150  0.00  0.00            
ATOM   3486  CD1 PHE X 219      69.440  97.930  41.510  0.00  0.00            
ATOM   3487  HD1 PHE X 219      69.720  98.710  42.210  0.00  0.00            
ATOM   3488  CE1 PHE X 219      68.990  96.740  42.090  0.00  0.00            
ATOM   3489  HE1 PHE X 219      68.890  96.620  43.150  0.00  0.00            
ATOM   3490  CZ  PHE X 219      68.760  95.760  41.110  0.00  0.00            
ATOM   3491  HZ  PHE X 219      68.320  94.830  41.460  0.00  0.00            
ATOM   3492  CE2 PHE X 219      68.880  95.970  39.730  0.00  0.00            
ATOM   3493  HE2 PHE X 219      68.650  95.140  39.080  0.00  0.00            
ATOM   3494  CD2 PHE X 219      69.220  97.240  39.240  0.00  0.00            
ATOM   3495  HD2 PHE X 219      69.230  97.470  38.180  0.00  0.00            
ATOM   3496  C   PHE X 219      67.710 100.480  38.550  0.00  0.00            
ATOM   3497  O   PHE X 219      66.520 100.690  38.770  0.00  0.00            
ATOM   3498  N   TRP X 220      68.190 100.140  37.350  0.00  0.00            
ATOM   3499  H   TRP X 220      69.190 100.040  37.270  0.00  0.00            
ATOM   3500  CA  TRP X 220      67.380  99.860  36.180  0.00  0.00            
ATOM   3501  HA  TRP X 220      66.360  99.680  36.520  0.00  0.00            
ATOM   3502  CB  TRP X 220      67.340 101.050  35.230  0.00  0.00            
ATOM   3503  HB1 TRP X 220      66.790 100.810  34.320  0.00  0.00            
ATOM   3504  HB2 TRP X 220      68.360 101.200  34.860  0.00  0.00            
ATOM   3505  CG  TRP X 220      66.860 102.340  35.820  0.00  0.00            
ATOM   3506  CD1 TRP X 220      65.620 102.880  35.690  0.00  0.00            
ATOM   3507  HD1 TRP X 220      64.780 102.320  35.310  0.00  0.00            
ATOM   3508  NE1 TRP X 220      65.530 104.070  36.390  0.00  0.00            
ATOM   3509  HE1 TRP X 220      64.640 104.560  36.420  0.00  0.00            
ATOM   3510  CE2 TRP X 220      66.710 104.360  37.030  0.00  0.00            
ATOM   3511  CZ2 TRP X 220      67.030 105.370  37.950  0.00  0.00            
ATOM   3512  HZ2 TRP X 220      66.310 106.100  38.300  0.00  0.00            
ATOM   3513  CH2 TRP X 220      68.320 105.370  38.490  0.00  0.00            
ATOM   3514  HH2 TRP X 220      68.600 105.970  39.350  0.00  0.00            
ATOM   3515  CZ3 TRP X 220      69.250 104.420  38.040  0.00  0.00            
ATOM   3516  HZ3 TRP X 220      70.270 104.510  38.370  0.00  0.00            
ATOM   3517  CE3 TRP X 220      68.880 103.410  37.150  0.00  0.00            
ATOM   3518  HE3 TRP X 220      69.620 102.690  36.840  0.00  0.00            
ATOM   3519  CD2 TRP X 220      67.570 103.290  36.660  0.00  0.00            
ATOM   3520  C   TRP X 220      67.660  98.540  35.460  0.00  0.00            
ATOM   3521  O   TRP X 220      68.700  97.910  35.610  0.00  0.00            
ATOM   3522  N   GLU X 221      66.780  98.180  34.540  0.00  0.00            
ATOM   3523  H   GLU X 221      65.900  98.680  34.540  0.00  0.00            
ATOM   3524  CA  GLU X 221      66.990  97.280  33.420  0.00  0.00            
ATOM   3525  HA  GLU X 221      68.040  97.350  33.140  0.00  0.00            
ATOM   3526  CB  GLU X 221      66.630  95.860  33.870  0.00  0.00            
ATOM   3527  HB1 GLU X 221      65.550  95.900  33.950  0.00  0.00            
ATOM   3528  HB2 GLU X 221      66.990  95.730  34.890  0.00  0.00            
ATOM   3529  CG  GLU X 221      67.020  94.640  33.040  0.00  0.00            
ATOM   3530  HG1 GLU X 221      68.090  94.770  32.880  0.00  0.00            
ATOM   3531  HG2 GLU X 221      66.590  94.750  32.050  0.00  0.00            
ATOM   3532  CD  GLU X 221      66.700  93.300  33.690  0.00  0.00            
ATOM   3533  OE1 GLU X 221      65.630  92.740  33.380  0.00  0.00            
ATOM   3534  OE2 GLU X 221      67.430  92.890  34.620  0.00  0.00            
ATOM   3535  C   GLU X 221      66.320  97.630  32.100  0.00  0.00            
ATOM   3536  O   GLU X 221      65.570  98.610  32.020  0.00  0.00            
ATOM   3537  N   VAL X 222      66.670  96.870  31.070  0.00  0.00            
ATOM   3538  H   VAL X 222      67.360  96.160  31.260  0.00  0.00            
ATOM   3539  CA  VAL X 222      66.180  96.870  29.700  0.00  0.00            
ATOM   3540  HA  VAL X 222      65.160  97.260  29.600  0.00  0.00            
ATOM   3541  CB  VAL X 222      67.100  97.710  28.830  0.00  0.00            
ATOM   3542  HB  VAL X 222      68.100  97.790  29.250  0.00  0.00            
ATOM   3543  CG1 VAL X 222      67.170  97.370  27.340  0.00  0.00            
ATOM   3544 HG11 VAL X 222      67.320  96.300  27.220  0.00  0.00            
ATOM   3545 HG12 VAL X 222      66.200  97.470  26.850  0.00  0.00            
ATOM   3546 HG13 VAL X 222      67.940  97.940  26.820  0.00  0.00            
ATOM   3547  CG2 VAL X 222      66.780  99.200  28.860  0.00  0.00            
ATOM   3548 HG21 VAL X 222      67.510  99.760  28.270  0.00  0.00            
ATOM   3549 HG22 VAL X 222      65.780  99.350  28.470  0.00  0.00            
ATOM   3550 HG23 VAL X 222      66.780  99.510  29.910  0.00  0.00            
ATOM   3551  C   VAL X 222      66.030  95.460  29.150  0.00  0.00            
ATOM   3552  O   VAL X 222      66.870  94.590  29.370  0.00  0.00            
ATOM   3553  N   ASP X 223      65.060  95.160  28.280  0.00  0.00            
ATOM   3554  H   ASP X 223      64.520  95.990  28.080  0.00  0.00            
ATOM   3555  CA  ASP X 223      65.040  94.110  27.290  0.00  0.00            
ATOM   3556  HA  ASP X 223      65.920  93.460  27.320  0.00  0.00            
ATOM   3557  CB  ASP X 223      63.810  93.220  27.410  0.00  0.00            
ATOM   3558  HB1 ASP X 223      62.950  93.860  27.250  0.00  0.00            
ATOM   3559  HB2 ASP X 223      63.680  92.850  28.430  0.00  0.00            
ATOM   3560  CG  ASP X 223      63.770  92.000  26.500  0.00  0.00            
ATOM   3561  OD1 ASP X 223      64.690  91.170  26.690  0.00  0.00            
ATOM   3562  OD2 ASP X 223      62.810  91.890  25.700  0.00  0.00            
ATOM   3563  C   ASP X 223      64.950  94.720  25.900  0.00  0.00            
ATOM   3564  O   ASP X 223      64.270  95.730  25.740  0.00  0.00            
ATOM   3565  N   ALA X 224      65.630  94.150  24.900  0.00  0.00            
ATOM   3566  H   ALA X 224      66.300  93.420  25.120  0.00  0.00            
ATOM   3567  CA  ALA X 224      65.700  94.580  23.510  0.00  0.00            
ATOM   3568  HA  ALA X 224      64.760  95.110  23.420  0.00  0.00            
ATOM   3569  CB  ALA X 224      66.910  95.520  23.470  0.00  0.00            
ATOM   3570  HB1 ALA X 224      66.920  96.050  22.520  0.00  0.00            
ATOM   3571  HB2 ALA X 224      66.980  96.190  24.330  0.00  0.00            
ATOM   3572  HB3 ALA X 224      67.890  95.050  23.400  0.00  0.00            
ATOM   3573  C   ALA X 224      65.650  93.470  22.470  0.00  0.00            
ATOM   3574  O   ALA X 224      66.280  92.430  22.650  0.00  0.00            
ATOM   3575  N   SER X 225      64.980  93.650  21.330  0.00  0.00            
ATOM   3576  H   SER X 225      64.470  94.520  21.250  0.00  0.00            
ATOM   3577  CA  SER X 225      65.200  92.910  20.100  0.00  0.00            
ATOM   3578  HA  SER X 225      66.070  92.290  20.300  0.00  0.00            
ATOM   3579  CB  SER X 225      64.060  91.960  19.740  0.00  0.00            
ATOM   3580  HB1 SER X 225      64.420  91.350  18.910  0.00  0.00            
ATOM   3581  HB2 SER X 225      63.190  92.490  19.350  0.00  0.00            
ATOM   3582  OG  SER X 225      63.780  91.110  20.820  0.00  0.00            
ATOM   3583  HG  SER X 225      62.960  91.470  21.160  0.00  0.00            
ATOM   3584  C   SER X 225      65.720  93.740  18.930  0.00  0.00            
ATOM   3585  O   SER X 225      65.490  94.940  18.820  0.00  0.00            
ATOM   3586  N   THR X 226      66.360  93.200  17.890  0.00  0.00            
ATOM   3587  H   THR X 226      66.420  92.200  17.890  0.00  0.00            
ATOM   3588  CA  THR X 226      67.070  93.740  16.750  0.00  0.00            
ATOM   3589  HA  THR X 226      66.710  94.760  16.590  0.00  0.00            
ATOM   3590  CB  THR X 226      68.570  93.920  16.990  0.00  0.00            
ATOM   3591  HB  THR X 226      69.110  94.280  16.120  0.00  0.00            
ATOM   3592  CG2 THR X 226      68.880  94.870  18.140  0.00  0.00            
ATOM   3593 HG21 THR X 226      68.590  94.450  19.100  0.00  0.00            
ATOM   3594 HG22 THR X 226      69.900  95.260  18.070  0.00  0.00            
ATOM   3595 HG23 THR X 226      68.390  95.830  17.960  0.00  0.00            
ATOM   3596  OG1 THR X 226      69.140  92.680  17.350  0.00  0.00            
ATOM   3597  HG1 THR X 226      68.580  92.450  18.090  0.00  0.00            
ATOM   3598  C   THR X 226      66.880  92.940  15.470  0.00  0.00            
ATOM   3599  O   THR X 226      66.390  91.820  15.580  0.00  0.00            
ATOM   3600  N   THR X 227      67.090  93.610  14.330  0.00  0.00            
ATOM   3601  H   THR X 227      67.310  94.600  14.360  0.00  0.00            
ATOM   3602  CA  THR X 227      66.910  93.010  13.030  0.00  0.00            
ATOM   3603  HA  THR X 227      65.940  92.520  13.060  0.00  0.00            
ATOM   3604  CB  THR X 227      66.860  94.010  11.880  0.00  0.00            
ATOM   3605  HB  THR X 227      66.520  93.370  11.070  0.00  0.00            
ATOM   3606  CG2 THR X 227      65.850  95.140  12.060  0.00  0.00            
ATOM   3607 HG21 THR X 227      66.050  95.800  11.220  0.00  0.00            
ATOM   3608 HG22 THR X 227      64.780  94.900  12.060  0.00  0.00            
ATOM   3609 HG23 THR X 227      66.010  95.690  12.980  0.00  0.00            
ATOM   3610  OG1 THR X 227      68.140  94.510  11.550  0.00  0.00            
ATOM   3611  HG1 THR X 227      68.120  94.610  10.600  0.00  0.00            
ATOM   3612  C   THR X 227      68.000  91.980  12.730  0.00  0.00            
ATOM   3613  O   THR X 227      69.090  92.010  13.280  0.00  0.00            
ATOM   3614  N   THR X 228      67.750  91.130  11.730  0.00  0.00            
ATOM   3615  H   THR X 228      66.900  91.220  11.190  0.00  0.00            
ATOM   3616  CA  THR X 228      68.740  90.330  11.030  0.00  0.00            
ATOM   3617  HA  THR X 228      69.730  90.740  11.220  0.00  0.00            
ATOM   3618  CB  THR X 228      68.650  88.870  11.450  0.00  0.00            
ATOM   3619  HB  THR X 228      69.530  88.370  11.030  0.00  0.00            
ATOM   3620  CG2 THR X 228      68.770  88.630  12.950  0.00  0.00            
ATOM   3621 HG21 THR X 228      69.660  89.150  13.310  0.00  0.00            
ATOM   3622 HG22 THR X 228      67.890  88.890  13.540  0.00  0.00            
ATOM   3623 HG23 THR X 228      68.880  87.560  13.150  0.00  0.00            
ATOM   3624  OG1 THR X 228      67.440  88.240  11.100  0.00  0.00            
ATOM   3625  HG1 THR X 228      66.840  88.580  11.780  0.00  0.00            
ATOM   3626  C   THR X 228      68.560  90.370   9.520  0.00  0.00            
ATOM   3627  O   THR X 228      67.430  90.260   9.020  0.00  0.00            
ATOM   3628  N   PRO X 229      69.570  90.270   8.650  0.00  0.00            
ATOM   3629  CD  PRO X 229      70.930  90.750   8.790  0.00  0.00            
ATOM   3630  HD1 PRO X 229      71.460  89.980   9.370  0.00  0.00            
ATOM   3631  HD2 PRO X 229      70.840  91.730   9.260  0.00  0.00            
ATOM   3632  CG  PRO X 229      71.590  90.790   7.420  0.00  0.00            
ATOM   3633  HG1 PRO X 229      72.640  90.480   7.390  0.00  0.00            
ATOM   3634  HG2 PRO X 229      71.550  91.810   7.040  0.00  0.00            
ATOM   3635  CB  PRO X 229      70.700  89.890   6.570  0.00  0.00            
ATOM   3636  HB1 PRO X 229      71.140  88.890   6.620  0.00  0.00            
ATOM   3637  HB2 PRO X 229      70.590  90.300   5.560  0.00  0.00            
ATOM   3638  CA  PRO X 229      69.360  89.790   7.300  0.00  0.00            
ATOM   3639  HA  PRO X 229      68.740  90.510   6.780  0.00  0.00            
ATOM   3640  C   PRO X 229      68.830  88.390   7.040  0.00  0.00            
ATOM   3641  O   PRO X 229      68.670  88.070   5.860  0.00  0.00            
ATOM   3642  N   SER X 230      68.480  87.590   8.060  0.00  0.00            
ATOM   3643  H   SER X 230      68.680  87.890   9.000  0.00  0.00            
ATOM   3644  CA  SER X 230      67.710  86.370   7.930  0.00  0.00            
ATOM   3645  HA  SER X 230      67.960  85.790   7.040  0.00  0.00            
ATOM   3646  CB  SER X 230      68.070  85.410   9.050  0.00  0.00            
ATOM   3647  HB1 SER X 230      67.640  84.420   8.880  0.00  0.00            
ATOM   3648  HB2 SER X 230      67.660  85.720  10.010  0.00  0.00            
ATOM   3649  OG  SER X 230      69.470  85.280   9.190  0.00  0.00            
ATOM   3650  HG  SER X 230      69.860  84.990   8.360  0.00  0.00            
ATOM   3651  C   SER X 230      66.200  86.540   7.960  0.00  0.00            
ATOM   3652  O   SER X 230      65.450  85.570   7.910  0.00  0.00            
ATOM   3653  N   GLY X 231      65.690  87.760   8.130  0.00  0.00            
ATOM   3654  H   GLY X 231      66.260  88.590   8.100  0.00  0.00            
ATOM   3655  CA  GLY X 231      64.260  87.990   8.150  0.00  0.00            
ATOM   3656  HA1 GLY X 231      63.820  87.290   7.440  0.00  0.00            
ATOM   3657  HA2 GLY X 231      64.200  89.030   7.800  0.00  0.00            
ATOM   3658  C   GLY X 231      63.580  87.820   9.490  0.00  0.00            
ATOM   3659  O   GLY X 231      62.360  87.750   9.510  0.00  0.00            
ATOM   3660  N   GLU X 232      64.360  87.860  10.580  0.00  0.00            
ATOM   3661  H   GLU X 232      65.360  87.930  10.490  0.00  0.00            
ATOM   3662  CA  GLU X 232      63.840  87.660  11.920  0.00  0.00            
ATOM   3663  HA  GLU X 232      62.760  87.780  11.880  0.00  0.00            
ATOM   3664  CB  GLU X 232      64.100  86.220  12.320  0.00  0.00            
ATOM   3665  HB1 GLU X 232      63.970  86.070  13.390  0.00  0.00            
ATOM   3666  HB2 GLU X 232      65.170  86.030  12.160  0.00  0.00            
ATOM   3667  CG  GLU X 232      63.420  85.200  11.400  0.00  0.00            
ATOM   3668  HG1 GLU X 232      63.820  85.290  10.390  0.00  0.00            
ATOM   3669  HG2 GLU X 232      62.370  85.480  11.330  0.00  0.00            
ATOM   3670  CD  GLU X 232      63.640  83.830  12.040  0.00  0.00            
ATOM   3671  OE1 GLU X 232      64.810  83.380  12.140  0.00  0.00            
ATOM   3672  OE2 GLU X 232      62.630  83.200  12.400  0.00  0.00            
ATOM   3673  C   GLU X 232      64.210  88.590  13.070  0.00  0.00            
ATOM   3674  O   GLU X 232      65.260  89.240  12.970  0.00  0.00            
ATOM   3675  N   ALA X 233      63.410  88.660  14.130  0.00  0.00            
ATOM   3676  H   ALA X 233      62.520  88.200  14.200  0.00  0.00            
ATOM   3677  CA  ALA X 233      63.840  89.380  15.320  0.00  0.00            
ATOM   3678  HA  ALA X 233      64.260  90.340  15.030  0.00  0.00            
ATOM   3679  CB  ALA X 233      62.630  89.720  16.190  0.00  0.00            
ATOM   3680  HB1 ALA X 233      62.100  88.790  16.380  0.00  0.00            
ATOM   3681  HB2 ALA X 233      62.970  90.180  17.120  0.00  0.00            
ATOM   3682  HB3 ALA X 233      62.060  90.450  15.610  0.00  0.00            
ATOM   3683  C   ALA X 233      64.920  88.590  16.050  0.00  0.00            
ATOM   3684  O   ALA X 233      64.890  87.370  16.100  0.00  0.00            
ATOM   3685  N   LEU X 234      65.940  89.280  16.580  0.00  0.00            
ATOM   3686  H   LEU X 234      66.030  90.250  16.280  0.00  0.00            
ATOM   3687  CA  LEU X 234      66.940  88.660  17.410  0.00  0.00            
ATOM   3688  HA  LEU X 234      66.640  87.700  17.820  0.00  0.00            
ATOM   3689  CB  LEU X 234      68.250  88.520  16.640  0.00  0.00            
ATOM   3690  HB1 LEU X 234      68.460  89.500  16.210  0.00  0.00            
ATOM   3691  HB2 LEU X 234      68.170  87.800  15.830  0.00  0.00            
ATOM   3692  CG  LEU X 234      69.470  87.980  17.380  0.00  0.00            
ATOM   3693  HG  LEU X 234      69.720  88.680  18.180  0.00  0.00            
ATOM   3694  CD1 LEU X 234      69.240  86.550  17.840  0.00  0.00            
ATOM   3695 HD11 LEU X 234      68.340  86.330  18.410  0.00  0.00            
ATOM   3696 HD12 LEU X 234      69.270  85.830  17.020  0.00  0.00            
ATOM   3697 HD13 LEU X 234      70.140  86.300  18.390  0.00  0.00            
ATOM   3698  CD2 LEU X 234      70.650  87.950  16.420  0.00  0.00            
ATOM   3699 HD21 LEU X 234      71.570  87.770  16.990  0.00  0.00            
ATOM   3700 HD22 LEU X 234      70.590  87.090  15.760  0.00  0.00            
ATOM   3701 HD23 LEU X 234      70.760  88.920  15.910  0.00  0.00            
ATOM   3702  C   LEU X 234      67.180  89.490  18.660  0.00  0.00            
ATOM   3703  O   LEU X 234      67.090  90.720  18.660  0.00  0.00            
ATOM   3704  N   ALA X 235      67.270  88.800  19.800  0.00  0.00            
ATOM   3705  H   ALA X 235      67.120  87.800  19.790  0.00  0.00            
ATOM   3706  CA  ALA X 235      67.370  89.550  21.040  0.00  0.00            
ATOM   3707  HA  ALA X 235      66.590  90.310  21.070  0.00  0.00            
ATOM   3708  CB  ALA X 235      66.950  88.650  22.200  0.00  0.00            
ATOM   3709  HB1 ALA X 235      67.770  88.010  22.540  0.00  0.00            
ATOM   3710  HB2 ALA X 235      66.870  89.380  23.000  0.00  0.00            
ATOM   3711  HB3 ALA X 235      66.030  88.070  22.090  0.00  0.00            
ATOM   3712  C   ALA X 235      68.710  90.250  21.190  0.00  0.00            
ATOM   3713  O   ALA X 235      69.650  89.920  20.470  0.00  0.00            
ATOM   3714  N   LEU X 236      68.840  91.170  22.150  0.00  0.00            
ATOM   3715  H   LEU X 236      68.050  91.570  22.640  0.00  0.00            
ATOM   3716  CA  LEU X 236      70.090  91.840  22.430  0.00  0.00            
ATOM   3717  HA  LEU X 236      70.960  91.240  22.140  0.00  0.00            
ATOM   3718  CB  LEU X 236      70.140  93.090  21.570  0.00  0.00            
ATOM   3719  HB1 LEU X 236      69.240  93.660  21.790  0.00  0.00            
ATOM   3720  HB2 LEU X 236      70.060  92.810  20.520  0.00  0.00            
ATOM   3721  CG  LEU X 236      71.310  94.030  21.880  0.00  0.00            
ATOM   3722  HG  LEU X 236      71.440  94.310  22.930  0.00  0.00            
ATOM   3723  CD1 LEU X 236      72.600  93.320  21.470  0.00  0.00            
ATOM   3724 HD11 LEU X 236      73.420  93.910  21.880  0.00  0.00            
ATOM   3725 HD12 LEU X 236      72.650  92.320  21.880  0.00  0.00            
ATOM   3726 HD13 LEU X 236      72.730  93.240  20.390  0.00  0.00            
ATOM   3727  CD2 LEU X 236      70.940  95.370  21.260  0.00  0.00            
ATOM   3728 HD21 LEU X 236      70.940  95.360  20.170  0.00  0.00            
ATOM   3729 HD22 LEU X 236      69.950  95.680  21.610  0.00  0.00            
ATOM   3730 HD23 LEU X 236      71.610  96.170  21.610  0.00  0.00            
ATOM   3731  C   LEU X 236      70.290  92.170  23.900  0.00  0.00            
ATOM   3732  O   LEU X 236      69.500  92.850  24.540  0.00  0.00            
ATOM   3733  N   GLN X 237      71.470  91.910  24.470  0.00  0.00            
ATOM   3734  H   GLN X 237      72.170  91.400  23.960  0.00  0.00            
ATOM   3735  CA  GLN X 237      71.900  92.320  25.790  0.00  0.00            
ATOM   3736  HA  GLN X 237      71.020  92.210  26.410  0.00  0.00            
ATOM   3737  CB  GLN X 237      72.960  91.370  26.340  0.00  0.00            
ATOM   3738  HB1 GLN X 237      73.900  91.450  25.800  0.00  0.00            
ATOM   3739  HB2 GLN X 237      72.480  90.390  26.360  0.00  0.00            
ATOM   3740  CG  GLN X 237      73.310  91.610  27.800  0.00  0.00            
ATOM   3741  HG1 GLN X 237      72.340  91.720  28.300  0.00  0.00            
ATOM   3742  HG2 GLN X 237      73.910  92.510  27.870  0.00  0.00            
ATOM   3743  CD  GLN X 237      74.150  90.390  28.160  0.00  0.00            
ATOM   3744  OE1 GLN X 237      75.320  90.280  27.830  0.00  0.00            
ATOM   3745  NE2 GLN X 237      73.590  89.540  29.030  0.00  0.00            
ATOM   3746 HE21 GLN X 237      72.650  89.750  29.340  0.00  0.00            
ATOM   3747 HE22 GLN X 237      74.220  88.920  29.530  0.00  0.00            
ATOM   3748  C   GLN X 237      72.380  93.770  25.730  0.00  0.00            
ATOM   3749  O   GLN X 237      73.410  94.110  25.150  0.00  0.00            
ATOM   3750  N   VAL X 238      71.700  94.620  26.500  0.00  0.00            
ATOM   3751  H   VAL X 238      70.970  94.220  27.080  0.00  0.00            
ATOM   3752  CA  VAL X 238      71.960  96.040  26.650  0.00  0.00            
ATOM   3753  HA  VAL X 238      72.860  96.280  26.080  0.00  0.00            
ATOM   3754  CB  VAL X 238      70.810  96.940  26.240  0.00  0.00            
ATOM   3755  HB  VAL X 238      70.080  96.810  27.040  0.00  0.00            
ATOM   3756  CG1 VAL X 238      71.210  98.410  26.330  0.00  0.00            
ATOM   3757 HG11 VAL X 238      71.580  98.750  27.300  0.00  0.00            
ATOM   3758 HG12 VAL X 238      72.020  98.550  25.620  0.00  0.00            
ATOM   3759 HG13 VAL X 238      70.400  99.130  26.230  0.00  0.00            
ATOM   3760  CG2 VAL X 238      70.150  96.600  24.900  0.00  0.00            
ATOM   3761 HG21 VAL X 238      69.610  95.660  24.910  0.00  0.00            
ATOM   3762 HG22 VAL X 238      69.400  97.390  24.820  0.00  0.00            
ATOM   3763 HG23 VAL X 238      70.880  96.570  24.090  0.00  0.00            
ATOM   3764  C   VAL X 238      72.370  96.250  28.100  0.00  0.00            
ATOM   3765  O   VAL X 238      71.680  95.880  29.040  0.00  0.00            
ATOM   3766  N   THR X 239      73.490  96.970  28.280  0.00  0.00            
ATOM   3767  H   THR X 239      74.070  97.110  27.460  0.00  0.00            
ATOM   3768  CA  THR X 239      74.130  97.290  29.540  0.00  0.00            
ATOM   3769  HA  THR X 239      73.430  96.970  30.310  0.00  0.00            
ATOM   3770  CB  THR X 239      75.420  96.500  29.710  0.00  0.00            
ATOM   3771  HB  THR X 239      75.950  96.970  30.540  0.00  0.00            
ATOM   3772  CG2 THR X 239      75.200  95.000  29.860  0.00  0.00            
ATOM   3773 HG21 THR X 239      76.120  94.490  29.570  0.00  0.00            
ATOM   3774 HG22 THR X 239      75.090  94.870  30.940  0.00  0.00            
ATOM   3775 HG23 THR X 239      74.270  94.690  29.380  0.00  0.00            
ATOM   3776  OG1 THR X 239      76.270  96.750  28.610  0.00  0.00            
ATOM   3777  HG1 THR X 239      77.100  96.520  29.020  0.00  0.00            
ATOM   3778  C   THR X 239      74.380  98.780  29.720  0.00  0.00            
ATOM   3779  O   THR X 239      74.760  99.520  28.800  0.00  0.00            
ATOM   3780  N   HIE X 240      74.310  99.240  30.970  0.00  0.00            
ATOM   3781  H   HIE X 240      74.140  98.640  31.760  0.00  0.00            
ATOM   3782  CA  HIE X 240      74.550 100.640  31.280  0.00  0.00            
ATOM   3783  HA  HIE X 240      75.290 101.060  30.600  0.00  0.00            
ATOM   3784  CB  HIE X 240      73.220 101.390  31.300  0.00  0.00            
ATOM   3785  HB1 HIE X 240      72.640 101.100  32.170  0.00  0.00            
ATOM   3786  HB2 HIE X 240      72.650 101.110  30.410  0.00  0.00            
ATOM   3787  CG  HIE X 240      73.470 102.870  31.330  0.00  0.00            
ATOM   3788  ND1 HIE X 240      74.170 103.600  32.290  0.00  0.00            
ATOM   3789  CE1 HIE X 240      74.180 104.870  31.860  0.00  0.00            
ATOM   3790  HE1 HIE X 240      74.840 105.630  32.230  0.00  0.00            
ATOM   3791  NE2 HIE X 240      73.440 105.020  30.750  0.00  0.00            
ATOM   3792  HE2 HIE X 240      73.320 105.860  30.200  0.00  0.00            
ATOM   3793  CD2 HIE X 240      73.000 103.760  30.400  0.00  0.00            
ATOM   3794  HD2 HIE X 240      72.380 103.460  29.560  0.00  0.00            
ATOM   3795  C   HIE X 240      75.290 100.790  32.600  0.00  0.00            
ATOM   3796  O   HIE X 240      75.030 100.020  33.520  0.00  0.00            
ATOM   3797  N   GLN X 241      76.350 101.600  32.620  0.00  0.00            
ATOM   3798  H   GLN X 241      76.580 102.120  31.790  0.00  0.00            
ATOM   3799  CA  GLN X 241      77.140 101.820  33.820  0.00  0.00            
ATOM   3800  HA  GLN X 241      76.550 101.620  34.710  0.00  0.00            
ATOM   3801  CB  GLN X 241      78.270 100.790  33.780  0.00  0.00            
ATOM   3802  HB1 GLN X 241      79.030 101.040  34.510  0.00  0.00            
ATOM   3803  HB2 GLN X 241      78.830 100.870  32.850  0.00  0.00            
ATOM   3804  CG  GLN X 241      78.020  99.300  34.020  0.00  0.00            
ATOM   3805  HG1 GLN X 241      77.460  99.230  34.950  0.00  0.00            
ATOM   3806  HG2 GLN X 241      78.960  98.810  34.280  0.00  0.00            
ATOM   3807  CD  GLN X 241      77.460  98.580  32.800  0.00  0.00            
ATOM   3808  OE1 GLN X 241      77.610  98.830  31.600  0.00  0.00            
ATOM   3809  NE2 GLN X 241      76.830  97.430  33.060  0.00  0.00            
ATOM   3810 HE21 GLN X 241      76.840  97.150  34.040  0.00  0.00            
ATOM   3811 HE22 GLN X 241      76.590  96.780  32.330  0.00  0.00            
ATOM   3812  C   GLN X 241      77.680 103.240  33.890  0.00  0.00            
ATOM   3813  O   GLN X 241      78.010 103.900  32.910  0.00  0.00            
ATOM   3814  N   ASN X 242      77.700 103.730  35.140  0.00  0.00            
ATOM   3815  H   ASN X 242      77.430 103.000  35.780  0.00  0.00            
ATOM   3816  CA  ASN X 242      78.150 105.040  35.570  0.00  0.00            
ATOM   3817  HA  ASN X 242      78.510 105.610  34.720  0.00  0.00            
ATOM   3818  CB  ASN X 242      76.920 105.790  36.080  0.00  0.00            
ATOM   3819  HB1 ASN X 242      76.570 105.180  36.920  0.00  0.00            
ATOM   3820  HB2 ASN X 242      76.130 105.720  35.340  0.00  0.00            
ATOM   3821  CG  ASN X 242      77.180 107.220  36.530  0.00  0.00            
ATOM   3822  OD1 ASN X 242      77.410 107.410  37.730  0.00  0.00            
ATOM   3823  ND2 ASN X 242      77.160 108.310  35.770  0.00  0.00            
ATOM   3824 HD21 ASN X 242      77.100 108.210  34.770  0.00  0.00            
ATOM   3825 HD22 ASN X 242      77.260 109.220  36.210  0.00  0.00            
ATOM   3826  C   ASN X 242      79.240 104.960  36.620  0.00  0.00            
ATOM   3827  O   ASN X 242      79.900 105.970  36.880  0.00  0.00            
ATOM   3828  N   ASP X 243      79.340 103.830  37.320  0.00  0.00            
ATOM   3829  H   ASP X 243      78.730 103.050  37.160  0.00  0.00            
ATOM   3830  CA  ASP X 243      80.090 103.670  38.550  0.00  0.00            
ATOM   3831  HA  ASP X 243      80.850 104.430  38.710  0.00  0.00            
ATOM   3832  CB  ASP X 243      79.030 104.010  39.600  0.00  0.00            
ATOM   3833  HB1 ASP X 243      78.280 103.220  39.660  0.00  0.00            
ATOM   3834  HB2 ASP X 243      78.480 104.900  39.320  0.00  0.00            
ATOM   3835  CG  ASP X 243      79.510 104.310  41.010  0.00  0.00            
ATOM   3836  OD1 ASP X 243      79.760 103.380  41.810  0.00  0.00            
ATOM   3837  OD2 ASP X 243      79.800 105.490  41.290  0.00  0.00            
ATOM   3838  C   ASP X 243      80.600 102.240  38.600  0.00  0.00            
ATOM   3839  O   ASP X 243      80.480 101.520  37.610  0.00  0.00            
ATOM   3840  N   LYS X 244      81.170 101.870  39.750  0.00  0.00            
ATOM   3841  H   LYS X 244      80.990 102.420  40.580  0.00  0.00            
ATOM   3842  CA  LYS X 244      81.900 100.640  39.900  0.00  0.00            
ATOM   3843  HA  LYS X 244      82.440 100.420  38.980  0.00  0.00            
ATOM   3844  CB  LYS X 244      83.000 100.790  40.950  0.00  0.00            
ATOM   3845  HB1 LYS X 244      83.340  99.800  41.270  0.00  0.00            
ATOM   3846  HB2 LYS X 244      82.580 101.140  41.900  0.00  0.00            
ATOM   3847  CG  LYS X 244      84.200 101.640  40.540  0.00  0.00            
ATOM   3848  HG1 LYS X 244      83.920 102.650  40.260  0.00  0.00            
ATOM   3849  HG2 LYS X 244      84.620 101.220  39.630  0.00  0.00            
ATOM   3850  CD  LYS X 244      85.340 101.740  41.560  0.00  0.00            
ATOM   3851  HD1 LYS X 244      85.750 100.740  41.660  0.00  0.00            
ATOM   3852  HD2 LYS X 244      85.050 101.990  42.580  0.00  0.00            
ATOM   3853  CE  LYS X 244      86.410 102.660  40.980  0.00  0.00            
ATOM   3854  HE1 LYS X 244      85.980 103.650  40.870  0.00  0.00            
ATOM   3855  HE2 LYS X 244      86.770 102.290  40.020  0.00  0.00            
ATOM   3856  NZ  LYS X 244      87.530 102.750  41.940  0.00  0.00            
ATOM   3857  HZ1 LYS X 244      88.230 103.400  41.630  0.00  0.00            
ATOM   3858  HZ2 LYS X 244      87.180 103.100  42.820  0.00  0.00            
ATOM   3859  HZ3 LYS X 244      88.020 101.910  42.210  0.00  0.00            
ATOM   3860  C   LYS X 244      81.050  99.390  40.090  0.00  0.00            
ATOM   3861  O   LYS X 244      81.600  98.300  40.010  0.00  0.00            
ATOM   3862  N   PRO X 245      79.780  99.430  40.500  0.00  0.00            
ATOM   3863  CD  PRO X 245      79.080 100.370  41.350  0.00  0.00            
ATOM   3864  HD1 PRO X 245      78.590 101.140  40.760  0.00  0.00            
ATOM   3865  HD2 PRO X 245      79.820 100.900  41.950  0.00  0.00            
ATOM   3866  CG  PRO X 245      78.150  99.470  42.160  0.00  0.00            
ATOM   3867  HG1 PRO X 245      77.340 100.040  42.620  0.00  0.00            
ATOM   3868  HG2 PRO X 245      78.750  99.060  42.980  0.00  0.00            
ATOM   3869  CB  PRO X 245      77.550  98.510  41.140  0.00  0.00            
ATOM   3870  HB1 PRO X 245      76.790  99.000  40.530  0.00  0.00            
ATOM   3871  HB2 PRO X 245      77.060  97.640  41.570  0.00  0.00            
ATOM   3872  CA  PRO X 245      78.830  98.340  40.340  0.00  0.00            
ATOM   3873  HA  PRO X 245      79.320  97.420  40.670  0.00  0.00            
ATOM   3874  C   PRO X 245      78.480  98.160  38.870  0.00  0.00            
ATOM   3875  O   PRO X 245      78.590  99.070  38.050  0.00  0.00            
ATOM   3876  N   PHE X 246      78.000  96.950  38.580  0.00  0.00            
ATOM   3877  H   PHE X 246      77.810  96.280  39.320  0.00  0.00            
ATOM   3878  CA  PHE X 246      77.580  96.570  37.250  0.00  0.00            
ATOM   3879  HA  PHE X 246      78.220  97.140  36.570  0.00  0.00            
ATOM   3880  CB  PHE X 246      77.870  95.100  36.980  0.00  0.00            
ATOM   3881  HB1 PHE X 246      77.230  94.500  37.620  0.00  0.00            
ATOM   3882  HB2 PHE X 246      78.870  94.820  37.310  0.00  0.00            
ATOM   3883  CG  PHE X 246      77.740  94.690  35.530  0.00  0.00            
ATOM   3884  CD1 PHE X 246      76.540  94.090  35.120  0.00  0.00            
ATOM   3885  HD1 PHE X 246      75.750  94.090  35.860  0.00  0.00            
ATOM   3886  CE1 PHE X 246      76.330  93.630  33.810  0.00  0.00            
ATOM   3887  HE1 PHE X 246      75.390  93.230  33.470  0.00  0.00            
ATOM   3888  CZ  PHE X 246      77.450  93.630  32.960  0.00  0.00            
ATOM   3889  HZ  PHE X 246      77.280  93.200  31.990  0.00  0.00            
ATOM   3890  CE2 PHE X 246      78.680  94.180  33.350  0.00  0.00            
ATOM   3891  HE2 PHE X 246      79.510  93.970  32.690  0.00  0.00            
ATOM   3892  CD2 PHE X 246      78.770  94.810  34.590  0.00  0.00            
ATOM   3893  HD2 PHE X 246      79.660  95.270  35.000  0.00  0.00            
ATOM   3894  C   PHE X 246      76.140  96.920  36.880  0.00  0.00            
ATOM   3895  O   PHE X 246      75.810  96.970  35.700  0.00  0.00            
ATOM   3896  N   ARG X 247      75.250  97.060  37.870  0.00  0.00            
ATOM   3897  H   ARG X 247      75.540  96.770  38.790  0.00  0.00            
ATOM   3898  CA  ARG X 247      73.920  97.600  37.710  0.00  0.00            
ATOM   3899  HA  ARG X 247      73.480  97.180  36.800  0.00  0.00            
ATOM   3900  CB  ARG X 247      73.050  97.240  38.910  0.00  0.00            
ATOM   3901  HB1 ARG X 247      73.130  96.160  38.930  0.00  0.00            
ATOM   3902  HB2 ARG X 247      72.000  97.340  38.640  0.00  0.00            
ATOM   3903  CG  ARG X 247      73.400  97.900  40.240  0.00  0.00            
ATOM   3904  HG1 ARG X 247      73.220  98.980  40.170  0.00  0.00            
ATOM   3905  HG2 ARG X 247      74.460  97.810  40.470  0.00  0.00            
ATOM   3906  CD  ARG X 247      72.650  97.080  41.290  0.00  0.00            
ATOM   3907  HD1 ARG X 247      73.190  96.140  41.380  0.00  0.00            
ATOM   3908  HD2 ARG X 247      71.650  96.880  40.910  0.00  0.00            
ATOM   3909  NE  ARG X 247      72.540  97.810  42.550  0.00  0.00            
ATOM   3910  HE  ARG X 247      72.230  98.770  42.520  0.00  0.00            
ATOM   3911  CZ  ARG X 247      72.740  97.360  43.800  0.00  0.00            
ATOM   3912  NH1 ARG X 247      72.770  96.060  44.100  0.00  0.00            
ATOM   3913 HH11 ARG X 247      72.670  95.440  43.310  0.00  0.00            
ATOM   3914 HH12 ARG X 247      72.820  95.800  45.070  0.00  0.00            
ATOM   3915  NH2 ARG X 247      72.890  98.210  44.830  0.00  0.00            
ATOM   3916 HH21 ARG X 247      73.000  99.190  44.590  0.00  0.00            
ATOM   3917 HH22 ARG X 247      73.220  97.930  45.740  0.00  0.00            
ATOM   3918  C   ARG X 247      73.990  99.100  37.460  0.00  0.00            
ATOM   3919  O   ARG X 247      74.890  99.720  38.010  0.00  0.00            
ATOM   3920  N   PRO X 248      73.100  99.700  36.670  0.00  0.00            
ATOM   3921  CD  PRO X 248      72.110  99.020  35.860  0.00  0.00            
ATOM   3922  HD1 PRO X 248      71.370  98.410  36.370  0.00  0.00            
ATOM   3923  HD2 PRO X 248      72.640  98.370  35.160  0.00  0.00            
ATOM   3924  CG  PRO X 248      71.390 100.130  35.100  0.00  0.00            
ATOM   3925  HG1 PRO X 248      70.450 100.350  35.600  0.00  0.00            
ATOM   3926  HG2 PRO X 248      71.190  99.940  34.050  0.00  0.00            
ATOM   3927  CB  PRO X 248      72.290 101.360  35.180  0.00  0.00            
ATOM   3928  HB1 PRO X 248      71.710 102.280  35.190  0.00  0.00            
ATOM   3929  HB2 PRO X 248      72.910 101.400  34.290  0.00  0.00            
ATOM   3930  CA  PRO X 248      73.130 101.130  36.440  0.00  0.00            
ATOM   3931  HA  PRO X 248      74.160 101.470  36.320  0.00  0.00            
ATOM   3932  C   PRO X 248      72.650 101.850  37.690  0.00  0.00            
ATOM   3933  O   PRO X 248      71.480 101.820  38.080  0.00  0.00            
ATOM   3934  N   VAL X 249      73.600 102.480  38.380  0.00  0.00            
ATOM   3935  H   VAL X 249      74.490 102.620  37.930  0.00  0.00            
ATOM   3936  CA  VAL X 249      73.370 103.170  39.630  0.00  0.00            
ATOM   3937  HA  VAL X 249      72.600 102.670  40.220  0.00  0.00            
ATOM   3938  CB  VAL X 249      74.560 103.270  40.580  0.00  0.00            
ATOM   3939  HB  VAL X 249      74.140 103.750  41.460  0.00  0.00            
ATOM   3940  CG1 VAL X 249      75.070 101.870  40.950  0.00  0.00            
ATOM   3941 HG11 VAL X 249      75.900 101.920  41.650  0.00  0.00            
ATOM   3942 HG12 VAL X 249      74.260 101.260  41.350  0.00  0.00            
ATOM   3943 HG13 VAL X 249      75.440 101.380  40.050  0.00  0.00            
ATOM   3944  CG2 VAL X 249      75.660 104.100  39.930  0.00  0.00            
ATOM   3945 HG21 VAL X 249      76.140 103.580  39.100  0.00  0.00            
ATOM   3946 HG22 VAL X 249      75.390 105.050  39.470  0.00  0.00            
ATOM   3947 HG23 VAL X 249      76.470 104.320  40.630  0.00  0.00            
ATOM   3948  C   VAL X 249      72.890 104.610  39.510  0.00  0.00            
ATOM   3949  O   VAL X 249      72.180 105.060  40.410  0.00  0.00            
ATOM   3950  N   ASN X 250      73.030 105.300  38.380  0.00  0.00            
ATOM   3951  H   ASN X 250      73.530 104.840  37.640  0.00  0.00            
ATOM   3952  CA  ASN X 250      72.760 106.730  38.330  0.00  0.00            
ATOM   3953  HA  ASN X 250      72.640 107.090  39.350  0.00  0.00            
ATOM   3954  CB  ASN X 250      73.980 107.410  37.720  0.00  0.00            
ATOM   3955  HB1 ASN X 250      74.300 106.890  36.810  0.00  0.00            
ATOM   3956  HB2 ASN X 250      74.790 107.330  38.450  0.00  0.00            
ATOM   3957  CG  ASN X 250      73.750 108.870  37.380  0.00  0.00            
ATOM   3958  OD1 ASN X 250      73.840 109.240  36.210  0.00  0.00            
ATOM   3959  ND2 ASN X 250      73.240 109.660  38.330  0.00  0.00            
ATOM   3960 HD21 ASN X 250      73.200 109.300  39.270  0.00  0.00            
ATOM   3961 HD22 ASN X 250      72.740 110.510  38.090  0.00  0.00            
ATOM   3962  C   ASN X 250      71.550 107.070  37.470  0.00  0.00            
ATOM   3963  O   ASN X 250      71.440 106.600  36.350  0.00  0.00            
ATOM   3964  N   LYS X 251      70.550 107.780  38.010  0.00  0.00            
ATOM   3965  H   LYS X 251      70.700 108.160  38.930  0.00  0.00            
ATOM   3966  CA  LYS X 251      69.380 108.300  37.330  0.00  0.00            
ATOM   3967  HA  LYS X 251      68.770 107.470  36.960  0.00  0.00            
ATOM   3968  CB  LYS X 251      68.380 109.060  38.200  0.00  0.00            
ATOM   3969  HB1 LYS X 251      68.830 110.000  38.520  0.00  0.00            
ATOM   3970  HB2 LYS X 251      68.110 108.420  39.030  0.00  0.00            
ATOM   3971  CG  LYS X 251      67.090 109.550  37.560  0.00  0.00            
ATOM   3972  HG1 LYS X 251      66.580 108.680  37.140  0.00  0.00            
ATOM   3973  HG2 LYS X 251      67.350 110.180  36.710  0.00  0.00            
ATOM   3974  CD  LYS X 251      66.220 110.240  38.610  0.00  0.00            
ATOM   3975  HD1 LYS X 251      66.690 111.150  38.980  0.00  0.00            
ATOM   3976  HD2 LYS X 251      65.980 109.530  39.390  0.00  0.00            
ATOM   3977  CE  LYS X 251      64.940 110.750  37.940  0.00  0.00            
ATOM   3978  HE1 LYS X 251      64.590 109.920  37.320  0.00  0.00            
ATOM   3979  HE2 LYS X 251      65.230 111.590  37.320  0.00  0.00            
ATOM   3980  NZ  LYS X 251      63.880 111.100  38.890  0.00  0.00            
ATOM   3981  HZ1 LYS X 251      63.050 111.510  38.470  0.00  0.00            
ATOM   3982  HZ2 LYS X 251      63.660 110.260  39.400  0.00  0.00            
ATOM   3983  HZ3 LYS X 251      64.270 111.740  39.570  0.00  0.00            
ATOM   3984  C   LYS X 251      69.700 109.090  36.070  0.00  0.00            
ATOM   3985  O   LYS X 251      69.270 108.640  35.010  0.00  0.00            
ATOM   3986  N   GLU X 252      70.410 110.220  36.100  0.00  0.00            
ATOM   3987  H   GLU X 252      70.780 110.570  36.970  0.00  0.00            
ATOM   3988  CA  GLU X 252      70.360 111.100  34.960  0.00  0.00            
ATOM   3989  HA  GLU X 252      69.290 111.210  34.790  0.00  0.00            
ATOM   3990  CB  GLU X 252      71.040 112.440  35.230  0.00  0.00            
ATOM   3991  HB1 GLU X 252      70.480 112.970  36.010  0.00  0.00            
ATOM   3992  HB2 GLU X 252      70.850 113.120  34.400  0.00  0.00            
ATOM   3993  CG  GLU X 252      72.550 112.430  35.450  0.00  0.00            
ATOM   3994  HG1 GLU X 252      72.970 112.140  34.490  0.00  0.00            
ATOM   3995  HG2 GLU X 252      72.830 111.710  36.220  0.00  0.00            
ATOM   3996  CD  GLU X 252      73.130 113.800  35.760  0.00  0.00            
ATOM   3997  OE1 GLU X 252      73.440 114.500  34.770  0.00  0.00            
ATOM   3998  OE2 GLU X 252      73.250 114.150  36.950  0.00  0.00            
ATOM   3999  C   GLU X 252      70.930 110.520  33.670  0.00  0.00            
ATOM   4000  O   GLU X 252      70.390 110.770  32.590  0.00  0.00            
ATOM   4001  N   GLN X 253      71.920 109.620  33.730  0.00  0.00            
ATOM   4002  H   GLN X 253      72.440 109.500  34.590  0.00  0.00            
ATOM   4003  CA  GLN X 253      72.440 109.090  32.490  0.00  0.00            
ATOM   4004  HA  GLN X 253      72.390 109.800  31.660  0.00  0.00            
ATOM   4005  CB  GLN X 253      73.850 108.560  32.740  0.00  0.00            
ATOM   4006  HB1 GLN X 253      74.150 108.090  31.800  0.00  0.00            
ATOM   4007  HB2 GLN X 253      74.010 107.910  33.610  0.00  0.00            
ATOM   4008  CG  GLN X 253      74.830 109.720  32.890  0.00  0.00            
ATOM   4009  HG1 GLN X 253      74.790 110.260  33.830  0.00  0.00            
ATOM   4010  HG2 GLN X 253      74.650 110.420  32.070  0.00  0.00            
ATOM   4011  CD  GLN X 253      76.300 109.340  32.900  0.00  0.00            
ATOM   4012  OE1 GLN X 253      76.600 108.150  32.960  0.00  0.00            
ATOM   4013  NE2 GLN X 253      77.180 110.330  33.050  0.00  0.00            
ATOM   4014 HE21 GLN X 253      76.710 111.220  33.000  0.00  0.00            
ATOM   4015 HE22 GLN X 253      78.170 110.240  33.210  0.00  0.00            
ATOM   4016  C   GLN X 253      71.700 107.820  32.100  0.00  0.00            
ATOM   4017  O   GLN X 253      71.850 107.400  30.950  0.00  0.00            
ATOM   4018  N   THR X 254      71.010 107.130  33.000  0.00  0.00            
ATOM   4019  H   THR X 254      70.940 107.560  33.910  0.00  0.00            
ATOM   4020  CA  THR X 254      70.290 105.920  32.640  0.00  0.00            
ATOM   4021  HA  THR X 254      70.870 105.460  31.850  0.00  0.00            
ATOM   4022  CB  THR X 254      70.040 104.900  33.750  0.00  0.00            
ATOM   4023  HB  THR X 254      69.150 105.140  34.340  0.00  0.00            
ATOM   4024  CG2 THR X 254      69.660 103.500  33.300  0.00  0.00            
ATOM   4025 HG21 THR X 254      70.490 103.180  32.660  0.00  0.00            
ATOM   4026 HG22 THR X 254      69.550 102.820  34.150  0.00  0.00            
ATOM   4027 HG23 THR X 254      68.690 103.630  32.820  0.00  0.00            
ATOM   4028  OG1 THR X 254      71.170 104.800  34.580  0.00  0.00            
ATOM   4029  HG1 THR X 254      71.200 105.640  35.040  0.00  0.00            
ATOM   4030  C   THR X 254      68.960 106.090  31.910  0.00  0.00            
ATOM   4031  O   THR X 254      68.540 105.430  30.960  0.00  0.00            
ATOM   4032  N   GLN X 255      68.250 107.070  32.480  0.00  0.00            
ATOM   4033  H   GLN X 255      68.640 107.580  33.260  0.00  0.00            
ATOM   4034  CA  GLN X 255      66.970 107.520  31.960  0.00  0.00            
ATOM   4035  HA  GLN X 255      66.410 106.600  31.810  0.00  0.00            
ATOM   4036  CB  GLN X 255      66.310 108.390  33.020  0.00  0.00            
ATOM   4037  HB1 GLN X 255      65.440 108.890  32.610  0.00  0.00            
ATOM   4038  HB2 GLN X 255      67.010 109.180  33.310  0.00  0.00            
ATOM   4039  CG  GLN X 255      65.750 107.630  34.230  0.00  0.00            
ATOM   4040  HG1 GLN X 255      66.620 107.290  34.800  0.00  0.00            
ATOM   4041  HG2 GLN X 255      65.310 106.690  33.910  0.00  0.00            
ATOM   4042  CD  GLN X 255      64.780 108.500  35.020  0.00  0.00            
ATOM   4043  OE1 GLN X 255      64.730 109.720  34.920  0.00  0.00            
ATOM   4044  NE2 GLN X 255      63.820 107.840  35.670  0.00  0.00            
ATOM   4045 HE21 GLN X 255      63.780 106.840  35.630  0.00  0.00            
ATOM   4046 HE22 GLN X 255      63.010 108.260  36.110  0.00  0.00            
ATOM   4047  C   GLN X 255      67.140 108.260  30.640  0.00  0.00            
ATOM   4048  O   GLN X 255      66.360 108.180  29.700  0.00  0.00            
ATOM   4049  N   ALA X 256      68.290 108.930  30.530  0.00  0.00            
ATOM   4050  H   ALA X 256      68.890 109.070  31.330  0.00  0.00            
ATOM   4051  CA  ALA X 256      68.760 109.580  29.320  0.00  0.00            
ATOM   4052  HA  ALA X 256      67.910 110.180  28.990  0.00  0.00            
ATOM   4053  CB  ALA X 256      69.850 110.590  29.640  0.00  0.00            
ATOM   4054  HB1 ALA X 256      70.660 110.050  30.130  0.00  0.00            
ATOM   4055  HB2 ALA X 256      70.100 111.060  28.680  0.00  0.00            
ATOM   4056  HB3 ALA X 256      69.450 111.430  30.210  0.00  0.00            
ATOM   4057  C   ALA X 256      69.110 108.560  28.250  0.00  0.00            
ATOM   4058  O   ALA X 256      68.920 108.840  27.070  0.00  0.00            
ATOM   4059  N   ALA X 257      69.650 107.380  28.560  0.00  0.00            
ATOM   4060  H   ALA X 257      69.670 107.030  29.500  0.00  0.00            
ATOM   4061  CA  ALA X 257      70.060 106.410  27.560  0.00  0.00            
ATOM   4062  HA  ALA X 257      70.750 106.890  26.870  0.00  0.00            
ATOM   4063  CB  ALA X 257      70.790 105.380  28.420  0.00  0.00            
ATOM   4064  HB1 ALA X 257      70.210 105.250  29.330  0.00  0.00            
ATOM   4065  HB2 ALA X 257      70.830 104.410  27.930  0.00  0.00            
ATOM   4066  HB3 ALA X 257      71.820 105.660  28.620  0.00  0.00            
ATOM   4067  C   ALA X 257      68.890 105.770  26.820  0.00  0.00            
ATOM   4068  O   ALA X 257      68.860 105.680  25.600  0.00  0.00            
ATOM   4069  N   VAL X 258      67.850 105.430  27.590  0.00  0.00            
ATOM   4070  H   VAL X 258      67.830 105.600  28.580  0.00  0.00            
ATOM   4071  CA  VAL X 258      66.790 104.590  27.070  0.00  0.00            
ATOM   4072  HA  VAL X 258      67.200 103.760  26.480  0.00  0.00            
ATOM   4073  CB  VAL X 258      65.970 103.890  28.160  0.00  0.00            
ATOM   4074  HB  VAL X 258      65.100 103.450  27.690  0.00  0.00            
ATOM   4075  CG1 VAL X 258      66.710 102.860  29.010  0.00  0.00            
ATOM   4076 HG11 VAL X 258      65.980 102.360  29.640  0.00  0.00            
ATOM   4077 HG12 VAL X 258      67.200 102.230  28.270  0.00  0.00            
ATOM   4078 HG13 VAL X 258      67.490 103.230  29.680  0.00  0.00            
ATOM   4079  CG2 VAL X 258      65.460 104.770  29.300  0.00  0.00            
ATOM   4080 HG21 VAL X 258      64.840 105.630  29.050  0.00  0.00            
ATOM   4081 HG22 VAL X 258      64.820 104.200  29.970  0.00  0.00            
ATOM   4082 HG23 VAL X 258      66.310 105.150  29.860  0.00  0.00            
ATOM   4083  C   VAL X 258      65.930 105.380  26.090  0.00  0.00            
ATOM   4084  O   VAL X 258      65.350 104.800  25.180  0.00  0.00            
ATOM   4085  N   SER X 259      65.790 106.700  26.260  0.00  0.00            
ATOM   4086  H   SER X 259      66.280 107.050  27.070  0.00  0.00            
ATOM   4087  CA  SER X 259      65.060 107.560  25.360  0.00  0.00            
ATOM   4088  HA  SER X 259      64.090 107.100  25.180  0.00  0.00            
ATOM   4089  CB  SER X 259      64.660 108.930  25.930  0.00  0.00            
ATOM   4090  HB1 SER X 259      63.830 109.290  25.320  0.00  0.00            
ATOM   4091  HB2 SER X 259      65.520 109.560  25.720  0.00  0.00            
ATOM   4092  OG  SER X 259      64.270 108.940  27.280  0.00  0.00            
ATOM   4093  HG  SER X 259      63.730 108.170  27.450  0.00  0.00            
ATOM   4094  C   SER X 259      65.690 107.750  23.990  0.00  0.00            
ATOM   4095  O   SER X 259      65.070 108.340  23.110  0.00  0.00            
ATOM   4096  N   LEU X 260      66.950 107.320  23.880  0.00  0.00            
ATOM   4097  H   LEU X 260      67.260 106.840  24.710  0.00  0.00            
ATOM   4098  CA  LEU X 260      67.700 107.440  22.650  0.00  0.00            
ATOM   4099  HA  LEU X 260      67.190 108.130  21.980  0.00  0.00            
ATOM   4100  CB  LEU X 260      69.140 107.860  22.950  0.00  0.00            
ATOM   4101  HB1 LEU X 260      69.720 107.790  22.030  0.00  0.00            
ATOM   4102  HB2 LEU X 260      69.530 107.190  23.710  0.00  0.00            
ATOM   4103  CG  LEU X 260      69.170 109.320  23.410  0.00  0.00            
ATOM   4104  HG  LEU X 260      68.420 109.480  24.190  0.00  0.00            
ATOM   4105  CD1 LEU X 260      70.550 109.450  24.050  0.00  0.00            
ATOM   4106 HD11 LEU X 260      70.700 108.750  24.870  0.00  0.00            
ATOM   4107 HD12 LEU X 260      71.360 109.230  23.360  0.00  0.00            
ATOM   4108 HD13 LEU X 260      70.720 110.480  24.370  0.00  0.00            
ATOM   4109  CD2 LEU X 260      69.030 110.260  22.220  0.00  0.00            
ATOM   4110 HD21 LEU X 260      69.340 111.270  22.490  0.00  0.00            
ATOM   4111 HD22 LEU X 260      69.700 109.960  21.410  0.00  0.00            
ATOM   4112 HD23 LEU X 260      67.990 110.320  21.900  0.00  0.00            
ATOM   4113  C   LEU X 260      67.680 106.110  21.910  0.00  0.00            
ATOM   4114  O   LEU X 260      67.230 106.110  20.760  0.00  0.00            
ATOM   4115  N   LEU X 261      68.100 105.010  22.540  0.00  0.00            
ATOM   4116  H   LEU X 261      68.510 105.200  23.450  0.00  0.00            
ATOM   4117  CA  LEU X 261      67.930 103.630  22.160  0.00  0.00            
ATOM   4118  HA  LEU X 261      68.680 103.340  21.430  0.00  0.00            
ATOM   4119  CB  LEU X 261      68.280 102.820  23.400  0.00  0.00            
ATOM   4120  HB1 LEU X 261      67.500 102.960  24.160  0.00  0.00            
ATOM   4121  HB2 LEU X 261      69.220 103.180  23.820  0.00  0.00            
ATOM   4122  CG  LEU X 261      68.370 101.290  23.320  0.00  0.00            
ATOM   4123  HG  LEU X 261      67.460 100.850  22.910  0.00  0.00            
ATOM   4124  CD1 LEU X 261      69.480 100.860  22.370  0.00  0.00            
ATOM   4125 HD11 LEU X 261      70.470 101.080  22.780  0.00  0.00            
ATOM   4126 HD12 LEU X 261      69.380  99.780  22.360  0.00  0.00            
ATOM   4127 HD13 LEU X 261      69.320 101.190  21.340  0.00  0.00            
ATOM   4128  CD2 LEU X 261      68.490 100.630  24.680  0.00  0.00            
ATOM   4129 HD21 LEU X 261      68.710  99.560  24.640  0.00  0.00            
ATOM   4130 HD22 LEU X 261      69.350 101.060  25.200  0.00  0.00            
ATOM   4131 HD23 LEU X 261      67.640 100.790  25.340  0.00  0.00            
ATOM   4132  C   LEU X 261      66.560 103.280  21.590  0.00  0.00            
ATOM   4133  O   LEU X 261      66.520 102.490  20.650  0.00  0.00            
ATOM   4134  N   GLU X 262      65.480 103.930  22.040  0.00  0.00            
ATOM   4135  H   GLU X 262      65.550 104.570  22.820  0.00  0.00            
ATOM   4136  CA  GLU X 262      64.200 103.610  21.440  0.00  0.00            
ATOM   4137  HA  GLU X 262      64.130 102.530  21.420  0.00  0.00            
ATOM   4138  CB  GLU X 262      62.960 104.200  22.110  0.00  0.00            
ATOM   4139  HB1 GLU X 262      62.770 103.740  23.080  0.00  0.00            
ATOM   4140  HB2 GLU X 262      62.050 103.890  21.600  0.00  0.00            
ATOM   4141  CG  GLU X 262      62.820 105.700  22.360  0.00  0.00            
ATOM   4142  HG1 GLU X 262      62.700 106.240  21.420  0.00  0.00            
ATOM   4143  HG2 GLU X 262      63.720 106.090  22.850  0.00  0.00            
ATOM   4144  CD  GLU X 262      61.610 106.130  23.170  0.00  0.00            
ATOM   4145  OE1 GLU X 262      60.610 106.660  22.640  0.00  0.00            
ATOM   4146  OE2 GLU X 262      61.670 105.940  24.400  0.00  0.00            
ATOM   4147  C   GLU X 262      64.100 104.010  19.970  0.00  0.00            
ATOM   4148  O   GLU X 262      63.490 103.340  19.150  0.00  0.00            
ATOM   4149  N   LYS X 263      64.740 105.130  19.640  0.00  0.00            
ATOM   4150  H   LYS X 263      65.160 105.730  20.340  0.00  0.00            
ATOM   4151  CA  LYS X 263      64.620 105.910  18.420  0.00  0.00            
ATOM   4152  HA  LYS X 263      63.690 105.640  17.930  0.00  0.00            
ATOM   4153  CB  LYS X 263      64.400 107.370  18.800  0.00  0.00            
ATOM   4154  HB1 LYS X 263      65.310 107.790  19.230  0.00  0.00            
ATOM   4155  HB2 LYS X 263      63.630 107.390  19.570  0.00  0.00            
ATOM   4156  CG  LYS X 263      63.920 108.220  17.630  0.00  0.00            
ATOM   4157  HG1 LYS X 263      62.950 107.950  17.230  0.00  0.00            
ATOM   4158  HG2 LYS X 263      64.670 108.110  16.840  0.00  0.00            
ATOM   4159  CD  LYS X 263      63.800 109.660  18.120  0.00  0.00            
ATOM   4160  HD1 LYS X 263      64.770 110.160  18.170  0.00  0.00            
ATOM   4161  HD2 LYS X 263      63.300 109.640  19.090  0.00  0.00            
ATOM   4162  CE  LYS X 263      62.980 110.550  17.200  0.00  0.00            
ATOM   4163  HE1 LYS X 263      62.090 109.960  17.020  0.00  0.00            
ATOM   4164  HE2 LYS X 263      63.540 110.820  16.300  0.00  0.00            
ATOM   4165  NZ  LYS X 263      62.630 111.860  17.770  0.00  0.00            
ATOM   4166  HZ1 LYS X 263      63.480 112.360  18.010  0.00  0.00            
ATOM   4167  HZ2 LYS X 263      61.960 112.350  17.200  0.00  0.00            
ATOM   4168  HZ3 LYS X 263      62.070 111.870  18.610  0.00  0.00            
ATOM   4169  C   LYS X 263      65.800 105.820  17.460  0.00  0.00            
ATOM   4170  O   LYS X 263      65.600 105.800  16.250  0.00  0.00            
ATOM   4171  N   ALA X 264      67.030 105.830  17.980  0.00  0.00            
ATOM   4172  H   ALA X 264      67.100 105.680  18.980  0.00  0.00            
ATOM   4173  CA  ALA X 264      68.240 105.750  17.180  0.00  0.00            
ATOM   4174  HA  ALA X 264      67.970 106.000  16.150  0.00  0.00            
ATOM   4175  CB  ALA X 264      69.090 106.930  17.650  0.00  0.00            
ATOM   4176  HB1 ALA X 264      70.080 106.820  17.220  0.00  0.00            
ATOM   4177  HB2 ALA X 264      68.670 107.910  17.450  0.00  0.00            
ATOM   4178  HB3 ALA X 264      69.270 106.860  18.730  0.00  0.00            
ATOM   4179  C   ALA X 264      68.960 104.420  17.240  0.00  0.00            
ATOM   4180  O   ALA X 264      68.830 103.720  18.240  0.00  0.00            
ATOM   4181  N   ARG X 265      69.690 104.120  16.160  0.00  0.00            
ATOM   4182  H   ARG X 265      69.780 104.910  15.520  0.00  0.00            
ATOM   4183  CA  ARG X 265      70.410 102.890  15.920  0.00  0.00            
ATOM   4184  HA  ARG X 265      69.820 102.030  16.240  0.00  0.00            
ATOM   4185  CB  ARG X 265      70.910 102.730  14.490  0.00  0.00            
ATOM   4186  HB1 ARG X 265      71.380 101.750  14.390  0.00  0.00            
ATOM   4187  HB2 ARG X 265      71.630 103.520  14.280  0.00  0.00            
ATOM   4188  CG  ARG X 265      69.750 102.970  13.510  0.00  0.00            
ATOM   4189  HG1 ARG X 265      69.420 103.990  13.700  0.00  0.00            
ATOM   4190  HG2 ARG X 265      68.990 102.210  13.680  0.00  0.00            
ATOM   4191  CD  ARG X 265      70.310 102.820  12.110  0.00  0.00            
ATOM   4192  HD1 ARG X 265      71.250 103.370  12.110  0.00  0.00            
ATOM   4193  HD2 ARG X 265      69.610 103.340  11.450  0.00  0.00            
ATOM   4194  NE  ARG X 265      70.450 101.400  11.760  0.00  0.00            
ATOM   4195  HE  ARG X 265      69.670 100.820  12.040  0.00  0.00            
ATOM   4196  CZ  ARG X 265      71.480 100.840  11.120  0.00  0.00            
ATOM   4197  NH1 ARG X 265      72.570 101.570  10.810  0.00  0.00            
ATOM   4198 HH11 ARG X 265      72.600 102.510  11.170  0.00  0.00            
ATOM   4199 HH12 ARG X 265      73.340 101.060  10.410  0.00  0.00            
ATOM   4200  NH2 ARG X 265      71.580  99.520  10.890  0.00  0.00            
ATOM   4201 HH21 ARG X 265      70.800  98.910  11.070  0.00  0.00            
ATOM   4202 HH22 ARG X 265      72.350  99.190  10.320  0.00  0.00            
ATOM   4203  C   ARG X 265      71.570 102.850  16.910  0.00  0.00            
ATOM   4204  O   ARG X 265      72.280 103.830  17.140  0.00  0.00            
ATOM   4205  N   TYR X 266      71.810 101.700  17.540  0.00  0.00            
ATOM   4206  H   TYR X 266      71.340 100.840  17.290  0.00  0.00            
ATOM   4207  CA  TYR X 266      72.830 101.410  18.520  0.00  0.00            
ATOM   4208  HA  TYR X 266      73.100 102.330  19.050  0.00  0.00            
ATOM   4209  CB  TYR X 266      72.160 100.570  19.610  0.00  0.00            
ATOM   4210  HB1 TYR X 266      71.670  99.780  19.040  0.00  0.00            
ATOM   4211  HB2 TYR X 266      71.330 101.130  20.030  0.00  0.00            
ATOM   4212  CG  TYR X 266      72.960  99.870  20.690  0.00  0.00            
ATOM   4213  CD1 TYR X 266      73.370  98.560  20.440  0.00  0.00            
ATOM   4214  HD1 TYR X 266      73.210  98.060  19.500  0.00  0.00            
ATOM   4215  CE1 TYR X 266      74.110  97.860  21.410  0.00  0.00            
ATOM   4216  HE1 TYR X 266      74.500  96.880  21.180  0.00  0.00            
ATOM   4217  CZ  TYR X 266      74.310  98.480  22.650  0.00  0.00            
ATOM   4218  OH  TYR X 266      74.940  97.740  23.610  0.00  0.00            
ATOM   4219  HH  TYR X 266      74.820  98.170  24.460  0.00  0.00            
ATOM   4220  CE2 TYR X 266      73.860  99.780  22.950  0.00  0.00            
ATOM   4221  HE2 TYR X 266      74.090 100.270  23.890  0.00  0.00            
ATOM   4222  CD2 TYR X 266      73.210 100.480  21.920  0.00  0.00            
ATOM   4223  HD2 TYR X 266      72.850 101.490  21.990  0.00  0.00            
ATOM   4224  C   TYR X 266      74.080 100.760  17.950  0.00  0.00            
ATOM   4225  O   TYR X 266      74.000  99.900  17.070  0.00  0.00            
ATOM   4226  N   SER X 267      75.270 101.270  18.260  0.00  0.00            
ATOM   4227  H   SER X 267      75.280 102.030  18.920  0.00  0.00            
ATOM   4228  CA  SER X 267      76.560 100.850  17.730  0.00  0.00            
ATOM   4229  HA  SER X 267      76.300  99.850  17.370  0.00  0.00            
ATOM   4230  CB  SER X 267      77.010 101.700  16.540  0.00  0.00            
ATOM   4231  HB1 SER X 267      76.450 101.460  15.640  0.00  0.00            
ATOM   4232  HB2 SER X 267      78.010 101.390  16.230  0.00  0.00            
ATOM   4233  OG  SER X 267      77.020 103.090  16.780  0.00  0.00            
ATOM   4234  HG  SER X 267      76.170 103.320  17.160  0.00  0.00            
ATOM   4235  C   SER X 267      77.680 100.820  18.760  0.00  0.00            
ATOM   4236  O   SER X 267      77.690 101.560  19.740  0.00  0.00            
ATOM   4237  N   VAL X 268      78.650  99.910  18.620  0.00  0.00            
ATOM   4238  H   VAL X 268      78.590  99.270  17.840  0.00  0.00            
ATOM   4239  CA  VAL X 268      79.920  99.930  19.320  0.00  0.00            
ATOM   4240  HA  VAL X 268      79.690 100.320  20.310  0.00  0.00            
ATOM   4241  CB  VAL X 268      80.480  98.540  19.570  0.00  0.00            
ATOM   4242  HB  VAL X 268      80.820  98.140  18.610  0.00  0.00            
ATOM   4243  CG1 VAL X 268      81.780  98.520  20.370  0.00  0.00            
ATOM   4244 HG11 VAL X 268      82.000  97.500  20.660  0.00  0.00            
ATOM   4245 HG12 VAL X 268      82.570  98.750  19.650  0.00  0.00            
ATOM   4246 HG13 VAL X 268      81.780  99.340  21.080  0.00  0.00            
ATOM   4247  CG2 VAL X 268      79.480  97.550  20.160  0.00  0.00            
ATOM   4248 HG21 VAL X 268      79.180  97.940  21.130  0.00  0.00            
ATOM   4249 HG22 VAL X 268      78.660  97.290  19.490  0.00  0.00            
ATOM   4250 HG23 VAL X 268      80.070  96.640  20.330  0.00  0.00            
ATOM   4251  C   VAL X 268      80.830 100.870  18.520  0.00  0.00            
ATOM   4252  O   VAL X 268      81.050 100.630  17.340  0.00  0.00            
ATOM   4253  N   LEU X 269      81.410 101.830  19.240  0.00  0.00            
ATOM   4254  H   LEU X 269      81.120 101.880  20.210  0.00  0.00            
ATOM   4255  CA  LEU X 269      82.480 102.710  18.820  0.00  0.00            
ATOM   4256  HA  LEU X 269      82.390 102.710  17.730  0.00  0.00            
ATOM   4257  CB  LEU X 269      82.410 104.160  19.280  0.00  0.00            
ATOM   4258  HB1 LEU X 269      83.100 104.680  18.610  0.00  0.00            
ATOM   4259  HB2 LEU X 269      82.730 104.210  20.320  0.00  0.00            
ATOM   4260  CG  LEU X 269      81.020 104.790  19.240  0.00  0.00            
ATOM   4261  HG  LEU X 269      80.440 104.160  19.910  0.00  0.00            
ATOM   4262  CD1 LEU X 269      81.240 106.180  19.830  0.00  0.00            
ATOM   4263 HD11 LEU X 269      82.110 106.580  19.310  0.00  0.00            
ATOM   4264 HD12 LEU X 269      80.330 106.720  19.570  0.00  0.00            
ATOM   4265 HD13 LEU X 269      81.490 106.220  20.890  0.00  0.00            
ATOM   4266  CD2 LEU X 269      80.300 104.750  17.890  0.00  0.00            
ATOM   4267 HD21 LEU X 269      79.270 105.100  17.980  0.00  0.00            
ATOM   4268 HD22 LEU X 269      80.850 105.410  17.220  0.00  0.00            
ATOM   4269 HD23 LEU X 269      80.220 103.740  17.490  0.00  0.00            
ATOM   4270  C   LEU X 269      83.830 102.130  19.200  0.00  0.00            
ATOM   4271  O   LEU X 269      84.660 101.950  18.320  0.00  0.00            
ATOM   4272  N   GLU X 270      84.020 101.720  20.460  0.00  0.00            
ATOM   4273  H   GLU X 270      83.330 101.900  21.180  0.00  0.00            
ATOM   4274  CA  GLU X 270      85.280 101.210  20.950  0.00  0.00            
ATOM   4275  HA  GLU X 270      85.940 100.770  20.200  0.00  0.00            
ATOM   4276  CB  GLU X 270      85.990 102.440  21.510  0.00  0.00            
ATOM   4277  HB1 GLU X 270      85.330 102.820  22.290  0.00  0.00            
ATOM   4278  HB2 GLU X 270      86.190 103.160  20.710  0.00  0.00            
ATOM   4279  CG  GLU X 270      87.310 102.160  22.220  0.00  0.00            
ATOM   4280  HG1 GLU X 270      87.130 101.430  23.010  0.00  0.00            
ATOM   4281  HG2 GLU X 270      87.590 103.120  22.650  0.00  0.00            
ATOM   4282  CD  GLU X 270      88.440 101.740  21.300  0.00  0.00            
ATOM   4283  OE1 GLU X 270      88.790 102.620  20.490  0.00  0.00            
ATOM   4284  OE2 GLU X 270      88.860 100.560  21.250  0.00  0.00            
ATOM   4285  C   GLU X 270      85.090 100.090  21.960  0.00  0.00            
ATOM   4286  O   GLU X 270      84.030 100.040  22.580  0.00  0.00            
ATOM   4287  N   ARG X 271      86.070  99.210  22.210  0.00  0.00            
ATOM   4288  H   ARG X 271      86.950  99.290  21.730  0.00  0.00            
ATOM   4289  CA  ARG X 271      85.940  98.120  23.160  0.00  0.00            
ATOM   4290  HA  ARG X 271      85.410  98.520  24.030  0.00  0.00            
ATOM   4291  CB  ARG X 271      85.100  97.000  22.550  0.00  0.00            
ATOM   4292  HB1 ARG X 271      85.380  96.770  21.520  0.00  0.00            
ATOM   4293  HB2 ARG X 271      84.120  97.410  22.310  0.00  0.00            
ATOM   4294  CG  ARG X 271      84.940  95.860  23.550  0.00  0.00            
ATOM   4295  HG1 ARG X 271      84.520  96.200  24.500  0.00  0.00            
ATOM   4296  HG2 ARG X 271      85.910  95.410  23.760  0.00  0.00            
ATOM   4297  CD  ARG X 271      84.070  94.680  23.100  0.00  0.00            
ATOM   4298  HD1 ARG X 271      83.030  94.970  22.930  0.00  0.00            
ATOM   4299  HD2 ARG X 271      83.900  93.980  23.920  0.00  0.00            
ATOM   4300  NE  ARG X 271      84.750  94.060  21.970  0.00  0.00            
ATOM   4301  HE  ARG X 271      85.660  93.670  22.160  0.00  0.00            
ATOM   4302  CZ  ARG X 271      84.370  94.070  20.680  0.00  0.00            
ATOM   4303  NH1 ARG X 271      83.130  94.340  20.260  0.00  0.00            
ATOM   4304 HH11 ARG X 271      82.370  94.460  20.920  0.00  0.00            
ATOM   4305 HH12 ARG X 271      82.750  94.060  19.370  0.00  0.00            
ATOM   4306  NH2 ARG X 271      85.190  93.730  19.680  0.00  0.00            
ATOM   4307 HH21 ARG X 271      86.100  93.330  19.860  0.00  0.00            
ATOM   4308 HH22 ARG X 271      84.860  93.660  18.720  0.00  0.00            
ATOM   4309  C   ARG X 271      87.280  97.500  23.500  0.00  0.00            
ATOM   4310  O   ARG X 271      88.140  97.180  22.680  0.00  0.00            
ATOM   4311  N   GLU X 272      87.370  97.230  24.800  0.00  0.00            
ATOM   4312  H   GLU X 272      86.470  97.360  25.250  0.00  0.00            
ATOM   4313  CA  GLU X 272      88.480  96.490  25.370  0.00  0.00            
ATOM   4314  HA  GLU X 272      89.110  96.040  24.610  0.00  0.00            
ATOM   4315  CB  GLU X 272      89.280  97.410  26.290  0.00  0.00            
ATOM   4316  HB1 GLU X 272      90.040  96.780  26.770  0.00  0.00            
ATOM   4317  HB2 GLU X 272      88.600  97.770  27.050  0.00  0.00            
ATOM   4318  CG  GLU X 272      89.930  98.600  25.580  0.00  0.00            
ATOM   4319  HG1 GLU X 272      89.140  99.160  25.080  0.00  0.00            
ATOM   4320  HG2 GLU X 272      90.530  98.190  24.770  0.00  0.00            
ATOM   4321  CD  GLU X 272      90.770  99.460  26.500  0.00  0.00            
ATOM   4322  OE1 GLU X 272      91.930  99.140  26.850  0.00  0.00            
ATOM   4323  OE2 GLU X 272      90.290 100.580  26.800  0.00  0.00            
ATOM   4324  C   GLU X 272      87.970  95.250  26.090  0.00  0.00            
ATOM   4325  O   GLU X 272      86.810  95.270  26.500  0.00  0.00            
ATOM   4326  N   ASP X 273      88.810  94.220  26.170  0.00  0.00            
ATOM   4327  H   ASP X 273      89.710  94.200  25.710  0.00  0.00            
ATOM   4328  CA  ASP X 273      88.510  93.030  26.940  0.00  0.00            
ATOM   4329  HA  ASP X 273      87.830  93.370  27.720  0.00  0.00            
ATOM   4330  CB  ASP X 273      87.780  92.040  26.030  0.00  0.00            
ATOM   4331  HB1 ASP X 273      87.030  92.540  25.420  0.00  0.00            
ATOM   4332  HB2 ASP X 273      87.240  91.290  26.600  0.00  0.00            
ATOM   4333  CG  ASP X 273      88.750  91.420  25.030  0.00  0.00            
ATOM   4334  OD1 ASP X 273      88.990  90.190  25.010  0.00  0.00            
ATOM   4335  OD2 ASP X 273      89.340  92.140  24.200  0.00  0.00            
ATOM   4336  C   ASP X 273      89.720  92.410  27.640  0.00  0.00            
ATOM   4337  O   ASP X 273      90.830  92.630  27.160  0.00  0.00            
ATOM   4338  N   LYS X 274      89.450  91.730  28.750  0.00  0.00            
ATOM   4339  H   LYS X 274      88.470  91.550  28.920  0.00  0.00            
ATOM   4340  CA  LYS X 274      90.340  90.950  29.580  0.00  0.00            
ATOM   4341  HA  LYS X 274      91.270  90.780  29.040  0.00  0.00            
ATOM   4342  CB  LYS X 274      90.650  91.760  30.840  0.00  0.00            
ATOM   4343  HB1 LYS X 274      91.130  91.100  31.570  0.00  0.00            
ATOM   4344  HB2 LYS X 274      89.790  92.180  31.350  0.00  0.00            
ATOM   4345  CG  LYS X 274      91.690  92.860  30.620  0.00  0.00            
ATOM   4346  HG1 LYS X 274      91.340  93.580  29.890  0.00  0.00            
ATOM   4347  HG2 LYS X 274      92.580  92.430  30.150  0.00  0.00            
ATOM   4348  CD  LYS X 274      91.980  93.660  31.890  0.00  0.00            
ATOM   4349  HD1 LYS X 274      92.220  92.990  32.710  0.00  0.00            
ATOM   4350  HD2 LYS X 274      91.100  94.240  32.170  0.00  0.00            
ATOM   4351  CE  LYS X 274      93.170  94.540  31.530  0.00  0.00            
ATOM   4352  HE1 LYS X 274      93.060  95.190  30.670  0.00  0.00            
ATOM   4353  HE2 LYS X 274      93.970  93.860  31.250  0.00  0.00            
ATOM   4354  NZ  LYS X 274      93.560  95.300  32.730  0.00  0.00            
ATOM   4355  HZ1 LYS X 274      92.840  95.890  33.120  0.00  0.00            
ATOM   4356  HZ2 LYS X 274      93.950  94.700  33.440  0.00  0.00            
ATOM   4357  HZ3 LYS X 274      94.260  95.970  32.440  0.00  0.00            
ATOM   4358  C   LYS X 274      89.690  89.640  30.020  0.00  0.00            
ATOM   4359  O   LYS X 274      88.500  89.640  30.300  0.00  0.00            
ATOM   4360  N   PRO X 275      90.400  88.510  30.120  0.00  0.00            
ATOM   4361  CD  PRO X 275      91.710  88.310  29.530  0.00  0.00            
ATOM   4362  HD1 PRO X 275      92.450  89.030  29.890  0.00  0.00            
ATOM   4363  HD2 PRO X 275      91.720  88.180  28.450  0.00  0.00            
ATOM   4364  CG  PRO X 275      92.250  86.970  30.060  0.00  0.00            
ATOM   4365  HG1 PRO X 275      92.780  87.150  30.990  0.00  0.00            
ATOM   4366  HG2 PRO X 275      92.950  86.560  29.340  0.00  0.00            
ATOM   4367  CB  PRO X 275      91.020  86.120  30.360  0.00  0.00            
ATOM   4368  HB1 PRO X 275      91.170  85.520  31.250  0.00  0.00            
ATOM   4369  HB2 PRO X 275      90.780  85.480  29.520  0.00  0.00            
ATOM   4370  CA  PRO X 275      89.960  87.210  30.570  0.00  0.00            
ATOM   4371  HA  PRO X 275      89.100  87.040  29.920  0.00  0.00            
ATOM   4372  C   PRO X 275      89.550  87.280  32.040  0.00  0.00            
ATOM   4373  O   PRO X 275      90.350  87.910  32.730  0.00  0.00            
ATOM   4374  N   THR X 276      88.400  86.740  32.420  0.00  0.00            
ATOM   4375  H   THR X 276      87.750  86.450  31.700  0.00  0.00            
ATOM   4376  CA  THR X 276      88.090  86.570  33.830  0.00  0.00            
ATOM   4377  HA  THR X 276      88.980  86.560  34.470  0.00  0.00            
ATOM   4378  CB  THR X 276      87.240  87.700  34.380  0.00  0.00            
ATOM   4379  HB  THR X 276      86.960  87.480  35.410  0.00  0.00            
ATOM   4380  CG2 THR X 276      88.010  89.010  34.250  0.00  0.00            
ATOM   4381 HG21 THR X 276      89.000  88.800  34.670  0.00  0.00            
ATOM   4382 HG22 THR X 276      88.120  89.300  33.200  0.00  0.00            
ATOM   4383 HG23 THR X 276      87.440  89.810  34.720  0.00  0.00            
ATOM   4384  OG1 THR X 276      86.010  87.790  33.700  0.00  0.00            
ATOM   4385  HG1 THR X 276      85.830  88.680  33.390  0.00  0.00            
ATOM   4386  C   THR X 276      87.440  85.200  34.080  0.00  0.00            
ATOM   4387  O   THR X 276      87.030  84.470  33.180  0.00  0.00            
ATOM   4388  N   THR X 277      87.340  84.800  35.350  0.00  0.00            
ATOM   4389  H   THR X 277      87.630  85.340  36.160  0.00  0.00            
ATOM   4390  CA  THR X 277      86.920  83.500  35.800  0.00  0.00            
ATOM   4391  HA  THR X 277      86.230  83.120  35.050  0.00  0.00            
ATOM   4392  CB  THR X 277      88.040  82.460  35.800  0.00  0.00            
ATOM   4393  HB  THR X 277      87.800  81.640  36.490  0.00  0.00            
ATOM   4394  CG2 THR X 277      88.550  82.000  34.440  0.00  0.00            
ATOM   4395 HG21 THR X 277      89.370  81.290  34.510  0.00  0.00            
ATOM   4396 HG22 THR X 277      87.640  81.570  34.010  0.00  0.00            
ATOM   4397 HG23 THR X 277      88.860  82.880  33.880  0.00  0.00            
ATOM   4398  OG1 THR X 277      89.130  83.030  36.480  0.00  0.00            
ATOM   4399  HG1 THR X 277      89.610  83.620  35.900  0.00  0.00            
ATOM   4400  C   THR X 277      86.270  83.580  37.170  0.00  0.00            
ATOM   4401  O   THR X 277      86.560  84.360  38.080  0.00  0.00            
ATOM   4402  N   SER X 278      85.370  82.630  37.450  0.00  0.00            
ATOM   4403  H   SER X 278      85.060  82.040  36.690  0.00  0.00            
ATOM   4404  CA  SER X 278      84.690  82.410  38.710  0.00  0.00            
ATOM   4405  HA  SER X 278      85.310  82.850  39.490  0.00  0.00            
ATOM   4406  CB  SER X 278      83.250  82.890  38.700  0.00  0.00            
ATOM   4407  HB1 SER X 278      82.690  82.540  39.570  0.00  0.00            
ATOM   4408  HB2 SER X 278      82.810  82.520  37.780  0.00  0.00            
ATOM   4409  OG  SER X 278      83.270  84.310  38.720  0.00  0.00            
ATOM   4410  HG  SER X 278      83.080  84.650  39.600  0.00  0.00            
ATOM   4411  C   SER X 278      84.630  80.930  39.080  0.00  0.00            
ATOM   4412  O   SER X 278      84.570  80.100  38.180  0.00  0.00            
ATOM   4413  N   LYS X 279      84.700  80.580  40.370  0.00  0.00            
ATOM   4414  H   LYS X 279      84.660  81.400  40.950  0.00  0.00            
ATOM   4415  CA  LYS X 279      84.970  79.270  40.930  0.00  0.00            
ATOM   4416  HA  LYS X 279      85.340  78.580  40.170  0.00  0.00            
ATOM   4417  CB  LYS X 279      85.970  79.330  42.080  0.00  0.00            
ATOM   4418  HB1 LYS X 279      86.070  78.350  42.540  0.00  0.00            
ATOM   4419  HB2 LYS X 279      85.520  80.040  42.780  0.00  0.00            
ATOM   4420  CG  LYS X 279      87.350  79.820  41.660  0.00  0.00            
ATOM   4421  HG1 LYS X 279      87.350  80.710  41.030  0.00  0.00            
ATOM   4422  HG2 LYS X 279      87.840  79.050  41.060  0.00  0.00            
ATOM   4423  CD  LYS X 279      88.280  79.930  42.870  0.00  0.00            
ATOM   4424  HD1 LYS X 279      88.250  79.000  43.430  0.00  0.00            
ATOM   4425  HD2 LYS X 279      88.060  80.810  43.490  0.00  0.00            
ATOM   4426  CE  LYS X 279      89.680  80.060  42.280  0.00  0.00            
ATOM   4427  HE1 LYS X 279      89.590  80.830  41.520  0.00  0.00            
ATOM   4428  HE2 LYS X 279      90.000  79.110  41.840  0.00  0.00            
ATOM   4429  NZ  LYS X 279      90.640  80.490  43.310  0.00  0.00            
ATOM   4430  HZ1 LYS X 279      90.420  81.370  43.750  0.00  0.00            
ATOM   4431  HZ2 LYS X 279      90.730  79.770  44.010  0.00  0.00            
ATOM   4432  HZ3 LYS X 279      91.580  80.520  42.950  0.00  0.00            
ATOM   4433  C   LYS X 279      83.660  78.710  41.480  0.00  0.00            
ATOM   4434  O   LYS X 279      82.790  79.430  41.950  0.00  0.00            
ATOM   4435  N   PRO X 280      83.550  77.370  41.590  0.00  0.00            
ATOM   4436  CD  PRO X 280      84.450  76.310  41.190  0.00  0.00            
ATOM   4437  HD1 PRO X 280      85.470  76.480  41.510  0.00  0.00            
ATOM   4438  HD2 PRO X 280      84.290  76.150  40.130  0.00  0.00            
ATOM   4439  CG  PRO X 280      83.960  75.050  41.910  0.00  0.00            
ATOM   4440  HG1 PRO X 280      84.380  74.980  42.910  0.00  0.00            
ATOM   4441  HG2 PRO X 280      84.120  74.090  41.420  0.00  0.00            
ATOM   4442  CB  PRO X 280      82.460  75.360  41.880  0.00  0.00            
ATOM   4443  HB1 PRO X 280      81.970  74.780  42.660  0.00  0.00            
ATOM   4444  HB2 PRO X 280      82.060  75.150  40.890  0.00  0.00            
ATOM   4445  CA  PRO X 280      82.370  76.850  42.220  0.00  0.00            
ATOM   4446  HA  PRO X 280      81.580  77.320  41.640  0.00  0.00            
ATOM   4447  C   PRO X 280      82.310  77.100  43.720  0.00  0.00            
ATOM   4448  O   PRO X 280      83.240  77.570  44.360  0.00  0.00            
ATOM   4449  N   GLY X 281      81.190  76.730  44.350  0.00  0.00            
ATOM   4450  H   GLY X 281      80.370  76.570  43.790  0.00  0.00            
ATOM   4451  CA  GLY X 281      80.860  76.710  45.770  0.00  0.00            
ATOM   4452  HA1 GLY X 281      79.780  76.610  45.760  0.00  0.00            
ATOM   4453  HA2 GLY X 281      81.170  77.620  46.280  0.00  0.00            
ATOM   4454  C   GLY X 281      81.390  75.460  46.490  0.00  0.00            
ATOM   4455  O   GLY X 281      82.380  74.870  46.070  0.00  0.00            
ATOM   4456  N   ALA X 282      80.670  75.130  47.560  0.00  0.00            
ATOM   4457  H   ALA X 282      79.900  75.720  47.830  0.00  0.00            
ATOM   4458  CA  ALA X 282      81.140  74.240  48.600  0.00  0.00            
ATOM   4459  HA  ALA X 282      82.090  73.870  48.240  0.00  0.00            
ATOM   4460  CB  ALA X 282      81.460  74.980  49.900  0.00  0.00            
ATOM   4461  HB1 ALA X 282      82.320  75.640  50.020  0.00  0.00            
ATOM   4462  HB2 ALA X 282      80.600  75.530  50.270  0.00  0.00            
ATOM   4463  HB3 ALA X 282      81.680  74.210  50.640  0.00  0.00            
ATOM   4464  C   ALA X 282      80.400  72.930  48.790  0.00  0.00            
ATOM   4465  O   ALA X 282      79.180  72.950  48.640  0.00  0.00            
ATOM   4466  N   PRO X 283      81.070  71.830  49.150  0.00  0.00            
ATOM   4467  CD  PRO X 283      82.500  71.800  49.370  0.00  0.00            
ATOM   4468  HD1 PRO X 283      82.810  72.490  50.160  0.00  0.00            
ATOM   4469  HD2 PRO X 283      82.940  72.000  48.400  0.00  0.00            
ATOM   4470  CG  PRO X 283      82.900  70.390  49.810  0.00  0.00            
ATOM   4471  HG1 PRO X 283      83.350  70.360  50.810  0.00  0.00            
ATOM   4472  HG2 PRO X 283      83.630  69.940  49.130  0.00  0.00            
ATOM   4473  CB  PRO X 283      81.620  69.590  49.660  0.00  0.00            
ATOM   4474  HB1 PRO X 283      81.500  68.990  50.570  0.00  0.00            
ATOM   4475  HB2 PRO X 283      81.600  68.880  48.830  0.00  0.00            
ATOM   4476  CA  PRO X 283      80.460  70.570  49.560  0.00  0.00            
ATOM   4477  HA  PRO X 283      79.830  70.250  48.730  0.00  0.00            
ATOM   4478  C   PRO X 283      79.660  70.830  50.830  0.00  0.00            
ATOM   4479  O   PRO X 283      79.790  71.880  51.440  0.00  0.00            
ATOM   4480  N   PHE X 284      78.760  69.870  51.080  0.00  0.00            
ATOM   4481  H   PHE X 284      78.770  69.090  50.440  0.00  0.00            
ATOM   4482  CA  PHE X 284      77.900  69.940  52.240  0.00  0.00            
ATOM   4483  HA  PHE X 284      77.560  70.990  52.320  0.00  0.00            
ATOM   4484  CB  PHE X 284      76.660  69.090  52.000  0.00  0.00            
ATOM   4485  HB1 PHE X 284      76.110  68.980  52.930  0.00  0.00            
ATOM   4486  HB2 PHE X 284      76.910  68.080  51.670  0.00  0.00            
ATOM   4487  CG  PHE X 284      75.680  69.670  51.020  0.00  0.00            
ATOM   4488  CD1 PHE X 284      75.380  71.030  50.970  0.00  0.00            
ATOM   4489  HD1 PHE X 284      75.750  71.700  51.730  0.00  0.00            
ATOM   4490  CE1 PHE X 284      74.500  71.590  50.030  0.00  0.00            
ATOM   4491  HE1 PHE X 284      74.240  72.630  49.980  0.00  0.00            
ATOM   4492  CZ  PHE X 284      73.920  70.700  49.110  0.00  0.00            
ATOM   4493  HZ  PHE X 284      73.250  71.140  48.380  0.00  0.00            
ATOM   4494  CE2 PHE X 284      74.270  69.350  49.000  0.00  0.00            
ATOM   4495  HE2 PHE X 284      73.900  68.760  48.170  0.00  0.00            
ATOM   4496  CD2 PHE X 284      75.070  68.870  50.040  0.00  0.00            
ATOM   4497  HD2 PHE X 284      75.320  67.820  50.090  0.00  0.00            
ATOM   4498  C   PHE X 284      78.580  69.630  53.560  0.00  0.00            
ATOM   4499  O   PHE X 284      79.210  68.580  53.680  0.00  0.00            
ATOM   4500  N   ILE X 285      78.320  70.500  54.540  0.00  0.00            
ATOM   4501  H   ILE X 285      77.930  71.380  54.280  0.00  0.00            
ATOM   4502  CA  ILE X 285      78.190  70.160  55.940  0.00  0.00            
ATOM   4503  HA  ILE X 285      78.660  69.200  56.170  0.00  0.00            
ATOM   4504  CB  ILE X 285      78.850  71.230  56.800  0.00  0.00            
ATOM   4505  HB  ILE X 285      78.700  70.860  57.820  0.00  0.00            
ATOM   4506  CG2 ILE X 285      80.370  71.250  56.670  0.00  0.00            
ATOM   4507 HG21 ILE X 285      80.730  70.220  56.650  0.00  0.00            
ATOM   4508 HG22 ILE X 285      80.700  71.800  55.790  0.00  0.00            
ATOM   4509 HG23 ILE X 285      80.770  71.750  57.550  0.00  0.00            
ATOM   4510  CG1 ILE X 285      78.250  72.630  56.740  0.00  0.00            
ATOM   4511 HG11 ILE X 285      77.180  72.440  56.720  0.00  0.00            
ATOM   4512 HG12 ILE X 285      78.590  73.150  55.840  0.00  0.00            
ATOM   4513  CD  ILE X 285      78.580  73.470  57.970  0.00  0.00            
ATOM   4514  HD1 ILE X 285      78.080  74.440  57.950  0.00  0.00            
ATOM   4515  HD2 ILE X 285      78.210  73.060  58.910  0.00  0.00            
ATOM   4516  HD3 ILE X 285      79.650  73.690  57.980  0.00  0.00            
ATOM   4517  C   ILE X 285      76.720  69.920  56.230  0.00  0.00            
ATOM   4518  O   ILE X 285      75.880  70.200  55.370  0.00  0.00            
ATOM   4519  N   THR X 286      76.310  69.600  57.460  0.00  0.00            
ATOM   4520  H   THR X 286      77.050  69.510  58.140  0.00  0.00            
ATOM   4521  CA  THR X 286      74.910  69.370  57.780  0.00  0.00            
ATOM   4522  HA  THR X 286      74.510  68.710  57.010  0.00  0.00            
ATOM   4523  CB  THR X 286      74.720  68.760  59.170  0.00  0.00            
ATOM   4524  HB  THR X 286      74.510  69.610  59.840  0.00  0.00            
ATOM   4525  CG2 THR X 286      73.620  67.720  59.210  0.00  0.00            
ATOM   4526 HG21 THR X 286      73.730  67.290  60.200  0.00  0.00            
ATOM   4527 HG22 THR X 286      72.590  68.050  59.040  0.00  0.00            
ATOM   4528 HG23 THR X 286      73.780  66.950  58.450  0.00  0.00            
ATOM   4529  OG1 THR X 286      75.880  68.210  59.730  0.00  0.00            
ATOM   4530  HG1 THR X 286      76.030  67.370  59.280  0.00  0.00            
ATOM   4531  C   THR X 286      74.050  70.620  57.720  0.00  0.00            
ATOM   4532  O   THR X 286      73.080  70.650  56.970  0.00  0.00            
ATOM   4533  N   SER X 287      74.350  71.670  58.480  0.00  0.00            
ATOM   4534  H   SER X 287      75.210  71.590  59.000  0.00  0.00            
ATOM   4535  CA  SER X 287      73.570  72.890  58.570  0.00  0.00            
ATOM   4536  HA  SER X 287      72.620  72.690  59.070  0.00  0.00            
ATOM   4537  CB  SER X 287      74.150  73.980  59.480  0.00  0.00            
ATOM   4538  HB1 SER X 287      73.880  73.680  60.490  0.00  0.00            
ATOM   4539  HB2 SER X 287      73.700  74.960  59.320  0.00  0.00            
ATOM   4540  OG  SER X 287      75.530  74.120  59.240  0.00  0.00            
ATOM   4541  HG  SER X 287      75.780  74.980  59.580  0.00  0.00            
ATOM   4542  C   SER X 287      73.230  73.530  57.240  0.00  0.00            
ATOM   4543  O   SER X 287      72.190  74.180  57.130  0.00  0.00            
ATOM   4544  N   THR X 288      74.160  73.430  56.280  0.00  0.00            
ATOM   4545  H   THR X 288      75.020  73.050  56.630  0.00  0.00            
ATOM   4546  CA  THR X 288      74.090  73.930  54.920  0.00  0.00            
ATOM   4547  HA  THR X 288      73.610  74.910  54.960  0.00  0.00            
ATOM   4548  CB  THR X 288      75.450  74.210  54.290  0.00  0.00            
ATOM   4549  HB  THR X 288      75.330  74.640  53.290  0.00  0.00            
ATOM   4550  CG2 THR X 288      76.320  75.170  55.110  0.00  0.00            
ATOM   4551 HG21 THR X 288      76.480  74.820  56.130  0.00  0.00            
ATOM   4552 HG22 THR X 288      77.260  75.320  54.570  0.00  0.00            
ATOM   4553 HG23 THR X 288      75.730  76.080  55.090  0.00  0.00            
ATOM   4554  OG1 THR X 288      76.240  73.050  54.270  0.00  0.00            
ATOM   4555  HG1 THR X 288      77.050  73.350  53.860  0.00  0.00            
ATOM   4556  C   THR X 288      73.280  73.020  54.000  0.00  0.00            
ATOM   4557  O   THR X 288      72.470  73.470  53.210  0.00  0.00            
ATOM   4558  N   LEU X 289      73.380  71.700  54.170  0.00  0.00            
ATOM   4559  H   LEU X 289      74.040  71.250  54.800  0.00  0.00            
ATOM   4560  CA  LEU X 289      72.640  70.740  53.370  0.00  0.00            
ATOM   4561  HA  LEU X 289      72.740  70.900  52.300  0.00  0.00            
ATOM   4562  CB  LEU X 289      73.210  69.340  53.590  0.00  0.00            
ATOM   4563  HB1 LEU X 289      73.290  69.200  54.670  0.00  0.00            
ATOM   4564  HB2 LEU X 289      74.180  69.280  53.090  0.00  0.00            
ATOM   4565  CG  LEU X 289      72.350  68.160  53.160  0.00  0.00            
ATOM   4566  HG  LEU X 289      71.430  68.280  53.730  0.00  0.00            
ATOM   4567  CD1 LEU X 289      71.990  68.200  51.670  0.00  0.00            
ATOM   4568 HD11 LEU X 289      71.730  69.200  51.350  0.00  0.00            
ATOM   4569 HD12 LEU X 289      72.900  67.920  51.140  0.00  0.00            
ATOM   4570 HD13 LEU X 289      71.160  67.560  51.370  0.00  0.00            
ATOM   4571  CD2 LEU X 289      72.890  66.810  53.610  0.00  0.00            
ATOM   4572 HD21 LEU X 289      72.140  66.050  53.370  0.00  0.00            
ATOM   4573 HD22 LEU X 289      73.870  66.590  53.190  0.00  0.00            
ATOM   4574 HD23 LEU X 289      73.020  66.740  54.690  0.00  0.00            
ATOM   4575  C   LEU X 289      71.150  70.780  53.660  0.00  0.00            
ATOM   4576  O   LEU X 289      70.300  70.650  52.780  0.00  0.00            
ATOM   4577  N   GLN X 290      70.810  71.170  54.890  0.00  0.00            
ATOM   4578  H   GLN X 290      71.500  71.210  55.620  0.00  0.00            
ATOM   4579  CA  GLN X 290      69.420  71.260  55.290  0.00  0.00            
ATOM   4580  HA  GLN X 290      68.950  70.450  54.730  0.00  0.00            
ATOM   4581  CB  GLN X 290      69.280  70.950  56.780  0.00  0.00            
ATOM   4582  HB1 GLN X 290      69.790  70.010  57.010  0.00  0.00            
ATOM   4583  HB2 GLN X 290      68.230  70.720  56.990  0.00  0.00            
ATOM   4584  CG  GLN X 290      69.790  72.100  57.640  0.00  0.00            
ATOM   4585  HG1 GLN X 290      69.210  72.960  57.340  0.00  0.00            
ATOM   4586  HG2 GLN X 290      70.840  72.180  57.380  0.00  0.00            
ATOM   4587  CD  GLN X 290      69.640  71.850  59.130  0.00  0.00            
ATOM   4588  OE1 GLN X 290      69.330  70.750  59.600  0.00  0.00            
ATOM   4589  NE2 GLN X 290      69.950  72.880  59.920  0.00  0.00            
ATOM   4590 HE21 GLN X 290      70.340  73.720  59.530  0.00  0.00            
ATOM   4591 HE22 GLN X 290      69.830  72.770  60.920  0.00  0.00            
ATOM   4592  C   GLN X 290      68.810  72.600  54.900  0.00  0.00            
ATOM   4593  O   GLN X 290      67.620  72.600  54.600  0.00  0.00            
ATOM   4594  N   GLN X 291      69.610  73.600  54.520  0.00  0.00            
ATOM   4595  H   GLN X 291      70.610  73.550  54.690  0.00  0.00            
ATOM   4596  CA  GLN X 291      69.230  74.780  53.770  0.00  0.00            
ATOM   4597  HA  GLN X 291      68.250  75.060  54.150  0.00  0.00            
ATOM   4598  CB  GLN X 291      70.220  75.910  54.010  0.00  0.00            
ATOM   4599  HB1 GLN X 291      70.020  76.740  53.330  0.00  0.00            
ATOM   4600  HB2 GLN X 291      71.240  75.660  53.740  0.00  0.00            
ATOM   4601  CG  GLN X 291      70.230  76.450  55.440  0.00  0.00            
ATOM   4602  HG1 GLN X 291      70.230  75.660  56.190  0.00  0.00            
ATOM   4603  HG2 GLN X 291      69.290  77.000  55.520  0.00  0.00            
ATOM   4604  CD  GLN X 291      71.380  77.420  55.660  0.00  0.00            
ATOM   4605  OE1 GLN X 291      71.420  78.590  55.300  0.00  0.00            
ATOM   4606  NE2 GLN X 291      72.450  76.990  56.330  0.00  0.00            
ATOM   4607 HE21 GLN X 291      72.350  76.080  56.770  0.00  0.00            
ATOM   4608 HE22 GLN X 291      73.160  77.680  56.540  0.00  0.00            
ATOM   4609  C   GLN X 291      69.040  74.570  52.270  0.00  0.00            
ATOM   4610  O   GLN X 291      68.140  75.090  51.620  0.00  0.00            
ATOM   4611  N   ALA X 292      69.840  73.730  51.610  0.00  0.00            
ATOM   4612  H   ALA X 292      70.560  73.220  52.120  0.00  0.00            
ATOM   4613  CA  ALA X 292      69.750  73.270  50.240  0.00  0.00            
ATOM   4614  HA  ALA X 292      69.670  74.140  49.610  0.00  0.00            
ATOM   4615  CB  ALA X 292      71.080  72.590  49.890  0.00  0.00            
ATOM   4616  HB1 ALA X 292      71.030  72.170  48.890  0.00  0.00            
ATOM   4617  HB2 ALA X 292      71.890  73.290  50.060  0.00  0.00            
ATOM   4618  HB3 ALA X 292      71.150  71.760  50.580  0.00  0.00            
ATOM   4619  C   ALA X 292      68.550  72.370  50.010  0.00  0.00            
ATOM   4620  O   ALA X 292      67.700  72.720  49.190  0.00  0.00            
ATOM   4621  N   ALA X 293      68.380  71.310  50.790  0.00  0.00            
ATOM   4622  H   ALA X 293      69.060  71.070  51.510  0.00  0.00            
ATOM   4623  CA  ALA X 293      67.180  70.500  50.680  0.00  0.00            
ATOM   4624  HA  ALA X 293      67.280  70.030  49.700  0.00  0.00            
ATOM   4625  CB  ALA X 293      67.250  69.400  51.740  0.00  0.00            
ATOM   4626  HB1 ALA X 293      66.940  69.840  52.690  0.00  0.00            
ATOM   4627  HB2 ALA X 293      66.550  68.600  51.520  0.00  0.00            
ATOM   4628  HB3 ALA X 293      68.270  69.070  51.920  0.00  0.00            
ATOM   4629  C   ALA X 293      65.860  71.250  50.770  0.00  0.00            
ATOM   4630  O   ALA X 293      64.930  70.950  50.020  0.00  0.00            
ATOM   4631  N   SER X 294      65.720  72.180  51.700  0.00  0.00            
ATOM   4632  H   SER X 294      66.500  72.400  52.320  0.00  0.00            
ATOM   4633  CA  SER X 294      64.530  73.000  51.890  0.00  0.00            
ATOM   4634  HA  SER X 294      63.700  72.290  51.900  0.00  0.00            
ATOM   4635  CB  SER X 294      64.570  73.730  53.230  0.00  0.00            
ATOM   4636  HB1 SER X 294      64.580  72.930  53.970  0.00  0.00            
ATOM   4637  HB2 SER X 294      63.710  74.390  53.300  0.00  0.00            
ATOM   4638  OG  SER X 294      65.770  74.430  53.480  0.00  0.00            
ATOM   4639  HG  SER X 294      66.110  73.870  54.180  0.00  0.00            
ATOM   4640  C   SER X 294      64.250  73.940  50.730  0.00  0.00            
ATOM   4641  O   SER X 294      63.120  74.410  50.640  0.00  0.00            
ATOM   4642  N   THR X 295      65.220  74.300  49.890  0.00  0.00            
ATOM   4643  H   THR X 295      66.170  74.000  50.050  0.00  0.00            
ATOM   4644  CA  THR X 295      65.050  75.250  48.800  0.00  0.00            
ATOM   4645  HA  THR X 295      63.980  75.460  48.760  0.00  0.00            
ATOM   4646  CB  THR X 295      65.920  76.480  49.050  0.00  0.00            
ATOM   4647  HB  THR X 295      65.930  77.160  48.190  0.00  0.00            
ATOM   4648  CG2 THR X 295      65.710  77.200  50.380  0.00  0.00            
ATOM   4649 HG21 THR X 295      65.650  76.520  51.230  0.00  0.00            
ATOM   4650 HG22 THR X 295      66.450  77.940  50.670  0.00  0.00            
ATOM   4651 HG23 THR X 295      64.760  77.730  50.280  0.00  0.00            
ATOM   4652  OG1 THR X 295      67.260  76.070  49.080  0.00  0.00            
ATOM   4653  HG1 THR X 295      67.330  75.580  49.910  0.00  0.00            
ATOM   4654  C   THR X 295      65.270  74.660  47.420  0.00  0.00            
ATOM   4655  O   THR X 295      64.900  75.360  46.480  0.00  0.00            
ATOM   4656  N   ARG X 296      65.800  73.430  47.260  0.00  0.00            
ATOM   4657  H   ARG X 296      66.120  72.960  48.090  0.00  0.00            
ATOM   4658  CA  ARG X 296      65.920  72.770  45.980  0.00  0.00            
ATOM   4659  HA  ARG X 296      65.450  73.480  45.310  0.00  0.00            
ATOM   4660  CB  ARG X 296      67.390  72.670  45.580  0.00  0.00            
ATOM   4661  HB1 ARG X 296      67.890  72.170  46.420  0.00  0.00            
ATOM   4662  HB2 ARG X 296      67.880  73.620  45.420  0.00  0.00            
ATOM   4663  CG  ARG X 296      67.690  71.840  44.330  0.00  0.00            
ATOM   4664  HG1 ARG X 296      67.320  70.820  44.410  0.00  0.00            
ATOM   4665  HG2 ARG X 296      68.770  71.710  44.310  0.00  0.00            
ATOM   4666  CD  ARG X 296      67.350  72.620  43.060  0.00  0.00            
ATOM   4667  HD1 ARG X 296      67.990  73.500  43.140  0.00  0.00            
ATOM   4668  HD2 ARG X 296      66.290  72.840  43.020  0.00  0.00            
ATOM   4669  NE  ARG X 296      67.750  71.830  41.890  0.00  0.00            
ATOM   4670  HE  ARG X 296      68.210  70.930  42.030  0.00  0.00            
ATOM   4671  CZ  ARG X 296      67.870  72.230  40.620  0.00  0.00            
ATOM   4672  NH1 ARG X 296      67.470  73.450  40.220  0.00  0.00            
ATOM   4673 HH11 ARG X 296      67.100  74.010  40.970  0.00  0.00            
ATOM   4674 HH12 ARG X 296      67.490  73.690  39.240  0.00  0.00            
ATOM   4675  NH2 ARG X 296      68.160  71.320  39.690  0.00  0.00            
ATOM   4676 HH21 ARG X 296      68.090  70.360  40.000  0.00  0.00            
ATOM   4677 HH22 ARG X 296      68.140  71.640  38.740  0.00  0.00            
ATOM   4678  C   ARG X 296      65.100  71.500  45.900  0.00  0.00            
ATOM   4679  O   ARG X 296      64.700  71.160  44.790  0.00  0.00            
ATOM   4680  N   LEU X 297      64.780  70.880  47.040  0.00  0.00            
ATOM   4681  H   LEU X 297      65.280  71.170  47.860  0.00  0.00            
ATOM   4682  CA  LEU X 297      63.800  69.800  47.050  0.00  0.00            
ATOM   4683  HA  LEU X 297      63.570  69.450  46.040  0.00  0.00            
ATOM   4684  CB  LEU X 297      64.410  68.610  47.780  0.00  0.00            
ATOM   4685  HB1 LEU X 297      63.690  67.790  47.780  0.00  0.00            
ATOM   4686  HB2 LEU X 297      64.490  68.900  48.830  0.00  0.00            
ATOM   4687  CG  LEU X 297      65.710  68.030  47.240  0.00  0.00            
ATOM   4688  HG  LEU X 297      66.420  68.860  47.150  0.00  0.00            
ATOM   4689  CD1 LEU X 297      66.340  66.950  48.120  0.00  0.00            
ATOM   4690 HD11 LEU X 297      65.600  66.150  48.130  0.00  0.00            
ATOM   4691 HD12 LEU X 297      67.260  66.570  47.690  0.00  0.00            
ATOM   4692 HD13 LEU X 297      66.560  67.370  49.090  0.00  0.00            
ATOM   4693  CD2 LEU X 297      65.560  67.540  45.810  0.00  0.00            
ATOM   4694 HD21 LEU X 297      64.750  66.820  45.860  0.00  0.00            
ATOM   4695 HD22 LEU X 297      65.210  68.290  45.090  0.00  0.00            
ATOM   4696 HD23 LEU X 297      66.540  67.180  45.490  0.00  0.00            
ATOM   4697  C   LEU X 297      62.480  70.130  47.710  0.00  0.00            
ATOM   4698  O   LEU X 297      61.490  69.420  47.530  0.00  0.00            
ATOM   4699  N   GLY X 298      62.490  71.150  48.580  0.00  0.00            
ATOM   4700  H   GLY X 298      63.420  71.480  48.780  0.00  0.00            
ATOM   4701  CA  GLY X 298      61.390  71.590  49.420  0.00  0.00            
ATOM   4702  HA1 GLY X 298      60.410  71.470  48.960  0.00  0.00            
ATOM   4703  HA2 GLY X 298      61.440  72.660  49.640  0.00  0.00            
ATOM   4704  C   GLY X 298      61.390  70.810  50.720  0.00  0.00            
ATOM   4705  O   GLY X 298      60.510  71.040  51.540  0.00  0.00            
ATOM   4706  N   PHE X 299      62.330  69.920  51.050  0.00  0.00            
ATOM   4707  H   PHE X 299      63.040  69.710  50.370  0.00  0.00            
ATOM   4708  CA  PHE X 299      62.210  69.120  52.260  0.00  0.00            
ATOM   4709  HA  PHE X 299      61.210  68.710  52.430  0.00  0.00            
ATOM   4710  CB  PHE X 299      63.260  68.030  52.100  0.00  0.00            
ATOM   4711  HB1 PHE X 299      63.410  67.480  53.030  0.00  0.00            
ATOM   4712  HB2 PHE X 299      64.220  68.500  51.930  0.00  0.00            
ATOM   4713  CG  PHE X 299      63.120  66.910  51.090  0.00  0.00            
ATOM   4714  CD1 PHE X 299      64.130  65.960  50.880  0.00  0.00            
ATOM   4715  HD1 PHE X 299      65.070  66.000  51.410  0.00  0.00            
ATOM   4716  CE1 PHE X 299      63.940  64.770  50.160  0.00  0.00            
ATOM   4717  HE1 PHE X 299      64.670  63.990  49.980  0.00  0.00            
ATOM   4718  CZ  PHE X 299      62.790  64.720  49.360  0.00  0.00            
ATOM   4719  HZ  PHE X 299      62.740  63.930  48.620  0.00  0.00            
ATOM   4720  CE2 PHE X 299      61.800  65.700  49.440  0.00  0.00            
ATOM   4721  HE2 PHE X 299      60.910  65.510  48.860  0.00  0.00            
ATOM   4722  CD2 PHE X 299      61.930  66.730  50.380  0.00  0.00            
ATOM   4723  HD2 PHE X 299      61.090  67.410  50.430  0.00  0.00            
ATOM   4724  C   PHE X 299      62.600  69.870  53.520  0.00  0.00            
ATOM   4725  O   PHE X 299      63.640  70.530  53.550  0.00  0.00            
ATOM   4726  N   GLY X 300      61.780  69.800  54.570  0.00  0.00            
ATOM   4727  H   GLY X 300      60.850  69.420  54.550  0.00  0.00            
ATOM   4728  CA  GLY X 300      62.210  70.270  55.870  0.00  0.00            
ATOM   4729  HA1 GLY X 300      61.300  70.390  56.470  0.00  0.00            
ATOM   4730  HA2 GLY X 300      62.470  71.330  55.780  0.00  0.00            
ATOM   4731  C   GLY X 300      63.270  69.490  56.630  0.00  0.00            
ATOM   4732  O   GLY X 300      63.610  68.360  56.270  0.00  0.00            
ATOM   4733  N   VAL X 301      63.760  70.160  57.670  0.00  0.00            
ATOM   4734  H   VAL X 301      63.180  70.890  58.060  0.00  0.00            
ATOM   4735  CA  VAL X 301      64.880  69.580  58.390  0.00  0.00            
ATOM   4736  HA  VAL X 301      65.660  69.370  57.660  0.00  0.00            
ATOM   4737  CB  VAL X 301      65.400  70.480  59.510  0.00  0.00            
ATOM   4738  HB  VAL X 301      66.260  70.030  60.010  0.00  0.00            
ATOM   4739  CG1 VAL X 301      65.990  71.730  58.850  0.00  0.00            
ATOM   4740 HG11 VAL X 301      65.190  72.390  58.520  0.00  0.00            
ATOM   4741 HG12 VAL X 301      66.480  72.370  59.570  0.00  0.00            
ATOM   4742 HG13 VAL X 301      66.790  71.610  58.130  0.00  0.00            
ATOM   4743  CG2 VAL X 301      64.270  70.840  60.460  0.00  0.00            
ATOM   4744 HG21 VAL X 301      63.480  71.420  59.970  0.00  0.00            
ATOM   4745 HG22 VAL X 301      63.940  69.930  60.960  0.00  0.00            
ATOM   4746 HG23 VAL X 301      64.650  71.470  61.260  0.00  0.00            
ATOM   4747  C   VAL X 301      64.590  68.200  58.970  0.00  0.00            
ATOM   4748  O   VAL X 301      65.540  67.460  59.210  0.00  0.00            
ATOM   4749  N   LYS X 302      63.350  67.820  59.270  0.00  0.00            
ATOM   4750  H   LYS X 302      62.640  68.520  59.110  0.00  0.00            
ATOM   4751  CA  LYS X 302      62.910  66.560  59.840  0.00  0.00            
ATOM   4752  HA  LYS X 302      63.530  66.210  60.670  0.00  0.00            
ATOM   4753  CB  LYS X 302      61.530  66.740  60.480  0.00  0.00            
ATOM   4754  HB1 LYS X 302      60.790  67.010  59.730  0.00  0.00            
ATOM   4755  HB2 LYS X 302      61.660  67.500  61.250  0.00  0.00            
ATOM   4756  CG  LYS X 302      61.230  65.390  61.120  0.00  0.00            
ATOM   4757  HG1 LYS X 302      62.000  65.230  61.880  0.00  0.00            
ATOM   4758  HG2 LYS X 302      61.240  64.510  60.470  0.00  0.00            
ATOM   4759  CD  LYS X 302      59.860  65.590  61.760  0.00  0.00            
ATOM   4760  HD1 LYS X 302      59.050  65.550  61.030  0.00  0.00            
ATOM   4761  HD2 LYS X 302      59.930  66.520  62.310  0.00  0.00            
ATOM   4762  CE  LYS X 302      59.520  64.460  62.730  0.00  0.00            
ATOM   4763  HE1 LYS X 302      60.100  64.670  63.630  0.00  0.00            
ATOM   4764  HE2 LYS X 302      59.840  63.540  62.240  0.00  0.00            
ATOM   4765  NZ  LYS X 302      58.080  64.440  63.020  0.00  0.00            
ATOM   4766  HZ1 LYS X 302      57.660  65.230  63.490  0.00  0.00            
ATOM   4767  HZ2 LYS X 302      57.530  64.250  62.200  0.00  0.00            
ATOM   4768  HZ3 LYS X 302      57.960  63.670  63.660  0.00  0.00            
ATOM   4769  C   LYS X 302      62.970  65.510  58.740  0.00  0.00            
ATOM   4770  O   LYS X 302      63.800  64.610  58.830  0.00  0.00            
ATOM   4771  N   LYS X 303      62.470  65.720  57.520  0.00  0.00            
ATOM   4772  H   LYS X 303      62.140  66.680  57.470  0.00  0.00            
ATOM   4773  CA  LYS X 303      62.500  64.930  56.310  0.00  0.00            
ATOM   4774  HA  LYS X 303      62.160  63.930  56.590  0.00  0.00            
ATOM   4775  CB  LYS X 303      61.530  65.490  55.270  0.00  0.00            
ATOM   4776  HB1 LYS X 303      61.770  66.490  54.920  0.00  0.00            
ATOM   4777  HB2 LYS X 303      60.540  65.460  55.720  0.00  0.00            
ATOM   4778  CG  LYS X 303      61.420  64.520  54.100  0.00  0.00            
ATOM   4779  HG1 LYS X 303      61.290  63.480  54.420  0.00  0.00            
ATOM   4780  HG2 LYS X 303      62.390  64.570  53.600  0.00  0.00            
ATOM   4781  CD  LYS X 303      60.270  64.660  53.110  0.00  0.00            
ATOM   4782  HD1 LYS X 303      60.280  65.710  52.830  0.00  0.00            
ATOM   4783  HD2 LYS X 303      59.340  64.390  53.610  0.00  0.00            
ATOM   4784  CE  LYS X 303      60.370  63.810  51.840  0.00  0.00            
ATOM   4785  HE1 LYS X 303      61.430  63.830  51.570  0.00  0.00            
ATOM   4786  HE2 LYS X 303      59.800  64.190  50.990  0.00  0.00            
ATOM   4787  NZ  LYS X 303      59.990  62.440  52.190  0.00  0.00            
ATOM   4788  HZ1 LYS X 303      60.090  61.890  51.350  0.00  0.00            
ATOM   4789  HZ2 LYS X 303      60.590  61.960  52.860  0.00  0.00            
ATOM   4790  HZ3 LYS X 303      59.010  62.560  52.410  0.00  0.00            
ATOM   4791  C   LYS X 303      63.910  64.710  55.780  0.00  0.00            
ATOM   4792  O   LYS X 303      64.270  63.570  55.430  0.00  0.00            
ATOM   4793  N   THR X 304      64.740  65.740  55.740  0.00  0.00            
ATOM   4794  H   THR X 304      64.360  66.640  55.970  0.00  0.00            
ATOM   4795  CA  THR X 304      66.160  65.740  55.430  0.00  0.00            
ATOM   4796  HA  THR X 304      66.350  65.390  54.420  0.00  0.00            
ATOM   4797  CB  THR X 304      66.730  67.150  55.480  0.00  0.00            
ATOM   4798  HB  THR X 304      66.650  67.610  56.460  0.00  0.00            
ATOM   4799  CG2 THR X 304      68.180  67.110  55.020  0.00  0.00            
ATOM   4800 HG21 THR X 304      68.410  68.100  54.630  0.00  0.00            
ATOM   4801 HG22 THR X 304      68.840  66.850  55.850  0.00  0.00            
ATOM   4802 HG23 THR X 304      68.470  66.330  54.300  0.00  0.00            
ATOM   4803  OG1 THR X 304      66.040  67.960  54.550  0.00  0.00            
ATOM   4804  HG1 THR X 304      65.630  68.730  54.950  0.00  0.00            
ATOM   4805  C   THR X 304      66.890  64.790  56.370  0.00  0.00            
ATOM   4806  O   THR X 304      67.540  63.850  55.900  0.00  0.00            
ATOM   4807  N   MET X 305      66.760  65.080  57.660  0.00  0.00            
ATOM   4808  H   MET X 305      66.250  65.880  58.020  0.00  0.00            
ATOM   4809  CA  MET X 305      67.590  64.390  58.630  0.00  0.00            
ATOM   4810  HA  MET X 305      68.580  64.240  58.210  0.00  0.00            
ATOM   4811  CB  MET X 305      67.770  65.240  59.880  0.00  0.00            
ATOM   4812  HB1 MET X 305      66.890  65.270  60.510  0.00  0.00            
ATOM   4813  HB2 MET X 305      67.990  66.250  59.540  0.00  0.00            
ATOM   4814  CG  MET X 305      68.970  64.750  60.700  0.00  0.00            
ATOM   4815  HG1 MET X 305      69.130  63.680  60.790  0.00  0.00            
ATOM   4816  HG2 MET X 305      68.800  65.160  61.700  0.00  0.00            
ATOM   4817  SD  MET X 305      70.570  65.460  60.260  0.00  0.00            
ATOM   4818  CE  MET X 305      71.320  65.070  61.860  0.00  0.00            
ATOM   4819  HE1 MET X 305      70.960  65.780  62.600  0.00  0.00            
ATOM   4820  HE2 MET X 305      70.990  64.050  62.060  0.00  0.00            
ATOM   4821  HE3 MET X 305      72.410  65.120  61.930  0.00  0.00            
ATOM   4822  C   MET X 305      67.050  62.980  58.850  0.00  0.00            
ATOM   4823  O   MET X 305      67.870  62.110  59.140  0.00  0.00            
ATOM   4824  N   MET X 306      65.760  62.650  58.770  0.00  0.00            
ATOM   4825  H   MET X 306      65.110  63.390  58.500  0.00  0.00            
ATOM   4826  CA  MET X 306      65.190  61.330  58.730  0.00  0.00            
ATOM   4827  HA  MET X 306      65.630  60.700  59.500  0.00  0.00            
ATOM   4828  CB  MET X 306      63.680  61.500  58.920  0.00  0.00            
ATOM   4829  HB1 MET X 306      63.210  60.600  58.500  0.00  0.00            
ATOM   4830  HB2 MET X 306      63.300  62.320  58.320  0.00  0.00            
ATOM   4831  CG  MET X 306      63.370  61.710  60.400  0.00  0.00            
ATOM   4832  HG1 MET X 306      63.700  62.700  60.680  0.00  0.00            
ATOM   4833  HG2 MET X 306      63.860  60.960  61.020  0.00  0.00            
ATOM   4834  SD  MET X 306      61.620  61.660  60.840  0.00  0.00            
ATOM   4835  CE  MET X 306      62.030  61.750  62.600  0.00  0.00            
ATOM   4836  HE1 MET X 306      62.840  61.040  62.810  0.00  0.00            
ATOM   4837  HE2 MET X 306      62.430  62.720  62.870  0.00  0.00            
ATOM   4838  HE3 MET X 306      61.240  61.520  63.310  0.00  0.00            
ATOM   4839  C   MET X 306      65.530  60.530  57.480  0.00  0.00            
ATOM   4840  O   MET X 306      65.900  59.350  57.580  0.00  0.00            
ATOM   4841  N   MET X 307      65.530  61.120  56.290  0.00  0.00            
ATOM   4842  H   MET X 307      65.130  62.040  56.210  0.00  0.00            
ATOM   4843  CA  MET X 307      66.100  60.570  55.080  0.00  0.00            
ATOM   4844  HA  MET X 307      65.650  59.590  54.890  0.00  0.00            
ATOM   4845  CB  MET X 307      65.710  61.400  53.870  0.00  0.00            
ATOM   4846  HB1 MET X 307      66.260  62.350  53.800  0.00  0.00            
ATOM   4847  HB2 MET X 307      64.630  61.430  53.970  0.00  0.00            
ATOM   4848  CG  MET X 307      65.960  60.590  52.610  0.00  0.00            
ATOM   4849  HG1 MET X 307      65.540  59.580  52.590  0.00  0.00            
ATOM   4850  HG2 MET X 307      67.030  60.430  52.470  0.00  0.00            
ATOM   4851  SD  MET X 307      65.300  61.450  51.160  0.00  0.00            
ATOM   4852  CE  MET X 307      63.530  61.100  51.360  0.00  0.00            
ATOM   4853  HE1 MET X 307      63.420  60.010  51.260  0.00  0.00            
ATOM   4854  HE2 MET X 307      63.110  61.420  52.310  0.00  0.00            
ATOM   4855  HE3 MET X 307      63.040  61.590  50.520  0.00  0.00            
ATOM   4856  C   MET X 307      67.600  60.310  55.120  0.00  0.00            
ATOM   4857  O   MET X 307      67.980  59.180  54.820  0.00  0.00            
ATOM   4858  N   ALA X 308      68.440  61.180  55.680  0.00  0.00            
ATOM   4859  H   ALA X 308      68.160  62.110  55.930  0.00  0.00            
ATOM   4860  CA  ALA X 308      69.880  61.000  55.800  0.00  0.00            
ATOM   4861  HA  ALA X 308      70.260  60.600  54.860  0.00  0.00            
ATOM   4862  CB  ALA X 308      70.570  62.320  56.130  0.00  0.00            
ATOM   4863  HB1 ALA X 308      70.440  63.100  55.360  0.00  0.00            
ATOM   4864  HB2 ALA X 308      70.220  62.750  57.070  0.00  0.00            
ATOM   4865  HB3 ALA X 308      71.630  62.180  56.310  0.00  0.00            
ATOM   4866  C   ALA X 308      70.080  60.000  56.920  0.00  0.00            
ATOM   4867  O   ALA X 308      71.040  59.230  56.830  0.00  0.00            
ATOM   4868  N   GLN X 309      69.240  59.860  57.950  0.00  0.00            
ATOM   4869  H   GLN X 309      68.510  60.550  58.060  0.00  0.00            
ATOM   4870  CA  GLN X 309      69.310  58.710  58.830  0.00  0.00            
ATOM   4871  HA  GLN X 309      70.280  58.710  59.330  0.00  0.00            
ATOM   4872  CB  GLN X 309      68.250  58.790  59.920  0.00  0.00            
ATOM   4873  HB1 GLN X 309      67.260  58.680  59.450  0.00  0.00            
ATOM   4874  HB2 GLN X 309      68.210  59.770  60.380  0.00  0.00            
ATOM   4875  CG  GLN X 309      68.360  57.770  61.050  0.00  0.00            
ATOM   4876  HG1 GLN X 309      69.030  58.260  61.770  0.00  0.00            
ATOM   4877  HG2 GLN X 309      68.860  56.850  60.740  0.00  0.00            
ATOM   4878  CD  GLN X 309      67.050  57.390  61.730  0.00  0.00            
ATOM   4879  OE1 GLN X 309      66.160  58.150  62.120  0.00  0.00            
ATOM   4880  NE2 GLN X 309      66.760  56.120  61.950  0.00  0.00            
ATOM   4881 HE21 GLN X 309      67.480  55.410  61.820  0.00  0.00            
ATOM   4882 HE22 GLN X 309      65.870  55.790  62.300  0.00  0.00            
ATOM   4883  C   GLN X 309      69.170  57.350  58.160  0.00  0.00            
ATOM   4884  O   GLN X 309      70.080  56.520  58.270  0.00  0.00            
ATOM   4885  N   ARG X 310      68.080  57.100  57.420  0.00  0.00            
ATOM   4886  H   ARG X 310      67.310  57.750  57.390  0.00  0.00            
ATOM   4887  CA  ARG X 310      67.990  55.930  56.570  0.00  0.00            
ATOM   4888  HA  ARG X 310      68.090  55.070  57.240  0.00  0.00            
ATOM   4889  CB  ARG X 310      66.700  55.950  55.770  0.00  0.00            
ATOM   4890  HB1 ARG X 310      66.890  56.680  54.970  0.00  0.00            
ATOM   4891  HB2 ARG X 310      65.850  56.190  56.400  0.00  0.00            
ATOM   4892  CG  ARG X 310      66.320  54.700  54.980  0.00  0.00            
ATOM   4893  HG1 ARG X 310      66.430  53.860  55.670  0.00  0.00            
ATOM   4894  HG2 ARG X 310      67.040  54.470  54.190  0.00  0.00            
ATOM   4895  CD  ARG X 310      64.900  54.850  54.460  0.00  0.00            
ATOM   4896  HD1 ARG X 310      64.960  55.670  53.740  0.00  0.00            
ATOM   4897  HD2 ARG X 310      64.250  55.100  55.300  0.00  0.00            
ATOM   4898  NE  ARG X 310      64.500  53.620  53.760  0.00  0.00            
ATOM   4899  HE  ARG X 310      65.120  52.840  53.850  0.00  0.00            
ATOM   4900  CZ  ARG X 310      63.440  53.600  52.930  0.00  0.00            
ATOM   4901  NH1 ARG X 310      62.790  54.730  52.650  0.00  0.00            
ATOM   4902 HH11 ARG X 310      63.110  55.550  53.150  0.00  0.00            
ATOM   4903 HH12 ARG X 310      62.020  54.650  52.000  0.00  0.00            
ATOM   4904  NH2 ARG X 310      63.070  52.390  52.460  0.00  0.00            
ATOM   4905 HH21 ARG X 310      63.570  51.570  52.740  0.00  0.00            
ATOM   4906 HH22 ARG X 310      62.330  52.370  51.770  0.00  0.00            
ATOM   4907  C   ARG X 310      69.200  55.700  55.680  0.00  0.00            
ATOM   4908  O   ARG X 310      69.560  54.540  55.460  0.00  0.00            
ATOM   4909  N   LEU X 311      69.720  56.760  55.070  0.00  0.00            
ATOM   4910  H   LEU X 311      69.270  57.650  55.180  0.00  0.00            
ATOM   4911  CA  LEU X 311      70.850  56.590  54.170  0.00  0.00            
ATOM   4912  HA  LEU X 311      70.660  55.790  53.470  0.00  0.00            
ATOM   4913  CB  LEU X 311      70.890  57.790  53.210  0.00  0.00            
ATOM   4914  HB1 LEU X 311      71.890  57.930  52.810  0.00  0.00            
ATOM   4915  HB2 LEU X 311      70.800  58.750  53.710  0.00  0.00            
ATOM   4916  CG  LEU X 311      69.830  57.630  52.120  0.00  0.00            
ATOM   4917  HG  LEU X 311      68.870  57.300  52.530  0.00  0.00            
ATOM   4918  CD1 LEU X 311      69.680  58.970  51.370  0.00  0.00            
ATOM   4919 HD11 LEU X 311      70.690  59.270  51.110  0.00  0.00            
ATOM   4920 HD12 LEU X 311      69.060  58.880  50.480  0.00  0.00            
ATOM   4921 HD13 LEU X 311      69.310  59.740  52.040  0.00  0.00            
ATOM   4922  CD2 LEU X 311      70.180  56.590  51.070  0.00  0.00            
ATOM   4923 HD21 LEU X 311      70.180  55.620  51.550  0.00  0.00            
ATOM   4924 HD22 LEU X 311      69.490  56.540  50.230  0.00  0.00            
ATOM   4925 HD23 LEU X 311      71.100  56.950  50.600  0.00  0.00            
ATOM   4926  C   LEU X 311      72.200  56.280  54.810  0.00  0.00            
ATOM   4927  O   LEU X 311      73.020  55.600  54.200  0.00  0.00            
ATOM   4928  N   TYR X 312      72.320  56.470  56.130  0.00  0.00            
ATOM   4929  H   TYR X 312      71.530  56.970  56.510  0.00  0.00            
ATOM   4930  CA  TYR X 312      73.430  56.050  56.960  0.00  0.00            
ATOM   4931  HA  TYR X 312      74.320  56.000  56.330  0.00  0.00            
ATOM   4932  CB  TYR X 312      73.540  57.080  58.080  0.00  0.00            
ATOM   4933  HB1 TYR X 312      72.590  57.230  58.590  0.00  0.00            
ATOM   4934  HB2 TYR X 312      73.880  58.030  57.670  0.00  0.00            
ATOM   4935  CG  TYR X 312      74.640  56.850  59.090  0.00  0.00            
ATOM   4936  CD1 TYR X 312      75.970  57.180  58.760  0.00  0.00            
ATOM   4937  HD1 TYR X 312      76.200  57.410  57.740  0.00  0.00            
ATOM   4938  CE1 TYR X 312      76.940  56.990  59.750  0.00  0.00            
ATOM   4939  HE1 TYR X 312      77.970  57.230  59.540  0.00  0.00            
ATOM   4940  CZ  TYR X 312      76.660  56.440  61.020  0.00  0.00            
ATOM   4941  OH  TYR X 312      77.670  56.190  61.890  0.00  0.00            
ATOM   4942  HH  TYR X 312      77.240  55.980  62.720  0.00  0.00            
ATOM   4943  CE2 TYR X 312      75.300  56.220  61.350  0.00  0.00            
ATOM   4944  HE2 TYR X 312      75.020  55.860  62.330  0.00  0.00            
ATOM   4945  CD2 TYR X 312      74.310  56.450  60.390  0.00  0.00            
ATOM   4946  HD2 TYR X 312      73.280  56.240  60.630  0.00  0.00            
ATOM   4947  C   TYR X 312      73.200  54.660  57.530  0.00  0.00            
ATOM   4948  O   TYR X 312      74.100  53.830  57.520  0.00  0.00            
ATOM   4949  N   GLU X 313      72.000  54.350  58.020  0.00  0.00            
ATOM   4950  H   GLU X 313      71.210  54.980  58.100  0.00  0.00            
ATOM   4951  CA  GLU X 313      71.680  53.050  58.560  0.00  0.00            
ATOM   4952  HA  GLU X 313      72.490  52.770  59.230  0.00  0.00            
ATOM   4953  CB  GLU X 313      70.400  53.190  59.390  0.00  0.00            
ATOM   4954  HB1 GLU X 313      69.940  52.220  59.570  0.00  0.00            
ATOM   4955  HB2 GLU X 313      69.620  53.760  58.880  0.00  0.00            
ATOM   4956  CG  GLU X 313      70.630  53.950  60.700  0.00  0.00            
ATOM   4957  HG1 GLU X 313      70.700  55.010  60.450  0.00  0.00            
ATOM   4958  HG2 GLU X 313      71.550  53.570  61.150  0.00  0.00            
ATOM   4959  CD  GLU X 313      69.470  53.640  61.640  0.00  0.00            
ATOM   4960  OE1 GLU X 313      69.780  53.260  62.790  0.00  0.00            
ATOM   4961  OE2 GLU X 313      68.300  53.760  61.220  0.00  0.00            
ATOM   4962  C   GLU X 313      71.500  51.950  57.520  0.00  0.00            
ATOM   4963  O   GLU X 313      71.320  50.790  57.860  0.00  0.00            
ATOM   4964  N   ALA X 314      71.510  52.350  56.240  0.00  0.00            
ATOM   4965  H   ALA X 314      71.390  53.340  56.100  0.00  0.00            
ATOM   4966  CA  ALA X 314      71.800  51.610  55.030  0.00  0.00            
ATOM   4967  HA  ALA X 314      71.700  50.550  55.270  0.00  0.00            
ATOM   4968  CB  ALA X 314      70.740  51.940  53.980  0.00  0.00            
ATOM   4969  HB1 ALA X 314      70.740  51.230  53.150  0.00  0.00            
ATOM   4970  HB2 ALA X 314      69.740  51.920  54.410  0.00  0.00            
ATOM   4971  HB3 ALA X 314      70.870  52.940  53.560  0.00  0.00            
ATOM   4972  C   ALA X 314      73.230  51.710  54.520  0.00  0.00            
ATOM   4973  O   ALA X 314      73.510  50.850  53.680  0.00  0.00            
ATOM   4974  N   GLY X 315      74.090  52.600  55.000  0.00  0.00            
ATOM   4975  H   GLY X 315      73.680  53.280  55.640  0.00  0.00            
ATOM   4976  CA  GLY X 315      75.510  52.630  54.730  0.00  0.00            
ATOM   4977  HA1 GLY X 315      75.850  51.610  54.750  0.00  0.00            
ATOM   4978  HA2 GLY X 315      75.900  53.220  55.560  0.00  0.00            
ATOM   4979  C   GLY X 315      76.020  53.310  53.460  0.00  0.00            
ATOM   4980  O   GLY X 315      77.120  53.030  53.000  0.00  0.00            
ATOM   4981  N   TYR X 316      75.140  54.140  52.870  0.00  0.00            
ATOM   4982  H   TYR X 316      74.310  54.370  53.400  0.00  0.00            
ATOM   4983  CA  TYR X 316      75.340  54.840  51.620  0.00  0.00            
ATOM   4984  HA  TYR X 316      76.170  54.350  51.100  0.00  0.00            
ATOM   4985  CB  TYR X 316      74.050  54.750  50.810  0.00  0.00            
ATOM   4986  HB1 TYR X 316      74.110  55.270  49.860  0.00  0.00            
ATOM   4987  HB2 TYR X 316      73.220  55.200  51.360  0.00  0.00            
ATOM   4988  CG  TYR X 316      73.520  53.360  50.470  0.00  0.00            
ATOM   4989  CD1 TYR X 316      72.220  53.000  50.820  0.00  0.00            
ATOM   4990  HD1 TYR X 316      71.520  53.750  51.170  0.00  0.00            
ATOM   4991  CE1 TYR X 316      71.710  51.750  50.440  0.00  0.00            
ATOM   4992  HE1 TYR X 316      70.710  51.400  50.660  0.00  0.00            
ATOM   4993  CZ  TYR X 316      72.520  50.790  49.800  0.00  0.00            
ATOM   4994  OH  TYR X 316      72.070  49.520  49.670  0.00  0.00            
ATOM   4995  HH  TYR X 316      72.770  48.880  49.480  0.00  0.00            
ATOM   4996  CE2 TYR X 316      73.840  51.140  49.450  0.00  0.00            
ATOM   4997  HE2 TYR X 316      74.460  50.390  48.970  0.00  0.00            
ATOM   4998  CD2 TYR X 316      74.280  52.430  49.770  0.00  0.00            
ATOM   4999  HD2 TYR X 316      75.350  52.610  49.690  0.00  0.00            
ATOM   5000  C   TYR X 316      75.810  56.280  51.780  0.00  0.00            
ATOM   5001  O   TYR X 316      76.110  56.810  50.720  0.00  0.00            
ATOM   5002  N   ILE X 317      75.850  56.820  53.000  0.00  0.00            
ATOM   5003  H   ILE X 317      75.660  56.220  53.780  0.00  0.00            
ATOM   5004  CA  ILE X 317      76.560  58.070  53.200  0.00  0.00            
ATOM   5005  HA  ILE X 317      77.190  58.170  52.320  0.00  0.00            
ATOM   5006  CB  ILE X 317      75.580  59.230  53.230  0.00  0.00            
ATOM   5007  HB  ILE X 317      76.180  60.130  53.280  0.00  0.00            
ATOM   5008  CG2 ILE X 317      74.720  59.270  51.960  0.00  0.00            
ATOM   5009 HG21 ILE X 317      75.360  59.260  51.080  0.00  0.00            
ATOM   5010 HG22 ILE X 317      74.100  58.380  52.010  0.00  0.00            
ATOM   5011 HG23 ILE X 317      74.050  60.130  51.890  0.00  0.00            
ATOM   5012  CG1 ILE X 317      74.760  59.160  54.510  0.00  0.00            
ATOM   5013 HG11 ILE X 317      75.430  59.060  55.370  0.00  0.00            
ATOM   5014 HG12 ILE X 317      73.940  58.430  54.510  0.00  0.00            
ATOM   5015  CD  ILE X 317      74.140  60.530  54.790  0.00  0.00            
ATOM   5016  HD1 ILE X 317      73.260  60.710  54.170  0.00  0.00            
ATOM   5017  HD2 ILE X 317      73.900  60.530  55.850  0.00  0.00            
ATOM   5018  HD3 ILE X 317      74.900  61.310  54.700  0.00  0.00            
ATOM   5019  C   ILE X 317      77.580  57.950  54.320  0.00  0.00            
ATOM   5020  O   ILE X 317      77.370  57.170  55.240  0.00  0.00            
ATOM   5021  N   THR X 318      78.540  58.880  54.350  0.00  0.00            
ATOM   5022  H   THR X 318      78.490  59.560  53.620  0.00  0.00            
ATOM   5023  CA  THR X 318      79.480  59.120  55.430  0.00  0.00            
ATOM   5024  HA  THR X 318      79.910  58.130  55.600  0.00  0.00            
ATOM   5025  CB  THR X 318      80.590  60.070  55.010  0.00  0.00            
ATOM   5026  HB  THR X 318      81.170  60.220  55.920  0.00  0.00            
ATOM   5027  CG2 THR X 318      81.430  59.440  53.900  0.00  0.00            
ATOM   5028 HG21 THR X 318      80.740  59.350  53.050  0.00  0.00            
ATOM   5029 HG22 THR X 318      82.200  60.130  53.570  0.00  0.00            
ATOM   5030 HG23 THR X 318      81.810  58.460  54.200  0.00  0.00            
ATOM   5031  OG1 THR X 318      80.080  61.260  54.480  0.00  0.00            
ATOM   5032  HG1 THR X 318      80.880  61.770  54.320  0.00  0.00            
ATOM   5033  C   THR X 318      78.740  59.790  56.580  0.00  0.00            
ATOM   5034  O   THR X 318      77.630  60.270  56.380  0.00  0.00            
ATOM   5035  N   TYR X 319      79.380  59.970  57.730  0.00  0.00            
ATOM   5036  H   TYR X 319      80.360  59.750  57.850  0.00  0.00            
ATOM   5037  CA  TYR X 319      78.730  60.620  58.850  0.00  0.00            
ATOM   5038  HA  TYR X 319      77.850  60.010  59.050  0.00  0.00            
ATOM   5039  CB  TYR X 319      79.660  60.530  60.060  0.00  0.00            
ATOM   5040  HB1 TYR X 319      80.540  61.150  59.910  0.00  0.00            
ATOM   5041  HB2 TYR X 319      79.950  59.490  60.190  0.00  0.00            
ATOM   5042  CG  TYR X 319      78.890  60.920  61.300  0.00  0.00            
ATOM   5043  CD1 TYR X 319      77.800  60.150  61.720  0.00  0.00            
ATOM   5044  HD1 TYR X 319      77.470  59.280  61.160  0.00  0.00            
ATOM   5045  CE1 TYR X 319      77.130  60.480  62.910  0.00  0.00            
ATOM   5046  HE1 TYR X 319      76.330  59.780  63.080  0.00  0.00            
ATOM   5047  CZ  TYR X 319      77.640  61.500  63.740  0.00  0.00            
ATOM   5048  OH  TYR X 319      77.100  61.830  64.940  0.00  0.00            
ATOM   5049  HH  TYR X 319      77.670  62.410  65.450  0.00  0.00            
ATOM   5050  CE2 TYR X 319      78.760  62.240  63.330  0.00  0.00            
ATOM   5051  HE2 TYR X 319      79.100  63.060  63.950  0.00  0.00            
ATOM   5052  CD2 TYR X 319      79.440  61.880  62.150  0.00  0.00            
ATOM   5053  HD2 TYR X 319      80.370  62.370  61.910  0.00  0.00            
ATOM   5054  C   TYR X 319      78.120  61.990  58.610  0.00  0.00            
ATOM   5055  O   TYR X 319      78.940  62.830  58.260  0.00  0.00            
ATOM   5056  N   MET X 320      76.850  62.250  58.920  0.00  0.00            
ATOM   5057  H   MET X 320      76.200  61.500  59.050  0.00  0.00            
ATOM   5058  CA  MET X 320      76.190  63.460  58.440  0.00  0.00            
ATOM   5059  HA  MET X 320      76.690  63.600  57.490  0.00  0.00            
ATOM   5060  CB  MET X 320      74.690  63.260  58.270  0.00  0.00            
ATOM   5061  HB1 MET X 320      74.490  62.430  57.590  0.00  0.00            
ATOM   5062  HB2 MET X 320      74.170  64.080  57.770  0.00  0.00
[truncated: 352,424 more chars]
