# Supplementary material for: Unraveling topoisomerase IA gate dynamics in presence of PPEF and its preclinical evaluation against multidrug-resistant pathogens
Source: Commun Biol. 2023 Feb 18;6:195. doi: 10.1038/s42003-023-04412-1 (PMC9938908; doi:10.1038/s42003-023-04412-1)
Supplement: Supplementary file 9 — Supplementary Data 7 [file 42003_2023_4412_MOESM9_ESM.zip › Metadynamic-conformation/TopoIA-ssDNA/close.pdb]

CRYST1  159.527  159.527  159.527  90.00  90.00  90.00 P 1           1
ATOM      1  N   MET X   1      43.230  99.800  51.790  0.00  0.00            
ATOM      2  H1  MET X   1      42.600  99.050  52.050  0.00  0.00            
ATOM      3  H2  MET X   1      42.740 100.520  51.280  0.00  0.00            
ATOM      4  H3  MET X   1      43.900  99.410  51.140  0.00  0.00            
ATOM      5  CA  MET X   1      44.040 100.370  52.880  0.00  0.00            
ATOM      6  HA  MET X   1      43.350 100.900  53.540  0.00  0.00            
ATOM      7  CB  MET X   1      44.820  99.280  53.600  0.00  0.00            
ATOM      8  HB1 MET X   1      45.250  98.720  52.780  0.00  0.00            
ATOM      9  HB2 MET X   1      44.200  98.660  54.240  0.00  0.00            
ATOM     10  CG  MET X   1      45.890  99.760  54.580  0.00  0.00            
ATOM     11  HG1 MET X   1      45.490 100.230  55.480  0.00  0.00            
ATOM     12  HG2 MET X   1      46.560 100.490  54.130  0.00  0.00            
ATOM     13  SD  MET X   1      47.020  98.420  55.060  0.00  0.00            
ATOM     14  CE  MET X   1      48.460  99.410  55.540  0.00  0.00            
ATOM     15  HE1 MET X   1      49.240  98.690  55.790  0.00  0.00            
ATOM     16  HE2 MET X   1      48.790 100.010  54.690  0.00  0.00            
ATOM     17  HE3 MET X   1      48.300  99.930  56.490  0.00  0.00            
ATOM     18  C   MET X   1      44.850 101.450  52.170  0.00  0.00            
ATOM     19  O   MET X   1      45.660 101.090  51.320  0.00  0.00            
ATOM     20  N   GLY X   2      44.600 102.710  52.550  0.00  0.00            
ATOM     21  H   GLY X   2      43.980 102.830  53.340  0.00  0.00            
ATOM     22  CA  GLY X   2      45.200 103.880  51.950  0.00  0.00            
ATOM     23  HA1 GLY X   2      44.620 104.700  52.370  0.00  0.00            
ATOM     24  HA2 GLY X   2      45.090 103.850  50.870  0.00  0.00            
ATOM     25  C   GLY X   2      46.640 104.220  52.320  0.00  0.00            
ATOM     26  O   GLY X   2      47.270 105.060  51.690  0.00  0.00            
ATOM     27  N   LYS X   3      47.140 103.670  53.430  0.00  0.00            
ATOM     28  H   LYS X   3      46.480 103.120  53.960  0.00  0.00            
ATOM     29  CA  LYS X   3      48.490 103.510  53.920  0.00  0.00            
ATOM     30  HA  LYS X   3      48.970 104.470  53.740  0.00  0.00            
ATOM     31  CB  LYS X   3      48.590 103.160  55.410  0.00  0.00            
ATOM     32  HB1 LYS X   3      49.640 103.070  55.680  0.00  0.00            
ATOM     33  HB2 LYS X   3      48.040 102.240  55.600  0.00  0.00            
ATOM     34  CG  LYS X   3      48.020 104.290  56.250  0.00  0.00            
ATOM     35  HG1 LYS X   3      46.930 104.230  56.190  0.00  0.00            
ATOM     36  HG2 LYS X   3      48.220 105.300  55.890  0.00  0.00            
ATOM     37  CD  LYS X   3      48.410 104.230  57.730  0.00  0.00            
ATOM     38  HD1 LYS X   3      49.440 104.570  57.810  0.00  0.00            
ATOM     39  HD2 LYS X   3      48.440 103.180  58.020  0.00  0.00            
ATOM     40  CE  LYS X   3      47.470 104.960  58.680  0.00  0.00            
ATOM     41  HE1 LYS X   3      47.820 104.830  59.700  0.00  0.00            
ATOM     42  HE2 LYS X   3      46.550 104.370  58.720  0.00  0.00            
ATOM     43  NZ  LYS X   3      47.190 106.370  58.350  0.00  0.00            
ATOM     44  HZ1 LYS X   3      46.700 106.300  57.470  0.00  0.00            
ATOM     45  HZ2 LYS X   3      46.610 106.890  58.980  0.00  0.00            
ATOM     46  HZ3 LYS X   3      48.050 106.860  58.150  0.00  0.00            
ATOM     47  C   LYS X   3      49.120 102.410  53.070  0.00  0.00            
ATOM     48  O   LYS X   3      48.550 101.360  52.810  0.00  0.00            
ATOM     49  N   ALA X   4      50.450 102.500  52.960  0.00  0.00            
ATOM     50  H   ALA X   4      50.890 103.300  53.390  0.00  0.00            
ATOM     51  CA  ALA X   4      51.300 101.380  52.630  0.00  0.00            
ATOM     52  HA  ALA X   4      50.720 100.900  51.840  0.00  0.00            
ATOM     53  CB  ALA X   4      52.610 101.940  52.090  0.00  0.00            
ATOM     54  HB1 ALA X   4      52.410 102.640  51.280  0.00  0.00            
ATOM     55  HB2 ALA X   4      53.200 102.470  52.830  0.00  0.00            
ATOM     56  HB3 ALA X   4      53.190 101.060  51.780  0.00  0.00            
ATOM     57  C   ALA X   4      51.550 100.450  53.810  0.00  0.00            
ATOM     58  O   ALA X   4      51.790 100.860  54.940  0.00  0.00            
ATOM     59  N   LEU X   5      51.590  99.140  53.570  0.00  0.00            
ATOM     60  H   LEU X   5      51.490  98.770  52.630  0.00  0.00            
ATOM     61  CA  LEU X   5      51.820  98.170  54.630  0.00  0.00            
ATOM     62  HA  LEU X   5      51.560  98.610  55.590  0.00  0.00            
ATOM     63  CB  LEU X   5      50.940  97.000  54.210  0.00  0.00            
ATOM     64  HB1 LEU X   5      51.240  96.630  53.230  0.00  0.00            
ATOM     65  HB2 LEU X   5      49.880  97.230  54.210  0.00  0.00            
ATOM     66  CG  LEU X   5      51.210  95.780  55.100  0.00  0.00            
ATOM     67  HG  LEU X   5      52.250  95.520  54.910  0.00  0.00            
ATOM     68  CD1 LEU X   5      51.090  95.950  56.620  0.00  0.00            
ATOM     69 HD11 LEU X   5      51.440  95.050  57.120  0.00  0.00            
ATOM     70 HD12 LEU X   5      51.460  96.830  57.130  0.00  0.00            
ATOM     71 HD13 LEU X   5      50.040  96.010  56.900  0.00  0.00            
ATOM     72  CD2 LEU X   5      50.280  94.640  54.700  0.00  0.00            
ATOM     73 HD21 LEU X   5      50.230  94.560  53.610  0.00  0.00            
ATOM     74 HD22 LEU X   5      50.740  93.770  55.180  0.00  0.00            
ATOM     75 HD23 LEU X   5      49.300  94.810  55.140  0.00  0.00            
ATOM     76  C   LEU X   5      53.300  97.850  54.760  0.00  0.00            
ATOM     77  O   LEU X   5      53.950  97.730  53.720  0.00  0.00            
ATOM     78  N   VAL X   6      53.860  97.760  55.970  0.00  0.00            
ATOM     79  H   VAL X   6      53.280  97.760  56.790  0.00  0.00            
ATOM     80  CA  VAL X   6      55.260  97.410  56.160  0.00  0.00            
ATOM     81  HA  VAL X   6      55.770  97.230  55.220  0.00  0.00            
ATOM     82  CB  VAL X   6      56.020  98.480  56.940  0.00  0.00            
ATOM     83  HB  VAL X   6      55.630  98.440  57.960  0.00  0.00            
ATOM     84  CG1 VAL X   6      57.520  98.250  57.110  0.00  0.00            
ATOM     85 HG11 VAL X   6      57.930  98.070  56.120  0.00  0.00            
ATOM     86 HG12 VAL X   6      57.980  99.090  57.630  0.00  0.00            
ATOM     87 HG13 VAL X   6      57.610  97.370  57.750  0.00  0.00            
ATOM     88  CG2 VAL X   6      55.660  99.870  56.440  0.00  0.00            
ATOM     89 HG21 VAL X   6      56.020 100.160  55.450  0.00  0.00            
ATOM     90 HG22 VAL X   6      54.580 100.040  56.360  0.00  0.00            
ATOM     91 HG23 VAL X   6      55.940 100.530  57.260  0.00  0.00            
ATOM     92  C   VAL X   6      55.310  96.060  56.850  0.00  0.00            
ATOM     93  O   VAL X   6      55.100  95.890  58.050  0.00  0.00            
ATOM     94  N   ILE X   7      55.730  95.050  56.090  0.00  0.00            
ATOM     95  H   ILE X   7      55.850  95.240  55.100  0.00  0.00            
ATOM     96  CA  ILE X   7      55.740  93.680  56.570  0.00  0.00            
ATOM     97  HA  ILE X   7      55.080  93.660  57.440  0.00  0.00            
ATOM     98  CB  ILE X   7      55.320  92.700  55.480  0.00  0.00            
ATOM     99  HB  ILE X   7      56.040  92.700  54.670  0.00  0.00            
ATOM    100  CG2 ILE X   7      55.440  91.340  56.170  0.00  0.00            
ATOM    101 HG21 ILE X   7      56.440  91.020  56.430  0.00  0.00            
ATOM    102 HG22 ILE X   7      54.840  91.290  57.080  0.00  0.00            
ATOM    103 HG23 ILE X   7      55.170  90.610  55.400  0.00  0.00            
ATOM    104  CG1 ILE X   7      53.930  93.050  54.970  0.00  0.00            
ATOM    105 HG11 ILE X   7      53.990  93.930  54.330  0.00  0.00            
ATOM    106 HG12 ILE X   7      53.320  93.270  55.840  0.00  0.00            
ATOM    107  CD  ILE X   7      53.330  91.940  54.100  0.00  0.00            
ATOM    108  HD1 ILE X   7      52.670  92.440  53.400  0.00  0.00            
ATOM    109  HD2 ILE X   7      54.090  91.480  53.460  0.00  0.00            
ATOM    110  HD3 ILE X   7      52.820  91.260  54.780  0.00  0.00            
ATOM    111  C   ILE X   7      57.120  93.440  57.170  0.00  0.00            
ATOM    112  O   ILE X   7      58.120  93.760  56.530  0.00  0.00            
ATOM    113  N   VAL X   8      57.190  92.850  58.360  0.00  0.00            
ATOM    114  H   VAL X   8      56.340  92.480  58.760  0.00  0.00            
ATOM    115  CA  VAL X   8      58.410  92.500  59.060  0.00  0.00            
ATOM    116  HA  VAL X   8      59.160  92.330  58.290  0.00  0.00            
ATOM    117  CB  VAL X   8      58.960  93.670  59.870  0.00  0.00            
ATOM    118  HB  VAL X   8      58.820  94.510  59.200  0.00  0.00            
ATOM    119  CG1 VAL X   8      58.090  93.870  61.110  0.00  0.00            
ATOM    120 HG11 VAL X   8      58.440  94.760  61.640  0.00  0.00            
ATOM    121 HG12 VAL X   8      57.050  93.990  60.820  0.00  0.00            
ATOM    122 HG13 VAL X   8      58.100  93.000  61.760  0.00  0.00            
ATOM    123  CG2 VAL X   8      60.440  93.750  60.230  0.00  0.00            
ATOM    124 HG21 VAL X   8      61.120  93.510  59.410  0.00  0.00            
ATOM    125 HG22 VAL X   8      60.660  94.780  60.510  0.00  0.00            
ATOM    126 HG23 VAL X   8      60.710  93.010  60.980  0.00  0.00            
ATOM    127  C   VAL X   8      58.320  91.200  59.860  0.00  0.00            
ATOM    128  O   VAL X   8      57.310  90.980  60.530  0.00  0.00            
ATOM    129  N   GLU X   9      59.390  90.410  59.910  0.00  0.00            
ATOM    130  H   GLU X   9      60.190  90.660  59.340  0.00  0.00            
ATOM    131  CA  GLU X   9      59.590  89.310  60.840  0.00  0.00            
ATOM    132  HA  GLU X   9      58.660  88.730  60.840  0.00  0.00            
ATOM    133  CB  GLU X   9      60.730  88.440  60.340  0.00  0.00            
ATOM    134  HB1 GLU X   9      61.680  88.980  60.280  0.00  0.00            
ATOM    135  HB2 GLU X   9      60.490  88.150  59.320  0.00  0.00            
ATOM    136  CG  GLU X   9      60.880  87.080  61.030  0.00  0.00            
ATOM    137  HG1 GLU X   9      61.450  86.410  60.390  0.00  0.00            
ATOM    138  HG2 GLU X   9      59.900  86.610  61.160  0.00  0.00            
ATOM    139  CD  GLU X   9      61.520  87.220  62.400  0.00  0.00            
ATOM    140  OE1 GLU X   9      62.760  87.370  62.340  0.00  0.00            
ATOM    141  OE2 GLU X   9      60.900  87.070  63.470  0.00  0.00            
ATOM    142  C   GLU X   9      59.720  89.740  62.290  0.00  0.00            
ATOM    143  O   GLU X   9      58.960  89.370  63.180  0.00  0.00            
ATOM    144  N   SER X  10      60.760  90.540  62.540  0.00  0.00            
ATOM    145  H   SER X  10      61.490  90.690  61.860  0.00  0.00            
ATOM    146  CA  SER X  10      61.200  90.920  63.870  0.00  0.00            
ATOM    147  HA  SER X  10      61.200  90.010  64.480  0.00  0.00            
ATOM    148  CB  SER X  10      62.640  91.410  63.800  0.00  0.00            
ATOM    149  HB1 SER X  10      62.850  92.130  63.000  0.00  0.00            
ATOM    150  HB2 SER X  10      63.290  90.540  63.710  0.00  0.00            
ATOM    151  OG  SER X  10      62.960  91.970  65.050  0.00  0.00            
ATOM    152  HG  SER X  10      63.700  91.480  65.430  0.00  0.00            
ATOM    153  C   SER X  10      60.360  91.920  64.660  0.00  0.00            
ATOM    154  O   SER X  10      60.300  93.060  64.220  0.00  0.00            
ATOM    155  N   PRO X  11      59.850  91.600  65.850  0.00  0.00            
ATOM    156  CD  PRO X  11      59.770  90.270  66.420  0.00  0.00            
ATOM    157  HD1 PRO X  11      60.750  89.980  66.810  0.00  0.00            
ATOM    158  HD2 PRO X  11      59.540  89.530  65.660  0.00  0.00            
ATOM    159  CG  PRO X  11      58.680  90.210  67.490  0.00  0.00            
ATOM    160  HG1 PRO X  11      59.000  89.560  68.300  0.00  0.00            
ATOM    161  HG2 PRO X  11      57.750  89.790  67.090  0.00  0.00            
ATOM    162  CB  PRO X  11      58.480  91.670  67.890  0.00  0.00            
ATOM    163  HB1 PRO X  11      58.970  91.860  68.840  0.00  0.00            
ATOM    164  HB2 PRO X  11      57.430  91.840  68.110  0.00  0.00            
ATOM    165  CA  PRO X  11      59.070  92.450  66.720  0.00  0.00            
ATOM    166  HA  PRO X  11      58.280  92.870  66.090  0.00  0.00            
ATOM    167  C   PRO X  11      59.900  93.620  67.210  0.00  0.00            
ATOM    168  O   PRO X  11      59.370  94.730  67.280  0.00  0.00            
ATOM    169  N   ALA X  12      61.150  93.340  67.610  0.00  0.00            
ATOM    170  H   ALA X  12      61.440  92.380  67.710  0.00  0.00            
ATOM    171  CA  ALA X  12      62.080  94.430  67.820  0.00  0.00            
ATOM    172  HA  ALA X  12      61.740  95.010  68.680  0.00  0.00            
ATOM    173  CB  ALA X  12      63.310  93.740  68.390  0.00  0.00            
ATOM    174  HB1 ALA X  12      64.090  94.500  68.400  0.00  0.00            
ATOM    175  HB2 ALA X  12      63.200  93.360  69.410  0.00  0.00            
ATOM    176  HB3 ALA X  12      63.660  92.940  67.730  0.00  0.00            
ATOM    177  C   ALA X  12      62.230  95.290  66.570  0.00  0.00            
ATOM    178  O   ALA X  12      62.330  96.500  66.750  0.00  0.00            
ATOM    179  N   LYS X  13      62.310  94.820  65.330  0.00  0.00            
ATOM    180  H   LYS X  13      62.440  93.820  65.180  0.00  0.00            
ATOM    181  CA  LYS X  13      62.410  95.720  64.200  0.00  0.00            
ATOM    182  HA  LYS X  13      63.200  96.430  64.430  0.00  0.00            
ATOM    183  CB  LYS X  13      62.880  95.070  62.890  0.00  0.00            
ATOM    184  HB1 LYS X  13      62.740  95.760  62.060  0.00  0.00            
ATOM    185  HB2 LYS X  13      62.240  94.240  62.600  0.00  0.00            
ATOM    186  CG  LYS X  13      64.360  94.700  62.860  0.00  0.00            
ATOM    187  HG1 LYS X  13      64.450  93.730  63.340  0.00  0.00            
ATOM    188  HG2 LYS X  13      64.970  95.420  63.400  0.00  0.00            
ATOM    189  CD  LYS X  13      64.770  94.600  61.390  0.00  0.00            
ATOM    190  HD1 LYS X  13      64.560  95.530  60.850  0.00  0.00            
ATOM    191  HD2 LYS X  13      64.110  93.850  60.960  0.00  0.00            
ATOM    192  CE  LYS X  13      66.230  94.210  61.200  0.00  0.00            
ATOM    193  HE1 LYS X  13      66.830  94.810  61.890  0.00  0.00            
ATOM    194  HE2 LYS X  13      66.480  94.460  60.170  0.00  0.00            
ATOM    195  NZ  LYS X  13      66.450  92.780  61.470  0.00  0.00            
ATOM    196  HZ1 LYS X  13      66.340  92.600  62.460  0.00  0.00            
ATOM    197  HZ2 LYS X  13      65.820  92.210  60.930  0.00  0.00            
ATOM    198  HZ3 LYS X  13      67.410  92.500  61.320  0.00  0.00            
ATOM    199  C   LYS X  13      61.130  96.490  63.940  0.00  0.00            
ATOM    200  O   LYS X  13      61.130  97.670  63.620  0.00  0.00            
ATOM    201  N   ALA X  14      59.970  95.830  64.100  0.00  0.00            
ATOM    202  H   ALA X  14      60.100  94.840  64.230  0.00  0.00            
ATOM    203  CA  ALA X  14      58.680  96.490  64.060  0.00  0.00            
ATOM    204  HA  ALA X  14      58.480  96.760  63.020  0.00  0.00            
ATOM    205  CB  ALA X  14      57.630  95.450  64.450  0.00  0.00            
ATOM    206  HB1 ALA X  14      56.650  95.750  64.090  0.00  0.00            
ATOM    207  HB2 ALA X  14      57.950  94.530  63.960  0.00  0.00            
ATOM    208  HB3 ALA X  14      57.540  95.310  65.520  0.00  0.00            
ATOM    209  C   ALA X  14      58.700  97.670  65.020  0.00  0.00            
ATOM    210  O   ALA X  14      58.400  98.790  64.600  0.00  0.00            
ATOM    211  N   LYS X  15      59.140  97.460  66.260  0.00  0.00            
ATOM    212  H   LYS X  15      59.430  96.520  66.500  0.00  0.00            
ATOM    213  CA  LYS X  15      59.100  98.430  67.330  0.00  0.00            
ATOM    214  HA  LYS X  15      58.140  98.940  67.390  0.00  0.00            
ATOM    215  CB  LYS X  15      59.380  97.680  68.630  0.00  0.00            
ATOM    216  HB1 LYS X  15      60.360  97.230  68.460  0.00  0.00            
ATOM    217  HB2 LYS X  15      58.650  96.870  68.740  0.00  0.00            
ATOM    218  CG  LYS X  15      59.360  98.470  69.930  0.00  0.00            
ATOM    219  HG1 LYS X  15      58.440  99.040  70.000  0.00  0.00            
ATOM    220  HG2 LYS X  15      60.180  99.200  69.940  0.00  0.00            
ATOM    221  CD  LYS X  15      59.500  97.460  71.070  0.00  0.00            
ATOM    222  HD1 LYS X  15      60.550  97.190  71.190  0.00  0.00            
ATOM    223  HD2 LYS X  15      58.970  96.560  70.770  0.00  0.00            
ATOM    224  CE  LYS X  15      59.070  97.970  72.440  0.00  0.00            
ATOM    225  HE1 LYS X  15      59.140  97.130  73.140  0.00  0.00            
ATOM    226  HE2 LYS X  15      58.060  98.350  72.300  0.00  0.00            
ATOM    227  NZ  LYS X  15      59.970  99.000  73.000  0.00  0.00            
ATOM    228  HZ1 LYS X  15      59.730  99.520  73.830  0.00  0.00            
ATOM    229  HZ2 LYS X  15      60.920  98.660  73.100  0.00  0.00            
ATOM    230  HZ3 LYS X  15      60.090  99.770  72.360  0.00  0.00            
ATOM    231  C   LYS X  15      60.060  99.590  67.110  0.00  0.00            
ATOM    232  O   LYS X  15      59.720 100.700  67.520  0.00  0.00            
ATOM    233  N   THR X  16      61.160  99.460  66.360  0.00  0.00            
ATOM    234  H   THR X  16      61.230  98.630  65.790  0.00  0.00            
ATOM    235  CA  THR X  16      62.060 100.560  66.090  0.00  0.00            
ATOM    236  HA  THR X  16      61.860 101.310  66.850  0.00  0.00            
ATOM    237  CB  THR X  16      63.550 100.210  66.160  0.00  0.00            
ATOM    238  HB  THR X  16      64.190 100.990  65.740  0.00  0.00            
ATOM    239  CG2 THR X  16      63.890  99.920  67.620  0.00  0.00            
ATOM    240 HG21 THR X  16      64.970  99.830  67.630  0.00  0.00            
ATOM    241 HG22 THR X  16      63.670 100.740  68.300  0.00  0.00            
ATOM    242 HG23 THR X  16      63.340  99.050  67.970  0.00  0.00            
ATOM    243  OG1 THR X  16      63.800  99.010  65.470  0.00  0.00            
ATOM    244  HG1 THR X  16      64.490  98.550  65.960  0.00  0.00            
ATOM    245  C   THR X  16      61.590 101.270  64.830  0.00  0.00            
ATOM    246  O   THR X  16      61.770 102.480  64.720  0.00  0.00            
ATOM    247  N   ILE X  17      61.120 100.580  63.790  0.00  0.00            
ATOM    248  H   ILE X  17      61.160  99.580  63.940  0.00  0.00            
ATOM    249  CA  ILE X  17      60.680 101.090  62.500  0.00  0.00            
ATOM    250  HA  ILE X  17      61.580 101.560  62.090  0.00  0.00            
ATOM    251  CB  ILE X  17      60.340  99.990  61.510  0.00  0.00            
ATOM    252  HB  ILE X  17      59.700  99.190  61.890  0.00  0.00            
ATOM    253  CG2 ILE X  17      59.460 100.600  60.420  0.00  0.00            
ATOM    254 HG21 ILE X  17      59.260  99.850  59.650  0.00  0.00            
ATOM    255 HG22 ILE X  17      58.460 100.860  60.780  0.00  0.00            
ATOM    256 HG23 ILE X  17      59.920 101.490  60.010  0.00  0.00            
ATOM    257  CG1 ILE X  17      61.590  99.380  60.890  0.00  0.00            
ATOM    258 HG11 ILE X  17      62.340  99.290  61.690  0.00  0.00            
ATOM    259 HG12 ILE X  17      62.010 100.060  60.150  0.00  0.00            
ATOM    260  CD  ILE X  17      61.440  98.010  60.230  0.00  0.00            
ATOM    261  HD1 ILE X  17      62.380  97.650  59.820  0.00  0.00            
ATOM    262  HD2 ILE X  17      61.030  97.300  60.940  0.00  0.00            
ATOM    263  HD3 ILE X  17      60.730  98.020  59.400  0.00  0.00            
ATOM    264  C   ILE X  17      59.510 102.020  62.770  0.00  0.00            
ATOM    265  O   ILE X  17      59.430 103.180  62.370  0.00  0.00            
ATOM    266  N   ASN X  18      58.520 101.480  63.490  0.00  0.00            
ATOM    267  H   ASN X  18      58.610 100.490  63.700  0.00  0.00            
ATOM    268  CA  ASN X  18      57.440 102.230  64.100  0.00  0.00            
ATOM    269  HA  ASN X  18      56.890 102.710  63.290  0.00  0.00            
ATOM    270  CB  ASN X  18      56.480 101.220  64.740  0.00  0.00            
ATOM    271  HB1 ASN X  18      56.840 100.910  65.720  0.00  0.00            
ATOM    272  HB2 ASN X  18      56.330 100.310  64.160  0.00  0.00            
ATOM    273  CG  ASN X  18      55.090 101.720  65.110  0.00  0.00            
ATOM    274  OD1 ASN X  18      54.440 102.510  64.430  0.00  0.00            
ATOM    275  ND2 ASN X  18      54.500 101.290  66.220  0.00  0.00            
ATOM    276 HD21 ASN X  18      55.100 100.810  66.880  0.00  0.00            
ATOM    277 HD22 ASN X  18      53.550 101.490  66.500  0.00  0.00            
ATOM    278  C   ASN X  18      57.780 103.340  65.070  0.00  0.00            
ATOM    279  O   ASN X  18      57.010 104.290  65.200  0.00  0.00            
ATOM    280  N   LYS X  19      58.980 103.330  65.650  0.00  0.00            
ATOM    281  H   LYS X  19      59.610 102.550  65.520  0.00  0.00            
ATOM    282  CA  LYS X  19      59.540 104.460  66.370  0.00  0.00            
ATOM    283  HA  LYS X  19      58.660 104.830  66.890  0.00  0.00            
ATOM    284  CB  LYS X  19      60.610 104.020  67.370  0.00  0.00            
ATOM    285  HB1 LYS X  19      61.510 103.630  66.890  0.00  0.00            
ATOM    286  HB2 LYS X  19      60.170 103.230  67.970  0.00  0.00            
ATOM    287  CG  LYS X  19      61.040 105.040  68.420  0.00  0.00            
ATOM    288  HG1 LYS X  19      60.180 105.460  68.940  0.00  0.00            
ATOM    289  HG2 LYS X  19      61.630 105.830  67.950  0.00  0.00            
ATOM    290  CD  LYS X  19      61.930 104.260  69.380  0.00  0.00            
ATOM    291  HD1 LYS X  19      62.730 103.840  68.770  0.00  0.00            
ATOM    292  HD2 LYS X  19      61.370 103.460  69.870  0.00  0.00            
ATOM    293  CE  LYS X  19      62.600 104.980  70.550  0.00  0.00            
ATOM    294  HE1 LYS X  19      63.090 104.210  71.150  0.00  0.00            
ATOM    295  HE2 LYS X  19      61.970 105.550  71.220  0.00  0.00            
ATOM    296  NZ  LYS X  19      63.590 105.970  70.110  0.00  0.00            
ATOM    297  HZ1 LYS X  19      64.080 106.270  70.950  0.00  0.00            
ATOM    298  HZ2 LYS X  19      64.300 105.600  69.490  0.00  0.00            
ATOM    299  HZ3 LYS X  19      63.170 106.790  69.700  0.00  0.00            
ATOM    300  C   LYS X  19      60.050 105.620  65.520  0.00  0.00            
ATOM    301  O   LYS X  19      59.670 106.770  65.730  0.00  0.00            
ATOM    302  N   TYR X  20      60.860 105.360  64.490  0.00  0.00            
ATOM    303  H   TYR X  20      60.960 104.360  64.450  0.00  0.00            
ATOM    304  CA  TYR X  20      61.710 106.270  63.750  0.00  0.00            
ATOM    305  HA  TYR X  20      61.720 107.290  64.130  0.00  0.00            
ATOM    306  CB  TYR X  20      63.140 105.730  63.820  0.00  0.00            
ATOM    307  HB1 TYR X  20      63.720 106.550  63.380  0.00  0.00            
ATOM    308  HB2 TYR X  20      63.140 104.810  63.240  0.00  0.00            
ATOM    309  CG  TYR X  20      63.830 105.440  65.130  0.00  0.00            
ATOM    310  CD1 TYR X  20      64.110 106.500  66.000  0.00  0.00            
ATOM    311  HD1 TYR X  20      63.800 107.510  65.810  0.00  0.00            
ATOM    312  CE1 TYR X  20      64.840 106.250  67.170  0.00  0.00            
ATOM    313  HE1 TYR X  20      65.040 107.110  67.800  0.00  0.00            
ATOM    314  CZ  TYR X  20      65.310 104.970  67.520  0.00  0.00            
ATOM    315  OH  TYR X  20      65.840 104.680  68.740  0.00  0.00            
ATOM    316  HH  TYR X  20      66.230 103.810  68.800  0.00  0.00            
ATOM    317  CE2 TYR X  20      65.020 103.920  66.630  0.00  0.00            
ATOM    318  HE2 TYR X  20      65.330 102.930  66.920  0.00  0.00            
ATOM    319  CD2 TYR X  20      64.340 104.170  65.430  0.00  0.00            
ATOM    320  HD2 TYR X  20      64.180 103.320  64.780  0.00  0.00            
ATOM    321  C   TYR X  20      61.280 106.490  62.300  0.00  0.00            
ATOM    322  O   TYR X  20      61.700 107.470  61.690  0.00  0.00            
ATOM    323  N   LEU X  21      60.270 105.780  61.800  0.00  0.00            
ATOM    324  H   LEU X  21      59.870 104.960  62.240  0.00  0.00            
ATOM    325  CA  LEU X  21      59.690 106.020  60.500  0.00  0.00            
ATOM    326  HA  LEU X  21      60.460 106.140  59.730  0.00  0.00            
ATOM    327  CB  LEU X  21      58.830 104.850  60.030  0.00  0.00            
ATOM    328  HB1 LEU X  21      58.060 104.470  60.700  0.00  0.00            
ATOM    329  HB2 LEU X  21      59.510 104.000  59.920  0.00  0.00            
ATOM    330  CG  LEU X  21      58.210 105.010  58.650  0.00  0.00            
ATOM    331  HG  LEU X  21      57.660 105.950  58.670  0.00  0.00            
ATOM    332  CD1 LEU X  21      59.170 104.960  57.470  0.00  0.00            
ATOM    333 HD11 LEU X  21      59.700 104.010  57.520  0.00  0.00            
ATOM    334 HD12 LEU X  21      58.660 105.080  56.520  0.00  0.00            
ATOM    335 HD13 LEU X  21      59.980 105.680  57.630  0.00  0.00            
ATOM    336  CD2 LEU X  21      57.160 103.960  58.300  0.00  0.00            
ATOM    337 HD21 LEU X  21      56.450 104.330  57.550  0.00  0.00            
ATOM    338 HD22 LEU X  21      57.630 103.050  57.930  0.00  0.00            
ATOM    339 HD23 LEU X  21      56.590 103.820  59.210  0.00  0.00            
ATOM    340  C   LEU X  21      58.830 107.280  60.540  0.00  0.00            
ATOM    341  O   LEU X  21      57.880 107.350  61.310  0.00  0.00            
ATOM    342  N   GLY X  22      59.170 108.200  59.630  0.00  0.00            
ATOM    343  H   GLY X  22      59.890 107.930  58.970  0.00  0.00            
ATOM    344  CA  GLY X  22      58.490 109.470  59.480  0.00  0.00            
ATOM    345  HA1 GLY X  22      59.130 110.180  58.970  0.00  0.00            
ATOM    346  HA2 GLY X  22      58.330 109.890  60.480  0.00  0.00            
ATOM    347  C   GLY X  22      57.210 109.420  58.670  0.00  0.00            
ATOM    348  O   GLY X  22      56.320 110.250  58.870  0.00  0.00            
ATOM    349  N   SER X  23      57.100 108.360  57.860  0.00  0.00            
ATOM    350  H   SER X  23      57.700 107.570  58.030  0.00  0.00            
ATOM    351  CA  SER X  23      56.070 108.190  56.850  0.00  0.00            
ATOM    352  HA  SER X  23      55.900 109.130  56.330  0.00  0.00            
ATOM    353  CB  SER X  23      56.640 107.340  55.720  0.00  0.00            
ATOM    354  HB1 SER X  23      55.980 107.470  54.860  0.00  0.00            
ATOM    355  HB2 SER X  23      56.590 106.280  55.970  0.00  0.00            
ATOM    356  OG  SER X  23      57.970 107.590  55.330  0.00  0.00            
ATOM    357  HG  SER X  23      58.300 107.020  54.630  0.00  0.00            
ATOM    358  C   SER X  23      54.820 107.530  57.410  0.00  0.00            
ATOM    359  O   SER X  23      54.940 106.790  58.380  0.00  0.00            
ATOM    360  N   ASP X  24      53.720 107.680  56.670  0.00  0.00            
ATOM    361  H   ASP X  24      53.710 108.390  55.950  0.00  0.00            
ATOM    362  CA  ASP X  24      52.440 107.120  57.060  0.00  0.00            
ATOM    363  HA  ASP X  24      52.460 106.990  58.140  0.00  0.00            
ATOM    364  CB  ASP X  24      51.280 108.020  56.670  0.00  0.00            
ATOM    365  HB1 ASP X  24      51.240 107.960  55.580  0.00  0.00            
ATOM    366  HB2 ASP X  24      51.560 109.060  56.840  0.00  0.00            
ATOM    367  CG  ASP X  24      49.980 107.720  57.410  0.00  0.00            
ATOM    368  OD1 ASP X  24      50.080 107.390  58.620  0.00  0.00            
ATOM    369  OD2 ASP X  24      48.930 108.120  56.880  0.00  0.00            
ATOM    370  C   ASP X  24      52.100 105.710  56.600  0.00  0.00            
ATOM    371  O   ASP X  24      51.090 105.390  55.980  0.00  0.00            
ATOM    372  N   TYR X  25      53.110 104.870  56.850  0.00  0.00            
ATOM    373  H   TYR X  25      53.880 105.260  57.380  0.00  0.00            
ATOM    374  CA  TYR X  25      53.060 103.430  56.700  0.00  0.00            
ATOM    375  HA  TYR X  25      52.190 103.140  56.110  0.00  0.00            
ATOM    376  CB  TYR X  25      54.280 102.880  55.960  0.00  0.00            
ATOM    377  HB1 TYR X  25      54.040 101.920  55.510  0.00  0.00            
ATOM    378  HB2 TYR X  25      55.070 102.790  56.710  0.00  0.00            
ATOM    379  CG  TYR X  25      54.910 103.700  54.860  0.00  0.00            
ATOM    380  CD1 TYR X  25      56.300 103.700  54.750  0.00  0.00            
ATOM    381  HD1 TYR X  25      56.940 103.150  55.420  0.00  0.00            
ATOM    382  CE1 TYR X  25      56.920 104.480  53.770  0.00  0.00            
ATOM    383  HE1 TYR X  25      57.960 104.340  53.550  0.00  0.00            
ATOM    384  CZ  TYR X  25      56.160 105.350  52.960  0.00  0.00            
ATOM    385  OH  TYR X  25      56.760 106.090  51.990  0.00  0.00            
ATOM    386  HH  TYR X  25      57.710 106.050  51.870  0.00  0.00            
ATOM    387  CE2 TYR X  25      54.750 105.340  53.070  0.00  0.00            
ATOM    388  HE2 TYR X  25      54.160 105.900  52.360  0.00  0.00            
ATOM    389  CD2 TYR X  25      54.130 104.470  53.980  0.00  0.00            
ATOM    390  HD2 TYR X  25      53.060 104.580  54.030  0.00  0.00            
ATOM    391  C   TYR X  25      52.980 102.880  58.120  0.00  0.00            
ATOM    392  O   TYR X  25      53.590 103.450  59.030  0.00  0.00            
ATOM    393  N   VAL X  26      52.360 101.710  58.260  0.00  0.00            
ATOM    394  H   VAL X  26      51.990 101.300  57.410  0.00  0.00            
ATOM    395  CA  VAL X  26      52.170 101.000  59.500  0.00  0.00            
ATOM    396  HA  VAL X  26      52.770 101.480  60.280  0.00  0.00            
ATOM    397  CB  VAL X  26      50.720 101.080  59.970  0.00  0.00            
ATOM    398  HB  VAL X  26      50.620 100.640  60.960  0.00  0.00            
ATOM    399  CG1 VAL X  26      50.290 102.540  60.140  0.00  0.00            
ATOM    400 HG11 VAL X  26      49.360 102.500  60.690  0.00  0.00            
ATOM    401 HG12 VAL X  26      51.010 103.110  60.740  0.00  0.00            
ATOM    402 HG13 VAL X  26      50.240 103.110  59.210  0.00  0.00            
ATOM    403  CG2 VAL X  26      49.790 100.420  58.970  0.00  0.00            
ATOM    404 HG21 VAL X  26      49.950 100.790  57.960  0.00  0.00            
ATOM    405 HG22 VAL X  26      50.120  99.380  58.850  0.00  0.00            
ATOM    406 HG23 VAL X  26      48.720 100.480  59.140  0.00  0.00            
ATOM    407  C   VAL X  26      52.700  99.580  59.390  0.00  0.00            
ATOM    408  O   VAL X  26      52.790  99.010  58.310  0.00  0.00            
ATOM    409  N   VAL X  27      53.140  99.060  60.540  0.00  0.00            
ATOM    410  H   VAL X  27      53.130  99.580  61.400  0.00  0.00            
ATOM    411  CA  VAL X  27      53.870  97.800  60.620  0.00  0.00            
ATOM    412  HA  VAL X  27      54.280  97.610  59.630  0.00  0.00            
ATOM    413  CB  VAL X  27      55.110  97.870  61.510  0.00  0.00            
ATOM    414  HB  VAL X  27      55.660  96.930  61.430  0.00  0.00            
ATOM    415  CG1 VAL X  27      56.060  98.940  60.970  0.00  0.00            
ATOM    416 HG11 VAL X  27      56.910  99.160  61.620  0.00  0.00            
ATOM    417 HG12 VAL X  27      56.560  98.620  60.050  0.00  0.00            
ATOM    418 HG13 VAL X  27      55.410  99.790  60.780  0.00  0.00            
ATOM    419  CG2 VAL X  27      55.000  98.220  62.990  0.00  0.00            
ATOM    420 HG21 VAL X  27      54.410  99.140  63.070  0.00  0.00            
ATOM    421 HG22 VAL X  27      54.550  97.420  63.570  0.00  0.00            
ATOM    422 HG23 VAL X  27      55.960  98.260  63.510  0.00  0.00            
ATOM    423  C   VAL X  27      52.990  96.670  61.130  0.00  0.00            
ATOM    424  O   VAL X  27      52.100  96.840  61.950  0.00  0.00            
ATOM    425  N   LYS X  28      53.310  95.460  60.650  0.00  0.00            
ATOM    426  H   LYS X  28      54.020  95.460  59.930  0.00  0.00            
ATOM    427  CA  LYS X  28      52.680  94.180  60.900  0.00  0.00            
ATOM    428  HA  LYS X  28      52.090  94.170  61.820  0.00  0.00            
ATOM    429  CB  LYS X  28      51.710  93.850  59.760  0.00  0.00            
ATOM    430  HB1 LYS X  28      52.180  93.610  58.810  0.00  0.00            
ATOM    431  HB2 LYS X  28      51.100  94.760  59.730  0.00  0.00            
ATOM    432  CG  LYS X  28      50.750  92.700  60.060  0.00  0.00            
ATOM    433  HG1 LYS X  28      50.110  92.880  60.930  0.00  0.00            
ATOM    434  HG2 LYS X  28      51.370  91.810  60.210  0.00  0.00            
ATOM    435  CD  LYS X  28      49.830  92.480  58.870  0.00  0.00            
ATOM    436  HD1 LYS X  28      50.360  92.380  57.920  0.00  0.00            
ATOM    437  HD2 LYS X  28      49.160  93.330  58.770  0.00  0.00            
ATOM    438  CE  LYS X  28      49.100  91.160  59.060  0.00  0.00            
ATOM    439  HE1 LYS X  28      49.780  90.330  58.880  0.00  0.00            
ATOM    440  HE2 LYS X  28      48.380  91.180  58.240  0.00  0.00            
ATOM    441  NZ  LYS X  28      48.430  90.970  60.360  0.00  0.00            
ATOM    442  HZ1 LYS X  28      47.990  91.800  60.730  0.00  0.00            
ATOM    443  HZ2 LYS X  28      47.780  90.200  60.360  0.00  0.00            
ATOM    444  HZ3 LYS X  28      49.140  90.620  60.990  0.00  0.00            
ATOM    445  C   LYS X  28      53.670  93.060  61.140  0.00  0.00            
ATOM    446  O   LYS X  28      54.330  92.630  60.190  0.00  0.00            
ATOM    447  N   SER X  29      53.780  92.580  62.380  0.00  0.00            
ATOM    448  H   SER X  29      53.240  93.000  63.120  0.00  0.00            
ATOM    449  CA  SER X  29      54.630  91.440  62.700  0.00  0.00            
ATOM    450  HA  SER X  29      55.630  91.760  62.410  0.00  0.00            
ATOM    451  CB  SER X  29      54.670  91.240  64.210  0.00  0.00            
ATOM    452  HB1 SER X  29      55.600  90.680  64.320  0.00  0.00            
ATOM    453  HB2 SER X  29      53.780  90.760  64.610  0.00  0.00            
ATOM    454  OG  SER X  29      54.920  92.460  64.860  0.00  0.00            
ATOM    455  HG  SER X  29      54.140  93.000  64.730  0.00  0.00            
ATOM    456  C   SER X  29      54.190  90.170  62.000  0.00  0.00            
ATOM    457  O   SER X  29      52.970  89.980  61.900  0.00  0.00            
ATOM    458  N   SER X  30      55.080  89.390  61.390  0.00  0.00            
ATOM    459  H   SER X  30      56.050  89.400  61.690  0.00  0.00            
ATOM    460  CA  SER X  30      54.780  88.280  60.500  0.00  0.00            
ATOM    461  HA  SER X  30      53.740  87.990  60.660  0.00  0.00            
ATOM    462  CB  SER X  30      54.910  88.800  59.070  0.00  0.00            
ATOM    463  HB1 SER X  30      54.290  89.690  58.980  0.00  0.00            
ATOM    464  HB2 SER X  30      54.580  88.040  58.360  0.00  0.00            
ATOM    465  OG  SER X  30      56.210  89.190  58.710  0.00  0.00            
ATOM    466  HG  SER X  30      56.460  89.900  59.310  0.00  0.00            
ATOM    467  C   SER X  30      55.690  87.100  60.780  0.00  0.00            
ATOM    468  O   SER X  30      56.780  87.200  61.340  0.00  0.00            
ATOM    469  N   VAL X  31      55.240  85.900  60.400  0.00  0.00            
ATOM    470  H   VAL X  31      54.410  85.820  59.840  0.00  0.00            
ATOM    471  CA  VAL X  31      56.030  84.690  60.530  0.00  0.00            
ATOM    472  HA  VAL X  31      56.400  84.630  61.550  0.00  0.00            
ATOM    473  CB  VAL X  31      55.270  83.380  60.320  0.00  0.00            
ATOM    474  HB  VAL X  31      56.000  82.560  60.350  0.00  0.00            
ATOM    475  CG1 VAL X  31      54.210  83.070  61.370  0.00  0.00            
ATOM    476 HG11 VAL X  31      54.590  82.960  62.390  0.00  0.00            
ATOM    477 HG12 VAL X  31      53.410  83.810  61.360  0.00  0.00            
ATOM    478 HG13 VAL X  31      53.640  82.210  61.030  0.00  0.00            
ATOM    479  CG2 VAL X  31      54.520  83.380  58.990  0.00  0.00            
ATOM    480 HG21 VAL X  31      55.240  83.620  58.210  0.00  0.00            
ATOM    481 HG22 VAL X  31      54.040  82.450  58.690  0.00  0.00            
ATOM    482 HG23 VAL X  31      53.780  84.180  58.980  0.00  0.00            
ATOM    483  C   VAL X  31      57.260  84.680  59.640  0.00  0.00            
ATOM    484  O   VAL X  31      57.280  85.170  58.510  0.00  0.00            
ATOM    485  N   GLY X  32      58.310  84.060  60.170  0.00  0.00            
ATOM    486  H   GLY X  32      58.190  83.790  61.140  0.00  0.00            
ATOM    487  CA  GLY X  32      59.610  83.870  59.560  0.00  0.00            
ATOM    488  HA1 GLY X  32      60.350  83.530  60.280  0.00  0.00            
ATOM    489  HA2 GLY X  32      59.910  84.830  59.120  0.00  0.00            
ATOM    490  C   GLY X  32      59.670  82.840  58.440  0.00  0.00            
ATOM    491  O   GLY X  32      60.560  82.930  57.590  0.00  0.00            
ATOM    492  N   HIE X  33      58.770  81.850  58.450  0.00  0.00            
ATOM    493  H   HIE X  33      58.240  81.680  59.300  0.00  0.00            
ATOM    494  CA  HIE X  33      58.440  81.040  57.300  0.00  0.00            
ATOM    495  HA  HIE X  33      58.740  81.580  56.400  0.00  0.00            
ATOM    496  CB  HIE X  33      59.160  79.690  57.420  0.00  0.00            
ATOM    497  HB1 HIE X  33      58.560  79.120  58.120  0.00  0.00            
ATOM    498  HB2 HIE X  33      60.140  79.860  57.870  0.00  0.00            
ATOM    499  CG  HIE X  33      59.410  79.080  56.070  0.00  0.00            
ATOM    500  ND1 HIE X  33      58.770  79.350  54.860  0.00  0.00            
ATOM    501  CE1 HIE X  33      59.260  78.440  54.010  0.00  0.00            
ATOM    502  HE1 HIE X  33      58.940  78.330  52.990  0.00  0.00            
ATOM    503  NE2 HIE X  33      60.220  77.690  54.580  0.00  0.00            
ATOM    504  HE2 HIE X  33      60.840  77.060  54.100  0.00  0.00            
ATOM    505  CD2 HIE X  33      60.300  78.040  55.910  0.00  0.00            
ATOM    506  HD2 HIE X  33      61.080  77.740  56.600  0.00  0.00            
ATOM    507  C   HIE X  33      56.930  80.850  57.190  0.00  0.00            
ATOM    508  O   HIE X  33      56.280  80.620  58.200  0.00  0.00            
ATOM    509  N   ILE X  34      56.430  81.140  55.980  0.00  0.00            
ATOM    510  H   ILE X  34      57.060  81.260  55.200  0.00  0.00            
ATOM    511  CA  ILE X  34      55.010  81.000  55.780  0.00  0.00            
ATOM    512  HA  ILE X  34      54.410  81.380  56.610  0.00  0.00            
ATOM    513  CB  ILE X  34      54.560  81.810  54.560  0.00  0.00            
ATOM    514  HB  ILE X  34      53.510  81.570  54.340  0.00  0.00            
ATOM    515  CG2 ILE X  34      54.560  83.270  55.010  0.00  0.00            
ATOM    516 HG21 ILE X  34      53.750  83.400  55.730  0.00  0.00            
ATOM    517 HG22 ILE X  34      55.430  83.640  55.540  0.00  0.00            
ATOM    518 HG23 ILE X  34      54.410  83.940  54.160  0.00  0.00            
ATOM    519  CG1 ILE X  34      55.490  81.700  53.360  0.00  0.00            
ATOM    520 HG11 ILE X  34      55.780  80.650  53.260  0.00  0.00            
ATOM    521 HG12 ILE X  34      56.350  82.360  53.450  0.00  0.00            
ATOM    522  CD  ILE X  34      54.800  81.860  52.010  0.00  0.00            
ATOM    523  HD1 ILE X  34      54.000  81.150  51.790  0.00  0.00            
ATOM    524  HD2 ILE X  34      54.480  82.900  51.940  0.00  0.00            
ATOM    525  HD3 ILE X  34      55.500  81.620  51.210  0.00  0.00            
ATOM    526  C   ILE X  34      54.580  79.560  55.540  0.00  0.00            
ATOM    527  O   ILE X  34      53.420  79.200  55.700  0.00  0.00            
ATOM    528  N   ARG X  35      55.510  78.640  55.260  0.00  0.00            
ATOM    529  H   ARG X  35      56.480  78.910  55.250  0.00  0.00            
ATOM    530  CA  ARG X  35      55.220  77.240  55.030  0.00  0.00            
ATOM    531  HA  ARG X  35      54.160  77.020  54.890  0.00  0.00            
ATOM    532  CB  ARG X  35      55.930  76.830  53.740  0.00  0.00            
ATOM    533  HB1 ARG X  35      56.020  75.740  53.640  0.00  0.00            
ATOM    534  HB2 ARG X  35      56.930  77.260  53.780  0.00  0.00            
ATOM    535  CG  ARG X  35      55.130  77.360  52.560  0.00  0.00            
ATOM    536  HG1 ARG X  35      54.850  78.390  52.770  0.00  0.00            
ATOM    537  HG2 ARG X  35      54.220  76.760  52.540  0.00  0.00            
ATOM    538  CD  ARG X  35      55.820  77.280  51.200  0.00  0.00            
ATOM    539  HD1 ARG X  35      56.100  76.240  51.020  0.00  0.00            
ATOM    540  HD2 ARG X  35      56.640  78.000  51.190  0.00  0.00            
ATOM    541  NE  ARG X  35      54.870  77.790  50.210  0.00  0.00            
ATOM    542  HE  ARG X  35      54.040  77.220  50.140  0.00  0.00            
ATOM    543  CZ  ARG X  35      55.080  78.790  49.340  0.00  0.00            
ATOM    544  NH1 ARG X  35      56.110  79.650  49.320  0.00  0.00            
ATOM    545 HH11 ARG X  35      56.930  79.450  49.880  0.00  0.00            
ATOM    546 HH12 ARG X  35      56.250  80.210  48.490  0.00  0.00            
ATOM    547  NH2 ARG X  35      54.090  79.020  48.470  0.00  0.00            
ATOM    548 HH21 ARG X  35      53.260  78.440  48.530  0.00  0.00            
ATOM    549 HH22 ARG X  35      54.100  79.880  47.940  0.00  0.00            
ATOM    550  C   ARG X  35      55.710  76.360  56.170  0.00  0.00            
ATOM    551  O   ARG X  35      56.580  76.760  56.940  0.00  0.00            
ATOM    552  N   ASP X  36      55.330  75.080  56.260  0.00  0.00            
ATOM    553  H   ASP X  36      54.790  74.740  55.480  0.00  0.00            
ATOM    554  CA  ASP X  36      55.930  74.120  57.160  0.00  0.00            
ATOM    555  HA  ASP X  36      56.460  74.640  57.970  0.00  0.00            
ATOM    556  CB  ASP X  36      54.740  73.420  57.800  0.00  0.00            
ATOM    557  HB1 ASP X  36      54.210  72.790  57.090  0.00  0.00            
ATOM    558  HB2 ASP X  36      54.030  74.190  58.120  0.00  0.00            
ATOM    559  CG  ASP X  36      55.120  72.610  59.030  0.00  0.00            
ATOM    560  OD1 ASP X  36      55.740  73.210  59.940  0.00  0.00            
ATOM    561  OD2 ASP X  36      54.880  71.380  59.120  0.00  0.00            
ATOM    562  C   ASP X  36      56.890  73.150  56.490  0.00  0.00            
ATOM    563  O   ASP X  36      56.510  72.340  55.640  0.00  0.00            
ATOM    564  N   LEU X  37      58.080  73.080  57.080  0.00  0.00            
ATOM    565  H   LEU X  37      58.220  73.810  57.760  0.00  0.00            
ATOM    566  CA  LEU X  37      59.230  72.350  56.570  0.00  0.00            
ATOM    567  HA  LEU X  37      59.110  72.360  55.490  0.00  0.00            
ATOM    568  CB  LEU X  37      60.540  73.100  56.770  0.00  0.00            
ATOM    569  HB1 LEU X  37      60.670  73.030  57.860  0.00  0.00            
ATOM    570  HB2 LEU X  37      60.300  74.110  56.470  0.00  0.00            
ATOM    571  CG  LEU X  37      61.730  72.430  56.090  0.00  0.00            
ATOM    572  HG  LEU X  37      61.980  71.520  56.630  0.00  0.00            
ATOM    573  CD1 LEU X  37      61.510  72.090  54.610  0.00  0.00            
ATOM    574 HD11 LEU X  37      61.390  72.990  54.010  0.00  0.00            
ATOM    575 HD12 LEU X  37      62.420  71.690  54.170  0.00  0.00            
ATOM    576 HD13 LEU X  37      60.730  71.360  54.400  0.00  0.00            
ATOM    577  CD2 LEU X  37      62.930  73.370  56.080  0.00  0.00            
ATOM    578 HD21 LEU X  37      63.040  73.660  57.120  0.00  0.00            
ATOM    579 HD22 LEU X  37      63.830  72.840  55.790  0.00  0.00            
ATOM    580 HD23 LEU X  37      62.840  74.270  55.470  0.00  0.00            
ATOM    581  C   LEU X  37      59.290  70.890  57.000  0.00  0.00            
ATOM    582  O   LEU X  37      59.730  70.080  56.180  0.00  0.00            
ATOM    583  N   PRO X  38      58.900  70.490  58.210  0.00  0.00            
ATOM    584  CD  PRO X  38      58.520  71.320  59.340  0.00  0.00            
ATOM    585  HD1 PRO X  38      57.460  71.450  59.530  0.00  0.00            
ATOM    586  HD2 PRO X  38      59.120  72.230  59.410  0.00  0.00            
ATOM    587  CG  PRO X  38      59.140  70.480  60.450  0.00  0.00            
ATOM    588  HG1 PRO X  38      58.810  70.830  61.430  0.00  0.00            
ATOM    589  HG2 PRO X  38      60.230  70.520  60.410  0.00  0.00            
ATOM    590  CB  PRO X  38      58.540  69.130  60.060  0.00  0.00            
ATOM    591  HB1 PRO X  38      57.460  69.040  60.120  0.00  0.00            
ATOM    592  HB2 PRO X  38      58.960  68.240  60.530  0.00  0.00            
ATOM    593  CA  PRO X  38      58.960  69.100  58.590  0.00  0.00            
ATOM    594  HA  PRO X  38      59.990  68.740  58.560  0.00  0.00            
ATOM    595  C   PRO X  38      58.160  68.080  57.790  0.00  0.00            
ATOM    596  O   PRO X  38      57.190  68.360  57.110  0.00  0.00            
ATOM    597  N   THR X  39      58.480  66.820  58.120  0.00  0.00            
ATOM    598  H   THR X  39      59.370  66.670  58.580  0.00  0.00            
ATOM    599  CA  THR X  39      57.820  65.670  57.530  0.00  0.00            
ATOM    600  HA  THR X  39      57.630  65.860  56.480  0.00  0.00            
ATOM    601  CB  THR X  39      58.550  64.340  57.620  0.00  0.00            
ATOM    602  HB  THR X  39      58.140  63.550  56.990  0.00  0.00            
ATOM    603  CG2 THR X  39      60.010  64.320  57.180  0.00  0.00            
ATOM    604 HG21 THR X  39      60.080  65.020  56.350  0.00  0.00            
ATOM    605 HG22 THR X  39      60.640  64.640  58.000  0.00  0.00            
ATOM    606 HG23 THR X  39      60.200  63.360  56.690  0.00  0.00            
ATOM    607  OG1 THR X  39      58.520  63.820  58.940  0.00  0.00            
ATOM    608  HG1 THR X  39      58.650  62.870  58.940  0.00  0.00            
ATOM    609  C   THR X  39      56.480  65.410  58.210  0.00  0.00            
ATOM    610  O   THR X  39      56.200  65.850  59.320  0.00  0.00            
ATOM    611  N   SER X  40      55.610  64.690  57.520  0.00  0.00            
ATOM    612  H   SER X  40      55.770  64.550  56.530  0.00  0.00            
ATOM    613  CA  SER X  40      54.260  64.320  57.900  0.00  0.00            
ATOM    614  HA  SER X  40      53.870  65.040  58.630  0.00  0.00            
ATOM    615  CB  SER X  40      53.300  64.260  56.710  0.00  0.00            
ATOM    616  HB1 SER X  40      52.260  64.000  56.920  0.00  0.00            
ATOM    617  HB2 SER X  40      53.690  63.460  56.100  0.00  0.00            
ATOM    618  OG  SER X  40      53.220  65.470  55.990  0.00  0.00            
ATOM    619  HG  SER X  40      52.600  65.230  55.300  0.00  0.00            
ATOM    620  C   SER X  40      54.190  62.950  58.560  0.00  0.00            
ATOM    621  O   SER X  40      53.220  62.220  58.400  0.00  0.00            
ATOM    622  N   GLY X  41      55.220  62.640  59.360  0.00  0.00            
ATOM    623  H   GLY X  41      55.910  63.370  59.390  0.00  0.00            
ATOM    624  CA  GLY X  41      55.160  61.530  60.290  0.00  0.00            
ATOM    625  HA1 GLY X  41      56.120  61.490  60.810  0.00  0.00            
ATOM    626  HA2 GLY X  41      55.010  60.580  59.760  0.00  0.00            
ATOM    627  C   GLY X  41      54.090  61.610  61.360  0.00  0.00            
ATOM    628  O   GLY X  41      53.450  62.630  61.590  0.00  0.00            
ATOM    629  N   SER X  42      53.910  60.540  62.140  0.00  0.00            
ATOM    630  H   SER X  42      54.390  59.670  61.940  0.00  0.00            
ATOM    631  CA  SER X  42      52.950  60.330  63.210  0.00  0.00            
ATOM    632  HA  SER X  42      52.070  60.790  62.780  0.00  0.00            
ATOM    633  CB  SER X  42      52.800  58.820  63.370  0.00  0.00            
ATOM    634  HB1 SER X  42      51.970  58.590  64.030  0.00  0.00            
ATOM    635  HB2 SER X  42      53.720  58.370  63.740  0.00  0.00            
ATOM    636  OG  SER X  42      52.340  58.150  62.210  0.00  0.00            
ATOM    637  HG  SER X  42      51.530  58.630  62.030  0.00  0.00            
ATOM    638  C   SER X  42      53.370  60.860  64.570  0.00  0.00            
ATOM    639  O   SER X  42      52.680  60.710  65.580  0.00  0.00            
ATOM    640  N   ALA X  43      54.360  61.750  64.640  0.00  0.00            
ATOM    641  H   ALA X  43      54.890  61.900  63.790  0.00  0.00            
ATOM    642  CA  ALA X  43      54.830  62.520  65.770  0.00  0.00            
ATOM    643  HA  ALA X  43      54.670  61.960  66.690  0.00  0.00            
ATOM    644  CB  ALA X  43      56.350  62.680  65.750  0.00  0.00            
ATOM    645  HB1 ALA X  43      56.660  63.230  64.860  0.00  0.00            
ATOM    646  HB2 ALA X  43      56.640  63.080  66.720  0.00  0.00            
ATOM    647  HB3 ALA X  43      56.600  61.640  65.550  0.00  0.00            
ATOM    648  C   ALA X  43      53.990  63.790  65.870  0.00  0.00            
ATOM    649  O   ALA X  43      54.250  64.650  65.030  0.00  0.00            
ATOM    650  N   ALA X  44      53.170  63.990  66.900  0.00  0.00            
ATOM    651  H   ALA X  44      53.030  63.330  67.640  0.00  0.00            
ATOM    652  CA  ALA X  44      52.210  65.080  66.830  0.00  0.00            
ATOM    653  HA  ALA X  44      51.760  64.990  65.840  0.00  0.00            
ATOM    654  CB  ALA X  44      51.130  64.890  67.890  0.00  0.00            
ATOM    655  HB1 ALA X  44      50.440  65.730  67.780  0.00  0.00            
ATOM    656  HB2 ALA X  44      50.580  63.960  67.730  0.00  0.00            
ATOM    657  HB3 ALA X  44      51.550  64.860  68.900  0.00  0.00            
ATOM    658  C   ALA X  44      52.870  66.450  66.930  0.00  0.00            
ATOM    659  O   ALA X  44      54.040  66.550  67.300  0.00  0.00            
ATOM    660  N   LYS X  45      52.130  67.510  66.590  0.00  0.00            
ATOM    661  H   LYS X  45      51.190  67.330  66.280  0.00  0.00            
ATOM    662  CA  LYS X  45      52.570  68.890  66.610  0.00  0.00            
ATOM    663  HA  LYS X  45      53.640  68.890  66.420  0.00  0.00            
ATOM    664  CB  LYS X  45      51.760  69.700  65.600  0.00  0.00            
ATOM    665  HB1 LYS X  45      51.830  70.760  65.840  0.00  0.00            
ATOM    666  HB2 LYS X  45      50.710  69.460  65.760  0.00  0.00            
ATOM    667  CG  LYS X  45      52.110  69.510  64.130  0.00  0.00            
ATOM    668  HG1 LYS X  45      51.360  70.080  63.570  0.00  0.00            
ATOM    669  HG2 LYS X  45      52.020  68.460  63.880  0.00  0.00            
ATOM    670  CD  LYS X  45      53.530  69.890  63.720  0.00  0.00            
ATOM    671  HD1 LYS X  45      54.270  69.280  64.230  0.00  0.00            
ATOM    672  HD2 LYS X  45      53.640  70.930  64.010  0.00  0.00            
ATOM    673  CE  LYS X  45      53.600  69.640  62.220  0.00  0.00            
ATOM    674  HE1 LYS X  45      52.840  70.330  61.850  0.00  0.00            
ATOM    675  HE2 LYS X  45      53.310  68.590  62.080  0.00  0.00            
ATOM    676  NZ  LYS X  45      54.880  69.980  61.600  0.00  0.00            
ATOM    677  HZ1 LYS X  45      55.530  69.210  61.570  0.00  0.00            
ATOM    678  HZ2 LYS X  45      54.750  70.240  60.630  0.00  0.00            
ATOM    679  HZ3 LYS X  45      55.270  70.790  62.060  0.00  0.00            
ATOM    680  C   LYS X  45      52.430  69.540  67.980  0.00  0.00            
ATOM    681  O   LYS X  45      51.420  69.350  68.660  0.00  0.00            
ATOM    682  N   LYS X  46      53.410  70.360  68.370  0.00  0.00            
ATOM    683  H   LYS X  46      54.210  70.480  67.770  0.00  0.00            
ATOM    684  CA  LYS X  46      53.560  70.750  69.750  0.00  0.00            
ATOM    685  HA  LYS X  46      53.530  69.820  70.330  0.00  0.00            
ATOM    686  CB  LYS X  46      54.950  71.340  69.960  0.00  0.00            
ATOM    687  HB1 LYS X  46      54.860  71.810  70.940  0.00  0.00            
ATOM    688  HB2 LYS X  46      55.080  72.140  69.230  0.00  0.00            
ATOM    689  CG  LYS X  46      56.170  70.450  69.750  0.00  0.00            
ATOM    690  HG1 LYS X  46      56.580  70.560  68.750  0.00  0.00            
ATOM    691  HG2 LYS X  46      55.840  69.410  69.790  0.00  0.00            
ATOM    692  CD  LYS X  46      57.310  70.630  70.750  0.00  0.00            
ATOM    693  HD1 LYS X  46      58.000  69.790  70.700  0.00  0.00            
ATOM    694  HD2 LYS X  46      56.980  70.790  71.780  0.00  0.00            
ATOM    695  CE  LYS X  46      58.080  71.840  70.230  0.00  0.00            
ATOM    696  HE1 LYS X  46      57.630  72.660  70.790  0.00  0.00            
ATOM    697  HE2 LYS X  46      58.020  71.950  69.150  0.00  0.00            
ATOM    698  NZ  LYS X  46      59.510  71.800  70.600  0.00  0.00            
ATOM    699  HZ1 LYS X  46      59.960  70.930  70.360  0.00  0.00            
ATOM    700  HZ2 LYS X  46      59.940  72.620  70.200  0.00  0.00            
ATOM    701  HZ3 LYS X  46      59.660  71.870  71.600  0.00  0.00            
ATOM    702  C   LYS X  46      52.490  71.710  70.250  0.00  0.00            
ATOM    703  O   LYS X  46      52.410  72.820  69.750  0.00  0.00            
ATOM    704  N   SER X  47      51.600  71.380  71.200  0.00  0.00            
ATOM    705  H   SER X  47      51.810  70.480  71.590  0.00  0.00            
ATOM    706  CA  SER X  47      50.470  72.100  71.760  0.00  0.00            
ATOM    707  HA  SER X  47      49.840  71.490  72.410  0.00  0.00            
ATOM    708  CB  SER X  47      50.980  73.290  72.560  0.00  0.00            
ATOM    709  HB1 SER X  47      50.130  73.940  72.740  0.00  0.00            
ATOM    710  HB2 SER X  47      51.790  73.770  72.010  0.00  0.00            
ATOM    711  OG  SER X  47      51.420  73.080  73.880  0.00  0.00            
ATOM    712  HG  SER X  47      50.700  72.640  74.360  0.00  0.00            
ATOM    713  C   SER X  47      49.500  72.460  70.650  0.00  0.00            
ATOM    714  O   SER X  47      48.850  73.500  70.690  0.00  0.00            
ATOM    715  N   ALA X  48      49.190  71.490  69.780  0.00  0.00            
ATOM    716  H   ALA X  48      49.540  70.560  69.940  0.00  0.00            
ATOM    717  CA  ALA X  48      48.420  71.690  68.570  0.00  0.00            
ATOM    718  HA  ALA X  48      47.610  72.380  68.770  0.00  0.00            
ATOM    719  CB  ALA X  48      49.330  72.430  67.590  0.00  0.00            
ATOM    720  HB1 ALA X  48      50.260  71.900  67.370  0.00  0.00            
ATOM    721  HB2 ALA X  48      48.840  72.520  66.630  0.00  0.00            
ATOM    722  HB3 ALA X  48      49.580  73.410  67.990  0.00  0.00            
ATOM    723  C   ALA X  48      47.990  70.400  67.890  0.00  0.00            
ATOM    724  O   ALA X  48      48.640  69.370  68.050  0.00  0.00            
ATOM    725  N   ASP X  49      46.810  70.330  67.250  0.00  0.00            
ATOM    726  H   ASP X  49      46.330  71.190  67.040  0.00  0.00            
ATOM    727  CA  ASP X  49      46.350  69.170  66.510  0.00  0.00            
ATOM    728  HA  ASP X  49      46.480  68.230  67.060  0.00  0.00            
ATOM    729  CB  ASP X  49      44.850  69.250  66.230  0.00  0.00            
ATOM    730  HB1 ASP X  49      44.640  70.140  65.640  0.00  0.00            
ATOM    731  HB2 ASP X  49      44.220  69.300  67.120  0.00  0.00            
ATOM    732  CG  ASP X  49      44.410  68.100  65.330  0.00  0.00            
ATOM    733  OD1 ASP X  49      44.750  66.920  65.580  0.00  0.00            
ATOM    734  OD2 ASP X  49      43.780  68.400  64.290  0.00  0.00            
ATOM    735  C   ASP X  49      47.250  69.000  65.290  0.00  0.00            
ATOM    736  O   ASP X  49      47.800  69.980  64.820  0.00  0.00            
ATOM    737  N   SER X  50      47.310  67.740  64.830  0.00  0.00            
ATOM    738  H   SER X  50      46.950  67.050  65.480  0.00  0.00            
ATOM    739  CA  SER X  50      48.060  67.330  63.660  0.00  0.00            
ATOM    740  HA  SER X  50      48.530  68.230  63.280  0.00  0.00            
ATOM    741  CB  SER X  50      49.000  66.160  63.930  0.00  0.00            
ATOM    742  HB1 SER X  50      49.610  66.020  63.030  0.00  0.00            
ATOM    743  HB2 SER X  50      48.450  65.220  63.960  0.00  0.00            
ATOM    744  OG  SER X  50      49.640  66.450  65.150  0.00  0.00            
ATOM    745  HG  SER X  50      48.940  66.390  65.800  0.00  0.00            
ATOM    746  C   SER X  50      47.150  66.900  62.520  0.00  0.00            
ATOM    747  O   SER X  50      47.690  66.740  61.430  0.00  0.00            
ATOM    748  N   THR X  51      45.850  66.710  62.750  0.00  0.00            
ATOM    749  H   THR X  51      45.540  66.910  63.690  0.00  0.00            
ATOM    750  CA  THR X  51      44.930  65.910  61.950  0.00  0.00            
ATOM    751  HA  THR X  51      45.510  65.360  61.210  0.00  0.00            
ATOM    752  CB  THR X  51      44.210  64.840  62.760  0.00  0.00            
ATOM    753  HB  THR X  51      43.500  64.380  62.070  0.00  0.00            
ATOM    754  CG2 THR X  51      45.070  63.670  63.220  0.00  0.00            
ATOM    755 HG21 THR X  51      45.550  63.120  62.410  0.00  0.00            
ATOM    756 HG22 THR X  51      45.940  64.040  63.770  0.00  0.00            
ATOM    757 HG23 THR X  51      44.600  62.950  63.890  0.00  0.00            
ATOM    758  OG1 THR X  51      43.460  65.380  63.820  0.00  0.00            
ATOM    759  HG1 THR X  51      43.980  65.870  64.460  0.00  0.00            
ATOM    760  C   THR X  51      43.980  66.770  61.140  0.00  0.00            
ATOM    761  O   THR X  51      43.100  66.220  60.490  0.00  0.00            
ATOM    762  N   SER X  52      44.080  68.100  61.240  0.00  0.00            
ATOM    763  H   SER X  52      44.860  68.400  61.810  0.00  0.00            
ATOM    764  CA  SER X  52      43.110  68.970  60.610  0.00  0.00            
ATOM    765  HA  SER X  52      42.760  68.420  59.740  0.00  0.00            
ATOM    766  CB  SER X  52      41.900  69.210  61.510  0.00  0.00            
ATOM    767  HB1 SER X  52      41.350  68.290  61.700  0.00  0.00            
ATOM    768  HB2 SER X  52      41.090  69.770  61.050  0.00  0.00            
ATOM    769  OG  SER X  52      42.320  69.850  62.690  0.00  0.00            
ATOM    770  HG  SER X  52      42.910  69.260  63.160  0.00  0.00            
ATOM    771  C   SER X  52      43.710  70.280  60.100  0.00  0.00            
ATOM    772  O   SER X  52      44.870  70.580  60.370  0.00  0.00            
ATOM    773  N   THR X  53      42.940  71.120  59.420  0.00  0.00            
ATOM    774  H   THR X  53      41.960  70.940  59.250  0.00  0.00            
ATOM    775  CA  THR X  53      43.420  72.360  58.840  0.00  0.00            
ATOM    776  HA  THR X  53      44.270  72.730  59.400  0.00  0.00            
ATOM    777  CB  THR X  53      43.930  72.150  57.410  0.00  0.00            
ATOM    778  HB  THR X  53      44.620  71.310  57.430  0.00  0.00            
ATOM    779  CG2 THR X  53      42.890  71.850  56.330  0.00  0.00            
ATOM    780 HG21 THR X  53      43.530  71.760  55.450  0.00  0.00            
ATOM    781 HG22 THR X  53      42.520  70.840  56.520  0.00  0.00            
ATOM    782 HG23 THR X  53      42.160  72.640  56.170  0.00  0.00            
ATOM    783  OG1 THR X  53      44.520  73.380  57.080  0.00  0.00            
ATOM    784  HG1 THR X  53      45.360  73.420  57.540  0.00  0.00            
ATOM    785  C   THR X  53      42.310  73.400  58.880  0.00  0.00            
ATOM    786  O   THR X  53      41.120  73.100  58.790  0.00  0.00            
ATOM    787  N   LYS X  54      42.790  74.630  59.090  0.00  0.00            
ATOM    788  H   LYS X  54      43.750  74.770  59.350  0.00  0.00            
ATOM    789  CA  LYS X  54      41.980  75.840  59.170  0.00  0.00            
ATOM    790  HA  LYS X  54      40.940  75.560  59.300  0.00  0.00            
ATOM    791  CB  LYS X  54      42.400  76.680  60.370  0.00  0.00            
ATOM    792  HB1 LYS X  54      41.930  77.660  60.380  0.00  0.00            
ATOM    793  HB2 LYS X  54      43.440  76.970  60.240  0.00  0.00            
ATOM    794  CG  LYS X  54      42.250  76.040  61.750  0.00  0.00            
ATOM    795  HG1 LYS X  54      42.500  76.860  62.440  0.00  0.00            
ATOM    796  HG2 LYS X  54      43.070  75.320  61.850  0.00  0.00            
ATOM    797  CD  LYS X  54      40.910  75.360  61.980  0.00  0.00            
ATOM    798  HD1 LYS X  54      40.820  74.530  61.270  0.00  0.00            
ATOM    799  HD2 LYS X  54      40.190  76.180  61.920  0.00  0.00            
ATOM    800  CE  LYS X  54      40.850  74.840  63.410  0.00  0.00            
ATOM    801  HE1 LYS X  54      41.560  75.410  64.020  0.00  0.00            
ATOM    802  HE2 LYS X  54      41.390  73.900  63.490  0.00  0.00            
ATOM    803  NZ  LYS X  54      39.530  74.880  64.070  0.00  0.00            
ATOM    804  HZ1 LYS X  54      38.890  74.310  63.540  0.00  0.00            
ATOM    805  HZ2 LYS X  54      39.530  74.530  65.020  0.00  0.00            
ATOM    806  HZ3 LYS X  54      39.230  75.840  64.100  0.00  0.00            
ATOM    807  C   LYS X  54      42.150  76.550  57.840  0.00  0.00            
ATOM    808  O   LYS X  54      41.930  77.760  57.910  0.00  0.00            
ATOM    809  N   THR X  55      42.470  75.860  56.750  0.00  0.00            
ATOM    810  H   THR X  55      42.640  74.860  56.850  0.00  0.00            
ATOM    811  CA  THR X  55      42.420  76.310  55.370  0.00  0.00            
ATOM    812  HA  THR X  55      42.210  77.380  55.310  0.00  0.00            
ATOM    813  CB  THR X  55      43.770  76.190  54.680  0.00  0.00            
ATOM    814  HB  THR X  55      43.680  76.510  53.640  0.00  0.00            
ATOM    815  CG2 THR X  55      44.880  76.930  55.420  0.00  0.00            
ATOM    816 HG21 THR X  55      45.670  77.090  54.690  0.00  0.00            
ATOM    817 HG22 THR X  55      44.480  77.830  55.870  0.00  0.00            
ATOM    818 HG23 THR X  55      45.180  76.240  56.210  0.00  0.00            
ATOM    819  OG1 THR X  55      44.160  74.840  54.600  0.00  0.00            
ATOM    820  HG1 THR X  55      44.240  74.450  55.480  0.00  0.00            
ATOM    821  C   THR X  55      41.320  75.590  54.600  0.00  0.00            
ATOM    822  O   THR X  55      40.990  74.480  54.990  0.00  0.00            
ATOM    823  N   ALA X  56      40.760  76.160  53.530  0.00  0.00            
ATOM    824  H   ALA X  56      41.080  77.060  53.200  0.00  0.00            
ATOM    825  CA  ALA X  56      39.480  75.760  52.980  0.00  0.00            
ATOM    826  HA  ALA X  56      39.070  74.980  53.620  0.00  0.00            
ATOM    827  CB  ALA X  56      38.590  76.990  53.070  0.00  0.00            
ATOM    828  HB1 ALA X  56      38.530  77.460  52.090  0.00  0.00            
ATOM    829  HB2 ALA X  56      37.590  76.630  53.320  0.00  0.00            
ATOM    830  HB3 ALA X  56      38.960  77.760  53.750  0.00  0.00            
ATOM    831  C   ALA X  56      39.610  75.230  51.560  0.00  0.00            
ATOM    832  O   ALA X  56      40.590  75.590  50.930  0.00  0.00            
ATOM    833  N   LYS X  57      38.620  74.500  51.040  0.00  0.00            
ATOM    834  H   LYS X  57      37.780  74.320  51.570  0.00  0.00            
ATOM    835  CA  LYS X  57      38.530  74.130  49.640  0.00  0.00            
ATOM    836  HA  LYS X  57      39.490  73.760  49.290  0.00  0.00            
ATOM    837  CB  LYS X  57      37.650  72.900  49.450  0.00  0.00            
ATOM    838  HB1 LYS X  57      37.860  72.480  48.470  0.00  0.00            
ATOM    839  HB2 LYS X  57      36.620  73.230  49.580  0.00  0.00            
ATOM    840  CG  LYS X  57      38.040  71.780  50.420  0.00  0.00            
ATOM    841  HG1 LYS X  57      37.650  71.990  51.410  0.00  0.00            
ATOM    842  HG2 LYS X  57      39.120  71.640  50.470  0.00  0.00            
ATOM    843  CD  LYS X  57      37.420  70.500  49.850  0.00  0.00            
ATOM    844  HD1 LYS X  57      37.710  70.460  48.800  0.00  0.00            
ATOM    845  HD2 LYS X  57      36.330  70.460  49.900  0.00  0.00            
ATOM    846  CE  LYS X  57      37.950  69.320  50.660  0.00  0.00            
ATOM    847  HE1 LYS X  57      37.580  69.480  51.670  0.00  0.00            
ATOM    848  HE2 LYS X  57      39.030  69.440  50.780  0.00  0.00            
ATOM    849  NZ  LYS X  57      37.650  68.010  50.060  0.00  0.00            
ATOM    850  HZ1 LYS X  57      36.660  67.870  49.900  0.00  0.00            
ATOM    851  HZ2 LYS X  57      38.100  67.950  49.160  0.00  0.00            
ATOM    852  HZ3 LYS X  57      38.040  67.260  50.610  0.00  0.00            
ATOM    853  C   LYS X  57      38.210  75.350  48.780  0.00  0.00            
ATOM    854  O   LYS X  57      37.040  75.700  48.640  0.00  0.00            
ATOM    855  N   LYS X  58      39.260  75.820  48.110  0.00  0.00            
ATOM    856  H   LYS X  58      40.120  75.290  48.110  0.00  0.00            
ATOM    857  CA  LYS X  58      39.170  77.010  47.280  0.00  0.00            
ATOM    858  HA  LYS X  58      38.180  77.420  47.470  0.00  0.00            
ATOM    859  CB  LYS X  58      40.140  78.050  47.810  0.00  0.00            
ATOM    860  HB1 LYS X  58      40.360  78.790  47.040  0.00  0.00            
ATOM    861  HB2 LYS X  58      41.140  77.610  47.870  0.00  0.00            
ATOM    862  CG  LYS X  58      39.710  78.630  49.160  0.00  0.00            
ATOM    863  HG1 LYS X  58      39.660  77.870  49.940  0.00  0.00            
ATOM    864  HG2 LYS X  58      38.750  79.120  49.030  0.00  0.00            
ATOM    865  CD  LYS X  58      40.770  79.670  49.520  0.00  0.00            
ATOM    866  HD1 LYS X  58      40.660  80.570  48.910  0.00  0.00            
ATOM    867  HD2 LYS X  58      41.800  79.310  49.570  0.00  0.00            
ATOM    868  CE  LYS X  58      40.570  80.180  50.950  0.00  0.00            
ATOM    869  HE1 LYS X  58      41.490  80.680  51.250  0.00  0.00            
ATOM    870  HE2 LYS X  58      40.330  79.480  51.740  0.00  0.00            
ATOM    871  NZ  LYS X  58      39.520  81.190  51.130  0.00  0.00            
ATOM    872  HZ1 LYS X  58      38.710  80.890  50.600  0.00  0.00            
ATOM    873  HZ2 LYS X  58      39.260  81.290  52.100  0.00  0.00            
ATOM    874  HZ3 LYS X  58      39.820  82.090  50.800  0.00  0.00            
ATOM    875  C   LYS X  58      39.370  76.590  45.830  0.00  0.00            
ATOM    876  O   LYS X  58      40.130  75.650  45.600  0.00  0.00            
ATOM    877  N   PRO X  59      38.600  77.240  44.940  0.00  0.00            
ATOM    878  CD  PRO X  59      37.750  78.370  45.230  0.00  0.00            
ATOM    879  HD1 PRO X  59      38.270  79.200  45.700  0.00  0.00            
ATOM    880  HD2 PRO X  59      36.900  77.980  45.800  0.00  0.00            
ATOM    881  CG  PRO X  59      37.260  78.780  43.840  0.00  0.00            
ATOM    882  HG1 PRO X  59      37.790  79.640  43.450  0.00  0.00            
ATOM    883  HG2 PRO X  59      36.250  79.200  43.850  0.00  0.00            
ATOM    884  CB  PRO X  59      37.470  77.580  42.920  0.00  0.00            
ATOM    885  HB1 PRO X  59      37.580  77.900  41.890  0.00  0.00            
ATOM    886  HB2 PRO X  59      36.570  76.980  43.040  0.00  0.00            
ATOM    887  CA  PRO X  59      38.670  76.880  43.540  0.00  0.00            
ATOM    888  HA  PRO X  59      38.550  75.800  43.470  0.00  0.00            
ATOM    889  C   PRO X  59      39.980  77.080  42.800  0.00  0.00            
ATOM    890  O   PRO X  59      40.670  78.030  43.170  0.00  0.00            
ATOM    891  N   LYS X  60      40.430  76.240  41.860  0.00  0.00            
ATOM    892  H   LYS X  60      39.850  75.450  41.630  0.00  0.00            
ATOM    893  CA  LYS X  60      41.700  76.320  41.180  0.00  0.00            
ATOM    894  HA  LYS X  60      41.850  75.270  40.910  0.00  0.00            
ATOM    895  CB  LYS X  60      41.600  77.100  39.870  0.00  0.00            
ATOM    896  HB1 LYS X  60      40.940  76.570  39.190  0.00  0.00            
ATOM    897  HB2 LYS X  60      42.560  77.090  39.360  0.00  0.00            
ATOM    898  CG  LYS X  60      41.040  78.520  39.960  0.00  0.00            
ATOM    899  HG1 LYS X  60      41.600  79.090  40.700  0.00  0.00            
ATOM    900  HG2 LYS X  60      39.990  78.390  40.230  0.00  0.00            
ATOM    901  CD  LYS X  60      41.130  79.230  38.610  0.00  0.00            
ATOM    902  HD1 LYS X  60      42.110  79.170  38.140  0.00  0.00            
ATOM    903  HD2 LYS X  60      40.930  80.290  38.740  0.00  0.00            
ATOM    904  CE  LYS X  60      40.260  78.620  37.510  0.00  0.00            
ATOM    905  HE1 LYS X  60      39.340  78.180  37.910  0.00  0.00            
ATOM    906  HE2 LYS X  60      40.770  77.790  37.020  0.00  0.00            
ATOM    907  NZ  LYS X  60      39.950  79.710  36.570  0.00  0.00            
ATOM    908  HZ1 LYS X  60      39.530  80.440  37.130  0.00  0.00            
ATOM    909  HZ2 LYS X  60      40.810  80.040  36.150  0.00  0.00            
ATOM    910  HZ3 LYS X  60      39.250  79.410  35.910  0.00  0.00            
ATOM    911  C   LYS X  60      42.990  76.690  41.910  0.00  0.00            
ATOM    912  O   LYS X  60      43.960  77.140  41.310  0.00  0.00            
ATOM    913  N   LYS X  61      43.070  76.420  43.210  0.00  0.00            
ATOM    914  H   LYS X  61      42.170  76.310  43.670  0.00  0.00            
ATOM    915  CA  LYS X  61      44.290  76.510  43.990  0.00  0.00            
ATOM    916  HA  LYS X  61      45.110  76.620  43.290  0.00  0.00            
ATOM    917  CB  LYS X  61      44.190  77.580  45.080  0.00  0.00            
ATOM    918  HB1 LYS X  61      45.050  77.520  45.760  0.00  0.00            
ATOM    919  HB2 LYS X  61      43.280  77.480  45.670  0.00  0.00            
ATOM    920  CG  LYS X  61      44.220  79.000  44.520  0.00  0.00            
ATOM    921  HG1 LYS X  61      43.340  79.020  43.870  0.00  0.00            
ATOM    922  HG2 LYS X  61      45.100  79.080  43.890  0.00  0.00            
ATOM    923  CD  LYS X  61      43.890  80.110  45.520  0.00  0.00            
ATOM    924  HD1 LYS X  61      44.700  80.100  46.250  0.00  0.00            
ATOM    925  HD2 LYS X  61      43.040  79.900  46.160  0.00  0.00            
ATOM    926  CE  LYS X  61      43.760  81.470  44.850  0.00  0.00            
ATOM    927  HE1 LYS X  61      42.860  81.530  44.230  0.00  0.00            
ATOM    928  HE2 LYS X  61      44.580  81.770  44.200  0.00  0.00            
ATOM    929  NZ  LYS X  61      43.630  82.490  45.910  0.00  0.00            
ATOM    930  HZ1 LYS X  61      42.730  82.450  46.340  0.00  0.00            
ATOM    931  HZ2 LYS X  61      44.290  82.260  46.650  0.00  0.00            
ATOM    932  HZ3 LYS X  61      43.700  83.450  45.610  0.00  0.00            
ATOM    933  C   LYS X  61      44.580  75.170  44.640  0.00  0.00            
ATOM    934  O   LYS X  61      43.700  74.580  45.250  0.00  0.00            
ATOM    935  N   ASP X  62      45.840  74.730  44.500  0.00  0.00            
ATOM    936  H   ASP X  62      46.520  75.380  44.130  0.00  0.00            
ATOM    937  CA  ASP X  62      46.300  73.550  45.200  0.00  0.00            
ATOM    938  HA  ASP X  62      45.410  73.020  45.520  0.00  0.00            
ATOM    939  CB  ASP X  62      47.010  72.670  44.180  0.00  0.00            
ATOM    940  HB1 ASP X  62      47.950  73.120  43.850  0.00  0.00            
ATOM    941  HB2 ASP X  62      46.380  72.580  43.290  0.00  0.00            
ATOM    942  CG  ASP X  62      47.310  71.240  44.620  0.00  0.00            
ATOM    943  OD1 ASP X  62      48.400  70.940  45.130  0.00  0.00            
ATOM    944  OD2 ASP X  62      46.400  70.380  44.590  0.00  0.00            
ATOM    945  C   ASP X  62      47.140  73.700  46.460  0.00  0.00            
ATOM    946  O   ASP X  62      47.400  72.680  47.090  0.00  0.00            
ATOM    947  N   GLU X  63      47.600  74.900  46.820  0.00  0.00            
ATOM    948  H   GLU X  63      47.540  75.650  46.150  0.00  0.00            
ATOM    949  CA  GLU X  63      48.250  75.180  48.090  0.00  0.00            
ATOM    950  HA  GLU X  63      48.960  74.390  48.310  0.00  0.00            
ATOM    951  CB  GLU X  63      49.010  76.500  47.990  0.00  0.00            
ATOM    952  HB1 GLU X  63      49.270  76.770  49.020  0.00  0.00            
ATOM    953  HB2 GLU X  63      48.440  77.380  47.700  0.00  0.00            
ATOM    954  CG  GLU X  63      50.320  76.430  47.220  0.00  0.00            
ATOM    955  HG1 GLU X  63      50.250  76.570  46.140  0.00  0.00            
ATOM    956  HG2 GLU X  63      50.740  75.430  47.400  0.00  0.00            
ATOM    957  CD  GLU X  63      51.370  77.360  47.810  0.00  0.00            
ATOM    958  OE1 GLU X  63      52.230  77.070  48.680  0.00  0.00            
ATOM    959  OE2 GLU X  63      51.520  78.410  47.160  0.00  0.00            
ATOM    960  C   GLU X  63      47.310  75.160  49.280  0.00  0.00            
ATOM    961  O   GLU X  63      46.190  75.640  49.110  0.00  0.00            
ATOM    962  N   ARG X  64      47.610  74.440  50.360  0.00  0.00            
ATOM    963  H   ARG X  64      48.560  74.130  50.510  0.00  0.00            
ATOM    964  CA  ARG X  64      46.720  74.040  51.430  0.00  0.00            
ATOM    965  HA  ARG X  64      46.080  74.890  51.660  0.00  0.00            
ATOM    966  CB  ARG X  64      45.990  72.790  50.970  0.00  0.00            
ATOM    967  HB1 ARG X  64      46.730  72.000  50.880  0.00  0.00            
ATOM    968  HB2 ARG X  64      45.530  73.030  50.020  0.00  0.00            
ATOM    969  CG  ARG X  64      44.810  72.290  51.820  0.00  0.00            
ATOM    970  HG1 ARG X  64      45.120  72.530  52.840  0.00  0.00            
ATOM    971  HG2 ARG X  64      44.620  71.220  51.750  0.00  0.00            
ATOM    972  CD  ARG X  64      43.550  73.130  51.640  0.00  0.00            
ATOM    973  HD1 ARG X  64      43.040  72.860  50.710  0.00  0.00            
ATOM    974  HD2 ARG X  64      43.760  74.180  51.490  0.00  0.00            
ATOM    975  NE  ARG X  64      42.570  72.920  52.700  0.00  0.00            
ATOM    976  HE  ARG X  64      42.550  73.670  53.370  0.00  0.00            
ATOM    977  CZ  ARG X  64      41.610  71.980  52.730  0.00  0.00            
ATOM    978  NH1 ARG X  64      41.510  71.060  51.760  0.00  0.00            
ATOM    979 HH11 ARG X  64      42.230  71.000  51.050  0.00  0.00            
ATOM    980 HH12 ARG X  64      40.770  70.430  52.010  0.00  0.00            
ATOM    981  NH2 ARG X  64      40.690  71.940  53.710  0.00  0.00            
ATOM    982 HH21 ARG X  64      40.710  72.670  54.400  0.00  0.00            
ATOM    983 HH22 ARG X  64      40.020  71.180  53.690  0.00  0.00            
ATOM    984  C   ARG X  64      47.550  73.720  52.670  0.00  0.00            
ATOM    985  O   ARG X  64      48.670  73.240  52.550  0.00  0.00            
ATOM    986  N   GLY X  65      46.990  74.050  53.840  0.00  0.00            
ATOM    987  H   GLY X  65      46.100  74.520  53.780  0.00  0.00            
ATOM    988  CA  GLY X  65      47.570  73.860  55.160  0.00  0.00            
ATOM    989  HA1 GLY X  65      46.850  74.300  55.840  0.00  0.00            
ATOM    990  HA2 GLY X  65      48.480  74.460  55.190  0.00  0.00            
ATOM    991  C   GLY X  65      47.840  72.430  55.590  0.00  0.00            
ATOM    992  O   GLY X  65      47.240  71.580  54.940  0.00  0.00            
ATOM    993  N   ALA X  66      48.650  72.200  56.630  0.00  0.00            
ATOM    994  H   ALA X  66      49.090  73.010  57.040  0.00  0.00            
ATOM    995  CA  ALA X  66      49.050  70.900  57.120  0.00  0.00            
ATOM    996  HA  ALA X  66      49.480  70.280  56.330  0.00  0.00            
ATOM    997  CB  ALA X  66      50.150  71.210  58.130  0.00  0.00            
ATOM    998  HB1 ALA X  66      50.340  70.280  58.670  0.00  0.00            
ATOM    999  HB2 ALA X  66      51.130  71.530  57.760  0.00  0.00            
ATOM   1000  HB3 ALA X  66      49.920  71.930  58.910  0.00  0.00            
ATOM   1001  C   ALA X  66      47.950  70.090  57.800  0.00  0.00            
ATOM   1002  O   ALA X  66      47.210  70.700  58.570  0.00  0.00            
ATOM   1003  N   LEU X  67      47.720  68.880  57.300  0.00  0.00            
ATOM   1004  H   LEU X  67      48.060  68.720  56.360  0.00  0.00            
ATOM   1005  CA  LEU X  67      47.050  67.830  58.050  0.00  0.00            
ATOM   1006  HA  LEU X  67      47.160  68.050  59.110  0.00  0.00            
ATOM   1007  CB  LEU X  67      45.530  67.940  57.980  0.00  0.00            
ATOM   1008  HB1 LEU X  67      45.290  68.990  58.140  0.00  0.00            
ATOM   1009  HB2 LEU X  67      45.220  67.370  58.850  0.00  0.00            
ATOM   1010  CG  LEU X  67      44.790  67.370  56.770  0.00  0.00            
ATOM   1011  HG  LEU X  67      45.230  66.370  56.720  0.00  0.00            
ATOM   1012  CD1 LEU X  67      43.310  67.240  57.120  0.00  0.00            
ATOM   1013 HD11 LEU X  67      42.870  68.240  57.060  0.00  0.00            
ATOM   1014 HD12 LEU X  67      42.790  66.610  56.390  0.00  0.00            
ATOM   1015 HD13 LEU X  67      43.050  66.980  58.140  0.00  0.00            
ATOM   1016  CD2 LEU X  67      45.080  68.150  55.500  0.00  0.00            
ATOM   1017 HD21 LEU X  67      44.800  69.170  55.740  0.00  0.00            
ATOM   1018 HD22 LEU X  67      46.110  68.160  55.130  0.00  0.00            
ATOM   1019 HD23 LEU X  67      44.480  67.690  54.720  0.00  0.00            
ATOM   1020  C   LEU X  67      47.650  66.470  57.710  0.00  0.00            
ATOM   1021  O   LEU X  67      47.860  66.130  56.550  0.00  0.00            
ATOM   1022  N   VAL X  68      47.920  65.720  58.790  0.00  0.00            
ATOM   1023  H   VAL X  68      47.790  66.060  59.730  0.00  0.00            
ATOM   1024  CA  VAL X  68      48.530  64.410  58.650  0.00  0.00            
ATOM   1025  HA  VAL X  68      49.100  64.520  57.730  0.00  0.00            
ATOM   1026  CB  VAL X  68      49.430  64.110  59.840  0.00  0.00            
ATOM   1027  HB  VAL X  68      48.820  64.110  60.740  0.00  0.00            
ATOM   1028  CG1 VAL X  68      50.160  62.780  59.660  0.00  0.00            
ATOM   1029 HG11 VAL X  68      49.460  61.950  59.680  0.00  0.00            
ATOM   1030 HG12 VAL X  68      50.850  62.870  58.820  0.00  0.00            
ATOM   1031 HG13 VAL X  68      50.800  62.560  60.520  0.00  0.00            
ATOM   1032  CG2 VAL X  68      50.530  65.120  60.150  0.00  0.00            
ATOM   1033 HG21 VAL X  68      51.280  64.580  60.740  0.00  0.00            
ATOM   1034 HG22 VAL X  68      50.920  65.530  59.220  0.00  0.00            
ATOM   1035 HG23 VAL X  68      50.160  65.950  60.760  0.00  0.00            
ATOM   1036  C   VAL X  68      47.450  63.370  58.400  0.00  0.00            
ATOM   1037  O   VAL X  68      46.480  63.280  59.160  0.00  0.00            
ATOM   1038  N   ASN X  69      47.670  62.500  57.410  0.00  0.00            
ATOM   1039  H   ASN X  69      48.520  62.670  56.900  0.00  0.00            
ATOM   1040  CA  ASN X  69      46.830  61.380  57.050  0.00  0.00            
ATOM   1041  HA  ASN X  69      46.230  61.150  57.940  0.00  0.00            
ATOM   1042  CB  ASN X  69      45.850  61.780  55.950  0.00  0.00            
ATOM   1043  HB1 ASN X  69      46.450  61.840  55.050  0.00  0.00            
ATOM   1044  HB2 ASN X  69      45.390  62.750  56.150  0.00  0.00            
ATOM   1045  CG  ASN X  69      44.750  60.750  55.720  0.00  0.00            
ATOM   1046  OD1 ASN X  69      44.940  59.530  55.690  0.00  0.00            
ATOM   1047  ND2 ASN X  69      43.530  61.240  55.470  0.00  0.00            
ATOM   1048 HD21 ASN X  69      43.430  62.240  55.540  0.00  0.00            
ATOM   1049 HD22 ASN X  69      42.880  60.610  55.020  0.00  0.00            
ATOM   1050  C   ASN X  69      47.680  60.150  56.800  0.00  0.00            
ATOM   1051  O   ASN X  69      47.360  59.130  57.410  0.00  0.00            
ATOM   1052  N   ARG X  70      48.750  60.170  56.000  0.00  0.00            
ATOM   1053  H   ARG X  70      49.050  61.030  55.560  0.00  0.00            
ATOM   1054  CA  ARG X  70      49.410  58.970  55.530  0.00  0.00            
ATOM   1055  HA  ARG X  70      49.470  58.200  56.300  0.00  0.00            
ATOM   1056  CB  ARG X  70      48.550  58.350  54.430  0.00  0.00            
ATOM   1057  HB1 ARG X  70      47.750  57.810  54.940  0.00  0.00            
ATOM   1058  HB2 ARG X  70      49.130  57.560  53.950  0.00  0.00            
ATOM   1059  CG  ARG X  70      47.910  59.270  53.410  0.00  0.00            
ATOM   1060  HG1 ARG X  70      48.750  59.700  52.870  0.00  0.00            
ATOM   1061  HG2 ARG X  70      47.180  59.960  53.850  0.00  0.00            
ATOM   1062  CD  ARG X  70      47.200  58.410  52.360  0.00  0.00            
ATOM   1063  HD1 ARG X  70      47.770  57.520  52.080  0.00  0.00            
ATOM   1064  HD2 ARG X  70      47.180  58.930  51.400  0.00  0.00            
ATOM   1065  NE  ARG X  70      45.920  57.920  52.850  0.00  0.00            
ATOM   1066  HE  ARG X  70      45.940  57.030  53.310  0.00  0.00            
ATOM   1067  CZ  ARG X  70      44.740  58.510  52.600  0.00  0.00            
ATOM   1068  NH1 ARG X  70      44.580  59.750  52.120  0.00  0.00            
ATOM   1069 HH11 ARG X  70      45.370  60.330  51.850  0.00  0.00            
ATOM   1070 HH12 ARG X  70      43.630  60.080  52.030  0.00  0.00            
ATOM   1071  NH2 ARG X  70      43.590  57.900  52.910  0.00  0.00            
ATOM   1072 HH21 ARG X  70      43.590  57.010  53.390  0.00  0.00            
ATOM   1073 HH22 ARG X  70      42.710  58.380  52.800  0.00  0.00            
ATOM   1074  C   ARG X  70      50.820  59.260  55.030  0.00  0.00            
ATOM   1075  O   ARG X  70      51.070  60.300  54.420  0.00  0.00            
ATOM   1076  N   MET X  71      51.770  58.370  55.320  0.00  0.00            
ATOM   1077  H   MET X  71      51.450  57.560  55.830  0.00  0.00            
ATOM   1078  CA  MET X  71      53.170  58.330  54.960  0.00  0.00            
ATOM   1079  HA  MET X  71      53.390  58.730  53.970  0.00  0.00            
ATOM   1080  CB  MET X  71      53.910  59.170  55.990  0.00  0.00            
ATOM   1081  HB1 MET X  71      53.990  58.760  57.000  0.00  0.00            
ATOM   1082  HB2 MET X  71      53.290  60.060  56.130  0.00  0.00            
ATOM   1083  CG  MET X  71      55.190  59.750  55.420  0.00  0.00            
ATOM   1084  HG1 MET X  71      55.010  60.320  54.500  0.00  0.00            
ATOM   1085  HG2 MET X  71      55.760  58.900  55.050  0.00  0.00            
ATOM   1086  SD  MET X  71      56.400  60.410  56.590  0.00  0.00            
ATOM   1087  CE  MET X  71      57.780  60.790  55.470  0.00  0.00            
ATOM   1088  HE1 MET X  71      58.360  61.550  56.000  0.00  0.00            
ATOM   1089  HE2 MET X  71      58.390  59.910  55.290  0.00  0.00            
ATOM   1090  HE3 MET X  71      57.470  61.200  54.510  0.00  0.00            
ATOM   1091  C   MET X  71      53.700  56.900  54.960  0.00  0.00            
ATOM   1092  O   MET X  71      53.120  56.050  55.650  0.00  0.00            
ATOM   1093  N   GLY X  72      54.870  56.590  54.400  0.00  0.00            
ATOM   1094  H   GLY X  72      55.190  57.340  53.800  0.00  0.00            
ATOM   1095  CA  GLY X  72      55.510  55.300  54.360  0.00  0.00            
ATOM   1096  HA1 GLY X  72      56.440  55.480  53.810  0.00  0.00            
ATOM   1097  HA2 GLY X  72      54.780  54.660  53.870  0.00  0.00            
ATOM   1098  C   GLY X  72      55.900  54.770  55.730  0.00  0.00            
ATOM   1099  O   GLY X  72      56.300  55.490  56.650  0.00  0.00            
ATOM   1100  N   VAL X  73      55.670  53.500  56.070  0.00  0.00            
ATOM   1101  H   VAL X  73      55.260  52.900  55.360  0.00  0.00            
ATOM   1102  CA  VAL X  73      56.000  52.930  57.360  0.00  0.00            
ATOM   1103  HA  VAL X  73      55.850  53.680  58.130  0.00  0.00            
ATOM   1104  CB  VAL X  73      54.940  51.900  57.730  0.00  0.00            
ATOM   1105  HB  VAL X  73      55.340  51.170  58.440  0.00  0.00            
ATOM   1106  CG1 VAL X  73      53.670  52.490  58.330  0.00  0.00            
ATOM   1107 HG11 VAL X  73      53.890  52.830  59.340  0.00  0.00            
ATOM   1108 HG12 VAL X  73      53.250  53.240  57.660  0.00  0.00            
ATOM   1109 HG13 VAL X  73      52.900  51.720  58.420  0.00  0.00            
ATOM   1110  CG2 VAL X  73      54.490  51.120  56.490  0.00  0.00            
ATOM   1111 HG21 VAL X  73      53.910  51.800  55.880  0.00  0.00            
ATOM   1112 HG22 VAL X  73      55.380  50.850  55.920  0.00  0.00            
ATOM   1113 HG23 VAL X  73      53.860  50.250  56.670  0.00  0.00            
ATOM   1114  C   VAL X  73      57.420  52.460  57.650  0.00  0.00            
ATOM   1115  O   VAL X  73      57.770  52.050  58.750  0.00  0.00            
ATOM   1116  N   ASP X  74      58.210  52.340  56.580  0.00  0.00            
ATOM   1117  H   ASP X  74      57.990  52.680  55.650  0.00  0.00            
ATOM   1118  CA  ASP X  74      59.530  51.770  56.730  0.00  0.00            
ATOM   1119  HA  ASP X  74      59.410  50.970  57.470  0.00  0.00            
ATOM   1120  CB  ASP X  74      60.110  51.130  55.480  0.00  0.00            
ATOM   1121  HB1 ASP X  74      60.090  51.810  54.630  0.00  0.00            
ATOM   1122  HB2 ASP X  74      59.410  50.360  55.160  0.00  0.00            
ATOM   1123  CG  ASP X  74      61.450  50.420  55.660  0.00  0.00            
ATOM   1124  OD1 ASP X  74      62.410  50.760  54.930  0.00  0.00            
ATOM   1125  OD2 ASP X  74      61.540  49.490  56.500  0.00  0.00            
ATOM   1126  C   ASP X  74      60.540  52.840  57.120  0.00  0.00            
ATOM   1127  O   ASP X  74      60.780  53.770  56.360  0.00  0.00            
ATOM   1128  N   PRO X  75      61.300  52.690  58.210  0.00  0.00            
ATOM   1129  CD  PRO X  75      61.150  51.650  59.200  0.00  0.00            
ATOM   1130  HD1 PRO X  75      61.220  50.670  58.730  0.00  0.00            
ATOM   1131  HD2 PRO X  75      60.190  51.680  59.710  0.00  0.00            
ATOM   1132  CG  PRO X  75      62.300  51.830  60.200  0.00  0.00            
ATOM   1133  HG1 PRO X  75      63.240  51.360  59.910  0.00  0.00            
ATOM   1134  HG2 PRO X  75      61.940  51.480  61.170  0.00  0.00            
ATOM   1135  CB  PRO X  75      62.410  53.350  60.230  0.00  0.00            
ATOM   1136  HB1 PRO X  75      63.410  53.660  60.510  0.00  0.00            
ATOM   1137  HB2 PRO X  75      61.660  53.790  60.880  0.00  0.00            
ATOM   1138  CA  PRO X  75      62.140  53.730  58.780  0.00  0.00            
ATOM   1139  HA  PRO X  75      61.540  54.640  58.770  0.00  0.00            
ATOM   1140  C   PRO X  75      63.390  53.940  57.940  0.00  0.00            
ATOM   1141  O   PRO X  75      63.830  55.050  57.650  0.00  0.00            
ATOM   1142  N   TRP X  76      64.060  52.890  57.460  0.00  0.00            
ATOM   1143  H   TRP X  76      63.790  51.970  57.790  0.00  0.00            
ATOM   1144  CA  TRP X  76      65.180  52.840  56.550  0.00  0.00            
ATOM   1145  HA  TRP X  76      66.050  53.360  56.960  0.00  0.00            
ATOM   1146  CB  TRP X  76      65.540  51.360  56.450  0.00  0.00            
ATOM   1147  HB1 TRP X  76      64.710  50.760  56.070  0.00  0.00            
ATOM   1148  HB2 TRP X  76      65.750  51.030  57.460  0.00  0.00            
ATOM   1149  CG  TRP X  76      66.820  51.100  55.730  0.00  0.00            
ATOM   1150  CD1 TRP X  76      67.950  50.560  56.260  0.00  0.00            
ATOM   1151  HD1 TRP X  76      68.100  50.330  57.300  0.00  0.00            
ATOM   1152  NE1 TRP X  76      68.930  50.500  55.290  0.00  0.00            
ATOM   1153  HE1 TRP X  76      69.800  49.990  55.330  0.00  0.00            
ATOM   1154  CE2 TRP X  76      68.340  50.740  54.070  0.00  0.00            
ATOM   1155  CZ2 TRP X  76      68.800  50.570  52.750  0.00  0.00            
ATOM   1156  HZ2 TRP X  76      69.850  50.410  52.570  0.00  0.00            
ATOM   1157  CH2 TRP X  76      67.940  50.670  51.650  0.00  0.00            
ATOM   1158  HH2 TRP X  76      68.320  50.600  50.640  0.00  0.00            
ATOM   1159  CZ3 TRP X  76      66.580  50.930  51.870  0.00  0.00            
ATOM   1160  HZ3 TRP X  76      65.870  50.920  51.050  0.00  0.00            
ATOM   1161  CE3 TRP X  76      66.120  51.140  53.170  0.00  0.00            
ATOM   1162  HE3 TRP X  76      65.090  51.390  53.390  0.00  0.00            
ATOM   1163  CD2 TRP X  76      66.980  51.090  54.280  0.00  0.00            
ATOM   1164  C   TRP X  76      64.870  53.460  55.190  0.00  0.00            
ATOM   1165  O   TRP X  76      65.740  54.180  54.730  0.00  0.00            
ATOM   1166  N   HIE X  77      63.640  53.290  54.690  0.00  0.00            
ATOM   1167  H   HIE X  77      63.250  52.390  54.940  0.00  0.00            
ATOM   1168  CA  HIE X  77      63.160  53.910  53.470  0.00  0.00            
ATOM   1169  HA  HIE X  77      64.030  53.880  52.820  0.00  0.00            
ATOM   1170  CB  HIE X  77      62.130  53.040  52.760  0.00  0.00            
ATOM   1171  HB1 HIE X  77      61.190  53.170  53.300  0.00  0.00            
ATOM   1172  HB2 HIE X  77      62.380  51.990  52.890  0.00  0.00            
ATOM   1173  CG  HIE X  77      61.850  53.380  51.320  0.00  0.00            
ATOM   1174  ND1 HIE X  77      62.870  53.430  50.380  0.00  0.00            
ATOM   1175  CE1 HIE X  77      62.300  53.810  49.240  0.00  0.00            
ATOM   1176  HE1 HIE X  77      62.870  53.940  48.330  0.00  0.00            
ATOM   1177  NE2 HIE X  77      60.970  53.930  49.370  0.00  0.00            
ATOM   1178  HE2 HIE X  77      60.490  54.450  48.650  0.00  0.00            
ATOM   1179  CD2 HIE X  77      60.660  53.660  50.690  0.00  0.00            
ATOM   1180  HD2 HIE X  77      59.720  53.730  51.210  0.00  0.00            
ATOM   1181  C   HIE X  77      62.680  55.360  53.540  0.00  0.00            
ATOM   1182  O   HIE X  77      62.480  56.020  52.520  0.00  0.00            
ATOM   1183  N   ASN X  78      62.660  55.960  54.730  0.00  0.00            
ATOM   1184  H   ASN X  78      62.920  55.390  55.510  0.00  0.00            
ATOM   1185  CA  ASN X  78      62.010  57.230  54.970  0.00  0.00            
ATOM   1186  HA  ASN X  78      60.950  57.120  54.730  0.00  0.00            
ATOM   1187  CB  ASN X  78      62.200  57.600  56.440  0.00  0.00            
ATOM   1188  HB1 ASN X  78      63.260  57.680  56.660  0.00  0.00            
ATOM   1189  HB2 ASN X  78      61.710  56.920  57.130  0.00  0.00            
ATOM   1190  CG  ASN X  78      61.690  58.990  56.820  0.00  0.00            
ATOM   1191  OD1 ASN X  78      62.380  59.920  57.230  0.00  0.00            
ATOM   1192  ND2 ASN X  78      60.380  59.220  56.970  0.00  0.00            
ATOM   1193 HD21 ASN X  78      59.790  58.450  56.690  0.00  0.00            
ATOM   1194 HD22 ASN X  78      59.920  60.100  57.110  0.00  0.00            
ATOM   1195  C   ASN X  78      62.530  58.430  54.190  0.00  0.00            
ATOM   1196  O   ASN X  78      61.730  59.240  53.730  0.00  0.00            
ATOM   1197  N   TRP X  79      63.850  58.500  54.020  0.00  0.00            
ATOM   1198  H   TRP X  79      64.380  57.730  54.400  0.00  0.00            
ATOM   1199  CA  TRP X  79      64.640  59.520  53.370  0.00  0.00            
ATOM   1200  HA  TRP X  79      64.200  60.400  53.840  0.00  0.00            
ATOM   1201  CB  TRP X  79      66.120  59.340  53.720  0.00  0.00            
ATOM   1202  HB1 TRP X  79      66.210  59.090  54.770  0.00  0.00            
ATOM   1203  HB2 TRP X  79      66.500  60.350  53.580  0.00  0.00            
ATOM   1204  CG  TRP X  79      66.890  58.360  52.890  0.00  0.00            
ATOM   1205  CD1 TRP X  79      67.190  57.100  53.280  0.00  0.00            
ATOM   1206  HD1 TRP X  79      66.770  56.640  54.160  0.00  0.00            
ATOM   1207  NE1 TRP X  79      68.000  56.460  52.360  0.00  0.00            
ATOM   1208  HE1 TRP X  79      68.260  55.490  52.430  0.00  0.00            
ATOM   1209  CE2 TRP X  79      68.400  57.380  51.410  0.00  0.00            
ATOM   1210  CZ2 TRP X  79      69.190  57.210  50.260  0.00  0.00            
ATOM   1211  HZ2 TRP X  79      69.600  56.220  50.130  0.00  0.00            
ATOM   1212  CH2 TRP X  79      69.430  58.340  49.480  0.00  0.00            
ATOM   1213  HH2 TRP X  79      70.010  58.300  48.570  0.00  0.00            
ATOM   1214  CZ3 TRP X  79      68.760  59.550  49.720  0.00  0.00            
ATOM   1215  HZ3 TRP X  79      69.010  60.370  49.060  0.00  0.00            
ATOM   1216  CE3 TRP X  79      67.900  59.650  50.820  0.00  0.00            
ATOM   1217  HE3 TRP X  79      67.500  60.610  51.110  0.00  0.00            
ATOM   1218  CD2 TRP X  79      67.650  58.560  51.660  0.00  0.00            
ATOM   1219  C   TRP X  79      64.230  59.550  51.900  0.00  0.00            
ATOM   1220  O   TRP X  79      64.130  60.620  51.300  0.00  0.00            
ATOM   1221  N   GLU X  80      63.760  58.430  51.350  0.00  0.00            
ATOM   1222  H   GLU X  80      63.700  57.600  51.910  0.00  0.00            
ATOM   1223  CA  GLU X  80      63.240  58.370  50.000  0.00  0.00            
ATOM   1224  HA  GLU X  80      63.660  59.150  49.360  0.00  0.00            
ATOM   1225  CB  GLU X  80      63.740  57.050  49.430  0.00  0.00            
ATOM   1226  HB1 GLU X  80      63.200  56.840  48.500  0.00  0.00            
ATOM   1227  HB2 GLU X  80      63.610  56.250  50.160  0.00  0.00            
ATOM   1228  CG  GLU X  80      65.230  57.010  49.120  0.00  0.00            
ATOM   1229  HG1 GLU X  80      65.560  55.980  49.240  0.00  0.00            
ATOM   1230  HG2 GLU X  80      65.830  57.720  49.680  0.00  0.00            
ATOM   1231  CD  GLU X  80      65.530  57.350  47.660  0.00  0.00            
ATOM   1232  OE1 GLU X  80      66.170  56.540  46.950  0.00  0.00            
ATOM   1233  OE2 GLU X  80      65.280  58.450  47.130  0.00  0.00            
ATOM   1234  C   GLU X  80      61.720  58.510  49.960  0.00  0.00            
ATOM   1235  O   GLU X  80      61.240  58.820  48.880  0.00  0.00            
ATOM   1236  N   ALA X  81      61.000  58.250  51.050  0.00  0.00            
ATOM   1237  H   ALA X  81      61.460  58.000  51.920  0.00  0.00            
ATOM   1238  CA  ALA X  81      59.560  58.370  51.160  0.00  0.00            
ATOM   1239  HA  ALA X  81      59.160  58.240  50.160  0.00  0.00            
ATOM   1240  CB  ALA X  81      59.040  57.210  52.010  0.00  0.00            
ATOM   1241  HB1 ALA X  81      57.970  57.210  52.210  0.00  0.00            
ATOM   1242  HB2 ALA X  81      59.210  56.360  51.350  0.00  0.00            
ATOM   1243  HB3 ALA X  81      59.680  57.070  52.880  0.00  0.00            
ATOM   1244  C   ALA X  81      58.960  59.690  51.630  0.00  0.00            
ATOM   1245  O   ALA X  81      57.760  59.910  51.500  0.00  0.00            
ATOM   1246  N   HIE X  82      59.760  60.580  52.220  0.00  0.00            
ATOM   1247  H   HIE X  82      60.740  60.360  52.210  0.00  0.00            
ATOM   1248  CA  HIE X  82      59.380  61.970  52.220  0.00  0.00            
ATOM   1249  HA  HIE X  82      58.380  62.100  52.640  0.00  0.00            
ATOM   1250  CB  HIE X  82      60.320  62.640  53.220  0.00  0.00            
ATOM   1251  HB1 HIE X  82      61.330  62.580  52.810  0.00  0.00            
ATOM   1252  HB2 HIE X  82      60.310  62.060  54.140  0.00  0.00            
ATOM   1253  CG  HIE X  82      59.980  64.060  53.570  0.00  0.00            
ATOM   1254  ND1 HIE X  82      58.710  64.620  53.700  0.00  0.00            
ATOM   1255  CE1 HIE X  82      58.850  65.940  53.820  0.00  0.00            
ATOM   1256  HE1 HIE X  82      58.070  66.670  53.930  0.00  0.00            
ATOM   1257  NE2 HIE X  82      60.170  66.220  53.810  0.00  0.00            
ATOM   1258  HE2 HIE X  82      60.480  67.180  53.830  0.00  0.00            
ATOM   1259  CD2 HIE X  82      60.910  65.060  53.660  0.00  0.00            
ATOM   1260  HD2 HIE X  82      61.980  64.920  53.730  0.00  0.00            
ATOM   1261  C   HIE X  82      59.380  62.700  50.880  0.00  0.00            
ATOM   1262  O   HIE X  82      60.260  62.460  50.060  0.00  0.00            
ATOM   1263  N   TYR X  83      58.440  63.640  50.750  0.00  0.00            
ATOM   1264  H   TYR X  83      58.190  64.060  51.630  0.00  0.00            
ATOM   1265  CA  TYR X  83      58.330  64.420  49.530  0.00  0.00            
ATOM   1266  HA  TYR X  83      59.180  64.400  48.850  0.00  0.00            
ATOM   1267  CB  TYR X  83      57.150  63.970  48.680  0.00  0.00            
ATOM   1268  HB1 TYR X  83      57.090  64.640  47.820  0.00  0.00            
ATOM   1269  HB2 TYR X  83      56.160  64.110  49.130  0.00  0.00            
ATOM   1270  CG  TYR X  83      57.190  62.570  48.110  0.00  0.00            
ATOM   1271  CD1 TYR X  83      56.260  61.620  48.560  0.00  0.00            
ATOM   1272  HD1 TYR X  83      55.590  61.870  49.370  0.00  0.00            
ATOM   1273  CE1 TYR X  83      56.240  60.290  48.110  0.00  0.00            
ATOM   1274  HE1 TYR X  83      55.590  59.560  48.570  0.00  0.00            
ATOM   1275  CZ  TYR X  83      57.160  59.900  47.120  0.00  0.00            
ATOM   1276  OH  TYR X  83      57.310  58.590  46.800  0.00  0.00            
ATOM   1277  HH  TYR X  83      57.930  58.450  46.080  0.00  0.00            
ATOM   1278  CE2 TYR X  83      58.000  60.900  46.570  0.00  0.00            
ATOM   1279  HE2 TYR X  83      58.700  60.570  45.830  0.00  0.00            
ATOM   1280  CD2 TYR X  83      58.050  62.210  47.070  0.00  0.00            
ATOM   1281  HD2 TYR X  83      58.730  62.930  46.640  0.00  0.00            
ATOM   1282  C   TYR X  83      58.100  65.870  49.940  0.00  0.00            
ATOM   1283  O   TYR X  83      57.380  66.110  50.910  0.00  0.00            
ATOM   1284  N   GLU X  84      58.610  66.800  49.140  0.00  0.00            
ATOM   1285  H   GLU X  84      59.010  66.470  48.270  0.00  0.00            
ATOM   1286  CA  GLU X  84      58.580  68.230  49.420  0.00  0.00            
ATOM   1287  HA  GLU X  84      58.740  68.330  50.490  0.00  0.00            
ATOM   1288  CB  GLU X  84      59.700  68.980  48.720  0.00  0.00            
ATOM   1289  HB1 GLU X  84      59.600  68.960  47.640  0.00  0.00            
ATOM   1290  HB2 GLU X  84      60.600  68.410  48.950  0.00  0.00            
ATOM   1291  CG  GLU X  84      59.730  70.430  49.230  0.00  0.00            
ATOM   1292  HG1 GLU X  84      59.650  70.370  50.310  0.00  0.00            
ATOM   1293  HG2 GLU X  84      58.760  70.820  48.930  0.00  0.00            
ATOM   1294  CD  GLU X  84      60.930  71.290  48.870  0.00  0.00            
ATOM   1295  OE1 GLU X  84      60.720  72.080  47.920  0.00  0.00            
ATOM   1296  OE2 GLU X  84      61.960  71.430  49.560  0.00  0.00            
ATOM   1297  C   GLU X  84      57.180  68.690  49.050  0.00  0.00            
ATOM   1298  O   GLU X  84      56.790  68.560  47.890  0.00  0.00            
ATOM   1299  N   VAL X  85      56.370  69.130  50.020  0.00  0.00            
ATOM   1300  H   VAL X  85      56.690  69.200  50.980  0.00  0.00            
ATOM   1301  CA  VAL X  85      55.080  69.720  49.730  0.00  0.00            
ATOM   1302  HA  VAL X  85      55.010  70.000  48.680  0.00  0.00            
ATOM   1303  CB  VAL X  85      53.890  68.770  49.910  0.00  0.00            
ATOM   1304  HB  VAL X  85      53.000  69.220  49.490  0.00  0.00            
ATOM   1305  CG1 VAL X  85      54.250  67.410  49.330  0.00  0.00            
ATOM   1306 HG11 VAL X  85      53.370  66.770  49.410  0.00  0.00            
ATOM   1307 HG12 VAL X  85      54.600  67.520  48.300  0.00  0.00            
ATOM   1308 HG13 VAL X  85      54.950  66.820  49.910  0.00  0.00            
ATOM   1309  CG2 VAL X  85      53.520  68.510  51.370  0.00  0.00            
ATOM   1310 HG21 VAL X  85      52.780  67.710  51.470  0.00  0.00            
ATOM   1311 HG22 VAL X  85      54.400  68.220  51.950  0.00  0.00            
ATOM   1312 HG23 VAL X  85      53.200  69.390  51.930  0.00  0.00            
ATOM   1313  C   VAL X  85      54.770  71.020  50.450  0.00  0.00            
ATOM   1314  O   VAL X  85      53.950  71.770  49.920  0.00  0.00            
ATOM   1315  N   LEU X  86      55.480  71.410  51.510  0.00  0.00            
ATOM   1316  H   LEU X  86      56.160  70.750  51.890  0.00  0.00            
ATOM   1317  CA  LEU X  86      55.430  72.730  52.100  0.00  0.00            
ATOM   1318  HA  LEU X  86      55.910  72.480  53.040  0.00  0.00            
ATOM   1319  CB  LEU X  86      56.380  73.630  51.310  0.00  0.00            
ATOM   1320  HB1 LEU X  86      56.400  74.520  51.940  0.00  0.00            
ATOM   1321  HB2 LEU X  86      56.100  73.930  50.300  0.00  0.00            
ATOM   1322  CG  LEU X  86      57.830  73.180  51.370  0.00  0.00            
ATOM   1323  HG  LEU X  86      57.880  72.170  50.950  0.00  0.00            
ATOM   1324  CD1 LEU X  86      58.630  74.130  50.490  0.00  0.00            
ATOM   1325 HD11 LEU X  86      59.690  73.890  50.590  0.00  0.00            
ATOM   1326 HD12 LEU X  86      58.550  73.910  49.420  0.00  0.00            
ATOM   1327 HD13 LEU X  86      58.450  75.180  50.710  0.00  0.00            
ATOM   1328  CD2 LEU X  86      58.490  73.220  52.750  0.00  0.00            
ATOM   1329 HD21 LEU X  86      59.500  72.810  52.730  0.00  0.00            
ATOM   1330 HD22 LEU X  86      58.550  74.250  53.100  0.00  0.00            
ATOM   1331 HD23 LEU X  86      57.930  72.620  53.470  0.00  0.00            
ATOM   1332  C   LEU X  86      54.040  73.330  52.300  0.00  0.00            
ATOM   1333  O   LEU X  86      53.720  74.360  51.720  0.00  0.00            
ATOM   1334  N   PRO X  87      53.130  72.710  53.060  0.00  0.00            
ATOM   1335  CD  PRO X  87      53.500  71.720  54.050  0.00  0.00            
ATOM   1336  HD1 PRO X  87      54.060  72.190  54.850  0.00  0.00            
ATOM   1337  HD2 PRO X  87      54.060  70.910  53.590  0.00  0.00            
ATOM   1338  CG  PRO X  87      52.220  71.190  54.690  0.00  0.00            
ATOM   1339  HG1 PRO X  87      52.300  71.280  55.780  0.00  0.00            
ATOM   1340  HG2 PRO X  87      51.940  70.210  54.300  0.00  0.00            
ATOM   1341  CB  PRO X  87      51.170  72.240  54.360  0.00  0.00            
ATOM   1342  HB1 PRO X  87      50.730  72.810  55.180  0.00  0.00            
ATOM   1343  HB2 PRO X  87      50.310  71.850  53.800  0.00  0.00            
ATOM   1344  CA  PRO X  87      51.880  73.290  53.500  0.00  0.00            
ATOM   1345  HA  PRO X  87      51.270  73.460  52.610  0.00  0.00            
ATOM   1346  C   PRO X  87      51.940  74.650  54.170  0.00  0.00            
ATOM   1347  O   PRO X  87      52.970  74.930  54.780  0.00  0.00            
ATOM   1348  N   GLY X  88      50.950  75.540  54.130  0.00  0.00            
ATOM   1349  H   GLY X  88      50.210  75.350  53.470  0.00  0.00            
ATOM   1350  CA  GLY X  88      51.060  76.880  54.680  0.00  0.00            
ATOM   1351  HA1 GLY X  88      50.310  77.500  54.190  0.00  0.00            
ATOM   1352  HA2 GLY X  88      52.030  77.280  54.380  0.00  0.00            
ATOM   1353  C   GLY X  88      50.940  76.930  56.200  0.00  0.00            
ATOM   1354  O   GLY X  88      49.900  76.610  56.760  0.00  0.00            
ATOM   1355  N   LYS X  89      52.030  77.320  56.860  0.00  0.00            
ATOM   1356  H   LYS X  89      52.780  77.660  56.280  0.00  0.00            
ATOM   1357  CA  LYS X  89      52.040  77.520  58.300  0.00  0.00            
ATOM   1358  HA  LYS X  89      51.470  76.720  58.760  0.00  0.00            
ATOM   1359  CB  LYS X  89      53.480  77.440  58.820  0.00  0.00            
ATOM   1360  HB1 LYS X  89      53.970  78.370  58.510  0.00  0.00            
ATOM   1361  HB2 LYS X  89      53.950  76.620  58.280  0.00  0.00            
ATOM   1362  CG  LYS X  89      53.580  77.300  60.330  0.00  0.00            
ATOM   1363  HG1 LYS X  89      53.180  76.330  60.640  0.00  0.00            
ATOM   1364  HG2 LYS X  89      53.170  78.080  60.970  0.00  0.00            
ATOM   1365  CD  LYS X  89      55.020  77.090  60.780  0.00  0.00            
ATOM   1366  HD1 LYS X  89      55.560  76.360  60.170  0.00  0.00            
ATOM   1367  HD2 LYS X  89      55.000  76.710  61.800  0.00  0.00            
ATOM   1368  CE  LYS X  89      55.840  78.360  60.590  0.00  0.00            
ATOM   1369  HE1 LYS X  89      55.290  79.220  60.220  0.00  0.00            
ATOM   1370  HE2 LYS X  89      56.640  78.200  59.860  0.00  0.00            
ATOM   1371  NZ  LYS X  89      56.420  78.830  61.850  0.00  0.00            
ATOM   1372  HZ1 LYS X  89      56.920  78.120  62.380  0.00  0.00            
ATOM   1373  HZ2 LYS X  89      57.030  79.600  61.600  0.00  0.00            
ATOM   1374  HZ3 LYS X  89      55.700  79.300  62.390  0.00  0.00            
ATOM   1375  C   LYS X  89      51.350  78.800  58.760  0.00  0.00            
ATOM   1376  O   LYS X  89      50.710  78.800  59.810  0.00  0.00            
ATOM   1377  N   GLU X  90      51.210  79.780  57.860  0.00  0.00            
ATOM   1378  H   GLU X  90      51.740  79.640  57.010  0.00  0.00            
ATOM   1379  CA  GLU X  90      50.220  80.820  57.710  0.00  0.00            
ATOM   1380  HA  GLU X  90      49.550  80.830  58.570  0.00  0.00            
ATOM   1381  CB  GLU X  90      51.030  82.120  57.740  0.00  0.00            
ATOM   1382  HB1 GLU X  90      51.810  82.100  56.990  0.00  0.00            
ATOM   1383  HB2 GLU X  90      51.550  82.130  58.700  0.00  0.00            
ATOM   1384  CG  GLU X  90      50.270  83.420  57.510  0.00  0.00            
ATOM   1385  HG1 GLU X  90      49.710  83.380  56.570  0.00  0.00            
ATOM   1386  HG2 GLU X  90      51.000  84.230  57.480  0.00  0.00            
ATOM   1387  CD  GLU X  90      49.370  83.680  58.710  0.00  0.00            
ATOM   1388  OE1 GLU X  90      48.300  83.020  58.710  0.00  0.00            
ATOM   1389  OE2 GLU X  90      49.800  84.210  59.750  0.00  0.00            
ATOM   1390  C   GLU X  90      49.400  80.620  56.450  0.00  0.00            
ATOM   1391  O   GLU X  90      49.820  79.950  55.510  0.00  0.00            
ATOM   1392  N   LYS X  91      48.220  81.240  56.360  0.00  0.00            
ATOM   1393  H   LYS X  91      48.010  81.920  57.070  0.00  0.00            
ATOM   1394  CA  LYS X  91      47.220  80.940  55.350  0.00  0.00            
ATOM   1395  HA  LYS X  91      47.140  79.870  55.140  0.00  0.00            
ATOM   1396  CB  LYS X  91      45.830  81.240  55.910  0.00  0.00            
ATOM   1397  HB1 LYS X  91      45.160  80.870  55.130  0.00  0.00            
ATOM   1398  HB2 LYS X  91      45.850  82.330  56.030  0.00  0.00            
ATOM   1399  CG  LYS X  91      45.470  80.520  57.200  0.00  0.00            
ATOM   1400  HG1 LYS X  91      46.200  80.820  57.950  0.00  0.00            
ATOM   1401  HG2 LYS X  91      45.700  79.460  57.070  0.00  0.00            
ATOM   1402  CD  LYS X  91      44.030  80.730  57.670  0.00  0.00            
ATOM   1403  HD1 LYS X  91      43.410  80.200  56.940  0.00  0.00            
ATOM   1404  HD2 LYS X  91      43.770  81.790  57.700  0.00  0.00            
ATOM   1405  CE  LYS X  91      43.640  80.210  59.050  0.00  0.00            
ATOM   1406  HE1 LYS X  91      43.820  79.130  59.110  0.00  0.00            
ATOM   1407  HE2 LYS X  91      42.590  80.480  59.130  0.00  0.00            
ATOM   1408  NZ  LYS X  91      44.380  80.940  60.080  0.00  0.00            
ATOM   1409  HZ1 LYS X  91      43.950  80.940  61.000  0.00  0.00            
ATOM   1410  HZ2 LYS X  91      45.290  80.500  60.150  0.00  0.00            
ATOM   1411  HZ3 LYS X  91      44.420  81.890  59.750  0.00  0.00            
ATOM   1412  C   LYS X  91      47.450  81.580  54.000  0.00  0.00            
ATOM   1413  O   LYS X  91      46.850  81.230  52.990  0.00  0.00            
ATOM   1414  N   VAL X  92      48.430  82.490  53.960  0.00  0.00            
ATOM   1415  H   VAL X  92      48.820  82.580  54.890  0.00  0.00            
ATOM   1416  CA  VAL X  92      48.900  83.340  52.880  0.00  0.00            
ATOM   1417  HA  VAL X  92      48.090  84.060  52.760  0.00  0.00            
ATOM   1418  CB  VAL X  92      50.090  84.210  53.280  0.00  0.00            
ATOM   1419  HB  VAL X  92      49.970  84.580  54.290  0.00  0.00            
ATOM   1420  CG1 VAL X  92      51.430  83.490  53.140  0.00  0.00            
ATOM   1421 HG11 VAL X  92      52.170  84.240  53.410  0.00  0.00            
ATOM   1422 HG12 VAL X  92      51.530  82.610  53.780  0.00  0.00            
ATOM   1423 HG13 VAL X  92      51.620  83.140  52.130  0.00  0.00            
ATOM   1424  CG2 VAL X  92      50.210  85.400  52.330  0.00  0.00            
ATOM   1425 HG21 VAL X  92      49.370  86.060  52.530  0.00  0.00            
ATOM   1426 HG22 VAL X  92      51.100  86.000  52.540  0.00  0.00            
ATOM   1427 HG23 VAL X  92      50.330  85.120  51.290  0.00  0.00            
ATOM   1428  C   VAL X  92      49.070  82.670  51.520  0.00  0.00            
ATOM   1429  O   VAL X  92      48.640  83.160  50.480  0.00  0.00            
ATOM   1430  N   VAL X  93      49.590  81.440  51.560  0.00  0.00            
ATOM   1431  H   VAL X  93      49.730  81.000  52.450  0.00  0.00            
ATOM   1432  CA  VAL X  93      49.950  80.610  50.420  0.00  0.00            
ATOM   1433  HA  VAL X  93      50.790  80.970  49.830  0.00  0.00            
ATOM   1434  CB  VAL X  93      50.380  79.220  50.890  0.00  0.00            
ATOM   1435  HB  VAL X  93      50.520  78.490  50.100  0.00  0.00            
ATOM   1436  CG1 VAL X  93      51.620  79.270  51.780  0.00  0.00            
ATOM   1437 HG11 VAL X  93      52.470  79.470  51.130  0.00  0.00            
ATOM   1438 HG12 VAL X  93      51.550  80.050  52.530  0.00  0.00            
ATOM   1439 HG13 VAL X  93      51.840  78.320  52.270  0.00  0.00            
ATOM   1440  CG2 VAL X  93      49.390  78.490  51.780  0.00  0.00            
ATOM   1441 HG21 VAL X  93      49.270  78.920  52.780  0.00  0.00            
ATOM   1442 HG22 VAL X  93      48.440  78.280  51.300  0.00  0.00            
ATOM   1443 HG23 VAL X  93      49.640  77.440  51.950  0.00  0.00            
ATOM   1444  C   VAL X  93      48.870  80.500  49.360  0.00  0.00            
ATOM   1445  O   VAL X  93      49.130  80.620  48.160  0.00  0.00            
ATOM   1446  N   SER X  94      47.600  80.380  49.760  0.00  0.00            
ATOM   1447  H   SER X  94      47.370  80.190  50.720  0.00  0.00            
ATOM   1448  CA  SER X  94      46.450  80.470  48.880  0.00  0.00            
ATOM   1449  HA  SER X  94      46.770  80.460  47.840  0.00  0.00            
ATOM   1450  CB  SER X  94      45.650  79.180  49.010  0.00  0.00            
ATOM   1451  HB1 SER X  94      46.320  78.390  48.660  0.00  0.00            
ATOM   1452  HB2 SER X  94      44.690  79.250  48.490  0.00  0.00            
ATOM   1453  OG  SER X  94      45.380  78.810  50.340  0.00  0.00            
ATOM   1454  HG  SER X  94      45.190  77.870  50.420  0.00  0.00            
ATOM   1455  C   SER X  94      45.500  81.640  49.090  0.00  0.00            
ATOM   1456  O   SER X  94      44.520  81.750  48.360  0.00  0.00            
ATOM   1457  N   GLU X  95      45.750  82.610  49.970  0.00  0.00            
ATOM   1458  H   GLU X  95      46.550  82.500  50.570  0.00  0.00            
ATOM   1459  CA  GLU X  95      44.990  83.840  50.050  0.00  0.00            
ATOM   1460  HA  GLU X  95      44.600  84.160  49.090  0.00  0.00            
ATOM   1461  CB  GLU X  95      43.760  83.560  50.920  0.00  0.00            
ATOM   1462  HB1 GLU X  95      43.930  83.430  51.990  0.00  0.00            
ATOM   1463  HB2 GLU X  95      43.380  82.600  50.580  0.00  0.00            
ATOM   1464  CG  GLU X  95      42.630  84.560  50.680  0.00  0.00            
ATOM   1465  HG1 GLU X  95      42.640  84.890  49.640  0.00  0.00            
ATOM   1466  HG2 GLU X  95      42.840  85.480  51.210  0.00  0.00            
ATOM   1467  CD  GLU X  95      41.370  83.970  51.290  0.00  0.00            
ATOM   1468  OE1 GLU X  95      41.130  83.990  52.510  0.00  0.00            
ATOM   1469  OE2 GLU X  95      40.580  83.510  50.430  0.00  0.00            
ATOM   1470  C   GLU X  95      45.730  85.010  50.680  0.00  0.00            
ATOM   1471  O   GLU X  95      45.880  85.050  51.900  0.00  0.00            
ATOM   1472  N   LEU X  96      46.250  85.930  49.860  0.00  0.00            
ATOM   1473  H   LEU X  96      46.030  85.860  48.880  0.00  0.00            
ATOM   1474  CA  LEU X  96      47.080  87.030  50.290  0.00  0.00            
ATOM   1475  HA  LEU X  96      47.910  86.580  50.830  0.00  0.00            
ATOM   1476  CB  LEU X  96      47.550  87.810  49.060  0.00  0.00            
ATOM   1477  HB1 LEU X  96      46.660  88.210  48.580  0.00  0.00            
ATOM   1478  HB2 LEU X  96      48.060  87.060  48.460  0.00  0.00            
ATOM   1479  CG  LEU X  96      48.630  88.870  49.250  0.00  0.00            
ATOM   1480  HG  LEU X  96      48.300  89.690  49.880  0.00  0.00            
ATOM   1481  CD1 LEU X  96      49.950  88.390  49.860  0.00  0.00            
ATOM   1482 HD11 LEU X  96      50.560  89.280  49.970  0.00  0.00            
ATOM   1483 HD12 LEU X  96      49.860  88.090  50.900  0.00  0.00            
ATOM   1484 HD13 LEU X  96      50.410  87.610  49.240  0.00  0.00            
ATOM   1485  CD2 LEU X  96      48.870  89.430  47.850  0.00  0.00            
ATOM   1486 HD21 LEU X  96      47.960  89.870  47.450  0.00  0.00            
ATOM   1487 HD22 LEU X  96      49.620  90.220  47.920  0.00  0.00            
ATOM   1488 HD23 LEU X  96      49.220  88.590  47.250  0.00  0.00            
ATOM   1489  C   LEU X  96      46.460  87.940  51.340  0.00  0.00            
ATOM   1490  O   LEU X  96      47.220  88.380  52.210  0.00  0.00            
ATOM   1491  N   LYS X  97      45.130  88.050  51.330  0.00  0.00            
ATOM   1492  H   LYS X  97      44.660  87.440  50.670  0.00  0.00            
ATOM   1493  CA  LYS X  97      44.350  88.780  52.310  0.00  0.00            
ATOM   1494  HA  LYS X  97      44.620  89.840  52.270  0.00  0.00            
ATOM   1495  CB  LYS X  97      42.890  88.790  51.860  0.00  0.00            
ATOM   1496  HB1 LYS X  97      42.690  87.750  51.600  0.00  0.00            
ATOM   1497  HB2 LYS X  97      42.880  89.340  50.920  0.00  0.00            
ATOM   1498  CG  LYS X  97      41.780  89.300  52.770  0.00  0.00            
ATOM   1499  HG1 LYS X  97      41.640  88.760  53.710  0.00  0.00            
ATOM   1500  HG2 LYS X  97      40.940  89.130  52.100  0.00  0.00            
ATOM   1501  CD  LYS X  97      41.910  90.800  53.010  0.00  0.00            
ATOM   1502  HD1 LYS X  97      41.930  91.380  52.090  0.00  0.00            
ATOM   1503  HD2 LYS X  97      42.840  90.970  53.550  0.00  0.00            
ATOM   1504  CE  LYS X  97      40.760  91.110  53.980  0.00  0.00            
ATOM   1505  HE1 LYS X  97      40.980  90.630  54.930  0.00  0.00            
ATOM   1506  HE2 LYS X  97      39.810  90.750  53.610  0.00  0.00            
ATOM   1507  NZ  LYS X  97      40.660  92.560  54.230  0.00  0.00            
ATOM   1508  HZ1 LYS X  97      41.620  92.870  54.310  0.00  0.00            
ATOM   1509  HZ2 LYS X  97      40.080  92.970  53.520  0.00  0.00            
ATOM   1510  HZ3 LYS X  97      40.280  92.860  55.120  0.00  0.00            
ATOM   1511  C   LYS X  97      44.450  88.310  53.750  0.00  0.00            
ATOM   1512  O   LYS X  97      44.190  89.080  54.680  0.00  0.00            
ATOM   1513  N   GLN X  98      44.860  87.070  54.000  0.00  0.00            
ATOM   1514  H   GLN X  98      45.060  86.430  53.250  0.00  0.00            
ATOM   1515  CA  GLN X  98      45.260  86.540  55.290  0.00  0.00            
ATOM   1516  HA  GLN X  98      44.510  86.690  56.060  0.00  0.00            
ATOM   1517  CB  GLN X  98      45.420  85.030  55.150  0.00  0.00            
ATOM   1518  HB1 GLN X  98      45.800  84.540  56.040  0.00  0.00            
ATOM   1519  HB2 GLN X  98      46.180  84.820  54.390  0.00  0.00            
ATOM   1520  CG  GLN X  98      44.200  84.270  54.650  0.00  0.00            
ATOM   1521  HG1 GLN X  98      44.560  83.280  54.350  0.00  0.00            
ATOM   1522  HG2 GLN X  98      43.700  84.730  53.790  0.00  0.00            
ATOM   1523  CD  GLN X  98      43.080  84.030  55.650  0.00  0.00            
ATOM   1524  OE1 GLN X  98      43.230  84.130  56.860  0.00  0.00            
ATOM   1525  NE2 GLN X  98      41.900  83.660  55.140  0.00  0.00            
ATOM   1526 HE21 GLN X  98      41.750  83.440  54.170  0.00  0.00            
ATOM   1527 HE22 GLN X  98      41.200  83.540  55.870  0.00  0.00            
ATOM   1528  C   GLN X  98      46.550  87.150  55.830  0.00  0.00            
ATOM   1529  O   GLN X  98      46.730  87.010  57.040  0.00  0.00            
ATOM   1530  N   LEU X  99      47.340  87.950  55.100  0.00  0.00            
ATOM   1531  H   LEU X  99      47.170  88.160  54.130  0.00  0.00            
ATOM   1532  CA  LEU X  99      48.520  88.480  55.740  0.00  0.00            
ATOM   1533  HA  LEU X  99      48.380  88.590  56.810  0.00  0.00            
ATOM   1534  CB  LEU X  99      49.750  87.650  55.380  0.00  0.00            
ATOM   1535  HB1 LEU X  99      49.800  87.800  54.300  0.00  0.00            
ATOM   1536  HB2 LEU X  99      49.600  86.580  55.530  0.00  0.00            
ATOM   1537  CG  LEU X  99      51.130  88.090  55.870  0.00  0.00            
ATOM   1538  HG  LEU X  99      51.210  89.150  55.630  0.00  0.00            
ATOM   1539  CD1 LEU X  99      51.330  87.970  57.370  0.00  0.00            
ATOM   1540 HD11 LEU X  99      50.580  88.590  57.870  0.00  0.00            
ATOM   1541 HD12 LEU X  99      51.200  86.910  57.600  0.00  0.00            
ATOM   1542 HD13 LEU X  99      52.330  88.310  57.640  0.00  0.00            
ATOM   1543  CD2 LEU X  99      52.300  87.290  55.320  0.00  0.00            
ATOM   1544 HD21 LEU X  99      52.300  87.340  54.230  0.00  0.00            
ATOM   1545 HD22 LEU X  99      53.300  87.670  55.540  0.00  0.00            
ATOM   1546 HD23 LEU X  99      52.200  86.220  55.510  0.00  0.00            
ATOM   1547  C   LEU X  99      48.780  89.940  55.390  0.00  0.00            
ATOM   1548  O   LEU X  99      49.230  90.770  56.170  0.00  0.00            
ATOM   1549  N   ALA X 100      48.430  90.280  54.140  0.00  0.00            
ATOM   1550  H   ALA X 100      47.850  89.660  53.580  0.00  0.00            
ATOM   1551  CA  ALA X 100      48.610  91.570  53.520  0.00  0.00            
ATOM   1552  HA  ALA X 100      49.130  92.260  54.190  0.00  0.00            
ATOM   1553  CB  ALA X 100      49.480  91.370  52.280  0.00  0.00            
ATOM   1554  HB1 ALA X 100      48.880  90.830  51.540  0.00  0.00            
ATOM   1555  HB2 ALA X 100      49.710  92.280  51.720  0.00  0.00            
ATOM   1556  HB3 ALA X 100      50.440  90.860  52.390  0.00  0.00            
ATOM   1557  C   ALA X 100      47.240  92.130  53.190  0.00  0.00            
ATOM   1558  O   ALA X 100      46.520  91.460  52.450  0.00  0.00            
ATOM   1559  N   GLU X 101      46.990  93.420  53.470  0.00  0.00            
ATOM   1560  H   GLU X 101      47.610  94.000  54.020  0.00  0.00            
ATOM   1561  CA  GLU X 101      45.850  94.140  52.960  0.00  0.00            
ATOM   1562  HA  GLU X 101      44.990  93.470  52.840  0.00  0.00            
ATOM   1563  CB  GLU X 101      45.410  95.340  53.790  0.00  0.00            
ATOM   1564  HB1 GLU X 101      44.660  95.880  53.210  0.00  0.00            
ATOM   1565  HB2 GLU X 101      46.250  95.960  54.100  0.00  0.00            
ATOM   1566  CG  GLU X 101      44.680  94.770  55.000  0.00  0.00            
ATOM   1567  HG1 GLU X 101      44.370  95.710  55.450  0.00  0.00            
ATOM   1568  HG2 GLU X 101      45.270  94.090  55.620  0.00  0.00            
ATOM   1569  CD  GLU X 101      43.400  94.040  54.620  0.00  0.00            
ATOM   1570  OE1 GLU X 101      43.260  92.850  54.990  0.00  0.00            
ATOM   1571  OE2 GLU X 101      42.520  94.640  53.970  0.00  0.00            
ATOM   1572  C   GLU X 101      46.150  94.630  51.550  0.00  0.00            
ATOM   1573  O   GLU X 101      47.290  94.630  51.100  0.00  0.00            
ATOM   1574  N   LYS X 102      45.150  94.910  50.710  0.00  0.00            
ATOM   1575  H   LYS X 102      44.200  94.670  50.950  0.00  0.00            
ATOM   1576  CA  LYS X 102      45.280  95.790  49.570  0.00  0.00            
ATOM   1577  HA  LYS X 102      46.140  95.360  49.050  0.00  0.00            
ATOM   1578  CB  LYS X 102      44.090  95.840  48.620  0.00  0.00            
ATOM   1579  HB1 LYS X 102      44.400  96.460  47.780  0.00  0.00            
ATOM   1580  HB2 LYS X 102      43.340  96.420  49.160  0.00  0.00            
ATOM   1581  CG  LYS X 102      43.460  94.550  48.110  0.00  0.00            
ATOM   1582  HG1 LYS X 102      42.660  94.850  47.440  0.00  0.00            
ATOM   1583  HG2 LYS X 102      43.180  94.050  49.040  0.00  0.00            
ATOM   1584  CD  LYS X 102      44.480  93.660  47.400  0.00  0.00            
ATOM   1585  HD1 LYS X 102      43.850  92.820  47.100  0.00  0.00            
ATOM   1586  HD2 LYS X 102      45.330  93.440  48.040  0.00  0.00            
ATOM   1587  CE  LYS X 102      45.050  94.400  46.190  0.00  0.00            
ATOM   1588  HE1 LYS X 102      45.500  95.380  46.370  0.00  0.00            
ATOM   1589  HE2 LYS X 102      44.280  94.490  45.420  0.00  0.00            
ATOM   1590  NZ  LYS X 102      46.120  93.570  45.630  0.00  0.00            
ATOM   1591  HZ1 LYS X 102      45.790  92.610  45.630  0.00  0.00            
ATOM   1592  HZ2 LYS X 102      46.420  93.950  44.740  0.00  0.00            
ATOM   1593  HZ3 LYS X 102      46.880  93.610  46.290  0.00  0.00            
ATOM   1594  C   LYS X 102      45.770  97.170  49.990  0.00  0.00            
ATOM   1595  O   LYS X 102      45.040  98.140  50.180  0.00  0.00            
ATOM   1596  N   ALA X 103      47.090  97.220  50.210  0.00  0.00            
ATOM   1597  H   ALA X 103      47.610  96.400  49.950  0.00  0.00            
ATOM   1598  CA  ALA X 103      47.750  98.360  50.820  0.00  0.00            
ATOM   1599  HA  ALA X 103      47.010  98.910  51.410  0.00  0.00            
ATOM   1600  CB  ALA X 103      48.910  97.770  51.610  0.00  0.00            
ATOM   1601  HB1 ALA X 103      49.640  97.380  50.900  0.00  0.00            
ATOM   1602  HB2 ALA X 103      49.410  98.590  52.120  0.00  0.00            
ATOM   1603  HB3 ALA X 103      48.510  96.990  52.260  0.00  0.00            
ATOM   1604  C   ALA X 103      48.310  99.340  49.800  0.00  0.00            
ATOM   1605  O   ALA X 103      48.730  98.830  48.760  0.00  0.00            
ATOM   1606  N   ASP X 104      48.380 100.660  49.980  0.00  0.00            
ATOM   1607  H   ASP X 104      48.180 101.040  50.890  0.00  0.00            
ATOM   1608  CA  ASP X 104      48.660 101.570  48.880  0.00  0.00            
ATOM   1609  HA  ASP X 104      47.920 101.430  48.100  0.00  0.00            
ATOM   1610  CB  ASP X 104      48.620 103.010  49.400  0.00  0.00            
ATOM   1611  HB1 ASP X 104      49.360 103.100  50.190  0.00  0.00            
ATOM   1612  HB2 ASP X 104      47.630 103.020  49.870  0.00  0.00            
ATOM   1613  CG  ASP X 104      48.830 104.060  48.320  0.00  0.00            
ATOM   1614  OD1 ASP X 104      49.870 104.750  48.280  0.00  0.00            
ATOM   1615  OD2 ASP X 104      47.930 104.220  47.470  0.00  0.00            
ATOM   1616  C   ASP X 104      49.980 101.250  48.190  0.00  0.00            
ATOM   1617  O   ASP X 104      50.000 101.330  46.960  0.00  0.00            
ATOM   1618  N   HIE X 105      50.990 100.890  48.980  0.00  0.00            
ATOM   1619  H   HIE X 105      50.870 101.000  49.980  0.00  0.00            
ATOM   1620  CA  HIE X 105      52.070 100.060  48.480  0.00  0.00            
ATOM   1621  HA  HIE X 105      51.770  99.470  47.620  0.00  0.00            
ATOM   1622  CB  HIE X 105      53.330 100.870  48.180  0.00  0.00            
ATOM   1623  HB1 HIE X 105      53.900 101.010  49.090  0.00  0.00            
ATOM   1624  HB2 HIE X 105      53.120 101.890  47.860  0.00  0.00            
ATOM   1625  CG  HIE X 105      54.220 100.210  47.160  0.00  0.00            
ATOM   1626  ND1 HIE X 105      53.850  99.110  46.380  0.00  0.00            
ATOM   1627  CE1 HIE X 105      54.840  99.000  45.490  0.00  0.00            
ATOM   1628  HE1 HIE X 105      54.950  98.260  44.710  0.00  0.00            
ATOM   1629  NE2 HIE X 105      55.830  99.880  45.710  0.00  0.00            
ATOM   1630  HE2 HIE X 105      56.670  99.980  45.160  0.00  0.00            
ATOM   1631  CD2 HIE X 105      55.430 100.690  46.750  0.00  0.00            
ATOM   1632  HD2 HIE X 105      55.900 101.610  47.080  0.00  0.00            
ATOM   1633  C   HIE X 105      52.350  98.960  49.500  0.00  0.00            
ATOM   1634  O   HIE X 105      51.910  99.120  50.630  0.00  0.00            
ATOM   1635  N   ILE X 106      53.120  97.930  49.150  0.00  0.00            
ATOM   1636  H   ILE X 106      53.360  97.810  48.170  0.00  0.00            
ATOM   1637  CA  ILE X 106      53.730  97.040  50.120  0.00  0.00            
ATOM   1638  HA  ILE X 106      53.410  97.210  51.150  0.00  0.00            
ATOM   1639  CB  ILE X 106      53.310  95.600  49.800  0.00  0.00            
ATOM   1640  HB  ILE X 106      53.640  95.330  48.800  0.00  0.00            
ATOM   1641  CG2 ILE X 106      54.120  94.740  50.770  0.00  0.00            
ATOM   1642 HG21 ILE X 106      53.950  95.030  51.810  0.00  0.00            
ATOM   1643 HG22 ILE X 106      53.680  93.750  50.720  0.00  0.00            
ATOM   1644 HG23 ILE X 106      55.170  94.790  50.520  0.00  0.00            
ATOM   1645  CG1 ILE X 106      51.790  95.500  49.880  0.00  0.00            
ATOM   1646 HG11 ILE X 106      51.340  96.150  49.130  0.00  0.00            
ATOM   1647 HG12 ILE X 106      51.550  95.780  50.910  0.00  0.00            
ATOM   1648  CD  ILE X 106      51.240  94.120  49.560  0.00  0.00            
ATOM   1649  HD1 ILE X 106      50.200  94.190  49.250  0.00  0.00            
ATOM   1650  HD2 ILE X 106      51.750  93.750  48.680  0.00  0.00            
ATOM   1651  HD3 ILE X 106      51.300  93.390  50.380  0.00  0.00            
ATOM   1652  C   ILE X 106      55.240  97.180  50.080  0.00  0.00            
ATOM   1653  O   ILE X 106      55.900  96.880  49.090  0.00  0.00            
ATOM   1654  N   TYR X 107      55.770  97.590  51.240  0.00  0.00            
ATOM   1655  H   TYR X 107      55.040  97.630  51.940  0.00  0.00            
ATOM   1656  CA  TYR X 107      57.170  97.490  51.610  0.00  0.00            
ATOM   1657  HA  TYR X 107      57.760  97.410  50.700  0.00  0.00            
ATOM   1658  CB  TYR X 107      57.600  98.700  52.430  0.00  0.00            
ATOM   1659  HB1 TYR X 107      58.640  98.750  52.730  0.00  0.00            
ATOM   1660  HB2 TYR X 107      56.960  98.670  53.320  0.00  0.00            
ATOM   1661  CG  TYR X 107      57.320 100.030  51.770  0.00  0.00            
ATOM   1662  CD1 TYR X 107      58.180 100.350  50.720  0.00  0.00            
ATOM   1663  HD1 TYR X 107      58.990  99.670  50.480  0.00  0.00            
ATOM   1664  CE1 TYR X 107      57.980 101.560  50.050  0.00  0.00            
ATOM   1665  HE1 TYR X 107      58.640 101.840  49.240  0.00  0.00            
ATOM   1666  CZ  TYR X 107      56.930 102.420  50.420  0.00  0.00            
ATOM   1667  OH  TYR X 107      56.770 103.580  49.710  0.00  0.00            
ATOM   1668  HH  TYR X 107      57.430 103.780  49.040  0.00  0.00            
ATOM   1669  CE2 TYR X 107      56.020 102.080  51.440  0.00  0.00            
ATOM   1670  HE2 TYR X 107      55.290 102.780  51.810  0.00  0.00            
ATOM   1671  CD2 TYR X 107      56.200 100.820  52.040  0.00  0.00            
ATOM   1672  HD2 TYR X 107      55.520 100.550  52.840  0.00  0.00            
ATOM   1673  C   TYR X 107      57.380  96.250  52.460  0.00  0.00            
ATOM   1674  O   TYR X 107      56.490  95.750  53.150  0.00  0.00            
ATOM   1675  N   LEU X 108      58.590  95.680  52.480  0.00  0.00            
ATOM   1676  H   LEU X 108      59.220  96.120  51.830  0.00  0.00            
ATOM   1677  CA  LEU X 108      59.020  94.460  53.140  0.00  0.00            
ATOM   1678  HA  LEU X 108      58.300  94.070  53.850  0.00  0.00            
ATOM   1679  CB  LEU X 108      59.120  93.420  52.030  0.00  0.00            
ATOM   1680  HB1 LEU X 108      59.850  93.650  51.260  0.00  0.00            
ATOM   1681  HB2 LEU X 108      58.150  93.420  51.520  0.00  0.00            
ATOM   1682  CG  LEU X 108      59.490  92.030  52.550  0.00  0.00            
ATOM   1683  HG  LEU X 108      60.440  92.080  53.090  0.00  0.00            
ATOM   1684  CD1 LEU X 108      58.350  91.410  53.340  0.00  0.00            
ATOM   1685 HD11 LEU X 108      58.730  90.420  53.600  0.00  0.00            
ATOM   1686 HD12 LEU X 108      58.080  91.930  54.260  0.00  0.00            
ATOM   1687 HD13 LEU X 108      57.490  91.390  52.670  0.00  0.00            
ATOM   1688  CD2 LEU X 108      59.710  91.150  51.330  0.00  0.00            
ATOM   1689 HD21 LEU X 108      60.600  91.400  50.750  0.00  0.00            
ATOM   1690 HD22 LEU X 108      59.620  90.110  51.650  0.00  0.00            
ATOM   1691 HD23 LEU X 108      58.880  91.420  50.690  0.00  0.00            
ATOM   1692  C   LEU X 108      60.320  94.750  53.880  0.00  0.00            
ATOM   1693  O   LEU X 108      61.370  94.790  53.240  0.00  0.00            
ATOM   1694  N   ALA X 109      60.310  95.070  55.170  0.00  0.00            
ATOM   1695  H   ALA X 109      59.490  94.840  55.720  0.00  0.00            
ATOM   1696  CA  ALA X 109      61.480  95.370  55.980  0.00  0.00            
ATOM   1697  HA  ALA X 109      62.210  95.910  55.390  0.00  0.00            
ATOM   1698  CB  ALA X 109      61.040  96.180  57.200  0.00  0.00            
ATOM   1699  HB1 ALA X 109      60.290  96.940  56.960  0.00  0.00            
ATOM   1700  HB2 ALA X 109      60.470  95.460  57.780  0.00  0.00            
ATOM   1701  HB3 ALA X 109      61.850  96.650  57.770  0.00  0.00            
ATOM   1702  C   ALA X 109      62.100  94.030  56.370  0.00  0.00            
ATOM   1703  O   ALA X 109      61.510  93.080  56.860  0.00  0.00            
ATOM   1704  N   THR X 110      63.380  93.850  56.040  0.00  0.00            
ATOM   1705  H   THR X 110      63.890  94.550  55.520  0.00  0.00            
ATOM   1706  CA  THR X 110      64.150  92.630  56.200  0.00  0.00            
ATOM   1707  HA  THR X 110      63.630  91.920  56.850  0.00  0.00            
ATOM   1708  CB  THR X 110      64.270  91.890  54.870  0.00  0.00            
ATOM   1709  HB  THR X 110      64.900  91.000  54.930  0.00  0.00            
ATOM   1710  CG2 THR X 110      63.010  91.290  54.270  0.00  0.00            
ATOM   1711 HG21 THR X 110      62.870  90.350  54.800  0.00  0.00            
ATOM   1712 HG22 THR X 110      62.100  91.890  54.390  0.00  0.00            
ATOM   1713 HG23 THR X 110      63.220  91.030  53.230  0.00  0.00            
ATOM   1714  OG1 THR X 110      64.890  92.750  53.940  0.00  0.00            
ATOM   1715  HG1 THR X 110      64.940  93.630  54.330  0.00  0.00            
ATOM   1716  C   THR X 110      65.480  92.800  56.910  0.00  0.00            
ATOM   1717  O   THR X 110      65.930  93.930  57.080  0.00  0.00            
ATOM   1718  N   ASP X 111      66.140  91.690  57.280  0.00  0.00            
ATOM   1719  H   ASP X 111      65.660  90.810  57.140  0.00  0.00            
ATOM   1720  CA  ASP X 111      67.480  91.660  57.810  0.00  0.00            
ATOM   1721  HA  ASP X 111      67.550  92.620  58.330  0.00  0.00            
ATOM   1722  CB  ASP X 111      67.520  90.480  58.760  0.00  0.00            
ATOM   1723  HB1 ASP X 111      67.620  89.580  58.160  0.00  0.00            
ATOM   1724  HB2 ASP X 111      66.690  90.480  59.470  0.00  0.00            
ATOM   1725  CG  ASP X 111      68.760  90.590  59.640  0.00  0.00            
ATOM   1726  OD1 ASP X 111      68.890  91.500  60.480  0.00  0.00            
ATOM   1727  OD2 ASP X 111      69.690  89.790  59.390  0.00  0.00            
ATOM   1728  C   ASP X 111      68.550  91.610  56.720  0.00  0.00            
ATOM   1729  O   ASP X 111      68.420  90.930  55.710  0.00  0.00            
ATOM   1730  N   LEU X 112      69.780  91.960  57.100  0.00  0.00            
ATOM   1731  H   LEU X 112      69.890  92.290  58.050  0.00  0.00            
ATOM   1732  CA  LEU X 112      71.010  91.880  56.330  0.00  0.00            
ATOM   1733  HA  LEU X 112      70.720  92.160  55.320  0.00  0.00            
ATOM   1734  CB  LEU X 112      72.010  92.970  56.690  0.00  0.00            
ATOM   1735  HB1 LEU X 112      71.480  93.910  56.810  0.00  0.00            
ATOM   1736  HB2 LEU X 112      72.700  93.260  55.890  0.00  0.00            
ATOM   1737  CG  LEU X 112      72.870  92.700  57.920  0.00  0.00            
ATOM   1738  HG  LEU X 112      73.480  91.800  57.980  0.00  0.00            
ATOM   1739  CD1 LEU X 112      73.970  93.760  58.000  0.00  0.00            
ATOM   1740 HD11 LEU X 112      74.580  93.500  58.860  0.00  0.00            
ATOM   1741 HD12 LEU X 112      74.450  93.980  57.040  0.00  0.00            
ATOM   1742 HD13 LEU X 112      73.530  94.720  58.270  0.00  0.00            
ATOM   1743  CD2 LEU X 112      72.060  92.720  59.220  0.00  0.00            
ATOM   1744 HD21 LEU X 112      71.150  92.140  59.120  0.00  0.00            
ATOM   1745 HD22 LEU X 112      72.710  92.340  60.010  0.00  0.00            
ATOM   1746 HD23 LEU X 112      71.770  93.740  59.480  0.00  0.00            
ATOM   1747  C   LEU X 112      71.550  90.480  56.110  0.00  0.00            
ATOM   1748  O   LEU X 112      72.170  90.280  55.070  0.00  0.00            
ATOM   1749  N   ASP X 113      71.280  89.450  56.920  0.00  0.00            
ATOM   1750  H   ASP X 113      70.640  89.530  57.700  0.00  0.00            
ATOM   1751  CA  ASP X 113      71.700  88.110  56.580  0.00  0.00            
ATOM   1752  HA  ASP X 113      72.720  88.140  56.190  0.00  0.00            
ATOM   1753  CB  ASP X 113      71.610  87.210  57.810  0.00  0.00            
ATOM   1754  HB1 ASP X 113      70.580  86.870  57.810  0.00  0.00            
ATOM   1755  HB2 ASP X 113      71.780  87.720  58.750  0.00  0.00            
ATOM   1756  CG  ASP X 113      72.500  85.970  57.760  0.00  0.00            
ATOM   1757  OD1 ASP X 113      73.720  86.060  58.020  0.00  0.00            
ATOM   1758  OD2 ASP X 113      72.000  84.890  57.390  0.00  0.00            
ATOM   1759  C   ASP X 113      71.010  87.460  55.380  0.00  0.00            
ATOM   1760  O   ASP X 113      69.980  87.950  54.920  0.00  0.00            
ATOM   1761  N   ARG X 114      71.380  86.270  54.910  0.00  0.00            
ATOM   1762  H   ARG X 114      72.200  85.860  55.330  0.00  0.00            
ATOM   1763  CA  ARG X 114      70.580  85.450  54.020  0.00  0.00            
ATOM   1764  HA  ARG X 114      70.220  86.050  53.190  0.00  0.00            
ATOM   1765  CB  ARG X 114      71.500  84.370  53.450  0.00  0.00            
ATOM   1766  HB1 ARG X 114      71.020  83.870  52.610  0.00  0.00            
ATOM   1767  HB2 ARG X 114      71.560  83.510  54.110  0.00  0.00            
ATOM   1768  CG  ARG X 114      72.900  84.790  52.980  0.00  0.00            
ATOM   1769  HG1 ARG X 114      73.470  84.880  53.900  0.00  0.00            
ATOM   1770  HG2 ARG X 114      72.850  85.700  52.390  0.00  0.00            
ATOM   1771  CD  ARG X 114      73.590  83.710  52.160  0.00  0.00            
ATOM   1772  HD1 ARG X 114      72.970  83.530  51.280  0.00  0.00            
ATOM   1773  HD2 ARG X 114      73.590  82.760  52.700  0.00  0.00            
ATOM   1774  NE  ARG X 114      74.990  84.020  51.850  0.00  0.00            
ATOM   1775  HE  ARG X 114      75.140  84.880  51.330  0.00  0.00            
ATOM   1776  CZ  ARG X 114      76.070  83.350  52.260  0.00  0.00            
ATOM   1777  NH1 ARG X 114      75.940  82.240  53.010  0.00  0.00            
ATOM   1778 HH11 ARG X 114      75.000  81.980  53.270  0.00  0.00            
ATOM   1779 HH12 ARG X 114      76.670  81.810  53.550  0.00  0.00            
ATOM   1780  NH2 ARG X 114      77.320  83.740  52.010  0.00  0.00            
ATOM   1781 HH21 ARG X 114      77.340  84.570  51.450  0.00  0.00            
ATOM   1782 HH22 ARG X 114      78.160  83.250  52.300  0.00  0.00            
ATOM   1783  C   ARG X 114      69.310  84.940  54.690  0.00  0.00            
ATOM   1784  O   ARG X 114      68.400  84.440  54.030  0.00  0.00            
ATOM   1785  N   GLU X 115      69.180  84.960  56.010  0.00  0.00            
ATOM   1786  H   GLU X 115      69.980  85.180  56.590  0.00  0.00            
ATOM   1787  CA  GLU X 115      67.910  84.620  56.620  0.00  0.00            
ATOM   1788  HA  GLU X 115      67.620  83.640  56.240  0.00  0.00            
ATOM   1789  CB  GLU X 115      68.170  84.550  58.120  0.00  0.00            
ATOM   1790  HB1 GLU X 115      68.450  85.560  58.430  0.00  0.00            
ATOM   1791  HB2 GLU X 115      69.010  83.880  58.280  0.00  0.00            
ATOM   1792  CG  GLU X 115      67.040  84.010  58.990  0.00  0.00            
ATOM   1793  HG1 GLU X 115      66.230  84.720  58.810  0.00  0.00            
ATOM   1794  HG2 GLU X 115      67.330  84.030  60.040  0.00  0.00            
ATOM   1795  CD  GLU X 115      66.610  82.600  58.600  0.00  0.00            
ATOM   1796  OE1 GLU X 115      67.500  81.790  58.260  0.00  0.00            
ATOM   1797  OE2 GLU X 115      65.440  82.170  58.640  0.00  0.00            
ATOM   1798  C   GLU X 115      66.770  85.610  56.400  0.00  0.00            
ATOM   1799  O   GLU X 115      65.590  85.250  56.440  0.00  0.00            
ATOM   1800  N   GLY X 116      67.080  86.850  56.030  0.00  0.00            
ATOM   1801  H   GLY X 116      68.070  87.070  56.030  0.00  0.00            
ATOM   1802  CA  GLY X 116      66.160  87.890  55.640  0.00  0.00            
ATOM   1803  HA1 GLY X 116      66.530  88.900  55.850  0.00  0.00            
ATOM   1804  HA2 GLY X 116      65.270  87.780  56.250  0.00  0.00            
ATOM   1805  C   GLY X 116      65.820  87.750  54.160  0.00  0.00            
ATOM   1806  O   GLY X 116      64.730  88.090  53.730  0.00  0.00            
ATOM   1807  N   GLU X 117      66.700  87.120  53.370  0.00  0.00            
ATOM   1808  H   GLU X 117      67.500  86.670  53.780  0.00  0.00            
ATOM   1809  CA  GLU X 117      66.540  87.130  51.930  0.00  0.00            
ATOM   1810  HA  GLU X 117      66.170  88.120  51.660  0.00  0.00            
ATOM   1811  CB  GLU X 117      67.890  87.140  51.220  0.00  0.00            
ATOM   1812  HB1 GLU X 117      68.260  86.120  51.100  0.00  0.00            
ATOM   1813  HB2 GLU X 117      68.630  87.660  51.820  0.00  0.00            
ATOM   1814  CG  GLU X 117      67.920  87.730  49.810  0.00  0.00            
ATOM   1815  HG1 GLU X 117      67.200  88.550  49.730  0.00  0.00            
ATOM   1816  HG2 GLU X 117      67.640  86.950  49.110  0.00  0.00            
ATOM   1817  CD  GLU X 117      69.290  88.200  49.340  0.00  0.00            
ATOM   1818  OE1 GLU X 117      70.310  87.680  49.830  0.00  0.00            
ATOM   1819  OE2 GLU X 117      69.460  89.070  48.460  0.00  0.00            
ATOM   1820  C   GLU X 117      65.650  85.990  51.430  0.00  0.00            
ATOM   1821  O   GLU X 117      64.950  86.050  50.420  0.00  0.00            
ATOM   1822  N   ALA X 118      65.740  84.890  52.170  0.00  0.00            
ATOM   1823  H   ALA X 118      66.500  84.800  52.830  0.00  0.00            
ATOM   1824  CA  ALA X 118      64.970  83.670  52.010  0.00  0.00            
ATOM   1825  HA  ALA X 118      64.950  83.350  50.970  0.00  0.00            
ATOM   1826  CB  ALA X 118      65.690  82.570  52.780  0.00  0.00            
ATOM   1827  HB1 ALA X 118      66.520  82.120  52.230  0.00  0.00            
ATOM   1828  HB2 ALA X 118      66.070  82.970  53.720  0.00  0.00            
ATOM   1829  HB3 ALA X 118      64.930  81.870  53.120  0.00  0.00            
ATOM   1830  C   ALA X 118      63.500  83.900  52.320  0.00  0.00            
ATOM   1831  O   ALA X 118      62.670  83.580  51.470  0.00  0.00            
ATOM   1832  N   ILE X 119      63.130  84.420  53.490  0.00  0.00            
ATOM   1833  H   ILE X 119      63.860  84.750  54.120  0.00  0.00            
ATOM   1834  CA  ILE X 119      61.750  84.770  53.770  0.00  0.00            
ATOM   1835  HA  ILE X 119      61.100  83.900  53.660  0.00  0.00            
ATOM   1836  CB  ILE X 119      61.590  85.160  55.230  0.00  0.00            
ATOM   1837  HB  ILE X 119      62.030  84.390  55.870  0.00  0.00            
ATOM   1838  CG2 ILE X 119      62.250  86.460  55.690  0.00  0.00            
ATOM   1839 HG21 ILE X 119      61.970  86.660  56.720  0.00  0.00            
ATOM   1840 HG22 ILE X 119      63.290  86.200  55.470  0.00  0.00            
ATOM   1841 HG23 ILE X 119      61.990  87.280  55.020  0.00  0.00            
ATOM   1842  CG1 ILE X 119      60.090  85.310  55.500  0.00  0.00            
ATOM   1843 HG11 ILE X 119      59.710  86.220  55.050  0.00  0.00            
ATOM   1844 HG12 ILE X 119      59.860  85.250  56.570  0.00  0.00            
ATOM   1845  CD  ILE X 119      59.120  84.250  54.990  0.00  0.00            
ATOM   1846  HD1 ILE X 119      59.560  83.250  55.040  0.00  0.00            
ATOM   1847  HD2 ILE X 119      58.170  84.290  55.510  0.00  0.00            
ATOM   1848  HD3 ILE X 119      58.990  84.480  53.940  0.00  0.00            
ATOM   1849  C   ILE X 119      61.300  85.860  52.800  0.00  0.00            
ATOM   1850  O   ILE X 119      60.140  85.880  52.390  0.00  0.00            
ATOM   1851  N   ALA X 120      62.230  86.700  52.340  0.00  0.00            
ATOM   1852  H   ALA X 120      63.200  86.620  52.620  0.00  0.00            
ATOM   1853  CA  ALA X 120      61.870  87.710  51.370  0.00  0.00            
ATOM   1854  HA  ALA X 120      60.990  88.230  51.750  0.00  0.00            
ATOM   1855  CB  ALA X 120      62.920  88.810  51.250  0.00  0.00            
ATOM   1856  HB1 ALA X 120      63.130  89.180  52.250  0.00  0.00            
ATOM   1857  HB2 ALA X 120      63.790  88.640  50.620  0.00  0.00            
ATOM   1858  HB3 ALA X 120      62.340  89.610  50.790  0.00  0.00            
ATOM   1859  C   ALA X 120      61.480  87.050  50.060  0.00  0.00            
ATOM   1860  O   ALA X 120      60.500  87.510  49.480  0.00  0.00            
ATOM   1861  N   TRP X 121      62.130  85.970  49.620  0.00  0.00            
ATOM   1862  H   TRP X 121      62.990  85.620  50.030  0.00  0.00            
ATOM   1863  CA  TRP X 121      61.700  85.350  48.390  0.00  0.00            
ATOM   1864  HA  TRP X 121      61.570  86.140  47.640  0.00  0.00            
ATOM   1865  CB  TRP X 121      62.670  84.250  47.970  0.00  0.00            
ATOM   1866  HB1 TRP X 121      62.730  83.380  48.630  0.00  0.00            
ATOM   1867  HB2 TRP X 121      63.670  84.670  48.120  0.00  0.00            
ATOM   1868  CG  TRP X 121      62.530  83.680  46.600  0.00  0.00            
ATOM   1869  CD1 TRP X 121      61.710  82.670  46.210  0.00  0.00            
ATOM   1870  HD1 TRP X 121      60.970  82.150  46.800  0.00  0.00            
ATOM   1871  NE1 TRP X 121      61.850  82.480  44.850  0.00  0.00            
ATOM   1872  HE1 TRP X 121      61.260  81.810  44.370  0.00  0.00            
ATOM   1873  CE2 TRP X 121      62.760  83.340  44.290  0.00  0.00            
ATOM   1874  CZ2 TRP X 121      63.300  83.510  43.010  0.00  0.00            
ATOM   1875  HZ2 TRP X 121      62.980  82.900  42.170  0.00  0.00            
ATOM   1876  CH2 TRP X 121      64.390  84.340  42.760  0.00  0.00            
ATOM   1877  HH2 TRP X 121      64.930  84.290  41.820  0.00  0.00            
ATOM   1878  CZ3 TRP X 121      64.920  85.030  43.860  0.00  0.00            
ATOM   1879  HZ3 TRP X 121      65.800  85.640  43.670  0.00  0.00            
ATOM   1880  CE3 TRP X 121      64.360  84.900  45.140  0.00  0.00            
ATOM   1881  HE3 TRP X 121      64.820  85.420  45.960  0.00  0.00            
ATOM   1882  CD2 TRP X 121      63.250  84.080  45.400  0.00  0.00            
ATOM   1883  C   TRP X 121      60.360  84.650  48.560  0.00  0.00            
ATOM   1884  O   TRP X 121      59.490  84.740  47.700  0.00  0.00            
ATOM   1885  N   HIE X 122      60.060  84.020  49.700  0.00  0.00            
ATOM   1886  H   HIE X 122      60.740  83.960  50.440  0.00  0.00            
ATOM   1887  CA  HIE X 122      58.770  83.400  49.970  0.00  0.00            
ATOM   1888  HA  HIE X 122      58.560  82.880  49.040  0.00  0.00            
ATOM   1889  CB  HIE X 122      58.730  82.350  51.070  0.00  0.00            
ATOM   1890  HB1 HIE X 122      57.700  82.220  51.390  0.00  0.00            
ATOM   1891  HB2 HIE X 122      59.270  82.710  51.950  0.00  0.00            
ATOM   1892  CG  HIE X 122      59.340  81.020  50.700  0.00  0.00            
ATOM   1893  ND1 HIE X 122      58.660  79.820  50.510  0.00  0.00            
ATOM   1894  CE1 HIE X 122      59.580  78.890  50.210  0.00  0.00            
ATOM   1895  HE1 HIE X 122      59.340  77.880  49.920  0.00  0.00            
ATOM   1896  NE2 HIE X 122      60.790  79.450  50.030  0.00  0.00            
ATOM   1897  HE2 HIE X 122      61.660  79.020  49.750  0.00  0.00            
ATOM   1898  CD2 HIE X 122      60.650  80.770  50.390  0.00  0.00            
ATOM   1899  HD2 HIE X 122      61.370  81.580  50.460  0.00  0.00            
ATOM   1900  C   HIE X 122      57.610  84.380  50.030  0.00  0.00            
ATOM   1901  O   HIE X 122      56.580  84.250  49.370  0.00  0.00            
ATOM   1902  N   LEU X 123      57.840  85.540  50.660  0.00  0.00            
ATOM   1903  H   LEU X 123      58.740  85.590  51.120  0.00  0.00            
ATOM   1904  CA  LEU X 123      56.850  86.600  50.740  0.00  0.00            
ATOM   1905  HA  LEU X 123      55.900  86.070  50.870  0.00  0.00            
ATOM   1906  CB  LEU X 123      57.120  87.480  51.950  0.00  0.00            
ATOM   1907  HB1 LEU X 123      56.480  88.350  51.860  0.00  0.00            
ATOM   1908  HB2 LEU X 123      58.140  87.860  51.940  0.00  0.00            
ATOM   1909  CG  LEU X 123      56.660  86.910  53.290  0.00  0.00            
ATOM   1910  HG  LEU X 123      57.240  86.020  53.550  0.00  0.00            
ATOM   1911  CD1 LEU X 123      56.690  87.890  54.450  0.00  0.00            
ATOM   1912 HD11 LEU X 123      55.920  88.660  54.450  0.00  0.00            
ATOM   1913 HD12 LEU X 123      56.610  87.250  55.330  0.00  0.00            
ATOM   1914 HD13 LEU X 123      57.690  88.340  54.430  0.00  0.00            
ATOM   1915  CD2 LEU X 123      55.160  86.640  53.300  0.00  0.00            
ATOM   1916 HD21 LEU X 123      54.770  85.810  52.710  0.00  0.00            
ATOM   1917 HD22 LEU X 123      54.850  86.410  54.320  0.00  0.00            
ATOM   1918 HD23 LEU X 123      54.570  87.530  53.070  0.00  0.00            
ATOM   1919  C   LEU X 123      56.690  87.250  49.370  0.00  0.00            
ATOM   1920  O   LEU X 123      55.600  87.670  49.000  0.00  0.00            
ATOM   1921  N   ARG X 124      57.780  87.510  48.650  0.00  0.00            
ATOM   1922  H   ARG X 124      58.650  87.210  49.050  0.00  0.00            
ATOM   1923  CA  ARG X 124      57.730  88.080  47.320  0.00  0.00            
ATOM   1924  HA  ARG X 124      57.190  89.030  47.380  0.00  0.00            
ATOM   1925  CB  ARG X 124      59.170  88.420  46.930  0.00  0.00            
ATOM   1926  HB1 ARG X 124      59.830  87.550  46.880  0.00  0.00            
ATOM   1927  HB2 ARG X 124      59.580  89.020  47.740  0.00  0.00            
ATOM   1928  CG  ARG X 124      59.330  89.340  45.730  0.00  0.00            
ATOM   1929  HG1 ARG X 124      58.870  90.310  45.930  0.00  0.00            
ATOM   1930  HG2 ARG X 124      58.730  88.960  44.910  0.00  0.00            
ATOM   1931  CD  ARG X 124      60.770  89.530  45.250  0.00  0.00            
ATOM   1932  HD1 ARG X 124      61.430  89.590  46.120  0.00  0.00            
ATOM   1933  HD2 ARG X 124      60.980  90.350  44.570  0.00  0.00            
ATOM   1934  NE  ARG X 124      61.130  88.310  44.540  0.00  0.00            
ATOM   1935  HE  ARG X 124      60.780  87.420  44.880  0.00  0.00            
ATOM   1936  CZ  ARG X 124      62.040  88.110  43.580  0.00  0.00            
ATOM   1937  NH1 ARG X 124      62.820  89.130  43.180  0.00  0.00            
ATOM   1938 HH11 ARG X 124      62.630  89.980  43.690  0.00  0.00            
ATOM   1939 HH12 ARG X 124      63.530  88.900  42.500  0.00  0.00            
ATOM   1940  NH2 ARG X 124      62.210  86.910  43.000  0.00  0.00            
ATOM   1941 HH21 ARG X 124      61.450  86.260  42.860  0.00  0.00            
ATOM   1942 HH22 ARG X 124      63.050  86.770  42.450  0.00  0.00            
ATOM   1943  C   ARG X 124      57.090  87.170  46.280  0.00  0.00            
ATOM   1944  O   ARG X 124      56.480  87.640  45.320  0.00  0.00            
ATOM   1945  N   GLU X 125      57.180  85.860  46.480  0.00  0.00            
ATOM   1946  H   GLU X 125      57.740  85.540  47.260  0.00  0.00            
ATOM   1947  CA  GLU X 125      56.460  84.880  45.700  0.00  0.00            
ATOM   1948  HA  GLU X 125      56.490  85.000  44.610  0.00  0.00            
ATOM   1949  CB  GLU X 125      57.060  83.520  46.070  0.00  0.00            
ATOM   1950  HB1 GLU X 125      56.990  83.350  47.140  0.00  0.00            
ATOM   1951  HB2 GLU X 125      58.140  83.480  45.950  0.00  0.00            
ATOM   1952  CG  GLU X 125      56.450  82.360  45.290  0.00  0.00            
ATOM   1953  HG1 GLU X 125      57.220  81.940  44.640  0.00  0.00            
ATOM   1954  HG2 GLU X 125      55.560  82.720  44.780  0.00  0.00            
ATOM   1955  CD  GLU X 125      56.030  81.220  46.200  0.00  0.00            
ATOM   1956  OE1 GLU X 125      54.850  80.810  46.240  0.00  0.00            
ATOM   1957  OE2 GLU X 125      56.900  80.780  46.970  0.00  0.00            
ATOM   1958  C   GLU X 125      54.960  84.990  45.890  0.00  0.00            
ATOM   1959  O   GLU X 125      54.240  85.190  44.910  0.00  0.00            
ATOM   1960  N   VAL X 126      54.490  84.910  47.140  0.00  0.00            
ATOM   1961  H   VAL X 126      55.110  84.830  47.940  0.00  0.00            
ATOM   1962  CA  VAL X 126      53.070  84.800  47.400  0.00  0.00            
ATOM   1963  HA  VAL X 126      52.680  84.130  46.630  0.00  0.00            
ATOM   1964  CB  VAL X 126      52.800  84.150  48.750  0.00  0.00            
ATOM   1965  HB  VAL X 126      51.740  83.940  48.910  0.00  0.00            
ATOM   1966  CG1 VAL X 126      53.480  82.800  48.940  0.00  0.00            
ATOM   1967 HG11 VAL X 126      54.560  82.970  48.920  0.00  0.00            
ATOM   1968 HG12 VAL X 126      53.200  82.320  49.870  0.00  0.00            
ATOM   1969 HG13 VAL X 126      53.200  82.170  48.090  0.00  0.00            
ATOM   1970  CG2 VAL X 126      53.270  85.050  49.890  0.00  0.00            
ATOM   1971 HG21 VAL X 126      54.350  85.190  49.850  0.00  0.00            
ATOM   1972 HG22 VAL X 126      52.670  85.960  49.840  0.00  0.00            
ATOM   1973 HG23 VAL X 126      53.010  84.530  50.810  0.00  0.00            
ATOM   1974  C   VAL X 126      52.330  86.110  47.240  0.00  0.00            
ATOM   1975  O   VAL X 126      51.190  86.150  46.770  0.00  0.00            
ATOM   1976  N   ILE X 127      53.070  87.220  47.320  0.00  0.00            
ATOM   1977  H   ILE X 127      53.960  87.150  47.790  0.00  0.00            
ATOM   1978  CA  ILE X 127      52.550  88.470  46.800  0.00  0.00            
ATOM   1979  HA  ILE X 127      51.610  88.650  47.310  0.00  0.00            
ATOM   1980  CB  ILE X 127      53.510  89.590  47.170  0.00  0.00            
ATOM   1981  HB  ILE X 127      54.540  89.230  47.080  0.00  0.00            
ATOM   1982  CG2 ILE X 127      53.430  90.840  46.290  0.00  0.00            
ATOM   1983 HG21 ILE X 127      53.560  90.560  45.240  0.00  0.00            
ATOM   1984 HG22 ILE X 127      52.440  91.230  46.520  0.00  0.00            
ATOM   1985 HG23 ILE X 127      54.180  91.620  46.440  0.00  0.00            
ATOM   1986  CG1 ILE X 127      53.230  89.970  48.620  0.00  0.00            
ATOM   1987 HG11 ILE X 127      53.070  89.040  49.170  0.00  0.00            
ATOM   1988 HG12 ILE X 127      52.320  90.570  48.660  0.00  0.00            
ATOM   1989  CD  ILE X 127      54.320  90.870  49.180  0.00  0.00            
ATOM   1990  HD1 ILE X 127      55.290  90.630  48.740  0.00  0.00            
ATOM   1991  HD2 ILE X 127      54.140  91.930  49.000  0.00  0.00            
ATOM   1992  HD3 ILE X 127      54.320  90.780  50.270  0.00  0.00            
ATOM   1993  C   ILE X 127      52.240  88.420  45.310  0.00  0.00            
ATOM   1994  O   ILE X 127      51.250  89.040  44.910  0.00  0.00            
ATOM   1995  N   GLY X 128      53.010  87.710  44.490  0.00  0.00            
ATOM   1996  H   GLY X 128      53.770  87.190  44.910  0.00  0.00            
ATOM   1997  CA  GLY X 128      52.950  87.730  43.050  0.00  0.00            
ATOM   1998  HA1 GLY X 128      53.730  87.060  42.680  0.00  0.00            
ATOM   1999  HA2 GLY X 128      53.080  88.750  42.690  0.00  0.00            
ATOM   2000  C   GLY X 128      51.700  87.090  42.470  0.00  0.00            
ATOM   2001  O   GLY X 128      51.530  87.200  41.260  0.00  0.00            
ATOM   2002  N   GLY X 129      50.860  86.440  43.280  0.00  0.00            
ATOM   2003  H   GLY X 129      51.180  86.170  44.200  0.00  0.00            
ATOM   2004  CA  GLY X 129      49.560  85.910  42.920  0.00  0.00            
ATOM   2005  HA1 GLY X 129      49.380  85.080  43.610  0.00  0.00            
ATOM   2006  HA2 GLY X 129      49.620  85.420  41.950  0.00  0.00            
ATOM   2007  C   GLY X 129      48.490  87.000  42.910  0.00  0.00            
ATOM   2008  O   GLY X 129      47.480  86.650  42.320  0.00  0.00            
ATOM   2009  N   ASP X 130      48.730  88.200  43.460  0.00  0.00            
ATOM   2010  H   ASP X 130      49.480  88.270  44.120  0.00  0.00            
ATOM   2011  CA  ASP X 130      47.790  89.300  43.430  0.00  0.00            
ATOM   2012  HA  ASP X 130      47.130  89.310  42.560  0.00  0.00            
ATOM   2013  CB  ASP X 130      46.950  89.070  44.690  0.00  0.00            
ATOM   2014  HB1 ASP X 130      47.520  89.020  45.620  0.00  0.00            
ATOM   2015  HB2 ASP X 130      46.480  88.100  44.600  0.00  0.00            
ATOM   2016  CG  ASP X 130      45.790  90.050  44.800  0.00  0.00            
ATOM   2017  OD1 ASP X 130      45.830  90.900  45.710  0.00  0.00            
ATOM   2018  OD2 ASP X 130      44.840  90.090  43.980  0.00  0.00            
ATOM   2019  C   ASP X 130      48.300  90.730  43.420  0.00  0.00            
ATOM   2020  O   ASP X 130      47.580  91.680  43.130  0.00  0.00            
ATOM   2021  N   ASP X 131      49.560  90.940  43.820  0.00  0.00            
ATOM   2022  H   ASP X 131      50.140  90.130  44.020  0.00  0.00            
ATOM   2023  CA  ASP X 131      50.070  92.240  44.200  0.00  0.00            
ATOM   2024  HA  ASP X 131      49.580  93.020  43.620  0.00  0.00            
ATOM   2025  CB  ASP X 131      49.640  92.520  45.640  0.00  0.00            
ATOM   2026  HB1 ASP X 131      50.360  92.070  46.320  0.00  0.00            
ATOM   2027  HB2 ASP X 131      48.620  92.170  45.760  0.00  0.00            
ATOM   2028  CG  ASP X 131      49.400  93.980  45.990  0.00  0.00            
ATOM   2029  OD1 ASP X 131      49.970  94.870  45.330  0.00  0.00            
ATOM   2030  OD2 ASP X 131      48.580  94.300  46.880  0.00  0.00            
ATOM   2031  C   ASP X 131      51.550  92.350  43.860  0.00  0.00            
ATOM   2032  O   ASP X 131      52.180  91.540  43.180  0.00  0.00            
ATOM   2033  N   ALA X 132      52.210  93.370  44.400  0.00  0.00            
ATOM   2034  H   ALA X 132      51.550  93.930  44.920  0.00  0.00            
ATOM   2035  CA  ALA X 132      53.640  93.630  44.380  0.00  0.00            
ATOM   2036  HA  ALA X 132      54.160  92.680  44.250  0.00  0.00            
ATOM   2037  CB  ALA X 132      53.870  94.480  43.140  0.00  0.00            
ATOM   2038  HB1 ALA X 132      53.310  95.410  43.270  0.00  0.00            
ATOM   2039  HB2 ALA X 132      54.930  94.710  43.120  0.00  0.00            
ATOM   2040  HB3 ALA X 132      53.430  94.010  42.260  0.00  0.00            
ATOM   2041  C   ALA X 132      54.270  94.290  45.600  0.00  0.00            
ATOM   2042  O   ALA X 132      53.470  94.860  46.340  0.00  0.00            
ATOM   2043  N   ARG X 133      55.600  94.230  45.720  0.00  0.00            
ATOM   2044  H   ARG X 133      56.110  93.730  45.020  0.00  0.00            
ATOM   2045  CA  ARG X 133      56.450  94.790  46.760  0.00  0.00            
ATOM   2046  HA  ARG X 133      55.840  95.480  47.340  0.00  0.00            
ATOM   2047  CB  ARG X 133      56.720  93.850  47.930  0.00  0.00            
ATOM   2048  HB1 ARG X 133      55.740  93.550  48.300  0.00  0.00            
ATOM   2049  HB2 ARG X 133      57.080  94.400  48.790  0.00  0.00            
ATOM   2050  CG  ARG X 133      57.410  92.510  47.660  0.00  0.00            
ATOM   2051  HG1 ARG X 133      56.860  92.010  46.870  0.00  0.00            
ATOM   2052  HG2 ARG X 133      57.330  91.940  48.590  0.00  0.00            
ATOM   2053  CD  ARG X 133      58.910  92.500  47.390  0.00  0.00            
ATOM   2054  HD1 ARG X 133      59.190  91.460  47.580  0.00  0.00            
ATOM   2055  HD2 ARG X 133      59.400  93.110  48.150  0.00  0.00            
ATOM   2056  NE  ARG X 133      59.310  92.960  46.060  0.00  0.00            
ATOM   2057  HE  ARG X 133      58.570  93.260  45.440  0.00  0.00            
ATOM   2058  CZ  ARG X 133      60.510  92.980  45.470  0.00  0.00            
ATOM   2059  NH1 ARG X 133      61.590  92.520  46.120  0.00  0.00            
ATOM   2060 HH11 ARG X 133      61.470  92.470  47.120  0.00  0.00            
ATOM   2061 HH12 ARG X 133      62.430  92.310  45.600  0.00  0.00            
ATOM   2062  NH2 ARG X 133      60.580  93.350  44.190  0.00  0.00            
ATOM   2063 HH21 ARG X 133      59.750  93.770  43.810  0.00  0.00            
ATOM   2064 HH22 ARG X 133      61.440  93.150  43.700  0.00  0.00            
ATOM   2065  C   ARG X 133      57.720  95.520  46.370  0.00  0.00            
ATOM   2066  O   ARG X 133      58.210  95.520  45.240  0.00  0.00            
ATOM   2067  N   TYR X 134      58.260  96.240  47.360  0.00  0.00            
ATOM   2068  H   TYR X 134      57.760  96.350  48.230  0.00  0.00            
ATOM   2069  CA  TYR X 134      59.390  97.110  47.120  0.00  0.00            
ATOM   2070  HA  TYR X 134      59.300  97.610  46.150  0.00  0.00            
ATOM   2071  CB  TYR X 134      59.230  98.230  48.140  0.00  0.00            
ATOM   2072  HB1 TYR X 134      59.400  97.910  49.170  0.00  0.00            
ATOM   2073  HB2 TYR X 134      58.200  98.530  47.960  0.00  0.00            
ATOM   2074  CG  TYR X 134      60.120  99.420  47.900  0.00  0.00            
ATOM   2075  CD1 TYR X 134      59.850 100.450  46.990  0.00  0.00            
ATOM   2076  HD1 TYR X 134      58.930 100.550  46.430  0.00  0.00            
ATOM   2077  CE1 TYR X 134      60.860 101.400  46.790  0.00  0.00            
ATOM   2078  HE1 TYR X 134      60.760 102.220  46.100  0.00  0.00            
ATOM   2079  CZ  TYR X 134      62.130 101.270  47.380  0.00  0.00            
ATOM   2080  OH  TYR X 134      63.140 102.110  47.040  0.00  0.00            
ATOM   2081  HH  TYR X 134      64.020 101.760  47.210  0.00  0.00            
ATOM   2082  CE2 TYR X 134      62.400 100.290  48.360  0.00  0.00            
ATOM   2083  HE2 TYR X 134      63.300 100.230  48.960  0.00  0.00            
ATOM   2084  CD2 TYR X 134      61.330  99.430  48.610  0.00  0.00            
ATOM   2085  HD2 TYR X 134      61.340  98.720  49.420  0.00  0.00            
ATOM   2086  C   TYR X 134      60.760  96.500  47.370  0.00  0.00            
ATOM   2087  O   TYR X 134      60.910  95.490  48.060  0.00  0.00            
ATOM   2088  N   SER X 135      61.830  97.130  46.880  0.00  0.00            
ATOM   2089  H   SER X 135      61.660  98.000  46.390  0.00  0.00            
ATOM   2090  CA  SER X 135      63.220  96.750  47.070  0.00  0.00            
ATOM   2091  HA  SER X 135      63.450  95.980  46.340  0.00  0.00            
ATOM   2092  CB  SER X 135      64.120  97.840  46.500  0.00  0.00            
ATOM   2093  HB1 SER X 135      65.160  97.510  46.490  0.00  0.00            
ATOM   2094  HB2 SER X 135      64.110  98.710  47.150  0.00  0.00            
ATOM   2095  OG  SER X 135      63.760  98.030  45.150  0.00  0.00            
ATOM   2096  HG  SER X 135      63.660  97.170  44.750  0.00  0.00            
ATOM   2097  C   SER X 135      63.580  96.300  48.480  0.00  0.00            
ATOM   2098  O   SER X 135      63.180  96.950  49.440  0.00  0.00            
ATOM   2099  N   ARG X 136      64.440  95.280  48.480  0.00  0.00            
ATOM   2100  H   ARG X 136      64.640  94.890  47.570  0.00  0.00            
ATOM   2101  CA  ARG X 136      65.170  94.790  49.630  0.00  0.00            
ATOM   2102  HA  ARG X 136      64.560  94.960  50.520  0.00  0.00            
ATOM   2103  CB  ARG X 136      65.430  93.300  49.430  0.00  0.00            
ATOM   2104  HB1 ARG X 136      65.870  93.160  48.450  0.00  0.00            
ATOM   2105  HB2 ARG X 136      64.490  92.730  49.410  0.00  0.00            
ATOM   2106  CG  ARG X 136      66.420  92.830  50.490  0.00  0.00            
ATOM   2107  HG1 ARG X 136      66.100  93.290  51.430  0.00  0.00            
ATOM   2108  HG2 ARG X 136      67.360  93.260  50.150  0.00  0.00            
ATOM   2109  CD  ARG X 136      66.650  91.320  50.540  0.00  0.00            
ATOM   2110  HD1 ARG X 136      66.750  90.840  49.570  0.00  0.00            
ATOM   2111  HD2 ARG X 136      65.800  90.940  51.100  0.00  0.00            
ATOM   2112  NE  ARG X 136      67.870  91.050  51.310  0.00  0.00            
ATOM   2113  HE  ARG X 136      68.760  91.180  50.850  0.00  0.00            
ATOM   2114  CZ  ARG X 136      67.940  90.670  52.590  0.00  0.00            
ATOM   2115  NH1 ARG X 136      66.910  90.780  53.440  0.00  0.00            
ATOM   2116 HH11 ARG X 136      66.170  91.420  53.180  0.00  0.00            
ATOM   2117 HH12 ARG X 136      67.130  90.710  54.430  0.00  0.00            
ATOM   2118  NH2 ARG X 136      69.050  90.160  53.130  0.00  0.00            
ATOM   2119 HH21 ARG X 136      69.860  89.880  52.600  0.00  0.00            
ATOM   2120 HH22 ARG X 136      69.080  90.040  54.130  0.00  0.00            
ATOM   2121  C   ARG X 136      66.390  95.700  49.750  0.00  0.00            
ATOM   2122  O   ARG X 136      67.170  95.820  48.810  0.00  0.00            
ATOM   2123  N   VAL X 137      66.530  96.320  50.920  0.00  0.00            
ATOM   2124  H   VAL X 137      65.770  96.280  51.590  0.00  0.00            
ATOM   2125  CA  VAL X 137      67.630  97.220  51.240  0.00  0.00            
ATOM   2126  HA  VAL X 137      68.470  96.860  50.630  0.00  0.00            
ATOM   2127  CB  VAL X 137      67.250  98.660  50.930  0.00  0.00            
ATOM   2128  HB  VAL X 137      66.340  99.010  51.420  0.00  0.00            
ATOM   2129  CG1 VAL X 137      68.380  99.650  51.200  0.00  0.00            
ATOM   2130 HG11 VAL X 137      69.160  99.690  50.440  0.00  0.00            
ATOM   2131 HG12 VAL X 137      68.000 100.670  51.230  0.00  0.00            
ATOM   2132 HG13 VAL X 137      68.850  99.490  52.170  0.00  0.00            
ATOM   2133  CG2 VAL X 137      66.830  98.900  49.480  0.00  0.00            
ATOM   2134 HG21 VAL X 137      67.610  98.560  48.800  0.00  0.00            
ATOM   2135 HG22 VAL X 137      65.930  98.300  49.400  0.00  0.00            
ATOM   2136 HG23 VAL X 137      66.520  99.920  49.260  0.00  0.00            
ATOM   2137  C   VAL X 137      67.950  96.990  52.710  0.00  0.00            
ATOM   2138  O   VAL X 137      67.100  96.800  53.580  0.00  0.00            
ATOM   2139  N   VAL X 138      69.250  96.880  52.970  0.00  0.00            
ATOM   2140  H   VAL X 138      69.890  97.080  52.210  0.00  0.00            
ATOM   2141  CA  VAL X 138      69.820  96.350  54.190  0.00  0.00            
ATOM   2142  HA  VAL X 138      69.080  96.340  55.000  0.00  0.00            
ATOM   2143  CB  VAL X 138      70.290  94.920  53.930  0.00  0.00            
ATOM   2144  HB  VAL X 138      70.560  94.690  54.960  0.00  0.00            
ATOM   2145  CG1 VAL X 138      69.170  93.940  53.600  0.00  0.00            
ATOM   2146 HG11 VAL X 138      68.390  94.160  54.330  0.00  0.00            
ATOM   2147 HG12 VAL X 138      68.720  94.100  52.630  0.00  0.00            
ATOM   2148 HG13 VAL X 138      69.490  92.890  53.580  0.00  0.00            
ATOM   2149  CG2 VAL X 138      71.530  94.840  53.050  0.00  0.00            
ATOM   2150 HG21 VAL X 138      72.290  95.530  53.430  0.00  0.00            
ATOM   2151 HG22 VAL X 138      71.900  93.810  53.040  0.00  0.00            
ATOM   2152 HG23 VAL X 138      71.340  95.260  52.060  0.00  0.00            
ATOM   2153  C   VAL X 138      70.860  97.230  54.860  0.00  0.00            
ATOM   2154  O   VAL X 138      71.770  97.710  54.180  0.00  0.00            
ATOM   2155  N   PHE X 139      70.750  97.470  56.170  0.00  0.00            
ATOM   2156  H   PHE X 139      69.900  97.190  56.630  0.00  0.00            
ATOM   2157  CA  PHE X 139      71.660  98.250  56.980  0.00  0.00            
ATOM   2158  HA  PHE X 139      72.650  98.300  56.530  0.00  0.00            
ATOM   2159  CB  PHE X 139      70.990  99.610  57.160  0.00  0.00            
ATOM   2160  HB1 PHE X 139      70.460  99.610  58.120  0.00  0.00            
ATOM   2161  HB2 PHE X 139      70.170  99.800  56.460  0.00  0.00            
ATOM   2162  CG  PHE X 139      71.910 100.800  57.120  0.00  0.00            
ATOM   2163  CD1 PHE X 139      72.420 101.330  58.310  0.00  0.00            
ATOM   2164  HD1 PHE X 139      72.050 100.980  59.260  0.00  0.00            
ATOM   2165  CE1 PHE X 139      73.380 102.350  58.320  0.00  0.00            
ATOM   2166  HE1 PHE X 139      73.720 102.710  59.280  0.00  0.00            
ATOM   2167  CZ  PHE X 139      73.560 103.020  57.100  0.00  0.00            
ATOM   2168  HZ  PHE X 139      74.150 103.920  57.200  0.00  0.00            
ATOM   2169  CE2 PHE X 139      73.010 102.590  55.890  0.00  0.00            
ATOM   2170  HE2 PHE X 139      73.070 103.250  55.040  0.00  0.00            
ATOM   2171  CD2 PHE X 139      72.150 101.480  55.920  0.00  0.00            
ATOM   2172  HD2 PHE X 139      71.730 101.160  54.970  0.00  0.00            
ATOM   2173  C   PHE X 139      71.930  97.640  58.340  0.00  0.00            
ATOM   2174  O   PHE X 139      71.060  96.980  58.910  0.00  0.00            
ATOM   2175  N   ASN X 140      73.130  97.750  58.910  0.00  0.00            
ATOM   2176  H   ASN X 140      73.870  98.200  58.390  0.00  0.00            
ATOM   2177  CA  ASN X 140      73.500  97.200  60.200  0.00  0.00            
ATOM   2178  HA  ASN X 140      72.940  96.270  60.260  0.00  0.00            
ATOM   2179  CB  ASN X 140      75.010  96.940  60.290  0.00  0.00            
ATOM   2180  HB1 ASN X 140      75.320  96.360  59.420  0.00  0.00            
ATOM   2181  HB2 ASN X 140      75.230  96.370  61.190  0.00  0.00            
ATOM   2182  CG  ASN X 140      75.870  98.190  60.250  0.00  0.00            
ATOM   2183  OD1 ASN X 140      75.470  99.220  59.700  0.00  0.00            
ATOM   2184  ND2 ASN X 140      77.130  98.050  60.650  0.00  0.00            
ATOM   2185 HD21 ASN X 140      77.430  97.120  60.920  0.00  0.00            
ATOM   2186 HD22 ASN X 140      77.680  98.860  60.900  0.00  0.00            
ATOM   2187  C   ASN X 140      73.020  97.950  61.430  0.00  0.00            
ATOM   2188  O   ASN X 140      73.420  97.570  62.530  0.00  0.00            
ATOM   2189  N   GLU X 141      72.050  98.860  61.280  0.00  0.00            
ATOM   2190  H   GLU X 141      71.760  99.130  60.350  0.00  0.00            
ATOM   2191  CA  GLU X 141      71.220  99.350  62.370  0.00  0.00            
ATOM   2192  HA  GLU X 141      70.980  98.540  63.060  0.00  0.00            
ATOM   2193  CB  GLU X 141      71.990 100.410  63.150  0.00  0.00            
ATOM   2194  HB1 GLU X 141      72.990 100.020  63.340  0.00  0.00            
ATOM   2195  HB2 GLU X 141      71.590 100.560  64.150  0.00  0.00            
ATOM   2196  CG  GLU X 141      72.070 101.730  62.380  0.00  0.00            
ATOM   2197  HG1 GLU X 141      71.050 102.060  62.200  0.00  0.00            
ATOM   2198  HG2 GLU X 141      72.530 101.620  61.400  0.00  0.00            
ATOM   2199  CD  GLU X 141      72.760 102.870  63.110  0.00  0.00            
ATOM   2200  OE1 GLU X 141      73.870 102.710  63.670  0.00  0.00            
ATOM   2201  OE2 GLU X 141      72.170 103.970  63.000  0.00  0.00            
ATOM   2202  C   GLU X 141      69.830  99.790  61.930  0.00  0.00            
ATOM   2203  O   GLU X 141      69.600  99.900  60.730  0.00  0.00            
ATOM   2204  N   ILE X 142      68.880 100.090  62.810  0.00  0.00            
ATOM   2205  H   ILE X 142      69.160 100.100  63.780  0.00  0.00            
ATOM   2206  CA  ILE X 142      67.520 100.490  62.530  0.00  0.00            
ATOM   2207  HA  ILE X 142      67.350 100.880  61.530  0.00  0.00            
ATOM   2208  CB  ILE X 142      66.510  99.390  62.850  0.00  0.00            
ATOM   2209  HB  ILE X 142      66.400  99.260  63.920  0.00  0.00            
ATOM   2210  CG2 ILE X 142      65.230  99.900  62.190  0.00  0.00            
ATOM   2211 HG21 ILE X 142      64.680  98.960  62.090  0.00  0.00            
ATOM   2212 HG22 ILE X 142      64.690 100.600  62.830  0.00  0.00            
ATOM   2213 HG23 ILE X 142      65.360 100.250  61.170  0.00  0.00            
ATOM   2214  CG1 ILE X 142      66.890  97.990  62.380  0.00  0.00            
ATOM   2215 HG11 ILE X 142      67.700  97.960  61.650  0.00  0.00            
ATOM   2216 HG12 ILE X 142      66.060  97.400  62.010  0.00  0.00            
ATOM   2217  CD  ILE X 142      67.410  97.200  63.580  0.00  0.00            
ATOM   2218  HD1 ILE X 142      68.210  97.710  64.120  0.00  0.00            
ATOM   2219  HD2 ILE X 142      66.510  97.000  64.170  0.00  0.00            
ATOM   2220  HD3 ILE X 142      67.830  96.260  63.230  0.00  0.00            
ATOM   2221  C   ILE X 142      67.250 101.740  63.360  0.00  0.00            
ATOM   2222  O   ILE X 142      67.040 101.730  64.570  0.00  0.00            
ATOM   2223  N   THR X 143      67.420 102.880  62.690  0.00  0.00            
ATOM   2224  H   THR X 143      67.620 102.840  61.690  0.00  0.00            
ATOM   2225  CA  THR X 143      67.540 104.210  63.240  0.00  0.00            
ATOM   2226  HA  THR X 143      66.990 104.320  64.170  0.00  0.00            
ATOM   2227  CB  THR X 143      68.990 104.630  63.460  0.00  0.00            
ATOM   2228  HB  THR X 143      69.140 105.680  63.680  0.00  0.00            
ATOM   2229  CG2 THR X 143      69.480 103.800  64.640  0.00  0.00            
ATOM   2230 HG21 THR X 143      68.800 103.880  65.490  0.00  0.00            
ATOM   2231 HG22 THR X 143      69.680 102.750  64.440  0.00  0.00            
ATOM   2232 HG23 THR X 143      70.450 104.170  64.970  0.00  0.00            
ATOM   2233  OG1 THR X 143      69.650 104.260  62.270  0.00  0.00            
ATOM   2234  HG1 THR X 143      70.560 104.070  62.530  0.00  0.00            
ATOM   2235  C   THR X 143      66.970 105.150  62.180  0.00  0.00            
ATOM   2236  O   THR X 143      66.640 104.750  61.060  0.00  0.00            
ATOM   2237  N   LYS X 144      66.840 106.420  62.550  0.00  0.00            
ATOM   2238  H   LYS X 144      67.120 106.560  63.510  0.00  0.00            
ATOM   2239  CA  LYS X 144      66.340 107.520  61.750  0.00  0.00            
ATOM   2240  HA  LYS X 144      65.310 107.250  61.510  0.00  0.00            
ATOM   2241  CB  LYS X 144      66.410 108.850  62.490  0.00  0.00            
ATOM   2242  HB1 LYS X 144      67.400 109.310  62.490  0.00  0.00            
ATOM   2243  HB2 LYS X 144      66.200 108.630  63.540  0.00  0.00            
ATOM   2244  CG  LYS X 144      65.410 109.820  61.870  0.00  0.00            
ATOM   2245  HG1 LYS X 144      64.420 109.390  61.990  0.00  0.00            
ATOM   2246  HG2 LYS X 144      65.510 109.850  60.780  0.00  0.00            
ATOM   2247  CD  LYS X 144      65.440 111.230  62.460  0.00  0.00            
ATOM   2248  HD1 LYS X 144      66.390 111.720  62.260  0.00  0.00            
ATOM   2249  HD2 LYS X 144      65.270 111.190  63.540  0.00  0.00            
ATOM   2250  CE  LYS X 144      64.310 111.990  61.780  0.00  0.00            
ATOM   2251  HE1 LYS X 144      63.390 111.450  62.000  0.00  0.00            
ATOM   2252  HE2 LYS X 144      64.550 112.070  60.730  0.00  0.00            
ATOM   2253  NZ  LYS X 144      64.150 113.390  62.220  0.00  0.00            
ATOM   2254  HZ1 LYS X 144      63.350 113.880  61.850  0.00  0.00            
ATOM   2255  HZ2 LYS X 144      64.000 113.460  63.210  0.00  0.00            
ATOM   2256  HZ3 LYS X 144      64.970 113.960  62.060  0.00  0.00            
ATOM   2257  C   LYS X 144      67.040 107.550  60.400  0.00  0.00            
ATOM   2258  O   LYS X 144      66.410 107.630  59.350  0.00  0.00            
ATOM   2259  N   ASN X 145      68.370 107.440  60.340  0.00  0.00            
ATOM   2260  H   ASN X 145      68.850 107.630  61.200  0.00  0.00            
ATOM   2261  CA  ASN X 145      69.160 107.450  59.120  0.00  0.00            
ATOM   2262  HA  ASN X 145      68.760 108.210  58.450  0.00  0.00            
ATOM   2263  CB  ASN X 145      70.580 107.810  59.550  0.00  0.00            
ATOM   2264  HB1 ASN X 145      70.770 107.010  60.260  0.00  0.00            
ATOM   2265  HB2 ASN X 145      70.710 108.820  59.960  0.00  0.00            
ATOM   2266  CG  ASN X 145      71.490 107.650  58.340  0.00  0.00            
ATOM   2267  OD1 ASN X 145      71.260 108.300  57.320  0.00  0.00            
ATOM   2268  ND2 ASN X 145      72.590 106.910  58.460  0.00  0.00            
ATOM   2269 HD21 ASN X 145      72.720 106.350  59.290  0.00  0.00            
ATOM   2270 HD22 ASN X 145      73.110 106.680  57.620  0.00  0.00            
ATOM   2271  C   ASN X 145      69.170 106.110  58.400  0.00  0.00            
ATOM   2272  O   ASN X 145      69.230 106.080  57.170  0.00  0.00            
ATOM   2273  N   ALA X 146      69.000 105.000  59.120  0.00  0.00            
ATOM   2274  H   ALA X 146      68.830 105.100  60.110  0.00  0.00            
ATOM   2275  CA  ALA X 146      68.680 103.790  58.390  0.00  0.00            
ATOM   2276  HA  ALA X 146      69.370 103.660  57.560  0.00  0.00            
ATOM   2277  CB  ALA X 146      69.040 102.570  59.230  0.00  0.00            
ATOM   2278  HB1 ALA X 146      69.070 101.750  58.520  0.00  0.00            
ATOM   2279  HB2 ALA X 146      70.010 102.680  59.720  0.00  0.00            
ATOM   2280  HB3 ALA X 146      68.270 102.220  59.930  0.00  0.00            
ATOM   2281  C   ALA X 146      67.320 103.720  57.700  0.00  0.00            
ATOM   2282  O   ALA X 146      67.150 103.270  56.570  0.00  0.00            
ATOM   2283  N   ILE X 147      66.290 104.330  58.290  0.00  0.00            
ATOM   2284  H   ILE X 147      66.590 104.870  59.100  0.00  0.00            
ATOM   2285  CA  ILE X 147      64.900 104.310  57.880  0.00  0.00            
ATOM   2286  HA  ILE X 147      64.650 103.260  57.720  0.00  0.00            
ATOM   2287  CB  ILE X 147      63.910 104.720  58.970  0.00  0.00            
ATOM   2288  HB  ILE X 147      64.560 104.920  59.830  0.00  0.00            
ATOM   2289  CG2 ILE X 147      63.430 106.150  58.760  0.00  0.00            
ATOM   2290 HG21 ILE X 147      62.960 106.450  59.690  0.00  0.00            
ATOM   2291 HG22 ILE X 147      64.310 106.800  58.840  0.00  0.00            
ATOM   2292 HG23 ILE X 147      62.770 106.260  57.900  0.00  0.00            
ATOM   2293  CG1 ILE X 147      62.880 103.700  59.440  0.00  0.00            
ATOM   2294 HG11 ILE X 147      62.250 103.260  58.670  0.00  0.00            
ATOM   2295 HG12 ILE X 147      62.230 104.150  60.200  0.00  0.00            
ATOM   2296  CD  ILE X 147      63.640 102.580  60.140  0.00  0.00            
ATOM   2297  HD1 ILE X 147      63.050 101.910  60.760  0.00  0.00            
ATOM   2298  HD2 ILE X 147      64.270 102.070  59.410  0.00  0.00            
ATOM   2299  HD3 ILE X 147      64.230 103.010  60.950  0.00  0.00            
ATOM   2300  C   ILE X 147      64.700 104.990  56.540  0.00  0.00            
ATOM   2301  O   ILE X 147      64.180 104.400  55.600  0.00  0.00            
ATOM   2302  N   ARG X 148      65.270 106.190  56.420  0.00  0.00            
ATOM   2303  H   ARG X 148      65.900 106.430  57.170  0.00  0.00            
ATOM   2304  CA  ARG X 148      65.290 107.020  55.230  0.00  0.00            
ATOM   2305  HA  ARG X 148      64.240 107.150  54.960  0.00  0.00            
ATOM   2306  CB  ARG X 148      65.730 108.450  55.520  0.00  0.00            
ATOM   2307  HB1 ARG X 148      65.050 108.790  56.300  0.00  0.00            
ATOM   2308  HB2 ARG X 148      65.610 109.040  54.610  0.00  0.00            
ATOM   2309  CG  ARG X 148      67.150 108.700  56.040  0.00  0.00            
ATOM   2310  HG1 ARG X 148      67.890 108.260  55.380  0.00  0.00            
ATOM   2311  HG2 ARG X 148      67.220 108.120  56.950  0.00  0.00            
ATOM   2312  CD  ARG X 148      67.360 110.210  56.210  0.00  0.00            
ATOM   2313  HD1 ARG X 148      66.540 110.560  56.840  0.00  0.00            
ATOM   2314  HD2 ARG X 148      67.180 110.760  55.290  0.00  0.00            
ATOM   2315  NE  ARG X 148      68.690 110.520  56.730  0.00  0.00            
ATOM   2316  HE  ARG X 148      68.900 110.580  57.720  0.00  0.00            
ATOM   2317  CZ  ARG X 148      69.700 110.930  55.960  0.00  0.00            
ATOM   2318  NH1 ARG X 148      69.750 110.830  54.620  0.00  0.00            
ATOM   2319 HH11 ARG X 148      69.010 110.320  54.160  0.00  0.00            
ATOM   2320 HH12 ARG X 148      70.480 111.300  54.110  0.00  0.00            
ATOM   2321  NH2 ARG X 148      70.840 111.250  56.580  0.00  0.00            
ATOM   2322 HH21 ARG X 148      70.870 111.050  57.570  0.00  0.00            
ATOM   2323 HH22 ARG X 148      71.620 111.600  56.040  0.00  0.00            
ATOM   2324  C   ARG X 148      66.050 106.450  54.040  0.00  0.00            
ATOM   2325  O   ARG X 148      66.270 107.130  53.040  0.00  0.00            
ATOM   2326  N   GLN X 149      66.550 105.210  54.100  0.00  0.00            
ATOM   2327  H   GLN X 149      66.300 104.590  54.860  0.00  0.00            
ATOM   2328  CA  GLN X 149      67.270 104.580  53.020  0.00  0.00            
ATOM   2329  HA  GLN X 149      67.260 105.230  52.150  0.00  0.00            
ATOM   2330  CB  GLN X 149      68.760 104.510  53.360  0.00  0.00            
ATOM   2331  HB1 GLN X 149      69.220 103.860  52.600  0.00  0.00            
ATOM   2332  HB2 GLN X 149      68.920 103.950  54.280  0.00  0.00            
ATOM   2333  CG  GLN X 149      69.480 105.840  53.540  0.00  0.00            
ATOM   2334  HG1 GLN X 149      69.100 106.430  54.370  0.00  0.00            
ATOM   2335  HG2 GLN X 149      69.340 106.500  52.680  0.00  0.00            
ATOM   2336  CD  GLN X 149      70.960 105.660  53.840  0.00  0.00            
ATOM   2337  OE1 GLN X 149      71.820 105.350  53.020  0.00  0.00            
ATOM   2338  NE2 GLN X 149      71.420 105.820  55.090  0.00  0.00            
ATOM   2339 HE21 GLN X 149      70.780 105.960  55.860  0.00  0.00            
ATOM   2340 HE22 GLN X 149      72.390 105.590  55.240  0.00  0.00            
ATOM   2341  C   GLN X 149      66.640 103.230  52.690  0.00  0.00            
ATOM   2342  O   GLN X 149      66.440 102.930  51.520  0.00  0.00            
ATOM   2343  N   ALA X 150      66.180 102.470  53.690  0.00  0.00            
ATOM   2344  H   ALA X 150      66.110 102.810  54.640  0.00  0.00            
ATOM   2345  CA  ALA X 150      65.600 101.150  53.590  0.00  0.00            
ATOM   2346  HA  ALA X 150      66.310 100.420  53.190  0.00  0.00            
ATOM   2347  CB  ALA X 150      65.420 100.570  54.990  0.00  0.00            
ATOM   2348  HB1 ALA X 150      65.030  99.550  55.000  0.00  0.00            
ATOM   2349  HB2 ALA X 150      66.410 100.550  55.440  0.00  0.00            
ATOM   2350  HB3 ALA X 150      64.770 101.130  55.660  0.00  0.00            
ATOM   2351  C   ALA X 150      64.320 100.890  52.810  0.00  0.00            
ATOM   2352  O   ALA X 150      63.940  99.740  52.590  0.00  0.00            
ATOM   2353  N   PHE X 151      63.620 101.980  52.510  0.00  0.00            
ATOM   2354  H   PHE X 151      63.900 102.840  52.970  0.00  0.00            
ATOM   2355  CA  PHE X 151      62.390 102.030  51.750  0.00  0.00            
ATOM   2356  HA  PHE X 151      62.160 101.070  51.280  0.00  0.00            
ATOM   2357  CB  PHE X 151      61.240 102.440  52.660  0.00  0.00            
ATOM   2358  HB1 PHE X 151      60.320 102.320  52.090  0.00  0.00            
ATOM   2359  HB2 PHE X 151      61.390 103.480  52.980  0.00  0.00            
ATOM   2360  CG  PHE X 151      61.260 101.580  53.900  0.00  0.00            
ATOM   2361  CD1 PHE X 151      61.420 102.150  55.170  0.00  0.00            
ATOM   2362  HD1 PHE X 151      61.450 103.230  55.240  0.00  0.00            
ATOM   2363  CE1 PHE X 151      61.470 101.420  56.360  0.00  0.00            
ATOM   2364  HE1 PHE X 151      61.720 101.870  57.310  0.00  0.00            
ATOM   2365  CZ  PHE X 151      61.180 100.050  56.290  0.00  0.00            
ATOM   2366  HZ  PHE X 151      61.010  99.410  57.140  0.00  0.00            
ATOM   2367  CE2 PHE X 151      61.010  99.480  55.020  0.00  0.00            
ATOM   2368  HE2 PHE X 151      60.730  98.450  54.880  0.00  0.00            
ATOM   2369  CD2 PHE X 151      61.020 100.210  53.820  0.00  0.00            
ATOM   2370  HD2 PHE X 151      60.940  99.770  52.840  0.00  0.00            
ATOM   2371  C   PHE X 151      62.450 103.010  50.580  0.00  0.00            
ATOM   2372  O   PHE X 151      61.500 103.510  50.000  0.00  0.00            
ATOM   2373  N   ASN X 152      63.710 103.290  50.250  0.00  0.00            
ATOM   2374  H   ASN X 152      64.350 102.780  50.840  0.00  0.00            
ATOM   2375  CA  ASN X 152      64.150 104.490  49.570  0.00  0.00            
ATOM   2376  HA  ASN X 152      63.280 104.830  49.010  0.00  0.00            
ATOM   2377  CB  ASN X 152      64.410 105.630  50.550  0.00  0.00            
ATOM   2378  HB1 ASN X 152      64.390 106.540  49.950  0.00  0.00            
ATOM   2379  HB2 ASN X 152      65.330 105.520  51.120  0.00  0.00            
ATOM   2380  CG  ASN X 152      63.400 105.910  51.660  0.00  0.00            
ATOM   2381  OD1 ASN X 152      63.470 105.280  52.710  0.00  0.00            
ATOM   2382  ND2 ASN X 152      62.490 106.870  51.460  0.00  0.00            
ATOM   2383 HD21 ASN X 152      62.600 107.360  50.580  0.00  0.00            
ATOM   2384 HD22 ASN X 152      61.940 107.200  52.240  0.00  0.00            
ATOM   2385  C   ASN X 152      65.150 104.340  48.440  0.00  0.00            
ATOM   2386  O   ASN X 152      65.290 105.230  47.600  0.00  0.00            
ATOM   2387  N   LYS X 153      65.790 103.160  48.410  0.00  0.00            
ATOM   2388  H   LYS X 153      65.500 102.500  49.120  0.00  0.00            
ATOM   2389  CA  LYS X 153      66.840 102.730  47.510  0.00  0.00            
ATOM   2390  HA  LYS X 153      67.050 103.510  46.780  0.00  0.00            
ATOM   2391  CB  LYS X 153      68.090 102.510  48.360  0.00  0.00            
ATOM   2392  HB1 LYS X 153      68.820 101.860  47.890  0.00  0.00            
ATOM   2393  HB2 LYS X 153      67.730 101.970  49.240  0.00  0.00            
ATOM   2394  CG  LYS X 153      68.890 103.730  48.790  0.00  0.00            
ATOM   2395  HG1 LYS X 153      68.370 104.180  49.640  0.00  0.00            
ATOM   2396  HG2 LYS X 153      68.930 104.460  47.980  0.00  0.00            
ATOM   2397  CD  LYS X 153      70.250 103.310  49.330  0.00  0.00            
ATOM   2398  HD1 LYS X 153      70.880 103.090  48.460  0.00  0.00            
ATOM   2399  HD2 LYS X 153      70.240 102.510  50.070  0.00  0.00            
ATOM   2400  CE  LYS X 153      70.830 104.480  50.110  0.00  0.00            
ATOM   2401  HE1 LYS X 153      70.210 104.650  50.980  0.00  0.00            
ATOM   2402  HE2 LYS X 153      70.860 105.410  49.540  0.00  0.00            
ATOM   2403  NZ  LYS X 153      72.200 104.190  50.570  0.00  0.00            
ATOM   2404  HZ1 LYS X 153      72.370 103.230  50.810  0.00  0.00            
ATOM   2405  HZ2 LYS X 153      72.860 104.430  49.840  0.00  0.00            
ATOM   2406  HZ3 LYS X 153      72.390 104.750  51.380  0.00  0.00            
ATOM   2407  C   LYS X 153      66.590 101.430  46.750  0.00  0.00            
ATOM   2408  O   LYS X 153      65.700 100.670  47.120  0.00  0.00            
ATOM   2409  N   PRO X 154      67.290 101.170  45.650  0.00  0.00            
ATOM   2410  CD  PRO X 154      68.180 102.020  44.890  0.00  0.00            
ATOM   2411  HD1 PRO X 154      69.090 102.190  45.460  0.00  0.00            
ATOM   2412  HD2 PRO X 154      67.700 102.990  44.800  0.00  0.00            
ATOM   2413  CG  PRO X 154      68.350 101.350  43.530  0.00  0.00            
ATOM   2414  HG1 PRO X 154      69.420 101.130  43.440  0.00  0.00            
ATOM   2415  HG2 PRO X 154      68.130 101.960  42.660  0.00  0.00            
ATOM   2416  CB  PRO X 154      67.330 100.210  43.460  0.00  0.00            
ATOM   2417  HB1 PRO X 154      67.770  99.370  42.940  0.00  0.00            
ATOM   2418  HB2 PRO X 154      66.400 100.440  42.940  0.00  0.00            
ATOM   2419  CA  PRO X 154      67.000  99.940  44.930  0.00  0.00            
ATOM   2420  HA  PRO X 154      65.910  99.820  44.930  0.00  0.00            
ATOM   2421  C   PRO X 154      67.690  98.720  45.520  0.00  0.00            
ATOM   2422  O   PRO X 154      68.590  98.830  46.350  0.00  0.00            
ATOM   2423  N   GLY X 155      67.320  97.540  45.020  0.00  0.00            
ATOM   2424  H   GLY X 155      66.650  97.540  44.260  0.00  0.00            
ATOM   2425  CA  GLY X 155      67.790  96.230  45.410  0.00  0.00            
ATOM   2426  HA1 GLY X 155      68.160  96.210  46.440  0.00  0.00            
ATOM   2427  HA2 GLY X 155      68.520  95.890  44.670  0.00  0.00            
ATOM   2428  C   GLY X 155      66.770  95.110  45.310  0.00  0.00            
ATOM   2429  O   GLY X 155      65.570  95.220  45.560  0.00  0.00            
ATOM   2430  N   GLU X 156      67.240  93.900  44.950  0.00  0.00            
ATOM   2431  H   GLU X 156      68.240  93.840  45.030  0.00  0.00            
ATOM   2432  CA  GLU X 156      66.530  92.690  44.600  0.00  0.00            
ATOM   2433  HA  GLU X 156      65.570  92.690  45.110  0.00  0.00            
ATOM   2434  CB  GLU X 156      66.280  92.720  43.090  0.00  0.00            
ATOM   2435  HB1 GLU X 156      67.160  92.340  42.560  0.00  0.00            
ATOM   2436  HB2 GLU X 156      66.180  93.760  42.780  0.00  0.00            
ATOM   2437  CG  GLU X 156      65.050  91.970  42.590  0.00  0.00            
ATOM   2438  HG1 GLU X 156      65.290  90.920  42.760  0.00  0.00            
ATOM   2439  HG2 GLU X 156      64.990  92.120  41.510  0.00  0.00            
ATOM   2440  CD  GLU X 156      63.760  92.120  43.380  0.00  0.00            
ATOM   2441  OE1 GLU X 156      63.550  91.500  44.440  0.00  0.00            
ATOM   2442  OE2 GLU X 156      62.870  92.840  42.890  0.00  0.00            
ATOM   2443  C   GLU X 156      67.230  91.400  45.030  0.00  0.00            
ATOM   2444  O   GLU X 156      68.410  91.430  45.370  0.00  0.00            
ATOM   2445  N   LEU X 157      66.380  90.390  45.200  0.00  0.00            
ATOM   2446  H   LEU X 157      65.480  90.470  44.730  0.00  0.00            
ATOM   2447  CA  LEU X 157      66.730  89.200  45.940  0.00  0.00            
ATOM   2448  HA  LEU X 157      67.200  89.530  46.860  0.00  0.00            
ATOM   2449  CB  LEU X 157      65.470  88.400  46.250  0.00  0.00            
ATOM   2450  HB1 LEU X 157      65.760  87.550  46.870  0.00  0.00            
ATOM   2451  HB2 LEU X 157      65.180  87.930  45.310  0.00  0.00            
ATOM   2452  CG  LEU X 157      64.300  89.130  46.910  0.00  0.00            
ATOM   2453  HG  LEU X 157      63.850  89.710  46.110  0.00  0.00            
ATOM   2454  CD1 LEU X 157      63.400  87.980  47.360  0.00  0.00            
ATOM   2455 HD11 LEU X 157      63.960  87.330  48.030  0.00  0.00            
ATOM   2456 HD12 LEU X 157      62.590  88.430  47.930  0.00  0.00            
ATOM   2457 HD13 LEU X 157      62.920  87.380  46.580  0.00  0.00            
ATOM   2458  CD2 LEU X 157      64.740  89.910  48.150  0.00  0.00            
ATOM   2459 HD21 LEU X 157      63.800  90.160  48.650  0.00  0.00            
ATOM   2460 HD22 LEU X 157      65.390  89.310  48.790  0.00  0.00            
ATOM   2461 HD23 LEU X 157      65.210  90.880  47.990  0.00  0.00            
ATOM   2462  C   LEU X 157      67.670  88.330  45.110  0.00  0.00            
ATOM   2463  O   LEU X 157      67.460  88.040  43.930  0.00  0.00            
ATOM   2464  N   ASN X 158      68.800  87.910  45.680  0.00  0.00            
ATOM   2465  H   ASN X 158      68.920  88.240  46.620  0.00  0.00            
ATOM   2466  CA  ASN X 158      69.780  86.980  45.140  0.00  0.00            
ATOM   2467  HA  ASN X 158      69.760  87.070  44.060  0.00  0.00            
ATOM   2468  CB  ASN X 158      71.200  87.410  45.480  0.00  0.00            
ATOM   2469  HB1 ASN X 158      71.440  87.240  46.530  0.00  0.00            
ATOM   2470  HB2 ASN X 158      71.350  88.460  45.240  0.00  0.00            
ATOM   2471  CG  ASN X 158      72.280  86.590  44.790  0.00  0.00            
ATOM   2472  OD1 ASN X 158      72.130  85.560  44.130  0.00  0.00            
ATOM   2473  ND2 ASN X 158      73.490  87.120  45.000  0.00  0.00            
ATOM   2474 HD21 ASN X 158      73.650  87.950  45.540  0.00  0.00            
ATOM   2475 HD22 ASN X 158      74.230  86.620  44.540  0.00  0.00            
ATOM   2476  C   ASN X 158      69.490  85.500  45.370  0.00  0.00            
ATOM   2477  O   ASN X 158      69.540  84.950  46.470  0.00  0.00            
ATOM   2478  N   ILE X 159      69.180  84.790  44.280  0.00  0.00            
ATOM   2479  H   ILE X 159      69.210  85.360  43.450  0.00  0.00            
ATOM   2480  CA  ILE X 159      68.820  83.390  44.240  0.00  0.00            
ATOM   2481  HA  ILE X 159      67.910  83.270  44.810  0.00  0.00            
ATOM   2482  CB  ILE X 159      68.420  83.090  42.790  0.00  0.00            
ATOM   2483  HB  ILE X 159      67.670  83.810  42.450  0.00  0.00            
ATOM   2484  CG2 ILE X 159      69.650  83.240  41.890  0.00  0.00            
ATOM   2485 HG21 ILE X 159      69.200  83.200  40.900  0.00  0.00            
ATOM   2486 HG22 ILE X 159      70.210  84.160  42.020  0.00  0.00            
ATOM   2487 HG23 ILE X 159      70.400  82.480  42.110  0.00  0.00            
ATOM   2488  CG1 ILE X 159      67.770  81.730  42.590  0.00  0.00            
ATOM   2489 HG11 ILE X 159      68.470  80.940  42.840  0.00  0.00            
ATOM   2490 HG12 ILE X 159      67.650  81.510  41.530  0.00  0.00            
ATOM   2491  CD  ILE X 159      66.480  81.560  43.400  0.00  0.00            
ATOM   2492  HD1 ILE X 159      65.960  80.760  42.870  0.00  0.00            
ATOM   2493  HD2 ILE X 159      66.810  81.150  44.360  0.00  0.00            
ATOM   2494  HD3 ILE X 159      65.870  82.460  43.470  0.00  0.00            
ATOM   2495  C   ILE X 159      69.860  82.410  44.790  0.00  0.00            
ATOM   2496  O   ILE X 159      69.580  81.370  45.380  0.00  0.00            
ATOM   2497  N   ASP X 160      71.150  82.710  44.650  0.00  0.00            
ATOM   2498  H   ASP X 160      71.290  83.670  44.370  0.00  0.00            
ATOM   2499  CA  ASP X 160      72.280  82.000  45.230  0.00  0.00            
ATOM   2500  HA  ASP X 160      72.130  80.970  44.890  0.00  0.00            
ATOM   2501  CB  ASP X 160      73.590  82.510  44.640  0.00  0.00            
ATOM   2502  HB1 ASP X 160      73.820  83.490  45.060  0.00  0.00            
ATOM   2503  HB2 ASP X 160      73.450  82.610  43.570  0.00  0.00            
ATOM   2504  CG  ASP X 160      74.800  81.630  44.930  0.00  0.00            
ATOM   2505  OD1 ASP X 160      74.650  80.400  44.830  0.00  0.00            
ATOM   2506  OD2 ASP X 160      75.860  82.030  45.470  0.00  0.00            
ATOM   2507  C   ASP X 160      72.220  82.080  46.750  0.00  0.00            
ATOM   2508  O   ASP X 160      72.470  81.110  47.470  0.00  0.00            
ATOM   2509  N   ARG X 161      71.930  83.260  47.300  0.00  0.00            
ATOM   2510  H   ARG X 161      71.720  83.970  46.610  0.00  0.00            
ATOM   2511  CA  ARG X 161      72.000  83.630  48.700  0.00  0.00            
ATOM   2512  HA  ARG X 161      72.850  83.170  49.200  0.00  0.00            
ATOM   2513  CB  ARG X 161      72.130  85.140  48.830  0.00  0.00            
ATOM   2514  HB1 ARG X 161      72.110  85.310  49.910  0.00  0.00            
ATOM   2515  HB2 ARG X 161      71.290  85.620  48.330  0.00  0.00            
ATOM   2516  CG  ARG X 161      73.500  85.580  48.310  0.00  0.00            
ATOM   2517  HG1 ARG X 161      73.520  85.630  47.220  0.00  0.00            
ATOM   2518  HG2 ARG X 161      74.220  84.890  48.760  0.00  0.00            
ATOM   2519  CD  ARG X 161      73.930  86.980  48.730  0.00  0.00            
ATOM   2520  HD1 ARG X 161      74.810  87.310  48.180  0.00  0.00            
ATOM   2521  HD2 ARG X 161      74.170  87.070  49.790  0.00  0.00            
ATOM   2522  NE  ARG X 161      72.910  87.990  48.490  0.00  0.00            
ATOM   2523  HE  ARG X 161      71.930  87.780  48.630  0.00  0.00            
ATOM   2524  CZ  ARG X 161      73.060  89.290  48.180  0.00  0.00            
ATOM   2525  NH1 ARG X 161      74.210  89.880  47.830  0.00  0.00            
ATOM   2526 HH11 ARG X 161      75.150  89.520  47.950  0.00  0.00            
ATOM   2527 HH12 ARG X 161      74.250  90.760  47.340  0.00  0.00            
ATOM   2528  NH2 ARG X 161      71.930  90.010  48.190  0.00  0.00            
ATOM   2529 HH21 ARG X 161      71.050  89.600  48.500  0.00  0.00            
ATOM   2530 HH22 ARG X 161      71.970  90.970  47.870  0.00  0.00            
ATOM   2531  C   ARG X 161      70.860  82.970  49.450  0.00  0.00            
ATOM   2532  O   ARG X 161      71.220  82.370  50.460  0.00  0.00            
ATOM   2533  N   VAL X 162      69.670  82.930  48.830  0.00  0.00            
ATOM   2534  H   VAL X 162      69.670  83.440  47.960  0.00  0.00            
ATOM   2535  CA  VAL X 162      68.470  82.150  49.070  0.00  0.00            
ATOM   2536  HA  VAL X 162      68.210  82.450  50.090  0.00  0.00            
ATOM   2537  CB  VAL X 162      67.310  82.560  48.180  0.00  0.00            
ATOM   2538  HB  VAL X 162      67.700  82.590  47.160  0.00  0.00            
ATOM   2539  CG1 VAL X 162      66.060  81.710  48.370  0.00  0.00            
ATOM   2540 HG11 VAL X 162      65.240  82.160  47.810  0.00  0.00            
ATOM   2541 HG12 VAL X 162      66.130  80.650  48.140  0.00  0.00            
ATOM   2542 HG13 VAL X 162      65.700  81.670  49.400  0.00  0.00            
ATOM   2543  CG2 VAL X 162      67.070  84.030  48.510  0.00  0.00            
ATOM   2544 HG21 VAL X 162      67.840  84.730  48.170  0.00  0.00            
ATOM   2545 HG22 VAL X 162      66.110  84.320  48.080  0.00  0.00            
ATOM   2546 HG23 VAL X 162      66.880  84.120  49.580  0.00  0.00            
ATOM   2547  C   VAL X 162      68.760  80.660  49.160  0.00  0.00            
ATOM   2548  O   VAL X 162      68.430  80.080  50.190  0.00  0.00            
ATOM   2549  N   ASN X 163      69.270  80.020  48.100  0.00  0.00            
ATOM   2550  H   ASN X 163      69.340  80.520  47.230  0.00  0.00            
ATOM   2551  CA  ASN X 163      69.310  78.570  48.010  0.00  0.00            
ATOM   2552  HA  ASN X 163      68.310  78.190  48.220  0.00  0.00            
ATOM   2553  CB  ASN X 163      69.800  78.410  46.570  0.00  0.00            
ATOM   2554  HB1 ASN X 163      70.740  78.940  46.440  0.00  0.00            
ATOM   2555  HB2 ASN X 163      69.030  78.720  45.860  0.00  0.00            
ATOM   2556  CG  ASN X 163      70.070  76.950  46.260  0.00  0.00            
ATOM   2557  OD1 ASN X 163      69.160  76.160  46.010  0.00  0.00            
ATOM   2558  ND2 ASN X 163      71.320  76.480  46.290  0.00  0.00            
ATOM   2559 HD21 ASN X 163      72.090  77.050  46.620  0.00  0.00            
ATOM   2560 HD22 ASN X 163      71.480  75.520  46.020  0.00  0.00            
ATOM   2561  C   ASN X 163      70.360  78.050  48.980  0.00  0.00            
ATOM   2562  O   ASN X 163      70.140  77.030  49.630  0.00  0.00            
ATOM   2563  N   ALA X 164      71.490  78.760  49.090  0.00  0.00            
ATOM   2564  H   ALA X 164      71.670  79.540  48.480  0.00  0.00            
ATOM   2565  CA  ALA X 164      72.420  78.570  50.190  0.00  0.00            
ATOM   2566  HA  ALA X 164      73.000  77.650  50.060  0.00  0.00            
ATOM   2567  CB  ALA X 164      73.500  79.640  50.170  0.00  0.00            
ATOM   2568  HB1 ALA X 164      74.200  79.400  49.370  0.00  0.00            
ATOM   2569  HB2 ALA X 164      73.050  80.630  50.170  0.00  0.00            
ATOM   2570  HB3 ALA X 164      74.060  79.480  51.090  0.00  0.00            
ATOM   2571  C   ALA X 164      71.740  78.370  51.530  0.00  0.00            
ATOM   2572  O   ALA X 164      71.900  77.350  52.210  0.00  0.00            
ATOM   2573  N   GLN X 165      71.040  79.400  52.020  0.00  0.00            
ATOM   2574  H   GLN X 165      71.050  80.220  51.420  0.00  0.00            
ATOM   2575  CA  GLN X 165      70.310  79.450  53.270  0.00  0.00            
ATOM   2576  HA  GLN X 165      70.950  79.210  54.120  0.00  0.00            
ATOM   2577  CB  GLN X 165      69.760  80.850  53.500  0.00  0.00            
ATOM   2578  HB1 GLN X 165      68.880  80.930  52.860  0.00  0.00            
ATOM   2579  HB2 GLN X 165      70.470  81.650  53.310  0.00  0.00            
ATOM   2580  CG  GLN X 165      69.370  81.170  54.940  0.00  0.00            
ATOM   2581  HG1 GLN X 165      68.620  80.450  55.240  0.00  0.00            
ATOM   2582  HG2 GLN X 165      69.010  82.200  54.970  0.00  0.00            
ATOM   2583  CD  GLN X 165      70.430  81.060  56.030  0.00  0.00            
ATOM   2584  OE1 GLN X 165      71.630  80.950  55.800  0.00  0.00            
ATOM   2585  NE2 GLN X 165      70.020  81.260  57.290  0.00  0.00            
ATOM   2586 HE21 GLN X 165      69.020  81.310  57.450  0.00  0.00            
ATOM   2587 HE22 GLN X 165      70.740  81.300  57.990  0.00  0.00            
ATOM   2588  C   GLN X 165      69.210  78.410  53.420  0.00  0.00            
ATOM   2589  O   GLN X 165      69.200  77.760  54.470  0.00  0.00            
ATOM   2590  N   GLN X 166      68.410  78.140  52.380  0.00  0.00            
ATOM   2591  H   GLN X 166      68.580  78.700  51.560  0.00  0.00            
ATOM   2592  CA  GLN X 166      67.580  76.960  52.310  0.00  0.00            
ATOM   2593  HA  GLN X 166      66.880  76.960  53.160  0.00  0.00            
ATOM   2594  CB  GLN X 166      66.800  76.980  51.000  0.00  0.00            
ATOM   2595  HB1 GLN X 166      66.320  76.010  50.920  0.00  0.00            
ATOM   2596  HB2 GLN X 166      67.480  77.180  50.160  0.00  0.00            
ATOM   2597  CG  GLN X 166      65.630  77.960  51.030  0.00  0.00            
ATOM   2598  HG1 GLN X 166      65.920  78.820  51.640  0.00  0.00            
ATOM   2599  HG2 GLN X 166      64.750  77.520  51.490  0.00  0.00            
ATOM   2600  CD  GLN X 166      65.160  78.410  49.660  0.00  0.00            
ATOM   2601  OE1 GLN X 166      65.700  78.000  48.630  0.00  0.00            
ATOM   2602  NE2 GLN X 166      64.190  79.330  49.600  0.00  0.00            
ATOM   2603 HE21 GLN X 166      63.750  79.570  50.470  0.00  0.00            
ATOM   2604 HE22 GLN X 166      64.010  79.860  48.750  0.00  0.00            
ATOM   2605  C   GLN X 166      68.300  75.630  52.430  0.00  0.00            
ATOM   2606  O   GLN X 166      67.810  74.800  53.200  0.00  0.00            
ATOM   2607  N   ALA X 167      69.510  75.480  51.890  0.00  0.00            
ATOM   2608  H   ALA X 167      69.790  76.160  51.200  0.00  0.00            
ATOM   2609  CA  ALA X 167      70.300  74.330  52.280  0.00  0.00            
ATOM   2610  HA  ALA X 167      69.660  73.450  52.190  0.00  0.00            
ATOM   2611  CB  ALA X 167      71.350  74.030  51.220  0.00  0.00            
ATOM   2612  HB1 ALA X 167      71.670  73.000  51.360  0.00  0.00            
ATOM   2613  HB2 ALA X 167      70.850  74.170  50.260  0.00  0.00            
ATOM   2614  HB3 ALA X 167      72.210  74.680  51.300  0.00  0.00            
ATOM   2615  C   ALA X 167      70.790  74.170  53.710  0.00  0.00            
ATOM   2616  O   ALA X 167      70.800  73.040  54.200  0.00  0.00            
ATOM   2617  N   ARG X 168      71.270  75.260  54.310  0.00  0.00            
ATOM   2618  H   ARG X 168      71.440  76.120  53.800  0.00  0.00            
ATOM   2619  CA  ARG X 168      71.580  75.250  55.730  0.00  0.00            
ATOM   2620  HA  ARG X 168      72.350  74.510  55.940  0.00  0.00            
ATOM   2621  CB  ARG X 168      72.100  76.620  56.160  0.00  0.00            
ATOM   2622  HB1 ARG X 168      71.330  77.350  55.890  0.00  0.00            
ATOM   2623  HB2 ARG X 168      72.990  76.670  55.540  0.00  0.00            
ATOM   2624  CG  ARG X 168      72.500  76.780  57.620  0.00  0.00            
ATOM   2625  HG1 ARG X 168      71.530  76.630  58.100  0.00  0.00            
ATOM   2626  HG2 ARG X 168      72.880  77.780  57.850  0.00  0.00            
ATOM   2627  CD  ARG X 168      73.540  75.780  58.120  0.00  0.00            
ATOM   2628  HD1 ARG X 168      73.460  74.780  57.700  0.00  0.00            
ATOM   2629  HD2 ARG X 168      73.440  75.730  59.200  0.00  0.00            
ATOM   2630  NE  ARG X 168      74.830  76.290  57.650  0.00  0.00            
ATOM   2631  HE  ARG X 168      74.840  77.230  57.290  0.00  0.00            
ATOM   2632  CZ  ARG X 168      75.980  75.630  57.460  0.00  0.00            
ATOM   2633  NH1 ARG X 168      76.130  74.330  57.780  0.00  0.00            
ATOM   2634 HH11 ARG X 168      75.340  73.910  58.240  0.00  0.00            
ATOM   2635 HH12 ARG X 168      76.970  73.790  57.620  0.00  0.00            
ATOM   2636  NH2 ARG X 168      77.040  76.270  56.960  0.00  0.00            
ATOM   2637 HH21 ARG X 168      76.990  77.230  56.650  0.00  0.00            
ATOM   2638 HH22 ARG X 168      77.900  75.740  56.950  0.00  0.00            
ATOM   2639  C   ARG X 168      70.340  74.940  56.560  0.00  0.00            
ATOM   2640  O   ARG X 168      70.440  74.220  57.550  0.00  0.00            
ATOM   2641  N   ARG X 169      69.180  75.420  56.130  0.00  0.00            
ATOM   2642  H   ARG X 169      69.120  75.880  55.240  0.00  0.00            
ATOM   2643  CA  ARG X 169      67.930  75.160  56.830  0.00  0.00            
ATOM   2644  HA  ARG X 169      68.100  75.270  57.900  0.00  0.00            
ATOM   2645  CB  ARG X 169      66.870  76.180  56.450  0.00  0.00            
ATOM   2646  HB1 ARG X 169      65.920  75.820  56.830  0.00  0.00            
ATOM   2647  HB2 ARG X 169      66.770  76.270  55.370  0.00  0.00            
ATOM   2648  CG  ARG X 169      67.130  77.610  56.910  0.00  0.00            
ATOM   2649  HG1 ARG X 169      66.510  78.300  56.340  0.00  0.00            
ATOM   2650  HG2 ARG X 169      68.160  77.950  56.800  0.00  0.00            
ATOM   2651  CD  ARG X 169      66.780  77.730  58.390  0.00  0.00            
ATOM   2652  HD1 ARG X 169      67.360  76.990  58.940  0.00  0.00            
ATOM   2653  HD2 ARG X 169      65.720  77.530  58.540  0.00  0.00            
ATOM   2654  NE  ARG X 169      67.120  79.010  59.010  0.00  0.00            
ATOM   2655  HE  ARG X 169      67.190  79.820  58.400  0.00  0.00            
ATOM   2656  CZ  ARG X 169      67.120  79.380  60.300  0.00  0.00            
ATOM   2657  NH1 ARG X 169      66.540  78.620  61.240  0.00  0.00            
ATOM   2658 HH11 ARG X 169      66.090  77.770  60.930  0.00  0.00            
ATOM   2659 HH12 ARG X 169      66.550  78.810  62.230  0.00  0.00            
ATOM   2660  NH2 ARG X 169      67.610  80.550  60.740  0.00  0.00            
ATOM   2661 HH21 ARG X 169      67.960  81.170  60.020  0.00  0.00            
ATOM   2662 HH22 ARG X 169      67.580  80.730  61.730  0.00  0.00            
ATOM   2663  C   ARG X 169      67.430  73.730  56.670  0.00  0.00            
ATOM   2664  O   ARG X 169      66.850  73.180  57.610  0.00  0.00            
ATOM   2665  N   PHE X 170      67.480  73.170  55.460  0.00  0.00            
ATOM   2666  H   PHE X 170      67.780  73.680  54.640  0.00  0.00            
ATOM   2667  CA  PHE X 170      67.170  71.760  55.300  0.00  0.00            
ATOM   2668  HA  PHE X 170      66.200  71.680  55.790  0.00  0.00            
ATOM   2669  CB  PHE X 170      67.200  71.470  53.800  0.00  0.00            
ATOM   2670  HB1 PHE X 170      68.150  71.680  53.310  0.00  0.00            
ATOM   2671  HB2 PHE X 170      66.360  72.040  53.390  0.00  0.00            
ATOM   2672  CG  PHE X 170      66.740  70.070  53.460  0.00  0.00            
ATOM   2673  CD1 PHE X 170      65.370  69.810  53.370  0.00  0.00            
ATOM   2674  HD1 PHE X 170      64.670  70.560  53.700  0.00  0.00            
ATOM   2675  CE1 PHE X 170      64.960  68.550  52.910  0.00  0.00            
ATOM   2676  HE1 PHE X 170      63.900  68.410  52.800  0.00  0.00            
ATOM   2677  CZ  PHE X 170      65.860  67.560  52.500  0.00  0.00            
ATOM   2678  HZ  PHE X 170      65.520  66.620  52.110  0.00  0.00            
ATOM   2679  CE2 PHE X 170      67.230  67.770  52.720  0.00  0.00            
ATOM   2680  HE2 PHE X 170      67.900  66.930  52.750  0.00  0.00            
ATOM   2681  CD2 PHE X 170      67.640  69.040  53.160  0.00  0.00            
ATOM   2682  HD2 PHE X 170      68.700  69.180  53.290  0.00  0.00            
ATOM   2683  C   PHE X 170      68.080  70.850  56.100  0.00  0.00            
ATOM   2684  O   PHE X 170      67.590  69.850  56.630  0.00  0.00            
ATOM   2685  N   MET X 171      69.360  71.210  56.170  0.00  0.00            
ATOM   2686  H   MET X 171      69.680  71.820  55.420  0.00  0.00            
ATOM   2687  CA  MET X 171      70.320  70.440  56.940  0.00  0.00            
ATOM   2688  HA  MET X 171      70.450  69.400  56.650  0.00  0.00            
ATOM   2689  CB  MET X 171      71.660  71.060  56.550  0.00  0.00            
ATOM   2690  HB1 MET X 171      71.590  72.150  56.660  0.00  0.00            
ATOM   2691  HB2 MET X 171      71.720  70.880  55.480  0.00  0.00            
ATOM   2692  CG  MET X 171      72.900  70.500  57.240  0.00  0.00            
ATOM   2693  HG1 MET X 171      72.670  70.450  58.310  0.00  0.00            
ATOM   2694  HG2 MET X 171      73.700  71.210  57.040  0.00  0.00            
ATOM   2695  SD  MET X 171      73.290  68.810  56.730  0.00  0.00            
ATOM   2696  CE  MET X 171      74.490  68.580  58.060  0.00  0.00            
ATOM   2697  HE1 MET X 171      74.070  68.750  59.050  0.00  0.00            
ATOM   2698  HE2 MET X 171      74.740  67.520  58.070  0.00  0.00            
ATOM   2699  HE3 MET X 171      75.420  69.130  57.930  0.00  0.00            
ATOM   2700  C   MET X 171      69.930  70.450  58.410  0.00  0.00            
ATOM   2701  O   MET X 171      69.920  69.400  59.050  0.00  0.00            
ATOM   2702  N   ASP X 172      69.480  71.580  58.950  0.00  0.00            
ATOM   2703  H   ASP X 172      69.480  72.390  58.330  0.00  0.00            
ATOM   2704  CA  ASP X 172      69.130  71.800  60.330  0.00  0.00            
ATOM   2705  HA  ASP X 172      69.940  71.410  60.940  0.00  0.00            
ATOM   2706  CB  ASP X 172      68.900  73.300  60.550  0.00  0.00            
ATOM   2707  HB1 ASP X 172      68.100  73.600  59.880  0.00  0.00            
ATOM   2708  HB2 ASP X 172      69.860  73.760  60.300  0.00  0.00            
ATOM   2709  CG  ASP X 172      68.580  73.660  61.990  0.00  0.00            
ATOM   2710  OD1 ASP X 172      67.530  74.270  62.280  0.00  0.00            
ATOM   2711  OD2 ASP X 172      69.410  73.320  62.870  0.00  0.00            
ATOM   2712  C   ASP X 172      67.870  71.060  60.780  0.00  0.00            
ATOM   2713  O   ASP X 172      67.830  70.500  61.870  0.00  0.00            
ATOM   2714  N   ARG X 173      66.840  71.020  59.940  0.00  0.00            
ATOM   2715  H   ARG X 173      66.990  71.270  58.970  0.00  0.00            
ATOM   2716  CA  ARG X 173      65.490  70.620  60.290  0.00  0.00            
ATOM   2717  HA  ARG X 173      65.420  70.450  61.360  0.00  0.00            
ATOM   2718  CB  ARG X 173      64.530  71.740  59.900  0.00  0.00            
ATOM   2719  HB1 ARG X 173      64.310  71.620  58.840  0.00  0.00            
ATOM   2720  HB2 ARG X 173      65.040  72.700  60.020  0.00  0.00            
ATOM   2721  CG  ARG X 173      63.230  71.670  60.690  0.00  0.00            
ATOM   2722  HG1 ARG X 173      62.540  70.910  60.320  0.00  0.00            
ATOM   2723  HG2 ARG X 173      62.690  72.570  60.370  0.00  0.00            
ATOM   2724  CD  ARG X 173      63.350  71.710  62.210  0.00  0.00            
ATOM   2725  HD1 ARG X 173      63.290  70.730  62.680  0.00  0.00            
ATOM   2726  HD2 ARG X 173      62.450  72.220  62.560  0.00  0.00            
ATOM   2727  NE  ARG X 173      64.440  72.510  62.780  0.00  0.00            
ATOM   2728  HE  ARG X 173      65.000  73.100  62.180  0.00  0.00            
ATOM   2729  CZ  ARG X 173      64.890  72.550  64.040  0.00  0.00            
ATOM   2730  NH1 ARG X 173      64.350  71.840  65.040  0.00  0.00            
ATOM   2731 HH11 ARG X 173      63.440  71.400  64.950  0.00  0.00            
ATOM   2732 HH12 ARG X 173      64.790  71.800  65.940  0.00  0.00            
ATOM   2733  NH2 ARG X 173      66.000  73.240  64.350  0.00  0.00            
ATOM   2734 HH21 ARG X 173      66.450  73.770  63.620  0.00  0.00            
ATOM   2735 HH22 ARG X 173      66.570  73.060  65.160  0.00  0.00            
ATOM   2736  C   ARG X 173      65.080  69.240  59.790  0.00  0.00            
ATOM   2737  O   ARG X 173      64.320  68.500  60.410  0.00  0.00            
ATOM   2738  N   VAL X 174      65.600  68.840  58.630  0.00  0.00            
ATOM   2739  H   VAL X 174      66.350  69.420  58.270  0.00  0.00            
ATOM   2740  CA  VAL X 174      65.180  67.690  57.870  0.00  0.00            
ATOM   2741  HA  VAL X 174      64.310  67.280  58.390  0.00  0.00            
ATOM   2742  CB  VAL X 174      64.560  68.130  56.540  0.00  0.00            
ATOM   2743  HB  VAL X 174      65.430  68.140  55.880  0.00  0.00            
ATOM   2744  CG1 VAL X 174      63.410  67.260  56.040  0.00  0.00            
ATOM   2745 HG11 VAL X 174      62.550  67.380  56.690  0.00  0.00            
ATOM   2746 HG12 VAL X 174      63.160  67.500  55.000  0.00  0.00            
ATOM   2747 HG13 VAL X 174      63.670  66.200  55.990  0.00  0.00            
ATOM   2748  CG2 VAL X 174      63.930  69.520  56.560  0.00  0.00            
ATOM   2749 HG21 VAL X 174      64.690  70.260  56.810  0.00  0.00            
ATOM   2750 HG22 VAL X 174      63.400  69.720  55.630  0.00  0.00            
ATOM   2751 HG23 VAL X 174      63.180  69.640  57.340  0.00  0.00            
ATOM   2752  C   VAL X 174      66.200  66.580  57.650  0.00  0.00            
ATOM   2753  O   VAL X 174      65.800  65.430  57.830  0.00  0.00            
ATOM   2754  N   VAL X 175      67.500  66.830  57.530  0.00  0.00            
ATOM   2755  H   VAL X 175      67.750  67.770  57.250  0.00  0.00            
ATOM   2756  CA  VAL X 175      68.510  65.840  57.230  0.00  0.00            
ATOM   2757  HA  VAL X 175      68.120  65.290  56.370  0.00  0.00            
ATOM   2758  CB  VAL X 175      69.750  66.630  56.820  0.00  0.00            
ATOM   2759  HB  VAL X 175      69.780  67.460  57.530  0.00  0.00            
ATOM   2760  CG1 VAL X 175      70.990  65.740  56.910  0.00  0.00            
ATOM   2761 HG11 VAL X 175      70.770  64.830  56.350  0.00  0.00            
ATOM   2762 HG12 VAL X 175      71.850  66.270  56.510  0.00  0.00            
ATOM   2763 HG13 VAL X 175      71.280  65.510  57.930  0.00  0.00            
ATOM   2764  CG2 VAL X 175      69.590  67.270  55.440  0.00  0.00            
ATOM   2765 HG21 VAL X 175      69.340  66.470  54.750  0.00  0.00            
ATOM   2766 HG22 VAL X 175      68.830  68.040  55.540  0.00  0.00            
ATOM   2767 HG23 VAL X 175      70.610  67.570  55.200  0.00  0.00            
ATOM   2768  C   VAL X 175      68.750  64.860  58.380  0.00  0.00            
ATOM   2769  O   VAL X 175      69.030  63.680  58.170  0.00  0.00            
ATOM   2770  N   GLY X 176      68.630  65.380  59.600  0.00  0.00            
ATOM   2771  H   GLY X 176      68.510  66.380  59.700  0.00  0.00            
ATOM   2772  CA  GLY X 176      68.870  64.590  60.790  0.00  0.00            
ATOM   2773  HA1 GLY X 176      69.160  65.260  61.600  0.00  0.00            
ATOM   2774  HA2 GLY X 176      69.700  63.910  60.590  0.00  0.00            
ATOM   2775  C   GLY X 176      67.690  63.710  61.200  0.00  0.00            
ATOM   2776  O   GLY X 176      67.830  62.570  61.620  0.00  0.00            
ATOM   2777  N   TYR X 177      66.530  64.300  60.900  0.00  0.00            
ATOM   2778  H   TYR X 177      66.590  65.240  60.550  0.00  0.00            
ATOM   2779  CA  TYR X 177      65.240  63.680  61.110  0.00  0.00            
ATOM   2780  HA  TYR X 177      65.130  63.230  62.100  0.00  0.00            
ATOM   2781  CB  TYR X 177      64.210  64.810  61.060  0.00  0.00            
ATOM   2782  HB1 TYR X 177      64.010  65.230  60.080  0.00  0.00            
ATOM   2783  HB2 TYR X 177      64.590  65.640  61.650  0.00  0.00            
ATOM   2784  CG  TYR X 177      62.960  64.280  61.730  0.00  0.00            
ATOM   2785  CD1 TYR X 177      61.850  63.980  60.930  0.00  0.00            
ATOM   2786  HD1 TYR X 177      61.880  63.950  59.850  0.00  0.00            
ATOM   2787  CE1 TYR X 177      60.640  63.670  61.570  0.00  0.00            
ATOM   2788  HE1 TYR X 177      59.730  63.420  61.040  0.00  0.00            
ATOM   2789  CZ  TYR X 177      60.540  63.670  62.970  0.00  0.00            
ATOM   2790  OH  TYR X 177      59.320  63.360  63.500  0.00  0.00            
ATOM   2791  HH  TYR X 177      59.240  63.720  64.390  0.00  0.00            
ATOM   2792  CE2 TYR X 177      61.660  63.990  63.760  0.00  0.00            
ATOM   2793  HE2 TYR X 177      61.680  64.020  64.840  0.00  0.00            
ATOM   2794  CD2 TYR X 177      62.830  64.400  63.120  0.00  0.00            
ATOM   2795  HD2 TYR X 177      63.650  64.780  63.720  0.00  0.00            
ATOM   2796  C   TYR X 177      64.890  62.610  60.080  0.00  0.00            
ATOM   2797  O   TYR X 177      64.240  61.640  60.440  0.00  0.00            
ATOM   2798  N   MET X 178      65.310  62.740  58.820  0.00  0.00            
ATOM   2799  H   MET X 178      65.710  63.650  58.650  0.00  0.00            
ATOM   2800  CA  MET X 178      65.000  61.700  57.850  0.00  0.00            
ATOM   2801  HA  MET X 178      63.960  61.420  58.000  0.00  0.00            
ATOM   2802  CB  MET X 178      65.350  62.140  56.430  0.00  0.00            
ATOM   2803  HB1 MET X 178      65.260  61.290  55.750  0.00  0.00            
ATOM   2804  HB2 MET X 178      66.370  62.520  56.460  0.00  0.00            
ATOM   2805  CG  MET X 178      64.450  63.180  55.770  0.00  0.00            
ATOM   2806  HG1 MET X 178      64.240  63.870  56.590  0.00  0.00            
ATOM   2807  HG2 MET X 178      63.470  62.780  55.520  0.00  0.00            
ATOM   2808  SD  MET X 178      65.170  64.210  54.470  0.00  0.00            
ATOM   2809  CE  MET X 178      65.090  63.020  53.110  0.00  0.00            
ATOM   2810  HE1 MET X 178      65.530  62.060  53.390  0.00  0.00            
ATOM   2811  HE2 MET X 178      64.110  62.690  52.780  0.00  0.00            
ATOM   2812  HE3 MET X 178      65.650  63.340  52.240  0.00  0.00            
ATOM   2813  C   MET X 178      65.690  60.380  58.180  0.00  0.00            
ATOM   2814  O   MET X 178      65.170  59.320  57.830  0.00  0.00            
ATOM   2815  N   VAL X 179      66.870  60.430  58.790  0.00  0.00            
ATOM   2816  H   VAL X 179      67.240  61.370  58.770  0.00  0.00            
ATOM   2817  CA  VAL X 179      67.580  59.280  59.320  0.00  0.00            
ATOM   2818  HA  VAL X 179      67.330  58.440  58.680  0.00  0.00            
ATOM   2819  CB  VAL X 179      69.050  59.530  59.030  0.00  0.00            
ATOM   2820  HB  VAL X 179      69.550  58.610  59.330  0.00  0.00            
ATOM   2821  CG1 VAL X 179      69.340  59.720  57.550  0.00  0.00            
ATOM   2822 HG11 VAL X 179      70.370  60.020  57.340  0.00  0.00            
ATOM   2823 HG12 VAL X 179      68.980  58.930  56.890  0.00  0.00            
ATOM   2824 HG13 VAL X 179      68.770  60.590  57.230  0.00  0.00            
ATOM   2825  CG2 VAL X 179      69.700  60.600  59.910  0.00  0.00            
ATOM   2826 HG21 VAL X 179      69.170  61.550  59.890  0.00  0.00            
ATOM   2827 HG22 VAL X 179      69.840  60.180  60.910  0.00  0.00            
ATOM   2828 HG23 VAL X 179      70.670  60.810  59.460  0.00  0.00            
ATOM   2829  C   VAL X 179      67.240  58.870  60.750  0.00  0.00            
ATOM   2830  O   VAL X 179      67.730  57.850  61.230  0.00  0.00            
ATOM   2831  N   SER X 180      66.300  59.560  61.410  0.00  0.00            
ATOM   2832  H   SER X 180      65.890  60.360  60.960  0.00  0.00            
ATOM   2833  CA  SER X 180      65.910  59.230  62.760  0.00  0.00            
ATOM   2834  HA  SER X 180      66.770  58.900  63.360  0.00  0.00            
ATOM   2835  CB  SER X 180      65.350  60.490  63.400  0.00  0.00            
ATOM   2836  HB1 SER X 180      64.920  60.190  64.350  0.00  0.00            
ATOM   2837  HB2 SER X 180      64.640  61.050  62.770  0.00  0.00            
ATOM   2838  OG  SER X 180      66.510  61.230  63.700  0.00  0.00            
ATOM   2839  HG  SER X 180      66.720  61.730  62.910  0.00  0.00            
ATOM   2840  C   SER X 180      64.940  58.070  62.950  0.00  0.00            
ATOM   2841  O   SER X 180      65.020  57.300  63.900  0.00  0.00            
ATOM   2842  N   PRO X 181      63.900  57.850  62.140  0.00  0.00            
ATOM   2843  CD  PRO X 181      63.330  58.780  61.180  0.00  0.00            
ATOM   2844  HD1 PRO X 181      64.000  58.890  60.330  0.00  0.00            
ATOM   2845  HD2 PRO X 181      63.100  59.760  61.590  0.00  0.00            
ATOM   2846  CG  PRO X 181      62.050  58.090  60.730  0.00  0.00            
ATOM   2847  HG1 PRO X 181      61.790  58.360  59.710  0.00  0.00            
ATOM   2848  HG2 PRO X 181      61.350  58.460  61.480  0.00  0.00            
ATOM   2849  CB  PRO X 181      62.390  56.610  60.900  0.00  0.00            
ATOM   2850  HB1 PRO X 181      62.940  56.300  60.010  0.00  0.00            
ATOM   2851  HB2 PRO X 181      61.530  55.940  60.950  0.00  0.00            
ATOM   2852  CA  PRO X 181      63.230  56.570  62.170  0.00  0.00            
ATOM   2853  HA  PRO X 181      62.550  56.640  63.020  0.00  0.00            
ATOM   2854  C   PRO X 181      64.140  55.350  62.220  0.00  0.00            
ATOM   2855  O   PRO X 181      63.860  54.390  62.940  0.00  0.00            
ATOM   2856  N   LEU X 182      65.290  55.320  61.540  0.00  0.00            
ATOM   2857  H   LEU X 182      65.550  56.080  60.930  0.00  0.00            
ATOM   2858  CA  LEU X 182      66.190  54.190  61.600  0.00  0.00            
ATOM   2859  HA  LEU X 182      65.650  53.250  61.630  0.00  0.00            
ATOM   2860  CB  LEU X 182      66.990  54.200  60.300  0.00  0.00            
ATOM   2861  HB1 LEU X 182      67.540  55.120  60.110  0.00  0.00            
ATOM   2862  HB2 LEU X 182      66.260  54.130  59.500  0.00  0.00            
ATOM   2863  CG  LEU X 182      67.940  53.010  60.160  0.00  0.00            
ATOM   2864  HG  LEU X 182      68.640  53.200  60.970  0.00  0.00            
ATOM   2865  CD1 LEU X 182      67.360  51.610  60.400  0.00  0.00            
ATOM   2866 HD11 LEU X 182      66.900  51.380  61.360  0.00  0.00            
ATOM   2867 HD12 LEU X 182      66.620  51.340  59.650  0.00  0.00            
ATOM   2868 HD13 LEU X 182      68.210  50.930  60.370  0.00  0.00            
ATOM   2869  CD2 LEU X 182      68.750  53.050  58.870  0.00  0.00            
ATOM   2870 HD21 LEU X 182      69.650  52.430  58.950  0.00  0.00            
ATOM   2871 HD22 LEU X 182      68.160  52.780  57.990  0.00  0.00            
ATOM   2872 HD23 LEU X 182      69.200  54.010  58.620  0.00  0.00            
ATOM   2873  C   LEU X 182      67.100  54.260  62.820  0.00  0.00            
ATOM   2874  O   LEU X 182      67.350  53.180  63.350  0.00  0.00            
ATOM   2875  N   LEU X 183      67.360  55.440  63.390  0.00  0.00            
ATOM   2876  H   LEU X 183      67.230  56.280  62.840  0.00  0.00            
ATOM   2877  CA  LEU X 183      67.990  55.650  64.680  0.00  0.00            
ATOM   2878  HA  LEU X 183      68.970  55.190  64.720  0.00  0.00            
ATOM   2879  CB  LEU X 183      68.050  57.150  64.960  0.00  0.00            
ATOM   2880  HB1 LEU X 183      67.070  57.580  65.140  0.00  0.00            
ATOM   2881  HB2 LEU X 183      68.540  57.580  64.090  0.00  0.00            
ATOM   2882  CG  LEU X 183      68.760  57.540  66.250  0.00  0.00            
ATOM   2883  HG  LEU X 183      68.390  56.950  67.090  0.00  0.00            
ATOM   2884  CD1 LEU X 183      70.250  57.220  66.120  0.00  0.00            
ATOM   2885 HD11 LEU X 183      70.720  57.630  67.010  0.00  0.00            
ATOM   2886 HD12 LEU X 183      70.300  56.130  66.200  0.00  0.00            
ATOM   2887 HD13 LEU X 183      70.680  57.650  65.220  0.00  0.00            
ATOM   2888  CD2 LEU X 183      68.720  59.030  66.600  0.00  0.00            
ATOM   2889 HD21 LEU X 183      67.680  59.350  66.590  0.00  0.00            
ATOM   2890 HD22 LEU X 183      69.090  59.280  67.600  0.00  0.00            
ATOM   2891 HD23 LEU X 183      69.200  59.690  65.880  0.00  0.00            
ATOM   2892  C   LEU X 183      67.130  55.000  65.760  0.00  0.00            
ATOM   2893  O   LEU X 183      67.730  54.380  66.640  0.00  0.00            
ATOM   2894  N   TRP X 184      65.800  55.100  65.700  0.00  0.00            
ATOM   2895  H   TRP X 184      65.450  55.560  64.880  0.00  0.00            
ATOM   2896  CA  TRP X 184      64.760  54.780  66.650  0.00  0.00            
ATOM   2897  HA  TRP X 184      65.000  55.100  67.660  0.00  0.00            
ATOM   2898  CB  TRP X 184      63.500  55.580  66.310  0.00  0.00            
ATOM   2899  HB1 TRP X 184      62.670  55.170  66.890  0.00  0.00            
ATOM   2900  HB2 TRP X 184      63.220  55.380  65.280  0.00  0.00            
ATOM   2901  CG  TRP X 184      63.570  57.050  66.530  0.00  0.00            
ATOM   2902  CD1 TRP X 184      64.400  57.730  67.350  0.00  0.00            
ATOM   2903  HD1 TRP X 184      65.090  57.300  68.060  0.00  0.00            
ATOM   2904  NE1 TRP X 184      64.130  59.080  67.300  0.00  0.00            
ATOM   2905  HE1 TRP X 184      64.450  59.670  68.050  0.00  0.00            
ATOM   2906  CE2 TRP X 184      63.150  59.390  66.380  0.00  0.00            
ATOM   2907  CZ2 TRP X 184      62.520  60.550  65.920  0.00  0.00            
ATOM   2908  HZ2 TRP X 184      62.920  61.500  66.250  0.00  0.00            
ATOM   2909  CH2 TRP X 184      61.510  60.570  64.940  0.00  0.00            
ATOM   2910  HH2 TRP X 184      60.960  61.430  64.620  0.00  0.00            
ATOM   2911  CZ3 TRP X 184      61.130  59.310  64.470  0.00  0.00            
ATOM   2912  HZ3 TRP X 184      60.420  59.150  63.670  0.00  0.00            
ATOM   2913  CE3 TRP X 184      61.730  58.150  64.980  0.00  0.00            
ATOM   2914  HE3 TRP X 184      61.320  57.210  64.610  0.00  0.00            
ATOM   2915  CD2 TRP X 184      62.760  58.100  65.920  0.00  0.00            
ATOM   2916  C   TRP X 184      64.510  53.270  66.610  0.00  0.00            
ATOM   2917  O   TRP X 184      63.880  52.790  67.540  0.00  0.00            
ATOM   2918  N   LYS X 185      65.060  52.570  65.610  0.00  0.00            
ATOM   2919  H   LYS X 185      65.460  53.130  64.870  0.00  0.00            
ATOM   2920  CA  LYS X 185      64.820  51.140  65.510  0.00  0.00            
ATOM   2921  HA  LYS X 185      63.740  51.060  65.630  0.00  0.00            
ATOM   2922  CB  LYS X 185      65.140  50.560  64.140  0.00  0.00            
ATOM   2923  HB1 LYS X 185      66.230  50.510  64.070  0.00  0.00            
ATOM   2924  HB2 LYS X 185      64.790  51.260  63.380  0.00  0.00            
ATOM   2925  CG  LYS X 185      64.520  49.210  63.790  0.00  0.00            
ATOM   2926  HG1 LYS X 185      63.470  49.260  64.050  0.00  0.00            
ATOM   2927  HG2 LYS X 185      65.040  48.420  64.330  0.00  0.00            
ATOM   2928  CD  LYS X 185      64.660  48.850  62.310  0.00  0.00            
ATOM   2929  HD1 LYS X 185      65.700  48.540  62.160  0.00  0.00            
ATOM   2930  HD2 LYS X 185      64.400  49.690  61.660  0.00  0.00            
ATOM   2931  CE  LYS X 185      63.710  47.710  61.970  0.00  0.00            
ATOM   2932  HE1 LYS X 185      62.650  47.950  62.080  0.00  0.00            
ATOM   2933  HE2 LYS X 185      63.940  46.970  62.740  0.00  0.00            
ATOM   2934  NZ  LYS X 185      63.860  47.200  60.600  0.00  0.00            
ATOM   2935  HZ1 LYS X 185      64.830  46.960  60.460  0.00  0.00            
ATOM   2936  HZ2 LYS X 185      63.350  46.340  60.440  0.00  0.00            
ATOM   2937  HZ3 LYS X 185      63.550  47.860  59.910  0.00  0.00            
ATOM   2938  C   LYS X 185      65.410  50.350  66.670  0.00  0.00            
ATOM   2939  O   LYS X 185      64.890  49.340  67.120  0.00  0.00            
ATOM   2940  N   LYS X 186      66.520  50.840  67.220  0.00  0.00            
ATOM   2941  H   LYS X 186      66.750  51.740  66.820  0.00  0.00            
ATOM   2942  CA  LYS X 186      67.210  50.260  68.360  0.00  0.00            
ATOM   2943  HA  LYS X 186      67.070  49.180  68.340  0.00  0.00            
ATOM   2944  CB  LYS X 186      68.690  50.610  68.170  0.00  0.00            
ATOM   2945  HB1 LYS X 186      68.870  51.680  68.270  0.00  0.00            
ATOM   2946  HB2 LYS X 186      68.970  50.340  67.150  0.00  0.00            
ATOM   2947  CG  LYS X 186      69.570  49.840  69.150  0.00  0.00            
ATOM   2948  HG1 LYS X 186      69.510  48.770  68.980  0.00  0.00            
ATOM   2949  HG2 LYS X 186      69.220  50.000  70.170  0.00  0.00            
ATOM   2950  CD  LYS X 186      71.010  50.330  68.990  0.00  0.00            
ATOM   2951  HD1 LYS X 186      71.130  51.360  69.300  0.00  0.00            
ATOM   2952  HD2 LYS X 186      71.260  50.090  67.950  0.00  0.00            
ATOM   2953  CE  LYS X 186      71.890  49.480  69.900  0.00  0.00            
ATOM   2954  HE1 LYS X 186      71.500  48.490  69.700  0.00  0.00            
ATOM   2955  HE2 LYS X 186      71.730  49.770  70.940  0.00  0.00            
ATOM   2956  NZ  LYS X 186      73.300  49.430  69.470  0.00  0.00            
ATOM   2957  HZ1 LYS X 186      73.830  48.850  70.100  0.00  0.00            
ATOM   2958  HZ2 LYS X 186      73.430  49.010  68.560  0.00  0.00            
ATOM   2959  HZ3 LYS X 186      73.670  50.370  69.500  0.00  0.00            
ATOM   2960  C   LYS X 186      66.770  50.650  69.760  0.00  0.00            
ATOM   2961  O   LYS X 186      66.690  49.770  70.610  0.00  0.00            
ATOM   2962  N   ILE X 187      66.250  51.870  69.940  0.00  0.00            
ATOM   2963  H   ILE X 187      66.330  52.470  69.130  0.00  0.00            
ATOM   2964  CA  ILE X 187      65.680  52.420  71.150  0.00  0.00            
ATOM   2965  HA  ILE X 187      64.910  51.690  71.380  0.00  0.00            
ATOM   2966  CB  ILE X 187      66.760  52.660  72.210  0.00  0.00            
ATOM   2967  HB  ILE X 187      67.360  51.750  72.300  0.00  0.00            
ATOM   2968  CG2 ILE X 187      67.790  53.710  71.790  0.00  0.00            
ATOM   2969 HG21 ILE X 187      67.380  54.710  71.700  0.00  0.00            
ATOM   2970 HG22 ILE X 187      68.540  53.860  72.560  0.00  0.00            
ATOM   2971 HG23 ILE X 187      68.260  53.380  70.860  0.00  0.00            
ATOM   2972  CG1 ILE X 187      66.170  53.010  73.570  0.00  0.00            
ATOM   2973 HG11 ILE X 187      65.450  52.280  73.920  0.00  0.00            
ATOM   2974 HG12 ILE X 187      65.540  53.900  73.560  0.00  0.00            
ATOM   2975  CD  ILE X 187      67.130  53.060  74.770  0.00  0.00            
ATOM   2976  HD1 ILE X 187      67.380  52.030  75.050  0.00  0.00            
ATOM   2977  HD2 ILE X 187      68.010  53.670  74.590  0.00  0.00            
ATOM   2978  HD3 ILE X 187      66.710  53.500  75.670  0.00  0.00            
ATOM   2979  C   ILE X 187      64.990  53.740  70.840  0.00  0.00            
ATOM   2980  O   ILE X 187      65.420  54.430  69.910  0.00  0.00            
ATOM   2981  N   ALA X 188      63.900  54.140  71.500  0.00  0.00            
ATOM   2982  H   ALA X 188      63.520  53.600  72.260  0.00  0.00            
ATOM   2983  CA  ALA X 188      63.440  55.490  71.260  0.00  0.00            
ATOM   2984  HA  ALA X 188      63.400  55.800  70.210  0.00  0.00            
ATOM   2985  CB  ALA X 188      62.130  55.670  72.020  0.00  0.00            
ATOM   2986  HB1 ALA X 188      61.810  56.700  71.870  0.00  0.00            
ATOM   2987  HB2 ALA X 188      61.370  55.020  71.580  0.00  0.00            
ATOM   2988  HB3 ALA X 188      62.220  55.360  73.060  0.00  0.00            
ATOM   2989  C   ALA X 188      64.440  56.470  71.860  0.00  0.00            
ATOM   2990  O   ALA X 188      64.920  56.250  72.970  0.00  0.00            
ATOM   2991  N   ARG X 189      64.870  57.530  71.180  0.00  0.00            
ATOM   2992  H   ARG X 189      64.700  57.540  70.190  0.00  0.00            
ATOM   2993  CA  ARG X 189      65.730  58.600  71.650  0.00  0.00            
ATOM   2994  HA  ARG X 189      65.420  58.710  72.690  0.00  0.00            
ATOM   2995  CB  ARG X 189      67.130  58.010  71.510  0.00  0.00            
ATOM   2996  HB1 ARG X 189      67.270  57.070  72.050  0.00  0.00            
ATOM   2997  HB2 ARG X 189      67.890  58.660  71.940  0.00  0.00            
ATOM   2998  CG  ARG X 189      67.530  57.680  70.070  0.00  0.00            
ATOM   2999  HG1 ARG X 189      67.200  58.450  69.370  0.00  0.00            
ATOM   3000  HG2 ARG X 189      67.030  56.840  69.600  0.00  0.00            
ATOM   3001  CD  ARG X 189      69.020  57.370  70.020  0.00  0.00            
ATOM   3002  HD1 ARG X 189      69.320  56.920  69.080  0.00  0.00            
ATOM   3003  HD2 ARG X 189      69.110  56.770  70.930  0.00  0.00            
ATOM   3004  NE  ARG X 189      69.830  58.580  70.220  0.00  0.00            
ATOM   3005  HE  ARG X 189      69.330  59.390  70.570  0.00  0.00            
ATOM   3006  CZ  ARG X 189      71.160  58.630  70.150  0.00  0.00            
ATOM   3007  NH1 ARG X 189      71.900  57.570  69.790  0.00  0.00            
ATOM   3008 HH11 ARG X 189      71.510  56.650  69.970  0.00  0.00            
ATOM   3009 HH12 ARG X 189      72.900  57.690  69.780  0.00  0.00            
ATOM   3010  NH2 ARG X 189      71.800  59.790  70.350  0.00  0.00            
ATOM   3011 HH21 ARG X 189      71.250  60.540  70.750  0.00  0.00            
ATOM   3012 HH22 ARG X 189      72.800  59.780  70.230  0.00  0.00            
ATOM   3013  C   ARG X 189      65.520  59.920  70.920  0.00  0.00            
ATOM   3014  O   ARG X 189      64.660  59.980  70.040  0.00  0.00            
ATOM   3015  N   GLY X 190      66.260  60.970  71.280  0.00  0.00            
ATOM   3016  H   GLY X 190      66.960  60.810  71.990  0.00  0.00            
ATOM   3017  CA  GLY X 190      66.310  62.190  70.500  0.00  0.00            
ATOM   3018  HA1 GLY X 190      66.580  62.970  71.200  0.00  0.00            
ATOM   3019  HA2 GLY X 190      65.310  62.300  70.080  0.00  0.00            
ATOM   3020  C   GLY X 190      67.230  62.130  69.290  0.00  0.00            
ATOM   3021  O   GLY X 190      67.560  61.140  68.640  0.00  0.00            
ATOM   3022  N   LEU X 191      67.690  63.300  68.850  0.00  0.00            
ATOM   3023  H   LEU X 191      67.530  64.100  69.450  0.00  0.00            
ATOM   3024  CA  LEU X 191      68.610  63.500  67.750  0.00  0.00            
ATOM   3025  HA  LEU X 191      68.320  62.920  66.880  0.00  0.00            
ATOM   3026  CB  LEU X 191      68.340  64.940  67.320  0.00  0.00            
ATOM   3027  HB1 LEU X 191      68.610  65.680  68.070  0.00  0.00            
ATOM   3028  HB2 LEU X 191      67.260  65.080  67.220  0.00  0.00            
ATOM   3029  CG  LEU X 191      68.960  65.350  65.990  0.00  0.00            
ATOM   3030  HG  LEU X 191      70.010  65.060  66.020  0.00  0.00            
ATOM   3031  CD1 LEU X 191      68.450  64.680  64.720  0.00  0.00            
ATOM   3032 HD11 LEU X 191      68.980  64.850  63.780  0.00  0.00            
ATOM   3033 HD12 LEU X 191      68.640  63.620  64.880  0.00  0.00            
ATOM   3034 HD13 LEU X 191      67.360  64.780  64.620  0.00  0.00            
ATOM   3035  CD2 LEU X 191      68.840  66.850  65.760  0.00  0.00            
ATOM   3036 HD21 LEU X 191      69.200  67.350  66.660  0.00  0.00            
ATOM   3037 HD22 LEU X 191      69.360  67.180  64.860  0.00  0.00            
ATOM   3038 HD23 LEU X 191      67.850  67.250  65.550  0.00  0.00            
ATOM   3039  C   LEU X 191      70.010  63.250  68.290  0.00  0.00            
ATOM   3040  O   LEU X 191      70.270  63.370  69.490  0.00  0.00            
ATOM   3041  N   SER X 192      70.990  62.940  67.450  0.00  0.00            
ATOM   3042  H   SER X 192      70.710  63.010  66.480  0.00  0.00            
ATOM   3043  CA  SER X 192      72.330  62.540  67.810  0.00  0.00            
ATOM   3044  HA  SER X 192      72.430  62.700  68.880  0.00  0.00            
ATOM   3045  CB  SER X 192      72.610  61.090  67.410  0.00  0.00            
ATOM   3046  HB1 SER X 192      71.950  60.410  67.930  0.00  0.00            
ATOM   3047  HB2 SER X 192      73.560  60.840  67.880  0.00  0.00            
ATOM   3048  OG  SER X 192      72.530  60.760  66.040  0.00  0.00            
ATOM   3049  HG  SER X 192      72.870  59.870  65.940  0.00  0.00            
ATOM   3050  C   SER X 192      73.270  63.520  67.120  0.00  0.00            
ATOM   3051  O   SER X 192      72.860  64.400  66.360  0.00  0.00            
ATOM   3052  N   ALA X 193      74.600  63.500  67.290  0.00  0.00            
ATOM   3053  H   ALA X 193      74.930  62.790  67.930  0.00  0.00            
ATOM   3054  CA  ALA X 193      75.500  64.510  66.780  0.00  0.00            
ATOM   3055  HA  ALA X 193      75.270  65.570  66.890  0.00  0.00            
ATOM   3056  CB  ALA X 193      76.850  64.370  67.480  0.00  0.00            
ATOM   3057  HB1 ALA X 193      76.790  64.460  68.570  0.00  0.00            
ATOM   3058  HB2 ALA X 193      77.290  63.390  67.310  0.00  0.00            
ATOM   3059  HB3 ALA X 193      77.480  65.170  67.120  0.00  0.00            
ATOM   3060  C   ALA X 193      75.720  64.400  65.270  0.00  0.00            
ATOM   3061  O   ALA X 193      76.180  65.390  64.700  0.00  0.00            
ATOM   3062  N   GLY X 194      75.210  63.350  64.630  0.00  0.00            
ATOM   3063  H   GLY X 194      75.060  62.510  65.180  0.00  0.00            
ATOM   3064  CA  GLY X 194      75.010  63.270  63.200  0.00  0.00            
ATOM   3065  HA1 GLY X 194      74.210  63.980  63.010  0.00  0.00            
ATOM   3066  HA2 GLY X 194      74.820  62.230  62.940  0.00  0.00            
ATOM   3067  C   GLY X 194      76.230  63.690  62.400  0.00  0.00            
ATOM   3068  O   GLY X 194      77.300  63.100  62.590  0.00  0.00            
ATOM   3069  N   ARG X 195      76.130  64.660  61.490  0.00  0.00            
ATOM   3070  H   ARG X 195      75.250  65.160  61.470  0.00  0.00            
ATOM   3071  CA  ARG X 195      77.190  65.310  60.750  0.00  0.00            
ATOM   3072  HA  ARG X 195      77.370  64.620  59.930  0.00  0.00            
ATOM   3073  CB  ARG X 195      76.710  66.590  60.070  0.00  0.00            
ATOM   3074  HB1 ARG X 195      76.570  67.420  60.770  0.00  0.00            
ATOM   3075  HB2 ARG X 195      75.800  66.420  59.500  0.00  0.00            
ATOM   3076  CG  ARG X 195      77.630  67.220  59.020  0.00  0.00            
ATOM   3077  HG1 ARG X 195      78.580  67.480  59.480  0.00  0.00            
ATOM   3078  HG2 ARG X 195      77.270  68.190  58.680  0.00  0.00            
ATOM   3079  CD  ARG X 195      78.060  66.330  57.860  0.00  0.00            
ATOM   3080  HD1 ARG X 195      78.320  66.960  57.010  0.00  0.00            
ATOM   3081  HD2 ARG X 195      77.180  65.790  57.490  0.00  0.00            
ATOM   3082  NE  ARG X 195      79.120  65.340  58.060  0.00  0.00            
ATOM   3083  HE  ARG X 195      79.660  65.310  58.910  0.00  0.00            
ATOM   3084  CZ  ARG X 195      79.380  64.410  57.130  0.00  0.00            
ATOM   3085  NH1 ARG X 195      78.720  64.310  55.970  0.00  0.00            
ATOM   3086 HH11 ARG X 195      77.830  64.780  55.940  0.00  0.00            
ATOM   3087 HH12 ARG X 195      78.970  63.570  55.320  0.00  0.00            
ATOM   3088  NH2 ARG X 195      80.400  63.550  57.250  0.00  0.00            
ATOM   3089 HH21 ARG X 195      81.110  63.630  57.970  0.00  0.00            
ATOM   3090 HH22 ARG X 195      80.700  62.930  56.520  0.00  0.00            
ATOM   3091  C   ARG X 195      78.460  65.590  61.540  0.00  0.00            
ATOM   3092  O   ARG X 195      79.510  65.200  61.040  0.00  0.00            
ATOM   3093  N   VAL X 196      78.460  66.010  62.810  0.00  0.00            
ATOM   3094  H   VAL X 196      77.580  66.130  63.290  0.00  0.00            
ATOM   3095  CA  VAL X 196      79.580  66.610  63.500  0.00  0.00            
ATOM   3096  HA  VAL X 196      80.370  66.600  62.750  0.00  0.00            
ATOM   3097  CB  VAL X 196      79.280  68.070  63.810  0.00  0.00            
ATOM   3098  HB  VAL X 196      80.170  68.530  64.230  0.00  0.00            
ATOM   3099  CG1 VAL X 196      79.090  68.810  62.480  0.00  0.00            
ATOM   3100 HG11 VAL X 196      79.810  68.490  61.730  0.00  0.00            
ATOM   3101 HG12 VAL X 196      78.110  68.610  62.050  0.00  0.00            
ATOM   3102 HG13 VAL X 196      79.330  69.880  62.480  0.00  0.00            
ATOM   3103  CG2 VAL X 196      78.050  68.270  64.690  0.00  0.00            
ATOM   3104 HG21 VAL X 196      78.090  67.520  65.480  0.00  0.00            
ATOM   3105 HG22 VAL X 196      77.960  69.300  65.040  0.00  0.00            
ATOM   3106 HG23 VAL X 196      77.140  68.040  64.150  0.00  0.00            
ATOM   3107  C   VAL X 196      79.990  65.780  64.710  0.00  0.00            
ATOM   3108  O   VAL X 196      80.630  66.290  65.630  0.00  0.00            
ATOM   3109  N   GLN X 197      79.760  64.470  64.600  0.00  0.00            
ATOM   3110  H   GLN X 197      79.340  64.040  63.800  0.00  0.00            
ATOM   3111  CA  GLN X 197      80.100  63.530  65.650  0.00  0.00            
ATOM   3112  HA  GLN X 197      79.680  63.990  66.550  0.00  0.00            
ATOM   3113  CB  GLN X 197      79.340  62.210  65.510  0.00  0.00            
ATOM   3114  HB1 GLN X 197      78.300  62.480  65.370  0.00  0.00            
ATOM   3115  HB2 GLN X 197      79.530  61.640  66.410  0.00  0.00            
ATOM   3116  CG  GLN X 197      79.780  61.330  64.340  0.00  0.00            
ATOM   3117  HG1 GLN X 197      80.810  61.000  64.410  0.00  0.00            
ATOM   3118  HG2 GLN X 197      79.830  61.930  63.430  0.00  0.00            
ATOM   3119  CD  GLN X 197      78.810  60.170  64.150  0.00  0.00            
ATOM   3120  OE1 GLN X 197      79.090  59.030  64.500  0.00  0.00            
ATOM   3121  NE2 GLN X 197      77.600  60.460  63.660  0.00  0.00            
ATOM   3122 HE21 GLN X 197      77.470  61.330  63.160  0.00  0.00            
ATOM   3123 HE22 GLN X 197      77.010  59.640  63.690  0.00  0.00            
ATOM   3124  C   GLN X 197      81.580  63.360  65.930  0.00  0.00            
ATOM   3125  O   GLN X 197      81.990  63.000  67.030  0.00  0.00            
ATOM   3126  N   SER X 198      82.470  63.740  65.000  0.00  0.00            
ATOM   3127  H   SER X 198      82.170  63.880  64.050  0.00  0.00            
ATOM   3128  CA  SER X 198      83.890  63.880  65.220  0.00  0.00            
ATOM   3129  HA  SER X 198      84.300  62.890  65.380  0.00  0.00            
ATOM   3130  CB  SER X 198      84.510  64.350  63.910  0.00  0.00            
ATOM   3131  HB1 SER X 198      84.250  63.600  63.160  0.00  0.00            
ATOM   3132  HB2 SER X 198      85.590  64.400  64.020  0.00  0.00            
ATOM   3133  OG  SER X 198      84.010  65.610  63.500  0.00  0.00            
ATOM   3134  HG  SER X 198      83.200  65.430  63.010  0.00  0.00            
ATOM   3135  C   SER X 198      84.330  64.750  66.400  0.00  0.00            
ATOM   3136  O   SER X 198      84.820  64.320  67.440  0.00  0.00            
ATOM   3137  N   VAL X 199      83.940  66.020  66.360  0.00  0.00            
ATOM   3138  H   VAL X 199      83.590  66.380  65.480  0.00  0.00            
ATOM   3139  CA  VAL X 199      84.130  67.040  67.370  0.00  0.00            
ATOM   3140  HA  VAL X 199      85.190  67.120  67.620  0.00  0.00            
ATOM   3141  CB  VAL X 199      83.730  68.380  66.750  0.00  0.00            
ATOM   3142  HB  VAL X 199      82.810  68.240  66.180  0.00  0.00            
ATOM   3143  CG1 VAL X 199      83.500  69.530  67.720  0.00  0.00            
ATOM   3144 HG11 VAL X 199      84.120  69.360  68.590  0.00  0.00            
ATOM   3145 HG12 VAL X 199      83.730  70.460  67.190  0.00  0.00            
ATOM   3146 HG13 VAL X 199      82.480  69.490  68.100  0.00  0.00            
ATOM   3147  CG2 VAL X 199      84.810  68.930  65.820  0.00  0.00            
ATOM   3148 HG21 VAL X 199      84.950  68.180  65.040  0.00  0.00            
ATOM   3149 HG22 VAL X 199      84.410  69.790  65.300  0.00  0.00            
ATOM   3150 HG23 VAL X 199      85.750  69.110  66.360  0.00  0.00            
ATOM   3151  C   VAL X 199      83.290  66.790  68.620  0.00  0.00            
ATOM   3152  O   VAL X 199      83.770  66.960  69.740  0.00  0.00            
ATOM   3153  N   ALA X 200      82.070  66.290  68.410  0.00  0.00            
ATOM   3154  H   ALA X 200      81.800  66.130  67.450  0.00  0.00            
ATOM   3155  CA  ALA X 200      81.080  66.090  69.450  0.00  0.00            
ATOM   3156  HA  ALA X 200      81.170  66.910  70.160  0.00  0.00            
ATOM   3157  CB  ALA X 200      79.700  66.250  68.820  0.00  0.00            
ATOM   3158  HB1 ALA X 200      78.860  65.820  69.370  0.00  0.00            
ATOM   3159  HB2 ALA X 200      79.660  67.320  68.630  0.00  0.00            
ATOM   3160  HB3 ALA X 200      79.710  65.750  67.850  0.00  0.00            
ATOM   3161  C   ALA X 200      81.230  64.780  70.200  0.00  0.00            
ATOM   3162  O   ALA X 200      80.870  64.720  71.380  0.00  0.00            
ATOM   3163  N   VAL X 201      81.900  63.750  69.670  0.00  0.00            
ATOM   3164  H   VAL X 201      82.430  63.850  68.820  0.00  0.00            
ATOM   3165  CA  VAL X 201      82.140  62.490  70.340  0.00  0.00            
ATOM   3166  HA  VAL X 201      81.880  62.590  71.390  0.00  0.00            
ATOM   3167  CB  VAL X 201      81.200  61.450  69.730  0.00  0.00            
ATOM   3168  HB  VAL X 201      81.350  61.360  68.650  0.00  0.00            
ATOM   3169  CG1 VAL X 201      81.480  60.060  70.310  0.00  0.00            
ATOM   3170 HG11 VAL X 201      82.330  59.570  69.850  0.00  0.00            
ATOM   3171 HG12 VAL X 201      81.690  60.140  71.380  0.00  0.00            
ATOM   3172 HG13 VAL X 201      80.590  59.440  70.220  0.00  0.00            
ATOM   3173  CG2 VAL X 201      79.720  61.660  70.030  0.00  0.00            
ATOM   3174 HG21 VAL X 201      79.590  61.550  71.110  0.00  0.00            
ATOM   3175 HG22 VAL X 201      79.350  62.580  69.590  0.00  0.00            
ATOM   3176 HG23 VAL X 201      79.080  60.910  69.570  0.00  0.00            
ATOM   3177  C   VAL X 201      83.590  62.010  70.350  0.00  0.00            
ATOM   3178  O   VAL X 201      84.160  61.800  71.420  0.00  0.00            
ATOM   3179  N   ARG X 202      84.210  61.840  69.180  0.00  0.00            
ATOM   3180  H   ARG X 202      83.730  62.090  68.330  0.00  0.00            
ATOM   3181  CA  ARG X 202      85.540  61.270  69.120  0.00  0.00            
ATOM   3182  HA  ARG X 202      85.480  60.270  69.560  0.00  0.00            
ATOM   3183  CB  ARG X 202      86.000  61.070  67.680  0.00  0.00            
ATOM   3184  HB1 ARG X 202      86.090  62.040  67.180  0.00  0.00            
ATOM   3185  HB2 ARG X 202      85.280  60.480  67.110  0.00  0.00            
ATOM   3186  CG  ARG X 202      87.280  60.270  67.420  0.00  0.00            
ATOM   3187  HG1 ARG X 202      88.130  60.830  67.800  0.00  0.00            
ATOM   3188  HG2 ARG X 202      87.240  60.170  66.340  0.00  0.00            
ATOM   3189  CD  ARG X 202      87.480  58.850  67.940  0.00  0.00            
ATOM   3190  HD1 ARG X 202      86.700  58.150  67.660  0.00  0.00            
ATOM   3191  HD2 ARG X 202      87.620  58.890  69.020  0.00  0.00            
ATOM   3192  NE  ARG X 202      88.720  58.380  67.320  0.00  0.00            
ATOM   3193  HE  ARG X 202      89.360  58.990  66.830  0.00  0.00            
ATOM   3194  CZ  ARG X 202      88.920  57.070  67.170  0.00  0.00            
ATOM   3195  NH1 ARG X 202      88.210  56.100  67.760  0.00  0.00            
ATOM   3196 HH11 ARG X 202      87.570  56.390  68.480  0.00  0.00            
ATOM   3197 HH12 ARG X 202      88.330  55.130  67.480  0.00  0.00            
ATOM   3198  NH2 ARG X 202      89.930  56.720  66.360  0.00  0.00            
ATOM   3199 HH21 ARG X 202      90.440  57.480  65.930  0.00  0.00            
ATOM   3200 HH22 ARG X 202      90.200  55.750  66.260  0.00  0.00            
ATOM   3201  C   ARG X 202      86.540  62.160  69.850  0.00  0.00            
ATOM   3202  O   ARG X 202      87.430  61.660  70.540  0.00  0.00            
ATOM   3203  N   LEU X 203      86.390  63.470  69.650  0.00  0.00            
ATOM   3204  H   LEU X 203      85.680  63.710  68.970  0.00  0.00            
ATOM   3205  CA  LEU X 203      87.310  64.440  70.190  0.00  0.00            
ATOM   3206  HA  LEU X 203      88.290  64.070  69.890  0.00  0.00            
ATOM   3207  CB  LEU X 203      87.080  65.800  69.530  0.00  0.00            
ATOM   3208  HB1 LEU X 203      86.080  66.100  69.820  0.00  0.00            
ATOM   3209  HB2 LEU X 203      87.110  65.600  68.460  0.00  0.00            
ATOM   3210  CG  LEU X 203      88.040  66.920  69.920  0.00  0.00            
ATOM   3211  HG  LEU X 203      88.000  67.090  70.990  0.00  0.00            
ATOM   3212  CD1 LEU X 203      89.510  66.680  69.610  0.00  0.00            
ATOM   3213 HD11 LEU X 203      89.740  65.610  69.530  0.00  0.00            
ATOM   3214 HD12 LEU X 203      89.820  67.020  68.620  0.00  0.00            
ATOM   3215 HD13 LEU X 203      90.140  67.100  70.400  0.00  0.00            
ATOM   3216  CD2 LEU X 203      87.670  68.250  69.260  0.00  0.00            
ATOM   3217 HD21 LEU X 203      88.320  69.060  69.590  0.00  0.00            
ATOM   3218 HD22 LEU X 203      87.880  68.150  68.200  0.00  0.00            
ATOM   3219 HD23 LEU X 203      86.680  68.540  69.590  0.00  0.00            
ATOM   3220  C   LEU X 203      87.270  64.440  71.710  0.00  0.00            
ATOM   3221  O   LEU X 203      88.300  64.600  72.370  0.00  0.00            
ATOM   3222  N   VAL X 204      86.060  64.300  72.250  0.00  0.00            
ATOM   3223  H   VAL X 204      85.290  64.150  71.610  0.00  0.00            
ATOM   3224  CA  VAL X 204      85.860  64.260  73.690  0.00  0.00            
ATOM   3225  HA  VAL X 204      86.490  65.020  74.160  0.00  0.00            
ATOM   3226  CB  VAL X 204      84.410  64.500  74.080  0.00  0.00            
ATOM   3227  HB  VAL X 204      83.770  63.650  73.850  0.00  0.00            
ATOM   3228  CG1 VAL X 204      84.210  64.640  75.590  0.00  0.00            
ATOM   3229 HG11 VAL X 204      83.150  64.820  75.790  0.00  0.00            
ATOM   3230 HG12 VAL X 204      84.430  63.720  76.130  0.00  0.00            
ATOM   3231 HG13 VAL X 204      84.730  65.460  76.090  0.00  0.00            
ATOM   3232  CG2 VAL X 204      83.730  65.670  73.380  0.00  0.00            
ATOM   3233 HG21 VAL X 204      82.650  65.640  73.460  0.00  0.00            
ATOM   3234 HG22 VAL X 204      84.070  66.560  73.910  0.00  0.00            
ATOM   3235 HG23 VAL X 204      83.900  65.850  72.310  0.00  0.00            
ATOM   3236  C   VAL X 204      86.410  62.950  74.240  0.00  0.00            
ATOM   3237  O   VAL X 204      86.990  63.080  75.310  0.00  0.00            
ATOM   3238  N   VAL X 205      86.320  61.810  73.550  0.00  0.00            
ATOM   3239  H   VAL X 205      85.720  61.730  72.740  0.00  0.00            
ATOM   3240  CA  VAL X 205      86.700  60.590  74.220  0.00  0.00            
ATOM   3241  HA  VAL X 205      86.530  60.770  75.280  0.00  0.00            
ATOM   3242  CB  VAL X 205      85.850  59.390  73.810  0.00  0.00            
ATOM   3243  HB  VAL X 205      86.110  58.540  74.440  0.00  0.00            
ATOM   3244  CG1 VAL X 205      84.360  59.530  74.150  0.00  0.00            
ATOM   3245 HG11 VAL X 205      84.290  59.640  75.230  0.00  0.00            
ATOM   3246 HG12 VAL X 205      83.920  60.350  73.590  0.00  0.00            
ATOM   3247 HG13 VAL X 205      83.760  58.640  73.930  0.00  0.00            
ATOM   3248  CG2 VAL X 205      85.970  59.020  72.340  0.00  0.00            
ATOM   3249 HG21 VAL X 205      85.650  59.880  71.750  0.00  0.00            
ATOM   3250 HG22 VAL X 205      87.010  58.750  72.130  0.00  0.00            
ATOM   3251 HG23 VAL X 205      85.420  58.100  72.160  0.00  0.00            
ATOM   3252  C   VAL X 205      88.190  60.310  74.100  0.00  0.00            
ATOM   3253  O   VAL X 205      88.700  59.800  75.100  0.00  0.00            
ATOM   3254  N   GLU X 206      88.860  60.850  73.080  0.00  0.00            
ATOM   3255  H   GLU X 206      88.390  61.320  72.320  0.00  0.00            
ATOM   3256  CA  GLU X 206      90.310  60.870  73.070  0.00  0.00            
ATOM   3257  HA  GLU X 206      90.800  59.940  73.350  0.00  0.00            
ATOM   3258  CB  GLU X 206      90.860  61.310  71.710  0.00  0.00            
ATOM   3259  HB1 GLU X 206      91.910  61.550  71.870  0.00  0.00            
ATOM   3260  HB2 GLU X 206      90.420  62.240  71.350  0.00  0.00            
ATOM   3261  CG  GLU X 206      90.780  60.380  70.500  0.00  0.00            
ATOM   3262  HG1 GLU X 206      91.010  60.950  69.600  0.00  0.00            
ATOM   3263  HG2 GLU X 206      89.780  59.970  70.410  0.00  0.00            
ATOM   3264  CD  GLU X 206      91.770  59.250  70.730  0.00  0.00            
ATOM   3265  OE1 GLU X 206      93.010  59.450  70.660  0.00  0.00            
ATOM   3266  OE2 GLU X 206      91.340  58.140  71.100  0.00  0.00            
ATOM   3267  C   GLU X 206      90.820  61.820  74.140  0.00  0.00            
ATOM   3268  O   GLU X 206      91.770  61.470  74.850  0.00  0.00            
ATOM   3269  N   ARG X 207      90.100  62.900  74.460  0.00  0.00            
ATOM   3270  H   ARG X 207      89.420  63.200  73.780  0.00  0.00            
ATOM   3271  CA  ARG X 207      90.470  63.750  75.570  0.00  0.00            
ATOM   3272  HA  ARG X 207      91.550  63.870  75.590  0.00  0.00            
ATOM   3273  CB  ARG X 207      89.900  65.150  75.350  0.00  0.00            
ATOM   3274  HB1 ARG X 207      88.820  65.090  75.220  0.00  0.00            
ATOM   3275  HB2 ARG X 207      90.360  65.480  74.420  0.00  0.00            
ATOM   3276  CG  ARG X 207      90.240  66.220  76.380  0.00  0.00            
ATOM   3277  HG1 ARG X 207      89.580  66.210  77.250  0.00  0.00            
ATOM   3278  HG2 ARG X 207      90.040  67.220  76.000  0.00  0.00            
ATOM   3279  CD  ARG X 207      91.680  66.290  76.870  0.00  0.00            
ATOM   3280  HD1 ARG X 207      92.370  66.370  76.030  0.00  0.00            
ATOM   3281  HD2 ARG X 207      91.980  65.400  77.420  0.00  0.00            
ATOM   3282  NE  ARG X 207      91.900  67.420  77.780  0.00  0.00            
ATOM   3283  HE  ARG X 207      91.060  67.710  78.260  0.00  0.00            
ATOM   3284  CZ  ARG X 207      93.030  68.090  78.040  0.00  0.00            
ATOM   3285  NH1 ARG X 207      94.230  67.810  77.520  0.00  0.00            
ATOM   3286 HH11 ARG X 207      94.340  67.080  76.830  0.00  0.00            
ATOM   3287 HH12 ARG X 207      95.050  68.270  77.890  0.00  0.00            
ATOM   3288  NH2 ARG X 207      92.900  69.110  78.900  0.00  0.00            
ATOM   3289 HH21 ARG X 207      91.970  69.430  79.110  0.00  0.00            
ATOM   3290 HH22 ARG X 207      93.720  69.690  78.850  0.00  0.00            
ATOM   3291  C   ARG X 207      90.220  63.100  76.920  0.00  0.00            
ATOM   3292  O   ARG X 207      91.040  63.270  77.820  0.00  0.00            
ATOM   3293  N   GLU X 208      89.140  62.310  76.980  0.00  0.00            
ATOM   3294  H   GLU X 208      88.710  62.130  76.090  0.00  0.00            
ATOM   3295  CA  GLU X 208      89.010  61.420  78.120  0.00  0.00            
ATOM   3296  HA  GLU X 208      88.920  62.080  78.980  0.00  0.00            
ATOM   3297  CB  GLU X 208      87.670  60.700  78.060  0.00  0.00            
ATOM   3298  HB1 GLU X 208      87.730  59.740  77.560  0.00  0.00            
ATOM   3299  HB2 GLU X 208      87.000  61.370  77.520  0.00  0.00            
ATOM   3300  CG  GLU X 208      87.110  60.390  79.450  0.00  0.00            
ATOM   3301  HG1 GLU X 208      87.800  59.690  79.920  0.00  0.00            
ATOM   3302  HG2 GLU X 208      86.140  59.930  79.300  0.00  0.00            
ATOM   3303  CD  GLU X 208      86.830  61.610  80.320  0.00  0.00            
ATOM   3304  OE1 GLU X 208      87.120  61.410  81.510  0.00  0.00            
ATOM   3305  OE2 GLU X 208      86.510  62.720  79.850  0.00  0.00            
ATOM   3306  C   GLU X 208      90.110  60.380  78.240  0.00  0.00            
ATOM   3307  O   GLU X 208      90.730  60.230  79.290  0.00  0.00            
ATOM   3308  N   ARG X 209      90.540  59.720  77.160  0.00  0.00            
ATOM   3309  H   ARG X 209      89.990  59.710  76.320  0.00  0.00            
ATOM   3310  CA  ARG X 209      91.660  58.800  77.080  0.00  0.00            
ATOM   3311  HA  ARG X 209      91.600  58.110  77.920  0.00  0.00            
ATOM   3312  CB  ARG X 209      91.560  57.950  75.820  0.00  0.00            
ATOM   3313  HB1 ARG X 209      92.480  57.360  75.730  0.00  0.00            
ATOM   3314  HB2 ARG X 209      91.440  58.510  74.890  0.00  0.00            
ATOM   3315  CG  ARG X 209      90.360  57.020  75.960  0.00  0.00            
ATOM   3316  HG1 ARG X 209      89.420  57.570  76.070  0.00  0.00            
ATOM   3317  HG2 ARG X 209      90.510  56.540  76.930  0.00  0.00            
ATOM   3318  CD  ARG X 209      90.270  56.050  74.790  0.00  0.00            
ATOM   3319  HD1 ARG X 209      89.510  55.300  74.990  0.00  0.00            
ATOM   3320  HD2 ARG X 209      91.160  55.410  74.720  0.00  0.00            
ATOM   3321  NE  ARG X 209      89.940  56.700  73.520  0.00  0.00            
ATOM   3322  HE  ARG X 209      90.650  57.170  72.970  0.00  0.00            
ATOM   3323  CZ  ARG X 209      88.770  56.620  72.870  0.00  0.00            
ATOM   3324  NH1 ARG X 209      87.670  56.060  73.370  0.00  0.00            
ATOM   3325 HH11 ARG X 209      87.580  55.640  74.290  0.00  0.00            
ATOM   3326 HH12 ARG X 209      86.930  55.920  72.700  0.00  0.00            
ATOM   3327  NH2 ARG X 209      88.840  57.110  71.620  0.00  0.00            
ATOM   3328 HH21 ARG X 209      89.780  57.310  71.310  0.00  0.00            
ATOM   3329 HH22 ARG X 209      88.080  56.970  70.970  0.00  0.00            
ATOM   3330  C   ARG X 209      92.990  59.490  77.350  0.00  0.00            
ATOM   3331  O   ARG X 209      93.860  58.710  77.720  0.00  0.00            
ATOM   3332  N   GLU X 210      93.130  60.810  77.200  0.00  0.00            
ATOM   3333  H   GLU X 210      92.370  61.340  76.810  0.00  0.00            
ATOM   3334  CA  GLU X 210      94.310  61.550  77.610  0.00  0.00            
ATOM   3335  HA  GLU X 210      95.180  60.930  77.380  0.00  0.00            
ATOM   3336  CB  GLU X 210      94.430  62.880  76.860  0.00  0.00            
ATOM   3337  HB1 GLU X 210      93.740  63.650  77.200  0.00  0.00            
ATOM   3338  HB2 GLU X 210      94.250  62.650  75.810  0.00  0.00            
ATOM   3339  CG  GLU X 210      95.840  63.420  77.100  0.00  0.00            
ATOM   3340  HG1 GLU X 210      96.450  62.620  76.690  0.00  0.00            
ATOM   3341  HG2 GLU X 210      96.100  63.540  78.150  0.00  0.00            
ATOM   3342  CD  GLU X 210      96.170  64.560  76.150  0.00  0.00            
ATOM   3343  OE1 GLU X 210      96.190  65.770  76.490  0.00  0.00            
ATOM   3344  OE2 GLU X 210      96.600  64.250  75.020  0.00  0.00            
ATOM   3345  C   GLU X 210      94.260  61.730  79.120  0.00  0.00            
ATOM   3346  O   GLU X 210      95.160  61.340  79.870  0.00  0.00            
ATOM   3347  N   ILE X 211      93.130  62.130  79.710  0.00  0.00            
ATOM   3348  H   ILE X 211      92.320  62.270  79.120  0.00  0.00            
ATOM   3349  CA  ILE X 211      92.980  62.260  81.140  0.00  0.00            
ATOM   3350  HA  ILE X 211      93.860  62.790  81.500  0.00  0.00            
ATOM   3351  CB  ILE X 211      91.700  62.970  81.560  0.00  0.00            
ATOM   3352  HB  ILE X 211      90.880  62.350  81.190  0.00  0.00            
ATOM   3353  CG2 ILE X 211      91.480  63.010  83.070  0.00  0.00            
ATOM   3354 HG21 ILE X 211      91.380  61.990  83.450  0.00  0.00            
ATOM   3355 HG22 ILE X 211      92.310  63.490  83.590  0.00  0.00            
ATOM   3356 HG23 ILE X 211      90.500  63.470  83.160  0.00  0.00            
ATOM   3357  CG1 ILE X 211      91.620  64.410  81.060  0.00  0.00            
ATOM   3358 HG11 ILE X 211      92.010  64.560  80.050  0.00  0.00            
ATOM   3359 HG12 ILE X 211      92.160  65.010  81.790  0.00  0.00            
ATOM   3360  CD  ILE X 211      90.210  64.990  81.010  0.00  0.00            
ATOM   3361  HD1 ILE X 211      90.260  65.960  80.520  0.00  0.00            
ATOM   3362  HD2 ILE X 211      89.440  64.410  80.490  0.00  0.00            
ATOM   3363  HD3 ILE X 211      89.770  65.180  81.990  0.00  0.00            
ATOM   3364  C   ILE X 211      93.070  60.950  81.910  0.00  0.00            
ATOM   3365  O   ILE X 211      93.630  60.840  83.000  0.00  0.00            
ATOM   3366  N   LYS X 212      92.540  59.880  81.300  0.00  0.00            
ATOM   3367  H   LYS X 212      92.010  60.130  80.480  0.00  0.00            
ATOM   3368  CA  LYS X 212      92.740  58.530  81.790  0.00  0.00            
ATOM   3369  HA  LYS X 212      92.400  58.450  82.820  0.00  0.00            
ATOM   3370  CB  LYS X 212      91.840  57.590  81.000  0.00  0.00            
ATOM   3371  HB1 LYS X 212      92.130  56.610  81.380  0.00  0.00            
ATOM   3372  HB2 LYS X 212      92.090  57.740  79.950  0.00  0.00            
ATOM   3373  CG  LYS X 212      90.350  57.790  81.280  0.00  0.00            
ATOM   3374  HG1 LYS X 212      90.070  58.840  81.140  0.00  0.00            
ATOM   3375  HG2 LYS X 212      90.190  57.530  82.320  0.00  0.00            
ATOM   3376  CD  LYS X 212      89.440  56.990  80.360  0.00  0.00            
ATOM   3377  HD1 LYS X 212      89.750  57.080  79.320  0.00  0.00            
ATOM   3378  HD2 LYS X 212      88.440  57.430  80.410  0.00  0.00            
ATOM   3379  CE  LYS X 212      89.480  55.530  80.810  0.00  0.00            
ATOM   3380  HE1 LYS X 212      88.900  55.400  81.730  0.00  0.00            
ATOM   3381  HE2 LYS X 212      90.500  55.220  81.050  0.00  0.00            
ATOM   3382  NZ  LYS X 212      88.890  54.630  79.810  0.00  0.00            
ATOM   3383  HZ1 LYS X 212      88.610  53.740  80.190  0.00  0.00            
ATOM   3384  HZ2 LYS X 212      88.090  54.960  79.280  0.00  0.00            
ATOM   3385  HZ3 LYS X 212      89.570  54.480  79.080  0.00  0.00            
ATOM   3386  C   LYS X 212      94.170  58.010  81.780  0.00  0.00            
ATOM   3387  O   LYS X 212      94.410  57.030  82.480  0.00  0.00            
ATOM   3388  N   ALA X 213      95.120  58.520  80.990  0.00  0.00            
ATOM   3389  H   ALA X 213      94.780  59.130  80.270  0.00  0.00            
ATOM   3390  CA  ALA X 213      96.550  58.240  81.010  0.00  0.00            
ATOM   3391  HA  ALA X 213      96.550  57.170  81.180  0.00  0.00            
ATOM   3392  CB  ALA X 213      97.110  58.540  79.620  0.00  0.00            
ATOM   3393  HB1 ALA X 213      96.520  57.900  78.970  0.00  0.00            
ATOM   3394  HB2 ALA X 213      96.810  59.540  79.310  0.00  0.00            
ATOM   3395  HB3 ALA X 213      98.170  58.280  79.590  0.00  0.00            
ATOM   3396  C   ALA X 213      97.270  58.940  82.150  0.00  0.00            
ATOM   3397  O   ALA X 213      98.290  58.420  82.600  0.00  0.00            
ATOM   3398  N   PHE X 214      96.690  60.080  82.560  0.00  0.00            
ATOM   3399  H   PHE X 214      95.800  60.330  82.170  0.00  0.00            
ATOM   3400  CA  PHE X 214      97.230  60.770  83.710  0.00  0.00            
ATOM   3401  HA  PHE X 214      98.310  60.810  83.600  0.00  0.00            
ATOM   3402  CB  PHE X 214      96.740  62.220  83.760  0.00  0.00            
ATOM   3403  HB1 PHE X 214      95.660  62.170  83.620  0.00  0.00            
ATOM   3404  HB2 PHE X 214      97.160  62.780  82.920  0.00  0.00            
ATOM   3405  CG  PHE X 214      96.940  62.930  85.080  0.00  0.00            
ATOM   3406  CD1 PHE X 214      97.880  63.940  85.320  0.00  0.00            
ATOM   3407  HD1 PHE X 214      98.540  64.210  84.510  0.00  0.00            
ATOM   3408  CE1 PHE X 214      98.080  64.570  86.560  0.00  0.00            
ATOM   3409  HE1 PHE X 214      98.820  65.320  86.770  0.00  0.00            
ATOM   3410  CZ  PHE X 214      97.370  64.170  87.690  0.00  0.00            
ATOM   3411  HZ  PHE X 214      97.570  64.570  88.680  0.00  0.00            
ATOM   3412  CE2 PHE X 214      96.400  63.180  87.500  0.00  0.00            
ATOM   3413  HE2 PHE X 214      95.820  62.820  88.340  0.00  0.00            
ATOM   3414  CD2 PHE X 214      96.210  62.610  86.230  0.00  0.00            
ATOM   3415  HD2 PHE X 214      95.430  61.870  86.200  0.00  0.00            
ATOM   3416  C   PHE X 214      96.940  59.940  84.950  0.00  0.00            
ATOM   3417  O   PHE X 214      95.880  59.310  85.020  0.00  0.00            
ATOM   3418  N   VAL X 215      97.870  59.870  85.910  0.00  0.00            
ATOM   3419  H   VAL X 215      98.750  60.220  85.570  0.00  0.00            
ATOM   3420  CA  VAL X 215      97.760  59.300  87.230  0.00  0.00            
ATOM   3421  HA  VAL X 215      96.720  59.340  87.550  0.00  0.00            
ATOM   3422  CB  VAL X 215      98.230  57.850  87.310  0.00  0.00            
ATOM   3423  HB  VAL X 215      98.540  57.560  88.320  0.00  0.00            
ATOM   3424  CG1 VAL X 215      97.120  56.850  87.040  0.00  0.00            
ATOM   3425 HG11 VAL X 215      97.530  55.860  87.210  0.00  0.00            
ATOM   3426 HG12 VAL X 215      96.330  57.040  87.770  0.00  0.00            
ATOM   3427 HG13 VAL X 215      96.630  57.120  86.100  0.00  0.00            
ATOM   3428  CG2 VAL X 215      99.460  57.490  86.480  0.00  0.00            
ATOM   3429 HG21 VAL X 215      99.700  56.430  86.570  0.00  0.00            
ATOM   3430 HG22 VAL X 215      99.270  57.680  85.420  0.00  0.00            
ATOM   3431 HG23 VAL X 215     100.280  58.140  86.780  0.00  0.00            
ATOM   3432  C   VAL X 215      98.630  60.120  88.180  0.00  0.00            
ATOM   3433  O   VAL X 215      99.740  60.450  87.780  0.00  0.00            
ATOM   3434  N   PRO X 216      98.090  60.590  89.310  0.00  0.00            
ATOM   3435  CD  PRO X 216      96.820  60.190  89.880  0.00  0.00            
ATOM   3436  HD1 PRO X 216      96.740  59.100  89.890  0.00  0.00            
ATOM   3437  HD2 PRO X 216      95.940  60.540  89.340  0.00  0.00            
ATOM   3438  CG  PRO X 216      96.800  60.820  91.270  0.00  0.00            
ATOM   3439  HG1 PRO X 216      97.340  60.220  92.010  0.00  0.00            
ATOM   3440  HG2 PRO X 216      95.820  61.150  91.610  0.00  0.00            
ATOM   3441  CB  PRO X 216      97.570  62.110  91.000  0.00  0.00            
ATOM   3442  HB1 PRO X 216      98.000  62.670  91.830  0.00  0.00            
ATOM   3443  HB2 PRO X 216      96.900  62.740  90.430  0.00  0.00            
ATOM   3444  CA  PRO X 216      98.690  61.670  90.070  0.00  0.00            
ATOM   3445  HA  PRO X 216      99.020  62.420  89.350  0.00  0.00            
ATOM   3446  C   PRO X 216      99.930  61.200  90.810  0.00  0.00            
ATOM   3447  O   PRO X 216     100.240  60.010  90.850  0.00  0.00            
ATOM   3448  N   GLU X 217     100.700  62.160  91.330  0.00  0.00            
ATOM   3449  H   GLU X 217     100.370  63.080  91.080  0.00  0.00            
ATOM   3450  CA  GLU X 217     101.710  62.120  92.380  0.00  0.00            
ATOM   3451  HA  GLU X 217     102.000  61.080  92.520  0.00  0.00            
ATOM   3452  CB  GLU X 217     102.930  62.930  91.950  0.00  0.00            
ATOM   3453  HB1 GLU X 217     102.750  63.990  91.810  0.00  0.00            
ATOM   3454  HB2 GLU X 217     103.250  62.530  90.980  0.00  0.00            
ATOM   3455  CG  GLU X 217     104.160  62.800  92.850  0.00  0.00            
ATOM   3456  HG1 GLU X 217     103.960  63.410  93.730  0.00  0.00            
ATOM   3457  HG2 GLU X 217     104.990  63.250  92.320  0.00  0.00            
ATOM   3458  CD  GLU X 217     104.460  61.350  93.200  0.00  0.00            
ATOM   3459  OE1 GLU X 217     104.240  60.930  94.360  0.00  0.00            
ATOM   3460  OE2 GLU X 217     104.930  60.590  92.320  0.00  0.00            
ATOM   3461  C   GLU X 217     101.120  62.740  93.640  0.00  0.00            
ATOM   3462  O   GLU X 217     100.200  63.550  93.550  0.00  0.00            
ATOM   3463  N   GLU X 218     101.640  62.220  94.750  0.00  0.00            
ATOM   3464  H   GLU X 218     102.520  61.730  94.780  0.00  0.00            
ATOM   3465  CA  GLU X 218     101.140  62.570  96.060  0.00  0.00            
ATOM   3466  HA  GLU X 218     100.380  63.340  95.940  0.00  0.00            
ATOM   3467  CB  GLU X 218     100.330  61.450  96.700  0.00  0.00            
ATOM   3468  HB1 GLU X 218      99.870  61.830  97.610  0.00  0.00            
ATOM   3469  HB2 GLU X 218     100.950  60.600  96.970  0.00  0.00            
ATOM   3470  CG  GLU X 218      99.100  60.990  95.920  0.00  0.00            
ATOM   3471  HG1 GLU X 218      99.210  60.800  94.850  0.00  0.00            
ATOM   3472  HG2 GLU X 218      98.250  61.650  96.100  0.00  0.00            
ATOM   3473  CD  GLU X 218      98.680  59.710  96.620  0.00  0.00            
ATOM   3474  OE1 GLU X 218      99.330  58.660  96.430  0.00  0.00            
ATOM   3475  OE2 GLU X 218      97.610  59.740  97.270  0.00  0.00            
ATOM   3476  C   GLU X 218     102.150  63.080  97.090  0.00  0.00            
ATOM   3477  O   GLU X 218     103.200  62.460  97.260  0.00  0.00            
ATOM   3478  N   PHE X 219     101.790  64.200  97.720  0.00  0.00            
ATOM   3479  H   PHE X 219     100.960  64.690  97.440  0.00  0.00            
ATOM   3480  CA  PHE X 219     102.610  65.060  98.560  0.00  0.00            
ATOM   3481  HA  PHE X 219     103.600  64.610  98.630  0.00  0.00            
ATOM   3482  CB  PHE X 219     102.760  66.410  97.860  0.00  0.00            
ATOM   3483  HB1 PHE X 219     103.090  67.030  98.690  0.00  0.00            
ATOM   3484  HB2 PHE X 219     101.780  66.780  97.570  0.00  0.00            
ATOM   3485  CG  PHE X 219     103.630  66.420  96.640  0.00  0.00            
ATOM   3486  CD1 PHE X 219     104.990  66.740  96.740  0.00  0.00            
ATOM   3487  HD1 PHE X 219     105.410  66.970  97.710  0.00  0.00            
ATOM   3488  CE1 PHE X 219     105.790  66.880  95.600  0.00  0.00            
ATOM   3489  HE1 PHE X 219     106.840  67.120  95.740  0.00  0.00            
ATOM   3490  CZ  PHE X 219     105.220  66.680  94.340  0.00  0.00            
ATOM   3491  HZ  PHE X 219     105.720  66.750  93.390  0.00  0.00            
ATOM   3492  CE2 PHE X 219     103.860  66.390  94.220  0.00  0.00            
ATOM   3493  HE2 PHE X 219     103.400  66.370  93.240  0.00  0.00            
ATOM   3494  CD2 PHE X 219     103.070  66.250  95.370  0.00  0.00            
ATOM   3495  HD2 PHE X 219     101.990  66.140  95.320  0.00  0.00            
ATOM   3496  C   PHE X 219     102.180  65.170 100.020  0.00  0.00            
ATOM   3497  O   PHE X 219     101.000  65.060 100.350  0.00  0.00            
ATOM   3498  N   TRP X 220     103.120  65.430 100.930  0.00  0.00            
ATOM   3499  H   TRP X 220     104.010  65.450 100.460  0.00  0.00            
ATOM   3500  CA  TRP X 220     102.990  65.640 102.360  0.00  0.00            
ATOM   3501  HA  TRP X 220     101.900  65.700 102.440  0.00  0.00            
ATOM   3502  CB  TRP X 220     103.560  64.430 103.090  0.00  0.00            
ATOM   3503  HB1 TRP X 220     103.630  64.820 104.100  0.00  0.00            
ATOM   3504  HB2 TRP X 220     104.580  64.240 102.760  0.00  0.00            
ATOM   3505  CG  TRP X 220     102.700  63.210 103.110  0.00  0.00            
ATOM   3506  CD1 TRP X 220     101.850  62.850 104.100  0.00  0.00            
ATOM   3507  HD1 TRP X 220     101.800  63.300 105.080  0.00  0.00            
ATOM   3508  NE1 TRP X 220     101.150  61.700 103.780  0.00  0.00            
ATOM   3509  HE1 TRP X 220     100.500  61.250 104.410  0.00  0.00            
ATOM   3510  CE2 TRP X 220     101.570  61.310 102.530  0.00  0.00            
ATOM   3511  CZ2 TRP X 220     101.180  60.220 101.740  0.00  0.00            
ATOM   3512  HZ2 TRP X 220     100.330  59.620 102.020  0.00  0.00            
ATOM   3513  CH2 TRP X 220     101.780  59.990 100.490  0.00  0.00            
ATOM   3514  HH2 TRP X 220     101.430  59.220  99.830  0.00  0.00            
ATOM   3515  CZ3 TRP X 220     102.740  60.890 100.000  0.00  0.00            
ATOM   3516  HZ3 TRP X 220     103.120  60.720  99.000  0.00  0.00            
ATOM   3517  CE3 TRP X 220     103.040  62.030 100.750  0.00  0.00            
ATOM   3518  HE3 TRP X 220     103.870  62.660 100.460  0.00  0.00            
ATOM   3519  CD2 TRP X 220     102.530  62.230 102.040  0.00  0.00            
ATOM   3520  C   TRP X 220     103.660  66.930 102.780  0.00  0.00            
ATOM   3521  O   TRP X 220     104.810  67.120 102.390  0.00  0.00            
ATOM   3522  N   GLU X 221     103.010  67.710 103.650  0.00  0.00            
ATOM   3523  H   GLU X 221     102.130  67.410 104.030  0.00  0.00            
ATOM   3524  CA  GLU X 221     103.500  69.040 103.990  0.00  0.00            
ATOM   3525  HA  GLU X 221     104.590  69.080 103.960  0.00  0.00            
ATOM   3526  CB  GLU X 221     102.980  70.060 102.990  0.00  0.00            
ATOM   3527  HB1 GLU X 221     103.390  69.810 102.020  0.00  0.00            
ATOM   3528  HB2 GLU X 221     103.190  71.070 103.360  0.00  0.00            
ATOM   3529  CG  GLU X 221     101.470  70.030 102.780  0.00  0.00            
ATOM   3530  HG1 GLU X 221     101.090  70.030 103.810  0.00  0.00            
ATOM   3531  HG2 GLU X 221     101.170  69.060 102.390  0.00  0.00            
ATOM   3532  CD  GLU X 221     100.810  71.110 101.930  0.00  0.00            
ATOM   3533  OE1 GLU X 221     100.070  71.930 102.510  0.00  0.00            
ATOM   3534  OE2 GLU X 221     101.110  71.170 100.720  0.00  0.00            
ATOM   3535  C   GLU X 221     103.160  69.370 105.440  0.00  0.00            
ATOM   3536  O   GLU X 221     102.460  68.620 106.100  0.00  0.00            
ATOM   3537  N   VAL X 222     103.770  70.450 105.950  0.00  0.00            
ATOM   3538  H   VAL X 222     104.460  70.940 105.410  0.00  0.00            
ATOM   3539  CA  VAL X 222     103.380  71.040 107.220  0.00  0.00            
ATOM   3540  HA  VAL X 222     102.420  70.660 107.550  0.00  0.00            
ATOM   3541  CB  VAL X 222     104.420  70.770 108.310  0.00  0.00            
ATOM   3542  HB  VAL X 222     105.240  71.480 108.180  0.00  0.00            
ATOM   3543  CG1 VAL X 222     103.830  71.130 109.670  0.00  0.00            
ATOM   3544 HG11 VAL X 222     103.150  70.440 110.180  0.00  0.00            
ATOM   3545 HG12 VAL X 222     104.740  71.310 110.250  0.00  0.00            
ATOM   3546 HG13 VAL X 222     103.310  72.080 109.570  0.00  0.00            
ATOM   3547  CG2 VAL X 222     105.030  69.390 108.520  0.00  0.00            
ATOM   3548 HG21 VAL X 222     104.240  68.850 109.030  0.00  0.00            
ATOM   3549 HG22 VAL X 222     105.240  69.050 107.500  0.00  0.00            
ATOM   3550 HG23 VAL X 222     105.920  69.430 109.150  0.00  0.00            
ATOM   3551  C   VAL X 222     103.290  72.540 106.980  0.00  0.00            
ATOM   3552  O   VAL X 222     104.100  73.130 106.270  0.00  0.00            
ATOM   3553  N   ASP X 223     102.270  73.240 107.490  0.00  0.00            
ATOM   3554  H   ASP X 223     101.580  72.730 108.030  0.00  0.00            
ATOM   3555  CA  ASP X 223     101.760  74.550 107.140  0.00  0.00            
ATOM   3556  HA  ASP X 223     102.550  75.120 106.660  0.00  0.00            
ATOM   3557  CB  ASP X 223     100.620  74.370 106.140  0.00  0.00            
ATOM   3558  HB1 ASP X 223      99.760  73.880 106.610  0.00  0.00            
ATOM   3559  HB2 ASP X 223     101.050  73.800 105.320  0.00  0.00            
ATOM   3560  CG  ASP X 223     100.100  75.700 105.620  0.00  0.00            
ATOM   3561  OD1 ASP X 223      99.030  76.090 106.140  0.00  0.00            
ATOM   3562  OD2 ASP X 223     100.440  76.050 104.470  0.00  0.00            
ATOM   3563  C   ASP X 223     101.350  75.320 108.380  0.00  0.00            
ATOM   3564  O   ASP X 223     100.600  74.780 109.200  0.00  0.00            
ATOM   3565  N   ALA X 224     101.740  76.590 108.480  0.00  0.00            
ATOM   3566  H   ALA X 224     102.190  77.070 107.710  0.00  0.00            
ATOM   3567  CA  ALA X 224     101.570  77.330 109.710  0.00  0.00            
ATOM   3568  HA  ALA X 224     100.880  76.790 110.370  0.00  0.00            
ATOM   3569  CB  ALA X 224     102.920  77.470 110.400  0.00  0.00            
ATOM   3570  HB1 ALA X 224     102.780  78.090 111.290  0.00  0.00            
ATOM   3571  HB2 ALA X 224     103.280  76.480 110.670  0.00  0.00            
ATOM   3572  HB3 ALA X 224     103.630  77.950 109.730  0.00  0.00            
ATOM   3573  C   ALA X 224     101.100  78.740 109.390  0.00  0.00            
ATOM   3574  O   ALA X 224     101.590  79.330 108.430  0.00  0.00            
ATOM   3575  N   SER X 225     100.250  79.320 110.230  0.00  0.00            
ATOM   3576  H   SER X 225      99.880  78.720 110.960  0.00  0.00            
ATOM   3577  CA  SER X 225     100.040  80.760 110.300  0.00  0.00            
ATOM   3578  HA  SER X 225     100.200  81.140 109.290  0.00  0.00            
ATOM   3579  CB  SER X 225      98.600  81.130 110.630  0.00  0.00            
ATOM   3580  HB1 SER X 225      98.470  82.210 110.560  0.00  0.00            
ATOM   3581  HB2 SER X 225      98.300  80.760 111.610  0.00  0.00            
ATOM   3582  OG  SER X 225      97.620  80.620 109.750  0.00  0.00            
ATOM   3583  HG  SER X 225      97.480  79.720 110.040  0.00  0.00            
ATOM   3584  C   SER X 225     100.990  81.460 111.260  0.00  0.00            
ATOM   3585  O   SER X 225     101.220  81.030 112.390  0.00  0.00            
ATOM   3586  N   THR X 226     101.550  82.570 110.760  0.00  0.00            
ATOM   3587  H   THR X 226     101.470  82.690 109.760  0.00  0.00            
ATOM   3588  CA  THR X 226     102.530  83.390 111.450  0.00  0.00            
ATOM   3589  HA  THR X 226     102.740  83.000 112.450  0.00  0.00            
ATOM   3590  CB  THR X 226     103.850  83.470 110.690  0.00  0.00            
ATOM   3591  HB  THR X 226     104.610  84.020 111.240  0.00  0.00            
ATOM   3592  CG2 THR X 226     104.390  82.140 110.180  0.00  0.00            
ATOM   3593 HG21 THR X 226     103.640  81.710 109.510  0.00  0.00            
ATOM   3594 HG22 THR X 226     105.340  82.210 109.660  0.00  0.00            
ATOM   3595 HG23 THR X 226     104.430  81.460 111.030  0.00  0.00            
ATOM   3596  OG1 THR X 226     103.670  84.240 109.520  0.00  0.00            
ATOM   3597  HG1 THR X 226     103.290  83.700 108.830  0.00  0.00            
ATOM   3598  C   THR X 226     101.980  84.770 111.790  0.00  0.00            
ATOM   3599  O   THR X 226     101.110  85.330 111.130  0.00  0.00            
ATOM   3600  N   THR X 227     102.410  85.350 112.910  0.00  0.00            
ATOM   3601  H   THR X 227     103.160  84.890 113.420  0.00  0.00            
ATOM   3602  CA  THR X 227     102.110  86.740 113.190  0.00  0.00            
ATOM   3603  HA  THR X 227     101.030  86.800 113.210  0.00  0.00            
ATOM   3604  CB  THR X 227     102.630  87.240 114.540  0.00  0.00            
ATOM   3605  HB  THR X 227     102.340  88.300 114.550  0.00  0.00            
ATOM   3606  CG2 THR X 227     101.920  86.620 115.740  0.00  0.00            
ATOM   3607 HG21 THR X 227     100.840  86.680 115.590  0.00  0.00            
ATOM   3608 HG22 THR X 227     102.230  85.580 115.860  0.00  0.00            
ATOM   3609 HG23 THR X 227     102.210  87.110 116.670  0.00  0.00            
ATOM   3610  OG1 THR X 227     104.030  87.180 114.670  0.00  0.00            
ATOM   3611  HG1 THR X 227     104.190  87.400 115.590  0.00  0.00            
ATOM   3612  C   THR X 227     102.620  87.740 112.160  0.00  0.00            
ATOM   3613  O   THR X 227     103.660  87.510 111.550  0.00  0.00            
ATOM   3614  N   THR X 228     102.020  88.930 112.070  0.00  0.00            
ATOM   3615  H   THR X 228     101.270  89.130 112.720  0.00  0.00            
ATOM   3616  CA  THR X 228     102.610  90.100 111.450  0.00  0.00            
ATOM   3617  HA  THR X 228     103.650  89.820 111.270  0.00  0.00            
ATOM   3618  CB  THR X 228     102.040  90.470 110.080  0.00  0.00            
ATOM   3619  HB  THR X 228     102.700  91.240 109.690  0.00  0.00            
ATOM   3620  CG2 THR X 228     102.030  89.330 109.070  0.00  0.00            
ATOM   3621 HG21 THR X 228     102.890  88.670 109.200  0.00  0.00            
ATOM   3622 HG22 THR X 228     101.080  88.810 109.160  0.00  0.00            
ATOM   3623 HG23 THR X 228     102.120  89.660 108.030  0.00  0.00            
ATOM   3624  OG1 THR X 228     100.730  90.980 110.130  0.00  0.00            
ATOM   3625  HG1 THR X 228     100.140  90.240 110.310  0.00  0.00            
ATOM   3626  C   THR X 228     102.620  91.380 112.260  0.00  0.00            
ATOM   3627  O   THR X 228     101.810  91.490 113.170  0.00  0.00            
ATOM   3628  N   PRO X 229     103.420  92.390 111.900  0.00  0.00            
ATOM   3629  CD  PRO X 229     104.540  92.330 110.980  0.00  0.00            
ATOM   3630  HD1 PRO X 229     104.250  92.730 110.010  0.00  0.00            
ATOM   3631  HD2 PRO X 229     105.050  91.360 110.940  0.00  0.00            
ATOM   3632  CG  PRO X 229     105.560  93.370 111.420  0.00  0.00            
ATOM   3633  HG1 PRO X 229     106.000  93.810 110.520  0.00  0.00            
ATOM   3634  HG2 PRO X 229     106.290  92.910 112.100  0.00  0.00            
ATOM   3635  CB  PRO X 229     104.610  94.440 111.940  0.00  0.00            
ATOM   3636  HB1 PRO X 229     104.270  95.020 111.090  0.00  0.00            
ATOM   3637  HB2 PRO X 229     105.110  95.030 112.710  0.00  0.00            
ATOM   3638  CA  PRO X 229     103.410  93.700 112.530  0.00  0.00            
ATOM   3639  HA  PRO X 229     103.730  93.450 113.550  0.00  0.00            
ATOM   3640  C   PRO X 229     102.140  94.530 112.510  0.00  0.00            
ATOM   3641  O   PRO X 229     101.790  95.290 113.410  0.00  0.00            
ATOM   3642  N   SER X 230     101.350  94.420 111.440  0.00  0.00            
ATOM   3643  H   SER X 230     101.510  93.630 110.830  0.00  0.00            
ATOM   3644  CA  SER X 230      99.990  94.920 111.390  0.00  0.00            
ATOM   3645  HA  SER X 230     100.050  95.930 111.810  0.00  0.00            
ATOM   3646  CB  SER X 230      99.500  95.000 109.950  0.00  0.00            
ATOM   3647  HB1 SER X 230     100.180  95.510 109.270  0.00  0.00            
ATOM   3648  HB2 SER X 230      98.580  95.570 109.900  0.00  0.00            
ATOM   3649  OG  SER X 230      99.300  93.680 109.500  0.00  0.00            
ATOM   3650  HG  SER X 230      98.870  93.740 108.640  0.00  0.00            
ATOM   3651  C   SER X 230      99.050  94.140 112.300  0.00  0.00            
ATOM   3652  O   SER X 230      97.940  94.610 112.550  0.00  0.00            
ATOM   3653  N   GLY X 231      99.430  92.970 112.820  0.00  0.00            
ATOM   3654  H   GLY X 231     100.300  92.520 112.570  0.00  0.00            
ATOM   3655  CA  GLY X 231      98.470  92.220 113.600  0.00  0.00            
ATOM   3656  HA1 GLY X 231      97.910  92.880 114.270  0.00  0.00            
ATOM   3657  HA2 GLY X 231      99.020  91.610 114.320  0.00  0.00            
ATOM   3658  C   GLY X 231      97.550  91.310 112.800  0.00  0.00            
ATOM   3659  O   GLY X 231      96.730  90.650 113.440  0.00  0.00            
ATOM   3660  N   GLU X 232      97.690  91.210 111.480  0.00  0.00            
ATOM   3661  H   GLU X 232      98.400  91.810 111.080  0.00  0.00            
ATOM   3662  CA  GLU X 232      97.080  90.190 110.640  0.00  0.00            
ATOM   3663  HA  GLU X 232      96.110  89.930 111.050  0.00  0.00            
ATOM   3664  CB  GLU X 232      96.740  90.770 109.270  0.00  0.00            
ATOM   3665  HB1 GLU X 232      96.300  89.910 108.770  0.00  0.00            
ATOM   3666  HB2 GLU X 232      97.600  91.050 108.660  0.00  0.00            
ATOM   3667  CG  GLU X 232      95.710  91.900 109.250  0.00  0.00            
ATOM   3668  HG1 GLU X 232      96.210  92.760 109.700  0.00  0.00            
ATOM   3669  HG2 GLU X 232      94.940  91.640 109.970  0.00  0.00            
ATOM   3670  CD  GLU X 232      95.060  92.280 107.930  0.00  0.00            
ATOM   3671  OE1 GLU X 232      95.530  93.250 107.300  0.00  0.00            
ATOM   3672  OE2 GLU X 232      94.100  91.600 107.490  0.00  0.00            
ATOM   3673  C   GLU X 232      97.910  88.920 110.680  0.00  0.00            
ATOM   3674  O   GLU X 232      99.140  88.950 110.710  0.00  0.00            
ATOM   3675  N   ALA X 233      97.310  87.730 110.600  0.00  0.00            
ATOM   3676  H   ALA X 233      96.320  87.690 110.410  0.00  0.00            
ATOM   3677  CA  ALA X 233      98.080  86.500 110.460  0.00  0.00            
ATOM   3678  HA  ALA X 233      98.970  86.580 111.070  0.00  0.00            
ATOM   3679  CB  ALA X 233      97.300  85.330 111.050  0.00  0.00            
ATOM   3680  HB1 ALA X 233      97.960  84.470 110.990  0.00  0.00            
ATOM   3681  HB2 ALA X 233      97.030  85.550 112.080  0.00  0.00            
ATOM   3682  HB3 ALA X 233      96.430  85.020 110.460  0.00  0.00            
ATOM   3683  C   ALA X 233      98.390  86.260 108.990  0.00  0.00            
ATOM   3684  O   ALA X 233      97.630  86.570 108.080  0.00  0.00            
ATOM   3685  N   LEU X 234      99.550  85.700 108.630  0.00  0.00            
ATOM   3686  H   LEU X 234     100.120  85.360 109.390  0.00  0.00            
ATOM   3687  CA  LEU X 234     100.040  85.400 107.300  0.00  0.00            
ATOM   3688  HA  LEU X 234      99.250  85.670 106.610  0.00  0.00            
ATOM   3689  CB  LEU X 234     101.290  86.240 107.050  0.00  0.00            
ATOM   3690  HB1 LEU X 234     101.900  86.370 107.940  0.00  0.00            
ATOM   3691  HB2 LEU X 234     100.850  87.230 106.950  0.00  0.00            
ATOM   3692  CG  LEU X 234     102.220  86.060 105.850  0.00  0.00            
ATOM   3693  HG  LEU X 234     102.790  85.140 106.000  0.00  0.00            
ATOM   3694  CD1 LEU X 234     101.540  85.820 104.510  0.00  0.00            
ATOM   3695 HD11 LEU X 234     102.310  85.460 103.820  0.00  0.00            
ATOM   3696 HD12 LEU X 234     100.860  84.970 104.600  0.00  0.00            
ATOM   3697 HD13 LEU X 234     100.870  86.620 104.190  0.00  0.00            
ATOM   3698  CD2 LEU X 234     103.250  87.180 105.750  0.00  0.00            
ATOM   3699 HD21 LEU X 234     102.680  88.080 105.520  0.00  0.00            
ATOM   3700 HD22 LEU X 234     103.830  87.400 106.650  0.00  0.00            
ATOM   3701 HD23 LEU X 234     103.970  87.060 104.930  0.00  0.00            
ATOM   3702  C   LEU X 234     100.440  83.930 107.230  0.00  0.00            
ATOM   3703  O   LEU X 234     101.230  83.420 108.020  0.00  0.00            
ATOM   3704  N   ALA X 235      99.750  83.200 106.350  0.00  0.00            
ATOM   3705  H   ALA X 235      99.060  83.600 105.740  0.00  0.00            
ATOM   3706  CA  ALA X 235      99.900  81.760 106.270  0.00  0.00            
ATOM   3707  HA  ALA X 235      99.930  81.420 107.300  0.00  0.00            
ATOM   3708  CB  ALA X 235      98.590  81.210 105.690  0.00  0.00            
ATOM   3709  HB1 ALA X 235      98.800  80.180 105.400  0.00  0.00            
ATOM   3710  HB2 ALA X 235      97.910  81.260 106.540  0.00  0.00            
ATOM   3711  HB3 ALA X 235      98.250  81.670 104.760  0.00  0.00            
ATOM   3712  C   ALA X 235     101.090  81.320 105.440  0.00  0.00            
ATOM   3713  O   ALA X 235     101.330  81.900 104.380  0.00  0.00            
ATOM   3714  N   LEU X 236     101.870  80.310 105.840  0.00  0.00            
ATOM   3715  H   LEU X 236     101.540  79.830 106.660  0.00  0.00            
ATOM   3716  CA  LEU X 236     102.970  79.760 105.060  0.00  0.00            
ATOM   3717  HA  LEU X 236     102.840  79.920 103.990  0.00  0.00            
ATOM   3718  CB  LEU X 236     104.270  80.420 105.480  0.00  0.00            
ATOM   3719  HB1 LEU X 236     105.030  79.840 104.960  0.00  0.00            
ATOM   3720  HB2 LEU X 236     104.400  80.310 106.560  0.00  0.00            
ATOM   3721  CG  LEU X 236     104.590  81.910 105.360  0.00  0.00            
ATOM   3722  HG  LEU X 236     103.830  82.450 105.930  0.00  0.00            
ATOM   3723  CD1 LEU X 236     105.990  82.200 105.900  0.00  0.00            
ATOM   3724 HD11 LEU X 236     106.040  81.870 106.940  0.00  0.00            
ATOM   3725 HD12 LEU X 236     106.770  81.630 105.390  0.00  0.00            
ATOM   3726 HD13 LEU X 236     106.160  83.280 105.950  0.00  0.00            
ATOM   3727  CD2 LEU X 236     104.670  82.150 103.860  0.00  0.00            
ATOM   3728 HD21 LEU X 236     103.800  81.760 103.330  0.00  0.00            
ATOM   3729 HD22 LEU X 236     104.680  83.240 103.760  0.00  0.00            
ATOM   3730 HD23 LEU X 236     105.480  81.540 103.460  0.00  0.00            
ATOM   3731  C   LEU X 236     103.120  78.250 105.190  0.00  0.00            
ATOM   3732  O   LEU X 236     102.580  77.680 106.140  0.00  0.00            
ATOM   3733  N   GLN X 237     103.900  77.650 104.290  0.00  0.00            
ATOM   3734  H   GLN X 237     104.180  78.250 103.530  0.00  0.00            
ATOM   3735  CA  GLN X 237     104.320  76.270 104.370  0.00  0.00            
ATOM   3736  HA  GLN X 237     103.640  75.690 105.000  0.00  0.00            
ATOM   3737  CB  GLN X 237     104.420  75.550 103.020  0.00  0.00            
ATOM   3738  HB1 GLN X 237     104.990  76.140 102.300  0.00  0.00            
ATOM   3739  HB2 GLN X 237     103.400  75.550 102.660  0.00  0.00            
ATOM   3740  CG  GLN X 237     104.770  74.060 103.040  0.00  0.00            
ATOM   3741  HG1 GLN X 237     104.050  73.640 103.740  0.00  0.00            
ATOM   3742  HG2 GLN X 237     105.780  73.920 103.440  0.00  0.00            
ATOM   3743  CD  GLN X 237     104.690  73.290 101.730  0.00  0.00            
ATOM   3744  OE1 GLN X 237     105.590  72.560 101.330  0.00  0.00            
ATOM   3745  NE2 GLN X 237     103.530  73.290 101.070  0.00  0.00            
ATOM   3746 HE21 GLN X 237     102.720  73.860 101.280  0.00  0.00            
ATOM   3747 HE22 GLN X 237     103.460  72.680 100.270  0.00  0.00            
ATOM   3748  C   GLN X 237     105.670  76.300 105.090  0.00  0.00            
ATOM   3749  O   GLN X 237     106.460  77.180 104.790  0.00  0.00            
ATOM   3750  N   VAL X 238     105.930  75.320 105.950  0.00  0.00            
ATOM   3751  H   VAL X 238     105.190  74.650 106.080  0.00  0.00            
ATOM   3752  CA  VAL X 238     107.000  75.330 106.930  0.00  0.00            
ATOM   3753  HA  VAL X 238     107.790  75.930 106.470  0.00  0.00            
ATOM   3754  CB  VAL X 238     106.540  75.950 108.250  0.00  0.00            
ATOM   3755  HB  VAL X 238     107.350  75.850 108.960  0.00  0.00            
ATOM   3756  CG1 VAL X 238     106.200  77.430 108.200  0.00  0.00            
ATOM   3757 HG11 VAL X 238     107.060  78.050 107.940  0.00  0.00            
ATOM   3758 HG12 VAL X 238     105.490  77.530 107.380  0.00  0.00            
ATOM   3759 HG13 VAL X 238     105.750  77.820 109.120  0.00  0.00            
ATOM   3760  CG2 VAL X 238     105.340  75.190 108.830  0.00  0.00            
ATOM   3761 HG21 VAL X 238     104.400  75.290 108.290  0.00  0.00            
ATOM   3762 HG22 VAL X 238     105.550  74.130 108.720  0.00  0.00            
ATOM   3763 HG23 VAL X 238     105.180  75.330 109.900  0.00  0.00            
ATOM   3764  C   VAL X 238     107.660  73.970 107.100  0.00  0.00            
ATOM   3765  O   VAL X 238     108.300  73.600 108.080  0.00  0.00            
ATOM   3766  N   THR X 239     107.390  73.130 106.100  0.00  0.00            
ATOM   3767  H   THR X 239     106.760  73.460 105.390  0.00  0.00            
ATOM   3768  CA  THR X 239     107.730  71.720 106.100  0.00  0.00            
ATOM   3769  HA  THR X 239     107.100  71.260 106.870  0.00  0.00            
ATOM   3770  CB  THR X 239     107.330  70.910 104.870  0.00  0.00            
ATOM   3771  HB  THR X 239     108.010  71.200 104.070  0.00  0.00            
ATOM   3772  CG2 THR X 239     107.340  69.390 105.050  0.00  0.00            
ATOM   3773 HG21 THR X 239     106.910  68.870 104.200  0.00  0.00            
ATOM   3774 HG22 THR X 239     108.390  69.120 105.140  0.00  0.00            
ATOM   3775 HG23 THR X 239     106.890  69.070 105.990  0.00  0.00            
ATOM   3776  OG1 THR X 239     106.040  71.300 104.450  0.00  0.00            
ATOM   3777  HG1 THR X 239     106.000  71.160 103.500  0.00  0.00            
ATOM   3778  C   THR X 239     109.220  71.610 106.380  0.00  0.00            
ATOM   3779  O   THR X 239     110.060  72.080 105.620  0.00  0.00            
ATOM   3780  N   HIE X 240     109.610  70.730 107.310  0.00  0.00            
ATOM   3781  H   HIE X 240     108.850  70.390 107.880  0.00  0.00            
ATOM   3782  CA  HIE X 240     110.960  70.280 107.580  0.00  0.00            
ATOM   3783  HA  HIE X 240     111.690  70.660 106.870  0.00  0.00            
ATOM   3784  CB  HIE X 240     111.370  70.710 108.990  0.00  0.00            
ATOM   3785  HB1 HIE X 240     110.950  70.020 109.710  0.00  0.00            
ATOM   3786  HB2 HIE X 240     110.940  71.690 109.170  0.00  0.00            
ATOM   3787  CG  HIE X 240     112.860  70.680 109.180  0.00  0.00            
ATOM   3788  ND1 HIE X 240     113.840  70.810 108.200  0.00  0.00            
ATOM   3789  CE1 HIE X 240     114.980  70.670 108.880  0.00  0.00            
ATOM   3790  HE1 HIE X 240     115.940  70.760 108.390  0.00  0.00            
ATOM   3791  NE2 HIE X 240     114.780  70.540 110.200  0.00  0.00            
ATOM   3792  HE2 HIE X 240     115.530  70.320 110.840  0.00  0.00            
ATOM   3793  CD2 HIE X 240     113.420  70.490 110.420  0.00  0.00            
ATOM   3794  HD2 HIE X 240     113.010  70.380 111.410  0.00  0.00            
ATOM   3795  C   HIE X 240     111.080  68.780 107.330  0.00  0.00            
ATOM   3796  O   HIE X 240     110.080  68.100 107.110  0.00  0.00            
ATOM   3797  N   GLN X 241     112.320  68.300 107.420  0.00  0.00            
ATOM   3798  H   GLN X 241     113.080  68.970 107.500  0.00  0.00            
ATOM   3799  CA  GLN X 241     112.640  66.940 107.040  0.00  0.00            
ATOM   3800  HA  GLN X 241     112.030  66.240 107.600  0.00  0.00            
ATOM   3801  CB  GLN X 241     112.440  66.790 105.530  0.00  0.00            
ATOM   3802  HB1 GLN X 241     111.400  66.940 105.250  0.00  0.00            
ATOM   3803  HB2 GLN X 241     112.690  65.750 105.290  0.00  0.00            
ATOM   3804  CG  GLN X 241     113.140  67.650 104.480  0.00  0.00            
ATOM   3805  HG1 GLN X 241     114.190  67.410 104.640  0.00  0.00            
ATOM   3806  HG2 GLN X 241     112.970  68.650 104.880  0.00  0.00            
ATOM   3807  CD  GLN X 241     112.560  67.520 103.080  0.00  0.00            
ATOM   3808  OE1 GLN X 241     111.390  67.860 102.910  0.00  0.00            
ATOM   3809  NE2 GLN X 241     113.360  67.080 102.110  0.00  0.00            
ATOM   3810 HE21 GLN X 241     114.310  66.860 102.370  0.00  0.00            
ATOM   3811 HE22 GLN X 241     113.020  67.010 101.160  0.00  0.00            
ATOM   3812  C   GLN X 241     114.010  66.390 107.410  0.00  0.00            
ATOM   3813  O   GLN X 241     114.990  67.110 107.550  0.00  0.00            
ATOM   3814  N   ASN X 242     114.050  65.070 107.630  0.00  0.00            
ATOM   3815  H   ASN X 242     113.200  64.520 107.630  0.00  0.00            
ATOM   3816  CA  ASN X 242     115.320  64.410 107.850  0.00  0.00            
ATOM   3817  HA  ASN X 242     115.800  64.820 108.750  0.00  0.00            
ATOM   3818  CB  ASN X 242     114.980  62.970 108.230  0.00  0.00            
ATOM   3819  HB1 ASN X 242     114.530  62.500 107.350  0.00  0.00            
ATOM   3820  HB2 ASN X 242     114.320  62.870 109.080  0.00  0.00            
ATOM   3821  CG  ASN X 242     116.260  62.260 108.660  0.00  0.00            
ATOM   3822  OD1 ASN X 242     117.000  61.610 107.930  0.00  0.00            
ATOM   3823  ND2 ASN X 242     116.600  62.470 109.930  0.00  0.00            
ATOM   3824 HD21 ASN X 242     116.060  63.130 110.480  0.00  0.00            
ATOM   3825 HD22 ASN X 242     117.190  61.800 110.400  0.00  0.00            
ATOM   3826  C   ASN X 242     116.320  64.570 106.720  0.00  0.00            
ATOM   3827  O   ASN X 242     116.010  64.780 105.550  0.00  0.00            
ATOM   3828  N   ASP X 243     117.590  64.420 107.110  0.00  0.00            
ATOM   3829  H   ASP X 243     117.770  64.300 108.100  0.00  0.00            
ATOM   3830  CA  ASP X 243     118.680  64.630 106.180  0.00  0.00            
ATOM   3831  HA  ASP X 243     118.490  65.560 105.640  0.00  0.00            
ATOM   3832  CB  ASP X 243     119.970  64.800 106.980  0.00  0.00            
ATOM   3833  HB1 ASP X 243     120.340  63.840 107.310  0.00  0.00            
ATOM   3834  HB2 ASP X 243     119.790  65.420 107.860  0.00  0.00            
ATOM   3835  CG  ASP X 243     121.040  65.610 106.270  0.00  0.00            
ATOM   3836  OD1 ASP X 243     120.670  66.740 105.870  0.00  0.00            
ATOM   3837  OD2 ASP X 243     122.210  65.200 106.090  0.00  0.00            
ATOM   3838  C   ASP X 243     118.850  63.560 105.110  0.00  0.00            
ATOM   3839  O   ASP X 243     119.660  63.650 104.190  0.00  0.00            
ATOM   3840  N   LYS X 244     117.980  62.540 105.050  0.00  0.00            
ATOM   3841  H   LYS X 244     117.360  62.380 105.820  0.00  0.00            
ATOM   3842  CA  LYS X 244     118.020  61.430 104.120  0.00  0.00            
ATOM   3843  HA  LYS X 244     118.960  61.440 103.580  0.00  0.00            
ATOM   3844  CB  LYS X 244     117.950  60.120 104.900  0.00  0.00            
ATOM   3845  HB1 LYS X 244     117.920  59.300 104.180  0.00  0.00            
ATOM   3846  HB2 LYS X 244     117.050  60.090 105.510  0.00  0.00            
ATOM   3847  CG  LYS X 244     119.270  60.020 105.660  0.00  0.00            
ATOM   3848  HG1 LYS X 244     119.120  60.710 106.490  0.00  0.00            
ATOM   3849  HG2 LYS X 244     120.160  60.220 105.070  0.00  0.00            
ATOM   3850  CD  LYS X 244     119.470  58.610 106.220  0.00  0.00            
ATOM   3851  HD1 LYS X 244     120.430  58.570 106.740  0.00  0.00            
ATOM   3852  HD2 LYS X 244     119.420  57.820 105.480  0.00  0.00            
ATOM   3853  CE  LYS X 244     118.380  58.360 107.260  0.00  0.00            
ATOM   3854  HE1 LYS X 244     118.310  57.310 107.530  0.00  0.00            
ATOM   3855  HE2 LYS X 244     117.410  58.530 106.780  0.00  0.00            
ATOM   3856  NZ  LYS X 244     118.400  59.160 108.490  0.00  0.00            
ATOM   3857  HZ1 LYS X 244     119.210  59.030 109.070  0.00  0.00            
ATOM   3858  HZ2 LYS X 244     118.300  60.150 108.280  0.00  0.00            
ATOM   3859  HZ3 LYS X 244     117.590  58.970 109.060  0.00  0.00            
ATOM   3860  C   LYS X 244     116.880  61.370 103.110  0.00  0.00            
ATOM   3861  O   LYS X 244     117.240  61.290 101.940  0.00  0.00            
ATOM   3862  N   PRO X 245     115.590  61.540 103.430  0.00  0.00            
ATOM   3863  CD  PRO X 245     115.000  61.720 104.740  0.00  0.00            
ATOM   3864  HD1 PRO X 245     115.600  62.320 105.430  0.00  0.00            
ATOM   3865  HD2 PRO X 245     114.890  60.720 105.180  0.00  0.00            
ATOM   3866  CG  PRO X 245     113.640  62.360 104.530  0.00  0.00            
ATOM   3867  HG1 PRO X 245     113.710  63.450 104.570  0.00  0.00            
ATOM   3868  HG2 PRO X 245     112.970  62.150 105.360  0.00  0.00            
ATOM   3869  CB  PRO X 245     113.320  61.900 103.110  0.00  0.00            
ATOM   3870  HB1 PRO X 245     112.650  62.570 102.560  0.00  0.00            
ATOM   3871  HB2 PRO X 245     112.900  60.900 103.290  0.00  0.00            
ATOM   3872  CA  PRO X 245     114.640  61.750 102.360  0.00  0.00            
ATOM   3873  HA  PRO X 245     114.540  60.930 101.640  0.00  0.00            
ATOM   3874  C   PRO X 245     114.880  62.950 101.460  0.00  0.00            
ATOM   3875  O   PRO X 245     115.530  63.870 101.950  0.00  0.00            
ATOM   3876  N   PHE X 246     114.350  63.080 100.240  0.00  0.00            
ATOM   3877  H   PHE X 246     113.820  62.380  99.750  0.00  0.00            
ATOM   3878  CA  PHE X 246     114.230  64.310  99.480  0.00  0.00            
ATOM   3879  HA  PHE X 246     114.980  65.010  99.840  0.00  0.00            
ATOM   3880  CB  PHE X 246     114.730  64.150  98.050  0.00  0.00            
ATOM   3881  HB1 PHE X 246     115.780  63.910  98.220  0.00  0.00            
ATOM   3882  HB2 PHE X 246     114.760  65.110  97.540  0.00  0.00            
ATOM   3883  CG  PHE X 246     114.020  63.080  97.260  0.00  0.00            
ATOM   3884  CD1 PHE X 246     114.420  61.740  97.240  0.00  0.00            
ATOM   3885  HD1 PHE X 246     115.290  61.460  97.820  0.00  0.00            
ATOM   3886  CE1 PHE X 246     113.790  60.840  96.380  0.00  0.00            
ATOM   3887  HE1 PHE X 246     114.120  59.820  96.370  0.00  0.00            
ATOM   3888  CZ  PHE X 246     112.700  61.260  95.600  0.00  0.00            
ATOM   3889  HZ  PHE X 246     112.220  60.520  94.980  0.00  0.00            
ATOM   3890  CE2 PHE X 246     112.180  62.540  95.830  0.00  0.00            
ATOM   3891  HE2 PHE X 246     111.260  62.810  95.330  0.00  0.00            
ATOM   3892  CD2 PHE X 246     112.870  63.500  96.570  0.00  0.00            
ATOM   3893  HD2 PHE X 246     112.500  64.510  96.710  0.00  0.00            
ATOM   3894  C   PHE X 246     112.840  64.920  99.620  0.00  0.00            
ATOM   3895  O   PHE X 246     112.700  66.100  99.320  0.00  0.00            
ATOM   3896  N   ARG X 247     111.830  64.190 100.090  0.00  0.00            
ATOM   3897  H   ARG X 247     112.020  63.220 100.280  0.00  0.00            
ATOM   3898  CA  ARG X 247     110.650  64.790 100.690  0.00  0.00            
ATOM   3899  HA  ARG X 247     110.960  65.640 101.290  0.00  0.00            
ATOM   3900  CB  ARG X 247     109.720  65.320  99.600  0.00  0.00            
ATOM   3901  HB1 ARG X 247     110.190  66.230  99.220  0.00  0.00            
ATOM   3902  HB2 ARG X 247     108.820  65.500 100.170  0.00  0.00            
ATOM   3903  CG  ARG X 247     109.230  64.360  98.520  0.00  0.00            
ATOM   3904  HG1 ARG X 247     108.600  63.590  98.940  0.00  0.00            
ATOM   3905  HG2 ARG X 247     110.170  64.010  98.080  0.00  0.00            
ATOM   3906  CD  ARG X 247     108.350  64.980  97.440  0.00  0.00            
ATOM   3907  HD1 ARG X 247     108.930  65.680  96.840  0.00  0.00            
ATOM   3908  HD2 ARG X 247     107.450  65.420  97.870  0.00  0.00            
ATOM   3909  NE  ARG X 247     108.000  63.970  96.440  0.00  0.00            
ATOM   3910  HE  ARG X 247     108.590  63.720  95.660  0.00  0.00            
ATOM   3911  CZ  ARG X 247     106.820  63.330  96.500  0.00  0.00            
ATOM   3912  NH1 ARG X 247     105.800  63.590  97.340  0.00  0.00            
ATOM   3913 HH11 ARG X 247     105.930  64.150  98.170  0.00  0.00            
ATOM   3914 HH12 ARG X 247     104.860  63.340  97.060  0.00  0.00            
ATOM   3915  NH2 ARG X 247     106.510  62.360  95.630  0.00  0.00            
ATOM   3916 HH21 ARG X 247     107.210  62.050  94.970  0.00  0.00            
ATOM   3917 HH22 ARG X 247     105.640  61.870  95.520  0.00  0.00            
ATOM   3918  C   ARG X 247     109.950  63.830 101.630  0.00  0.00            
ATOM   3919  O   ARG X 247     110.100  62.640 101.360  0.00  0.00            
ATOM   3920  N   PRO X 248     109.150  64.300 102.590  0.00  0.00            
ATOM   3921  CD  PRO X 248     108.960  65.670 103.020  0.00  0.00            
ATOM   3922  HD1 PRO X 248     108.730  66.270 102.130  0.00  0.00            
ATOM   3923  HD2 PRO X 248     109.780  65.970 103.670  0.00  0.00            
ATOM   3924  CG  PRO X 248     107.680  65.700 103.850  0.00  0.00            
ATOM   3925  HG1 PRO X 248     106.870  65.980 103.190  0.00  0.00            
ATOM   3926  HG2 PRO X 248     107.850  66.420 104.650  0.00  0.00            
ATOM   3927  CB  PRO X 248     107.570  64.270 104.380  0.00  0.00            
ATOM   3928  HB1 PRO X 248     106.510  64.010 104.410  0.00  0.00            
ATOM   3929  HB2 PRO X 248     107.990  64.110 105.370  0.00  0.00            
ATOM   3930  CA  PRO X 248     108.270  63.410 103.320  0.00  0.00            
ATOM   3931  HA  PRO X 248     108.860  62.640 103.810  0.00  0.00            
ATOM   3932  C   PRO X 248     107.200  62.760 102.450  0.00  0.00            
ATOM   3933  O   PRO X 248     106.680  63.340 101.510  0.00  0.00            
ATOM   3934  N   VAL X 249     106.880  61.500 102.770  0.00  0.00            
ATOM   3935  H   VAL X 249     107.320  61.060 103.560  0.00  0.00            
ATOM   3936  CA  VAL X 249     105.810  60.730 102.180  0.00  0.00            
ATOM   3937  HA  VAL X 249     105.190  61.440 101.620  0.00  0.00            
ATOM   3938  CB  VAL X 249     106.240  59.820 101.040  0.00  0.00            
ATOM   3939  HB  VAL X 249     105.370  59.260 100.690  0.00  0.00            
ATOM   3940  CG1 VAL X 249     106.750  60.500  99.770  0.00  0.00            
ATOM   3941 HG11 VAL X 249     105.890  61.000  99.330  0.00  0.00            
ATOM   3942 HG12 VAL X 249     107.580  61.180 100.000  0.00  0.00            
ATOM   3943 HG13 VAL X 249     107.110  59.850  98.980  0.00  0.00            
ATOM   3944  CG2 VAL X 249     107.260  58.770 101.480  0.00  0.00            
ATOM   3945 HG21 VAL X 249     108.090  59.390 101.810  0.00  0.00            
ATOM   3946 HG22 VAL X 249     106.910  58.130 102.290  0.00  0.00            
ATOM   3947 HG23 VAL X 249     107.460  58.130 100.620  0.00  0.00            
ATOM   3948  C   VAL X 249     104.800  60.060 103.100  0.00  0.00            
ATOM   3949  O   VAL X 249     104.130  59.120 102.680  0.00  0.00            
ATOM   3950  N   ASN X 250     104.750  60.460 104.380  0.00  0.00            
ATOM   3951  H   ASN X 250     105.450  61.110 104.710  0.00  0.00            
ATOM   3952  CA  ASN X 250     103.810  59.920 105.340  0.00  0.00            
ATOM   3953  HA  ASN X 250     102.900  59.570 104.860  0.00  0.00            
ATOM   3954  CB  ASN X 250     104.490  58.670 105.900  0.00  0.00            
ATOM   3955  HB1 ASN X 250     105.250  59.010 106.600  0.00  0.00            
ATOM   3956  HB2 ASN X 250     104.800  58.100 105.020  0.00  0.00            
ATOM   3957  CG  ASN X 250     103.490  57.690 106.500  0.00  0.00            
ATOM   3958  OD1 ASN X 250     103.210  57.640 107.700  0.00  0.00            
ATOM   3959  ND2 ASN X 250     102.620  57.120 105.670  0.00  0.00            
ATOM   3960 HD21 ASN X 250     102.920  56.970 104.720  0.00  0.00            
ATOM   3961 HD22 ASN X 250     101.900  56.570 106.130  0.00  0.00            
ATOM   3962  C   ASN X 250     103.420  60.870 106.460  0.00  0.00            
ATOM   3963  O   ASN X 250     104.210  61.750 106.820  0.00  0.00            
ATOM   3964  N   LYS X 251     102.170  60.660 106.890  0.00  0.00            
ATOM   3965  H   LYS X 251     101.590  59.980 106.430  0.00  0.00            
ATOM   3966  CA  LYS X 251     101.670  61.450 108.000  0.00  0.00            
ATOM   3967  HA  LYS X 251     101.650  62.510 107.760  0.00  0.00            
ATOM   3968  CB  LYS X 251     100.210  61.070 108.270  0.00  0.00            
ATOM   3969  HB1 LYS X 251      99.660  61.230 107.350  0.00  0.00            
ATOM   3970  HB2 LYS X 251      99.690  61.790 108.900  0.00  0.00            
ATOM   3971  CG  LYS X 251      99.960  59.650 108.770  0.00  0.00            
ATOM   3972  HG1 LYS X 251     100.360  59.500 109.780  0.00  0.00            
ATOM   3973  HG2 LYS X 251     100.480  58.880 108.210  0.00  0.00            
ATOM   3974  CD  LYS X 251      98.470  59.350 108.680  0.00  0.00            
ATOM   3975  HD1 LYS X 251      98.370  59.350 107.590  0.00  0.00            
ATOM   3976  HD2 LYS X 251      97.880  60.060 109.260  0.00  0.00            
ATOM   3977  CE  LYS X 251      98.310  57.900 109.140  0.00  0.00            
ATOM   3978  HE1 LYS X 251      98.610  57.820 110.180  0.00  0.00            
ATOM   3979  HE2 LYS X 251      98.980  57.230 108.600  0.00  0.00            
ATOM   3980  NZ  LYS X 251      96.930  57.420 108.960  0.00  0.00            
ATOM   3981  HZ1 LYS X 251      96.750  57.480 107.970  0.00  0.00            
ATOM   3982  HZ2 LYS X 251      96.900  56.460 109.250  0.00  0.00            
ATOM   3983  HZ3 LYS X 251      96.200  58.040 109.290  0.00  0.00            
ATOM   3984  C   LYS X 251     102.450  61.420 109.300  0.00  0.00            
ATOM   3985  O   LYS X 251     102.580  62.420 110.010  0.00  0.00            
ATOM   3986  N   GLU X 252     103.030  60.280 109.690  0.00  0.00            
ATOM   3987  H   GLU X 252     102.770  59.480 109.140  0.00  0.00            
ATOM   3988  CA  GLU X 252     103.810  60.130 110.900  0.00  0.00            
ATOM   3989  HA  GLU X 252     103.180  60.600 111.650  0.00  0.00            
ATOM   3990  CB  GLU X 252     104.010  58.640 111.150  0.00  0.00            
ATOM   3991  HB1 GLU X 252     104.610  58.500 112.040  0.00  0.00            
ATOM   3992  HB2 GLU X 252     104.580  58.160 110.360  0.00  0.00            
ATOM   3993  CG  GLU X 252     102.770  57.790 111.430  0.00  0.00            
ATOM   3994  HG1 GLU X 252     102.130  57.950 110.560  0.00  0.00            
ATOM   3995  HG2 GLU X 252     102.250  58.170 112.300  0.00  0.00            
ATOM   3996  CD  GLU X 252     103.090  56.310 111.640  0.00  0.00            
ATOM   3997  OE1 GLU X 252     103.240  55.580 110.640  0.00  0.00            
ATOM   3998  OE2 GLU X 252     103.360  55.880 112.780  0.00  0.00            
ATOM   3999  C   GLU X 252     105.120  60.890 110.810  0.00  0.00            
ATOM   4000  O   GLU X 252     105.830  61.020 111.810  0.00  0.00            
ATOM   4001  N   GLN X 253     105.570  61.300 109.620  0.00  0.00            
ATOM   4002  H   GLN X 253     105.130  60.890 108.800  0.00  0.00            
ATOM   4003  CA  GLN X 253     106.780  62.100 109.610  0.00  0.00            
ATOM   4004  HA  GLN X 253     107.500  61.670 110.300  0.00  0.00            
ATOM   4005  CB  GLN X 253     107.450  62.110 108.240  0.00  0.00            
ATOM   4006  HB1 GLN X 253     108.390  62.670 108.280  0.00  0.00            
ATOM   4007  HB2 GLN X 253     106.720  62.530 107.550  0.00  0.00            
ATOM   4008  CG  GLN X 253     107.780  60.710 107.730  0.00  0.00            
ATOM   4009  HG1 GLN X 253     106.880  60.100 107.710  0.00  0.00            
ATOM   4010  HG2 GLN X 253     108.550  60.400 108.440  0.00  0.00            
ATOM   4011  CD  GLN X 253     108.180  60.710 106.270  0.00  0.00            
ATOM   4012  OE1 GLN X 253     107.380  60.590 105.350  0.00  0.00            
ATOM   4013  NE2 GLN X 253     109.470  60.710 105.910  0.00  0.00            
ATOM   4014 HE21 GLN X 253     110.240  60.700 106.570  0.00  0.00            
ATOM   4015 HE22 GLN X 253     109.770  60.770 104.950  0.00  0.00            
ATOM   4016  C   GLN X 253     106.480  63.540 110.010  0.00  0.00            
ATOM   4017  O   GLN X 253     107.230  64.230 110.690  0.00  0.00            
ATOM   4018  N   THR X 254     105.380  64.070 109.450  0.00  0.00            
ATOM   4019  H   THR X 254     104.870  63.520 108.780  0.00  0.00            
ATOM   4020  CA  THR X 254     104.950  65.420 109.750  0.00  0.00            
ATOM   4021  HA  THR X 254     105.840  66.040 109.620  0.00  0.00            
ATOM   4022  CB  THR X 254     103.930  65.930 108.740  0.00  0.00            
ATOM   4023  HB  THR X 254     103.610  66.920 109.060  0.00  0.00            
ATOM   4024  CG2 THR X 254     104.430  65.880 107.290  0.00  0.00            
ATOM   4025 HG21 THR X 254     103.660  66.340 106.670  0.00  0.00            
ATOM   4026 HG22 THR X 254     105.430  66.290 107.150  0.00  0.00            
ATOM   4027 HG23 THR X 254     104.570  64.840 107.010  0.00  0.00            
ATOM   4028  OG1 THR X 254     102.800  65.080 108.750  0.00  0.00            
ATOM   4029  HG1 THR X 254     102.320  65.280 107.940  0.00  0.00            
ATOM   4030  C   THR X 254     104.480  65.600 111.180  0.00  0.00            
ATOM   4031  O   THR X 254     104.790  66.580 111.850  0.00  0.00            
ATOM   4032  N   GLN X 255     103.770  64.590 111.710  0.00  0.00            
ATOM   4033  H   GLN X 255     103.600  63.770 111.150  0.00  0.00            
ATOM   4034  CA  GLN X 255     103.330  64.570 113.090  0.00  0.00            
ATOM   4035  HA  GLN X 255     102.840  65.490 113.420  0.00  0.00            
ATOM   4036  CB  GLN X 255     102.480  63.320 113.280  0.00  0.00            
ATOM   4037  HB1 GLN X 255     102.240  63.110 114.320  0.00  0.00            
ATOM   4038  HB2 GLN X 255     102.990  62.480 112.800  0.00  0.00            
ATOM   4039  CG  GLN X 255     101.120  63.280 112.580  0.00  0.00            
ATOM   4040  HG1 GLN X 255     100.750  62.260 112.620  0.00  0.00            
ATOM   4041  HG2 GLN X 255     101.120  63.700 111.570  0.00  0.00            
ATOM   4042  CD  GLN X 255     100.160  64.320 113.150  0.00  0.00            
ATOM   4043  OE1 GLN X 255     100.510  65.230 113.900  0.00  0.00            
ATOM   4044  NE2 GLN X 255      98.860  64.120 112.920  0.00  0.00            
ATOM   4045 HE21 GLN X 255      98.620  63.290 112.390  0.00  0.00            
ATOM   4046 HE22 GLN X 255      98.190  64.790 113.270  0.00  0.00            
ATOM   4047  C   GLN X 255     104.540  64.540 114.020  0.00  0.00            
ATOM   4048  O   GLN X 255     104.580  65.120 115.100  0.00  0.00            
ATOM   4049  N   ALA X 256     105.610  63.850 113.610  0.00  0.00            
ATOM   4050  H   ALA X 256     105.520  63.270 112.790  0.00  0.00            
ATOM   4051  CA  ALA X 256     106.880  64.060 114.280  0.00  0.00            
ATOM   4052  HA  ALA X 256     106.750  63.940 115.350  0.00  0.00            
ATOM   4053  CB  ALA X 256     107.840  62.970 113.810  0.00  0.00            
ATOM   4054  HB1 ALA X 256     107.310  62.040 113.590  0.00  0.00            
ATOM   4055  HB2 ALA X 256     108.410  63.350 112.960  0.00  0.00            
ATOM   4056  HB3 ALA X 256     108.570  62.730 114.580  0.00  0.00            
ATOM   4057  C   ALA X 256     107.490  65.450 114.150  0.00  0.00            
ATOM   4058  O   ALA X 256     108.030  66.010 115.100  0.00  0.00            
ATOM   4059  N   ALA X 257     107.220  66.100 113.020  0.00  0.00            
ATOM   4060  H   ALA X 257     106.740  65.620 112.260  0.00  0.00            
ATOM   4061  CA  ALA X 257     107.850  67.370 112.730  0.00  0.00            
ATOM   4062  HA  ALA X 257     108.890  67.320 113.060  0.00  0.00            
ATOM   4063  CB  ALA X 257     107.770  67.670 111.240  0.00  0.00            
ATOM   4064  HB1 ALA X 257     106.760  67.960 110.970  0.00  0.00            
ATOM   4065  HB2 ALA X 257     108.530  68.370 110.880  0.00  0.00            
ATOM   4066  HB3 ALA X 257     107.980  66.740 110.710  0.00  0.00            
ATOM   4067  C   ALA X 257     107.190  68.530 113.470  0.00  0.00            
ATOM   4068  O   ALA X 257     107.930  69.390 113.920  0.00  0.00            
ATOM   4069  N   VAL X 258     105.860  68.620 113.600  0.00  0.00            
ATOM   4070  H   VAL X 258     105.320  67.860 113.210  0.00  0.00            
ATOM   4071  CA  VAL X 258     105.180  69.600 114.410  0.00  0.00            
ATOM   4072  HA  VAL X 258     105.470  70.600 114.090  0.00  0.00            
ATOM   4073  CB  VAL X 258     103.660  69.550 114.270  0.00  0.00            
ATOM   4074  HB  VAL X 258     103.240  70.240 115.010  0.00  0.00            
ATOM   4075  CG1 VAL X 258     103.190  70.030 112.900  0.00  0.00            
ATOM   4076 HG11 VAL X 258     103.730  70.870 112.450  0.00  0.00            
ATOM   4077 HG12 VAL X 258     103.260  69.190 112.210  0.00  0.00            
ATOM   4078 HG13 VAL X 258     102.140  70.250 113.080  0.00  0.00            
ATOM   4079  CG2 VAL X 258     103.080  68.160 114.480  0.00  0.00            
ATOM   4080 HG21 VAL X 258     103.430  67.790 115.450  0.00  0.00            
ATOM   4081 HG22 VAL X 258     102.020  68.390 114.610  0.00  0.00            
ATOM   4082 HG23 VAL X 258     103.300  67.380 113.740  0.00  0.00            
ATOM   4083  C   VAL X 258     105.670  69.520 115.850  0.00  0.00            
ATOM   4084  O   VAL X 258     106.000  70.530 116.470  0.00  0.00            
ATOM   4085  N   SER X 259     105.890  68.290 116.330  0.00  0.00            
ATOM   4086  H   SER X 259     105.570  67.510 115.780  0.00  0.00            
ATOM   4087  CA  SER X 259     106.340  67.970 117.660  0.00  0.00            
ATOM   4088  HA  SER X 259     105.760  68.520 118.400  0.00  0.00            
ATOM   4089  CB  SER X 259     106.190  66.460 117.870  0.00  0.00            
ATOM   4090  HB1 SER X 259     106.690  66.180 118.790  0.00  0.00            
ATOM   4091  HB2 SER X 259     106.670  65.930 117.040  0.00  0.00            
ATOM   4092  OG  SER X 259     104.810  66.170 117.840  0.00  0.00            
ATOM   4093  HG  SER X 259     104.570  65.890 116.950  0.00  0.00            
ATOM   4094  C   SER X 259     107.780  68.350 117.950  0.00  0.00            
ATOM   4095  O   SER X 259     108.150  68.260 119.120  0.00  0.00            
ATOM   4096  N   LEU X 260     108.650  68.770 117.030  0.00  0.00            
ATOM   4097  H   LEU X 260     108.290  68.920 116.090  0.00  0.00            
ATOM   4098  CA  LEU X 260     109.980  69.290 117.240  0.00  0.00            
ATOM   4099  HA  LEU X 260     110.410  69.030 118.210  0.00  0.00            
ATOM   4100  CB  LEU X 260     110.880  68.610 116.210  0.00  0.00            
ATOM   4101  HB1 LEU X 260     110.460  68.670 115.200  0.00  0.00            
ATOM   4102  HB2 LEU X 260     110.880  67.540 116.410  0.00  0.00            
ATOM   4103  CG  LEU X 260     112.360  68.980 116.150  0.00  0.00            
ATOM   4104  HG  LEU X 260     112.480  70.050 116.030  0.00  0.00            
ATOM   4105  CD1 LEU X 260     112.980  68.620 117.500  0.00  0.00            
ATOM   4106 HD11 LEU X 260     113.070  67.540 117.630  0.00  0.00            
ATOM   4107 HD12 LEU X 260     114.000  69.010 117.400  0.00  0.00            
ATOM   4108 HD13 LEU X 260     112.500  69.140 118.330  0.00  0.00            
ATOM   4109  CD2 LEU X 260     112.960  68.080 115.080  0.00  0.00            
ATOM   4110 HD21 LEU X 260     112.690  67.050 115.280  0.00  0.00            
ATOM   4111 HD22 LEU X 260     112.520  68.400 114.130  0.00  0.00            
ATOM   4112 HD23 LEU X 260     114.050  68.210 115.040  0.00  0.00            
ATOM   4113  C   LEU X 260     110.030  70.810 117.140  0.00  0.00            
ATOM   4114  O   LEU X 260     110.600  71.490 117.990  0.00  0.00            
ATOM   4115  N   LEU X 261     109.380  71.350 116.100  0.00  0.00            
ATOM   4116  H   LEU X 261     108.950  70.760 115.400  0.00  0.00            
ATOM   4117  CA  LEU X 261     109.290  72.780 115.880  0.00  0.00            
ATOM   4118  HA  LEU X 261     110.300  73.130 115.670  0.00  0.00            
ATOM   4119  CB  LEU X 261     108.390  73.040 114.670  0.00  0.00            
ATOM   4120  HB1 LEU X 261     107.470  72.510 114.910  0.00  0.00            
ATOM   4121  HB2 LEU X 261     108.740  72.400 113.870  0.00  0.00            
ATOM   4122  CG  LEU X 261     107.870  74.390 114.180  0.00  0.00            
ATOM   4123  HG  LEU X 261     107.290  74.870 114.970  0.00  0.00            
ATOM   4124  CD1 LEU X 261     109.050  75.200 113.660  0.00  0.00            
ATOM   4125 HD11 LEU X 261     109.620  74.700 112.880  0.00  0.00            
ATOM   4126 HD12 LEU X 261     108.730  76.180 113.290  0.00  0.00            
ATOM   4127 HD13 LEU X 261     109.810  75.310 114.430  0.00  0.00            
ATOM   4128  CD2 LEU X 261     106.930  74.240 112.990  0.00  0.00            
ATOM   4129 HD21 LEU X 261     107.380  73.820 112.090  0.00  0.00            
ATOM   4130 HD22 LEU X 261     106.160  73.490 113.180  0.00  0.00            
ATOM   4131 HD23 LEU X 261     106.370  75.140 112.750  0.00  0.00            
ATOM   4132  C   LEU X 261     108.690  73.560 117.040  0.00  0.00            
ATOM   4133  O   LEU X 261     109.300  74.570 117.380  0.00  0.00            
ATOM   4134  N   GLU X 262     107.710  72.990 117.750  0.00  0.00            
ATOM   4135  H   GLU X 262     107.300  72.140 117.390  0.00  0.00            
ATOM   4136  CA  GLU X 262     107.060  73.560 118.910  0.00  0.00            
ATOM   4137  HA  GLU X 262     106.780  74.560 118.550  0.00  0.00            
ATOM   4138  CB  GLU X 262     105.900  72.710 119.410  0.00  0.00            
ATOM   4139  HB1 GLU X 262     105.350  72.480 118.500  0.00  0.00            
ATOM   4140  HB2 GLU X 262     105.200  73.340 119.970  0.00  0.00            
ATOM   4141  CG  GLU X 262     106.140  71.420 120.180  0.00  0.00            
ATOM   4142  HG1 GLU X 262     106.910  71.660 120.920  0.00  0.00            
ATOM   4143  HG2 GLU X 262     106.610  70.730 119.470  0.00  0.00            
ATOM   4144  CD  GLU X 262     104.880  70.710 120.650  0.00  0.00            
ATOM   4145  OE1 GLU X 262     103.860  70.820 119.930  0.00  0.00            
ATOM   4146  OE2 GLU X 262     104.970  70.070 121.720  0.00  0.00            
ATOM   4147  C   GLU X 262     108.060  73.840 120.020  0.00  0.00            
ATOM   4148  O   GLU X 262     107.770  74.510 121.020  0.00  0.00            
ATOM   4149  N   LYS X 263     109.260  73.290 119.870  0.00  0.00            
ATOM   4150  H   LYS X 263     109.380  72.710 119.040  0.00  0.00            
ATOM   4151  CA  LYS X 263     110.340  73.430 120.820  0.00  0.00            
ATOM   4152  HA  LYS X 263     110.240  74.360 121.390  0.00  0.00            
ATOM   4153  CB  LYS X 263     110.490  72.340 121.890  0.00  0.00            
ATOM   4154  HB1 LYS X 263     109.600  72.250 122.510  0.00  0.00            
ATOM   4155  HB2 LYS X 263     111.320  72.510 122.570  0.00  0.00            
ATOM   4156  CG  LYS X 263     110.730  71.010 121.180  0.00  0.00            
ATOM   4157  HG1 LYS X 263     111.740  71.010 120.780  0.00  0.00            
ATOM   4158  HG2 LYS X 263     109.950  70.810 120.440  0.00  0.00            
ATOM   4159  CD  LYS X 263     110.770  69.880 122.210  0.00  0.00            
ATOM   4160  HD1 LYS X 263     110.250  70.140 123.130  0.00  0.00            
ATOM   4161  HD2 LYS X 263     111.820  69.590 122.320  0.00  0.00            
ATOM   4162  CE  LYS X 263     110.030  68.610 121.790  0.00  0.00            
ATOM   4163  HE1 LYS X 263     110.270  68.390 120.750  0.00  0.00            
ATOM   4164  HE2 LYS X 263     108.970  68.840 121.900  0.00  0.00            
ATOM   4165  NZ  LYS X 263     110.380  67.500 122.680  0.00  0.00            
ATOM   4166  HZ1 LYS X 263     110.000  67.510 123.620  0.00  0.00            
ATOM   4167  HZ2 LYS X 263     110.180  66.650 122.160  0.00  0.00            
ATOM   4168  HZ3 LYS X 263     111.360  67.410 122.880  0.00  0.00            
ATOM   4169  C   LYS X 263     111.650  73.820 120.150  0.00  0.00            
ATOM   4170  O   LYS X 263     112.680  73.490 120.720  0.00  0.00            
ATOM   4171  N   ALA X 264     111.610  74.500 119.000  0.00  0.00            
ATOM   4172  H   ALA X 264     110.700  74.630 118.580  0.00  0.00            
ATOM   4173  CA  ALA X 264     112.810  74.980 118.350  0.00  0.00            
ATOM   4174  HA  ALA X 264     113.570  75.100 119.120  0.00  0.00            
ATOM   4175  CB  ALA X 264     113.330  73.910 117.390  0.00  0.00            
ATOM   4176  HB1 ALA X 264     113.270  72.940 117.880  0.00  0.00            
ATOM   4177  HB2 ALA X 264     112.690  73.940 116.500  0.00  0.00            
ATOM   4178  HB3 ALA X 264     114.390  73.970 117.140  0.00  0.00            
ATOM   4179  C   ALA X 264     112.800  76.350 117.680  0.00  0.00            
ATOM   4180  O   ALA X 264     111.950  77.200 117.920  0.00  0.00            
ATOM   4181  N   ARG X 265     113.800  76.600 116.830  0.00  0.00            
ATOM   4182  H   ARG X 265     114.570  75.940 116.900  0.00  0.00            
ATOM   4183  CA  ARG X 265     114.030  77.780 116.020  0.00  0.00            
ATOM   4184  HA  ARG X 265     113.400  78.560 116.440  0.00  0.00            
ATOM   4185  CB  ARG X 265     115.510  78.170 115.980  0.00  0.00            
ATOM   4186  HB1 ARG X 265     115.860  78.430 116.980  0.00  0.00            
ATOM   4187  HB2 ARG X 265     115.670  79.040 115.340  0.00  0.00            
ATOM   4188  CG  ARG X 265     116.330  77.020 115.410  0.00  0.00            
ATOM   4189  HG1 ARG X 265     116.040  76.650 114.430  0.00  0.00            
ATOM   4190  HG2 ARG X 265     116.170  76.210 116.110  0.00  0.00            
ATOM   4191  CD  ARG X 265     117.830  77.250 115.280  0.00  0.00            
ATOM   4192  HD1 ARG X 265     118.280  77.120 116.270  0.00  0.00            
ATOM   4193  HD2 ARG X 265     117.990  78.300 115.030  0.00  0.00            
ATOM   4194  NE  ARG X 265     118.520  76.430 114.280  0.00  0.00            
ATOM   4195  HE  ARG X 265     118.850  75.560 114.690  0.00  0.00            
ATOM   4196  CZ  ARG X 265     118.980  76.800 113.080  0.00  0.00            
ATOM   4197  NH1 ARG X 265     118.540  77.910 112.470  0.00  0.00            
ATOM   4198 HH11 ARG X 265     117.860  78.490 112.940  0.00  0.00            
ATOM   4199 HH12 ARG X 265     118.990  78.270 111.640  0.00  0.00            
ATOM   4200  NH2 ARG X 265     119.980  76.190 112.430  0.00  0.00            
ATOM   4201 HH21 ARG X 265     120.520  75.440 112.840  0.00  0.00            
ATOM   4202 HH22 ARG X 265     120.390  76.830 111.770  0.00  0.00            
ATOM   4203  C   ARG X 265     113.460  77.610 114.620  0.00  0.00            
ATOM   4204  O   ARG X 265     113.390  76.510 114.060  0.00  0.00            
ATOM   4205  N   TYR X 266     113.090  78.710 113.980  0.00  0.00            
ATOM   4206  H   TYR X 266     113.280  79.600 114.430  0.00  0.00            
ATOM   4207  CA  TYR X 266     112.580  78.820 112.630  0.00  0.00            
ATOM   4208  HA  TYR X 266     113.230  78.200 112.020  0.00  0.00            
ATOM   4209  CB  TYR X 266     111.140  78.330 112.540  0.00  0.00            
ATOM   4210  HB1 TYR X 266     110.450  79.160 112.720  0.00  0.00            
ATOM   4211  HB2 TYR X 266     110.940  77.540 113.270  0.00  0.00            
ATOM   4212  CG  TYR X 266     110.890  77.820 111.140  0.00  0.00            
ATOM   4213  CD1 TYR X 266     110.380  78.730 110.200  0.00  0.00            
ATOM   4214  HD1 TYR X 266     110.150  79.740 110.500  0.00  0.00            
ATOM   4215  CE1 TYR X 266     110.010  78.210 108.950  0.00  0.00            
ATOM   4216  HE1 TYR X 266     109.550  78.920 108.270  0.00  0.00            
ATOM   4217  CZ  TYR X 266     110.430  76.940 108.520  0.00  0.00            
ATOM   4218  OH  TYR X 266     110.080  76.520 107.270  0.00  0.00            
ATOM   4219  HH  TYR X 266     110.420  75.630 107.120  0.00  0.00            
ATOM   4220  CE2 TYR X 266     111.020  76.100 109.490  0.00  0.00            
ATOM   4221  HE2 TYR X 266     111.190  75.090 109.150  0.00  0.00            
ATOM   4222  CD2 TYR X 266     111.170  76.490 110.820  0.00  0.00            
ATOM   4223  HD2 TYR X 266     111.470  75.760 111.570  0.00  0.00            
ATOM   4224  C   TYR X 266     112.660  80.220 112.040  0.00  0.00            
ATOM   4225  O   TYR X 266     112.190  81.150 112.700  0.00  0.00            
ATOM   4226  N   SER X 267     113.250  80.420 110.860  0.00  0.00            
ATOM   4227  H   SER X 267     113.630  79.590 110.440  0.00  0.00            
ATOM   4228  CA  SER X 267     113.610  81.700 110.260  0.00  0.00            
ATOM   4229  HA  SER X 267     113.020  82.520 110.670  0.00  0.00            
ATOM   4230  CB  SER X 267     115.090  82.030 110.430  0.00  0.00            
ATOM   4231  HB1 SER X 267     115.320  82.950 109.890  0.00  0.00            
ATOM   4232  HB2 SER X 267     115.720  81.250 109.980  0.00  0.00            
ATOM   4233  OG  SER X 267     115.480  82.290 111.750  0.00  0.00            
ATOM   4234  HG  SER X 267     116.030  83.060 111.910  0.00  0.00            
ATOM   4235  C   SER X 267     113.230  81.960 108.810  0.00  0.00            
ATOM   4236  O   SER X 267     113.220  81.000 108.050  0.00  0.00            
ATOM   4237  N   VAL X 268     113.040  83.220 108.400  0.00  0.00            
ATOM   4238  H   VAL X 268     113.010  83.950 109.100  0.00  0.00            
ATOM   4239  CA  VAL X 268     113.130  83.570 107.000  0.00  0.00            
ATOM   4240  HA  VAL X 268     112.680  82.800 106.370  0.00  0.00            
ATOM   4241  CB  VAL X 268     112.480  84.890 106.600  0.00  0.00            
ATOM   4242  HB  VAL X 268     112.670  85.620 107.380  0.00  0.00            
ATOM   4243  CG1 VAL X 268     112.830  85.470 105.230  0.00  0.00            
ATOM   4244 HG11 VAL X 268     113.850  85.850 105.160  0.00  0.00            
ATOM   4245 HG12 VAL X 268     112.640  84.630 104.560  0.00  0.00            
ATOM   4246 HG13 VAL X 268     112.250  86.330 104.880  0.00  0.00            
ATOM   4247  CG2 VAL X 268     110.980  84.600 106.540  0.00  0.00            
ATOM   4248 HG21 VAL X 268     110.750  83.900 105.740  0.00  0.00            
ATOM   4249 HG22 VAL X 268     110.570  84.410 107.530  0.00  0.00            
ATOM   4250 HG23 VAL X 268     110.430  85.500 106.270  0.00  0.00            
ATOM   4251  C   VAL X 268     114.600  83.740 106.650  0.00  0.00            
ATOM   4252  O   VAL X 268     115.370  84.450 107.280  0.00  0.00            
ATOM   4253  N   LEU X 269     115.050  82.980 105.640  0.00  0.00            
ATOM   4254  H   LEU X 269     114.360  82.350 105.260  0.00  0.00            
ATOM   4255  CA  LEU X 269     116.420  82.820 105.200  0.00  0.00            
ATOM   4256  HA  LEU X 269     117.030  83.140 106.050  0.00  0.00            
ATOM   4257  CB  LEU X 269     116.610  81.380 104.740  0.00  0.00            
ATOM   4258  HB1 LEU X 269     117.700  81.320 104.620  0.00  0.00            
ATOM   4259  HB2 LEU X 269     116.130  81.230 103.770  0.00  0.00            
ATOM   4260  CG  LEU X 269     116.300  80.230 105.700  0.00  0.00            
ATOM   4261  HG  LEU X 269     115.230  80.250 105.890  0.00  0.00            
ATOM   4262  CD1 LEU X 269     116.740  78.820 105.320  0.00  0.00            
ATOM   4263 HD11 LEU X 269     116.040  78.380 104.600  0.00  0.00            
ATOM   4264 HD12 LEU X 269     117.670  78.830 104.750  0.00  0.00            
ATOM   4265 HD13 LEU X 269     116.910  78.250 106.230  0.00  0.00            
ATOM   4266  CD2 LEU X 269     117.100  80.550 106.960  0.00  0.00            
ATOM   4267 HD21 LEU X 269     116.880  79.790 107.710  0.00  0.00            
ATOM   4268 HD22 LEU X 269     118.170  80.430 106.770  0.00  0.00            
ATOM   4269 HD23 LEU X 269     116.770  81.490 107.410  0.00  0.00            
ATOM   4270  C   LEU X 269     116.840  83.650 103.990  0.00  0.00            
ATOM   4271  O   LEU X 269     117.940  84.200 103.910  0.00  0.00            
ATOM   4272  N   GLU X 270     115.890  83.860 103.080  0.00  0.00            
ATOM   4273  H   GLU X 270     115.050  83.300 103.090  0.00  0.00            
ATOM   4274  CA  GLU X 270     116.110  84.800 101.990  0.00  0.00            
ATOM   4275  HA  GLU X 270     116.780  85.630 102.220  0.00  0.00            
ATOM   4276  CB  GLU X 270     116.700  84.060 100.790  0.00  0.00            
ATOM   4277  HB1 GLU X 270     115.990  83.350 100.350  0.00  0.00            
ATOM   4278  HB2 GLU X 270     117.520  83.440 101.160  0.00  0.00            
ATOM   4279  CG  GLU X 270     117.240  85.060  99.770  0.00  0.00            
ATOM   4280  HG1 GLU X 270     118.070  85.470 100.340  0.00  0.00            
ATOM   4281  HG2 GLU X 270     116.550  85.870  99.540  0.00  0.00            
ATOM   4282  CD  GLU X 270     117.480  84.330  98.460  0.00  0.00            
ATOM   4283  OE1 GLU X 270     118.560  83.790  98.160  0.00  0.00            
ATOM   4284  OE2 GLU X 270     116.600  84.410  97.580  0.00  0.00            
ATOM   4285  C   GLU X 270     114.760  85.320 101.530  0.00  0.00            
ATOM   4286  O   GLU X 270     113.830  84.540 101.300  0.00  0.00            
ATOM   4287  N   ARG X 271     114.750  86.610 101.200  0.00  0.00            
ATOM   4288  H   ARG X 271     115.660  87.040 101.330  0.00  0.00            
ATOM   4289  CA  ARG X 271     113.590  87.330 100.700  0.00  0.00            
ATOM   4290  HA  ARG X 271     112.890  86.550 100.410  0.00  0.00            
ATOM   4291  CB  ARG X 271     112.750  88.000 101.780  0.00  0.00            
ATOM   4292  HB1 ARG X 271     112.130  87.270 102.290  0.00  0.00            
ATOM   4293  HB2 ARG X 271     112.030  88.560 101.180  0.00  0.00            
ATOM   4294  CG  ARG X 271     113.350  88.900 102.860  0.00  0.00            
ATOM   4295  HG1 ARG X 271     114.060  89.580 102.400  0.00  0.00            
ATOM   4296  HG2 ARG X 271     113.920  88.230 103.500  0.00  0.00            
ATOM   4297  CD  ARG X 271     112.280  89.720 103.580  0.00  0.00            
ATOM   4298  HD1 ARG X 271     111.610  90.230 102.880  0.00  0.00            
ATOM   4299  HD2 ARG X 271     112.760  90.560 104.090  0.00  0.00            
ATOM   4300  NE  ARG X 271     111.510  88.950 104.550  0.00  0.00            
ATOM   4301  HE  ARG X 271     112.060  88.570 105.310  0.00  0.00            
ATOM   4302  CZ  ARG X 271     110.200  88.670 104.620  0.00  0.00            
ATOM   4303  NH1 ARG X 271     109.310  89.000 103.680  0.00  0.00            
ATOM   4304 HH11 ARG X 271     109.550  89.380 102.770  0.00  0.00            
ATOM   4305 HH12 ARG X 271     108.340  88.860 103.910  0.00  0.00            
ATOM   4306  NH2 ARG X 271     109.730  88.010 105.680  0.00  0.00            
ATOM   4307 HH21 ARG X 271     110.340  87.880 106.470  0.00  0.00            
ATOM   4308 HH22 ARG X 271     108.750  87.900 105.900  0.00  0.00            
ATOM   4309  C   ARG X 271     113.910  88.160  99.470  0.00  0.00            
ATOM   4310  O   ARG X 271     114.860  88.950  99.510  0.00  0.00            
ATOM   4311  N   GLU X 272     113.160  87.900  98.400  0.00  0.00            
ATOM   4312  H   GLU X 272     112.510  87.120  98.340  0.00  0.00            
ATOM   4313  CA  GLU X 272     113.340  88.480  97.080  0.00  0.00            
ATOM   4314  HA  GLU X 272     113.960  89.360  97.230  0.00  0.00            
ATOM   4315  CB  GLU X 272     114.130  87.460  96.270  0.00  0.00            
ATOM   4316  HB1 GLU X 272     113.650  86.480  96.390  0.00  0.00            
ATOM   4317  HB2 GLU X 272     115.160  87.500  96.610  0.00  0.00            
ATOM   4318  CG  GLU X 272     114.030  87.620  94.760  0.00  0.00            
ATOM   4319  HG1 GLU X 272     112.950  87.600  94.620  0.00  0.00            
ATOM   4320  HG2 GLU X 272     114.500  86.770  94.260  0.00  0.00            
ATOM   4321  CD  GLU X 272     114.750  88.850  94.220  0.00  0.00            
ATOM   4322  OE1 GLU X 272     115.410  89.640  94.930  0.00  0.00            
ATOM   4323  OE2 GLU X 272     114.670  89.020  92.990  0.00  0.00            
ATOM   4324  C   GLU X 272     112.040  89.040  96.530  0.00  0.00            
ATOM   4325  O   GLU X 272     111.030  88.340  96.630  0.00  0.00            
ATOM   4326  N   ASP X 273     111.970  90.190  95.850  0.00  0.00            
ATOM   4327  H   ASP X 273     112.800  90.770  95.900  0.00  0.00            
ATOM   4328  CA  ASP X 273     110.880  90.650  95.020  0.00  0.00            
ATOM   4329  HA  ASP X 273     110.500  89.750  94.550  0.00  0.00            
ATOM   4330  CB  ASP X 273     109.830  91.390  95.850  0.00  0.00            
ATOM   4331  HB1 ASP X 273     109.350  90.740  96.590  0.00  0.00            
ATOM   4332  HB2 ASP X 273     109.080  91.710  95.130  0.00  0.00            
ATOM   4333  CG  ASP X 273     110.330  92.650  96.540  0.00  0.00            
ATOM   4334  OD1 ASP X 273     110.850  92.530  97.670  0.00  0.00            
ATOM   4335  OD2 ASP X 273     110.030  93.760  96.050  0.00  0.00            
ATOM   4336  C   ASP X 273     111.290  91.590  93.890  0.00  0.00            
ATOM   4337  O   ASP X 273     112.330  92.240  93.940  0.00  0.00            
ATOM   4338  N   LYS X 274     110.550  91.550  92.780  0.00  0.00            
ATOM   4339  H   LYS X 274     109.850  90.820  92.810  0.00  0.00            
ATOM   4340  CA  LYS X 274     110.740  92.340  91.580  0.00  0.00            
ATOM   4341  HA  LYS X 274     111.240  93.280  91.770  0.00  0.00            
ATOM   4342  CB  LYS X 274     111.600  91.520  90.620  0.00  0.00            
ATOM   4343  HB1 LYS X 274     111.530  91.840  89.590  0.00  0.00            
ATOM   4344  HB2 LYS X 274     111.200  90.510  90.620  0.00  0.00            
ATOM   4345  CG  LYS X 274     113.080  91.370  90.990  0.00  0.00            
ATOM   4346  HG1 LYS X 274     113.470  90.650  90.280  0.00  0.00            
ATOM   4347  HG2 LYS X 274     113.070  90.920  91.990  0.00  0.00            
ATOM   4348  CD  LYS X 274     113.970  92.600  91.120  0.00  0.00            
ATOM   4349  HD1 LYS X 274     113.420  93.370  91.660  0.00  0.00            
ATOM   4350  HD2 LYS X 274     114.180  92.920  90.100  0.00  0.00            
ATOM   4351  CE  LYS X 274     115.330  92.390  91.770  0.00  0.00            
ATOM   4352  HE1 LYS X 274     115.840  93.360  91.780  0.00  0.00            
ATOM   4353  HE2 LYS X 274     115.860  91.650  91.170  0.00  0.00            
ATOM   4354  NZ  LYS X 274     115.190  91.840  93.120  0.00  0.00            
ATOM   4355  HZ1 LYS X 274     114.550  92.350  93.720  0.00  0.00            
ATOM   4356  HZ2 LYS X 274     114.810  90.910  93.120  0.00  0.00            
ATOM   4357  HZ3 LYS X 274     116.090  91.770  93.570  0.00  0.00            
ATOM   4358  C   LYS X 274     109.400  92.660  90.930  0.00  0.00            
ATOM   4359  O   LYS X 274     108.570  91.760  90.970  0.00  0.00            
ATOM   4360  N   PRO X 275     109.100  93.860  90.420  0.00  0.00            
ATOM   4361  CD  PRO X 275     110.040  94.940  90.210  0.00  0.00            
ATOM   4362  HD1 PRO X 275     110.870  94.690  89.550  0.00  0.00            
ATOM   4363  HD2 PRO X 275     110.560  95.290  91.100  0.00  0.00            
ATOM   4364  CG  PRO X 275     109.260  96.120  89.630  0.00  0.00            
ATOM   4365  HG1 PRO X 275     109.390  96.210  88.550  0.00  0.00            
ATOM   4366  HG2 PRO X 275     109.670  97.050  90.040  0.00  0.00            
ATOM   4367  CB  PRO X 275     107.830  95.820  90.060  0.00  0.00            
ATOM   4368  HB1 PRO X 275     107.140  96.280  89.350  0.00  0.00            
ATOM   4369  HB2 PRO X 275     107.620  96.110  91.090  0.00  0.00            
ATOM   4370  CA  PRO X 275     107.780  94.300  89.990  0.00  0.00            
ATOM   4371  HA  PRO X 275     107.030  93.910  90.680  0.00  0.00            
ATOM   4372  C   PRO X 275     107.430  93.800  88.600  0.00  0.00            
ATOM   4373  O   PRO X 275     108.280  93.860  87.710  0.00  0.00            
ATOM   4374  N   THR X 276     106.220  93.260  88.480  0.00  0.00            
ATOM   4375  H   THR X 276     105.690  93.170  89.340  0.00  0.00            
ATOM   4376  CA  THR X 276     105.710  92.650  87.270  0.00  0.00            
ATOM   4377  HA  THR X 276     106.310  92.940  86.410  0.00  0.00            
ATOM   4378  CB  THR X 276     105.660  91.130  87.360  0.00  0.00            
ATOM   4379  HB  THR X 276     105.170  90.880  86.420  0.00  0.00            
ATOM   4380  CG2 THR X 276     107.080  90.560  87.380  0.00  0.00            
ATOM   4381 HG21 THR X 276     107.620  90.610  88.330  0.00  0.00            
ATOM   4382 HG22 THR X 276     106.990  89.500  87.150  0.00  0.00            
ATOM   4383 HG23 THR X 276     107.600  91.130  86.620  0.00  0.00            
ATOM   4384  OG1 THR X 276     104.860  90.630  88.410  0.00  0.00            
ATOM   4385  HG1 THR X 276     104.010  91.060  88.310  0.00  0.00            
ATOM   4386  C   THR X 276     104.300  93.140  86.960  0.00  0.00            
ATOM   4387  O   THR X 276     103.600  93.570  87.870  0.00  0.00            
ATOM   4388  N   THR X 277     104.000  93.220  85.660  0.00  0.00            
ATOM   4389  H   THR X 277     104.610  92.680  85.050  0.00  0.00            
ATOM   4390  CA  THR X 277     102.830  93.920  85.170  0.00  0.00            
ATOM   4391  HA  THR X 277     102.180  94.180  86.010  0.00  0.00            
ATOM   4392  CB  THR X 277     103.090  95.270  84.510  0.00  0.00            
ATOM   4393  HB  THR X 277     102.120  95.630  84.170  0.00  0.00            
ATOM   4394  CG2 THR X 277     103.700  96.320  85.430  0.00  0.00            
ATOM   4395 HG21 THR X 277     103.520  97.330  85.070  0.00  0.00            
ATOM   4396 HG22 THR X 277     103.270  96.110  86.400  0.00  0.00            
ATOM   4397 HG23 THR X 277     104.790  96.210  85.500  0.00  0.00            
ATOM   4398  OG1 THR X 277     103.900  95.230  83.360  0.00  0.00            
ATOM   4399  HG1 THR X 277     104.850  95.170  83.500  0.00  0.00            
ATOM   4400  C   THR X 277     101.980  93.100  84.210  0.00  0.00            
ATOM   4401  O   THR X 277     102.580  92.330  83.460  0.00  0.00            
ATOM   4402  N   SER X 278     100.660  93.260  84.140  0.00  0.00            
ATOM   4403  H   SER X 278     100.220  93.950  84.740  0.00  0.00            
ATOM   4404  CA  SER X 278      99.740  92.340  83.510  0.00  0.00            
ATOM   4405  HA  SER X 278     100.330  91.700  82.850  0.00  0.00            
ATOM   4406  CB  SER X 278      99.200  91.330  84.520  0.00  0.00            
ATOM   4407  HB1 SER X 278      98.390  90.700  84.150  0.00  0.00            
ATOM   4408  HB2 SER X 278      98.840  91.910  85.380  0.00  0.00            
ATOM   4409  OG  SER X 278     100.250  90.550  85.050  0.00  0.00            
ATOM   4410  HG  SER X 278     100.640  90.060  84.320  0.00  0.00            
ATOM   4411  C   SER X 278      98.560  92.940  82.750  0.00  0.00            
ATOM   4412  O   SER X 278      97.850  93.670  83.440  0.00  0.00            
ATOM   4413  N   LYS X 279      98.340  92.650  81.470  0.00  0.00            
ATOM   4414  H   LYS X 279      99.000  91.990  81.080  0.00  0.00            
ATOM   4415  CA  LYS X 279      97.400  93.290  80.570  0.00  0.00            
ATOM   4416  HA  LYS X 279      97.430  94.270  81.040  0.00  0.00            
ATOM   4417  CB  LYS X 279      97.990  93.330  79.160  0.00  0.00            
ATOM   4418  HB1 LYS X 279      99.020  93.690  79.230  0.00  0.00            
ATOM   4419  HB2 LYS X 279      97.360  93.900  78.480  0.00  0.00            
ATOM   4420  CG  LYS X 279      97.890  91.970  78.490  0.00  0.00            
ATOM   4421  HG1 LYS X 279      96.890  91.860  78.060  0.00  0.00            
ATOM   4422  HG2 LYS X 279      98.150  91.130  79.130  0.00  0.00            
ATOM   4423  CD  LYS X 279      98.880  91.990  77.330  0.00  0.00            
ATOM   4424  HD1 LYS X 279      99.880  92.200  77.700  0.00  0.00            
ATOM   4425  HD2 LYS X 279      98.550  92.820  76.710  0.00  0.00            
ATOM   4426  CE  LYS X 279      98.850  90.800  76.380  0.00  0.00            
ATOM   4427  HE1 LYS X 279      99.450  91.020  75.500  0.00  0.00            
ATOM   4428  HE2 LYS X 279      97.810  90.640  76.100  0.00  0.00            
ATOM   4429  NZ  LYS X 279      99.390  89.610  77.050  0.00  0.00            
ATOM   4430  HZ1 LYS X 279      98.840  89.200  77.800  0.00  0.00            
ATOM   4431  HZ2 LYS X 279      99.530  88.830  76.420  0.00  0.00            
ATOM   4432  HZ3 LYS X 279     100.350  89.700  77.350  0.00  0.00            
ATOM   4433  C   LYS X 279      95.960  92.790  80.630  0.00  0.00            
ATOM   4434  O   LYS X 279      95.700  91.650  81.000  0.00  0.00            
ATOM   4435  N   PRO X 280      95.010  93.610  80.170  0.00  0.00            
ATOM   4436  CD  PRO X 280      95.280  95.010  79.910  0.00  0.00            
ATOM   4437  HD1 PRO X 280      95.850  95.060  78.990  0.00  0.00            
ATOM   4438  HD2 PRO X 280      95.740  95.440  80.800  0.00  0.00            
ATOM   4439  CG  PRO X 280      93.940  95.680  79.590  0.00  0.00            
ATOM   4440  HG1 PRO X 280      93.750  95.670  78.520  0.00  0.00            
ATOM   4441  HG2 PRO X 280      93.830  96.620  80.130  0.00  0.00            
ATOM   4442  CB  PRO X 280      92.880  94.700  80.070  0.00  0.00            
ATOM   4443  HB1 PRO X 280      92.030  94.620  79.390  0.00  0.00            
ATOM   4444  HB2 PRO X 280      92.430  94.960  81.030  0.00  0.00            
ATOM   4445  CA  PRO X 280      93.590  93.350  80.060  0.00  0.00            
ATOM   4446  HA  PRO X 280      93.240  92.730  80.880  0.00  0.00            
ATOM   4447  C   PRO X 280      93.230  92.570  78.800  0.00  0.00            
ATOM   4448  O   PRO X 280      94.030  92.460  77.870  0.00  0.00            
ATOM   4449  N   GLY X 281      92.030  92.000  78.860  0.00  0.00            
ATOM   4450  H   GLY X 281      91.440  92.310  79.620  0.00  0.00            
ATOM   4451  CA  GLY X 281      91.450  91.160  77.830  0.00  0.00            
ATOM   4452  HA1 GLY X 281      90.600  90.660  78.280  0.00  0.00            
ATOM   4453  HA2 GLY X 281      92.210  90.460  77.490  0.00  0.00            
ATOM   4454  C   GLY X 281      90.900  91.960  76.650  0.00  0.00            
ATOM   4455  O   GLY X 281      90.940  93.180  76.520  0.00  0.00            
ATOM   4456  N   ALA X 282      90.360  91.160  75.730  0.00  0.00            
ATOM   4457  H   ALA X 282      90.270  90.190  75.970  0.00  0.00            
ATOM   4458  CA  ALA X 282      89.760  91.550  74.470  0.00  0.00            
ATOM   4459  HA  ALA X 282      90.210  92.480  74.140  0.00  0.00            
ATOM   4460  CB  ALA X 282      90.130  90.530  73.380  0.00  0.00            
ATOM   4461  HB1 ALA X 282      89.890  89.540  73.770  0.00  0.00            
ATOM   4462  HB2 ALA X 282      89.620  90.650  72.430  0.00  0.00            
ATOM   4463  HB3 ALA X 282      91.200  90.550  73.190  0.00  0.00            
ATOM   4464  C   ALA X 282      88.250  91.750  74.500  0.00  0.00            
ATOM   4465  O   ALA X 282      87.590  91.080  75.290  0.00  0.00            
ATOM   4466  N   PRO X 283      87.630  92.540  73.610  0.00  0.00            
ATOM   4467  CD  PRO X 283      88.280  93.570  72.830  0.00  0.00            
ATOM   4468  HD1 PRO X 283      88.800  93.280  71.910  0.00  0.00            
ATOM   4469  HD2 PRO X 283      88.920  94.140  73.500  0.00  0.00            
ATOM   4470  CG  PRO X 283      87.200  94.590  72.480  0.00  0.00            
ATOM   4471  HG1 PRO X 283      87.480  95.170  71.600  0.00  0.00            
ATOM   4472  HG2 PRO X 283      86.930  95.170  73.370  0.00  0.00            
ATOM   4473  CB  PRO X 283      86.090  93.580  72.220  0.00  0.00            
ATOM   4474  HB1 PRO X 283      86.180  92.990  71.310  0.00  0.00            
ATOM   4475  HB2 PRO X 283      85.110  94.030  72.400  0.00  0.00            
ATOM   4476  CA  PRO X 283      86.210  92.580  73.360  0.00  0.00            
ATOM   4477  HA  PRO X 283      85.610  92.990  74.170  0.00  0.00            
ATOM   4478  C   PRO X 283      85.600  91.230  72.990  0.00  0.00            
ATOM   4479  O   PRO X 283      86.270  90.220  72.780  0.00  0.00            
ATOM   4480  N   PHE X 284      84.300  91.330  72.720  0.00  0.00            
ATOM   4481  H   PHE X 284      83.770  92.170  72.920  0.00  0.00            
ATOM   4482  CA  PHE X 284      83.530  90.150  72.370  0.00  0.00            
ATOM   4483  HA  PHE X 284      84.030  89.260  72.760  0.00  0.00            
ATOM   4484  CB  PHE X 284      82.130  90.290  72.950  0.00  0.00            
ATOM   4485  HB1 PHE X 284      81.520  89.450  72.590  0.00  0.00            
ATOM   4486  HB2 PHE X 284      81.700  91.240  72.630  0.00  0.00            
ATOM   4487  CG  PHE X 284      82.100  90.140  74.450  0.00  0.00            
ATOM   4488  CD1 PHE X 284      82.660  89.070  75.160  0.00  0.00            
ATOM   4489  HD1 PHE X 284      83.070  88.270  74.570  0.00  0.00            
ATOM   4490  CE1 PHE X 284      82.660  89.050  76.560  0.00  0.00            
ATOM   4491  HE1 PHE X 284      83.240  88.310  77.100  0.00  0.00            
ATOM   4492  CZ  PHE X 284      81.960  90.060  77.230  0.00  0.00            
ATOM   4493  HZ  PHE X 284      81.880  89.940  78.300  0.00  0.00            
ATOM   4494  CE2 PHE X 284      81.510  91.210  76.560  0.00  0.00            
ATOM   4495  HE2 PHE X 284      81.040  91.960  77.180  0.00  0.00            
ATOM   4496  CD2 PHE X 284      81.530  91.200  75.160  0.00  0.00            
ATOM   4497  HD2 PHE X 284      81.140  92.040  74.600  0.00  0.00            
ATOM   4498  C   PHE X 284      83.360  90.030  70.860  0.00  0.00            
ATOM   4499  O   PHE X 284      83.020  91.010  70.210  0.00  0.00            
ATOM   4500  N   ILE X 285      83.500  88.800  70.350  0.00  0.00            
ATOM   4501  H   ILE X 285      83.810  88.110  71.020  0.00  0.00            
ATOM   4502  CA  ILE X 285      82.920  88.350  69.100  0.00  0.00            
ATOM   4503  HA  ILE X 285      82.550  89.250  68.600  0.00  0.00            
ATOM   4504  CB  ILE X 285      84.000  87.920  68.110  0.00  0.00            
ATOM   4505  HB  ILE X 285      83.480  87.600  67.210  0.00  0.00            
ATOM   4506  CG2 ILE X 285      84.910  89.110  67.820  0.00  0.00            
ATOM   4507 HG21 ILE X 285      85.250  89.430  68.800  0.00  0.00            
ATOM   4508 HG22 ILE X 285      85.730  88.910  67.130  0.00  0.00            
ATOM   4509 HG23 ILE X 285      84.330  89.950  67.420  0.00  0.00            
ATOM   4510  CG1 ILE X 285      84.700  86.660  68.630  0.00  0.00            
ATOM   4511 HG11 ILE X 285      83.980  85.900  68.920  0.00  0.00            
ATOM   4512 HG12 ILE X 285      85.360  86.890  69.470  0.00  0.00            
ATOM   4513  CD  ILE X 285      85.650  85.990  67.640  0.00  0.00            
ATOM   4514  HD1 ILE X 285      86.550  86.570  67.440  0.00  0.00            
ATOM   4515  HD2 ILE X 285      86.010  85.030  68.010  0.00  0.00            
ATOM   4516  HD3 ILE X 285      85.090  85.790  66.720  0.00  0.00            
ATOM   4517  C   ILE X 285      81.820  87.350  69.420  0.00  0.00            
ATOM   4518  O   ILE X 285      81.420  87.020  70.530  0.00  0.00            
ATOM   4519  N   THR X 286      81.090  86.910  68.390  0.00  0.00            
ATOM   4520  H   THR X 286      81.420  87.080  67.450  0.00  0.00            
ATOM   4521  CA  THR X 286      79.860  86.160  68.580  0.00  0.00            
ATOM   4522  HA  THR X 286      79.320  86.790  69.280  0.00  0.00            
ATOM   4523  CB  THR X 286      79.100  85.920  67.280  0.00  0.00            
ATOM   4524  HB  THR X 286      79.640  85.210  66.660  0.00  0.00            
ATOM   4525  CG2 THR X 286      77.640  85.480  67.370  0.00  0.00            
ATOM   4526 HG21 THR X 286      77.510  84.450  67.690  0.00  0.00            
ATOM   4527 HG22 THR X 286      77.120  86.220  67.980  0.00  0.00            
ATOM   4528 HG23 THR X 286      77.190  85.550  66.370  0.00  0.00            
ATOM   4529  OG1 THR X 286      79.110  87.150  66.580  0.00  0.00            
ATOM   4530  HG1 THR X 286      78.650  87.870  67.010  0.00  0.00            
ATOM   4531  C   THR X 286      80.150  84.830  69.280  0.00  0.00            
ATOM   4532  O   THR X 286      79.290  84.320  69.990  0.00  0.00            
ATOM   4533  N   SER X 287      81.330  84.240  69.070  0.00  0.00            
ATOM   4534  H   SER X 287      81.810  84.690  68.320  0.00  0.00            
ATOM   4535  CA  SER X 287      81.820  82.970  69.580  0.00  0.00            
ATOM   4536  HA  SER X 287      81.080  82.180  69.670  0.00  0.00            
ATOM   4537  CB  SER X 287      82.870  82.470  68.590  0.00  0.00            
ATOM   4538  HB1 SER X 287      82.490  82.400  67.570  0.00  0.00            
ATOM   4539  HB2 SER X 287      83.150  81.450  68.870  0.00  0.00            
ATOM   4540  OG  SER X 287      83.960  83.360  68.480  0.00  0.00            
ATOM   4541  HG  SER X 287      84.230  83.410  67.560  0.00  0.00            
ATOM   4542  C   SER X 287      82.340  83.110  71.000  0.00  0.00            
ATOM   4543  O   SER X 287      82.160  82.210  71.810  0.00  0.00            
ATOM   4544  N   THR X 288      82.960  84.230  71.400  0.00  0.00            
ATOM   4545  H   THR X 288      82.960  84.970  70.710  0.00  0.00            
ATOM   4546  CA  THR X 288      83.600  84.520  72.660  0.00  0.00            
ATOM   4547  HA  THR X 288      83.810  83.530  73.050  0.00  0.00            
ATOM   4548  CB  THR X 288      84.860  85.380  72.530  0.00  0.00            
ATOM   4549  HB  THR X 288      85.300  85.470  73.520  0.00  0.00            
ATOM   4550  CG2 THR X 288      85.880  84.700  71.630  0.00  0.00            
ATOM   4551 HG21 THR X 288      85.520  84.870  70.610  0.00  0.00            
ATOM   4552 HG22 THR X 288      86.840  85.160  71.860  0.00  0.00            
ATOM   4553 HG23 THR X 288      85.880  83.610  71.700  0.00  0.00            
ATOM   4554  OG1 THR X 288      84.470  86.640  72.040  0.00  0.00            
ATOM   4555  HG1 THR X 288      85.270  87.170  71.950  0.00  0.00            
ATOM   4556  C   THR X 288      82.670  85.240  73.630  0.00  0.00            
ATOM   4557  O   THR X 288      82.930  85.050  74.820  0.00  0.00            
ATOM   4558  N   LEU X 289      81.660  85.960  73.120  0.00  0.00            
ATOM   4559  H   LEU X 289      81.690  86.080  72.120  0.00  0.00            
ATOM   4560  CA  LEU X 289      80.510  86.400  73.870  0.00  0.00            
ATOM   4561  HA  LEU X 289      80.820  87.180  74.560  0.00  0.00            
ATOM   4562  CB  LEU X 289      79.510  87.070  72.930  0.00  0.00            
ATOM   4563  HB1 LEU X 289      79.240  86.390  72.130  0.00  0.00            
ATOM   4564  HB2 LEU X 289      80.010  87.930  72.480  0.00  0.00            
ATOM   4565  CG  LEU X 289      78.250  87.570  73.620  0.00  0.00            
ATOM   4566  HG  LEU X 289      77.760  86.710  74.080  0.00  0.00            
ATOM   4567  CD1 LEU X 289      78.450  88.540  74.780  0.00  0.00            
ATOM   4568 HD11 LEU X 289      79.000  88.140  75.640  0.00  0.00            
ATOM   4569 HD12 LEU X 289      78.900  89.460  74.430  0.00  0.00            
ATOM   4570 HD13 LEU X 289      77.460  88.930  75.010  0.00  0.00            
ATOM   4571  CD2 LEU X 289      77.350  88.190  72.550  0.00  0.00            
ATOM   4572 HD21 LEU X 289      77.200  87.390  71.820  0.00  0.00            
ATOM   4573 HD22 LEU X 289      76.360  88.400  72.950  0.00  0.00            
ATOM   4574 HD23 LEU X 289      77.740  89.000  71.930  0.00  0.00            
ATOM   4575  C   LEU X 289      79.900  85.250  74.680  0.00  0.00            
ATOM   4576  O   LEU X 289      79.690  85.440  75.880  0.00  0.00            
ATOM   4577  N   GLN X 290      79.520  84.170  73.990  0.00  0.00            
ATOM   4578  H   GLN X 290      79.640  84.140  72.990  0.00  0.00            
ATOM   4579  CA  GLN X 290      79.130  82.910  74.580  0.00  0.00            
ATOM   4580  HA  GLN X 290      78.110  82.920  74.980  0.00  0.00            
ATOM   4581  CB  GLN X 290      79.180  81.910  73.430  0.00  0.00            
ATOM   4582  HB1 GLN X 290      78.900  80.980  73.940  0.00  0.00            
ATOM   4583  HB2 GLN X 290      80.220  81.790  73.130  0.00  0.00            
ATOM   4584  CG  GLN X 290      78.140  82.110  72.330  0.00  0.00            
ATOM   4585  HG1 GLN X 290      78.220  83.160  72.050  0.00  0.00            
ATOM   4586  HG2 GLN X 290      77.140  81.960  72.740  0.00  0.00            
ATOM   4587  CD  GLN X 290      78.340  81.060  71.250  0.00  0.00            
ATOM   4588  OE1 GLN X 290      78.450  79.860  71.480  0.00  0.00            
ATOM   4589  NE2 GLN X 290      78.550  81.630  70.060  0.00  0.00            
ATOM   4590 HE21 GLN X 290      78.490  82.640  70.030  0.00  0.00            
ATOM   4591 HE22 GLN X 290      78.860  81.030  69.310  0.00  0.00            
ATOM   4592  C   GLN X 290      79.970  82.380  75.730  0.00  0.00            
ATOM   4593  O   GLN X 290      79.380  81.980  76.730  0.00  0.00            
ATOM   4594  N   GLN X 291      81.310  82.430  75.680  0.00  0.00            
ATOM   4595  H   GLN X 291      81.760  82.740  74.830  0.00  0.00            
ATOM   4596  CA  GLN X 291      82.110  81.910  76.770  0.00  0.00            
ATOM   4597  HA  GLN X 291      81.760  80.890  76.930  0.00  0.00            
ATOM   4598  CB  GLN X 291      83.540  81.900  76.240  0.00  0.00            
ATOM   4599  HB1 GLN X 291      84.190  81.640  77.080  0.00  0.00            
ATOM   4600  HB2 GLN X 291      83.800  82.930  76.000  0.00  0.00            
ATOM   4601  CG  GLN X 291      83.760  81.020  75.010  0.00  0.00            
ATOM   4602  HG1 GLN X 291      83.010  81.380  74.300  0.00  0.00            
ATOM   4603  HG2 GLN X 291      83.580  79.980  75.300  0.00  0.00            
ATOM   4604  CD  GLN X 291      85.150  81.110  74.400  0.00  0.00            
ATOM   4605  OE1 GLN X 291      85.560  82.230  74.110  0.00  0.00            
ATOM   4606  NE2 GLN X 291      85.920  80.030  74.280  0.00  0.00            
ATOM   4607 HE21 GLN X 291      85.670  79.130  74.660  0.00  0.00            
ATOM   4608 HE22 GLN X 291      86.810  80.170  73.830  0.00  0.00            
ATOM   4609  C   GLN X 291      81.930  82.720  78.040  0.00  0.00            
ATOM   4610  O   GLN X 291      81.780  82.110  79.110  0.00  0.00            
ATOM   4611  N   ALA X 292      81.840  84.050  77.980  0.00  0.00            
ATOM   4612  H   ALA X 292      82.000  84.500  77.090  0.00  0.00            
ATOM   4613  CA  ALA X 292      81.540  84.890  79.120  0.00  0.00            
ATOM   4614  HA  ALA X 292      82.230  84.680  79.930  0.00  0.00            
ATOM   4615  CB  ALA X 292      81.810  86.370  78.890  0.00  0.00            
ATOM   4616  HB1 ALA X 292      82.890  86.390  78.720  0.00  0.00            
ATOM   4617  HB2 ALA X 292      81.170  86.760  78.100  0.00  0.00            
ATOM   4618  HB3 ALA X 292      81.660  86.920  79.820  0.00  0.00            
ATOM   4619  C   ALA X 292      80.100  84.710  79.580  0.00  0.00            
ATOM   4620  O   ALA X 292      79.780  84.480  80.740  0.00  0.00            
ATOM   4621  N   ALA X 293      79.110  84.770  78.690  0.00  0.00            
ATOM   4622  H   ALA X 293      79.290  85.010  77.720  0.00  0.00            
ATOM   4623  CA  ALA X 293      77.700  84.860  79.030  0.00  0.00            
ATOM   4624  HA  ALA X 293      77.620  85.720  79.700  0.00  0.00            
ATOM   4625  CB  ALA X 293      76.930  85.310  77.790  0.00  0.00            
ATOM   4626  HB1 ALA X 293      77.300  86.190  77.260  0.00  0.00            
ATOM   4627  HB2 ALA X 293      76.980  84.450  77.120  0.00  0.00            
ATOM   4628  HB3 ALA X 293      75.870  85.490  77.940  0.00  0.00            
ATOM   4629  C   ALA X 293      77.230  83.530  79.580  0.00  0.00            
ATOM   4630  O   ALA X 293      76.430  83.650  80.500  0.00  0.00            
ATOM   4631  N   SER X 294      77.790  82.360  79.260  0.00  0.00            
ATOM   4632  H   SER X 294      78.390  82.370  78.460  0.00  0.00            
ATOM   4633  CA  SER X 294      77.500  81.090  79.910  0.00  0.00            
ATOM   4634  HA  SER X 294      76.490  81.090  80.320  0.00  0.00            
ATOM   4635  CB  SER X 294      77.640  79.970  78.890  0.00  0.00            
ATOM   4636  HB1 SER X 294      77.460  78.990  79.340  0.00  0.00            
ATOM   4637  HB2 SER X 294      78.660  79.950  78.520  0.00  0.00            
ATOM   4638  OG  SER X 294      76.730  80.090  77.810  0.00  0.00            
ATOM   4639  HG  SER X 294      75.970  80.580  78.130  0.00  0.00            
ATOM   4640  C   SER X 294      78.210  80.800  81.230  0.00  0.00            
ATOM   4641  O   SER X 294      77.960  79.790  81.880  0.00  0.00            
ATOM   4642  N   THR X 295      79.080  81.710  81.660  0.00  0.00            
ATOM   4643  H   THR X 295      79.210  82.560  81.120  0.00  0.00            
ATOM   4644  CA  THR X 295      79.890  81.390  82.810  0.00  0.00            
ATOM   4645  HA  THR X 295      79.690  80.410  83.250  0.00  0.00            
ATOM   4646  CB  THR X 295      81.390  81.240  82.550  0.00  0.00            
ATOM   4647  HB  THR X 295      81.910  81.220  83.500  0.00  0.00            
ATOM   4648  CG2 THR X 295      81.830  80.010  81.770  0.00  0.00            
ATOM   4649 HG21 THR X 295      81.200  79.880  80.900  0.00  0.00            
ATOM   4650 HG22 THR X 295      82.890  80.100  81.500  0.00  0.00            
ATOM   4651 HG23 THR X 295      81.730  79.110  82.380  0.00  0.00            
ATOM   4652  OG1 THR X 295      81.850  82.360  81.820  0.00  0.00            
ATOM   4653  HG1 THR X 295      81.910  82.170  80.880  0.00  0.00            
ATOM   4654  C   THR X 295      79.760  82.440  83.900  0.00  0.00            
ATOM   4655  O   THR X 295      79.440  82.110  85.040  0.00  0.00            
ATOM   4656  N   ARG X 296      79.800  83.710  83.490  0.00  0.00            
ATOM   4657  H   ARG X 296      80.020  83.870  82.520  0.00  0.00            
ATOM   4658  CA  ARG X 296      79.620  84.910  84.280  0.00  0.00            
ATOM   4659  HA  ARG X 296      80.000  84.740  85.290  0.00  0.00            
ATOM   4660  CB  ARG X 296      80.420  85.990  83.570  0.00  0.00            
ATOM   4661  HB1 ARG X 296      80.250  86.930  84.090  0.00  0.00            
ATOM   4662  HB2 ARG X 296      79.950  86.050  82.590  0.00  0.00            
ATOM   4663  CG  ARG X 296      81.930  85.830  83.350  0.00  0.00            
ATOM   4664  HG1 ARG X 296      82.350  86.840  83.310  0.00  0.00            
ATOM   4665  HG2 ARG X 296      82.100  85.380  82.380  0.00  0.00            
ATOM   4666  CD  ARG X 296      82.740  84.990  84.320  0.00  0.00            
ATOM   4667  HD1 ARG X 296      83.750  84.820  83.940  0.00  0.00            
ATOM   4668  HD2 ARG X 296      82.290  84.000  84.400  0.00  0.00            
ATOM   4669  NE  ARG X 296      82.750  85.600  85.650  0.00  0.00            
ATOM   4670  HE  ARG X 296      82.190  86.420  85.860  0.00  0.00            
ATOM   4671  CZ  ARG X 296      83.560  85.220  86.650  0.00  0.00            
ATOM   4672  NH1 ARG X 296      84.490  84.260  86.540  0.00  0.00            
ATOM   4673 HH11 ARG X 296      84.310  83.680  85.730  0.00  0.00            
ATOM   4674 HH12 ARG X 296      85.040  83.960  87.340  0.00  0.00            
ATOM   4675  NH2 ARG X 296      83.580  85.820  87.840  0.00  0.00            
ATOM   4676 HH21 ARG X 296      82.770  86.390  88.020  0.00  0.00            
ATOM   4677 HH22 ARG X 296      84.180  85.450  88.570  0.00  0.00            
ATOM   4678  C   ARG X 296      78.140  85.230  84.480  0.00  0.00            
ATOM   4679  O   ARG X 296      77.900  85.810  85.540  0.00  0.00            
ATOM   4680  N   LEU X 297      77.200  84.790  83.650  0.00  0.00            
ATOM   4681  H   LEU X 297      77.590  84.410  82.810  0.00  0.00            
ATOM   4682  CA  LEU X 297      75.780  85.020  83.830  0.00  0.00            
ATOM   4683  HA  LEU X 297      75.650  85.490  84.800  0.00  0.00            
ATOM   4684  CB  LEU X 297      75.310  86.010  82.760  0.00  0.00            
ATOM   4685  HB1 LEU X 297      74.260  86.240  82.940  0.00  0.00            
ATOM   4686  HB2 LEU X 297      75.240  85.450  81.830  0.00  0.00            
ATOM   4687  CG  LEU X 297      76.090  87.300  82.540  0.00  0.00            
ATOM   4688  HG  LEU X 297      77.090  87.050  82.190  0.00  0.00            
ATOM   4689  CD1 LEU X 297      75.430  88.120  81.430  0.00  0.00            
ATOM   4690 HD11 LEU X 297      76.160  88.840  81.060  0.00  0.00            
ATOM   4691 HD12 LEU X 297      75.290  87.440  80.590  0.00  0.00            
ATOM   4692 HD13 LEU X 297      74.520  88.600  81.770  0.00  0.00            
ATOM   4693  CD2 LEU X 297      76.110  88.140  83.820  0.00  0.00            
ATOM   4694 HD21 LEU X 297      77.050  88.690  83.760  0.00  0.00            
ATOM   4695 HD22 LEU X 297      75.270  88.790  84.070  0.00  0.00            
ATOM   4696 HD23 LEU X 297      76.130  87.450  84.660  0.00  0.00            
ATOM   4697  C   LEU X 297      74.910  83.760  83.880  0.00  0.00            
ATOM   4698  O   LEU X 297      73.760  83.710  84.300  0.00  0.00            
ATOM   4699  N   GLY X 298      75.530  82.650  83.480  0.00  0.00            
ATOM   4700  H   GLY X 298      76.520  82.650  83.300  0.00  0.00            
ATOM   4701  CA  GLY X 298      74.890  81.360  83.300  0.00  0.00            
ATOM   4702  HA1 GLY X 298      74.450  81.050  84.250  0.00  0.00            
ATOM   4703  HA2 GLY X 298      75.710  80.680  83.070  0.00  0.00            
ATOM   4704  C   GLY X 298      73.780  81.460  82.270  0.00  0.00            
ATOM   4705  O   GLY X 298      72.770  80.760  82.290  0.00  0.00            
ATOM   4706  N   PHE X 299      73.980  82.370  81.310  0.00  0.00            
ATOM   4707  H   PHE X 299      74.880  82.820  81.270  0.00  0.00            
ATOM   4708  CA  PHE X 299      73.080  82.330  80.170  0.00  0.00            
ATOM   4709  HA  PHE X 299      72.010  82.200  80.310  0.00  0.00            
ATOM   4710  CB  PHE X 299      73.130  83.670  79.430  0.00  0.00            
ATOM   4711  HB1 PHE X 299      72.890  83.410  78.400  0.00  0.00            
ATOM   4712  HB2 PHE X 299      74.160  84.030  79.410  0.00  0.00            
ATOM   4713  CG  PHE X 299      72.330  84.810  80.000  0.00  0.00            
ATOM   4714  CD1 PHE X 299      71.870  84.870  81.330  0.00  0.00            
ATOM   4715  HD1 PHE X 299      72.100  84.070  82.010  0.00  0.00            
ATOM   4716  CE1 PHE X 299      71.150  86.000  81.730  0.00  0.00            
ATOM   4717  HE1 PHE X 299      70.810  86.100  82.750  0.00  0.00            
ATOM   4718  CZ  PHE X 299      70.880  87.060  80.850  0.00  0.00            
ATOM   4719  HZ  PHE X 299      70.370  87.940  81.200  0.00  0.00            
ATOM   4720  CE2 PHE X 299      71.340  86.980  79.530  0.00  0.00            
ATOM   4721  HE2 PHE X 299      71.220  87.790  78.830  0.00  0.00            
ATOM   4722  CD2 PHE X 299      72.040  85.850  79.100  0.00  0.00            
ATOM   4723  HD2 PHE X 299      72.380  85.800  78.080  0.00  0.00            
ATOM   4724  C   PHE X 299      73.460  81.270  79.150  0.00  0.00            
ATOM   4725  O   PHE X 299      74.610  81.310  78.730  0.00  0.00            
ATOM   4726  N   GLY X 300      72.580  80.350  78.740  0.00  0.00            
ATOM   4727  H   GLY X 300      71.620  80.450  79.030  0.00  0.00            
ATOM   4728  CA  GLY X 300      72.880  79.390  77.700  0.00  0.00            
ATOM   4729  HA1 GLY X 300      72.040  78.720  77.490  0.00  0.00            
ATOM   4730  HA2 GLY X 300      73.680  78.690  77.930  0.00  0.00            
ATOM   4731  C   GLY X 300      73.120  80.120  76.380  0.00  0.00            
ATOM   4732  O   GLY X 300      72.840  81.300  76.140  0.00  0.00            
ATOM   4733  N   VAL X 301      73.710  79.350  75.470  0.00  0.00            
ATOM   4734  H   VAL X 301      73.920  78.390  75.730  0.00  0.00            
ATOM   4735  CA  VAL X 301      74.180  79.860  74.200  0.00  0.00            
ATOM   4736  HA  VAL X 301      74.920  80.610  74.450  0.00  0.00            
ATOM   4737  CB  VAL X 301      74.900  78.780  73.380  0.00  0.00            
ATOM   4738  HB  VAL X 301      75.270  79.200  72.450  0.00  0.00            
ATOM   4739  CG1 VAL X 301      76.100  78.360  74.210  0.00  0.00            
ATOM   4740 HG11 VAL X 301      76.720  77.660  73.640  0.00  0.00            
ATOM   4741 HG12 VAL X 301      76.690  79.270  74.270  0.00  0.00            
ATOM   4742 HG13 VAL X 301      75.840  78.010  75.210  0.00  0.00            
ATOM   4743  CG2 VAL X 301      74.030  77.570  73.040  0.00  0.00            
ATOM   4744 HG21 VAL X 301      73.180  77.950  72.480  0.00  0.00            
ATOM   4745 HG22 VAL X 301      74.660  76.890  72.470  0.00  0.00            
ATOM   4746 HG23 VAL X 301      73.710  77.160  74.000  0.00  0.00            
ATOM   4747  C   VAL X 301      73.090  80.500  73.360  0.00  0.00            
ATOM   4748  O   VAL X 301      73.360  81.540  72.770  0.00  0.00            
ATOM   4749  N   LYS X 302      71.900  79.890  73.290  0.00  0.00            
ATOM   4750  H   LYS X 302      71.680  79.150  73.940  0.00  0.00            
ATOM   4751  CA  LYS X 302      70.820  80.490  72.530  0.00  0.00            
ATOM   4752  HA  LYS X 302      71.200  80.890  71.590  0.00  0.00            
ATOM   4753  CB  LYS X 302      69.760  79.440  72.230  0.00  0.00            
ATOM   4754  HB1 LYS X 302      68.840  79.920  71.910  0.00  0.00            
ATOM   4755  HB2 LYS X 302      69.640  78.840  73.130  0.00  0.00            
ATOM   4756  CG  LYS X 302      70.230  78.540  71.080  0.00  0.00            
ATOM   4757  HG1 LYS X 302      71.250  78.230  71.310  0.00  0.00            
ATOM   4758  HG2 LYS X 302      70.280  79.120  70.160  0.00  0.00            
ATOM   4759  CD  LYS X 302      69.490  77.260  70.710  0.00  0.00            
ATOM   4760  HD1 LYS X 302      68.470  77.530  70.450  0.00  0.00            
ATOM   4761  HD2 LYS X 302      69.530  76.620  71.590  0.00  0.00            
ATOM   4762  CE  LYS X 302      70.200  76.550  69.560  0.00  0.00            
ATOM   4763  HE1 LYS X 302      69.900  75.500  69.520  0.00  0.00            
ATOM   4764  HE2 LYS X 302      71.270  76.620  69.770  0.00  0.00            
ATOM   4765  NZ  LYS X 302      69.930  77.130  68.240  0.00  0.00            
ATOM   4766  HZ1 LYS X 302      68.950  77.000  68.020  0.00  0.00            
ATOM   4767  HZ2 LYS X 302      70.230  78.090  68.230  0.00  0.00            
ATOM   4768  HZ3 LYS X 302      70.470  76.720  67.490  0.00  0.00            
ATOM   4769  C   LYS X 302      70.320  81.730  73.260  0.00  0.00            
ATOM   4770  O   LYS X 302      70.160  82.700  72.510  0.00  0.00            
ATOM   4771  N   LYS X 303      70.140  81.820  74.580  0.00  0.00            
ATOM   4772  H   LYS X 303      70.230  80.970  75.120  0.00  0.00            
ATOM   4773  CA  LYS X 303      69.750  83.040  75.250  0.00  0.00            
ATOM   4774  HA  LYS X 303      68.760  83.320  74.890  0.00  0.00            
ATOM   4775  CB  LYS X 303      69.610  82.750  76.740  0.00  0.00            
ATOM   4776  HB1 LYS X 303      70.620  82.600  77.110  0.00  0.00            
ATOM   4777  HB2 LYS X 303      68.910  81.930  76.950  0.00  0.00            
ATOM   4778  CG  LYS X 303      69.040  83.970  77.450  0.00  0.00            
ATOM   4779  HG1 LYS X 303      68.150  84.350  76.960  0.00  0.00            
ATOM   4780  HG2 LYS X 303      69.670  84.870  77.440  0.00  0.00            
ATOM   4781  CD  LYS X 303      68.790  83.490  78.880  0.00  0.00            
ATOM   4782  HD1 LYS X 303      69.640  82.930  79.260  0.00  0.00            
ATOM   4783  HD2 LYS X 303      67.960  82.780  78.880  0.00  0.00            
ATOM   4784  CE  LYS X 303      68.460  84.730  79.710  0.00  0.00            
ATOM   4785  HE1 LYS X 303      67.690  85.350  79.260  0.00  0.00            
ATOM   4786  HE2 LYS X 303      69.400  85.280  79.760  0.00  0.00            
ATOM   4787  NZ  LYS X 303      68.120  84.470  81.120  0.00  0.00            
ATOM   4788  HZ1 LYS X 303      67.200  84.060  81.100  0.00  0.00            
ATOM   4789  HZ2 LYS X 303      68.810  83.930  81.620  0.00  0.00            
ATOM   4790  HZ3 LYS X 303      67.870  85.290  81.660  0.00  0.00            
ATOM   4791  C   LYS X 303      70.800  84.130  75.090  0.00  0.00            
ATOM   4792  O   LYS X 303      70.380  85.260  74.880  0.00  0.00            
ATOM   4793  N   THR X 304      72.080  83.810  74.890  0.00  0.00            
ATOM   4794  H   THR X 304      72.300  82.830  75.050  0.00  0.00            
ATOM   4795  CA  THR X 304      73.150  84.740  74.600  0.00  0.00            
ATOM   4796  HA  THR X 304      73.070  85.540  75.330  0.00  0.00            
ATOM   4797  CB  THR X 304      74.530  84.090  74.750  0.00  0.00            
ATOM   4798  HB  THR X 304      74.670  83.270  74.040  0.00  0.00            
ATOM   4799  CG2 THR X 304      75.620  85.150  74.590  0.00  0.00            
ATOM   4800 HG21 THR X 304      75.580  85.620  73.610  0.00  0.00            
ATOM   4801 HG22 THR X 304      75.460  85.910  75.360  0.00  0.00            
ATOM   4802 HG23 THR X 304      76.580  84.640  74.620  0.00  0.00            
ATOM   4803  OG1 THR X 304      74.620  83.680  76.090  0.00  0.00            
ATOM   4804  HG1 THR X 304      73.970  83.020  76.330  0.00  0.00            
ATOM   4805  C   THR X 304      73.030  85.410  73.240  0.00  0.00            
ATOM   4806  O   THR X 304      73.010  86.640  73.190  0.00  0.00            
ATOM   4807  N   MET X 305      72.980  84.710  72.100  0.00  0.00            
ATOM   4808  H   MET X 305      73.010  83.710  72.180  0.00  0.00            
ATOM   4809  CA  MET X 305      72.880  85.340  70.800  0.00  0.00            
ATOM   4810  HA  MET X 305      73.600  86.160  70.740  0.00  0.00            
ATOM   4811  CB  MET X 305      73.290  84.250  69.810  0.00  0.00            
ATOM   4812  HB1 MET X 305      73.100  84.680  68.830  0.00  0.00            
ATOM   4813  HB2 MET X 305      72.730  83.360  70.100  0.00  0.00            
ATOM   4814  CG  MET X 305      74.780  83.920  69.850  0.00  0.00            
ATOM   4815  HG1 MET X 305      75.140  83.560  70.810  0.00  0.00            
ATOM   4816  HG2 MET X 305      75.330  84.840  69.630  0.00  0.00            
ATOM   4817  SD  MET X 305      75.220  82.520  68.790  0.00  0.00            
ATOM   4818  CE  MET X 305      74.370  81.260  69.780  0.00  0.00            
ATOM   4819  HE1 MET X 305      73.320  81.510  69.930  0.00  0.00            
ATOM   4820  HE2 MET X 305      74.400  80.340  69.190  0.00  0.00            
ATOM   4821  HE3 MET X 305      74.880  81.100  70.730  0.00  0.00            
ATOM   4822  C   MET X 305      71.470  85.820  70.490  0.00  0.00            
ATOM   4823  O   MET X 305      71.370  86.910  69.940  0.00  0.00            
ATOM   4824  N   MET X 306      70.430  85.190  71.060  0.00  0.00            
ATOM   4825  H   MET X 306      70.660  84.370  71.600  0.00  0.00            
ATOM   4826  CA  MET X 306      69.090  85.730  70.900  0.00  0.00            
ATOM   4827  HA  MET X 306      68.920  86.010  69.860  0.00  0.00            
ATOM   4828  CB  MET X 306      68.040  84.680  71.250  0.00  0.00            
ATOM   4829  HB1 MET X 306      68.190  84.290  72.260  0.00  0.00            
ATOM   4830  HB2 MET X 306      68.190  83.830  70.590  0.00  0.00            
ATOM   4831  CG  MET X 306      66.560  84.990  71.030  0.00  0.00            
ATOM   4832  HG1 MET X 306      65.960  84.120  71.290  0.00  0.00            
ATOM   4833  HG2 MET X 306      66.440  85.370  70.010  0.00  0.00            
ATOM   4834  SD  MET X 306      66.010  86.240  72.220  0.00  0.00            
ATOM   4835  CE  MET X 306      64.650  86.870  71.190  0.00  0.00            
ATOM   4836  HE1 MET X 306      65.010  87.410  70.320  0.00  0.00            
ATOM   4837  HE2 MET X 306      63.980  86.110  70.800  0.00  0.00            
ATOM   4838  HE3 MET X 306      64.010  87.490  71.810  0.00  0.00            
ATOM   4839  C   MET X 306      68.910  87.010  71.700  0.00  0.00            
ATOM   4840  O   MET X 306      68.310  87.890  71.090  0.00  0.00            
ATOM   4841  N   MET X 307      69.440  87.260  72.900  0.00  0.00            
ATOM   4842  H   MET X 307      69.910  86.530  73.420  0.00  0.00            
ATOM   4843  CA  MET X 307      69.280  88.550  73.540  0.00  0.00            
ATOM   4844  HA  MET X 307      68.240  88.870  73.500  0.00  0.00            
ATOM   4845  CB  MET X 307      69.610  88.350  75.020  0.00  0.00            
ATOM   4846  HB1 MET X 307      69.960  89.260  75.500  0.00  0.00            
ATOM   4847  HB2 MET X 307      70.480  87.700  75.040  0.00  0.00            
ATOM   4848  CG  MET X 307      68.450  87.820  75.850  0.00  0.00            
ATOM   4849  HG1 MET X 307      68.450  86.740  75.690  0.00  0.00            
ATOM   4850  HG2 MET X 307      67.560  88.370  75.530  0.00  0.00            
ATOM   4851  SD  MET X 307      68.470  88.210  77.620  0.00  0.00            
ATOM   4852  CE  MET X 307      66.790  87.650  77.980  0.00  0.00            
ATOM   4853  HE1 MET X 307      66.790  87.080  78.910  0.00  0.00            
ATOM   4854  HE2 MET X 307      66.210  88.570  78.120  0.00  0.00            
ATOM   4855  HE3 MET X 307      66.350  87.030  77.200  0.00  0.00            
ATOM   4856  C   MET X 307      70.150  89.660  72.980  0.00  0.00            
ATOM   4857  O   MET X 307      69.840  90.850  72.940  0.00  0.00            
ATOM   4858  N   ALA X 308      71.250  89.190  72.370  0.00  0.00            
ATOM   4859  H   ALA X 308      71.460  88.200  72.390  0.00  0.00            
ATOM   4860  CA  ALA X 308      72.060  90.010  71.490  0.00  0.00            
ATOM   4861  HA  ALA X 308      72.300  90.880  72.100  0.00  0.00            
ATOM   4862  CB  ALA X 308      73.410  89.380  71.190  0.00  0.00            
ATOM   4863  HB1 ALA X 308      74.060  90.110  70.710  0.00  0.00            
ATOM   4864  HB2 ALA X 308      73.900  89.060  72.110  0.00  0.00            
ATOM   4865  HB3 ALA X 308      73.290  88.460  70.610  0.00  0.00            
ATOM   4866  C   ALA X 308      71.290  90.420  70.240  0.00  0.00            
ATOM   4867  O   ALA X 308      71.430  91.540  69.770  0.00  0.00            
ATOM   4868  N   GLN X 309      70.450  89.560  69.670  0.00  0.00            
ATOM   4869  H   GLN X 309      70.260  88.650  70.070  0.00  0.00            
ATOM   4870  CA  GLN X 309      69.550  89.950  68.590  0.00  0.00            
ATOM   4871  HA  GLN X 309      70.130  90.420  67.810  0.00  0.00            
ATOM   4872  CB  GLN X 309      68.930  88.680  68.000  0.00  0.00            
ATOM   4873  HB1 GLN X 309      68.300  88.170  68.720  0.00  0.00            
ATOM   4874  HB2 GLN X 309      69.730  87.990  67.750  0.00  0.00            
ATOM   4875  CG  GLN X 309      68.090  89.050  66.780  0.00  0.00            
ATOM   4876  HG1 GLN X 309      68.660  89.690  66.100  0.00  0.00            
ATOM   4877  HG2 GLN X 309      67.320  89.730  67.150  0.00  0.00            
ATOM   4878  CD  GLN X 309      67.530  87.860  66.020  0.00  0.00            
ATOM   4879  OE1 GLN X 309      68.170  86.830  65.820  0.00  0.00            
ATOM   4880  NE2 GLN X 309      66.350  88.080  65.450  0.00  0.00            
ATOM   4881 HE21 GLN X 309      65.830  88.940  65.570  0.00  0.00            
ATOM   4882 HE22 GLN X 309      65.860  87.370  64.940  0.00  0.00            
ATOM   4883  C   GLN X 309      68.520  90.950  69.080  0.00  0.00            
ATOM   4884  O   GLN X 309      68.360  91.930  68.360  0.00  0.00            
ATOM   4885  N   ARG X 310      67.920  90.790  70.260  0.00  0.00            
ATOM   4886  H   ARG X 310      68.090  89.900  70.700  0.00  0.00            
ATOM   4887  CA  ARG X 310      66.970  91.710  70.850  0.00  0.00            
ATOM   4888  HA  ARG X 310      66.180  91.850  70.120  0.00  0.00            
ATOM   4889  CB  ARG X 310      66.480  91.080  72.150  0.00  0.00            
ATOM   4890  HB1 ARG X 310      67.420  90.930  72.670  0.00  0.00            
ATOM   4891  HB2 ARG X 310      65.970  90.120  72.050  0.00  0.00            
ATOM   4892  CG  ARG X 310      65.530  91.940  72.990  0.00  0.00            
ATOM   4893  HG1 ARG X 310      66.100  92.820  73.300  0.00  0.00            
ATOM   4894  HG2 ARG X 310      65.330  91.450  73.940  0.00  0.00            
ATOM   4895  CD  ARG X 310      64.190  92.230  72.330  0.00  0.00            
ATOM   4896  HD1 ARG X 310      63.780  91.340  71.850  0.00  0.00            
ATOM   4897  HD2 ARG X 310      64.270  92.970  71.540  0.00  0.00            
ATOM   4898  NE  ARG X 310      63.180  92.730  73.280  0.00  0.00            
ATOM   4899  HE  ARG X 310      63.470  93.030  74.200  0.00  0.00            
ATOM   4900  CZ  ARG X 310      61.940  93.040  72.900  0.00  0.00            
ATOM   4901  NH1 ARG X 310      61.440  92.820  71.680  0.00  0.00            
ATOM   4902 HH11 ARG X 310      62.010  92.440  70.940  0.00  0.00            
ATOM   4903 HH12 ARG X 310      60.470  93.050  71.510  0.00  0.00            
ATOM   4904  NH2 ARG X 310      61.120  93.510  73.860  0.00  0.00            
ATOM   4905 HH21 ARG X 310      61.540  93.620  74.770  0.00  0.00            
ATOM   4906 HH22 ARG X 310      60.150  93.660  73.640  0.00  0.00            
ATOM   4907  C   ARG X 310      67.560  93.100  71.070  0.00  0.00            
ATOM   4908  O   ARG X 310      66.890  94.080  70.750  0.00  0.00            
ATOM   4909  N   LEU X 311      68.810  93.130  71.530  0.00  0.00            
ATOM   4910  H   LEU X 311      69.260  92.250  71.770  0.00  0.00            
ATOM   4911  CA  LEU X 311      69.550  94.320  71.880  0.00  0.00            
ATOM   4912  HA  LEU X 311      68.870  94.980  72.430  0.00  0.00            
ATOM   4913  CB  LEU X 311      70.650  93.950  72.880  0.00  0.00            
ATOM   4914  HB1 LEU X 311      71.360  94.770  72.820  0.00  0.00            
ATOM   4915  HB2 LEU X 311      71.080  93.030  72.500  0.00  0.00            
ATOM   4916  CG  LEU X 311      70.290  93.620  74.330  0.00  0.00            
ATOM   4917  HG  LEU X 311      69.380  93.010  74.310  0.00  0.00            
ATOM   4918  CD1 LEU X 311      71.340  92.750  75.000  0.00  0.00            
ATOM   4919 HD11 LEU X 311      71.490  91.800  74.480  0.00  0.00            
ATOM   4920 HD12 LEU X 311      72.280  93.290  75.130  0.00  0.00            
ATOM   4921 HD13 LEU X 311      70.890  92.450  75.950  0.00  0.00            
ATOM   4922  CD2 LEU X 311      70.030  94.860  75.180  0.00  0.00            
ATOM   4923 HD21 LEU X 311      70.910  95.450  75.440  0.00  0.00            
ATOM   4924 HD22 LEU X 311      69.400  95.540  74.610  0.00  0.00            
ATOM   4925 HD23 LEU X 311      69.520  94.580  76.100  0.00  0.00            
ATOM   4926  C   LEU X 311      70.050  95.060  70.650  0.00  0.00            
ATOM   4927  O   LEU X 311      70.080  96.290  70.710  0.00  0.00            
ATOM   4928  N   TYR X 312      70.310  94.330  69.560  0.00  0.00            
ATOM   4929  H   TYR X 312      70.400  93.330  69.700  0.00  0.00            
ATOM   4930  CA  TYR X 312      70.650  95.000  68.320  0.00  0.00            
ATOM   4931  HA  TYR X 312      71.270  95.850  68.610  0.00  0.00            
ATOM   4932  CB  TYR X 312      71.460  94.090  67.410  0.00  0.00            
ATOM   4933  HB1 TYR X 312      71.520  93.140  67.940  0.00  0.00            
ATOM   4934  HB2 TYR X 312      72.440  94.540  67.300  0.00  0.00            
ATOM   4935  CG  TYR X 312      70.980  93.930  65.980  0.00  0.00            
ATOM   4936  CD1 TYR X 312      71.330  94.930  65.060  0.00  0.00            
ATOM   4937  HD1 TYR X 312      71.700  95.890  65.390  0.00  0.00            
ATOM   4938  CE1 TYR X 312      71.100  94.680  63.700  0.00  0.00            
ATOM   4939  HE1 TYR X 312      71.510  95.370  62.970  0.00  0.00            
ATOM   4940  CZ  TYR X 312      70.420  93.520  63.270  0.00  0.00            
ATOM   4941  OH  TYR X 312      70.240  93.310  61.930  0.00  0.00            
ATOM   4942  HH  TYR X 312      69.920  92.450  61.640  0.00  0.00            
ATOM   4943  CE2 TYR X 312      69.950  92.600  64.220  0.00  0.00            
ATOM   4944  HE2 TYR X 312      69.540  91.650  63.920  0.00  0.00            
ATOM   4945  CD2 TYR X 312      70.390  92.740  65.550  0.00  0.00            
ATOM   4946  HD2 TYR X 312      70.100  92.040  66.320  0.00  0.00            
ATOM   4947  C   TYR X 312      69.420  95.530  67.580  0.00  0.00            
ATOM   4948  O   TYR X 312      69.420  96.730  67.350  0.00  0.00            
ATOM   4949  N   GLU X 313      68.370  94.710  67.460  0.00  0.00            
ATOM   4950  H   GLU X 313      68.460  93.720  67.650  0.00  0.00            
ATOM   4951  CA  GLU X 313      67.170  95.060  66.730  0.00  0.00            
ATOM   4952  HA  GLU X 313      67.430  95.520  65.780  0.00  0.00            
ATOM   4953  CB  GLU X 313      66.240  93.890  66.390  0.00  0.00            
ATOM   4954  HB1 GLU X 313      65.350  94.220  65.860  0.00  0.00            
ATOM   4955  HB2 GLU X 313      66.000  93.410  67.340  0.00  0.00            
ATOM   4956  CG  GLU X 313      66.890  92.840  65.490  0.00  0.00            
ATOM   4957  HG1 GLU X 313      67.780  92.450  65.980  0.00  0.00            
ATOM   4958  HG2 GLU X 313      67.260  93.460  64.680  0.00  0.00            
ATOM   4959  CD  GLU X 313      65.930  91.740  65.070  0.00  0.00            
ATOM   4960  OE1 GLU X 313      65.700  91.650  63.850  0.00  0.00            
ATOM   4961  OE2 GLU X 313      65.340  90.970  65.850  0.00  0.00            
ATOM   4962  C   GLU X 313      66.280  96.090  67.400  0.00  0.00            
ATOM   4963  O   GLU X 313      65.650  96.850  66.660  0.00  0.00            
ATOM   4964  N   ALA X 314      66.310  96.170  68.730  0.00  0.00            
ATOM   4965  H   ALA X 314      66.810  95.440  69.220  0.00  0.00            
ATOM   4966  CA  ALA X 314      65.870  97.270  69.560  0.00  0.00            
ATOM   4967  HA  ALA X 314      64.960  97.580  69.050  0.00  0.00            
ATOM   4968  CB  ALA X 314      65.310  96.870  70.920  0.00  0.00            
ATOM   4969  HB1 ALA X 314      66.100  96.310  71.430  0.00  0.00            
ATOM   4970  HB2 ALA X 314      65.040  97.730  71.520  0.00  0.00            
ATOM   4971  HB3 ALA X 314      64.490  96.180  70.730  0.00  0.00            
ATOM   4972  C   ALA X 314      66.850  98.440  69.670  0.00  0.00            
ATOM   4973  O   ALA X 314      66.440  99.570  69.900  0.00  0.00            
ATOM   4974  N   GLY X 315      68.170  98.290  69.540  0.00  0.00            
ATOM   4975  H   GLY X 315      68.550  97.370  69.400  0.00  0.00            
ATOM   4976  CA  GLY X 315      69.060  99.430  69.410  0.00  0.00            
ATOM   4977  HA1 GLY X 315      68.490 100.290  69.070  0.00  0.00            
ATOM   4978  HA2 GLY X 315      69.780  99.260  68.600  0.00  0.00            
ATOM   4979  C   GLY X 315      69.850  99.820  70.650  0.00  0.00            
ATOM   4980  O   GLY X 315      69.970 101.020  70.890  0.00  0.00            
ATOM   4981  N   TYR X 316      70.510  98.940  71.400  0.00  0.00            
ATOM   4982  H   TYR X 316      70.430  97.970  71.130  0.00  0.00            
ATOM   4983  CA  TYR X 316      71.290  99.300  72.570  0.00  0.00            
ATOM   4984  HA  TYR X 316      71.390 100.370  72.740  0.00  0.00            
ATOM   4985  CB  TYR X 316      70.640  98.660  73.790  0.00  0.00            
ATOM   4986  HB1 TYR X 316      71.260  98.870  74.660  0.00  0.00            
ATOM   4987  HB2 TYR X 316      70.600  97.580  73.670  0.00  0.00            
ATOM   4988  CG  TYR X 316      69.230  99.100  74.100  0.00  0.00            
ATOM   4989  CD1 TYR X 316      68.240  98.230  73.620  0.00  0.00            
ATOM   4990  HD1 TYR X 316      68.480  97.330  73.080  0.00  0.00            
ATOM   4991  CE1 TYR X 316      66.910  98.580  73.890  0.00  0.00            
ATOM   4992  HE1 TYR X 316      66.090  97.990  73.530  0.00  0.00            
ATOM   4993  CZ  TYR X 316      66.640  99.780  74.570  0.00  0.00            
ATOM   4994  OH  TYR X 316      65.340 100.110  74.840  0.00  0.00            
ATOM   4995  HH  TYR X 316      65.330 100.850  75.460  0.00  0.00            
ATOM   4996  CE2 TYR X 316      67.640 100.600  75.130  0.00  0.00            
ATOM   4997  HE2 TYR X 316      67.400 101.550  75.580  0.00  0.00            
ATOM   4998  CD2 TYR X 316      68.970 100.270  74.830  0.00  0.00            
ATOM   4999  HD2 TYR X 316      69.700 100.850  75.370  0.00  0.00            
ATOM   5000  C   TYR X 316      72.750  98.880  72.410  0.00  0.00            
ATOM   5001  O   TYR X 316      73.580  99.550  73.010  0.00  0.00            
ATOM   5002  N   ILE X 317      73.010  97.870  71.580  0.00  0.00            
ATOM   5003  H   ILE X 317      72.270  97.320  71.150  0.00  0.00            
ATOM   5004  CA  ILE X 317      74.340  97.400  71.270  0.00  0.00            
ATOM   5005  HA  ILE X 317      75.150  97.980  71.700  0.00  0.00            
ATOM   5006  CB  ILE X 317      74.570  95.950  71.700  0.00  0.00            
ATOM   5007  HB  ILE X 317      75.570  95.660  71.380  0.00  0.00            
ATOM   5008  CG2 ILE X 317      74.430  95.960  73.220  0.00  0.00            
ATOM   5009 HG21 ILE X 317      75.020  96.810  73.560  0.00  0.00            
ATOM   5010 HG22 ILE X 317      73.390  96.110  73.500  0.00  0.00            
ATOM   5011 HG23 ILE X 317      74.830  95.030  73.610  0.00  0.00            
ATOM   5012  CG1 ILE X 317      73.750  94.860  71.010  0.00  0.00            
ATOM   5013 HG11 ILE X 317      73.830  94.870  69.920  0.00  0.00            
ATOM   5014 HG12 ILE X 317      72.690  95.000  71.190  0.00  0.00            
ATOM   5015  CD  ILE X 317      74.090  93.520  71.640  0.00  0.00            
ATOM   5016  HD1 ILE X 317      73.640  92.770  70.990  0.00  0.00            
ATOM   5017  HD2 ILE X 317      75.160  93.360  71.600  0.00  0.00            
ATOM   5018  HD3 ILE X 317      73.670  93.400  72.640  0.00  0.00            
ATOM   5019  C   ILE X 317      74.520  97.390  69.760  0.00  0.00            
ATOM   5020  O   ILE X 317      73.580  97.600  69.000  0.00  0.00            
ATOM   5021  N   THR X 318      75.780  97.240  69.320  0.00  0.00            
ATOM   5022  H   THR X 318      76.470  96.980  70.010  0.00  0.00            
ATOM   5023  CA  THR X 318      76.280  97.180  67.970  0.00  0.00            
ATOM   5024  HA  THR X 318      75.560  97.750  67.370  0.00  0.00            
ATOM   5025  CB  THR X 318      77.710  97.680  67.860  0.00  0.00            
ATOM   5026  HB  THR X 318      77.980  97.700  66.800  0.00  0.00            
ATOM   5027  CG2 THR X 318      77.880  99.070  68.460  0.00  0.00            
ATOM   5028 HG21 THR X 318      78.950  99.280  68.390  0.00  0.00            
ATOM   5029 HG22 THR X 318      77.390  99.830  67.850  0.00  0.00            
ATOM   5030 HG23 THR X 318      77.590  99.230  69.500  0.00  0.00            
ATOM   5031  OG1 THR X 318      78.570  96.800  68.560  0.00  0.00            
ATOM   5032  HG1 THR X 318      78.740  96.140  67.890  0.00  0.00            
ATOM   5033  C   THR X 318      76.100  95.770  67.440  0.00  0.00            
ATOM   5034  O   THR X 318      76.060  94.790  68.190  0.00  0.00            
ATOM   5035  N   TYR X 319      75.880  95.710  66.120  0.00  0.00            
ATOM   5036  H   TYR X 319      75.890  96.550  65.570  0.00  0.00            
ATOM   5037  CA  TYR X 319      75.550  94.460  65.460  0.00  0.00            
ATOM   5038  HA  TYR X 319      74.480  94.310  65.580  0.00  0.00            
ATOM   5039  CB  TYR X 319      75.610  94.660  63.950  0.00  0.00            
ATOM   5040  HB1 TYR X 319      76.610  95.010  63.680  0.00  0.00            
ATOM   5041  HB2 TYR X 319      74.910  95.440  63.650  0.00  0.00            
ATOM   5042  CG  TYR X 319      75.250  93.450  63.120  0.00  0.00            
ATOM   5043  CD1 TYR X 319      74.080  92.750  63.450  0.00  0.00            
ATOM   5044  HD1 TYR X 319      73.420  93.100  64.230  0.00  0.00            
ATOM   5045  CE1 TYR X 319      73.680  91.700  62.620  0.00  0.00            
ATOM   5046  HE1 TYR X 319      72.770  91.190  62.870  0.00  0.00            
ATOM   5047  CZ  TYR X 319      74.540  91.250  61.600  0.00  0.00            
ATOM   5048  OH  TYR X 319      74.100  90.150  60.920  0.00  0.00            
ATOM   5049  HH  TYR X 319      74.700  89.780  60.270  0.00  0.00            
ATOM   5050  CE2 TYR X 319      75.810  91.840  61.430  0.00  0.00            
ATOM   5051  HE2 TYR X 319      76.490  91.530  60.650  0.00  0.00            
ATOM   5052  CD2 TYR X 319      76.150  92.990  62.150  0.00  0.00            
ATOM   5053  HD2 TYR X 319      77.020  93.600  61.960  0.00  0.00            
ATOM   5054  C   TYR X 319      76.280  93.210  65.930  0.00  0.00            
ATOM   5055  O   TYR X 319      77.510  93.180  65.960  0.00  0.00            
ATOM   5056  N   MET X 320      75.540  92.150  66.280  0.00  0.00            
ATOM   5057  H   MET X 320      74.560  92.290  66.090  0.00  0.00            
ATOM   5058  CA  MET X 320      75.890  90.990  67.070  0.00  0.00            
ATOM   5059  HA  MET X 320      76.600  91.270  67.850  0.00  0.00            
ATOM   5060  CB  MET X 320      74.780  90.460  67.980  0.00  0.00            
ATOM   5061  HB1 MET X 320      74.230  91.260  68.480  0.00  0.00            
ATOM   5062  HB2 MET X 320      75.200  89.950  68.850  0.00  0.00
[truncated: 379,920 more chars]
