# Supplementary material for: Unraveling topoisomerase IA gate dynamics in presence of PPEF and its preclinical evaluation against multidrug-resistant pathogens
Source: Commun Biol. 2023 Feb 18;6:195. doi: 10.1038/s42003-023-04412-1 (PMC9938908; doi:10.1038/s42003-023-04412-1)
Supplement: Supplementary file 9 — Supplementary Data 7 [file 42003_2023_4412_MOESM9_ESM.zip › Metadynamic-conformation/TopoIA-ssDNA/open.pdb]

CRYST1  159.527  159.527  159.527  90.00  90.00  90.00 P 1           1
ATOM      1  N   MET X   1      41.910  65.940  57.250  0.00  0.00            
ATOM      2  H1  MET X   1      42.330  65.760  56.350  0.00  0.00            
ATOM      3  H2  MET X   1      42.290  65.340  57.970  0.00  0.00            
ATOM      4  H3  MET X   1      40.910  65.840  57.160  0.00  0.00            
ATOM      5  CA  MET X   1      42.080  67.370  57.550  0.00  0.00            
ATOM      6  HA  MET X   1      41.320  67.560  58.310  0.00  0.00            
ATOM      7  CB  MET X   1      43.470  67.690  58.110  0.00  0.00            
ATOM      8  HB1 MET X   1      43.570  67.260  59.100  0.00  0.00            
ATOM      9  HB2 MET X   1      43.460  68.760  58.300  0.00  0.00            
ATOM     10  CG  MET X   1      44.680  67.260  57.280  0.00  0.00            
ATOM     11  HG1 MET X   1      44.680  67.930  56.420  0.00  0.00            
ATOM     12  HG2 MET X   1      44.560  66.270  56.830  0.00  0.00            
ATOM     13  SD  MET X   1      46.310  67.480  58.030  0.00  0.00            
ATOM     14  CE  MET X   1      46.530  69.270  57.840  0.00  0.00            
ATOM     15  HE1 MET X   1      47.460  69.560  58.340  0.00  0.00            
ATOM     16  HE2 MET X   1      46.730  69.500  56.790  0.00  0.00            
ATOM     17  HE3 MET X   1      45.690  69.820  58.250  0.00  0.00            
ATOM     18  C   MET X   1      41.860  68.260  56.340  0.00  0.00            
ATOM     19  O   MET X   1      42.220  67.850  55.240  0.00  0.00            
ATOM     20  N   GLY X   2      41.230  69.430  56.510  0.00  0.00            
ATOM     21  H   GLY X   2      40.950  69.680  57.450  0.00  0.00            
ATOM     22  CA  GLY X   2      40.750  70.340  55.500  0.00  0.00            
ATOM     23  HA1 GLY X   2      40.080  71.090  55.920  0.00  0.00            
ATOM     24  HA2 GLY X   2      40.370  69.730  54.670  0.00  0.00            
ATOM     25  C   GLY X   2      41.850  71.180  54.870  0.00  0.00            
ATOM     26  O   GLY X   2      41.710  71.630  53.730  0.00  0.00            
ATOM     27  N   LYS X   3      43.000  71.410  55.500  0.00  0.00            
ATOM     28  H   LYS X   3      43.130  71.000  56.420  0.00  0.00            
ATOM     29  CA  LYS X   3      44.090  72.280  55.090  0.00  0.00            
ATOM     30  HA  LYS X   3      43.810  72.980  54.300  0.00  0.00            
ATOM     31  CB  LYS X   3      44.510  73.090  56.310  0.00  0.00            
ATOM     32  HB1 LYS X   3      45.440  73.560  56.000  0.00  0.00            
ATOM     33  HB2 LYS X   3      44.710  72.530  57.230  0.00  0.00            
ATOM     34  CG  LYS X   3      43.490  74.180  56.660  0.00  0.00            
ATOM     35  HG1 LYS X   3      42.560  73.710  56.970  0.00  0.00            
ATOM     36  HG2 LYS X   3      43.250  74.730  55.750  0.00  0.00            
ATOM     37  CD  LYS X   3      44.010  75.140  57.730  0.00  0.00            
ATOM     38  HD1 LYS X   3      44.840  75.670  57.260  0.00  0.00            
ATOM     39  HD2 LYS X   3      44.270  74.580  58.630  0.00  0.00            
ATOM     40  CE  LYS X   3      42.880  76.080  58.120  0.00  0.00            
ATOM     41  HE1 LYS X   3      42.010  75.600  58.590  0.00  0.00            
ATOM     42  HE2 LYS X   3      42.440  76.540  57.240  0.00  0.00            
ATOM     43  NZ  LYS X   3      43.350  77.220  58.930  0.00  0.00            
ATOM     44  HZ1 LYS X   3      42.630  77.900  59.110  0.00  0.00            
ATOM     45  HZ2 LYS X   3      43.800  76.920  59.780  0.00  0.00            
ATOM     46  HZ3 LYS X   3      44.050  77.740  58.420  0.00  0.00            
ATOM     47  C   LYS X   3      45.250  71.380  54.700  0.00  0.00            
ATOM     48  O   LYS X   3      45.210  70.180  54.970  0.00  0.00            
ATOM     49  N   ALA X   4      46.220  71.920  53.960  0.00  0.00            
ATOM     50  H   ALA X   4      46.050  72.790  53.490  0.00  0.00            
ATOM     51  CA  ALA X   4      47.510  71.310  53.720  0.00  0.00            
ATOM     52  HA  ALA X   4      47.430  70.350  53.210  0.00  0.00            
ATOM     53  CB  ALA X   4      48.170  72.140  52.620  0.00  0.00            
ATOM     54  HB1 ALA X   4      49.200  71.800  52.500  0.00  0.00            
ATOM     55  HB2 ALA X   4      47.630  72.300  51.690  0.00  0.00            
ATOM     56  HB3 ALA X   4      48.220  73.150  53.040  0.00  0.00            
ATOM     57  C   ALA X   4      48.350  71.140  54.980  0.00  0.00            
ATOM     58  O   ALA X   4      48.020  71.640  56.050  0.00  0.00            
ATOM     59  N   LEU X   5      49.450  70.400  54.890  0.00  0.00            
ATOM     60  H   LEU X   5      49.650  69.970  54.000  0.00  0.00            
ATOM     61  CA  LEU X   5      50.380  69.970  55.930  0.00  0.00            
ATOM     62  HA  LEU X   5      50.180  70.570  56.820  0.00  0.00            
ATOM     63  CB  LEU X   5      50.030  68.560  56.390  0.00  0.00            
ATOM     64  HB1 LEU X   5      50.300  67.900  55.570  0.00  0.00            
ATOM     65  HB2 LEU X   5      48.980  68.420  56.630  0.00  0.00            
ATOM     66  CG  LEU X   5      50.720  68.070  57.660  0.00  0.00            
ATOM     67  HG  LEU X   5      51.810  68.170  57.590  0.00  0.00            
ATOM     68  CD1 LEU X   5      50.260  68.900  58.850  0.00  0.00            
ATOM     69 HD11 LEU X   5      50.550  69.940  58.680  0.00  0.00            
ATOM     70 HD12 LEU X   5      49.180  68.720  58.920  0.00  0.00            
ATOM     71 HD13 LEU X   5      50.740  68.490  59.740  0.00  0.00            
ATOM     72  CD2 LEU X   5      50.460  66.600  57.950  0.00  0.00            
ATOM     73 HD21 LEU X   5      51.160  66.210  58.690  0.00  0.00            
ATOM     74 HD22 LEU X   5      49.430  66.400  58.250  0.00  0.00            
ATOM     75 HD23 LEU X   5      50.560  65.980  57.060  0.00  0.00            
ATOM     76  C   LEU X   5      51.860  69.990  55.590  0.00  0.00            
ATOM     77  O   LEU X   5      52.310  69.220  54.750  0.00  0.00            
ATOM     78  N   VAL X   6      52.620  70.940  56.140  0.00  0.00            
ATOM     79  H   VAL X   6      52.230  71.670  56.730  0.00  0.00            
ATOM     80  CA  VAL X   6      54.030  71.200  55.890  0.00  0.00            
ATOM     81  HA  VAL X   6      54.280  70.830  54.900  0.00  0.00            
ATOM     82  CB  VAL X   6      54.450  72.670  55.900  0.00  0.00            
ATOM     83  HB  VAL X   6      54.430  73.010  56.930  0.00  0.00            
ATOM     84  CG1 VAL X   6      55.880  72.790  55.400  0.00  0.00            
ATOM     85 HG11 VAL X   6      56.200  73.820  55.590  0.00  0.00            
ATOM     86 HG12 VAL X   6      56.530  72.130  55.980  0.00  0.00            
ATOM     87 HG13 VAL X   6      55.880  72.580  54.330  0.00  0.00            
ATOM     88  CG2 VAL X   6      53.550  73.530  55.010  0.00  0.00            
ATOM     89 HG21 VAL X   6      52.540  73.560  55.410  0.00  0.00            
ATOM     90 HG22 VAL X   6      53.980  74.520  54.850  0.00  0.00            
ATOM     91 HG23 VAL X   6      53.630  73.200  53.980  0.00  0.00            
ATOM     92  C   VAL X   6      54.910  70.460  56.880  0.00  0.00            
ATOM     93  O   VAL X   6      55.050  70.860  58.040  0.00  0.00            
ATOM     94  N   ILE X   7      55.530  69.390  56.380  0.00  0.00            
ATOM     95  H   ILE X   7      55.230  68.930  55.530  0.00  0.00            
ATOM     96  CA  ILE X   7      56.560  68.600  57.020  0.00  0.00            
ATOM     97  HA  ILE X   7      56.240  68.490  58.050  0.00  0.00            
ATOM     98  CB  ILE X   7      56.750  67.250  56.340  0.00  0.00            
ATOM     99  HB  ILE X   7      57.080  67.450  55.330  0.00  0.00            
ATOM    100  CG2 ILE X   7      57.810  66.410  57.040  0.00  0.00            
ATOM    101 HG21 ILE X   7      57.460  66.220  58.050  0.00  0.00            
ATOM    102 HG22 ILE X   7      57.980  65.460  56.520  0.00  0.00            
ATOM    103 HG23 ILE X   7      58.740  66.960  57.160  0.00  0.00            
ATOM    104  CG1 ILE X   7      55.540  66.340  56.130  0.00  0.00            
ATOM    105 HG11 ILE X   7      55.920  65.320  55.970  0.00  0.00            
ATOM    106 HG12 ILE X   7      54.890  66.680  55.320  0.00  0.00            
ATOM    107  CD  ILE X   7      54.660  66.130  57.360  0.00  0.00            
ATOM    108  HD1 ILE X   7      53.940  65.340  57.170  0.00  0.00            
ATOM    109  HD2 ILE X   7      55.230  65.890  58.250  0.00  0.00            
ATOM    110  HD3 ILE X   7      54.160  67.080  57.560  0.00  0.00            
ATOM    111  C   ILE X   7      57.870  69.380  56.980  0.00  0.00            
ATOM    112  O   ILE X   7      58.380  69.630  55.880  0.00  0.00            
ATOM    113  N   VAL X   8      58.510  69.540  58.140  0.00  0.00            
ATOM    114  H   VAL X   8      57.970  69.330  58.960  0.00  0.00            
ATOM    115  CA  VAL X   8      59.900  69.870  58.400  0.00  0.00            
ATOM    116  HA  VAL X   8      60.400  70.000  57.440  0.00  0.00            
ATOM    117  CB  VAL X   8      60.040  71.110  59.270  0.00  0.00            
ATOM    118  HB  VAL X   8      61.100  71.200  59.510  0.00  0.00            
ATOM    119  CG1 VAL X   8      59.530  72.280  58.440  0.00  0.00            
ATOM    120 HG11 VAL X   8      59.710  73.290  58.830  0.00  0.00            
ATOM    121 HG12 VAL X   8      60.140  72.380  57.530  0.00  0.00            
ATOM    122 HG13 VAL X   8      58.460  72.200  58.280  0.00  0.00            
ATOM    123  CG2 VAL X   8      59.160  71.150  60.520  0.00  0.00            
ATOM    124 HG21 VAL X   8      59.330  70.330  61.220  0.00  0.00            
ATOM    125 HG22 VAL X   8      59.280  72.100  61.030  0.00  0.00            
ATOM    126 HG23 VAL X   8      58.160  71.000  60.110  0.00  0.00            
ATOM    127  C   VAL X   8      60.500  68.740  59.230  0.00  0.00            
ATOM    128  O   VAL X   8      59.850  67.820  59.710  0.00  0.00            
ATOM    129  N   GLU X   9      61.830  68.760  59.370  0.00  0.00            
ATOM    130  H   GLU X   9      62.370  69.500  58.950  0.00  0.00            
ATOM    131  CA  GLU X   9      62.550  67.740  60.120  0.00  0.00            
ATOM    132  HA  GLU X   9      62.120  66.750  59.980  0.00  0.00            
ATOM    133  CB  GLU X   9      64.030  67.780  59.780  0.00  0.00            
ATOM    134  HB1 GLU X   9      64.570  67.040  60.380  0.00  0.00            
ATOM    135  HB2 GLU X   9      64.350  68.790  60.010  0.00  0.00            
ATOM    136  CG  GLU X   9      64.450  67.360  58.370  0.00  0.00            
ATOM    137  HG1 GLU X   9      63.610  67.420  57.670  0.00  0.00            
ATOM    138  HG2 GLU X   9      64.820  66.340  58.420  0.00  0.00            
ATOM    139  CD  GLU X   9      65.450  68.410  57.890  0.00  0.00            
ATOM    140  OE1 GLU X   9      65.140  69.210  56.970  0.00  0.00            
ATOM    141  OE2 GLU X   9      66.540  68.540  58.480  0.00  0.00            
ATOM    142  C   GLU X   9      62.370  67.960  61.610  0.00  0.00            
ATOM    143  O   GLU X   9      61.640  67.200  62.250  0.00  0.00            
ATOM    144  N   SER X  10      62.870  69.060  62.180  0.00  0.00            
ATOM    145  H   SER X  10      63.100  69.830  61.580  0.00  0.00            
ATOM    146  CA  SER X  10      62.800  69.290  63.610  0.00  0.00            
ATOM    147  HA  SER X  10      62.390  68.380  64.030  0.00  0.00            
ATOM    148  CB  SER X  10      64.210  69.600  64.110  0.00  0.00            
ATOM    149  HB1 SER X  10      64.970  68.980  63.640  0.00  0.00            
ATOM    150  HB2 SER X  10      64.300  69.400  65.180  0.00  0.00            
ATOM    151  OG  SER X  10      64.510  70.980  64.060  0.00  0.00            
ATOM    152  HG  SER X  10      65.420  71.130  64.320  0.00  0.00            
ATOM    153  C   SER X  10      61.840  70.420  63.970  0.00  0.00            
ATOM    154  O   SER X  10      61.530  71.250  63.120  0.00  0.00            
ATOM    155  N   PRO X  11      61.430  70.400  65.240  0.00  0.00            
ATOM    156  CD  PRO X  11      61.570  69.310  66.190  0.00  0.00            
ATOM    157  HD1 PRO X  11      62.630  69.220  66.410  0.00  0.00            
ATOM    158  HD2 PRO X  11      61.270  68.350  65.770  0.00  0.00            
ATOM    159  CG  PRO X  11      60.680  69.600  67.400  0.00  0.00            
ATOM    160  HG1 PRO X  11      61.100  69.330  68.370  0.00  0.00            
ATOM    161  HG2 PRO X  11      59.670  69.210  67.290  0.00  0.00            
ATOM    162  CB  PRO X  11      60.570  71.120  67.330  0.00  0.00            
ATOM    163  HB1 PRO X  11      61.400  71.560  67.880  0.00  0.00            
ATOM    164  HB2 PRO X  11      59.650  71.590  67.660  0.00  0.00            
ATOM    165  CA  PRO X  11      60.710  71.490  65.860  0.00  0.00            
ATOM    166  HA  PRO X  11      59.700  71.500  65.450  0.00  0.00            
ATOM    167  C   PRO X  11      61.400  72.840  65.700  0.00  0.00            
ATOM    168  O   PRO X  11      60.700  73.830  65.490  0.00  0.00            
ATOM    169  N   ALA X  12      62.730  72.950  65.720  0.00  0.00            
ATOM    170  H   ALA X  12      63.260  72.170  66.090  0.00  0.00            
ATOM    171  CA  ALA X  12      63.510  74.150  65.490  0.00  0.00            
ATOM    172  HA  ALA X  12      63.150  74.890  66.200  0.00  0.00            
ATOM    173  CB  ALA X  12      65.010  73.900  65.640  0.00  0.00            
ATOM    174  HB1 ALA X  12      65.340  73.290  64.810  0.00  0.00            
ATOM    175  HB2 ALA X  12      65.580  74.820  65.750  0.00  0.00            
ATOM    176  HB3 ALA X  12      65.200  73.260  66.500  0.00  0.00            
ATOM    177  C   ALA X  12      63.190  74.720  64.120  0.00  0.00            
ATOM    178  O   ALA X  12      62.900  75.890  63.920  0.00  0.00            
ATOM    179  N   LYS X  13      63.080  73.810  63.140  0.00  0.00            
ATOM    180  H   LYS X  13      63.340  72.890  63.450  0.00  0.00            
ATOM    181  CA  LYS X  13      62.860  74.100  61.740  0.00  0.00            
ATOM    182  HA  LYS X  13      63.290  75.090  61.600  0.00  0.00            
ATOM    183  CB  LYS X  13      63.520  73.070  60.820  0.00  0.00            
ATOM    184  HB1 LYS X  13      63.220  73.200  59.780  0.00  0.00            
ATOM    185  HB2 LYS X  13      63.150  72.100  61.150  0.00  0.00            
ATOM    186  CG  LYS X  13      65.030  72.990  60.990  0.00  0.00            
ATOM    187  HG1 LYS X  13      65.350  72.980  62.030  0.00  0.00            
ATOM    188  HG2 LYS X  13      65.510  73.870  60.560  0.00  0.00            
ATOM    189  CD  LYS X  13      65.530  71.620  60.520  0.00  0.00            
ATOM    190  HD1 LYS X  13      65.170  71.490  59.500  0.00  0.00            
ATOM    191  HD2 LYS X  13      65.110  70.940  61.260  0.00  0.00            
ATOM    192  CE  LYS X  13      67.040  71.440  60.530  0.00  0.00            
ATOM    193  HE1 LYS X  13      67.410  70.780  61.320  0.00  0.00            
ATOM    194  HE2 LYS X  13      67.500  72.420  60.620  0.00  0.00            
ATOM    195  NZ  LYS X  13      67.550  70.910  59.260  0.00  0.00            
ATOM    196  HZ1 LYS X  13      67.210  71.400  58.440  0.00  0.00            
ATOM    197  HZ2 LYS X  13      68.550  71.050  59.260  0.00  0.00            
ATOM    198  HZ3 LYS X  13      67.290  69.950  59.090  0.00  0.00            
ATOM    199  C   LYS X  13      61.400  74.370  61.420  0.00  0.00            
ATOM    200  O   LYS X  13      61.130  74.970  60.380  0.00  0.00            
ATOM    201  N   ALA X  14      60.470  74.070  62.330  0.00  0.00            
ATOM    202  H   ALA X  14      60.820  73.630  63.170  0.00  0.00            
ATOM    203  CA  ALA X  14      59.070  74.450  62.300  0.00  0.00            
ATOM    204  HA  ALA X  14      58.750  74.270  61.270  0.00  0.00            
ATOM    205  CB  ALA X  14      58.280  73.490  63.190  0.00  0.00            
ATOM    206  HB1 ALA X  14      57.260  73.520  62.830  0.00  0.00            
ATOM    207  HB2 ALA X  14      58.600  72.440  63.130  0.00  0.00            
ATOM    208  HB3 ALA X  14      58.200  73.740  64.250  0.00  0.00            
ATOM    209  C   ALA X  14      58.660  75.860  62.670  0.00  0.00            
ATOM    210  O   ALA X  14      57.670  76.430  62.200  0.00  0.00            
ATOM    211  N   LYS X  15      59.480  76.380  63.580  0.00  0.00            
ATOM    212  H   LYS X  15      60.190  75.750  63.920  0.00  0.00            
ATOM    213  CA  LYS X  15      59.490  77.750  64.060  0.00  0.00            
ATOM    214  HA  LYS X  15      58.470  78.050  64.300  0.00  0.00            
ATOM    215  CB  LYS X  15      60.270  77.710  65.380  0.00  0.00            
ATOM    216  HB1 LYS X  15      61.310  77.450  65.200  0.00  0.00            
ATOM    217  HB2 LYS X  15      59.940  76.930  66.060  0.00  0.00            
ATOM    218  CG  LYS X  15      60.260  79.080  66.060  0.00  0.00            
ATOM    219  HG1 LYS X  15      59.250  79.480  66.130  0.00  0.00            
ATOM    220  HG2 LYS X  15      61.050  79.700  65.640  0.00  0.00            
ATOM    221  CD  LYS X  15      60.710  78.980  67.520  0.00  0.00            
ATOM    222  HD1 LYS X  15      61.790  78.850  67.440  0.00  0.00            
ATOM    223  HD2 LYS X  15      60.190  78.150  68.000  0.00  0.00            
ATOM    224  CE  LYS X  15      60.590  80.180  68.450  0.00  0.00            
ATOM    225  HE1 LYS X  15      59.590  80.550  68.250  0.00  0.00            
ATOM    226  HE2 LYS X  15      61.310  80.960  68.180  0.00  0.00            
ATOM    227  NZ  LYS X  15      60.740  79.840  69.870  0.00  0.00            
ATOM    228  HZ1 LYS X  15      60.360  80.650  70.340  0.00  0.00            
ATOM    229  HZ2 LYS X  15      60.180  79.030  70.080  0.00  0.00            
ATOM    230  HZ3 LYS X  15      61.660  79.650  70.260  0.00  0.00            
ATOM    231  C   LYS X  15      60.010  78.660  62.960  0.00  0.00            
ATOM    232  O   LYS X  15      59.340  79.660  62.700  0.00  0.00            
ATOM    233  N   THR X  16      61.110  78.240  62.330  0.00  0.00            
ATOM    234  H   THR X  16      61.530  77.380  62.660  0.00  0.00            
ATOM    235  CA  THR X  16      61.720  79.070  61.310  0.00  0.00            
ATOM    236  HA  THR X  16      61.920  80.040  61.770  0.00  0.00            
ATOM    237  CB  THR X  16      63.170  78.790  60.950  0.00  0.00            
ATOM    238  HB  THR X  16      63.450  79.280  60.020  0.00  0.00            
ATOM    239  CG2 THR X  16      64.210  79.310  61.940  0.00  0.00            
ATOM    240 HG21 THR X  16      65.170  78.970  61.540  0.00  0.00            
ATOM    241 HG22 THR X  16      64.100  80.390  62.030  0.00  0.00            
ATOM    242 HG23 THR X  16      64.110  78.780  62.890  0.00  0.00            
ATOM    243  OG1 THR X  16      63.290  77.420  60.630  0.00  0.00            
ATOM    244  HG1 THR X  16      64.050  77.340  60.060  0.00  0.00            
ATOM    245  C   THR X  16      60.850  79.340  60.090  0.00  0.00            
ATOM    246  O   THR X  16      61.020  80.440  59.560  0.00  0.00            
ATOM    247  N   ILE X  17      59.990  78.400  59.680  0.00  0.00            
ATOM    248  H   ILE X  17      60.090  77.550  60.210  0.00  0.00            
ATOM    249  CA  ILE X  17      58.940  78.630  58.710  0.00  0.00            
ATOM    250  HA  ILE X  17      59.310  79.360  57.990  0.00  0.00            
ATOM    251  CB  ILE X  17      58.740  77.370  57.880  0.00  0.00            
ATOM    252  HB  ILE X  17      59.740  77.070  57.560  0.00  0.00            
ATOM    253  CG2 ILE X  17      58.240  76.160  58.680  0.00  0.00            
ATOM    254 HG21 ILE X  17      58.710  75.920  59.630  0.00  0.00            
ATOM    255 HG22 ILE X  17      57.220  76.340  59.020  0.00  0.00            
ATOM    256 HG23 ILE X  17      58.340  75.210  58.170  0.00  0.00            
ATOM    257  CG1 ILE X  17      57.720  77.620  56.770  0.00  0.00            
ATOM    258 HG11 ILE X  17      57.830  78.640  56.400  0.00  0.00            
ATOM    259 HG12 ILE X  17      56.720  77.640  57.210  0.00  0.00            
ATOM    260  CD  ILE X  17      57.770  76.740  55.530  0.00  0.00            
ATOM    261  HD1 ILE X  17      58.660  76.900  54.920  0.00  0.00            
ATOM    262  HD2 ILE X  17      57.700  75.680  55.800  0.00  0.00            
ATOM    263  HD3 ILE X  17      56.930  77.050  54.910  0.00  0.00            
ATOM    264  C   ILE X  17      57.650  79.260  59.220  0.00  0.00            
ATOM    265  O   ILE X  17      57.180  80.190  58.560  0.00  0.00            
ATOM    266  N   ASN X  18      57.250  79.040  60.480  0.00  0.00            
ATOM    267  H   ASN X  18      57.760  78.360  61.020  0.00  0.00            
ATOM    268  CA  ASN X  18      56.080  79.700  61.040  0.00  0.00            
ATOM    269  HA  ASN X  18      55.320  79.650  60.260  0.00  0.00            
ATOM    270  CB  ASN X  18      55.540  79.010  62.290  0.00  0.00            
ATOM    271  HB1 ASN X  18      56.410  78.760  62.890  0.00  0.00            
ATOM    272  HB2 ASN X  18      55.050  78.060  62.080  0.00  0.00            
ATOM    273  CG  ASN X  18      54.700  79.800  63.280  0.00  0.00            
ATOM    274  OD1 ASN X  18      55.300  80.430  64.150  0.00  0.00            
ATOM    275  ND2 ASN X  18      53.400  79.970  63.020  0.00  0.00            
ATOM    276 HD21 ASN X  18      52.970  79.370  62.330  0.00  0.00            
ATOM    277 HD22 ASN X  18      52.900  80.270  63.840  0.00  0.00            
ATOM    278  C   ASN X  18      56.280  81.200  61.200  0.00  0.00            
ATOM    279  O   ASN X  18      55.350  81.970  60.990  0.00  0.00            
ATOM    280  N   LYS X  19      57.540  81.630  61.290  0.00  0.00            
ATOM    281  H   LYS X  19      58.190  80.860  61.290  0.00  0.00            
ATOM    282  CA  LYS X  19      58.000  82.990  61.060  0.00  0.00            
ATOM    283  HA  LYS X  19      57.570  83.540  61.890  0.00  0.00            
ATOM    284  CB  LYS X  19      59.520  83.050  61.040  0.00  0.00            
ATOM    285  HB1 LYS X  19      59.830  82.570  60.110  0.00  0.00            
ATOM    286  HB2 LYS X  19      59.950  82.440  61.840  0.00  0.00            
ATOM    287  CG  LYS X  19      60.070  84.470  61.160  0.00  0.00            
ATOM    288  HG1 LYS X  19      59.450  84.970  61.910  0.00  0.00            
ATOM    289  HG2 LYS X  19      59.990  84.950  60.190  0.00  0.00            
ATOM    290  CD  LYS X  19      61.520  84.450  61.630  0.00  0.00            
ATOM    291  HD1 LYS X  19      62.180  83.920  60.930  0.00  0.00            
ATOM    292  HD2 LYS X  19      61.630  83.870  62.540  0.00  0.00            
ATOM    293  CE  LYS X  19      62.040  85.880  61.740  0.00  0.00            
ATOM    294  HE1 LYS X  19      61.490  86.470  62.480  0.00  0.00            
ATOM    295  HE2 LYS X  19      61.880  86.330  60.760  0.00  0.00            
ATOM    296  NZ  LYS X  19      63.460  85.920  62.110  0.00  0.00            
ATOM    297  HZ1 LYS X  19      64.060  85.550  61.390  0.00  0.00            
ATOM    298  HZ2 LYS X  19      63.800  86.860  61.990  0.00  0.00            
ATOM    299  HZ3 LYS X  19      63.700  85.530  63.010  0.00  0.00            
ATOM    300  C   LYS X  19      57.550  83.660  59.770  0.00  0.00            
ATOM    301  O   LYS X  19      57.190  84.830  59.840  0.00  0.00            
ATOM    302  N   TYR X  20      57.430  82.990  58.620  0.00  0.00            
ATOM    303  H   TYR X  20      57.610  81.990  58.620  0.00  0.00            
ATOM    304  CA  TYR X  20      57.170  83.590  57.330  0.00  0.00            
ATOM    305  HA  TYR X  20      56.920  84.640  57.460  0.00  0.00            
ATOM    306  CB  TYR X  20      58.390  83.410  56.430  0.00  0.00            
ATOM    307  HB1 TYR X  20      58.240  83.950  55.490  0.00  0.00            
ATOM    308  HB2 TYR X  20      58.490  82.340  56.220  0.00  0.00            
ATOM    309  CG  TYR X  20      59.690  83.940  56.980  0.00  0.00            
ATOM    310  CD1 TYR X  20      59.690  85.320  57.220  0.00  0.00            
ATOM    311  HD1 TYR X  20      58.920  85.990  56.870  0.00  0.00            
ATOM    312  CE1 TYR X  20      60.840  85.880  57.770  0.00  0.00            
ATOM    313  HE1 TYR X  20      60.860  86.950  57.940  0.00  0.00            
ATOM    314  CZ  TYR X  20      61.980  85.090  58.030  0.00  0.00            
ATOM    315  OH  TYR X  20      63.110  85.710  58.480  0.00  0.00            
ATOM    316  HH  TYR X  20      63.850  85.100  58.530  0.00  0.00            
ATOM    317  CE2 TYR X  20      61.920  83.700  57.850  0.00  0.00            
ATOM    318  HE2 TYR X  20      62.740  83.060  58.170  0.00  0.00            
ATOM    319  CD2 TYR X  20      60.770  83.100  57.320  0.00  0.00            
ATOM    320  HD2 TYR X  20      60.820  82.030  57.180  0.00  0.00            
ATOM    321  C   TYR X  20      56.020  83.020  56.510  0.00  0.00            
ATOM    322  O   TYR X  20      55.610  83.710  55.590  0.00  0.00            
ATOM    323  N   LEU X  21      55.490  81.830  56.820  0.00  0.00            
ATOM    324  H   LEU X  21      55.890  81.240  57.540  0.00  0.00            
ATOM    325  CA  LEU X  21      54.300  81.260  56.210  0.00  0.00            
ATOM    326  HA  LEU X  21      54.590  81.000  55.190  0.00  0.00            
ATOM    327  CB  LEU X  21      53.980  80.050  57.090  0.00  0.00            
ATOM    328  HB1 LEU X  21      53.680  80.410  58.080  0.00  0.00            
ATOM    329  HB2 LEU X  21      54.860  79.420  57.210  0.00  0.00            
ATOM    330  CG  LEU X  21      52.760  79.210  56.750  0.00  0.00            
ATOM    331  HG  LEU X  21      51.890  79.860  56.700  0.00  0.00            
ATOM    332  CD1 LEU X  21      52.850  78.650  55.330  0.00  0.00            
ATOM    333 HD11 LEU X  21      53.770  78.100  55.120  0.00  0.00            
ATOM    334 HD12 LEU X  21      51.980  78.010  55.190  0.00  0.00            
ATOM    335 HD13 LEU X  21      52.860  79.470  54.610  0.00  0.00            
ATOM    336  CD2 LEU X  21      52.570  78.060  57.740  0.00  0.00            
ATOM    337 HD21 LEU X  21      51.570  77.620  57.630  0.00  0.00            
ATOM    338 HD22 LEU X  21      53.340  77.310  57.600  0.00  0.00            
ATOM    339 HD23 LEU X  21      52.610  78.300  58.800  0.00  0.00            
ATOM    340  C   LEU X  21      53.150  82.240  56.160  0.00  0.00            
ATOM    341  O   LEU X  21      52.680  82.670  57.210  0.00  0.00            
ATOM    342  N   GLY X  22      52.660  82.530  54.950  0.00  0.00            
ATOM    343  H   GLY X  22      53.150  82.110  54.160  0.00  0.00            
ATOM    344  CA  GLY X  22      51.520  83.370  54.650  0.00  0.00            
ATOM    345  HA1 GLY X  22      51.720  84.040  53.820  0.00  0.00            
ATOM    346  HA2 GLY X  22      51.200  84.020  55.470  0.00  0.00            
ATOM    347  C   GLY X  22      50.310  82.540  54.230  0.00  0.00            
ATOM    348  O   GLY X  22      49.190  83.030  54.220  0.00  0.00            
ATOM    349  N   SER X  23      50.460  81.320  53.720  0.00  0.00            
ATOM    350  H   SER X  23      51.400  80.990  53.560  0.00  0.00            
ATOM    351  CA  SER X  23      49.370  80.490  53.240  0.00  0.00            
ATOM    352  HA  SER X  23      48.690  81.090  52.620  0.00  0.00            
ATOM    353  CB  SER X  23      49.810  79.380  52.300  0.00  0.00            
ATOM    354  HB1 SER X  23      48.910  78.790  52.090  0.00  0.00            
ATOM    355  HB2 SER X  23      50.560  78.770  52.790  0.00  0.00            
ATOM    356  OG  SER X  23      50.390  79.980  51.160  0.00  0.00            
ATOM    357  HG  SER X  23      49.650  80.380  50.700  0.00  0.00            
ATOM    358  C   SER X  23      48.600  79.950  54.430  0.00  0.00            
ATOM    359  O   SER X  23      49.180  79.650  55.480  0.00  0.00            
ATOM    360  N   ASP X  24      47.340  79.530  54.290  0.00  0.00            
ATOM    361  H   ASP X  24      46.910  79.580  53.380  0.00  0.00            
ATOM    362  CA  ASP X  24      46.590  79.010  55.410  0.00  0.00            
ATOM    363  HA  ASP X  24      46.940  79.370  56.380  0.00  0.00            
ATOM    364  CB  ASP X  24      45.120  79.380  55.240  0.00  0.00            
ATOM    365  HB1 ASP X  24      44.730  79.000  54.290  0.00  0.00            
ATOM    366  HB2 ASP X  24      44.980  80.460  55.270  0.00  0.00            
ATOM    367  CG  ASP X  24      44.210  78.960  56.390  0.00  0.00            
ATOM    368  OD1 ASP X  24      44.610  79.140  57.560  0.00  0.00            
ATOM    369  OD2 ASP X  24      43.090  78.470  56.140  0.00  0.00            
ATOM    370  C   ASP X  24      46.830  77.510  55.540  0.00  0.00            
ATOM    371  O   ASP X  24      45.980  76.650  55.330  0.00  0.00            
ATOM    372  N   TYR X  25      48.050  77.190  55.980  0.00  0.00            
ATOM    373  H   TYR X  25      48.730  77.920  56.120  0.00  0.00            
ATOM    374  CA  TYR X  25      48.510  75.820  56.140  0.00  0.00            
ATOM    375  HA  TYR X  25      47.710  75.120  55.900  0.00  0.00            
ATOM    376  CB  TYR X  25      49.770  75.500  55.330  0.00  0.00            
ATOM    377  HB1 TYR X  25      49.990  74.440  55.420  0.00  0.00            
ATOM    378  HB2 TYR X  25      50.560  76.100  55.770  0.00  0.00            
ATOM    379  CG  TYR X  25      49.870  75.730  53.840  0.00  0.00            
ATOM    380  CD1 TYR X  25      48.720  75.980  53.070  0.00  0.00            
ATOM    381  HD1 TYR X  25      47.760  75.880  53.550  0.00  0.00            
ATOM    382  CE1 TYR X  25      48.810  76.140  51.690  0.00  0.00            
ATOM    383  HE1 TYR X  25      47.950  76.240  51.050  0.00  0.00            
ATOM    384  CZ  TYR X  25      50.030  76.050  50.990  0.00  0.00            
ATOM    385  OH  TYR X  25      50.130  76.250  49.640  0.00  0.00            
ATOM    386  HH  TYR X  25      49.300  76.470  49.210  0.00  0.00            
ATOM    387  CE2 TYR X  25      51.210  75.850  51.750  0.00  0.00            
ATOM    388  HE2 TYR X  25      52.190  75.890  51.300  0.00  0.00            
ATOM    389  CD2 TYR X  25      51.080  75.750  53.140  0.00  0.00            
ATOM    390  HD2 TYR X  25      51.980  75.720  53.730  0.00  0.00            
ATOM    391  C   TYR X  25      48.800  75.460  57.590  0.00  0.00            
ATOM    392  O   TYR X  25      48.770  76.250  58.520  0.00  0.00            
ATOM    393  N   VAL X  26      49.220  74.200  57.750  0.00  0.00            
ATOM    394  H   VAL X  26      49.360  73.580  56.960  0.00  0.00            
ATOM    395  CA  VAL X  26      49.550  73.640  59.040  0.00  0.00            
ATOM    396  HA  VAL X  26      49.590  74.430  59.790  0.00  0.00            
ATOM    397  CB  VAL X  26      48.550  72.580  59.490  0.00  0.00            
ATOM    398  HB  VAL X  26      48.650  71.860  58.680  0.00  0.00            
ATOM    399  CG1 VAL X  26      48.920  71.970  60.840  0.00  0.00            
ATOM    400 HG11 VAL X  26      48.020  71.660  61.370  0.00  0.00            
ATOM    401 HG12 VAL X  26      49.670  71.200  60.670  0.00  0.00            
ATOM    402 HG13 VAL X  26      49.470  72.720  61.410  0.00  0.00            
ATOM    403  CG2 VAL X  26      47.120  73.110  59.560  0.00  0.00            
ATOM    404 HG21 VAL X  26      47.100  73.970  60.230  0.00  0.00            
ATOM    405 HG22 VAL X  26      46.820  73.390  58.560  0.00  0.00            
ATOM    406 HG23 VAL X  26      46.460  72.320  59.940  0.00  0.00            
ATOM    407  C   VAL X  26      50.950  73.030  58.940  0.00  0.00            
ATOM    408  O   VAL X  26      51.370  72.810  57.810  0.00  0.00            
ATOM    409  N   VAL X  27      51.660  72.970  60.070  0.00  0.00            
ATOM    410  H   VAL X  27      51.250  73.130  60.970  0.00  0.00            
ATOM    411  CA  VAL X  27      53.100  72.850  60.120  0.00  0.00            
ATOM    412  HA  VAL X  27      53.490  72.590  59.130  0.00  0.00            
ATOM    413  CB  VAL X  27      53.850  74.130  60.470  0.00  0.00            
ATOM    414  HB  VAL X  27      53.550  74.430  61.470  0.00  0.00            
ATOM    415  CG1 VAL X  27      55.360  73.930  60.340  0.00  0.00            
ATOM    416 HG11 VAL X  27      55.860  74.870  60.590  0.00  0.00            
ATOM    417 HG12 VAL X  27      55.620  73.150  61.050  0.00  0.00            
ATOM    418 HG13 VAL X  27      55.660  73.680  59.330  0.00  0.00            
ATOM    419  CG2 VAL X  27      53.450  75.170  59.420  0.00  0.00            
ATOM    420 HG21 VAL X  27      53.300  74.820  58.400  0.00  0.00            
ATOM    421 HG22 VAL X  27      52.450  75.500  59.700  0.00  0.00            
ATOM    422 HG23 VAL X  27      54.160  75.990  59.370  0.00  0.00            
ATOM    423  C   VAL X  27      53.360  71.660  61.040  0.00  0.00            
ATOM    424  O   VAL X  27      52.650  71.380  62.000  0.00  0.00            
ATOM    425  N   LYS X  28      54.320  70.800  60.690  0.00  0.00            
ATOM    426  H   LYS X  28      54.870  70.990  59.870  0.00  0.00            
ATOM    427  CA  LYS X  28      54.580  69.550  61.380  0.00  0.00            
ATOM    428  HA  LYS X  28      54.310  69.710  62.420  0.00  0.00            
ATOM    429  CB  LYS X  28      53.650  68.480  60.800  0.00  0.00            
ATOM    430  HB1 LYS X  28      53.860  68.230  59.770  0.00  0.00            
ATOM    431  HB2 LYS X  28      52.620  68.830  60.720  0.00  0.00            
ATOM    432  CG  LYS X  28      53.680  67.170  61.590  0.00  0.00            
ATOM    433  HG1 LYS X  28      54.730  66.910  61.620  0.00  0.00            
ATOM    434  HG2 LYS X  28      53.080  66.420  61.070  0.00  0.00            
ATOM    435  CD  LYS X  28      53.030  67.280  62.960  0.00  0.00            
ATOM    436  HD1 LYS X  28      51.970  67.510  62.920  0.00  0.00            
ATOM    437  HD2 LYS X  28      53.490  68.090  63.530  0.00  0.00            
ATOM    438  CE  LYS X  28      53.170  65.930  63.670  0.00  0.00            
ATOM    439  HE1 LYS X  28      54.220  65.750  63.890  0.00  0.00            
ATOM    440  HE2 LYS X  28      52.820  65.180  62.960  0.00  0.00            
ATOM    441  NZ  LYS X  28      52.300  65.850  64.850  0.00  0.00            
ATOM    442  HZ1 LYS X  28      52.530  66.530  65.560  0.00  0.00            
ATOM    443  HZ2 LYS X  28      51.320  65.930  64.600  0.00  0.00            
ATOM    444  HZ3 LYS X  28      52.380  64.940  65.280  0.00  0.00            
ATOM    445  C   LYS X  28      56.030  69.080  61.400  0.00  0.00            
ATOM    446  O   LYS X  28      56.680  68.830  60.390  0.00  0.00            
ATOM    447  N   SER X  29      56.490  68.650  62.570  0.00  0.00            
ATOM    448  H   SER X  29      55.930  68.860  63.380  0.00  0.00            
ATOM    449  CA  SER X  29      57.790  68.050  62.820  0.00  0.00            
ATOM    450  HA  SER X  29      58.590  68.350  62.140  0.00  0.00            
ATOM    451  CB  SER X  29      58.310  68.270  64.230  0.00  0.00            
ATOM    452  HB1 SER X  29      59.400  68.310  64.210  0.00  0.00            
ATOM    453  HB2 SER X  29      57.860  67.530  64.900  0.00  0.00            
ATOM    454  OG  SER X  29      58.030  69.580  64.660  0.00  0.00            
ATOM    455  HG  SER X  29      57.130  69.750  64.930  0.00  0.00            
ATOM    456  C   SER X  29      57.770  66.550  62.550  0.00  0.00            
ATOM    457  O   SER X  29      56.780  65.890  62.870  0.00  0.00            
ATOM    458  N   SER X  30      58.870  66.020  62.000  0.00  0.00            
ATOM    459  H   SER X  30      59.550  66.640  61.590  0.00  0.00            
ATOM    460  CA  SER X  30      58.920  64.610  61.650  0.00  0.00            
ATOM    461  HA  SER X  30      57.990  64.090  61.880  0.00  0.00            
ATOM    462  CB  SER X  30      59.040  64.500  60.130  0.00  0.00            
ATOM    463  HB1 SER X  30      58.280  65.060  59.590  0.00  0.00            
ATOM    464  HB2 SER X  30      59.090  63.460  59.830  0.00  0.00            
ATOM    465  OG  SER X  30      60.240  65.130  59.740  0.00  0.00            
ATOM    466  HG  SER X  30      60.110  66.080  59.730  0.00  0.00            
ATOM    467  C   SER X  30      60.040  63.820  62.310  0.00  0.00            
ATOM    468  O   SER X  30      60.760  64.290  63.190  0.00  0.00            
ATOM    469  N   VAL X  31      60.230  62.550  61.950  0.00  0.00            
ATOM    470  H   VAL X  31      59.510  62.120  61.390  0.00  0.00            
ATOM    471  CA  VAL X  31      61.200  61.610  62.490  0.00  0.00            
ATOM    472  HA  VAL X  31      61.260  61.830  63.550  0.00  0.00            
ATOM    473  CB  VAL X  31      60.660  60.180  62.460  0.00  0.00            
ATOM    474  HB  VAL X  31      61.470  59.480  62.640  0.00  0.00            
ATOM    475  CG1 VAL X  31      59.540  59.990  63.480  0.00  0.00            
ATOM    476 HG11 VAL X  31      59.240  58.940  63.480  0.00  0.00            
ATOM    477 HG12 VAL X  31      60.020  60.330  64.390  0.00  0.00            
ATOM    478 HG13 VAL X  31      58.700  60.660  63.230  0.00  0.00            
ATOM    479  CG2 VAL X  31      60.130  59.780  61.090  0.00  0.00            
ATOM    480 HG21 VAL X  31      59.680  58.790  61.130  0.00  0.00            
ATOM    481 HG22 VAL X  31      59.450  60.510  60.660  0.00  0.00            
ATOM    482 HG23 VAL X  31      61.010  59.810  60.450  0.00  0.00            
ATOM    483  C   VAL X  31      62.560  61.600  61.800  0.00  0.00            
ATOM    484  O   VAL X  31      62.770  62.130  60.710  0.00  0.00            
ATOM    485  N   GLY X  32      63.590  61.150  62.510  0.00  0.00            
ATOM    486  H   GLY X  32      63.440  60.600  63.350  0.00  0.00            
ATOM    487  CA  GLY X  32      64.970  61.380  62.140  0.00  0.00            
ATOM    488  HA1 GLY X  32      65.550  61.010  62.980  0.00  0.00            
ATOM    489  HA2 GLY X  32      65.120  62.450  61.970  0.00  0.00            
ATOM    490  C   GLY X  32      65.380  60.480  60.990  0.00  0.00            
ATOM    491  O   GLY X  32      66.290  60.680  60.190  0.00  0.00            
ATOM    492  N   HIE X  33      64.630  59.390  60.830  0.00  0.00            
ATOM    493  H   HIE X  33      63.780  59.440  61.380  0.00  0.00            
ATOM    494  CA  HIE X  33      64.690  58.350  59.820  0.00  0.00            
ATOM    495  HA  HIE X  33      64.600  58.760  58.810  0.00  0.00            
ATOM    496  CB  HIE X  33      66.040  57.670  59.970  0.00  0.00            
ATOM    497  HB1 HIE X  33      66.030  57.350  61.010  0.00  0.00            
ATOM    498  HB2 HIE X  33      66.940  58.290  59.960  0.00  0.00            
ATOM    499  CG  HIE X  33      66.330  56.550  59.000  0.00  0.00            
ATOM    500  ND1 HIE X  33      66.000  56.550  57.640  0.00  0.00            
ATOM    501  CE1 HIE X  33      66.650  55.540  57.080  0.00  0.00            
ATOM    502  HE1 HIE X  33      66.450  55.170  56.080  0.00  0.00            
ATOM    503  NE2 HIE X  33      67.430  54.930  57.990  0.00  0.00            
ATOM    504  HE2 HIE X  33      67.870  54.020  57.890  0.00  0.00            
ATOM    505  CD2 HIE X  33      67.220  55.530  59.210  0.00  0.00            
ATOM    506  HD2 HIE X  33      67.700  55.240  60.130  0.00  0.00            
ATOM    507  C   HIE X  33      63.620  57.290  60.060  0.00  0.00            
ATOM    508  O   HIE X  33      62.890  57.410  61.040  0.00  0.00            
ATOM    509  N   ILE X  34      63.380  56.310  59.190  0.00  0.00            
ATOM    510  H   ILE X  34      64.030  56.300  58.400  0.00  0.00            
ATOM    511  CA  ILE X  34      62.440  55.220  59.340  0.00  0.00            
ATOM    512  HA  ILE X  34      61.790  55.460  60.170  0.00  0.00            
ATOM    513  CB  ILE X  34      61.450  55.310  58.180  0.00  0.00            
ATOM    514  HB  ILE X  34      60.830  54.420  58.260  0.00  0.00            
ATOM    515  CG2 ILE X  34      60.490  56.470  58.410  0.00  0.00            
ATOM    516 HG21 ILE X  34      60.200  56.440  59.460  0.00  0.00            
ATOM    517 HG22 ILE X  34      61.090  57.380  58.430  0.00  0.00            
ATOM    518 HG23 ILE X  34      59.580  56.510  57.800  0.00  0.00            
ATOM    519  CG1 ILE X  34      62.080  55.250  56.790  0.00  0.00            
ATOM    520 HG11 ILE X  34      62.780  54.420  56.750  0.00  0.00            
ATOM    521 HG12 ILE X  34      62.470  56.190  56.410  0.00  0.00            
ATOM    522  CD  ILE X  34      61.060  54.760  55.770  0.00  0.00            
ATOM    523  HD1 ILE X  34      60.920  53.680  55.910  0.00  0.00            
ATOM    524  HD2 ILE X  34      60.140  55.340  55.860  0.00  0.00            
ATOM    525  HD3 ILE X  34      61.530  54.910  54.800  0.00  0.00            
ATOM    526  C   ILE X  34      62.850  53.770  59.580  0.00  0.00            
ATOM    527  O   ILE X  34      62.070  52.950  60.040  0.00  0.00            
ATOM    528  N   ARG X  35      64.120  53.420  59.390  0.00  0.00            
ATOM    529  H   ARG X  35      64.690  54.160  59.010  0.00  0.00            
ATOM    530  CA  ARG X  35      64.730  52.100  59.470  0.00  0.00            
ATOM    531  HA  ARG X  35      63.970  51.430  59.880  0.00  0.00            
ATOM    532  CB  ARG X  35      65.000  51.700  58.020  0.00  0.00            
ATOM    533  HB1 ARG X  35      65.610  50.810  58.000  0.00  0.00            
ATOM    534  HB2 ARG X  35      65.530  52.500  57.500  0.00  0.00            
ATOM    535  CG  ARG X  35      63.790  51.270  57.200  0.00  0.00            
ATOM    536  HG1 ARG X  35      62.880  51.740  57.580  0.00  0.00            
ATOM    537  HG2 ARG X  35      63.680  50.180  57.260  0.00  0.00            
ATOM    538  CD  ARG X  35      63.890  51.660  55.730  0.00  0.00            
ATOM    539  HD1 ARG X  35      64.840  51.370  55.280  0.00  0.00            
ATOM    540  HD2 ARG X  35      63.700  52.730  55.680  0.00  0.00            
ATOM    541  NE  ARG X  35      62.870  50.950  54.950  0.00  0.00            
ATOM    542  HE  ARG X  35      62.500  50.060  55.250  0.00  0.00            
ATOM    543  CZ  ARG X  35      62.290  51.410  53.840  0.00  0.00            
ATOM    544  NH1 ARG X  35      62.870  52.500  53.330  0.00  0.00            
ATOM    545 HH11 ARG X  35      63.620  53.000  53.810  0.00  0.00            
ATOM    546 HH12 ARG X  35      62.510  52.880  52.470  0.00  0.00            
ATOM    547  NH2 ARG X  35      61.200  50.830  53.310  0.00  0.00            
ATOM    548 HH21 ARG X  35      60.710  50.120  53.840  0.00  0.00            
ATOM    549 HH22 ARG X  35      60.820  51.330  52.510  0.00  0.00            
ATOM    550  C   ARG X  35      65.960  51.920  60.340  0.00  0.00            
ATOM    551  O   ARG X  35      66.540  52.910  60.780  0.00  0.00            
ATOM    552  N   ASP X  36      66.350  50.670  60.630  0.00  0.00            
ATOM    553  H   ASP X  36      65.700  49.920  60.460  0.00  0.00            
ATOM    554  CA  ASP X  36      67.600  50.400  61.320  0.00  0.00            
ATOM    555  HA  ASP X  36      67.660  51.070  62.170  0.00  0.00            
ATOM    556  CB  ASP X  36      67.540  48.990  61.920  0.00  0.00            
ATOM    557  HB1 ASP X  36      67.330  48.240  61.160  0.00  0.00            
ATOM    558  HB2 ASP X  36      66.690  49.010  62.600  0.00  0.00            
ATOM    559  CG  ASP X  36      68.800  48.660  62.710  0.00  0.00            
ATOM    560  OD1 ASP X  36      69.460  47.660  62.370  0.00  0.00            
ATOM    561  OD2 ASP X  36      69.100  49.430  63.650  0.00  0.00            
ATOM    562  C   ASP X  36      68.820  50.610  60.440  0.00  0.00            
ATOM    563  O   ASP X  36      68.820  50.170  59.290  0.00  0.00            
ATOM    564  N   LEU X  37      69.790  51.330  61.010  0.00  0.00            
ATOM    565  H   LEU X  37      69.570  51.730  61.910  0.00  0.00            
ATOM    566  CA  LEU X  37      70.970  51.810  60.330  0.00  0.00            
ATOM    567  HA  LEU X  37      70.700  51.700  59.280  0.00  0.00            
ATOM    568  CB  LEU X  37      70.940  53.330  60.410  0.00  0.00            
ATOM    569  HB1 LEU X  37      71.270  53.670  61.390  0.00  0.00            
ATOM    570  HB2 LEU X  37      69.950  53.740  60.220  0.00  0.00            
ATOM    571  CG  LEU X  37      71.880  53.960  59.380  0.00  0.00            
ATOM    572  HG  LEU X  37      71.930  53.360  58.470  0.00  0.00            
ATOM    573  CD1 LEU X  37      71.470  55.390  59.010  0.00  0.00            
ATOM    574 HD11 LEU X  37      70.440  55.350  58.650  0.00  0.00            
ATOM    575 HD12 LEU X  37      71.450  56.070  59.870  0.00  0.00            
ATOM    576 HD13 LEU X  37      72.130  55.790  58.240  0.00  0.00            
ATOM    577  CD2 LEU X  37      73.360  54.100  59.720  0.00  0.00            
ATOM    578 HD21 LEU X  37      74.000  54.620  59.020  0.00  0.00            
ATOM    579 HD22 LEU X  37      73.470  54.550  60.710  0.00  0.00            
ATOM    580 HD23 LEU X  37      73.860  53.130  59.740  0.00  0.00            
ATOM    581  C   LEU X  37      72.320  51.170  60.590  0.00  0.00            
ATOM    582  O   LEU X  37      72.950  50.720  59.630  0.00  0.00            
ATOM    583  N   PRO X  38      72.840  51.010  61.810  0.00  0.00            
ATOM    584  CD  PRO X  38      72.390  51.550  63.080  0.00  0.00            
ATOM    585  HD1 PRO X  38      71.370  51.210  63.240  0.00  0.00            
ATOM    586  HD2 PRO X  38      72.280  52.630  62.960  0.00  0.00            
ATOM    587  CG  PRO X  38      73.460  51.290  64.130  0.00  0.00            
ATOM    588  HG1 PRO X  38      73.290  50.370  64.680  0.00  0.00            
ATOM    589  HG2 PRO X  38      73.500  52.210  64.720  0.00  0.00            
ATOM    590  CB  PRO X  38      74.700  51.210  63.250  0.00  0.00            
ATOM    591  HB1 PRO X  38      75.500  50.690  63.780  0.00  0.00            
ATOM    592  HB2 PRO X  38      75.040  52.210  62.970  0.00  0.00            
ATOM    593  CA  PRO X  38      74.170  50.470  62.020  0.00  0.00            
ATOM    594  HA  PRO X  38      74.910  50.640  61.240  0.00  0.00            
ATOM    595  C   PRO X  38      74.080  48.950  62.150  0.00  0.00            
ATOM    596  O   PRO X  38      73.030  48.350  62.350  0.00  0.00            
ATOM    597  N   THR X  39      75.250  48.310  62.070  0.00  0.00            
ATOM    598  H   THR X  39      76.000  48.980  61.970  0.00  0.00            
ATOM    599  CA  THR X  39      75.470  46.880  62.070  0.00  0.00            
ATOM    600  HA  THR X  39      74.920  46.470  61.220  0.00  0.00            
ATOM    601  CB  THR X  39      76.950  46.550  61.900  0.00  0.00            
ATOM    602  HB  THR X  39      77.220  45.530  62.180  0.00  0.00            
ATOM    603  CG2 THR X  39      77.520  46.710  60.500  0.00  0.00            
ATOM    604 HG21 THR X  39      77.060  46.020  59.790  0.00  0.00            
ATOM    605 HG22 THR X  39      77.470  47.770  60.240  0.00  0.00            
ATOM    606 HG23 THR X  39      78.590  46.520  60.500  0.00  0.00            
ATOM    607  OG1 THR X  39      77.690  47.470  62.670  0.00  0.00            
ATOM    608  HG1 THR X  39      78.310  47.010  63.240  0.00  0.00            
ATOM    609  C   THR X  39      74.970  46.180  63.320  0.00  0.00            
ATOM    610  O   THR X  39      74.760  46.770  64.370  0.00  0.00            
ATOM    611  N   SER X  40      74.910  44.850  63.210  0.00  0.00            
ATOM    612  H   SER X  40      74.970  44.490  62.270  0.00  0.00            
ATOM    613  CA  SER X  40      74.760  43.920  64.320  0.00  0.00            
ATOM    614  HA  SER X  40      74.970  44.490  65.220  0.00  0.00            
ATOM    615  CB  SER X  40      73.360  43.330  64.450  0.00  0.00            
ATOM    616  HB1 SER X  40      73.320  42.700  65.340  0.00  0.00            
ATOM    617  HB2 SER X  40      73.190  42.900  63.470  0.00  0.00            
ATOM    618  OG  SER X  40      72.370  44.330  64.480  0.00  0.00            
ATOM    619  HG  SER X  40      71.720  43.910  65.060  0.00  0.00            
ATOM    620  C   SER X  40      75.820  42.830  64.440  0.00  0.00            
ATOM    621  O   SER X  40      76.670  42.810  65.340  0.00  0.00            
ATOM    622  N   GLY X  41      75.940  42.170  63.290  0.00  0.00            
ATOM    623  H   GLY X  41      75.310  42.330  62.530  0.00  0.00            
ATOM    624  CA  GLY X  41      77.110  41.340  63.040  0.00  0.00            
ATOM    625  HA1 GLY X  41      77.980  41.920  63.370  0.00  0.00            
ATOM    626  HA2 GLY X  41      77.290  41.150  61.980  0.00  0.00            
ATOM    627  C   GLY X  41      77.180  39.980  63.700  0.00  0.00            
ATOM    628  O   GLY X  41      76.450  39.050  63.370  0.00  0.00            
ATOM    629  N   SER X  42      78.170  39.760  64.560  0.00  0.00            
ATOM    630  H   SER X  42      78.680  40.580  64.870  0.00  0.00            
ATOM    631  CA  SER X  42      78.200  38.620  65.450  0.00  0.00            
ATOM    632  HA  SER X  42      77.720  37.770  64.960  0.00  0.00            
ATOM    633  CB  SER X  42      79.640  38.210  65.770  0.00  0.00            
ATOM    634  HB1 SER X  42      79.510  37.230  66.240  0.00  0.00            
ATOM    635  HB2 SER X  42      80.120  38.770  66.570  0.00  0.00            
ATOM    636  OG  SER X  42      80.490  38.150  64.650  0.00  0.00            
ATOM    637  HG  SER X  42      81.400  37.990  64.930  0.00  0.00            
ATOM    638  C   SER X  42      77.410  38.910  66.720  0.00  0.00            
ATOM    639  O   SER X  42      77.450  38.020  67.560  0.00  0.00            
ATOM    640  N   ALA X  43      76.710  40.040  66.830  0.00  0.00            
ATOM    641  H   ALA X  43      76.650  40.750  66.120  0.00  0.00            
ATOM    642  CA  ALA X  43      75.950  40.240  68.060  0.00  0.00            
ATOM    643  HA  ALA X  43      75.650  39.230  68.330  0.00  0.00            
ATOM    644  CB  ALA X  43      76.870  40.910  69.070  0.00  0.00            
ATOM    645  HB1 ALA X  43      77.790  40.350  69.200  0.00  0.00            
ATOM    646  HB2 ALA X  43      77.090  41.910  68.700  0.00  0.00            
ATOM    647  HB3 ALA X  43      76.360  41.000  70.030  0.00  0.00            
ATOM    648  C   ALA X  43      74.600  40.890  67.810  0.00  0.00            
ATOM    649  O   ALA X  43      74.470  41.810  67.000  0.00  0.00            
ATOM    650  N   ALA X  44      73.590  40.540  68.600  0.00  0.00            
ATOM    651  H   ALA X  44      73.620  39.720  69.190  0.00  0.00            
ATOM    652  CA  ALA X  44      72.280  41.160  68.630  0.00  0.00            
ATOM    653  HA  ALA X  44      71.890  41.140  67.610  0.00  0.00            
ATOM    654  CB  ALA X  44      71.360  40.460  69.630  0.00  0.00            
ATOM    655  HB1 ALA X  44      71.160  39.500  69.160  0.00  0.00            
ATOM    656  HB2 ALA X  44      71.920  40.230  70.530  0.00  0.00            
ATOM    657  HB3 ALA X  44      70.500  41.070  69.880  0.00  0.00            
ATOM    658  C   ALA X  44      72.380  42.590  69.150  0.00  0.00            
ATOM    659  O   ALA X  44      73.030  42.870  70.150  0.00  0.00            
ATOM    660  N   LYS X  45      71.490  43.490  68.720  0.00  0.00            
ATOM    661  H   LYS X  45      70.800  43.020  68.150  0.00  0.00            
ATOM    662  CA  LYS X  45      71.220  44.760  69.350  0.00  0.00            
ATOM    663  HA  LYS X  45      72.200  45.210  69.520  0.00  0.00            
ATOM    664  CB  LYS X  45      70.450  45.680  68.400  0.00  0.00            
ATOM    665  HB1 LYS X  45      70.020  46.540  68.910  0.00  0.00            
ATOM    666  HB2 LYS X  45      69.620  45.170  67.930  0.00  0.00            
ATOM    667  CG  LYS X  45      71.290  46.370  67.330  0.00  0.00            
ATOM    668  HG1 LYS X  45      71.540  45.630  66.570  0.00  0.00            
ATOM    669  HG2 LYS X  45      72.160  46.870  67.740  0.00  0.00            
ATOM    670  CD  LYS X  45      70.380  47.370  66.620  0.00  0.00            
ATOM    671  HD1 LYS X  45      70.030  48.160  67.280  0.00  0.00            
ATOM    672  HD2 LYS X  45      69.530  46.880  66.150  0.00  0.00            
ATOM    673  CE  LYS X  45      71.290  48.070  65.610  0.00  0.00            
ATOM    674  HE1 LYS X  45      72.260  48.180  66.090  0.00  0.00            
ATOM    675  HE2 LYS X  45      71.020  49.110  65.480  0.00  0.00            
ATOM    676  NZ  LYS X  45      71.480  47.360  64.330  0.00  0.00            
ATOM    677  HZ1 LYS X  45      72.240  47.740  63.790  0.00  0.00            
ATOM    678  HZ2 LYS X  45      71.530  46.350  64.440  0.00  0.00            
ATOM    679  HZ3 LYS X  45      70.660  47.490  63.770  0.00  0.00            
ATOM    680  C   LYS X  45      70.420  44.460  70.610  0.00  0.00            
ATOM    681  O   LYS X  45      69.680  43.490  70.620  0.00  0.00            
ATOM    682  N   LYS X  46      70.740  45.230  71.660  0.00  0.00            
ATOM    683  H   LYS X  46      71.470  45.910  71.510  0.00  0.00            
ATOM    684  CA  LYS X  46      69.980  45.350  72.880  0.00  0.00            
ATOM    685  HA  LYS X  46      69.430  44.440  73.130  0.00  0.00            
ATOM    686  CB  LYS X  46      70.880  45.570  74.090  0.00  0.00            
ATOM    687  HB1 LYS X  46      70.240  45.810  74.940  0.00  0.00            
ATOM    688  HB2 LYS X  46      71.630  46.310  73.810  0.00  0.00            
ATOM    689  CG  LYS X  46      71.660  44.300  74.450  0.00  0.00            
ATOM    690  HG1 LYS X  46      72.250  43.950  73.610  0.00  0.00            
ATOM    691  HG2 LYS X  46      70.910  43.530  74.610  0.00  0.00            
ATOM    692  CD  LYS X  46      72.580  44.460  75.660  0.00  0.00            
ATOM    693  HD1 LYS X  46      71.860  44.510  76.480  0.00  0.00            
ATOM    694  HD2 LYS X  46      73.160  45.380  75.600  0.00  0.00            
ATOM    695  CE  LYS X  46      73.420  43.280  76.160  0.00  0.00            
ATOM    696  HE1 LYS X  46      72.790  42.450  76.460  0.00  0.00            
ATOM    697  HE2 LYS X  46      74.050  43.490  77.020  0.00  0.00            
ATOM    698  NZ  LYS X  46      74.290  42.830  75.060  0.00  0.00            
ATOM    699  HZ1 LYS X  46      74.840  42.050  75.380  0.00  0.00            
ATOM    700  HZ2 LYS X  46      73.840  42.670  74.170  0.00  0.00            
ATOM    701  HZ3 LYS X  46      74.900  43.630  74.950  0.00  0.00            
ATOM    702  C   LYS X  46      68.910  46.420  72.690  0.00  0.00            
ATOM    703  O   LYS X  46      69.030  47.250  71.790  0.00  0.00            
ATOM    704  N   SER X  47      67.910  46.360  73.570  0.00  0.00            
ATOM    705  H   SER X  47      67.980  45.520  74.130  0.00  0.00            
ATOM    706  CA  SER X  47      66.700  47.160  73.640  0.00  0.00            
ATOM    707  HA  SER X  47      66.000  46.610  74.270  0.00  0.00            
ATOM    708  CB  SER X  47      66.970  48.490  74.330  0.00  0.00            
ATOM    709  HB1 SER X  47      66.030  48.830  74.770  0.00  0.00            
ATOM    710  HB2 SER X  47      67.330  49.250  73.630  0.00  0.00            
ATOM    711  OG  SER X  47      67.880  48.470  75.400  0.00  0.00            
ATOM    712  HG  SER X  47      67.590  47.800  76.020  0.00  0.00            
ATOM    713  C   SER X  47      65.820  47.260  72.400  0.00  0.00            
ATOM    714  O   SER X  47      64.950  48.130  72.320  0.00  0.00            
ATOM    715  N   ALA X  48      66.110  46.420  71.410  0.00  0.00            
ATOM    716  H   ALA X  48      66.690  45.620  71.620  0.00  0.00            
ATOM    717  CA  ALA X  48      65.610  46.490  70.050  0.00  0.00            
ATOM    718  HA  ALA X  48      65.210  47.480  69.800  0.00  0.00            
ATOM    719  CB  ALA X  48      66.870  46.310  69.220  0.00  0.00            
ATOM    720  HB1 ALA X  48      66.470  46.410  68.210  0.00  0.00            
ATOM    721  HB2 ALA X  48      67.630  47.070  69.420  0.00  0.00            
ATOM    722  HB3 ALA X  48      67.200  45.290  69.410  0.00  0.00            
ATOM    723  C   ALA X  48      64.370  45.620  69.920  0.00  0.00            
ATOM    724  O   ALA X  48      64.150  44.560  70.510  0.00  0.00            
ATOM    725  N   ASP X  49      63.460  46.000  69.010  0.00  0.00            
ATOM    726  H   ASP X  49      63.740  46.810  68.470  0.00  0.00            
ATOM    727  CA  ASP X  49      62.220  45.290  68.770  0.00  0.00            
ATOM    728  HA  ASP X  49      62.320  44.260  69.110  0.00  0.00            
ATOM    729  CB  ASP X  49      61.220  45.880  69.770  0.00  0.00            
ATOM    730  HB1 ASP X  49      61.250  46.940  69.530  0.00  0.00            
ATOM    731  HB2 ASP X  49      61.400  45.690  70.820  0.00  0.00            
ATOM    732  CG  ASP X  49      59.880  45.210  69.520  0.00  0.00            
ATOM    733  OD1 ASP X  49      58.970  45.860  68.960  0.00  0.00            
ATOM    734  OD2 ASP X  49      59.740  44.050  69.970  0.00  0.00            
ATOM    735  C   ASP X  49      61.810  45.090  67.320  0.00  0.00            
ATOM    736  O   ASP X  49      60.930  44.280  67.040  0.00  0.00            
ATOM    737  N   SER X  50      62.510  45.800  66.440  0.00  0.00            
ATOM    738  H   SER X  50      63.230  46.390  66.860  0.00  0.00            
ATOM    739  CA  SER X  50      62.520  45.670  65.000  0.00  0.00            
ATOM    740  HA  SER X  50      61.480  45.690  64.690  0.00  0.00            
ATOM    741  CB  SER X  50      63.230  46.890  64.420  0.00  0.00            
ATOM    742  HB1 SER X  50      62.550  47.730  64.550  0.00  0.00            
ATOM    743  HB2 SER X  50      63.310  46.740  63.340  0.00  0.00            
ATOM    744  OG  SER X  50      64.490  47.110  65.010  0.00  0.00            
ATOM    745  HG  SER X  50      64.360  47.690  65.770  0.00  0.00            
ATOM    746  C   SER X  50      63.110  44.350  64.510  0.00  0.00            
ATOM    747  O   SER X  50      63.080  44.120  63.300  0.00  0.00            
ATOM    748  N   THR X  51      63.640  43.500  65.390  0.00  0.00            
ATOM    749  H   THR X  51      63.560  43.840  66.340  0.00  0.00            
ATOM    750  CA  THR X  51      64.490  42.330  65.250  0.00  0.00            
ATOM    751  HA  THR X  51      65.080  42.430  64.340  0.00  0.00            
ATOM    752  CB  THR X  51      65.440  42.350  66.440  0.00  0.00            
ATOM    753  HB  THR X  51      66.020  41.430  66.440  0.00  0.00            
ATOM    754  CG2 THR X  51      66.410  43.520  66.340  0.00  0.00            
ATOM    755 HG21 THR X  51      67.080  43.460  65.480  0.00  0.00            
ATOM    756 HG22 THR X  51      65.830  44.440  66.360  0.00  0.00            
ATOM    757 HG23 THR X  51      66.980  43.480  67.270  0.00  0.00            
ATOM    758  OG1 THR X  51      64.820  42.560  67.700  0.00  0.00            
ATOM    759  HG1 THR X  51      64.230  41.820  67.830  0.00  0.00            
ATOM    760  C   THR X  51      63.730  41.040  65.010  0.00  0.00            
ATOM    761  O   THR X  51      64.260  39.950  65.160  0.00  0.00            
ATOM    762  N   SER X  52      62.440  41.080  64.640  0.00  0.00            
ATOM    763  H   SER X  52      62.010  41.990  64.620  0.00  0.00            
ATOM    764  CA  SER X  52      61.580  39.910  64.630  0.00  0.00            
ATOM    765  HA  SER X  52      62.040  38.950  64.440  0.00  0.00            
ATOM    766  CB  SER X  52      60.960  39.760  66.020  0.00  0.00            
ATOM    767  HB1 SER X  52      60.320  40.610  66.260  0.00  0.00            
ATOM    768  HB2 SER X  52      61.690  39.650  66.820  0.00  0.00            
ATOM    769  OG  SER X  52      60.320  38.520  66.230  0.00  0.00            
ATOM    770  HG  SER X  52      60.950  37.810  66.090  0.00  0.00            
ATOM    771  C   SER X  52      60.470  40.140  63.620  0.00  0.00            
ATOM    772  O   SER X  52      59.760  41.140  63.600  0.00  0.00            
ATOM    773  N   THR X  53      60.110  39.030  62.980  0.00  0.00            
ATOM    774  H   THR X  53      60.560  38.150  63.170  0.00  0.00            
ATOM    775  CA  THR X  53      59.210  39.050  61.850  0.00  0.00            
ATOM    776  HA  THR X  53      59.410  39.860  61.150  0.00  0.00            
ATOM    777  CB  THR X  53      59.590  37.810  61.030  0.00  0.00            
ATOM    778  HB  THR X  53      59.130  36.910  61.430  0.00  0.00            
ATOM    779  CG2 THR X  53      58.970  38.140  59.670  0.00  0.00            
ATOM    780 HG21 THR X  53      57.890  38.280  59.690  0.00  0.00            
ATOM    781 HG22 THR X  53      59.460  38.970  59.170  0.00  0.00            
ATOM    782 HG23 THR X  53      59.050  37.210  59.110  0.00  0.00            
ATOM    783  OG1 THR X  53      60.960  37.670  60.750  0.00  0.00            
ATOM    784  HG1 THR X  53      61.050  37.090  60.000  0.00  0.00            
ATOM    785  C   THR X  53      57.740  39.090  62.250  0.00  0.00            
ATOM    786  O   THR X  53      56.950  38.160  62.120  0.00  0.00            
ATOM    787  N   LYS X  54      57.270  40.210  62.800  0.00  0.00            
ATOM    788  H   LYS X  54      57.900  40.990  62.780  0.00  0.00            
ATOM    789  CA  LYS X  54      55.990  40.280  63.480  0.00  0.00            
ATOM    790  HA  LYS X  54      55.690  39.260  63.710  0.00  0.00            
ATOM    791  CB  LYS X  54      56.220  41.020  64.800  0.00  0.00            
ATOM    792  HB1 LYS X  54      55.240  41.260  65.200  0.00  0.00            
ATOM    793  HB2 LYS X  54      56.820  41.920  64.660  0.00  0.00            
ATOM    794  CG  LYS X  54      56.990  40.130  65.770  0.00  0.00            
ATOM    795  HG1 LYS X  54      58.020  40.090  65.400  0.00  0.00            
ATOM    796  HG2 LYS X  54      56.520  39.150  65.860  0.00  0.00            
ATOM    797  CD  LYS X  54      57.010  40.710  67.180  0.00  0.00            
ATOM    798  HD1 LYS X  54      57.350  39.900  67.830  0.00  0.00            
ATOM    799  HD2 LYS X  54      56.010  40.970  67.520  0.00  0.00            
ATOM    800  CE  LYS X  54      57.880  41.950  67.370  0.00  0.00            
ATOM    801  HE1 LYS X  54      57.510  42.770  66.760  0.00  0.00            
ATOM    802  HE2 LYS X  54      58.890  41.720  67.030  0.00  0.00            
ATOM    803  NZ  LYS X  54      58.010  42.390  68.770  0.00  0.00            
ATOM    804  HZ1 LYS X  54      58.560  41.680  69.230  0.00  0.00            
ATOM    805  HZ2 LYS X  54      58.530  43.240  68.840  0.00  0.00            
ATOM    806  HZ3 LYS X  54      57.110  42.520  69.220  0.00  0.00            
ATOM    807  C   LYS X  54      54.880  40.960  62.690  0.00  0.00            
ATOM    808  O   LYS X  54      53.800  41.170  63.240  0.00  0.00            
ATOM    809  N   THR X  55      55.120  41.330  61.430  0.00  0.00            
ATOM    810  H   THR X  55      56.090  41.150  61.200  0.00  0.00            
ATOM    811  CA  THR X  55      54.400  42.140  60.470  0.00  0.00            
ATOM    812  HA  THR X  55      53.330  42.080  60.650  0.00  0.00            
ATOM    813  CB  THR X  55      54.750  43.620  60.480  0.00  0.00            
ATOM    814  HB  THR X  55      53.990  44.200  59.950  0.00  0.00            
ATOM    815  CG2 THR X  55      54.790  44.180  61.900  0.00  0.00            
ATOM    816 HG21 THR X  55      54.790  45.260  61.850  0.00  0.00            
ATOM    817 HG22 THR X  55      53.910  43.740  62.380  0.00  0.00            
ATOM    818 HG23 THR X  55      55.760  43.900  62.310  0.00  0.00            
ATOM    819  OG1 THR X  55      56.060  43.810  59.990  0.00  0.00            
ATOM    820  HG1 THR X  55      56.190  44.740  60.190  0.00  0.00            
ATOM    821  C   THR X  55      54.500  41.520  59.080  0.00  0.00            
ATOM    822  O   THR X  55      55.230  40.580  58.770  0.00  0.00            
ATOM    823  N   ALA X  56      53.590  41.960  58.200  0.00  0.00            
ATOM    824  H   ALA X  56      52.890  42.630  58.470  0.00  0.00            
ATOM    825  CA  ALA X  56      53.380  41.330  56.910  0.00  0.00            
ATOM    826  HA  ALA X  56      53.590  40.260  56.940  0.00  0.00            
ATOM    827  CB  ALA X  56      51.910  41.480  56.510  0.00  0.00            
ATOM    828  HB1 ALA X  56      51.600  40.620  55.930  0.00  0.00            
ATOM    829  HB2 ALA X  56      51.260  41.400  57.390  0.00  0.00            
ATOM    830  HB3 ALA X  56      51.750  42.380  55.920  0.00  0.00            
ATOM    831  C   ALA X  56      54.200  41.970  55.800  0.00  0.00            
ATOM    832  O   ALA X  56      54.800  43.030  55.980  0.00  0.00            
ATOM    833  N   LYS X  57      54.240  41.470  54.570  0.00  0.00            
ATOM    834  H   LYS X  57      53.620  40.690  54.400  0.00  0.00            
ATOM    835  CA  LYS X  57      54.740  42.170  53.400  0.00  0.00            
ATOM    836  HA  LYS X  57      55.550  42.790  53.780  0.00  0.00            
ATOM    837  CB  LYS X  57      55.480  41.320  52.370  0.00  0.00            
ATOM    838  HB1 LYS X  57      55.810  42.030  51.600  0.00  0.00            
ATOM    839  HB2 LYS X  57      54.740  40.640  51.960  0.00  0.00            
ATOM    840  CG  LYS X  57      56.710  40.590  52.910  0.00  0.00            
ATOM    841  HG1 LYS X  57      56.380  39.920  53.710  0.00  0.00            
ATOM    842  HG2 LYS X  57      57.340  41.300  53.450  0.00  0.00            
ATOM    843  CD  LYS X  57      57.610  39.780  51.980  0.00  0.00            
ATOM    844  HD1 LYS X  57      56.940  39.400  51.210  0.00  0.00            
ATOM    845  HD2 LYS X  57      58.160  38.960  52.450  0.00  0.00            
ATOM    846  CE  LYS X  57      58.700  40.730  51.470  0.00  0.00            
ATOM    847  HE1 LYS X  57      59.220  41.280  52.250  0.00  0.00            
ATOM    848  HE2 LYS X  57      58.220  41.530  50.900  0.00  0.00            
ATOM    849  NZ  LYS X  57      59.700  40.060  50.630  0.00  0.00            
ATOM    850  HZ1 LYS X  57      59.250  39.600  49.840  0.00  0.00            
ATOM    851  HZ2 LYS X  57      60.340  40.700  50.190  0.00  0.00            
ATOM    852  HZ3 LYS X  57      60.370  39.440  51.070  0.00  0.00            
ATOM    853  C   LYS X  57      53.660  43.070  52.820  0.00  0.00            
ATOM    854  O   LYS X  57      52.460  42.910  53.010  0.00  0.00            
ATOM    855  N   LYS X  58      54.080  44.130  52.130  0.00  0.00            
ATOM    856  H   LYS X  58      55.080  44.330  52.150  0.00  0.00            
ATOM    857  CA  LYS X  58      53.310  45.260  51.660  0.00  0.00            
ATOM    858  HA  LYS X  58      52.360  45.150  52.180  0.00  0.00            
ATOM    859  CB  LYS X  58      53.930  46.540  52.220  0.00  0.00            
ATOM    860  HB1 LYS X  58      54.980  46.710  51.980  0.00  0.00            
ATOM    861  HB2 LYS X  58      53.730  46.460  53.290  0.00  0.00            
ATOM    862  CG  LYS X  58      53.200  47.820  51.830  0.00  0.00            
ATOM    863  HG1 LYS X  58      52.170  47.760  52.170  0.00  0.00            
ATOM    864  HG2 LYS X  58      53.160  47.890  50.750  0.00  0.00            
ATOM    865  CD  LYS X  58      53.830  49.070  52.440  0.00  0.00            
ATOM    866  HD1 LYS X  58      54.870  49.150  52.140  0.00  0.00            
ATOM    867  HD2 LYS X  58      53.820  49.010  53.530  0.00  0.00            
ATOM    868  CE  LYS X  58      53.060  50.240  51.840  0.00  0.00            
ATOM    869  HE1 LYS X  58      51.990  50.200  52.060  0.00  0.00            
ATOM    870  HE2 LYS X  58      53.090  50.100  50.760  0.00  0.00            
ATOM    871  NZ  LYS X  58      53.610  51.550  52.230  0.00  0.00            
ATOM    872  HZ1 LYS X  58      54.290  51.880  51.550  0.00  0.00            
ATOM    873  HZ2 LYS X  58      52.890  52.250  52.330  0.00  0.00            
ATOM    874  HZ3 LYS X  58      54.110  51.550  53.100  0.00  0.00            
ATOM    875  C   LYS X  58      53.030  45.200  50.170  0.00  0.00            
ATOM    876  O   LYS X  58      54.010  45.020  49.450  0.00  0.00            
ATOM    877  N   PRO X  59      51.830  45.430  49.630  0.00  0.00            
ATOM    878  CD  PRO X  59      50.610  45.680  50.370  0.00  0.00            
ATOM    879  HD1 PRO X  59      50.770  46.270  51.270  0.00  0.00            
ATOM    880  HD2 PRO X  59      50.090  44.790  50.720  0.00  0.00            
ATOM    881  CG  PRO X  59      49.640  46.320  49.380  0.00  0.00            
ATOM    882  HG1 PRO X  59      49.820  47.390  49.300  0.00  0.00            
ATOM    883  HG2 PRO X  59      48.590  46.240  49.670  0.00  0.00            
ATOM    884  CB  PRO X  59      50.120  45.640  48.100  0.00  0.00            
ATOM    885  HB1 PRO X  59      49.910  46.290  47.250  0.00  0.00            
ATOM    886  HB2 PRO X  59      49.550  44.720  48.000  0.00  0.00            
ATOM    887  CA  PRO X  59      51.590  45.260  48.210  0.00  0.00            
ATOM    888  HA  PRO X  59      51.780  44.200  48.010  0.00  0.00            
ATOM    889  C   PRO X  59      52.530  46.090  47.350  0.00  0.00            
ATOM    890  O   PRO X  59      52.700  47.290  47.560  0.00  0.00            
ATOM    891  N   LYS X  60      53.180  45.560  46.310  0.00  0.00            
ATOM    892  H   LYS X  60      53.190  44.550  46.200  0.00  0.00            
ATOM    893  CA  LYS X  60      54.010  46.110  45.260  0.00  0.00            
ATOM    894  HA  LYS X  60      54.380  45.330  44.590  0.00  0.00            
ATOM    895  CB  LYS X  60      53.260  47.030  44.300  0.00  0.00            
ATOM    896  HB1 LYS X  60      53.910  47.450  43.530  0.00  0.00            
ATOM    897  HB2 LYS X  60      52.910  47.920  44.830  0.00  0.00            
ATOM    898  CG  LYS X  60      52.140  46.350  43.520  0.00  0.00            
ATOM    899  HG1 LYS X  60      51.630  47.130  42.950  0.00  0.00            
ATOM    900  HG2 LYS X  60      51.430  45.950  44.250  0.00  0.00            
ATOM    901  CD  LYS X  60      52.570  45.250  42.560  0.00  0.00            
ATOM    902  HD1 LYS X  60      51.670  44.770  42.170  0.00  0.00            
ATOM    903  HD2 LYS X  60      53.160  44.550  43.150  0.00  0.00            
ATOM    904  CE  LYS X  60      53.400  45.620  41.340  0.00  0.00            
ATOM    905  HE1 LYS X  60      54.310  46.150  41.610  0.00  0.00            
ATOM    906  HE2 LYS X  60      52.800  46.270  40.690  0.00  0.00            
ATOM    907  NZ  LYS X  60      53.780  44.450  40.540  0.00  0.00            
ATOM    908  HZ1 LYS X  60      54.500  44.710  39.880  0.00  0.00            
ATOM    909  HZ2 LYS X  60      54.160  43.630  41.000  0.00  0.00            
ATOM    910  HZ3 LYS X  60      53.110  44.090  39.880  0.00  0.00            
ATOM    911  C   LYS X  60      55.320  46.690  45.770  0.00  0.00            
ATOM    912  O   LYS X  60      56.060  47.220  44.940  0.00  0.00            
ATOM    913  N   LYS X  61      55.710  46.630  47.040  0.00  0.00            
ATOM    914  H   LYS X  61      54.960  46.410  47.670  0.00  0.00            
ATOM    915  CA  LYS X  61      57.000  46.840  47.670  0.00  0.00            
ATOM    916  HA  LYS X  61      57.680  46.890  46.820  0.00  0.00            
ATOM    917  CB  LYS X  61      57.090  48.210  48.330  0.00  0.00            
ATOM    918  HB1 LYS X  61      58.140  48.420  48.510  0.00  0.00            
ATOM    919  HB2 LYS X  61      56.550  48.170  49.280  0.00  0.00            
ATOM    920  CG  LYS X  61      56.460  49.310  47.480  0.00  0.00            
ATOM    921  HG1 LYS X  61      55.380  49.180  47.370  0.00  0.00            
ATOM    922  HG2 LYS X  61      56.920  49.220  46.490  0.00  0.00            
ATOM    923  CD  LYS X  61      56.820  50.670  48.060  0.00  0.00            
ATOM    924  HD1 LYS X  61      57.900  50.840  48.170  0.00  0.00            
ATOM    925  HD2 LYS X  61      56.330  50.790  49.030  0.00  0.00            
ATOM    926  CE  LYS X  61      56.180  51.780  47.240  0.00  0.00            
ATOM    927  HE1 LYS X  61      55.100  51.630  47.300  0.00  0.00            
ATOM    928  HE2 LYS X  61      56.560  51.810  46.220  0.00  0.00            
ATOM    929  NZ  LYS X  61      56.320  53.090  47.890  0.00  0.00            
ATOM    930  HZ1 LYS X  61      56.110  53.850  47.260  0.00  0.00            
ATOM    931  HZ2 LYS X  61      55.700  53.310  48.660  0.00  0.00            
ATOM    932  HZ3 LYS X  61      57.280  53.210  48.200  0.00  0.00            
ATOM    933  C   LYS X  61      57.590  45.700  48.500  0.00  0.00            
ATOM    934  O   LYS X  61      56.850  45.080  49.260  0.00  0.00            
ATOM    935  N   ASP X  62      58.890  45.490  48.300  0.00  0.00            
ATOM    936  H   ASP X  62      59.360  46.010  47.570  0.00  0.00            
ATOM    937  CA  ASP X  62      59.570  44.360  48.900  0.00  0.00            
ATOM    938  HA  ASP X  62      58.870  43.520  48.930  0.00  0.00            
ATOM    939  CB  ASP X  62      60.800  44.000  48.070  0.00  0.00            
ATOM    940  HB1 ASP X  62      61.560  44.780  48.150  0.00  0.00            
ATOM    941  HB2 ASP X  62      60.550  43.820  47.020  0.00  0.00            
ATOM    942  CG  ASP X  62      61.420  42.720  48.600  0.00  0.00            
ATOM    943  OD1 ASP X  62      62.530  42.820  49.160  0.00  0.00            
ATOM    944  OD2 ASP X  62      60.800  41.630  48.540  0.00  0.00            
ATOM    945  C   ASP X  62      60.070  44.560  50.330  0.00  0.00            
ATOM    946  O   ASP X  62      60.090  43.660  51.160  0.00  0.00            
ATOM    947  N   GLU X  63      60.510  45.770  50.670  0.00  0.00            
ATOM    948  H   GLU X  63      60.440  46.470  49.940  0.00  0.00            
ATOM    949  CA  GLU X  63      60.890  46.190  52.000  0.00  0.00            
ATOM    950  HA  GLU X  63      61.750  45.640  52.400  0.00  0.00            
ATOM    951  CB  GLU X  63      61.370  47.630  51.910  0.00  0.00            
ATOM    952  HB1 GLU X  63      61.400  48.100  52.900  0.00  0.00            
ATOM    953  HB2 GLU X  63      60.600  48.220  51.410  0.00  0.00            
ATOM    954  CG  GLU X  63      62.740  47.920  51.310  0.00  0.00            
ATOM    955  HG1 GLU X  63      63.570  47.590  51.940  0.00  0.00            
ATOM    956  HG2 GLU X  63      62.730  49.010  51.270  0.00  0.00            
ATOM    957  CD  GLU X  63      62.890  47.340  49.910  0.00  0.00            
ATOM    958  OE1 GLU X  63      62.330  47.980  49.000  0.00  0.00            
ATOM    959  OE2 GLU X  63      63.540  46.280  49.780  0.00  0.00            
ATOM    960  C   GLU X  63      59.710  46.150  52.970  0.00  0.00            
ATOM    961  O   GLU X  63      58.600  46.590  52.690  0.00  0.00            
ATOM    962  N   ARG X  64      60.020  45.620  54.150  0.00  0.00            
ATOM    963  H   ARG X  64      60.970  45.300  54.250  0.00  0.00            
ATOM    964  CA  ARG X  64      59.020  45.340  55.170  0.00  0.00            
ATOM    965  HA  ARG X  64      58.060  45.670  54.780  0.00  0.00            
ATOM    966  CB  ARG X  64      58.900  43.820  55.290  0.00  0.00            
ATOM    967  HB1 ARG X  64      58.760  43.500  54.260  0.00  0.00            
ATOM    968  HB2 ARG X  64      57.960  43.530  55.750  0.00  0.00            
ATOM    969  CG  ARG X  64      60.130  43.120  55.860  0.00  0.00            
ATOM    970  HG1 ARG X  64      60.270  43.420  56.900  0.00  0.00            
ATOM    971  HG2 ARG X  64      61.080  43.310  55.350  0.00  0.00            
ATOM    972  CD  ARG X  64      59.980  41.610  55.730  0.00  0.00            
ATOM    973  HD1 ARG X  64      60.930  41.100  55.850  0.00  0.00            
ATOM    974  HD2 ARG X  64      59.610  41.480  54.710  0.00  0.00            
ATOM    975  NE  ARG X  64      58.920  41.080  56.590  0.00  0.00            
ATOM    976  HE  ARG X  64      58.600  41.720  57.300  0.00  0.00            
ATOM    977  CZ  ARG X  64      58.250  39.960  56.270  0.00  0.00            
ATOM    978  NH1 ARG X  64      58.530  39.110  55.270  0.00  0.00            
ATOM    979 HH11 ARG X  64      59.410  39.230  54.790  0.00  0.00            
ATOM    980 HH12 ARG X  64      57.930  38.310  55.160  0.00  0.00            
ATOM    981  NH2 ARG X  64      57.090  39.650  56.850  0.00  0.00            
ATOM    982 HH21 ARG X  64      56.650  40.310  57.470  0.00  0.00            
ATOM    983 HH22 ARG X  64      56.660  38.760  56.630  0.00  0.00            
ATOM    984  C   ARG X  64      59.260  46.000  56.520  0.00  0.00            
ATOM    985  O   ARG X  64      60.160  46.820  56.680  0.00  0.00            
ATOM    986  N   GLY X  65      58.370  45.740  57.480  0.00  0.00            
ATOM    987  H   GLY X  65      57.540  45.260  57.150  0.00  0.00            
ATOM    988  CA  GLY X  65      58.470  46.170  58.860  0.00  0.00            
ATOM    989  HA1 GLY X  65      57.520  46.190  59.390  0.00  0.00            
ATOM    990  HA2 GLY X  65      58.770  47.220  58.930  0.00  0.00            
ATOM    991  C   GLY X  65      59.490  45.340  59.620  0.00  0.00            
ATOM    992  O   GLY X  65      60.590  45.030  59.170  0.00  0.00            
ATOM    993  N   ALA X  66      59.220  45.180  60.920  0.00  0.00            
ATOM    994  H   ALA X  66      58.480  45.720  61.340  0.00  0.00            
ATOM    995  CA  ALA X  66      60.090  44.480  61.850  0.00  0.00            
ATOM    996  HA  ALA X  66      61.010  45.050  61.950  0.00  0.00            
ATOM    997  CB  ALA X  66      59.410  44.340  63.210  0.00  0.00            
ATOM    998  HB1 ALA X  66      58.520  43.740  63.020  0.00  0.00            
ATOM    999  HB2 ALA X  66      60.040  43.840  63.950  0.00  0.00            
ATOM   1000  HB3 ALA X  66      59.080  45.330  63.500  0.00  0.00            
ATOM   1001  C   ALA X  66      60.320  43.080  61.310  0.00  0.00            
ATOM   1002  O   ALA X  66      59.450  42.370  60.780  0.00  0.00            
ATOM   1003  N   LEU X  67      61.580  42.670  61.430  0.00  0.00            
ATOM   1004  H   LEU X  67      62.220  43.210  62.000  0.00  0.00            
ATOM   1005  CA  LEU X  67      62.160  41.530  60.740  0.00  0.00            
ATOM   1006  HA  LEU X  67      61.520  40.660  60.580  0.00  0.00            
ATOM   1007  CB  LEU X  67      62.640  42.090  59.400  0.00  0.00            
ATOM   1008  HB1 LEU X  67      63.360  42.910  59.470  0.00  0.00            
ATOM   1009  HB2 LEU X  67      61.660  42.270  58.970  0.00  0.00            
ATOM   1010  CG  LEU X  67      63.280  41.140  58.400  0.00  0.00            
ATOM   1011  HG  LEU X  67      64.270  40.860  58.770  0.00  0.00            
ATOM   1012  CD1 LEU X  67      62.440  39.890  58.110  0.00  0.00            
ATOM   1013 HD11 LEU X  67      61.430  40.230  57.860  0.00  0.00            
ATOM   1014 HD12 LEU X  67      62.800  39.420  57.200  0.00  0.00            
ATOM   1015 HD13 LEU X  67      62.530  39.210  58.950  0.00  0.00            
ATOM   1016  CD2 LEU X  67      63.600  41.860  57.090  0.00  0.00            
ATOM   1017 HD21 LEU X  67      62.760  42.360  56.620  0.00  0.00            
ATOM   1018 HD22 LEU X  67      64.230  42.720  57.290  0.00  0.00            
ATOM   1019 HD23 LEU X  67      64.160  41.270  56.360  0.00  0.00            
ATOM   1020  C   LEU X  67      63.390  40.970  61.440  0.00  0.00            
ATOM   1021  O   LEU X  67      64.160  41.670  62.080  0.00  0.00            
ATOM   1022  N   VAL X  68      63.650  39.680  61.220  0.00  0.00            
ATOM   1023  H   VAL X  68      62.930  39.100  60.810  0.00  0.00            
ATOM   1024  CA  VAL X  68      64.670  38.890  61.860  0.00  0.00            
ATOM   1025  HA  VAL X  68      64.850  39.370  62.830  0.00  0.00            
ATOM   1026  CB  VAL X  68      64.190  37.470  62.140  0.00  0.00            
ATOM   1027  HB  VAL X  68      63.180  37.460  62.550  0.00  0.00            
ATOM   1028  CG1 VAL X  68      64.120  36.550  60.920  0.00  0.00            
ATOM   1029 HG11 VAL X  68      65.090  36.320  60.480  0.00  0.00            
ATOM   1030 HG12 VAL X  68      63.630  35.650  61.290  0.00  0.00            
ATOM   1031 HG13 VAL X  68      63.430  36.980  60.190  0.00  0.00            
ATOM   1032  CG2 VAL X  68      65.090  36.840  63.200  0.00  0.00            
ATOM   1033 HG21 VAL X  68      66.040  36.500  62.780  0.00  0.00            
ATOM   1034 HG22 VAL X  68      65.150  37.560  64.010  0.00  0.00            
ATOM   1035 HG23 VAL X  68      64.450  36.020  63.520  0.00  0.00            
ATOM   1036  C   VAL X  68      65.980  38.890  61.080  0.00  0.00            
ATOM   1037  O   VAL X  68      65.880  39.060  59.870  0.00  0.00            
ATOM   1038  N   ASN X  69      67.180  38.690  61.620  0.00  0.00            
ATOM   1039  H   ASN X  69      67.250  38.450  62.600  0.00  0.00            
ATOM   1040  CA  ASN X  69      68.430  38.680  60.890  0.00  0.00            
ATOM   1041  HA  ASN X  69      68.120  38.440  59.880  0.00  0.00            
ATOM   1042  CB  ASN X  69      69.000  40.100  60.880  0.00  0.00            
ATOM   1043  HB1 ASN X  69      69.290  40.250  61.920  0.00  0.00            
ATOM   1044  HB2 ASN X  69      68.200  40.810  60.660  0.00  0.00            
ATOM   1045  CG  ASN X  69      70.180  40.400  59.970  0.00  0.00            
ATOM   1046  OD1 ASN X  69      70.760  39.600  59.240  0.00  0.00            
ATOM   1047  ND2 ASN X  69      70.570  41.680  59.910  0.00  0.00            
ATOM   1048 HD21 ASN X  69      70.210  42.360  60.550  0.00  0.00            
ATOM   1049 HD22 ASN X  69      71.180  41.960  59.150  0.00  0.00            
ATOM   1050  C   ASN X  69      69.450  37.700  61.450  0.00  0.00            
ATOM   1051  O   ASN X  69      69.630  37.710  62.660  0.00  0.00            
ATOM   1052  N   ARG X  70      70.180  37.010  60.570  0.00  0.00            
ATOM   1053  H   ARG X  70      70.090  37.230  59.590  0.00  0.00            
ATOM   1054  CA  ARG X  70      71.180  36.010  60.890  0.00  0.00            
ATOM   1055  HA  ARG X  70      70.840  35.500  61.790  0.00  0.00            
ATOM   1056  CB  ARG X  70      71.200  35.050  59.710  0.00  0.00            
ATOM   1057  HB1 ARG X  70      71.650  35.510  58.830  0.00  0.00            
ATOM   1058  HB2 ARG X  70      70.150  34.800  59.560  0.00  0.00            
ATOM   1059  CG  ARG X  70      71.950  33.790  60.130  0.00  0.00            
ATOM   1060  HG1 ARG X  70      71.390  33.300  60.920  0.00  0.00            
ATOM   1061  HG2 ARG X  70      72.980  33.890  60.480  0.00  0.00            
ATOM   1062  CD  ARG X  70      72.040  32.820  58.960  0.00  0.00            
ATOM   1063  HD1 ARG X  70      72.910  32.190  59.150  0.00  0.00            
ATOM   1064  HD2 ARG X  70      72.250  33.390  58.050  0.00  0.00            
ATOM   1065  NE  ARG X  70      70.810  32.020  58.900  0.00  0.00            
ATOM   1066  HE  ARG X  70      70.550  31.620  59.790  0.00  0.00            
ATOM   1067  CZ  ARG X  70      69.910  31.870  57.920  0.00  0.00            
ATOM   1068  NH1 ARG X  70      69.960  32.540  56.760  0.00  0.00            
ATOM   1069 HH11 ARG X  70      70.730  33.100  56.450  0.00  0.00            
ATOM   1070 HH12 ARG X  70      69.190  32.360  56.120  0.00  0.00            
ATOM   1071  NH2 ARG X  70      69.020  30.870  57.970  0.00  0.00            
ATOM   1072 HH21 ARG X  70      69.060  30.410  58.870  0.00  0.00            
ATOM   1073 HH22 ARG X  70      68.370  30.630  57.230  0.00  0.00            
ATOM   1074  C   ARG X  70      72.520  36.660  61.220  0.00  0.00            
ATOM   1075  O   ARG X  70      72.870  37.780  60.840  0.00  0.00            
ATOM   1076  N   MET X  71      73.190  36.060  62.210  0.00  0.00            
ATOM   1077  H   MET X  71      72.860  35.220  62.670  0.00  0.00            
ATOM   1078  CA  MET X  71      74.420  36.590  62.760  0.00  0.00            
ATOM   1079  HA  MET X  71      74.830  37.400  62.160  0.00  0.00            
ATOM   1080  CB  MET X  71      74.060  37.260  64.090  0.00  0.00            
ATOM   1081  HB1 MET X  71      74.970  37.490  64.650  0.00  0.00            
ATOM   1082  HB2 MET X  71      73.390  36.580  64.610  0.00  0.00            
ATOM   1083  CG  MET X  71      73.400  38.630  63.960  0.00  0.00            
ATOM   1084  HG1 MET X  71      72.500  38.490  63.360  0.00  0.00            
ATOM   1085  HG2 MET X  71      74.070  39.380  63.550  0.00  0.00            
ATOM   1086  SD  MET X  71      72.820  39.180  65.590  0.00  0.00            
ATOM   1087  CE  MET X  71      71.520  40.290  64.990  0.00  0.00            
ATOM   1088  HE1 MET X  71      71.860  40.920  64.170  0.00  0.00            
ATOM   1089  HE2 MET X  71      70.700  39.700  64.570  0.00  0.00            
ATOM   1090  HE3 MET X  71      71.090  40.840  65.830  0.00  0.00            
ATOM   1091  C   MET X  71      75.470  35.510  62.990  0.00  0.00            
ATOM   1092  O   MET X  71      75.080  34.350  63.060  0.00  0.00            
ATOM   1093  N   GLY X  72      76.740  35.890  63.040  0.00  0.00            
ATOM   1094  H   GLY X  72      76.970  36.880  62.980  0.00  0.00            
ATOM   1095  CA  GLY X  72      77.870  35.000  63.230  0.00  0.00            
ATOM   1096  HA1 GLY X  72      78.760  35.550  62.940  0.00  0.00            
ATOM   1097  HA2 GLY X  72      77.720  34.210  62.490  0.00  0.00            
ATOM   1098  C   GLY X  72      78.050  34.620  64.690  0.00  0.00            
ATOM   1099  O   GLY X  72      77.130  34.740  65.510  0.00  0.00            
ATOM   1100  N   VAL X  73      79.290  34.270  65.050  0.00  0.00            
ATOM   1101  H   VAL X  73      79.910  34.310  64.250  0.00  0.00            
ATOM   1102  CA  VAL X  73      79.760  33.820  66.340  0.00  0.00            
ATOM   1103  HA  VAL X  73      78.990  33.960  67.100  0.00  0.00            
ATOM   1104  CB  VAL X  73      80.060  32.330  66.320  0.00  0.00            
ATOM   1105  HB  VAL X  73      80.500  31.960  67.250  0.00  0.00            
ATOM   1106  CG1 VAL X  73      78.760  31.540  66.250  0.00  0.00            
ATOM   1107 HG11 VAL X  73      78.200  31.840  67.140  0.00  0.00            
ATOM   1108 HG12 VAL X  73      78.140  31.750  65.380  0.00  0.00            
ATOM   1109 HG13 VAL X  73      79.040  30.490  66.330  0.00  0.00            
ATOM   1110  CG2 VAL X  73      80.940  31.820  65.180  0.00  0.00            
ATOM   1111 HG21 VAL X  73      81.890  32.360  65.140  0.00  0.00            
ATOM   1112 HG22 VAL X  73      81.120  30.750  65.330  0.00  0.00            
ATOM   1113 HG23 VAL X  73      80.430  32.050  64.250  0.00  0.00            
ATOM   1114  C   VAL X  73      81.010  34.480  66.910  0.00  0.00            
ATOM   1115  O   VAL X  73      81.120  34.360  68.130  0.00  0.00            
ATOM   1116  N   ASP X  74      81.830  35.130  66.080  0.00  0.00            
ATOM   1117  H   ASP X  74      81.500  35.180  65.130  0.00  0.00            
ATOM   1118  CA  ASP X  74      83.130  35.670  66.450  0.00  0.00            
ATOM   1119  HA  ASP X  74      83.130  35.380  67.500  0.00  0.00            
ATOM   1120  CB  ASP X  74      84.240  34.820  65.840  0.00  0.00            
ATOM   1121  HB1 ASP X  74      84.440  34.980  64.790  0.00  0.00            
ATOM   1122  HB2 ASP X  74      84.070  33.750  66.030  0.00  0.00            
ATOM   1123  CG  ASP X  74      85.560  35.070  66.560  0.00  0.00            
ATOM   1124  OD1 ASP X  74      86.220  36.100  66.300  0.00  0.00            
ATOM   1125  OD2 ASP X  74      85.780  34.310  67.530  0.00  0.00            
ATOM   1126  C   ASP X  74      83.400  37.150  66.250  0.00  0.00            
ATOM   1127  O   ASP X  74      83.070  37.690  65.200  0.00  0.00            
ATOM   1128  N   PRO X  75      83.970  37.880  67.220  0.00  0.00            
ATOM   1129  CD  PRO X  75      84.290  37.410  68.550  0.00  0.00            
ATOM   1130  HD1 PRO X  75      85.270  36.930  68.610  0.00  0.00            
ATOM   1131  HD2 PRO X  75      83.480  36.810  68.950  0.00  0.00            
ATOM   1132  CG  PRO X  75      84.400  38.720  69.310  0.00  0.00            
ATOM   1133  HG1 PRO X  75      85.100  38.550  70.130  0.00  0.00            
ATOM   1134  HG2 PRO X  75      83.370  38.940  69.620  0.00  0.00            
ATOM   1135  CB  PRO X  75      85.040  39.650  68.290  0.00  0.00            
ATOM   1136  HB1 PRO X  75      86.100  39.490  68.110  0.00  0.00            
ATOM   1137  HB2 PRO X  75      84.830  40.700  68.520  0.00  0.00            
ATOM   1138  CA  PRO X  75      84.350  39.260  66.980  0.00  0.00            
ATOM   1139  HA  PRO X  75      83.450  39.860  66.940  0.00  0.00            
ATOM   1140  C   PRO X  75      85.190  39.530  65.740  0.00  0.00            
ATOM   1141  O   PRO X  75      85.050  40.570  65.110  0.00  0.00            
ATOM   1142  N   TRP X  76      86.120  38.660  65.350  0.00  0.00            
ATOM   1143  H   TRP X  76      86.040  37.730  65.730  0.00  0.00            
ATOM   1144  CA  TRP X  76      86.880  38.890  64.130  0.00  0.00            
ATOM   1145  HA  TRP X  76      87.360  39.870  64.160  0.00  0.00            
ATOM   1146  CB  TRP X  76      87.960  37.820  64.120  0.00  0.00            
ATOM   1147  HB1 TRP X  76      87.430  36.890  63.920  0.00  0.00            
ATOM   1148  HB2 TRP X  76      88.490  37.770  65.070  0.00  0.00            
ATOM   1149  CG  TRP X  76      88.980  38.040  63.040  0.00  0.00            
ATOM   1150  CD1 TRP X  76      90.130  38.710  63.270  0.00  0.00            
ATOM   1151  HD1 TRP X  76      90.460  38.960  64.260  0.00  0.00            
ATOM   1152  NE1 TRP X  76      90.770  38.950  62.070  0.00  0.00            
ATOM   1153  HE1 TRP X  76      91.530  39.600  61.910  0.00  0.00            
ATOM   1154  CE2 TRP X  76      90.070  38.370  61.030  0.00  0.00            
ATOM   1155  CZ2 TRP X  76      90.220  38.410  59.640  0.00  0.00            
ATOM   1156  HZ2 TRP X  76      91.120  38.800  59.180  0.00  0.00            
ATOM   1157  CH2 TRP X  76      89.300  37.700  58.860  0.00  0.00            
ATOM   1158  HH2 TRP X  76      89.600  37.570  57.830  0.00  0.00            
ATOM   1159  CZ3 TRP X  76      88.090  37.240  59.380  0.00  0.00            
ATOM   1160  HZ3 TRP X  76      87.420  36.670  58.750  0.00  0.00            
ATOM   1161  CE3 TRP X  76      87.940  37.230  60.770  0.00  0.00            
ATOM   1162  HE3 TRP X  76      87.080  36.750  61.220  0.00  0.00            
ATOM   1163  CD2 TRP X  76      88.930  37.750  61.610  0.00  0.00            
ATOM   1164  C   TRP X  76      86.020  38.810  62.880  0.00  0.00            
ATOM   1165  O   TRP X  76      86.220  39.620  61.970  0.00  0.00            
ATOM   1166  N   HIE X  77      85.070  37.880  62.780  0.00  0.00            
ATOM   1167  H   HIE X  77      85.000  37.220  63.540  0.00  0.00            
ATOM   1168  CA  HIE X  77      84.170  37.720  61.650  0.00  0.00            
ATOM   1169  HA  HIE X  77      84.720  37.710  60.710  0.00  0.00            
ATOM   1170  CB  HIE X  77      83.520  36.380  61.980  0.00  0.00            
ATOM   1171  HB1 HIE X  77      82.760  36.500  62.750  0.00  0.00            
ATOM   1172  HB2 HIE X  77      84.290  35.630  62.170  0.00  0.00            
ATOM   1173  CG  HIE X  77      82.710  35.840  60.830  0.00  0.00            
ATOM   1174  ND1 HIE X  77      81.360  35.500  60.730  0.00  0.00            
ATOM   1175  CE1 HIE X  77      81.100  35.120  59.480  0.00  0.00            
ATOM   1176  HE1 HIE X  77      80.180  34.790  59.010  0.00  0.00            
ATOM   1177  NE2 HIE X  77      82.200  35.340  58.740  0.00  0.00            
ATOM   1178  HE2 HIE X  77      82.280  35.130  57.750  0.00  0.00            
ATOM   1179  CD2 HIE X  77      83.210  35.810  59.550  0.00  0.00            
ATOM   1180  HD2 HIE X  77      84.230  36.080  59.310  0.00  0.00            
ATOM   1181  C   HIE X  77      83.110  38.800  61.520  0.00  0.00            
ATOM   1182  O   HIE X  77      82.500  38.830  60.450  0.00  0.00            
ATOM   1183  N   ASN X  78      82.970  39.790  62.400  0.00  0.00            
ATOM   1184  H   ASN X  78      83.610  39.810  63.180  0.00  0.00            
ATOM   1185  CA  ASN X  78      81.820  40.670  62.480  0.00  0.00            
ATOM   1186  HA  ASN X  78      81.060  39.960  62.810  0.00  0.00            
ATOM   1187  CB  ASN X  78      82.160  41.640  63.610  0.00  0.00            
ATOM   1188  HB1 ASN X  78      82.980  42.330  63.400  0.00  0.00            
ATOM   1189  HB2 ASN X  78      82.380  41.090  64.530  0.00  0.00            
ATOM   1190  CG  ASN X  78      80.860  42.400  63.880  0.00  0.00            
ATOM   1191  OD1 ASN X  78      80.010  41.960  64.650  0.00  0.00            
ATOM   1192  ND2 ASN X  78      80.590  43.530  63.220  0.00  0.00            
ATOM   1193 HD21 ASN X  78      81.220  44.070  62.630  0.00  0.00            
ATOM   1194 HD22 ASN X  78      79.860  43.960  63.750  0.00  0.00            
ATOM   1195  C   ASN X  78      81.470  41.340  61.160  0.00  0.00            
ATOM   1196  O   ASN X  78      80.310  41.380  60.750  0.00  0.00            
ATOM   1197  N   TRP X  79      82.470  41.800  60.410  0.00  0.00            
ATOM   1198  H   TRP X  79      83.370  41.750  60.840  0.00  0.00            
ATOM   1199  CA  TRP X  79      82.410  42.500  59.140  0.00  0.00            
ATOM   1200  HA  TRP X  79      81.750  43.360  59.230  0.00  0.00            
ATOM   1201  CB  TRP X  79      83.820  43.020  58.850  0.00  0.00            
ATOM   1202  HB1 TRP X  79      84.200  43.590  59.690  0.00  0.00            
ATOM   1203  HB2 TRP X  79      83.690  43.790  58.090  0.00  0.00            
ATOM   1204  CG  TRP X  79      84.830  42.030  58.370  0.00  0.00            
ATOM   1205  CD1 TRP X  79      85.420  41.150  59.200  0.00  0.00            
ATOM   1206  HD1 TRP X  79      85.240  41.090  60.270  0.00  0.00            
ATOM   1207  NE1 TRP X  79      86.350  40.400  58.500  0.00  0.00            
ATOM   1208  HE1 TRP X  79      87.000  39.810  58.990  0.00  0.00            
ATOM   1209  CE2 TRP X  79      86.480  40.870  57.210  0.00  0.00            
ATOM   1210  CZ2 TRP X  79      87.430  40.520  56.240  0.00  0.00            
ATOM   1211  HZ2 TRP X  79      88.080  39.690  56.460  0.00  0.00            
ATOM   1212  CH2 TRP X  79      87.440  41.240  55.040  0.00  0.00            
ATOM   1213  HH2 TRP X  79      88.270  41.090  54.370  0.00  0.00            
ATOM   1214  CZ3 TRP X  79      86.430  42.180  54.850  0.00  0.00            
ATOM   1215  HZ3 TRP X  79      86.370  42.710  53.900  0.00  0.00            
ATOM   1216  CE3 TRP X  79      85.420  42.450  55.790  0.00  0.00            
ATOM   1217  HE3 TRP X  79      84.690  43.230  55.620  0.00  0.00            
ATOM   1218  CD2 TRP X  79      85.480  41.870  57.070  0.00  0.00            
ATOM   1219  C   TRP X  79      81.810  41.630  58.050  0.00  0.00            
ATOM   1220  O   TRP X  79      81.250  42.190  57.100  0.00  0.00            
ATOM   1221  N   GLU X  80      81.740  40.300  58.160  0.00  0.00            
ATOM   1222  H   GLU X  80      82.170  40.020  59.030  0.00  0.00            
ATOM   1223  CA  GLU X  80      81.100  39.390  57.240  0.00  0.00            
ATOM   1224  HA  GLU X  80      80.670  39.900  56.380  0.00  0.00            
ATOM   1225  CB  GLU X  80      82.140  38.430  56.670  0.00  0.00            
ATOM   1226  HB1 GLU X  80      82.820  38.130  57.480  0.00  0.00            
ATOM   1227  HB2 GLU X  80      82.810  38.930  55.970  0.00  0.00            
ATOM   1228  CG  GLU X  80      81.550  37.240  55.930  0.00  0.00            
ATOM   1229  HG1 GLU X  80      80.730  37.520  55.270  0.00  0.00            
ATOM   1230  HG2 GLU X  80      81.100  36.680  56.750  0.00  0.00            
ATOM   1231  CD  GLU X  80      82.570  36.290  55.310  0.00  0.00            
ATOM   1232  OE1 GLU X  80      82.750  35.160  55.810  0.00  0.00            
ATOM   1233  OE2 GLU X  80      83.150  36.620  54.260  0.00  0.00            
ATOM   1234  C   GLU X  80      79.980  38.710  58.020  0.00  0.00            
ATOM   1235  O   GLU X  80      79.060  38.260  57.330  0.00  0.00            
ATOM   1236  N   ALA X  81      79.940  38.660  59.350  0.00  0.00            
ATOM   1237  H   ALA X  81      80.770  38.970  59.830  0.00  0.00            
ATOM   1238  CA  ALA X  81      78.790  38.240  60.130  0.00  0.00            
ATOM   1239  HA  ALA X  81      78.540  37.200  59.890  0.00  0.00            
ATOM   1240  CB  ALA X  81      79.130  38.260  61.620  0.00  0.00            
ATOM   1241  HB1 ALA X  81      79.190  39.230  62.110  0.00  0.00            
ATOM   1242  HB2 ALA X  81      78.340  37.780  62.190  0.00  0.00            
ATOM   1243  HB3 ALA X  81      80.070  37.730  61.760  0.00  0.00            
ATOM   1244  C   ALA X  81      77.550  39.080  59.880  0.00  0.00            
ATOM   1245  O   ALA X  81      76.480  38.480  59.920  0.00  0.00            
ATOM   1246  N   HIE X  82      77.680  40.390  59.620  0.00  0.00            
ATOM   1247  H   HIE X  82      78.600  40.790  59.510  0.00  0.00            
ATOM   1248  CA  HIE X  82      76.530  41.230  59.360  0.00  0.00            
ATOM   1249  HA  HIE X  82      75.760  40.920  60.070  0.00  0.00            
ATOM   1250  CB  HIE X  82      76.750  42.710  59.640  0.00  0.00            
ATOM   1251  HB1 HIE X  82      77.460  43.170  58.960  0.00  0.00            
ATOM   1252  HB2 HIE X  82      77.210  42.780  60.630  0.00  0.00            
ATOM   1253  CG  HIE X  82      75.460  43.490  59.690  0.00  0.00            
ATOM   1254  ND1 HIE X  82      74.520  43.410  60.720  0.00  0.00            
ATOM   1255  CE1 HIE X  82      73.520  44.200  60.320  0.00  0.00            
ATOM   1256  HE1 HIE X  82      72.670  44.390  60.960  0.00  0.00            
ATOM   1257  NE2 HIE X  82      73.840  44.760  59.140  0.00  0.00            
ATOM   1258  HE2 HIE X  82      73.330  45.510  58.700  0.00  0.00            
ATOM   1259  CD2 HIE X  82      75.090  44.380  58.710  0.00  0.00            
ATOM   1260  HD2 HIE X  82      75.570  44.570  57.760  0.00  0.00            
ATOM   1261  C   HIE X  82      76.020  41.070  57.940  0.00  0.00            
ATOM   1262  O   HIE X  82      76.850  40.910  57.050  0.00  0.00            
ATOM   1263  N   TYR X  83      74.720  41.300  57.700  0.00  0.00            
ATOM   1264  H   TYR X  83      74.170  41.470  58.530  0.00  0.00            
ATOM   1265  CA  TYR X  83      74.140  41.520  56.390  0.00  0.00            
ATOM   1266  HA  TYR X  83      74.880  42.020  55.770  0.00  0.00            
ATOM   1267  CB  TYR X  83      73.740  40.170  55.790  0.00  0.00            
ATOM   1268  HB1 TYR X  83      73.040  39.700  56.470  0.00  0.00            
ATOM   1269  HB2 TYR X  83      74.680  39.610  55.790  0.00  0.00            
ATOM   1270  CG  TYR X  83      73.050  40.080  54.450  0.00  0.00            
ATOM   1271  CD1 TYR X  83      73.730  39.680  53.300  0.00  0.00            
ATOM   1272  HD1 TYR X  83      74.780  39.430  53.350  0.00  0.00            
ATOM   1273  CE1 TYR X  83      73.060  39.520  52.080  0.00  0.00            
ATOM   1274  HE1 TYR X  83      73.610  39.330  51.170  0.00  0.00            
ATOM   1275  CZ  TYR X  83      71.670  39.710  52.020  0.00  0.00            
ATOM   1276  OH  TYR X  83      70.920  39.870  50.890  0.00  0.00            
ATOM   1277  HH  TYR X  83      70.000  39.930  51.170  0.00  0.00            
ATOM   1278  CE2 TYR X  83      70.990  40.070  53.210  0.00  0.00            
ATOM   1279  HE2 TYR X  83      69.930  40.280  53.260  0.00  0.00            
ATOM   1280  CD2 TYR X  83      71.670  40.300  54.410  0.00  0.00            
ATOM   1281  HD2 TYR X  83      71.090  40.570  55.280  0.00  0.00            
ATOM   1282  C   TYR X  83      72.930  42.420  56.540  0.00  0.00            
ATOM   1283  O   TYR X  83      72.150  42.270  57.480  0.00  0.00            
ATOM   1284  N   GLU X  84      72.700  43.380  55.640  0.00  0.00            
ATOM   1285  H   GLU X  84      73.270  43.460  54.800  0.00  0.00            
ATOM   1286  CA  GLU X  84      71.560  44.260  55.740  0.00  0.00            
ATOM   1287  HA  GLU X  84      71.450  44.600  56.770  0.00  0.00            
ATOM   1288  CB  GLU X  84      71.980  45.560  55.060  0.00  0.00            
ATOM   1289  HB1 GLU X  84      72.290  45.450  54.020  0.00  0.00            
ATOM   1290  HB2 GLU X  84      72.850  45.900  55.620  0.00  0.00            
ATOM   1291  CG  GLU X  84      70.790  46.510  55.180  0.00  0.00            
ATOM   1292  HG1 GLU X  84      70.410  46.520  56.200  0.00  0.00            
ATOM   1293  HG2 GLU X  84      69.990  46.200  54.510  0.00  0.00            
ATOM   1294  CD  GLU X  84      71.190  47.930  54.780  0.00  0.00            
ATOM   1295  OE1 GLU X  84      71.290  48.840  55.630  0.00  0.00            
ATOM   1296  OE2 GLU X  84      71.340  48.100  53.550  0.00  0.00            
ATOM   1297  C   GLU X  84      70.230  43.720  55.230  0.00  0.00            
ATOM   1298  O   GLU X  84      70.030  43.540  54.030  0.00  0.00            
ATOM   1299  N   VAL X  85      69.310  43.430  56.150  0.00  0.00            
ATOM   1300  H   VAL X  85      69.660  43.490  57.090  0.00  0.00            
ATOM   1301  CA  VAL X  85      67.960  43.010  55.860  0.00  0.00            
ATOM   1302  HA  VAL X  85      67.940  42.550  54.870  0.00  0.00            
ATOM   1303  CB  VAL X  85      67.470  41.890  56.780  0.00  0.00            
ATOM   1304  HB  VAL X  85      66.590  41.500  56.270  0.00  0.00            
ATOM   1305  CG1 VAL X  85      68.370  40.660  56.870  0.00  0.00            
ATOM   1306 HG11 VAL X  85      69.410  40.860  57.110  0.00  0.00            
ATOM   1307 HG12 VAL X  85      67.900  39.880  57.470  0.00  0.00            
ATOM   1308 HG13 VAL X  85      68.510  40.280  55.860  0.00  0.00            
ATOM   1309  CG2 VAL X  85      67.090  42.260  58.210  0.00  0.00            
ATOM   1310 HG21 VAL X  85      66.730  41.380  58.740  0.00  0.00            
ATOM   1311 HG22 VAL X  85      67.900  42.510  58.890  0.00  0.00            
ATOM   1312 HG23 VAL X  85      66.290  43.010  58.250  0.00  0.00            
ATOM   1313  C   VAL X  85      66.900  44.090  55.740  0.00  0.00            
ATOM   1314  O   VAL X  85      65.820  43.890  55.180  0.00  0.00            
ATOM   1315  N   LEU X  86      67.330  45.280  56.160  0.00  0.00            
ATOM   1316  H   LEU X  86      68.210  45.250  56.660  0.00  0.00            
ATOM   1317  CA  LEU X  86      66.660  46.570  56.230  0.00  0.00            
ATOM   1318  HA  LEU X  86      67.280  47.220  56.850  0.00  0.00            
ATOM   1319  CB  LEU X  86      66.470  47.210  54.860  0.00  0.00            
ATOM   1320  HB1 LEU X  86      65.680  46.700  54.320  0.00  0.00            
ATOM   1321  HB2 LEU X  86      67.380  47.050  54.270  0.00  0.00            
ATOM   1322  CG  LEU X  86      66.250  48.720  54.840  0.00  0.00            
ATOM   1323  HG  LEU X  86      65.390  48.820  55.510  0.00  0.00            
ATOM   1324  CD1 LEU X  86      67.420  49.530  55.410  0.00  0.00            
ATOM   1325 HD11 LEU X  86      68.310  49.370  54.810  0.00  0.00            
ATOM   1326 HD12 LEU X  86      67.060  50.560  55.490  0.00  0.00            
ATOM   1327 HD13 LEU X  86      67.650  49.300  56.450  0.00  0.00            
ATOM   1328  CD2 LEU X  86      66.020  49.130  53.390  0.00  0.00            
ATOM   1329 HD21 LEU X  86      65.210  48.500  53.020  0.00  0.00            
ATOM   1330 HD22 LEU X  86      65.540  50.100  53.290  0.00  0.00            
ATOM   1331 HD23 LEU X  86      66.920  49.070  52.770  0.00  0.00            
ATOM   1332  C   LEU X  86      65.380  46.500  57.050  0.00  0.00            
ATOM   1333  O   LEU X  86      64.310  46.740  56.510  0.00  0.00            
ATOM   1334  N   PRO X  87      65.430  46.320  58.380  0.00  0.00            
ATOM   1335  CD  PRO X  87      66.630  46.220  59.190  0.00  0.00            
ATOM   1336  HD1 PRO X  87      66.940  47.230  59.460  0.00  0.00            
ATOM   1337  HD2 PRO X  87      67.420  45.630  58.740  0.00  0.00            
ATOM   1338  CG  PRO X  87      66.220  45.490  60.470  0.00  0.00            
ATOM   1339  HG1 PRO X  87      66.860  45.680  61.340  0.00  0.00            
ATOM   1340  HG2 PRO X  87      66.270  44.440  60.190  0.00  0.00            
ATOM   1341  CB  PRO X  87      64.760  45.890  60.640  0.00  0.00            
ATOM   1342  HB1 PRO X  87      64.600  46.640  61.410  0.00  0.00            
ATOM   1343  HB2 PRO X  87      64.170  45.000  60.890  0.00  0.00            
ATOM   1344  CA  PRO X  87      64.290  46.350  59.260  0.00  0.00            
ATOM   1345  HA  PRO X  87      63.530  45.610  58.980  0.00  0.00            
ATOM   1346  C   PRO X  87      63.560  47.680  59.370  0.00  0.00            
ATOM   1347  O   PRO X  87      64.130  48.760  59.550  0.00  0.00            
ATOM   1348  N   GLY X  88      62.230  47.580  59.320  0.00  0.00            
ATOM   1349  H   GLY X  88      61.790  46.680  59.290  0.00  0.00            
ATOM   1350  CA  GLY X  88      61.450  48.790  59.490  0.00  0.00            
ATOM   1351  HA1 GLY X  88      60.440  48.630  59.110  0.00  0.00            
ATOM   1352  HA2 GLY X  88      61.890  49.670  59.010  0.00  0.00            
ATOM   1353  C   GLY X  88      61.290  49.060  60.980  0.00  0.00            
ATOM   1354  O   GLY X  88      60.850  48.230  61.770  0.00  0.00            
ATOM   1355  N   LYS X  89      61.580  50.280  61.440  0.00  0.00            
ATOM   1356  H   LYS X  89      61.890  51.000  60.800  0.00  0.00            
ATOM   1357  CA  LYS X  89      61.660  50.500  62.870  0.00  0.00            
ATOM   1358  HA  LYS X  89      61.600  49.550  63.400  0.00  0.00            
ATOM   1359  CB  LYS X  89      63.030  51.090  63.190  0.00  0.00            
ATOM   1360  HB1 LYS X  89      63.080  51.920  62.490  0.00  0.00            
ATOM   1361  HB2 LYS X  89      63.750  50.340  62.850  0.00  0.00            
ATOM   1362  CG  LYS X  89      63.450  51.480  64.610  0.00  0.00            
ATOM   1363  HG1 LYS X  89      63.340  50.580  65.210  0.00  0.00            
ATOM   1364  HG2 LYS X  89      62.740  52.170  65.060  0.00  0.00            
ATOM   1365  CD  LYS X  89      64.850  52.070  64.530  0.00  0.00            
ATOM   1366  HD1 LYS X  89      64.820  53.070  64.110  0.00  0.00            
ATOM   1367  HD2 LYS X  89      65.450  51.550  63.790  0.00  0.00            
ATOM   1368  CE  LYS X  89      65.530  52.200  65.890  0.00  0.00            
ATOM   1369  HE1 LYS X  89      66.430  52.770  65.660  0.00  0.00            
ATOM   1370  HE2 LYS X  89      65.650  51.190  66.270  0.00  0.00            
ATOM   1371  NZ  LYS X  89      64.790  52.930  66.940  0.00  0.00            
ATOM   1372  HZ1 LYS X  89      64.040  52.400  67.360  0.00  0.00            
ATOM   1373  HZ2 LYS X  89      65.350  53.140  67.750  0.00  0.00            
ATOM   1374  HZ3 LYS X  89      64.410  53.790  66.570  0.00  0.00            
ATOM   1375  C   LYS X  89      60.540  51.380  63.400  0.00  0.00            
ATOM   1376  O   LYS X  89      59.830  51.060  64.350  0.00  0.00            
ATOM   1377  N   GLU X  90      60.170  52.420  62.650  0.00  0.00            
ATOM   1378  H   GLU X  90      60.810  52.680  61.910  0.00  0.00            
ATOM   1379  CA  GLU X  90      59.120  53.380  62.920  0.00  0.00            
ATOM   1380  HA  GLU X  90      58.850  53.480  63.970  0.00  0.00            
ATOM   1381  CB  GLU X  90      59.470  54.770  62.400  0.00  0.00            
ATOM   1382  HB1 GLU X  90      58.590  55.390  62.220  0.00  0.00            
ATOM   1383  HB2 GLU X  90      59.850  54.600  61.400  0.00  0.00            
ATOM   1384  CG  GLU X  90      60.400  55.600  63.290  0.00  0.00            
ATOM   1385  HG1 GLU X  90      60.570  56.530  62.740  0.00  0.00            
ATOM   1386  HG2 GLU X  90      61.350  55.100  63.480  0.00  0.00            
ATOM   1387  CD  GLU X  90      59.680  55.900  64.600  0.00  0.00            
ATOM   1388  OE1 GLU X  90      60.280  55.710  65.680  0.00  0.00            
ATOM   1389  OE2 GLU X  90      58.520  56.340  64.550  0.00  0.00            
ATOM   1390  C   GLU X  90      57.830  52.930  62.240  0.00  0.00            
ATOM   1391  O   GLU X  90      57.820  52.670  61.040  0.00  0.00            
ATOM   1392  N   LYS X  91      56.710  53.080  62.950  0.00  0.00            
ATOM   1393  H   LYS X  91      56.730  53.510  63.860  0.00  0.00            
ATOM   1394  CA  LYS X  91      55.500  52.400  62.520  0.00  0.00            
ATOM   1395  HA  LYS X  91      55.650  51.340  62.330  0.00  0.00            
ATOM   1396  CB  LYS X  91      54.560  52.380  63.730  0.00  0.00            
ATOM   1397  HB1 LYS X  91      54.120  53.350  63.960  0.00  0.00            
ATOM   1398  HB2 LYS X  91      55.170  52.150  64.600  0.00  0.00            
ATOM   1399  CG  LYS X  91      53.470  51.340  63.540  0.00  0.00            
ATOM   1400  HG1 LYS X  91      53.860  50.370  63.230  0.00  0.00            
ATOM   1401  HG2 LYS X  91      52.830  51.610  62.700  0.00  0.00            
ATOM   1402  CD  LYS X  91      52.730  51.090  64.850  0.00  0.00            
ATOM   1403  HD1 LYS X  91      52.180  51.980  65.120  0.00  0.00            
ATOM   1404  HD2 LYS X  91      53.510  50.930  65.590  0.00  0.00            
ATOM   1405  CE  LYS X  91      51.830  49.860  64.790  0.00  0.00            
ATOM   1406  HE1 LYS X  91      52.450  48.990  64.580  0.00  0.00            
ATOM   1407  HE2 LYS X  91      51.010  50.060  64.090  0.00  0.00            
ATOM   1408  NZ  LYS X  91      51.190  49.760  66.110  0.00  0.00            
ATOM   1409  HZ1 LYS X  91      51.830  49.670  66.880  0.00  0.00            
ATOM   1410  HZ2 LYS X  91      50.670  50.620  66.290  0.00  0.00            
ATOM   1411  HZ3 LYS X  91      50.600  48.940  66.120  0.00  0.00            
ATOM   1412  C   LYS X  91      54.880  53.030  61.280  0.00  0.00            
ATOM   1413  O   LYS X  91      54.070  52.350  60.650  0.00  0.00            
ATOM   1414  N   VAL X  92      55.320  54.220  60.870  0.00  0.00            
ATOM   1415  H   VAL X  92      55.870  54.850  61.440  0.00  0.00            
ATOM   1416  CA  VAL X  92      55.090  54.710  59.520  0.00  0.00            
ATOM   1417  HA  VAL X  92      54.030  54.930  59.490  0.00  0.00            
ATOM   1418  CB  VAL X  92      55.820  56.030  59.280  0.00  0.00            
ATOM   1419  HB  VAL X  92      55.800  56.580  60.220  0.00  0.00            
ATOM   1420  CG1 VAL X  92      57.300  55.920  58.930  0.00  0.00            
ATOM   1421 HG11 VAL X  92      57.860  55.540  59.780  0.00  0.00            
ATOM   1422 HG12 VAL X  92      57.570  55.290  58.090  0.00  0.00            
ATOM   1423 HG13 VAL X  92      57.680  56.930  58.760  0.00  0.00            
ATOM   1424  CG2 VAL X  92      55.120  56.910  58.250  0.00  0.00            
ATOM   1425 HG21 VAL X  92      54.210  57.330  58.690  0.00  0.00            
ATOM   1426 HG22 VAL X  92      55.750  57.740  57.910  0.00  0.00            
ATOM   1427 HG23 VAL X  92      54.850  56.380  57.350  0.00  0.00            
ATOM   1428  C   VAL X  92      55.360  53.770  58.350  0.00  0.00            
ATOM   1429  O   VAL X  92      54.670  53.830  57.340  0.00  0.00            
ATOM   1430  N   VAL X  93      56.330  52.860  58.480  0.00  0.00            
ATOM   1431  H   VAL X  93      56.760  52.860  59.390  0.00  0.00            
ATOM   1432  CA  VAL X  93      56.580  51.790  57.540  0.00  0.00            
ATOM   1433  HA  VAL X  93      56.860  52.200  56.570  0.00  0.00            
ATOM   1434  CB  VAL X  93      57.710  50.830  57.910  0.00  0.00            
ATOM   1435  HB  VAL X  93      57.970  50.130  57.120  0.00  0.00            
ATOM   1436  CG1 VAL X  93      59.020  51.600  58.040  0.00  0.00            
ATOM   1437 HG11 VAL X  93      59.880  50.940  58.140  0.00  0.00            
ATOM   1438 HG12 VAL X  93      59.240  52.060  57.070  0.00  0.00            
ATOM   1439 HG13 VAL X  93      58.970  52.390  58.800  0.00  0.00            
ATOM   1440  CG2 VAL X  93      57.380  50.000  59.140  0.00  0.00            
ATOM   1441 HG21 VAL X  93      56.910  50.660  59.870  0.00  0.00            
ATOM   1442 HG22 VAL X  93      56.720  49.160  58.880  0.00  0.00            
ATOM   1443 HG23 VAL X  93      58.340  49.670  59.550  0.00  0.00            
ATOM   1444  C   VAL X  93      55.420  50.840  57.270  0.00  0.00            
ATOM   1445  O   VAL X  93      55.350  50.140  56.260  0.00  0.00            
ATOM   1446  N   SER X  94      54.430  50.900  58.160  0.00  0.00            
ATOM   1447  H   SER X  94      54.610  51.540  58.930  0.00  0.00            
ATOM   1448  CA  SER X  94      53.230  50.090  58.100  0.00  0.00            
ATOM   1449  HA  SER X  94      53.450  49.240  57.450  0.00  0.00            
ATOM   1450  CB  SER X  94      52.980  49.540  59.510  0.00  0.00            
ATOM   1451  HB1 SER X  94      52.310  48.710  59.310  0.00  0.00            
ATOM   1452  HB2 SER X  94      52.560  50.270  60.190  0.00  0.00            
ATOM   1453  OG  SER X  94      54.170  49.080  60.120  0.00  0.00            
ATOM   1454  HG  SER X  94      53.830  48.410  60.720  0.00  0.00            
ATOM   1455  C   SER X  94      52.020  50.860  57.590  0.00  0.00            
ATOM   1456  O   SER X  94      51.160  50.270  56.950  0.00  0.00            
ATOM   1457  N   GLU X  95      51.950  52.110  58.050  0.00  0.00            
ATOM   1458  H   GLU X  95      52.780  52.410  58.530  0.00  0.00            
ATOM   1459  CA  GLU X  95      50.800  52.980  58.070  0.00  0.00            
ATOM   1460  HA  GLU X  95      50.230  52.700  57.190  0.00  0.00            
ATOM   1461  CB  GLU X  95      49.920  52.700  59.290  0.00  0.00            
ATOM   1462  HB1 GLU X  95      50.610  52.950  60.090  0.00  0.00            
ATOM   1463  HB2 GLU X  95      49.660  51.640  59.420  0.00  0.00            
ATOM   1464  CG  GLU X  95      48.660  53.550  59.280  0.00  0.00            
ATOM   1465  HG1 GLU X  95      48.220  53.470  58.290  0.00  0.00            
ATOM   1466  HG2 GLU X  95      48.920  54.610  59.370  0.00  0.00            
ATOM   1467  CD  GLU X  95      47.690  53.070  60.360  0.00  0.00            
ATOM   1468  OE1 GLU X  95      47.640  53.650  61.460  0.00  0.00            
ATOM   1469  OE2 GLU X  95      47.050  52.000  60.260  0.00  0.00            
ATOM   1470  C   GLU X  95      51.120  54.460  57.930  0.00  0.00            
ATOM   1471  O   GLU X  95      51.530  55.090  58.910  0.00  0.00            
ATOM   1472  N   LEU X  96      50.790  55.130  56.820  0.00  0.00            
ATOM   1473  H   LEU X  96      50.360  54.550  56.110  0.00  0.00            
ATOM   1474  CA  LEU X  96      50.980  56.530  56.510  0.00  0.00            
ATOM   1475  HA  LEU X  96      52.040  56.760  56.470  0.00  0.00            
ATOM   1476  CB  LEU X  96      50.450  56.810  55.110  0.00  0.00            
ATOM   1477  HB1 LEU X  96      49.390  56.570  55.010  0.00  0.00            
ATOM   1478  HB2 LEU X  96      50.960  56.040  54.520  0.00  0.00            
ATOM   1479  CG  LEU X  96      50.790  58.210  54.610  0.00  0.00            
ATOM   1480  HG  LEU X  96      50.320  58.940  55.270  0.00  0.00            
ATOM   1481  CD1 LEU X  96      52.270  58.570  54.610  0.00  0.00            
ATOM   1482 HD11 LEU X  96      52.630  58.490  55.630  0.00  0.00            
ATOM   1483 HD12 LEU X  96      52.720  57.770  54.010  0.00  0.00            
ATOM   1484 HD13 LEU X  96      52.440  59.570  54.210  0.00  0.00            
ATOM   1485  CD2 LEU X  96      50.300  58.480  53.190  0.00  0.00            
ATOM   1486 HD21 LEU X  96      50.390  59.530  52.930  0.00  0.00            
ATOM   1487 HD22 LEU X  96      50.820  57.860  52.460  0.00  0.00            
ATOM   1488 HD23 LEU X  96      49.240  58.230  53.160  0.00  0.00            
ATOM   1489  C   LEU X  96      50.460  57.540  57.520  0.00  0.00            
ATOM   1490  O   LEU X  96      51.190  58.500  57.770  0.00  0.00            
ATOM   1491  N   LYS X  97      49.330  57.270  58.180  0.00  0.00            
ATOM   1492  H   LYS X  97      48.860  56.430  57.870  0.00  0.00            
ATOM   1493  CA  LYS X  97      48.700  58.070  59.210  0.00  0.00            
ATOM   1494  HA  LYS X  97      48.520  59.070  58.820  0.00  0.00            
ATOM   1495  CB  LYS X  97      47.300  57.540  59.500  0.00  0.00            
ATOM   1496  HB1 LYS X  97      46.830  58.140  60.290  0.00  0.00            
ATOM   1497  HB2 LYS X  97      47.390  56.550  59.950  0.00  0.00            
ATOM   1498  CG  LYS X  97      46.460  57.430  58.230  0.00  0.00            
ATOM   1499  HG1 LYS X  97      46.910  56.620  57.650  0.00  0.00            
ATOM   1500  HG2 LYS X  97      46.480  58.420  57.780  0.00  0.00            
ATOM   1501  CD  LYS X  97      44.990  57.120  58.450  0.00  0.00            
ATOM   1502  HD1 LYS X  97      44.450  57.950  58.910  0.00  0.00            
ATOM   1503  HD2 LYS X  97      44.860  56.250  59.100  0.00  0.00            
ATOM   1504  CE  LYS X  97      44.290  56.660  57.180  0.00  0.00            
ATOM   1505  HE1 LYS X  97      44.920  55.970  56.630  0.00  0.00            
ATOM   1506  HE2 LYS X  97      44.090  57.540  56.570  0.00  0.00            
ATOM   1507  NZ  LYS X  97      42.980  56.040  57.450  0.00  0.00            
ATOM   1508  HZ1 LYS X  97      42.970  55.380  58.210  0.00  0.00            
ATOM   1509  HZ2 LYS X  97      42.240  56.730  57.450  0.00  0.00            
ATOM   1510  HZ3 LYS X  97      42.840  55.490  56.610  0.00  0.00            
ATOM   1511  C   LYS X  97      49.490  58.250  60.500  0.00  0.00            
ATOM   1512  O   LYS X  97      49.150  59.060  61.360  0.00  0.00            
ATOM   1513  N   GLN X  98      50.590  57.500  60.610  0.00  0.00            
ATOM   1514  H   GLN X  98      50.780  56.820  59.890  0.00  0.00            
ATOM   1515  CA  GLN X  98      51.610  57.740  61.600  0.00  0.00            
ATOM   1516  HA  GLN X  98      51.160  57.970  62.560  0.00  0.00            
ATOM   1517  CB  GLN X  98      52.470  56.510  61.870  0.00  0.00            
ATOM   1518  HB1 GLN X  98      53.230  56.780  62.610  0.00  0.00            
ATOM   1519  HB2 GLN X  98      53.070  56.320  60.980  0.00  0.00            
ATOM   1520  CG  GLN X  98      51.870  55.220  62.410  0.00  0.00            
ATOM   1521  HG1 GLN X  98      52.680  54.490  62.400  0.00  0.00            
ATOM   1522  HG2 GLN X  98      50.950  54.940  61.900  0.00  0.00            
ATOM   1523  CD  GLN X  98      51.430  55.430  63.860  0.00  0.00            
ATOM   1524  OE1 GLN X  98      51.740  56.410  64.520  0.00  0.00            
ATOM   1525  NE2 GLN X  98      50.590  54.550  64.420  0.00  0.00            
ATOM   1526 HE21 GLN X  98      50.050  53.850  63.930  0.00  0.00            
ATOM   1527 HE22 GLN X  98      50.360  54.730  65.380  0.00  0.00            
ATOM   1528  C   GLN X  98      52.520  58.930  61.290  0.00  0.00            
ATOM   1529  O   GLN X  98      53.090  59.570  62.170  0.00  0.00            
ATOM   1530  N   LEU X  99      52.680  59.270  60.010  0.00  0.00            
ATOM   1531  H   LEU X  99      52.270  58.550  59.430  0.00  0.00            
ATOM   1532  CA  LEU X  99      53.130  60.570  59.560  0.00  0.00            
ATOM   1533  HA  LEU X  99      53.820  60.860  60.360  0.00  0.00            
ATOM   1534  CB  LEU X  99      54.000  60.440  58.310  0.00  0.00            
ATOM   1535  HB1 LEU X  99      53.550  59.800  57.550  0.00  0.00            
ATOM   1536  HB2 LEU X  99      54.920  59.940  58.610  0.00  0.00            
ATOM   1537  CG  LEU X  99      54.440  61.710  57.590  0.00  0.00            
ATOM   1538  HG  LEU X  99      53.550  62.300  57.380  0.00  0.00            
ATOM   1539  CD1 LEU X  99      55.300  62.690  58.380  0.00  0.00            
ATOM   1540 HD11 LEU X  99      55.620  63.500  57.720  0.00  0.00            
ATOM   1541 HD12 LEU X  99      54.630  63.030  59.170  0.00  0.00            
ATOM   1542 HD13 LEU X  99      56.250  62.290  58.740  0.00  0.00            
ATOM   1543  CD2 LEU X  99      55.000  61.350  56.210  0.00  0.00            
ATOM   1544 HD21 LEU X  99      55.990  60.900  56.290  0.00  0.00            
ATOM   1545 HD22 LEU X  99      54.410  60.650  55.630  0.00  0.00            
ATOM   1546 HD23 LEU X  99      55.080  62.240  55.590  0.00  0.00            
ATOM   1547  C   LEU X  99      51.970  61.540  59.400  0.00  0.00            
ATOM   1548  O   LEU X  99      51.800  62.310  60.340  0.00  0.00            
ATOM   1549  N   ALA X 100      51.230  61.370  58.300  0.00  0.00            
ATOM   1550  H   ALA X 100      51.460  60.580  57.710  0.00  0.00            
ATOM   1551  CA  ALA X 100      50.190  62.260  57.830  0.00  0.00            
ATOM   1552  HA  ALA X 100      50.150  63.050  58.580  0.00  0.00            
ATOM   1553  CB  ALA X 100      50.660  62.980  56.560  0.00  0.00            
ATOM   1554  HB1 ALA X 100      49.820  63.600  56.270  0.00  0.00            
ATOM   1555  HB2 ALA X 100      51.510  63.630  56.750  0.00  0.00            
ATOM   1556  HB3 ALA X 100      50.920  62.290  55.760  0.00  0.00            
ATOM   1557  C   ALA X 100      48.860  61.550  57.650  0.00  0.00            
ATOM   1558  O   ALA X 100      48.760  60.480  57.060  0.00  0.00            
ATOM   1559  N   GLU X 101      47.760  62.250  57.970  0.00  0.00            
ATOM   1560  H   GLU X 101      47.970  63.160  58.350  0.00  0.00            
ATOM   1561  CA  GLU X 101      46.400  61.910  57.630  0.00  0.00            
ATOM   1562  HA  GLU X 101      46.330  60.830  57.530  0.00  0.00            
ATOM   1563  CB  GLU X 101      45.450  62.280  58.770  0.00  0.00            
ATOM   1564  HB1 GLU X 101      45.620  61.660  59.650  0.00  0.00            
ATOM   1565  HB2 GLU X 101      44.470  61.940  58.410  0.00  0.00            
ATOM   1566  CG  GLU X 101      45.300  63.780  58.970  0.00  0.00            
ATOM   1567  HG1 GLU X 101      45.350  64.430  58.100  0.00  0.00            
ATOM   1568  HG2 GLU X 101      46.150  63.980  59.630  0.00  0.00            
ATOM   1569  CD  GLU X 101      44.050  64.040  59.800  0.00  0.00            
ATOM   1570  OE1 GLU X 101      42.970  64.240  59.210  0.00  0.00            
ATOM   1571  OE2 GLU X 101      44.060  63.920  61.050  0.00  0.00            
ATOM   1572  C   GLU X 101      46.140  62.430  56.220  0.00  0.00            
ATOM   1573  O   GLU X 101      46.950  63.160  55.650  0.00  0.00            
ATOM   1574  N   LYS X 102      45.040  62.030  55.590  0.00  0.00            
ATOM   1575  H   LYS X 102      44.550  61.230  55.980  0.00  0.00            
ATOM   1576  CA  LYS X 102      44.510  62.500  54.330  0.00  0.00            
ATOM   1577  HA  LYS X 102      45.180  62.470  53.460  0.00  0.00            
ATOM   1578  CB  LYS X 102      43.230  61.690  54.130  0.00  0.00            
ATOM   1579  HB1 LYS X 102      42.770  62.140  53.260  0.00  0.00            
ATOM   1580  HB2 LYS X 102      42.490  61.630  54.930  0.00  0.00            
ATOM   1581  CG  LYS X 102      43.500  60.230  53.760  0.00  0.00            
ATOM   1582  HG1 LYS X 102      42.560  59.830  53.370  0.00  0.00            
ATOM   1583  HG2 LYS X 102      43.880  59.660  54.600  0.00  0.00            
ATOM   1584  CD  LYS X 102      44.590  60.070  52.700  0.00  0.00            
ATOM   1585  HD1 LYS X 102      45.600  60.180  53.100  0.00  0.00            
ATOM   1586  HD2 LYS X 102      44.470  60.790  51.900  0.00  0.00            
ATOM   1587  CE  LYS X 102      44.320  58.630  52.270  0.00  0.00            
ATOM   1588  HE1 LYS X 102      43.260  58.490  52.070  0.00  0.00            
ATOM   1589  HE2 LYS X 102      44.480  58.010  53.160  0.00  0.00            
ATOM   1590  NZ  LYS X 102      45.150  58.250  51.120  0.00  0.00            
ATOM   1591  HZ1 LYS X 102      46.120  58.530  51.220  0.00  0.00            
ATOM   1592  HZ2 LYS X 102      45.120  57.240  51.010  0.00  0.00            
ATOM   1593  HZ3 LYS X 102      44.870  58.690  50.260  0.00  0.00            
ATOM   1594  C   LYS X 102      44.230  63.980  54.540  0.00  0.00            
ATOM   1595  O   LYS X 102      43.380  64.350  55.350  0.00  0.00            
ATOM   1596  N   ALA X 103      44.970  64.830  53.840  0.00  0.00            
ATOM   1597  H   ALA X 103      45.790  64.480  53.360  0.00  0.00            
ATOM   1598  CA  ALA X 103      44.910  66.280  53.920  0.00  0.00            
ATOM   1599  HA  ALA X 103      43.960  66.550  54.400  0.00  0.00            
ATOM   1600  CB  ALA X 103      46.270  66.710  54.440  0.00  0.00            
ATOM   1601  HB1 ALA X 103      46.960  66.630  53.600  0.00  0.00            
ATOM   1602  HB2 ALA X 103      46.350  67.670  54.950  0.00  0.00            
ATOM   1603  HB3 ALA X 103      46.600  65.960  55.170  0.00  0.00            
ATOM   1604  C   ALA X 103      44.760  66.890  52.530  0.00  0.00            
ATOM   1605  O   ALA X 103      44.830  66.210  51.520  0.00  0.00            
ATOM   1606  N   ASP X 104      44.450  68.190  52.540  0.00  0.00            
ATOM   1607  H   ASP X 104      44.470  68.710  53.410  0.00  0.00            
ATOM   1608  CA  ASP X 104      44.550  68.920  51.290  0.00  0.00            
ATOM   1609  HA  ASP X 104      43.710  68.540  50.710  0.00  0.00            
ATOM   1610  CB  ASP X 104      44.360  70.430  51.380  0.00  0.00            
ATOM   1611  HB1 ASP X 104      45.310  70.920  51.610  0.00  0.00            
ATOM   1612  HB2 ASP X 104      43.640  70.720  52.150  0.00  0.00            
ATOM   1613  CG  ASP X 104      43.930  70.950  50.020  0.00  0.00            
ATOM   1614  OD1 ASP X 104      42.770  70.680  49.630  0.00  0.00            
ATOM   1615  OD2 ASP X 104      44.800  71.490  49.310  0.00  0.00            
ATOM   1616  C   ASP X 104      45.780  68.690  50.430  0.00  0.00            
ATOM   1617  O   ASP X 104      45.570  68.420  49.250  0.00  0.00            
ATOM   1618  N   HIE X 105      46.980  68.790  51.000  0.00  0.00            
ATOM   1619  H   HIE X 105      46.850  69.040  51.970  0.00  0.00            
ATOM   1620  CA  HIE X 105      48.290  68.600  50.390  0.00  0.00            
ATOM   1621  HA  HIE X 105      48.070  67.630  49.940  0.00  0.00            
ATOM   1622  CB  HIE X 105      48.540  69.670  49.330  0.00  0.00            
ATOM   1623  HB1 HIE X 105      48.890  70.600  49.770  0.00  0.00            
ATOM   1624  HB2 HIE X 105      47.640  70.020  48.830  0.00  0.00            
ATOM   1625  CG  HIE X 105      49.460  69.130  48.270  0.00  0.00            
ATOM   1626  ND1 HIE X 105      49.710  67.780  48.030  0.00  0.00            
ATOM   1627  CE1 HIE X 105      50.380  67.780  46.880  0.00  0.00            
ATOM   1628  HE1 HIE X 105      50.710  66.930  46.300  0.00  0.00            
ATOM   1629  NE2 HIE X 105      50.680  69.030  46.480  0.00  0.00            
ATOM   1630  HE2 HIE X 105      51.100  69.170  45.580  0.00  0.00            
ATOM   1631  CD2 HIE X 105      50.010  69.930  47.290  0.00  0.00            
ATOM   1632  HD2 HIE X 105      49.970  71.000  47.210  0.00  0.00            
ATOM   1633  C   HIE X 105      49.400  68.400  51.410  0.00  0.00            
ATOM   1634  O   HIE X 105      49.390  68.860  52.550  0.00  0.00            
ATOM   1635  N   ILE X 106      50.430  67.690  50.920  0.00  0.00            
ATOM   1636  H   ILE X 106      50.290  67.350  49.980  0.00  0.00            
ATOM   1637  CA  ILE X 106      51.570  67.300  51.720  0.00  0.00            
ATOM   1638  HA  ILE X 106      51.520  67.800  52.690  0.00  0.00            
ATOM   1639  CB  ILE X 106      51.720  65.800  51.910  0.00  0.00            
ATOM   1640  HB  ILE X 106      52.010  65.490  50.910  0.00  0.00            
ATOM   1641  CG2 ILE X 106      52.980  65.380  52.670  0.00  0.00            
ATOM   1642 HG21 ILE X 106      52.980  65.720  53.710  0.00  0.00            
ATOM   1643 HG22 ILE X 106      53.010  64.300  52.590  0.00  0.00            
ATOM   1644 HG23 ILE X 106      53.880  65.730  52.170  0.00  0.00            
ATOM   1645  CG1 ILE X 106      50.490  65.030  52.410  0.00  0.00            
ATOM   1646 HG11 ILE X 106      50.810  63.990  52.380  0.00  0.00            
ATOM   1647 HG12 ILE X 106      49.730  65.240  51.670  0.00  0.00            
ATOM   1648  CD  ILE X 106      49.960  65.360  53.800  0.00  0.00            
ATOM   1649  HD1 ILE X 106      49.820  66.440  53.810  0.00  0.00            
ATOM   1650  HD2 ILE X 106      48.970  64.910  53.900  0.00  0.00            
ATOM   1651  HD3 ILE X 106      50.560  65.120  54.670  0.00  0.00            
ATOM   1652  C   ILE X 106      52.730  68.020  51.050  0.00  0.00            
ATOM   1653  O   ILE X 106      52.970  67.930  49.850  0.00  0.00            
ATOM   1654  N   TYR X 107      53.550  68.690  51.870  0.00  0.00            
ATOM   1655  H   TYR X 107      53.340  68.660  52.850  0.00  0.00            
ATOM   1656  CA  TYR X 107      54.640  69.550  51.460  0.00  0.00            
ATOM   1657  HA  TYR X 107      54.870  69.310  50.420  0.00  0.00            
ATOM   1658  CB  TYR X 107      54.290  71.020  51.650  0.00  0.00            
ATOM   1659  HB1 TYR X 107      55.250  71.550  51.690  0.00  0.00            
ATOM   1660  HB2 TYR X 107      53.940  71.120  52.680  0.00  0.00            
ATOM   1661  CG  TYR X 107      53.320  71.690  50.700  0.00  0.00            
ATOM   1662  CD1 TYR X 107      53.750  72.220  49.480  0.00  0.00            
ATOM   1663  HD1 TYR X 107      54.790  72.220  49.200  0.00  0.00            
ATOM   1664  CE1 TYR X 107      52.900  72.820  48.550  0.00  0.00            
ATOM   1665  HE1 TYR X 107      53.200  73.090  47.550  0.00  0.00            
ATOM   1666  CZ  TYR X 107      51.550  72.900  48.960  0.00  0.00            
ATOM   1667  OH  TYR X 107      50.610  73.400  48.110  0.00  0.00            
ATOM   1668  HH  TYR X 107      51.140  73.560  47.320  0.00  0.00            
ATOM   1669  CE2 TYR X 107      51.080  72.320  50.160  0.00  0.00            
ATOM   1670  HE2 TYR X 107      50.040  72.410  50.430  0.00  0.00            
ATOM   1671  CD2 TYR X 107      51.970  71.700  51.050  0.00  0.00            
ATOM   1672  HD2 TYR X 107      51.680  71.290  52.010  0.00  0.00            
ATOM   1673  C   TYR X 107      55.840  69.220  52.330  0.00  0.00            
ATOM   1674  O   TYR X 107      55.690  69.010  53.530  0.00  0.00            
ATOM   1675  N   LEU X 108      57.030  69.050  51.760  0.00  0.00            
ATOM   1676  H   LEU X 108      57.120  69.100  50.750  0.00  0.00            
ATOM   1677  CA  LEU X 108      58.280  68.640  52.370  0.00  0.00            
ATOM   1678  HA  LEU X 108      58.060  68.360  53.400  0.00  0.00            
ATOM   1679  CB  LEU X 108      58.810  67.300  51.860  0.00  0.00            
ATOM   1680  HB1 LEU X 108      59.560  66.970  52.580  0.00  0.00            
ATOM   1681  HB2 LEU X 108      59.300  67.430  50.900  0.00  0.00            
ATOM   1682  CG  LEU X 108      57.780  66.190  51.680  0.00  0.00            
ATOM   1683  HG  LEU X 108      57.040  66.410  50.910  0.00  0.00            
ATOM   1684  CD1 LEU X 108      58.540  64.940  51.230  0.00  0.00            
ATOM   1685 HD11 LEU X 108      58.920  65.000  50.210  0.00  0.00            
ATOM   1686 HD12 LEU X 108      59.400  64.760  51.870  0.00  0.00            
ATOM   1687 HD13 LEU X 108      57.880  64.070  51.210  0.00  0.00            
ATOM   1688  CD2 LEU X 108      57.120  65.850  53.020  0.00  0.00            
ATOM   1689 HD21 LEU X 108      57.830  65.670  53.820  0.00  0.00            
ATOM   1690 HD22 LEU X 108      56.360  66.570  53.280  0.00  0.00            
ATOM   1691 HD23 LEU X 108      56.590  64.910  52.840  0.00  0.00            
ATOM   1692  C   LEU X 108      59.270  69.790  52.330  0.00  0.00            
ATOM   1693  O   LEU X 108      59.950  70.010  51.320  0.00  0.00            
ATOM   1694  N   ALA X 109      59.490  70.550  53.400  0.00  0.00            
ATOM   1695  H   ALA X 109      59.040  70.410  54.290  0.00  0.00            
ATOM   1696  CA  ALA X 109      60.420  71.660  53.440  0.00  0.00            
ATOM   1697  HA  ALA X 109      60.630  72.060  52.450  0.00  0.00            
ATOM   1698  CB  ALA X 109      59.780  72.820  54.190  0.00  0.00            
ATOM   1699  HB1 ALA X 109      59.510  72.590  55.220  0.00  0.00            
ATOM   1700  HB2 ALA X 109      60.530  73.610  54.100  0.00  0.00            
ATOM   1701  HB3 ALA X 109      58.890  73.080  53.620  0.00  0.00            
ATOM   1702  C   ALA X 109      61.710  71.230  54.140  0.00  0.00            
ATOM   1703  O   ALA X 109      62.090  71.830  55.140  0.00  0.00            
ATOM   1704  N   THR X 110      62.400  70.220  53.610  0.00  0.00            
ATOM   1705  H   THR X 110      62.140  69.800  52.730  0.00  0.00            
ATOM   1706  CA  THR X 110      63.660  69.810  54.190  0.00  0.00            
ATOM   1707  HA  THR X 110      63.640  70.140  55.230  0.00  0.00            
ATOM   1708  CB  THR X 110      63.860  68.300  54.060  0.00  0.00            
ATOM   1709  HB  THR X 110      64.770  67.990  54.570  0.00  0.00            
ATOM   1710  CG2 THR X 110      62.690  67.530  54.670  0.00  0.00            
ATOM   1711 HG21 THR X 110      61.800  67.670  54.070  0.00  0.00            
ATOM   1712 HG22 THR X 110      62.770  66.450  54.850  0.00  0.00            
ATOM   1713 HG23 THR X 110      62.430  67.880  55.670  0.00  0.00            
ATOM   1714  OG1 THR X 110      63.940  67.900  52.710  0.00  0.00            
ATOM   1715  HG1 THR X 110      64.350  67.030  52.700  0.00  0.00            
ATOM   1716  C   THR X 110      64.830  70.650  53.700  0.00  0.00            
ATOM   1717  O   THR X 110      64.630  71.370  52.720  0.00  0.00            
ATOM   1718  N   ASP X 111      65.980  70.460  54.340  0.00  0.00            
ATOM   1719  H   ASP X 111      65.990  69.900  55.180  0.00  0.00            
ATOM   1720  CA  ASP X 111      67.140  71.260  53.990  0.00  0.00            
ATOM   1721  HA  ASP X 111      66.940  72.290  54.270  0.00  0.00            
ATOM   1722  CB  ASP X 111      68.280  70.910  54.950  0.00  0.00            
ATOM   1723  HB1 ASP X 111      68.770  69.940  54.890  0.00  0.00            
ATOM   1724  HB2 ASP X 111      67.820  70.800  55.930  0.00  0.00            
ATOM   1725  CG  ASP X 111      69.230  72.090  55.110  0.00  0.00            
ATOM   1726  OD1 ASP X 111      69.150  73.110  54.400  0.00  0.00            
ATOM   1727  OD2 ASP X 111      70.040  72.050  56.060  0.00  0.00            
ATOM   1728  C   ASP X 111      67.420  71.140  52.500  0.00  0.00            
ATOM   1729  O   ASP X 111      67.240  70.070  51.910  0.00  0.00            
ATOM   1730  N   LEU X 112      68.050  72.170  51.950  0.00  0.00            
ATOM   1731  H   LEU X 112      68.070  73.030  52.490  0.00  0.00            
ATOM   1732  CA  LEU X 112      68.830  72.210  50.730  0.00  0.00            
ATOM   1733  HA  LEU X 112      68.080  72.170  49.930  0.00  0.00            
ATOM   1734  CB  LEU X 112      69.520  73.560  50.760  0.00  0.00            
ATOM   1735  HB1 LEU X 112      69.750  73.720  51.810  0.00  0.00            
ATOM   1736  HB2 LEU X 112      68.790  74.300  50.420  0.00  0.00            
ATOM   1737  CG  LEU X 112      70.820  73.860  50.000  0.00  0.00            
ATOM   1738  HG  LEU X 112      71.610  73.220  50.390  0.00  0.00            
ATOM   1739  CD1 LEU X 112      70.610  73.900  48.490  0.00  0.00            
ATOM   1740 HD11 LEU X 112      69.800  74.510  48.080  0.00  0.00            
ATOM   1741 HD12 LEU X 112      71.580  74.110  48.060  0.00  0.00            
ATOM   1742 HD13 LEU X 112      70.410  72.890  48.140  0.00  0.00            
ATOM   1743  CD2 LEU X 112      71.200  75.280  50.400  0.00  0.00            
ATOM   1744 HD21 LEU X 112      71.360  75.410  51.470  0.00  0.00            
ATOM   1745 HD22 LEU X 112      72.130  75.580  49.920  0.00  0.00            
ATOM   1746 HD23 LEU X 112      70.460  76.000  50.060  0.00  0.00            
ATOM   1747  C   LEU X 112      69.840  71.070  50.660  0.00  0.00            
ATOM   1748  O   LEU X 112      70.010  70.600  49.540  0.00  0.00            
ATOM   1749  N   ASP X 113      70.380  70.580  51.770  0.00  0.00            
ATOM   1750  H   ASP X 113      70.150  70.970  52.680  0.00  0.00            
ATOM   1751  CA  ASP X 113      71.430  69.590  51.730  0.00  0.00            
ATOM   1752  HA  ASP X 113      72.170  69.910  50.990  0.00  0.00            
ATOM   1753  CB  ASP X 113      72.130  69.470  53.080  0.00  0.00            
ATOM   1754  HB1 ASP X 113      71.490  68.840  53.690  0.00  0.00            
ATOM   1755  HB2 ASP X 113      72.170  70.480  53.480  0.00  0.00            
ATOM   1756  CG  ASP X 113      73.570  68.980  52.910  0.00  0.00            
ATOM   1757  OD1 ASP X 113      73.780  67.770  53.150  0.00  0.00            
ATOM   1758  OD2 ASP X 113      74.400  69.730  52.360  0.00  0.00            
ATOM   1759  C   ASP X 113      70.970  68.230  51.210  0.00  0.00            
ATOM   1760  O   ASP X 113      69.790  67.890  51.250  0.00  0.00            
ATOM   1761  N   ARG X 114      71.930  67.370  50.840  0.00  0.00            
ATOM   1762  H   ARG X 114      72.900  67.660  50.810  0.00  0.00            
ATOM   1763  CA  ARG X 114      71.750  65.980  50.500  0.00  0.00            
ATOM   1764  HA  ARG X 114      71.020  65.910  49.690  0.00  0.00            
ATOM   1765  CB  ARG X 114      73.080  65.450  49.980  0.00  0.00            
ATOM   1766  HB1 ARG X 114      73.310  65.940  49.030  0.00  0.00            
ATOM   1767  HB2 ARG X 114      72.870  64.420  49.680  0.00  0.00            
ATOM   1768  CG  ARG X 114      74.330  65.470  50.840  0.00  0.00            
ATOM   1769  HG1 ARG X 114      74.050  65.080  51.820  0.00  0.00            
ATOM   1770  HG2 ARG X 114      74.570  66.510  51.050  0.00  0.00            
ATOM   1771  CD  ARG X 114      75.630  64.880  50.290  0.00  0.00            
ATOM   1772  HD1 ARG X 114      76.000  65.580  49.540  0.00  0.00            
ATOM   1773  HD2 ARG X 114      75.370  63.960  49.760  0.00  0.00            
ATOM   1774  NE  ARG X 114      76.610  64.530  51.310  0.00  0.00            
ATOM   1775  HE  ARG X 114      76.230  64.200  52.180  0.00  0.00            
ATOM   1776  CZ  ARG X 114      77.940  64.430  51.130  0.00  0.00            
ATOM   1777  NH1 ARG X 114      78.500  64.640  49.930  0.00  0.00            
ATOM   1778 HH11 ARG X 114      77.860  64.970  49.230  0.00  0.00            
ATOM   1779 HH12 ARG X 114      79.510  64.720  49.900  0.00  0.00            
ATOM   1780  NH2 ARG X 114      78.800  64.220  52.130  0.00  0.00            
ATOM   1781 HH21 ARG X 114      78.430  64.160  53.070  0.00  0.00            
ATOM   1782 HH22 ARG X 114      79.800  64.270  52.020  0.00  0.00            
ATOM   1783  C   ARG X 114      71.300  65.200  51.740  0.00  0.00            
ATOM   1784  O   ARG X 114      70.680  64.140  51.630  0.00  0.00            
ATOM   1785  N   GLU X 115      71.690  65.600  52.950  0.00  0.00            
ATOM   1786  H   GLU X 115      72.320  66.380  52.950  0.00  0.00            
ATOM   1787  CA  GLU X 115      71.070  65.220  54.210  0.00  0.00            
ATOM   1788  HA  GLU X 115      71.010  64.140  54.320  0.00  0.00            
ATOM   1789  CB  GLU X 115      71.780  65.860  55.400  0.00  0.00            
ATOM   1790  HB1 GLU X 115      71.640  66.930  55.270  0.00  0.00            
ATOM   1791  HB2 GLU X 115      72.850  65.710  55.260  0.00  0.00            
ATOM   1792  CG  GLU X 115      71.320  65.660  56.840  0.00  0.00            
ATOM   1793  HG1 GLU X 115      70.240  65.800  56.940  0.00  0.00            
ATOM   1794  HG2 GLU X 115      71.870  66.360  57.460  0.00  0.00            
ATOM   1795  CD  GLU X 115      71.570  64.270  57.410  0.00  0.00            
ATOM   1796  OE1 GLU X 115      71.210  63.230  56.830  0.00  0.00            
ATOM   1797  OE2 GLU X 115      72.240  64.170  58.460  0.00  0.00            
ATOM   1798  C   GLU X 115      69.590  65.520  54.380  0.00  0.00            
ATOM   1799  O   GLU X 115      68.790  64.650  54.720  0.00  0.00            
ATOM   1800  N   GLY X 116      69.170  66.720  53.950  0.00  0.00            
ATOM   1801  H   GLY X 116      69.880  67.390  53.690  0.00  0.00            
ATOM   1802  CA  GLY X 116      67.780  67.140  53.950  0.00  0.00            
ATOM   1803  HA1 GLY X 116      67.670  68.200  53.740  0.00  0.00            
ATOM   1804  HA2 GLY X 116      67.290  66.920  54.890  0.00  0.00            
ATOM   1805  C   GLY X 116      67.060  66.370  52.850  0.00  0.00            
ATOM   1806  O   GLY X 116      65.980  65.830  53.050  0.00  0.00            
ATOM   1807  N   GLU X 117      67.700  66.060  51.720  0.00  0.00            
ATOM   1808  H   GLU X 117      68.580  66.540  51.580  0.00  0.00            
ATOM   1809  CA  GLU X 117      67.110  65.310  50.630  0.00  0.00            
ATOM   1810  HA  GLU X 117      66.110  65.720  50.480  0.00  0.00            
ATOM   1811  CB  GLU X 117      67.970  65.590  49.400  0.00  0.00            
ATOM   1812  HB1 GLU X 117      68.820  64.900  49.340  0.00  0.00            
ATOM   1813  HB2 GLU X 117      68.440  66.560  49.530  0.00  0.00            
ATOM   1814  CG  GLU X 117      67.210  65.510  48.080  0.00  0.00            
ATOM   1815  HG1 GLU X 117      66.180  65.870  48.200  0.00  0.00            
ATOM   1816  HG2 GLU X 117      67.230  64.490  47.720  0.00  0.00            
ATOM   1817  CD  GLU X 117      67.870  66.180  46.890  0.00  0.00            
ATOM   1818  OE1 GLU X 117      68.660  67.140  47.080  0.00  0.00            
ATOM   1819  OE2 GLU X 117      67.740  65.770  45.720  0.00  0.00            
ATOM   1820  C   GLU X 117      66.990  63.850  51.040  0.00  0.00            
ATOM   1821  O   GLU X 117      66.030  63.220  50.590  0.00  0.00            
ATOM   1822  N   ALA X 118      67.900  63.230  51.780  0.00  0.00            
ATOM   1823  H   ALA X 118      68.800  63.690  51.830  0.00  0.00            
ATOM   1824  CA  ALA X 118      67.930  61.800  52.040  0.00  0.00            
ATOM   1825  HA  ALA X 118      67.720  61.250  51.120  0.00  0.00            
ATOM   1826  CB  ALA X 118      69.320  61.390  52.510  0.00  0.00            
ATOM   1827  HB1 ALA X 118      70.040  61.590  51.700  0.00  0.00            
ATOM   1828  HB2 ALA X 118      69.550  61.790  53.490  0.00  0.00            
ATOM   1829  HB3 ALA X 118      69.270  60.330  52.720  0.00  0.00            
ATOM   1830  C   ALA X 118      66.930  61.290  53.070  0.00  0.00            
ATOM   1831  O   ALA X 118      66.470  60.160  52.910  0.00  0.00            
ATOM   1832  N   ILE X 119      66.360  62.160  53.910  0.00  0.00            
ATOM   1833  H   ILE X 119      66.590  63.140  53.850  0.00  0.00            
ATOM   1834  CA  ILE X 119      65.130  61.820  54.590  0.00  0.00            
ATOM   1835  HA  ILE X 119      65.140  60.750  54.800  0.00  0.00            
ATOM   1836  CB  ILE X 119      65.090  62.430  55.990  0.00  0.00            
ATOM   1837  HB  ILE X 119      66.040  62.150  56.460  0.00  0.00            
ATOM   1838  CG2 ILE X 119      65.080  63.950  55.820  0.00  0.00            
ATOM   1839 HG21 ILE X 119      64.360  64.410  55.150  0.00  0.00            
ATOM   1840 HG22 ILE X 119      64.810  64.410  56.770  0.00  0.00            
ATOM   1841 HG23 ILE X 119      66.060  64.380  55.610  0.00  0.00            
ATOM   1842  CG1 ILE X 119      63.910  61.910  56.800  0.00  0.00            
ATOM   1843 HG11 ILE X 119      62.980  62.280  56.350  0.00  0.00            
ATOM   1844 HG12 ILE X 119      63.920  62.380  57.780  0.00  0.00            
ATOM   1845  CD  ILE X 119      63.870  60.400  57.030  0.00  0.00            
ATOM   1846  HD1 ILE X 119      64.830  59.900  57.060  0.00  0.00            
ATOM   1847  HD2 ILE X 119      63.320  60.090  57.920  0.00  0.00            
ATOM   1848  HD3 ILE X 119      63.230  60.020  56.230  0.00  0.00            
ATOM   1849  C   ILE X 119      63.870  62.110  53.800  0.00  0.00            
ATOM   1850  O   ILE X 119      62.910  61.340  53.840  0.00  0.00            
ATOM   1851  N   ALA X 120      63.920  63.090  52.900  0.00  0.00            
ATOM   1852  H   ALA X 120      64.820  63.510  52.670  0.00  0.00            
ATOM   1853  CA  ALA X 120      62.800  63.390  52.040  0.00  0.00            
ATOM   1854  HA  ALA X 120      61.830  63.390  52.530  0.00  0.00            
ATOM   1855  CB  ALA X 120      62.940  64.720  51.300  0.00  0.00            
ATOM   1856  HB1 ALA X 120      63.030  65.520  52.040  0.00  0.00            
ATOM   1857  HB2 ALA X 120      63.870  64.780  50.720  0.00  0.00            
ATOM   1858  HB3 ALA X 120      62.110  64.850  50.610  0.00  0.00            
ATOM   1859  C   ALA X 120      62.620  62.260  51.040  0.00  0.00            
ATOM   1860  O   ALA X 120      61.490  62.000  50.620  0.00  0.00            
ATOM   1861  N   TRP X 121      63.690  61.590  50.620  0.00  0.00            
ATOM   1862  H   TRP X 121      64.620  61.880  50.900  0.00  0.00            
ATOM   1863  CA  TRP X 121      63.650  60.380  49.820  0.00  0.00            
ATOM   1864  HA  TRP X 121      63.210  60.500  48.840  0.00  0.00            
ATOM   1865  CB  TRP X 121      65.070  59.860  49.590  0.00  0.00            
ATOM   1866  HB1 TRP X 121      65.510  59.410  50.480  0.00  0.00            
ATOM   1867  HB2 TRP X 121      65.740  60.660  49.280  0.00  0.00            
ATOM   1868  CG  TRP X 121      65.230  58.830  48.520  0.00  0.00            
ATOM   1869  CD1 TRP X 121      65.020  57.520  48.750  0.00  0.00            
ATOM   1870  HD1 TRP X 121      64.690  57.200  49.720  0.00  0.00            
ATOM   1871  NE1 TRP X 121      65.010  56.840  47.540  0.00  0.00            
ATOM   1872  HE1 TRP X 121      64.880  55.840  47.460  0.00  0.00            
ATOM   1873  CE2 TRP X 121      65.200  57.660  46.450  0.00  0.00            
ATOM   1874  CZ2 TRP X 121      65.260  57.480  45.070  0.00  0.00            
ATOM   1875  HZ2 TRP X 121      65.090  56.470  44.730  0.00  0.00            
ATOM   1876  CH2 TRP X 121      65.550  58.600  44.290  0.00  0.00            
ATOM   1877  HH2 TRP X 121      65.540  58.490  43.210  0.00  0.00            
ATOM   1878  CZ3 TRP X 121      65.920  59.840  44.820  0.00  0.00            
ATOM   1879  HZ3 TRP X 121      66.290  60.670  44.240  0.00  0.00            
ATOM   1880  CE3 TRP X 121      65.730  59.980  46.200  0.00  0.00            
ATOM   1881  HE3 TRP X 121      65.910  60.970  46.580  0.00  0.00            
ATOM   1882  CD2 TRP X 121      65.360  58.930  47.070  0.00  0.00            
ATOM   1883  C   TRP X 121      62.840  59.260  50.450  0.00  0.00            
ATOM   1884  O   TRP X 121      62.060  58.570  49.790  0.00  0.00            
ATOM   1885  N   HIE X 122      63.020  59.130  51.760  0.00  0.00            
ATOM   1886  H   HIE X 122      63.720  59.720  52.200  0.00  0.00            
ATOM   1887  CA  HIE X 122      62.430  58.100  52.590  0.00  0.00            
ATOM   1888  HA  HIE X 122      62.290  57.200  51.990  0.00  0.00            
ATOM   1889  CB  HIE X 122      63.310  57.810  53.790  0.00  0.00            
ATOM   1890  HB1 HIE X 122      62.880  56.950  54.310  0.00  0.00            
ATOM   1891  HB2 HIE X 122      63.290  58.630  54.500  0.00  0.00            
ATOM   1892  CG  HIE X 122      64.740  57.350  53.670  0.00  0.00            
ATOM   1893  ND1 HIE X 122      65.310  56.610  52.630  0.00  0.00            
ATOM   1894  CE1 HIE X 122      66.610  56.580  52.930  0.00  0.00            
ATOM   1895  HE1 HIE X 122      67.400  56.270  52.270  0.00  0.00            
ATOM   1896  NE2 HIE X 122      66.920  57.340  53.990  0.00  0.00            
ATOM   1897  HE2 HIE X 122      67.810  57.310  54.460  0.00  0.00            
ATOM   1898  CD2 HIE X 122      65.720  57.820  54.500  0.00  0.00            
ATOM   1899  HD2 HIE X 122      65.620  58.490  55.340  0.00  0.00            
ATOM   1900  C   HIE X 122      61.050  58.520  53.080  0.00  0.00            
ATOM   1901  O   HIE X 122      60.210  57.630  53.200  0.00  0.00            
ATOM   1902  N   LEU X 123      60.700  59.800  53.200  0.00  0.00            
ATOM   1903  H   LEU X 123      61.440  60.460  53.020  0.00  0.00            
ATOM   1904  CA  LEU X 123      59.340  60.260  53.390  0.00  0.00            
ATOM   1905  HA  LEU X 123      58.890  59.510  54.050  0.00  0.00            
ATOM   1906  CB  LEU X 123      59.350  61.590  54.140  0.00  0.00            
ATOM   1907  HB1 LEU X 123      58.330  61.970  54.130  0.00  0.00            
ATOM   1908  HB2 LEU X 123      59.970  62.190  53.470  0.00  0.00            
ATOM   1909  CG  LEU X 123      59.990  61.610  55.520  0.00  0.00            
ATOM   1910  HG  LEU X 123      60.880  60.980  55.480  0.00  0.00            
ATOM   1911  CD1 LEU X 123      60.480  62.980  55.970  0.00  0.00            
ATOM   1912 HD11 LEU X 123      60.940  62.930  56.960  0.00  0.00            
ATOM   1913 HD12 LEU X 123      61.280  63.390  55.360  0.00  0.00            
ATOM   1914 HD13 LEU X 123      59.640  63.660  56.090  0.00  0.00            
ATOM   1915  CD2 LEU X 123      59.060  61.070  56.610  0.00  0.00            
ATOM   1916 HD21 LEU X 123      58.140  61.650  56.670  0.00  0.00            
ATOM   1917 HD22 LEU X 123      58.860  60.010  56.430  0.00  0.00            
ATOM   1918 HD23 LEU X 123      59.550  61.120  57.580  0.00  0.00            
ATOM   1919  C   LEU X 123      58.520  60.120  52.110  0.00  0.00            
ATOM   1920  O   LEU X 123      57.450  59.520  52.110  0.00  0.00            
ATOM   1921  N   ARG X 124      59.070  60.500  50.950  0.00  0.00            
ATOM   1922  H   ARG X 124      60.040  60.790  50.910  0.00  0.00            
ATOM   1923  CA  ARG X 124      58.480  60.250  49.650  0.00  0.00            
ATOM   1924  HA  ARG X 124      57.530  60.780  49.630  0.00  0.00            
ATOM   1925  CB  ARG X 124      59.430  60.760  48.570  0.00  0.00            
ATOM   1926  HB1 ARG X 124      60.380  60.220  48.540  0.00  0.00            
ATOM   1927  HB2 ARG X 124      59.730  61.790  48.760  0.00  0.00            
ATOM   1928  CG  ARG X 124      58.830  60.840  47.170  0.00  0.00            
ATOM   1929  HG1 ARG X 124      57.990  61.530  47.210  0.00  0.00            
ATOM   1930  HG2 ARG X 124      58.530  59.880  46.750  0.00  0.00            
ATOM   1931  CD  ARG X 124      59.790  61.340  46.090  0.00  0.00            
ATOM   1932  HD1 ARG X 124      60.140  62.320  46.420  0.00  0.00            
ATOM   1933  HD2 ARG X 124      59.270  61.410  45.130  0.00  0.00            
ATOM   1934  NE  ARG X 124      60.810  60.330  45.810  0.00  0.00            
ATOM   1935  HE  ARG X 124      60.870  59.520  46.410  0.00  0.00            
ATOM   1936  CZ  ARG X 124      61.780  60.380  44.890  0.00  0.00            
ATOM   1937  NH1 ARG X 124      62.040  61.420  44.080  0.00  0.00            
ATOM   1938 HH11 ARG X 124      61.490  62.250  44.230  0.00  0.00            
ATOM   1939 HH12 ARG X 124      62.730  61.280  43.360  0.00  0.00            
ATOM   1940  NH2 ARG X 124      62.440  59.230  44.650  0.00  0.00            
ATOM   1941 HH21 ARG X 124      62.300  58.450  45.270  0.00  0.00            
ATOM   1942 HH22 ARG X 124      63.320  59.190  44.150  0.00  0.00            
ATOM   1943  C   ARG X 124      58.110  58.790  49.430  0.00  0.00            
ATOM   1944  O   ARG X 124      57.120  58.520  48.750  0.00  0.00            
ATOM   1945  N   GLU X 125      58.870  57.890  50.060  0.00  0.00            
ATOM   1946  H   GLU X 125      59.680  58.260  50.530  0.00  0.00            
ATOM   1947  CA  GLU X 125      58.710  56.480  49.780  0.00  0.00            
ATOM   1948  HA  GLU X 125      58.700  56.320  48.710  0.00  0.00            
ATOM   1949  CB  GLU X 125      59.850  55.780  50.530  0.00  0.00            
ATOM   1950  HB1 GLU X 125      59.600  55.640  51.580  0.00  0.00            
ATOM   1951  HB2 GLU X 125      60.810  56.290  50.480  0.00  0.00            
ATOM   1952  CG  GLU X 125      60.030  54.430  49.850  0.00  0.00            
ATOM   1953  HG1 GLU X 125      60.550  54.560  48.900  0.00  0.00            
ATOM   1954  HG2 GLU X 125      59.100  53.910  49.630  0.00  0.00            
ATOM   1955  CD  GLU X 125      60.990  53.600  50.700  0.00  0.00            
ATOM   1956  OE1 GLU X 125      60.490  52.590  51.250  0.00  0.00            
ATOM   1957  OE2 GLU X 125      62.210  53.850  50.770  0.00  0.00            
ATOM   1958  C   GLU X 125      57.410  55.970  50.400  0.00  0.00            
ATOM   1959  O   GLU X 125      56.710  55.180  49.770  0.00  0.00            
ATOM   1960  N   VAL X 126      57.050  56.360  51.620  0.00  0.00            
ATOM   1961  H   VAL X 126      57.710  57.030  51.990  0.00  0.00            
ATOM   1962  CA  VAL X 126      55.920  55.870  52.390  0.00  0.00            
ATOM   1963  HA  VAL X 126      55.730  54.850  52.070  0.00  0.00            
ATOM   1964  CB  VAL X 126      56.270  55.820  53.880  0.00  0.00            
ATOM   1965  HB  VAL X 126      55.370  55.520  54.430  0.00  0.00            
ATOM   1966  CG1 VAL X 126      57.360  54.840  54.310  0.00  0.00            
ATOM   1967 HG11 VAL X 126      57.130  53.800  54.080  0.00  0.00            
ATOM   1968 HG12 VAL X 126      58.270  55.140  53.800  0.00  0.00            
ATOM   1969 HG13 VAL X 126      57.440  54.920  55.390  0.00  0.00            
ATOM   1970  CG2 VAL X 126      56.690  57.200  54.370  0.00  0.00            
ATOM   1971 HG21 VAL X 126      57.080  57.180  55.390  0.00  0.00            
ATOM   1972 HG22 VAL X 126      57.510  57.640  53.800  0.00  0.00            
ATOM   1973 HG23 VAL X 126      55.780  57.790  54.270  0.00  0.00            
ATOM   1974  C   VAL X 126      54.620  56.590  52.090  0.00  0.00            
ATOM   1975  O   VAL X 126      53.550  56.000  52.240  0.00  0.00            
ATOM   1976  N   ILE X 127      54.670  57.800  51.510  0.00  0.00            
ATOM   1977  H   ILE X 127      55.630  58.010  51.270  0.00  0.00            
ATOM   1978  CA  ILE X 127      53.580  58.580  50.970  0.00  0.00            
ATOM   1979  HA  ILE X 127      52.740  58.510  51.660  0.00  0.00            
ATOM   1980  CB  ILE X 127      54.080  60.010  50.760  0.00  0.00            
ATOM   1981  HB  ILE X 127      55.030  59.890  50.240  0.00  0.00            
ATOM   1982  CG2 ILE X 127      53.240  60.860  49.810  0.00  0.00            
ATOM   1983 HG21 ILE X 127      53.160  60.400  48.830  0.00  0.00            
ATOM   1984 HG22 ILE X 127      52.230  60.940  50.230  0.00  0.00            
ATOM   1985 HG23 ILE X 127      53.600  61.880  49.670  0.00  0.00            
ATOM   1986  CG1 ILE X 127      54.240  60.660  52.130  0.00  0.00            
ATOM   1987 HG11 ILE X 127      54.640  59.960  52.870  0.00  0.00            
ATOM   1988 HG12 ILE X 127      53.260  61.080  52.400  0.00  0.00            
ATOM   1989  CD  ILE X 127      55.150  61.880  52.030  0.00  0.00            
ATOM   1990  HD1 ILE X 127      56.140  61.600  51.650  0.00  0.00            
ATOM   1991  HD2 ILE X 127      54.630  62.560  51.360  0.00  0.00            
ATOM   1992  HD3 ILE X 127      55.300  62.280  53.030  0.00  0.00            
ATOM   1993  C   ILE X 127      53.180  57.940  49.650  0.00  0.00            
ATOM   1994  O   ILE X 127      51.970  57.770  49.500  0.00  0.00            
ATOM   1995  N   GLY X 128      54.150  57.490  48.860  0.00  0.00            
ATOM   1996  H   GLY X 128      55.120  57.660  49.080  0.00  0.00            
ATOM   1997  CA  GLY X 128      53.850  56.890  47.570  0.00  0.00            
ATOM   1998  HA1 GLY X 128      54.790  56.840  47.020  0.00  0.00            
ATOM   1999  HA2 GLY X 128      53.110  57.470  47.030  0.00  0.00            
ATOM   2000  C   GLY X 128      53.170  55.540  47.720  0.00  0.00            
ATOM   2001  O   GLY X 128      53.470  54.640  48.520  0.00  0.00            
ATOM   2002  N   GLY X 129      52.130  55.350  46.900  0.00  0.00            
ATOM   2003  H   GLY X 129      51.850  56.060  46.240  0.00  0.00            
ATOM   2004  CA  GLY X 129      51.170  54.290  47.090  0.00  0.00            
ATOM   2005  HA1 GLY X 129      51.660  53.380  47.440  0.00  0.00            
ATOM   2006  HA2 GLY X 129      50.770  54.030  46.110  0.00  0.00            
ATOM   2007  C   GLY X 129      49.950  54.580  47.940  0.00  0.00            
ATOM   2008  O   GLY X 129      49.010  53.790  47.980  0.00  0.00            
ATOM   2009  N   ASP X 130      49.820  55.730  48.610  0.00  0.00            
ATOM   2010  H   ASP X 130      50.570  56.400  48.690  0.00  0.00            
ATOM   2011  CA  ASP X 130      48.670  56.110  49.410  0.00  0.00            
ATOM   2012  HA  ASP X 130      47.770  55.550  49.160  0.00  0.00            
ATOM   2013  CB  ASP X 130      49.060  55.710  50.830  0.00  0.00            
ATOM   2014  HB1 ASP X 130      49.930  56.300  51.110  0.00  0.00            
ATOM   2015  HB2 ASP X 130      49.470  54.700  50.920  0.00  0.00            
ATOM   2016  CG  ASP X 130      48.020  55.870  51.920  0.00  0.00            
ATOM   2017  OD1 ASP X 130      47.870  54.910  52.710  0.00  0.00            
ATOM   2018  OD2 ASP X 130      47.310  56.900  51.940  0.00  0.00            
ATOM   2019  C   ASP X 130      48.240  57.560  49.260  0.00  0.00            
ATOM   2020  O   ASP X 130      47.050  57.830  49.160  0.00  0.00            
ATOM   2021  N   ASP X 131      49.210  58.480  49.180  0.00  0.00            
ATOM   2022  H   ASP X 131      50.160  58.150  49.180  0.00  0.00            
ATOM   2023  CA  ASP X 131      49.000  59.880  48.890  0.00  0.00            
ATOM   2024  HA  ASP X 131      48.130  59.990  48.240  0.00  0.00            
ATOM   2025  CB  ASP X 131      48.670  60.510  50.240  0.00  0.00            
ATOM   2026  HB1 ASP X 131      49.570  60.810  50.770  0.00  0.00            
ATOM   2027  HB2 ASP X 131      48.050  59.800  50.800  0.00  0.00            
ATOM   2028  CG  ASP X 131      47.730  61.700  50.060  0.00  0.00            
ATOM   2029  OD1 ASP X 131      46.490  61.580  49.960  0.00  0.00            
ATOM   2030  OD2 ASP X 131      48.280  62.810  50.210  0.00  0.00            
ATOM   2031  C   ASP X 131      50.180  60.460  48.120  0.00  0.00            
ATOM   2032  O   ASP X 131      50.970  59.740  47.540  0.00  0.00            
ATOM   2033  N   ALA X 132      50.180  61.790  48.010  0.00  0.00            
ATOM   2034  H   ALA X 132      49.690  62.310  48.730  0.00  0.00            
ATOM   2035  CA  ALA X 132      51.020  62.530  47.080  0.00  0.00            
ATOM   2036  HA  ALA X 132      51.830  61.890  46.750  0.00  0.00            
ATOM   2037  CB  ALA X 132      50.100  62.940  45.930  0.00  0.00            
ATOM   2038  HB1 ALA X 132      50.360  63.900  45.490  0.00  0.00            
ATOM   2039  HB2 ALA X 132      50.180  62.070  45.290  0.00  0.00            
ATOM   2040  HB3 ALA X 132      49.060  63.070  46.250  0.00  0.00            
ATOM   2041  C   ALA X 132      51.660  63.630  47.920  0.00  0.00            
ATOM   2042  O   ALA X 132      51.110  64.100  48.910  0.00  0.00            
ATOM   2043  N   ARG X 133      52.830  64.060  47.460  0.00  0.00            
ATOM   2044  H   ARG X 133      53.180  63.600  46.630  0.00  0.00            
ATOM   2045  CA  ARG X 133      53.600  65.150  48.020  0.00  0.00            
ATOM   2046  HA  ARG X 133      53.070  65.840  48.680  0.00  0.00            
ATOM   2047  CB  ARG X 133      54.680  64.620  48.960  0.00  0.00            
ATOM   2048  HB1 ARG X 133      54.060  64.110  49.700  0.00  0.00            
ATOM   2049  HB2 ARG X 133      55.240  65.380  49.500  0.00  0.00            
ATOM   2050  CG  ARG X 133      55.680  63.540  48.570  0.00  0.00            
ATOM   2051  HG1 ARG X 133      55.220  62.650  48.150  0.00  0.00            
ATOM   2052  HG2 ARG X 133      56.160  63.210  49.490  0.00  0.00            
ATOM   2053  CD  ARG X 133      56.800  64.080  47.680  0.00  0.00            
ATOM   2054  HD1 ARG X 133      57.770  63.630  47.870  0.00  0.00            
ATOM   2055  HD2 ARG X 133      56.830  65.170  47.760  0.00  0.00            
ATOM   2056  NE  ARG X 133      56.540  63.820  46.260  0.00  0.00            
ATOM   2057  HE  ARG X 133      55.600  63.530  46.040  0.00  0.00            
ATOM   2058  CZ  ARG X 133      57.400  64.020  45.250  0.00  0.00            
ATOM   2059  NH1 ARG X 133      58.640  64.520  45.330  0.00  0.00            
ATOM   2060 HH11 ARG X 133      58.980  64.950  46.170  0.00  0.00            
ATOM   2061 HH12 ARG X 133      59.240  64.350  44.540  0.00  0.00            
ATOM   2062  NH2 ARG X 133      56.990  63.780  44.000  0.00  0.00            
ATOM   2063 HH21 ARG X 133      56.010  63.540  43.880  0.00  0.00            
ATOM   2064 HH22 ARG X 133      57.560  64.050  43.210  0.00  0.00            
ATOM   2065  C   ARG X 133      54.110  66.090  46.930  0.00  0.00            
ATOM   2066  O   ARG X 133      54.340  65.660  45.800  0.00  0.00            
ATOM   2067  N   TYR X 134      54.340  67.340  47.350  0.00  0.00            
ATOM   2068  H   TYR X 134      54.160  67.610  48.310  0.00  0.00            
ATOM   2069  CA  TYR X 134      54.670  68.450  46.500  0.00  0.00            
ATOM   2070  HA  TYR X 134      54.060  68.290  45.610  0.00  0.00            
ATOM   2071  CB  TYR X 134      54.410  69.770  47.230  0.00  0.00            
ATOM   2072  HB1 TYR X 134      55.120  69.930  48.050  0.00  0.00            
ATOM   2073  HB2 TYR X 134      53.410  69.790  47.650  0.00  0.00            
ATOM   2074  CG  TYR X 134      54.550  70.990  46.350  0.00  0.00            
ATOM   2075  CD1 TYR X 134      53.600  71.300  45.370  0.00  0.00            
ATOM   2076  HD1 TYR X 134      52.630  70.840  45.410  0.00  0.00            
ATOM   2077  CE1 TYR X 134      53.880  72.210  44.340  0.00  0.00            
ATOM   2078  HE1 TYR X 134      53.250  72.490  43.510  0.00  0.00            
ATOM   2079  CZ  TYR X 134      55.080  72.960  44.350  0.00  0.00            
ATOM   2080  OH  TYR X 134      55.400  73.720  43.260  0.00  0.00            
ATOM   2081  HH  TYR X 134      56.340  73.870  43.150  0.00  0.00            
ATOM   2082  CE2 TYR X 134      55.920  72.790  45.460  0.00  0.00            
ATOM   2083  HE2 TYR X 134      56.810  73.400  45.480  0.00  0.00            
ATOM   2084  CD2 TYR X 134      55.670  71.830  46.450  0.00  0.00            
ATOM   2085  HD2 TYR X 134      56.420  71.600  47.190  0.00  0.00            
ATOM   2086  C   TYR X 134      56.110  68.330  46.010  0.00  0.00            
ATOM   2087  O   TYR X 134      56.930  67.600  46.560  0.00  0.00            
ATOM   2088  N   SER X 135      56.530  69.150  45.050  0.00  0.00            
ATOM   2089  H   SER X 135      55.840  69.810  44.710  0.00  0.00            
ATOM   2090  CA  SER X 135      57.820  69.200  44.400  0.00  0.00            
ATOM   2091  HA  SER X 135      58.010  68.280  43.840  0.00  0.00            
ATOM   2092  CB  SER X 135      57.660  70.290  43.340  0.00  0.00            
ATOM   2093  HB1 SER X 135      58.600  70.550  42.850  0.00  0.00            
ATOM   2094  HB2 SER X 135      57.440  71.200  43.910  0.00  0.00            
ATOM   2095  OG  SER X 135      56.620  69.950  42.450  0.00  0.00            
ATOM   2096  HG  SER X 135      57.060  69.800  41.610  0.00  0.00            
ATOM   2097  C   SER X 135      58.980  69.610  45.300  0.00  0.00            
ATOM   2098  O   SER X 135      58.690  70.090  46.400  0.00  0.00            
ATOM   2099  N   ARG X 136      60.230  69.380  44.900  0.00  0.00            
ATOM   2100  H   ARG X 136      60.350  69.010  43.970  0.00  0.00            
ATOM   2101  CA  ARG X 136      61.450  69.740  45.590  0.00  0.00            
ATOM   2102  HA  ARG X 136      61.320  69.760  46.670  0.00  0.00            
ATOM   2103  CB  ARG X 136      62.530  68.700  45.300  0.00  0.00            
ATOM   2104  HB1 ARG X 136      62.690  68.650  44.230  0.00  0.00            
ATOM   2105  HB2 ARG X 136      62.230  67.720  45.660  0.00  0.00            
ATOM   2106  CG  ARG X 136      63.900  68.830  45.980  0.00  0.00            
ATOM   2107  HG1 ARG X 136      64.350  69.780  45.730  0.00  0.00            
ATOM   2108  HG2 ARG X 136      64.530  68.060  45.530  0.00  0.00            
ATOM   2109  CD  ARG X 136      63.890  68.670  47.500  0.00  0.00            
ATOM   2110  HD1 ARG X 136      63.540  67.700  47.870  0.00  0.00            
ATOM   2111  HD2 ARG X 136      63.420  69.510  48.010  0.00  0.00            
ATOM   2112  NE  ARG X 136      65.320  68.610  47.820  0.00  0.00            
ATOM   2113  HE  ARG X 136      65.980  68.400  47.090  0.00  0.00            
ATOM   2114  CZ  ARG X 136      65.900  68.920  48.990  0.00  0.00            
ATOM   2115  NH1 ARG X 136      65.170  69.350  50.030  0.00  0.00            
ATOM   2116 HH11 ARG X 136      64.170  69.280  49.940  0.00  0.00            
ATOM   2117 HH12 ARG X 136      65.670  69.590  50.880  0.00  0.00            
ATOM   2118  NH2 ARG X 136      67.210  68.700  49.110  0.00  0.00            
ATOM   2119 HH21 ARG X 136      67.790  68.180  48.460  0.00  0.00            
ATOM   2120 HH22 ARG X 136      67.670  68.950  49.970  0.00  0.00            
ATOM   2121  C   ARG X 136      61.910  71.170  45.350  0.00  0.00            
ATOM   2122  O   ARG X 136      62.130  71.510  44.180  0.00  0.00            
ATOM   2123  N   VAL X 137      61.940  72.040  46.360  0.00  0.00            
ATOM   2124  H   VAL X 137      61.610  71.660  47.230  0.00  0.00            
ATOM   2125  CA  VAL X 137      62.360  73.430  46.260  0.00  0.00            
ATOM   2126  HA  VAL X 137      62.950  73.560  45.360  0.00  0.00            
ATOM   2127  CB  VAL X 137      61.280  74.510  46.250  0.00  0.00            
ATOM   2128  HB  VAL X 137      60.890  74.730  47.240  0.00  0.00            
ATOM   2129  CG1 VAL X 137      61.630  75.890  45.700  0.00  0.00            
ATOM   2130 HG11 VAL X 137      62.310  76.350  46.420  0.00  0.00            
ATOM   2131 HG12 VAL X 137      62.230  75.830  44.790  0.00  0.00            
ATOM   2132 HG13 VAL X 137      60.780  76.520  45.430  0.00  0.00            
ATOM   2133  CG2 VAL X 137      60.190  74.040  45.300  0.00  0.00            
ATOM   2134 HG21 VAL X 137      59.540  74.850  44.980  0.00  0.00            
ATOM   2135 HG22 VAL X 137      60.560  73.780  44.310  0.00  0.00            
ATOM   2136 HG23 VAL X 137      59.670  73.200  45.760  0.00  0.00            
ATOM   2137  C   VAL X 137      63.330  73.710  47.400  0.00  0.00            
ATOM   2138  O   VAL X 137      63.110  73.310  48.540  0.00  0.00            
ATOM   2139  N   VAL X 138      64.480  74.250  46.980  0.00  0.00            
ATOM   2140  H   VAL X 138      64.550  74.470  46.000  0.00  0.00            
ATOM   2141  CA  VAL X 138      65.610  74.310  47.890  0.00  0.00            
ATOM   2142  HA  VAL X 138      65.400  73.970  48.900  0.00  0.00            
ATOM   2143  CB  VAL X 138      66.680  73.370  47.360  0.00  0.00            
ATOM   2144  HB  VAL X 138      67.620  73.590  47.850  0.00  0.00            
ATOM   2145  CG1 VAL X 138      66.300  71.960  47.800  0.00  0.00            
ATOM   2146 HG11 VAL X 138      66.140  71.940  48.880  0.00  0.00            
ATOM   2147 HG12 VAL X 138      65.450  71.650  47.190  0.00  0.00            
ATOM   2148 HG13 VAL X 138      67.060  71.210  47.570  0.00  0.00            
ATOM   2149  CG2 VAL X 138      67.140  73.300  45.900  0.00  0.00            
ATOM   2150 HG21 VAL X 138      68.120  72.840  45.860  0.00  0.00            
ATOM   2151 HG22 VAL X 138      66.380  72.810  45.290  0.00  0.00            
ATOM   2152 HG23 VAL X 138      67.290  74.310  45.530  0.00  0.00            
ATOM   2153  C   VAL X 138      66.220  75.680  48.140  0.00  0.00            
ATOM   2154  O   VAL X 138      66.400  76.510  47.250  0.00  0.00            
ATOM   2155  N   PHE X 139      66.610  75.980  49.380  0.00  0.00            
ATOM   2156  H   PHE X 139      66.490  75.290  50.110  0.00  0.00            
ATOM   2157  CA  PHE X 139      67.050  77.300  49.790  0.00  0.00            
ATOM   2158  HA  PHE X 139      67.500  77.770  48.920  0.00  0.00            
ATOM   2159  CB  PHE X 139      65.850  78.160  50.160  0.00  0.00            
ATOM   2160  HB1 PHE X 139      65.350  78.610  49.300  0.00  0.00            
ATOM   2161  HB2 PHE X 139      66.190  78.940  50.840  0.00  0.00            
ATOM   2162  CG  PHE X 139      64.810  77.400  50.950  0.00  0.00            
ATOM   2163  CD1 PHE X 139      63.750  76.770  50.290  0.00  0.00            
ATOM   2164  HD1 PHE X 139      63.540  76.940  49.240  0.00  0.00            
ATOM   2165  CE1 PHE X 139      62.900  75.950  51.040  0.00  0.00            
ATOM   2166  HE1 PHE X 139      62.050  75.490  50.570  0.00  0.00            
ATOM   2167  CZ  PHE X 139      63.080  75.750  52.420  0.00  0.00            
ATOM   2168  HZ  PHE X 139      62.430  75.120  53.010  0.00  0.00            
ATOM   2169  CE2 PHE X 139      64.140  76.410  53.040  0.00  0.00            
ATOM   2170  HE2 PHE X 139      64.370  76.250  54.090  0.00  0.00            
ATOM   2171  CD2 PHE X 139      64.960  77.310  52.340  0.00  0.00            
ATOM   2172  HD2 PHE X 139      65.830  77.650  52.880  0.00  0.00            
ATOM   2173  C   PHE X 139      68.140  77.310  50.840  0.00  0.00            
ATOM   2174  O   PHE X 139      68.140  76.540  51.800  0.00  0.00            
ATOM   2175  N   ASN X 140      69.100  78.230  50.660  0.00  0.00            
ATOM   2176  H   ASN X 140      69.040  78.890  49.900  0.00  0.00            
ATOM   2177  CA  ASN X 140      70.180  78.450  51.600  0.00  0.00            
ATOM   2178  HA  ASN X 140      70.730  77.520  51.770  0.00  0.00            
ATOM   2179  CB  ASN X 140      71.190  79.410  50.970  0.00  0.00            
ATOM   2180  HB1 ASN X 140      70.710  80.320  50.620  0.00  0.00            
ATOM   2181  HB2 ASN X 140      71.540  78.960  50.040  0.00  0.00            
ATOM   2182  CG  ASN X 140      72.360  79.900  51.810  0.00  0.00            
ATOM   2183  OD1 ASN X 140      72.350  80.970  52.400  0.00  0.00            
ATOM   2184  ND2 ASN X 140      73.340  79.040  52.080  0.00  0.00            
ATOM   2185 HD21 ASN X 140      73.420  78.170  51.590  0.00  0.00            
ATOM   2186 HD22 ASN X 140      74.140  79.390  52.590  0.00  0.00            
ATOM   2187  C   ASN X 140      69.620  79.010  52.900  0.00  0.00            
ATOM   2188  O   ASN X 140      69.970  78.560  53.980  0.00  0.00            
ATOM   2189  N   GLU X 141      68.600  79.870  52.880  0.00  0.00            
ATOM   2190  H   GLU X 141      68.300  80.150  51.960  0.00  0.00            
ATOM   2191  CA  GLU X 141      68.030  80.560  54.020  0.00  0.00            
ATOM   2192  HA  GLU X 141      68.090  79.950  54.920  0.00  0.00            
ATOM   2193  CB  GLU X 141      68.870  81.830  54.160  0.00  0.00            
ATOM   2194  HB1 GLU X 141      68.770  82.440  53.260  0.00  0.00            
ATOM   2195  HB2 GLU X 141      69.930  81.650  54.370  0.00  0.00            
ATOM   2196  CG  GLU X 141      68.280  82.680  55.270  0.00  0.00            
ATOM   2197  HG1 GLU X 141      67.970  82.000  56.070  0.00  0.00            
ATOM   2198  HG2 GLU X 141      67.350  83.120  54.920  0.00  0.00            
ATOM   2199  CD  GLU X 141      69.300  83.690  55.790  0.00  0.00            
ATOM   2200  OE1 GLU X 141      69.360  84.040  56.990  0.00  0.00            
ATOM   2201  OE2 GLU X 141      69.990  84.220  54.880  0.00  0.00            
ATOM   2202  C   GLU X 141      66.580  80.940  53.750  0.00  0.00            
ATOM   2203  O   GLU X 141      66.300  81.570  52.730  0.00  0.00            
ATOM   2204  N   ILE X 142      65.710  80.680  54.730  0.00  0.00            
ATOM   2205  H   ILE X 142      66.070  80.190  55.540  0.00  0.00            
ATOM   2206  CA  ILE X 142      64.290  80.910  54.630  0.00  0.00            
ATOM   2207  HA  ILE X 142      64.190  80.770  53.550  0.00  0.00            
ATOM   2208  CB  ILE X 142      63.460  79.850  55.350  0.00  0.00            
ATOM   2209  HB  ILE X 142      63.740  78.850  55.020  0.00  0.00            
ATOM   2210  CG2 ILE X 142      63.720  79.890  56.860  0.00  0.00            
ATOM   2211 HG21 ILE X 142      64.770  80.010  57.090  0.00  0.00            
ATOM   2212 HG22 ILE X 142      63.260  80.800  57.240  0.00  0.00            
ATOM   2213 HG23 ILE X 142      63.280  79.030  57.350  0.00  0.00            
ATOM   2214  CG1 ILE X 142      62.010  80.120  54.970  0.00  0.00            
ATOM   2215 HG11 ILE X 142      61.900  80.290  53.890  0.00  0.00            
ATOM   2216 HG12 ILE X 142      61.640  81.010  55.480  0.00  0.00            
ATOM   2217  CD  ILE X 142      61.120  78.930  55.310  0.00  0.00            
ATOM   2218  HD1 ILE X 142      61.620  78.020  54.990  0.00  0.00            
ATOM   2219  HD2 ILE X 142      61.010  79.010  56.390  0.00  0.00            
ATOM   2220  HD3 ILE X 142      60.180  78.930  54.750  0.00  0.00            
ATOM   2221  C   ILE X 142      63.990  82.360  55.010  0.00  0.00            
ATOM   2222  O   ILE X 142      64.420  82.740  56.090  0.00  0.00            
ATOM   2223  N   THR X 143      63.430  83.190  54.130  0.00  0.00            
ATOM   2224  H   THR X 143      63.170  82.810  53.230  0.00  0.00            
ATOM   2225  CA  THR X 143      63.000  84.550  54.380  0.00  0.00            
ATOM   2226  HA  THR X 143      63.150  84.880  55.400  0.00  0.00            
ATOM   2227  CB  THR X 143      63.960  85.420  53.560  0.00  0.00            
ATOM   2228  HB  THR X 143      63.780  86.480  53.740  0.00  0.00            
ATOM   2229  CG2 THR X 143      65.410  85.220  53.980  0.00  0.00            
ATOM   2230 HG21 THR X 143      65.950  86.100  53.640  0.00  0.00            
ATOM   2231 HG22 THR X 143      65.550  85.060  55.040  0.00  0.00            
ATOM   2232 HG23 THR X 143      65.760  84.290  53.520  0.00  0.00            
ATOM   2233  OG1 THR X 143      63.870  85.300  52.160  0.00  0.00            
ATOM   2234  HG1 THR X 143      64.410  85.950  51.700  0.00  0.00            
ATOM   2235  C   THR X 143      61.600  84.940  53.930  0.00  0.00            
ATOM   2236  O   THR X 143      60.900  84.180  53.260  0.00  0.00            
ATOM   2237  N   LYS X 144      61.240  86.190  54.250  0.00  0.00            
ATOM   2238  H   LYS X 144      61.880  86.700  54.840  0.00  0.00            
ATOM   2239  CA  LYS X 144      60.030  86.820  53.770  0.00  0.00            
ATOM   2240  HA  LYS X 144      59.190  86.140  53.890  0.00  0.00            
ATOM   2241  CB  LYS X 144      59.690  88.080  54.550  0.00  0.00            
ATOM   2242  HB1 LYS X 144      59.940  88.920  53.900  0.00  0.00            
ATOM   2243  HB2 LYS X 144      60.350  88.140  55.420  0.00  0.00            
ATOM   2244  CG  LYS X 144      58.220  88.320  54.890  0.00  0.00            
ATOM   2245  HG1 LYS X 144      57.780  87.420  55.340  0.00  0.00            
ATOM   2246  HG2 LYS X 144      57.780  88.330  53.900  0.00  0.00            
ATOM   2247  CD  LYS X 144      57.900  89.640  55.590  0.00  0.00            
ATOM   2248  HD1 LYS X 144      58.530  89.560  56.480  0.00  0.00            
ATOM   2249  HD2 LYS X 144      56.870  89.540  55.930  0.00  0.00            
ATOM   2250  CE  LYS X 144      58.120  90.950  54.850  0.00  0.00            
ATOM   2251  HE1 LYS X 144      57.490  90.960  53.970  0.00  0.00            
ATOM   2252  HE2 LYS X 144      59.120  90.970  54.410  0.00  0.00            
ATOM   2253  NZ  LYS X 144      58.000  92.070  55.800  0.00  0.00            
ATOM   2254  HZ1 LYS X 144      57.270  91.870  56.470  0.00  0.00            
ATOM   2255  HZ2 LYS X 144      58.860  92.200  56.310  0.00  0.00            
ATOM   2256  HZ3 LYS X 144      57.930  92.920  55.260  0.00  0.00            
ATOM   2257  C   LYS X 144      60.010  86.980  52.260  0.00  0.00            
ATOM   2258  O   LYS X 144      58.960  87.050  51.620  0.00  0.00            
ATOM   2259  N   ASN X 145      61.120  86.810  51.540  0.00  0.00            
ATOM   2260  H   ASN X 145      61.930  86.730  52.150  0.00  0.00            
ATOM   2261  CA  ASN X 145      61.150  86.610  50.110  0.00  0.00            
ATOM   2262  HA  ASN X 145      60.210  87.010  49.710  0.00  0.00            
ATOM   2263  CB  ASN X 145      62.380  87.310  49.550  0.00  0.00            
ATOM   2264  HB1 ASN X 145      63.230  86.700  49.870  0.00  0.00            
ATOM   2265  HB2 ASN X 145      62.340  88.320  49.960  0.00  0.00            
ATOM   2266  CG  ASN X 145      62.450  87.420  48.040  0.00  0.00            
ATOM   2267  OD1 ASN X 145      61.620  86.890  47.300  0.00  0.00            
ATOM   2268  ND2 ASN X 145      63.480  88.100  47.530  0.00  0.00            
ATOM   2269 HD21 ASN X 145      64.170  88.500  48.160  0.00  0.00            
ATOM   2270 HD22 ASN X 145      63.620  88.240  46.540  0.00  0.00            
ATOM   2271  C   ASN X 145      61.090  85.130  49.750  0.00  0.00            
ATOM   2272  O   ASN X 145      60.170  84.810  49.000  0.00  0.00            
ATOM   2273  N   ALA X 146      61.990  84.320  50.310  0.00  0.00            
ATOM   2274  H   ALA X 146      62.640  84.660  51.000  0.00  0.00            
ATOM   2275  CA  ALA X 146      61.980  82.900  49.990  0.00  0.00            
ATOM   2276  HA  ALA X 146      62.250  82.790  48.940  0.00  0.00            
ATOM   2277  CB  ALA X 146      63.070  82.080  50.660  0.00  0.00            
ATOM   2278  HB1 ALA X 146      62.790  81.870  51.700  0.00  0.00            
ATOM   2279  HB2 ALA X 146      63.230  81.180  50.070  0.00  0.00            
ATOM   2280  HB3 ALA X 146      64.000  82.650  50.710  0.00  0.00            
ATOM   2281  C   ALA X 146      60.650  82.160  50.070  0.00  0.00            
ATOM   2282  O   ALA X 146      60.380  81.230  49.310  0.00  0.00            
ATOM   2283  N   ILE X 147      59.900  82.500  51.120  0.00  0.00            
ATOM   2284  H   ILE X 147      60.220  83.280  51.670  0.00  0.00            
ATOM   2285  CA  ILE X 147      58.590  81.950  51.410  0.00  0.00            
ATOM   2286  HA  ILE X 147      58.780  80.890  51.560  0.00  0.00            
ATOM   2287  CB  ILE X 147      58.020  82.510  52.710  0.00  0.00            
ATOM   2288  HB  ILE X 147      58.830  82.650  53.430  0.00  0.00            
ATOM   2289  CG2 ILE X 147      57.390  83.880  52.440  0.00  0.00            
ATOM   2290 HG21 ILE X 147      57.080  84.370  53.360  0.00  0.00            
ATOM   2291 HG22 ILE X 147      58.130  84.620  52.140  0.00  0.00            
ATOM   2292 HG23 ILE X 147      56.540  83.770  51.770  0.00  0.00            
ATOM   2293  CG1 ILE X 147      57.040  81.500  53.280  0.00  0.00            
ATOM   2294 HG11 ILE X 147      56.180  81.320  52.650  0.00  0.00            
ATOM   2295 HG12 ILE X 147      56.730  81.970  54.210  0.00  0.00            
ATOM   2296  CD  ILE X 147      57.530  80.110  53.700  0.00  0.00            
ATOM   2297  HD1 ILE X 147      57.800  79.490  52.850  0.00  0.00            
ATOM   2298  HD2 ILE X 147      58.460  80.260  54.260  0.00  0.00            
ATOM   2299  HD3 ILE X 147      56.890  79.600  54.420  0.00  0.00            
ATOM   2300  C   ILE X 147      57.640  82.010  50.220  0.00  0.00            
ATOM   2301  O   ILE X 147      56.670  81.260  50.220  0.00  0.00            
ATOM   2302  N   ARG X 148      57.810  82.810  49.160  0.00  0.00            
ATOM   2303  H   ARG X 148      58.640  83.390  49.170  0.00  0.00            
ATOM   2304  CA  ARG X 148      57.040  83.050  47.960  0.00  0.00            
ATOM   2305  HA  ARG X 148      55.990  82.880  48.180  0.00  0.00            
ATOM   2306  CB  ARG X 148      57.240  84.540  47.670  0.00  0.00            
ATOM   2307  HB1 ARG X 148      56.560  84.790  46.850  0.00  0.00            
ATOM   2308  HB2 ARG X 148      58.250  84.650  47.260  0.00  0.00            
ATOM   2309  CG  ARG X 148      56.920  85.490  48.820  0.00  0.00            
ATOM   2310  HG1 ARG X 148      57.680  85.430  49.600  0.00  0.00            
ATOM   2311  HG2 ARG X 148      55.940  85.260  49.230  0.00  0.00            
ATOM   2312  CD  ARG X 148      56.890  86.910  48.280  0.00  0.00            
ATOM   2313  HD1 ARG X 148      56.460  87.570  49.040  0.00  0.00            
ATOM   2314  HD2 ARG X 148      56.200  86.950  47.440  0.00  0.00            
ATOM   2315  NE  ARG X 148      58.150  87.450  47.770  0.00  0.00            
ATOM   2316  HE  ARG X 148      58.670  86.810  47.190  0.00  0.00            
ATOM   2317  CZ  ARG X 148      58.660  88.660  48.050  0.00  0.00            
ATOM   2318  NH1 ARG X 148      58.230  89.490  49.000  0.00  0.00            
ATOM   2319 HH11 ARG X 148      57.490  89.140  49.580  0.00  0.00            
ATOM   2320 HH12 ARG X 148      58.560  90.450  49.020  0.00  0.00            
ATOM   2321  NH2 ARG X 148      59.670  89.060  47.260  0.00  0.00            
ATOM   2322 HH21 ARG X 148      59.800  88.480  46.450  0.00  0.00            
ATOM   2323 HH22 ARG X 148      60.150  89.910  47.520  0.00  0.00            
ATOM   2324  C   ARG X 148      57.430  82.110  46.830  0.00  0.00            
ATOM   2325  O   ARG X 148      56.850  82.190  45.760  0.00  0.00            
ATOM   2326  N   GLN X 149      58.430  81.250  47.060  0.00  0.00            
ATOM   2327  H   GLN X 149      59.000  81.450  47.870  0.00  0.00            
ATOM   2328  CA  GLN X 149      58.860  80.300  46.050  0.00  0.00            
ATOM   2329  HA  GLN X 149      58.150  80.310  45.220  0.00  0.00            
ATOM   2330  CB  GLN X 149      60.150  80.720  45.360  0.00  0.00            
ATOM   2331  HB1 GLN X 149      59.940  81.700  44.940  0.00  0.00            
ATOM   2332  HB2 GLN X 149      60.360  80.120  44.470  0.00  0.00            
ATOM   2333  CG  GLN X 149      61.390  80.850  46.250  0.00  0.00            
ATOM   2334  HG1 GLN X 149      61.600  79.980  46.870  0.00  0.00            
ATOM   2335  HG2 GLN X 149      61.240  81.710  46.900  0.00  0.00            
ATOM   2336  CD  GLN X 149      62.570  81.020  45.290  0.00  0.00            
ATOM   2337  OE1 GLN X 149      63.330  80.120  44.960  0.00  0.00            
ATOM   2338  NE2 GLN X 149      62.780  82.220  44.750  0.00  0.00            
ATOM   2339 HE21 GLN X 149      62.190  82.950  45.130  0.00  0.00            
ATOM   2340 HE22 GLN X 149      63.630  82.450  44.260  0.00  0.00            
ATOM   2341  C   GLN X 149      58.860  78.830  46.450  0.00  0.00            
ATOM   2342  O   GLN X 149      58.770  77.920  45.630  0.00  0.00            
ATOM   2343  N   ALA X 150      59.140  78.540  47.720  0.00  0.00            
ATOM   2344  H   ALA X 150      59.120  79.280  48.400  0.00  0.00            
ATOM   2345  CA  ALA X 150      59.310  77.200  48.250  0.00  0.00            
ATOM   2346  HA  ALA X 150      60.270  76.830  47.870  0.00  0.00            
ATOM   2347  CB  ALA X 150      59.330  77.360  49.770  0.00  0.00            
ATOM   2348  HB1 ALA X 150      60.030  78.150  50.020  0.00  0.00            
ATOM   2349  HB2 ALA X 150      58.370  77.620  50.200  0.00  0.00            
ATOM   2350  HB3 ALA X 150      59.630  76.430  50.260  0.00  0.00            
ATOM   2351  C   ALA X 150      58.210  76.240  47.820  0.00  0.00            
ATOM   2352  O   ALA X 150      58.520  75.060  47.650  0.00  0.00            
ATOM   2353  N   PHE X 151      56.950  76.650  47.670  0.00  0.00            
ATOM   2354  H   PHE X 151      56.670  77.590  47.900  0.00  0.00            
ATOM   2355  CA  PHE X 151      55.820  75.860  47.220  0.00  0.00            
ATOM   2356  HA  PHE X 151      56.050  74.790  47.200  0.00  0.00            
ATOM   2357  CB  PHE X 151      54.660  76.010  48.200  0.00  0.00            
ATOM   2358  HB1 PHE X 151      53.930  75.250  47.960  0.00  0.00            
ATOM   2359  HB2 PHE X 151      54.150  76.960  48.030  0.00  0.00            
ATOM   2360  CG  PHE X 151      54.980  75.980  49.680  0.00  0.00            
ATOM   2361  CD1 PHE X 151      55.760  74.890  50.070  0.00  0.00            
ATOM   2362  HD1 PHE X 151      56.080  74.050  49.470  0.00  0.00            
ATOM   2363  CE1 PHE X 151      56.120  74.740  51.420  0.00  0.00            
ATOM   2364  HE1 PHE X 151      56.860  74.030  51.760  0.00  0.00            
ATOM   2365  CZ  PHE X 151      55.750  75.780  52.280  0.00  0.00            
ATOM   2366  HZ  PHE X 151      56.000  75.580  53.310  0.00  0.00            
ATOM   2367  CE2 PHE X 151      55.100  76.970  51.930  0.00  0.00            
ATOM   2368  HE2 PHE X 151      54.750  77.710  52.640  0.00  0.00            
ATOM   2369  CD2 PHE X 151      54.720  77.010  50.580  0.00  0.00            
ATOM   2370  HD2 PHE X 151      54.160  77.820  50.140  0.00  0.00            
ATOM   2371  C   PHE X 151      55.350  76.050  45.790  0.00  0.00            
ATOM   2372  O   PHE X 151      54.300  75.580  45.340  0.00  0.00            
ATOM   2373  N   ASN X 152      56.060  76.880  45.030  0.00  0.00            
ATOM   2374  H   ASN X 152      56.890  77.310  45.410  0.00  0.00            
ATOM   2375  CA  ASN X 152      55.670  77.300  43.700  0.00  0.00            
ATOM   2376  HA  ASN X 152      54.600  77.090  43.700  0.00  0.00            
ATOM   2377  CB  ASN X 152      55.810  78.820  43.590  0.00  0.00            
ATOM   2378  HB1 ASN X 152      56.860  79.020  43.380  0.00  0.00            
ATOM   2379  HB2 ASN X 152      55.520  79.260  44.540  0.00  0.00            
ATOM   2380  CG  ASN X 152      54.970  79.450  42.490  0.00  0.00            
ATOM   2381  OD1 ASN X 152      54.310  78.810  41.680  0.00  0.00            
ATOM   2382  ND2 ASN X 152      54.880  80.780  42.420  0.00  0.00            
ATOM   2383 HD21 ASN X 152      55.270  81.420  43.100  0.00  0.00            
ATOM   2384 HD22 ASN X 152      54.530  81.150  41.550  0.00  0.00            
ATOM   2385  C   ASN X 152      56.370  76.640  42.520  0.00  0.00            
ATOM   2386  O   ASN X 152      55.750  76.220  41.550  0.00  0.00            
ATOM   2387  N   LYS X 153      57.690  76.490  42.550  0.00  0.00            
ATOM   2388  H   LYS X 153      58.180  76.890  43.340  0.00  0.00            
ATOM   2389  CA  LYS X 153      58.470  75.880  41.490  0.00  0.00            
ATOM   2390  HA  LYS X 153      58.190  76.340  40.530  0.00  0.00            
ATOM   2391  CB  LYS X 153      59.950  76.220  41.620  0.00  0.00            
ATOM   2392  HB1 LYS X 153      60.430  75.750  40.760  0.00  0.00            
ATOM   2393  HB2 LYS X 153      60.420  75.800  42.500  0.00  0.00            
ATOM   2394  CG  LYS X 153      60.300  77.700  41.540  0.00  0.00            
ATOM   2395  HG1 LYS X 153      59.690  78.260  42.240  0.00  0.00            
ATOM   2396  HG2 LYS X 153      60.110  78.090  40.530  0.00  0.00            
ATOM   2397  CD  LYS X 153      61.750  77.950  41.970  0.00  0.00            
ATOM   2398  HD1 LYS X 153      62.430  77.180  41.610  0.00  0.00            
ATOM   2399  HD2 LYS X 153      61.860  78.030  43.050  0.00  0.00            
ATOM   2400  CE  LYS X 153      62.120  79.320  41.400  0.00  0.00            
ATOM   2401  HE1 LYS X 153      61.320  80.050  41.550  0.00  0.00            
ATOM   2402  HE2 LYS X 153      62.080  79.240  40.320  0.00  0.00            
ATOM   2403  NZ  LYS X 153      63.390  79.870  41.900  0.00  0.00            
ATOM   2404  HZ1 LYS X 153      63.580  80.760  41.470  0.00  0.00            
ATOM   2405  HZ2 LYS X 153      63.360  80.000  42.900  0.00  0.00            
ATOM   2406  HZ3 LYS X 153      64.170  79.250  41.790  0.00  0.00            
ATOM   2407  C   LYS X 153      58.350  74.370  41.340  0.00  0.00            
ATOM   2408  O   LYS X 153      58.080  73.790  42.390  0.00  0.00            
ATOM   2409  N   PRO X 154      58.640  73.840  40.150  0.00  0.00            
ATOM   2410  CD  PRO X 154      58.490  74.570  38.910  0.00  0.00            
ATOM   2411  HD1 PRO X 154      59.260  75.330  38.770  0.00  0.00            
ATOM   2412  HD2 PRO X 154      57.490  75.010  38.820  0.00  0.00            
ATOM   2413  CG  PRO X 154      58.730  73.610  37.750  0.00  0.00            
ATOM   2414  HG1 PRO X 154      59.770  73.570  37.450  0.00  0.00            
ATOM   2415  HG2 PRO X 154      58.030  73.790  36.930  0.00  0.00            
ATOM   2416  CB  PRO X 154      58.390  72.270  38.400  0.00  0.00            
ATOM   2417  HB1 PRO X 154      58.830  71.460  37.830  0.00  0.00            
ATOM   2418  HB2 PRO X 154      57.310  72.110  38.290  0.00  0.00            
ATOM   2419  CA  PRO X 154      58.720  72.420  39.880  0.00  0.00            
ATOM   2420  HA  PRO X 154      57.910  71.810  40.280  0.00  0.00            
ATOM   2421  C   PRO X 154      60.140  71.950  40.150  0.00  0.00            
ATOM   2422  O   PRO X 154      61.130  72.680  40.030  0.00  0.00            
ATOM   2423  N   GLY X 155      60.260  70.770  40.760  0.00  0.00            
ATOM   2424  H   GLY X 155      59.440  70.450  41.250  0.00  0.00            
ATOM   2425  CA  GLY X 155      61.460  69.960  40.860  0.00  0.00            
ATOM   2426  HA1 GLY X 155      62.220  70.540  41.370  0.00  0.00            
ATOM   2427  HA2 GLY X 155      61.790  69.700  39.850  0.00  0.00            
ATOM   2428  C   GLY X 155      61.350  68.660  41.640  0.00  0.00            
ATOM   2429  O   GLY X 155      60.310  68.420  42.250  0.00  0.00            
ATOM   2430  N   GLU X 156      62.410  67.840  41.650  0.00  0.00            
ATOM   2431  H   GLU X 156      63.260  68.110  41.170  0.00  0.00            
ATOM   2432  CA  GLU X 156      62.380  66.500  42.200  0.00  0.00            
ATOM   2433  HA  GLU X 156      61.570  66.440  42.930  0.00  0.00            
ATOM   2434  CB  GLU X 156      61.940  65.570  41.070  0.00  0.00            
ATOM   2435  HB1 GLU X 156      62.830  65.540  40.440  0.00  0.00            
ATOM   2436  HB2 GLU X 156      61.060  66.010  40.590  0.00  0.00            
ATOM   2437  CG  GLU X 156      61.680  64.120  41.470  0.00  0.00            
ATOM   2438  HG1 GLU X 156      62.590  63.700  41.890  0.00  0.00            
ATOM   2439  HG2 GLU X 156      61.450  63.510  40.600  0.00  0.00            
ATOM   2440  CD  GLU X 156      60.560  64.030  42.490  0.00  0.00            
ATOM   2441  OE1 GLU X 156      59.400  64.340  42.140  0.00  0.00            
ATOM   2442  OE2 GLU X 156      60.900  63.920  43.690  0.00  0.00            
ATOM   2443  C   GLU X 156      63.610  66.080  43.000  0.00  0.00            
ATOM   2444  O   GLU X 156      64.620  66.770  42.920  0.00  0.00            
ATOM   2445  N   LEU X 157      63.600  65.030  43.830  0.00  0.00            
ATOM   2446  H   LEU X 157      62.770  64.450  43.870  0.00  0.00            
ATOM   2447  CA  LEU X 157      64.800  64.570  44.490  0.00  0.00            
ATOM   2448  HA  LEU X 157      65.290  65.480  44.820  0.00  0.00            
ATOM   2449  CB  LEU X 157      64.410  63.610  45.620  0.00  0.00            
ATOM   2450  HB1 LEU X 157      65.240  63.620  46.330  0.00  0.00            
ATOM   2451  HB2 LEU X 157      64.210  62.590  45.300  0.00  0.00            
ATOM   2452  CG  LEU X 157      63.130  63.890  46.400  0.00  0.00            
ATOM   2453  HG  LEU X 157      62.230  63.870  45.790  0.00  0.00            
ATOM   2454  CD1 LEU X 157      62.890  62.770  47.400  0.00  0.00            
ATOM   2455 HD11 LEU X 157      61.890  62.780  47.830  0.00  0.00            
ATOM   2456 HD12 LEU X 157      63.020  61.840  46.830  0.00  0.00            
ATOM   2457 HD13 LEU X 157      63.540  62.670  48.260  0.00  0.00            
ATOM   2458  CD2 LEU X 157      63.150  65.240  47.120  0.00  0.00            
ATOM   2459 HD21 LEU X 157      63.530  66.010  46.450  0.00  0.00            
ATOM   2460 HD22 LEU X 157      62.150  65.570  47.400  0.00  0.00            
ATOM   2461 HD23 LEU X 157      63.770  65.160  48.020  0.00  0.00            
ATOM   2462  C   LEU X 157      65.660  63.880  43.450  0.00  0.00            
ATOM   2463  O   LEU X 157      65.200  63.450  42.390  0.00  0.00            
ATOM   2464  N   ASN X 158      66.960  63.860  43.730  0.00  0.00            
ATOM   2465  H   ASN X 158      67.300  64.420  44.490  0.00  0.00            
ATOM   2466  CA  ASN X 158      68.020  63.120  43.060  0.00  0.00            
ATOM   2467  HA  ASN X 158      67.490  62.770  42.180  0.00  0.00            
ATOM   2468  CB  ASN X 158      69.090  64.030  42.480  0.00  0.00            
ATOM   2469  HB1 ASN X 158      69.600  64.530  43.310  0.00  0.00            
ATOM   2470  HB2 ASN X 158      68.630  64.850  41.940  0.00  0.00            
ATOM   2471  CG  ASN X 158      70.150  63.270  41.680  0.00  0.00            
ATOM   2472  OD1 ASN X 158      71.310  63.100  42.050  0.00  0.00            
ATOM   2473  ND2 ASN X 158      69.690  62.800  40.520  0.00  0.00            
ATOM   2474 HD21 ASN X 158      68.710  62.780  40.290  0.00  0.00            
ATOM   2475 HD22 ASN X 158      70.390  62.840  39.780  0.00  0.00            
ATOM   2476  C   ASN X 158      68.690  62.000  43.840  0.00  0.00            
ATOM   2477  O   ASN X 158      69.120  62.210  44.970  0.00  0.00            
ATOM   2478  N   ILE X 159      68.750  60.860  43.150  0.00  0.00            
ATOM   2479  H   ILE X 159      68.360  60.900  42.220  0.00  0.00            
ATOM   2480  CA  ILE X 159      69.310  59.610  43.620  0.00  0.00            
ATOM   2481  HA  ILE X 159      68.790  59.410  44.550  0.00  0.00            
ATOM   2482  CB  ILE X 159      68.850  58.560  42.600  0.00  0.00            
ATOM   2483  HB  ILE X 159      67.810  58.820  42.370  0.00  0.00            
ATOM   2484  CG2 ILE X 159      69.620  58.620  41.290  0.00  0.00            
ATOM   2485 HG21 ILE X 159      70.640  58.250  41.400  0.00  0.00            
ATOM   2486 HG22 ILE X 159      69.100  57.990  40.560  0.00  0.00            
ATOM   2487 HG23 ILE X 159      69.580  59.660  40.970  0.00  0.00            
ATOM   2488  CG1 ILE X 159      68.820  57.140  43.170  0.00  0.00            
ATOM   2489 HG11 ILE X 159      68.330  57.160  44.140  0.00  0.00            
ATOM   2490 HG12 ILE X 159      69.840  56.770  43.260  0.00  0.00            
ATOM   2491  CD  ILE X 159      68.090  56.050  42.390  0.00  0.00            
ATOM   2492  HD1 ILE X 159      68.510  56.000  41.380  0.00  0.00            
ATOM   2493  HD2 ILE X 159      68.110  55.050  42.840  0.00  0.00            
ATOM   2494  HD3 ILE X 159      67.040  56.270  42.230  0.00  0.00            
ATOM   2495  C   ILE X 159      70.800  59.720  43.910  0.00  0.00            
ATOM   2496  O   ILE X 159      71.260  59.140  44.890  0.00  0.00            
ATOM   2497  N   ASP X 160      71.590  60.380  43.060  0.00  0.00            
ATOM   2498  H   ASP X 160      71.250  60.920  42.280  0.00  0.00            
ATOM   2499  CA  ASP X 160      73.000  60.530  43.340  0.00  0.00            
ATOM   2500  HA  ASP X 160      73.280  59.500  43.550  0.00  0.00            
ATOM   2501  CB  ASP X 160      73.760  60.950  42.080  0.00  0.00            
ATOM   2502  HB1 ASP X 160      73.340  61.870  41.650  0.00  0.00            
ATOM   2503  HB2 ASP X 160      73.660  60.160  41.340  0.00  0.00            
ATOM   2504  CG  ASP X 160      75.260  61.130  42.280  0.00  0.00            
ATOM   2505  OD1 ASP X 160      75.760  62.260  42.110  0.00  0.00            
ATOM   2506  OD2 ASP X 160      75.890  60.100  42.600  0.00  0.00            
ATOM   2507  C   ASP X 160      73.430  61.310  44.570  0.00  0.00            
ATOM   2508  O   ASP X 160      74.420  60.960  45.210  0.00  0.00            
ATOM   2509  N   ARG X 161      72.680  62.390  44.840  0.00  0.00            
ATOM   2510  H   ARG X 161      72.070  62.760  44.130  0.00  0.00            
ATOM   2511  CA  ARG X 161      72.870  63.120  46.080  0.00  0.00            
ATOM   2512  HA  ARG X 161      73.900  63.490  46.140  0.00  0.00            
ATOM   2513  CB  ARG X 161      72.150  64.460  45.980  0.00  0.00            
ATOM   2514  HB1 ARG X 161      71.830  64.860  46.940  0.00  0.00            
ATOM   2515  HB2 ARG X 161      71.260  64.160  45.420  0.00  0.00            
ATOM   2516  CG  ARG X 161      72.840  65.530  45.140  0.00  0.00            
ATOM   2517  HG1 ARG X 161      72.780  65.080  44.150  0.00  0.00            
ATOM   2518  HG2 ARG X 161      73.860  65.770  45.450  0.00  0.00            
ATOM   2519  CD  ARG X 161      72.020  66.800  45.370  0.00  0.00            
ATOM   2520  HD1 ARG X 161      72.510  67.630  44.870  0.00  0.00            
ATOM   2521  HD2 ARG X 161      71.960  67.080  46.430  0.00  0.00            
ATOM   2522  NE  ARG X 161      70.630  66.670  44.940  0.00  0.00            
ATOM   2523  HE  ARG X 161      69.910  66.330  45.560  0.00  0.00            
ATOM   2524  CZ  ARG X 161      70.160  67.140  43.780  0.00  0.00            
ATOM   2525  NH1 ARG X 161      70.880  67.500  42.700  0.00  0.00            
ATOM   2526 HH11 ARG X 161      71.880  67.430  42.610  0.00  0.00            
ATOM   2527 HH12 ARG X 161      70.370  67.770  41.870  0.00  0.00            
ATOM   2528  NH2 ARG X 161      68.830  67.130  43.610  0.00  0.00            
ATOM   2529 HH21 ARG X 161      68.190  66.800  44.310  0.00  0.00            
ATOM   2530 HH22 ARG X 161      68.490  67.140  42.660  0.00  0.00            
ATOM   2531  C   ARG X 161      72.610  62.250  47.300  0.00  0.00            
ATOM   2532  O   ARG X 161      73.470  62.190  48.170  0.00  0.00            
ATOM   2533  N   VAL X 162      71.490  61.520  47.340  0.00  0.00            
ATOM   2534  H   VAL X 162      70.930  61.390  46.510  0.00  0.00            
ATOM   2535  CA  VAL X 162      71.050  60.890  48.570  0.00  0.00            
ATOM   2536  HA  VAL X 162      71.390  61.570  49.350  0.00  0.00            
ATOM   2537  CB  VAL X 162      69.560  60.620  48.740  0.00  0.00            
ATOM   2538  HB  VAL X 162      69.340  60.320  49.760  0.00  0.00            
ATOM   2539  CG1 VAL X 162      68.870  61.970  48.570  0.00  0.00            
ATOM   2540 HG11 VAL X 162      69.100  62.380  47.580  0.00  0.00            
ATOM   2541 HG12 VAL X 162      67.810  61.850  48.780  0.00  0.00            
ATOM   2542 HG13 VAL X 162      69.240  62.670  49.320  0.00  0.00            
ATOM   2543  CG2 VAL X 162      69.030  59.660  47.680  0.00  0.00            
ATOM   2544 HG21 VAL X 162      68.060  59.180  47.810  0.00  0.00            
ATOM   2545 HG22 VAL X 162      69.060  60.080  46.680  0.00  0.00            
ATOM   2546 HG23 VAL X 162      69.720  58.810  47.690  0.00  0.00            
ATOM   2547  C   VAL X 162      71.820  59.620  48.860  0.00  0.00            
ATOM   2548  O   VAL X 162      71.940  59.140  49.990  0.00  0.00            
ATOM   2549  N   ASN X 163      72.500  59.040  47.860  0.00  0.00            
ATOM   2550  H   ASN X 163      72.400  59.380  46.920  0.00  0.00            
ATOM   2551  CA  ASN X 163      73.510  58.010  48.000  0.00  0.00            
ATOM   2552  HA  ASN X 163      73.300  57.370  48.860  0.00  0.00            
ATOM   2553  CB  ASN X 163      73.410  57.140  46.750  0.00  0.00            
ATOM   2554  HB1 ASN X 163      73.550  57.840  45.930  0.00  0.00            
ATOM   2555  HB2 ASN X 163      72.520  56.520  46.630  0.00  0.00            
ATOM   2556  CG  ASN X 163      74.610  56.210  46.600  0.00  0.00            
ATOM   2557  OD1 ASN X 163      75.690  56.630  46.190  0.00  0.00            
ATOM   2558  ND2 ASN X 163      74.480  54.940  47.020  0.00  0.00            
ATOM   2559 HD21 ASN X 163      73.490  54.750  47.120  0.00  0.00            
ATOM   2560 HD22 ASN X 163      75.250  54.290  47.110  0.00  0.00            
ATOM   2561  C   ASN X 163      74.860  58.630  48.320  0.00  0.00            
ATOM   2562  O   ASN X 163      75.630  58.020  49.070  0.00  0.00            
ATOM   2563  N   ALA X 164      75.180  59.810  47.780  0.00  0.00            
ATOM   2564  H   ALA X 164      74.520  60.340  47.240  0.00  0.00            
ATOM   2565  CA  ALA X 164      76.360  60.500  48.240  0.00  0.00            
ATOM   2566  HA  ALA X 164      77.150  59.770  48.100  0.00  0.00            
ATOM   2567  CB  ALA X 164      76.730  61.630  47.280  0.00  0.00            
ATOM   2568  HB1 ALA X 164      77.600  62.070  47.760  0.00  0.00            
ATOM   2569  HB2 ALA X 164      76.940  61.190  46.300  0.00  0.00            
ATOM   2570  HB3 ALA X 164      75.930  62.370  47.280  0.00  0.00            
ATOM   2571  C   ALA X 164      76.330  60.960  49.690  0.00  0.00            
ATOM   2572  O   ALA X 164      77.340  61.190  50.350  0.00  0.00            
ATOM   2573  N   GLN X 165      75.110  61.040  50.240  0.00  0.00            
ATOM   2574  H   GLN X 165      74.330  60.950  49.610  0.00  0.00            
ATOM   2575  CA  GLN X 165      74.900  61.090  51.670  0.00  0.00            
ATOM   2576  HA  GLN X 165      75.690  61.720  52.090  0.00  0.00            
ATOM   2577  CB  GLN X 165      73.510  61.680  51.870  0.00  0.00            
ATOM   2578  HB1 GLN X 165      72.840  60.910  51.490  0.00  0.00            
ATOM   2579  HB2 GLN X 165      73.370  62.590  51.280  0.00  0.00            
ATOM   2580  CG  GLN X 165      73.120  61.970  53.320  0.00  0.00            
ATOM   2581  HG1 GLN X 165      73.280  61.020  53.830  0.00  0.00            
ATOM   2582  HG2 GLN X 165      72.120  62.370  53.470  0.00  0.00            
ATOM   2583  CD  GLN X 165      74.080  62.970  53.950  0.00  0.00            
ATOM   2584  OE1 GLN X 165      75.060  63.520  53.460  0.00  0.00            
ATOM   2585  NE2 GLN X 165      73.910  63.200  55.250  0.00  0.00            
ATOM   2586 HE21 GLN X 165      73.120  62.750  55.700  0.00  0.00            
ATOM   2587 HE22 GLN X 165      74.520  63.810  55.770  0.00  0.00            
ATOM   2588  C   GLN X 165      75.050  59.760  52.390  0.00  0.00            
ATOM   2589  O   GLN X 165      75.890  59.560  53.270  0.00  0.00            
ATOM   2590  N   GLN X 166      74.320  58.740  51.940  0.00  0.00            
ATOM   2591  H   GLN X 166      73.750  58.860  51.110  0.00  0.00            
ATOM   2592  CA  GLN X 166      74.510  57.400  52.450  0.00  0.00            
ATOM   2593  HA  GLN X 166      74.160  57.520  53.470  0.00  0.00            
ATOM   2594  CB  GLN X 166      73.640  56.300  51.850  0.00  0.00            
ATOM   2595  HB1 GLN X 166      74.150  56.040  50.920  0.00  0.00            
ATOM   2596  HB2 GLN X 166      72.660  56.630  51.510  0.00  0.00            
ATOM   2597  CG  GLN X 166      73.330  55.050  52.670  0.00  0.00            
ATOM   2598  HG1 GLN X 166      74.260  54.660  53.070  0.00  0.00            
ATOM   2599  HG2 GLN X 166      72.840  54.250  52.110  0.00  0.00            
ATOM   2600  CD  GLN X 166      72.400  55.240  53.860  0.00  0.00            
ATOM   2601  OE1 GLN X 166      71.750  56.280  54.010  0.00  0.00            
ATOM   2602  NE2 GLN X 166      72.290  54.410  54.900  0.00  0.00            
ATOM   2603 HE21 GLN X 166      72.690  53.490  54.860  0.00  0.00            
ATOM   2604 HE22 GLN X 166      71.960  54.700  55.810  0.00  0.00            
ATOM   2605  C   GLN X 166      75.940  56.870  52.520  0.00  0.00            
ATOM   2606  O   GLN X 166      76.320  56.320  53.550  0.00  0.00            
ATOM   2607  N   ALA X 167      76.750  57.000  51.470  0.00  0.00            
ATOM   2608  H   ALA X 167      76.420  57.520  50.670  0.00  0.00            
ATOM   2609  CA  ALA X 167      78.100  56.490  51.360  0.00  0.00            
ATOM   2610  HA  ALA X 167      78.070  55.410  51.440  0.00  0.00            
ATOM   2611  CB  ALA X 167      78.560  56.730  49.920  0.00  0.00            
ATOM   2612  HB1 ALA X 167      79.640  56.580  49.880  0.00  0.00            
ATOM   2613  HB2 ALA X 167      78.070  56.110  49.170  0.00  0.00            
ATOM   2614  HB3 ALA X 167      78.380  57.790  49.710  0.00  0.00            
ATOM   2615  C   ALA X 167      78.960  57.140  52.440  0.00  0.00            
ATOM   2616  O   ALA X 167      79.650  56.460  53.190  0.00  0.00            
ATOM   2617  N   ARG X 168      78.930  58.470  52.520  0.00  0.00            
ATOM   2618  H   ARG X 168      78.680  59.060  51.730  0.00  0.00            
ATOM   2619  CA  ARG X 168      79.800  59.230  53.390  0.00  0.00            
ATOM   2620  HA  ARG X 168      80.810  58.840  53.410  0.00  0.00            
ATOM   2621  CB  ARG X 168      79.890  60.720  53.050  0.00  0.00            
ATOM   2622  HB1 ARG X 168      78.940  61.250  53.120  0.00  0.00            
ATOM   2623  HB2 ARG X 168      80.250  60.890  52.040  0.00  0.00            
ATOM   2624  CG  ARG X 168      80.810  61.510  53.980  0.00  0.00            
ATOM   2625  HG1 ARG X 168      80.390  61.600  54.980  0.00  0.00            
ATOM   2626  HG2 ARG X 168      80.860  62.520  53.580  0.00  0.00            
ATOM   2627  CD  ARG X 168      82.280  61.120  54.050  0.00  0.00            
ATOM   2628  HD1 ARG X 168      82.330  60.110  54.480  0.00  0.00            
ATOM   2629  HD2 ARG X 168      82.710  61.760  54.820  0.00  0.00            
ATOM   2630  NE  ARG X 168      82.990  61.320  52.790  0.00  0.00            
ATOM   2631  HE  ARG X 168      82.480  61.770  52.040  0.00  0.00            
ATOM   2632  CZ  ARG X 168      84.280  61.050  52.550  0.00  0.00            
ATOM   2633  NH1 ARG X 168      85.030  60.320  53.380  0.00  0.00            
ATOM   2634 HH11 ARG X 168      84.620  59.930  54.220  0.00  0.00            
ATOM   2635 HH12 ARG X 168      85.930  60.090  52.980  0.00  0.00            
ATOM   2636  NH2 ARG X 168      84.850  61.460  51.410  0.00  0.00            
ATOM   2637 HH21 ARG X 168      84.220  62.040  50.870  0.00  0.00            
ATOM   2638 HH22 ARG X 168      85.810  61.320  51.150  0.00  0.00            
ATOM   2639  C   ARG X 168      79.240  59.170  54.810  0.00  0.00            
ATOM   2640  O   ARG X 168      80.030  59.190  55.750  0.00  0.00            
ATOM   2641  N   ARG X 169      77.950  59.060  55.140  0.00  0.00            
ATOM   2642  H   ARG X 169      77.360  59.150  54.330  0.00  0.00            
ATOM   2643  CA  ARG X 169      77.380  58.900  56.460  0.00  0.00            
ATOM   2644  HA  ARG X 169      77.770  59.670  57.130  0.00  0.00            
ATOM   2645  CB  ARG X 169      75.870  59.100  56.360  0.00  0.00            
ATOM   2646  HB1 ARG X 169      75.390  58.620  57.210  0.00  0.00            
ATOM   2647  HB2 ARG X 169      75.450  58.620  55.480  0.00  0.00            
ATOM   2648  CG  ARG X 169      75.500  60.580  56.230  0.00  0.00            
ATOM   2649  HG1 ARG X 169      74.440  60.630  56.000  0.00  0.00            
ATOM   2650  HG2 ARG X 169      76.090  61.050  55.450  0.00  0.00            
ATOM   2651  CD  ARG X 169      75.670  61.420  57.490  0.00  0.00            
ATOM   2652  HD1 ARG X 169      75.510  60.770  58.350  0.00  0.00            
ATOM   2653  HD2 ARG X 169      74.940  62.230  57.450  0.00  0.00            
ATOM   2654  NE  ARG X 169      76.940  62.120  57.670  0.00  0.00            
ATOM   2655  HE  ARG X 169      77.020  62.900  57.030  0.00  0.00            
ATOM   2656  CZ  ARG X 169      77.920  61.950  58.560  0.00  0.00            
ATOM   2657  NH1 ARG X 169      77.960  61.030  59.540  0.00  0.00            
ATOM   2658 HH11 ARG X 169      77.210  60.400  59.760  0.00  0.00            
ATOM   2659 HH12 ARG X 169      78.730  60.950  60.190  0.00  0.00            
ATOM   2660  NH2 ARG X 169      78.950  62.810  58.550  0.00  0.00            
ATOM   2661 HH21 ARG X 169      78.900  63.660  58.020  0.00  0.00            
ATOM   2662 HH22 ARG X 169      79.750  62.700  59.160  0.00  0.00            
ATOM   2663  C   ARG X 169      77.700  57.550  57.100  0.00  0.00            
ATOM   2664  O   ARG X 169      78.260  57.550  58.200  0.00  0.00            
ATOM   2665  N   PHE X 170      77.630  56.480  56.310  0.00  0.00            
ATOM   2666  H   PHE X 170      77.200  56.600  55.410  0.00  0.00            
ATOM   2667  CA  PHE X 170      78.080  55.150  56.680  0.00  0.00            
ATOM   2668  HA  PHE X 170      77.670  54.780  57.620  0.00  0.00            
ATOM   2669  CB  PHE X 170      77.660  54.170  55.590  0.00  0.00            
ATOM   2670  HB1 PHE X 170      78.100  54.490  54.660  0.00  0.00            
ATOM   2671  HB2 PHE X 170      76.580  54.180  55.410  0.00  0.00            
ATOM   2672  CG  PHE X 170      78.060  52.730  55.820  0.00  0.00            
ATOM   2673  CD1 PHE X 170      77.150  51.790  56.310  0.00  0.00            
ATOM   2674  HD1 PHE X 170      76.110  52.070  56.260  0.00  0.00            
ATOM   2675  CE1 PHE X 170      77.530  50.480  56.600  0.00  0.00            
ATOM   2676  HE1 PHE X 170      76.820  49.730  56.910  0.00  0.00            
ATOM   2677  CZ  PHE X 170      78.880  50.120  56.480  0.00  0.00            
ATOM   2678  HZ  PHE X 170      79.170  49.130  56.790  0.00  0.00            
ATOM   2679  CE2 PHE X 170      79.790  51.020  55.910  0.00  0.00            
ATOM   2680  HE2 PHE X 170      80.800  50.720  55.710  0.00  0.00            
ATOM   2681  CD2 PHE X 170      79.390  52.330  55.600  0.00  0.00            
ATOM   2682  HD2 PHE X 170      80.080  53.060  55.210  0.00  0.00            
ATOM   2683  C   PHE X 170      79.590  55.140  56.840  0.00  0.00            
ATOM   2684  O   PHE X 170      80.100  54.500  57.760  0.00  0.00            
ATOM   2685  N   MET X 171      80.390  55.820  56.020  0.00  0.00            
ATOM   2686  H   MET X 171      79.910  56.310  55.270  0.00  0.00            
ATOM   2687  CA  MET X 171      81.840  55.910  56.080  0.00  0.00            
ATOM   2688  HA  MET X 171      82.220  54.890  56.180  0.00  0.00            
ATOM   2689  CB  MET X 171      82.360  56.620  54.840  0.00  0.00            
ATOM   2690  HB1 MET X 171      81.890  57.600  54.830  0.00  0.00            
ATOM   2691  HB2 MET X 171      81.990  56.030  54.000  0.00  0.00            
ATOM   2692  CG  MET X 171      83.880  56.760  54.820  0.00  0.00            
ATOM   2693  HG1 MET X 171      84.320  57.140  55.740  0.00  0.00            
ATOM   2694  HG2 MET X 171      84.130  57.360  53.940  0.00  0.00            
ATOM   2695  SD  MET X 171      84.550  55.110  54.470  0.00  0.00            
ATOM   2696  CE  MET X 171      86.300  55.550  54.380  0.00  0.00            
ATOM   2697  HE1 MET X 171      86.630  56.010  55.320  0.00  0.00            
ATOM   2698  HE2 MET X 171      87.010  54.720  54.360  0.00  0.00            
ATOM   2699  HE3 MET X 171      86.480  56.240  53.560  0.00  0.00            
ATOM   2700  C   MET X 171      82.300  56.780  57.240  0.00  0.00            
ATOM   2701  O   MET X 171      83.350  56.530  57.830  0.00  0.00            
ATOM   2702  N   ASP X 172      81.450  57.710  57.680  0.00  0.00            
ATOM   2703  H   ASP X 172      80.560  57.940  57.260  0.00  0.00            
ATOM   2704  CA  ASP X 172      81.780  58.410  58.910  0.00  0.00            
ATOM   2705  HA  ASP X 172      82.840  58.670  58.940  0.00  0.00            
ATOM   2706  CB  ASP X 172      80.960  59.700  58.930  0.00  0.00            
ATOM   2707  HB1 ASP X 172      79.950  59.430  58.630  0.00  0.00            
ATOM   2708  HB2 ASP X 172      81.430  60.350  58.200  0.00  0.00            
ATOM   2709  CG  ASP X 172      81.080  60.400  60.270  0.00  0.00            
ATOM   2710  OD1 ASP X 172      82.140  60.990  60.560  0.00  0.00            
ATOM   2711  OD2 ASP X 172      80.120  60.410  61.080  0.00  0.00            
ATOM   2712  C   ASP X 172      81.400  57.600  60.140  0.00  0.00            
ATOM   2713  O   ASP X 172      82.290  57.440  60.970  0.00  0.00            
ATOM   2714  N   ARG X 173      80.190  57.050  60.250  0.00  0.00            
ATOM   2715  H   ARG X 173      79.620  57.170  59.430  0.00  0.00            
ATOM   2716  CA  ARG X 173      79.610  56.560  61.490  0.00  0.00            
ATOM   2717  HA  ARG X 173      80.160  56.980  62.330  0.00  0.00            
ATOM   2718  CB  ARG X 173      78.200  57.120  61.570  0.00  0.00            
ATOM   2719  HB1 ARG X 173      77.560  56.490  60.960  0.00  0.00            
ATOM   2720  HB2 ARG X 173      78.180  58.150  61.210  0.00  0.00            
ATOM   2721  CG  ARG X 173      77.600  57.130  62.980  0.00  0.00            
ATOM   2722  HG1 ARG X 173      77.620  56.190  63.530  0.00  0.00            
ATOM   2723  HG2 ARG X 173      76.560  57.390  62.790  0.00  0.00            
ATOM   2724  CD  ARG X 173      78.390  58.050  63.910  0.00  0.00            
ATOM   2725  HD1 ARG X 173      79.370  57.580  63.970  0.00  0.00            
ATOM   2726  HD2 ARG X 173      77.910  57.930  64.880  0.00  0.00            
ATOM   2727  NE  ARG X 173      78.390  59.440  63.440  0.00  0.00            
ATOM   2728  HE  ARG X 173      79.190  59.740  62.890  0.00  0.00            
ATOM   2729  CZ  ARG X 173      77.480  60.380  63.720  0.00  0.00            
ATOM   2730  NH1 ARG X 173      76.470  60.110  64.550  0.00  0.00            
ATOM   2731 HH11 ARG X 173      76.370  59.160  64.860  0.00  0.00            
ATOM   2732 HH12 ARG X 173      75.880  60.880  64.870  0.00  0.00            
ATOM   2733  NH2 ARG X 173      77.640  61.610  63.210  0.00  0.00            
ATOM   2734 HH21 ARG X 173      78.450  61.850  62.670  0.00  0.00            
ATOM   2735 HH22 ARG X 173      76.890  62.290  63.210  0.00  0.00            
ATOM   2736  C   ARG X 173      79.640  55.060  61.710  0.00  0.00            
ATOM   2737  O   ARG X 173      79.560  54.580  62.840  0.00  0.00            
ATOM   2738  N   VAL X 174      79.620  54.310  60.600  0.00  0.00            
ATOM   2739  H   VAL X 174      79.670  54.840  59.740  0.00  0.00            
ATOM   2740  CA  VAL X 174      79.390  52.890  60.680  0.00  0.00            
ATOM   2741  HA  VAL X 174      79.050  52.590  61.670  0.00  0.00            
ATOM   2742  CB  VAL X 174      78.350  52.430  59.660  0.00  0.00            
ATOM   2743  HB  VAL X 174      78.720  52.420  58.640  0.00  0.00            
ATOM   2744  CG1 VAL X 174      77.960  50.980  59.880  0.00  0.00            
ATOM   2745 HG11 VAL X 174      77.720  50.770  60.920  0.00  0.00            
ATOM   2746 HG12 VAL X 174      77.160  50.700  59.180  0.00  0.00            
ATOM   2747 HG13 VAL X 174      78.750  50.280  59.600  0.00  0.00            
ATOM   2748  CG2 VAL X 174      77.040  53.190  59.850  0.00  0.00            
ATOM   2749 HG21 VAL X 174      77.120  54.260  59.650  0.00  0.00            
ATOM   2750 HG22 VAL X 174      76.180  52.850  59.270  0.00  0.00            
ATOM   2751 HG23 VAL X 174      76.830  53.210  60.920  0.00  0.00            
ATOM   2752  C   VAL X 174      80.710  52.140  60.540  0.00  0.00            
ATOM   2753  O   VAL X 174      80.930  51.130  61.200  0.00  0.00            
ATOM   2754  N   VAL X 175      81.680  52.710  59.820  0.00  0.00            
ATOM   2755  H   VAL X 175      81.560  53.620  59.390  0.00  0.00            
ATOM   2756  CA  VAL X 175      82.870  51.980  59.430  0.00  0.00            
ATOM   2757  HA  VAL X 175      82.490  51.060  58.970  0.00  0.00            
ATOM   2758  CB  VAL X 175      83.670  52.660  58.320  0.00  0.00            
ATOM   2759  HB  VAL X 175      83.810  53.680  58.660  0.00  0.00            
ATOM   2760  CG1 VAL X 175      85.100  52.160  58.120  0.00  0.00            
ATOM   2761 HG11 VAL X 175      85.690  52.760  57.420  0.00  0.00            
ATOM   2762 HG12 VAL X 175      85.710  52.300  59.010  0.00  0.00            
ATOM   2763 HG13 VAL X 175      85.090  51.100  57.890  0.00  0.00            
ATOM   2764  CG2 VAL X 175      83.040  52.440  56.950  0.00  0.00            
ATOM   2765 HG21 VAL X 175      83.630  53.060  56.270  0.00  0.00            
ATOM   2766 HG22 VAL X 175      83.040  51.380  56.660  0.00  0.00            
ATOM   2767 HG23 VAL X 175      82.020  52.800  56.840  0.00  0.00            
ATOM   2768  C   VAL X 175      83.750  51.540  60.590  0.00  0.00            
ATOM   2769  O   VAL X 175      84.080  50.360  60.660  0.00  0.00            
ATOM   2770  N   GLY X 176      83.980  52.400  61.590  0.00  0.00            
ATOM   2771  H   GLY X 176      83.490  53.280  61.540  0.00  0.00            
ATOM   2772  CA  GLY X 176      84.530  52.120  62.900  0.00  0.00            
ATOM   2773  HA1 GLY X 176      84.370  53.030  63.470  0.00  0.00            
ATOM   2774  HA2 GLY X 176      85.610  51.970  62.890  0.00  0.00            
ATOM   2775  C   GLY X 176      83.900  50.900  63.560  0.00  0.00            
ATOM   2776  O   GLY X 176      84.460  49.840  63.810  0.00  0.00            
ATOM   2777  N   TYR X 177      82.670  51.210  63.960  0.00  0.00            
ATOM   2778  H   TYR X 177      82.410  52.190  63.860  0.00  0.00            
ATOM   2779  CA  TYR X 177      81.880  50.280  64.740  0.00  0.00            
ATOM   2780  HA  TYR X 177      82.240  50.240  65.770  0.00  0.00            
ATOM   2781  CB  TYR X 177      80.500  50.860  65.040  0.00  0.00            
ATOM   2782  HB1 TYR X 177      79.800  50.750  64.200  0.00  0.00            
ATOM   2783  HB2 TYR X 177      80.660  51.930  65.200  0.00  0.00            
ATOM   2784  CG  TYR X 177      79.860  50.170  66.220  0.00  0.00            
ATOM   2785  CD1 TYR X 177      78.900  49.180  65.980  0.00  0.00            
ATOM   2786  HD1 TYR X 177      78.670  48.940  64.950  0.00  0.00            
ATOM   2787  CE1 TYR X 177      78.240  48.650  67.100  0.00  0.00            
ATOM   2788  HE1 TYR X 177      77.430  47.950  66.990  0.00  0.00            
ATOM   2789  CZ  TYR X 177      78.410  49.080  68.430  0.00  0.00            
ATOM   2790  OH  TYR X 177      77.650  48.580  69.450  0.00  0.00            
ATOM   2791  HH  TYR X 177      78.050  48.850  70.280  0.00  0.00            
ATOM   2792  CE2 TYR X 177      79.490  49.960  68.640  0.00  0.00            
ATOM   2793  HE2 TYR X 177      79.710  50.280  69.650  0.00  0.00            
ATOM   2794  CD2 TYR X 177      80.060  50.600  67.530  0.00  0.00            
ATOM   2795  HD2 TYR X 177      80.850  51.320  67.690  0.00  0.00            
ATOM   2796  C   TYR X 177      81.780  48.910  64.080  0.00  0.00            
ATOM   2797  O   TYR X 177      81.700  47.920  64.810  0.00  0.00            
ATOM   2798  N   MET X 178      81.790  48.790  62.750  0.00  0.00            
ATOM   2799  H   MET X 178      81.610  49.620  62.200  0.00  0.00            
ATOM   2800  CA  MET X 178      81.750  47.550  62.010  0.00  0.00            
ATOM   2801  HA  MET X 178      80.840  47.060  62.350  0.00  0.00            
ATOM   2802  CB  MET X 178      81.450  47.880  60.550  0.00  0.00            
ATOM   2803  HB1 MET X 178      82.160  48.620  60.180  0.00  0.00            
ATOM   2804  HB2 MET X 178      80.470  48.340  60.430  0.00  0.00            
ATOM   2805  CG  MET X 178      81.430  46.690  59.590  0.00  0.00            
ATOM   2806  HG1 MET X 178      80.700  45.940  59.880  0.00  0.00            
ATOM   2807  HG2 MET X 178      82.450  46.320  59.590  0.00  0.00            
ATOM   2808  SD  MET X 178      80.980  47.230  57.920  0.00  0.00            
ATOM   2809  CE  MET X 178      80.860  45.720  56.930  0.00  0.00            
ATOM   2810  HE1 MET X 178      81.050  44.830  57.530  0.00  0.00            
ATOM   2811  HE2 MET X 178      79.900  45.710  56.400  0.00  0.00            
ATOM   2812  HE3 MET X 178      81.550  45.730  56.090  0.00  0.00            
ATOM   2813  C   MET X 178      82.870  46.530  62.200  0.00  0.00            
ATOM   2814  O   MET X 178      82.600  45.400  61.810  0.00  0.00            
ATOM   2815  N   VAL X 179      84.080  46.880  62.640  0.00  0.00            
ATOM   2816  H   VAL X 179      84.200  47.880  62.720  0.00  0.00            
ATOM   2817  CA  VAL X 179      85.120  45.970  63.090  0.00  0.00            
ATOM   2818  HA  VAL X 179      84.820  44.950  62.870  0.00  0.00            
ATOM   2819  CB  VAL X 179      86.380  46.060  62.240  0.00  0.00            
ATOM   2820  HB  VAL X 179      87.220  45.570  62.720  0.00  0.00            
ATOM   2821  CG1 VAL X 179      86.320  45.440  60.840  0.00  0.00            
ATOM   2822 HG11 VAL X 179      86.190  44.380  61.040  0.00  0.00            
ATOM   2823 HG12 VAL X 179      85.480  45.720  60.200  0.00  0.00            
ATOM   2824 HG13 VAL X 179      87.230  45.710  60.310  0.00  0.00            
ATOM   2825  CG2 VAL X 179      86.800  47.510  62.030  0.00  0.00            
ATOM   2826 HG21 VAL X 179      87.840  47.570  61.700  0.00  0.00            
ATOM   2827 HG22 VAL X 179      86.170  47.990  61.280  0.00  0.00            
ATOM   2828 HG23 VAL X 179      86.950  48.140  62.910  0.00  0.00            
ATOM   2829  C   VAL X 179      85.570  46.040  64.540  0.00  0.00            
ATOM   2830  O   VAL X 179      86.040  45.030  65.050  0.00  0.00            
ATOM   2831  N   SER X 180      85.340  47.170  65.200  0.00  0.00            
ATOM   2832  H   SER X 180      85.000  47.980  64.690  0.00  0.00            
ATOM   2833  CA  SER X 180      85.700  47.410  66.580  0.00  0.00            
ATOM   2834  HA  SER X 180      86.790  47.460  66.580  0.00  0.00            
ATOM   2835  CB  SER X 180      85.350  48.850  66.960  0.00  0.00            
ATOM   2836  HB1 SER X 180      85.620  49.060  67.990  0.00  0.00            
ATOM   2837  HB2 SER X 180      84.280  49.000  66.820  0.00  0.00            
ATOM   2838  OG  SER X 180      85.930  49.770  66.050  0.00  0.00            
ATOM   2839  HG  SER X 180      85.330  49.700  65.300  0.00  0.00            
ATOM   2840  C   SER X 180      85.230  46.420  67.630  0.00  0.00            
ATOM   2841  O   SER X 180      85.830  46.410  68.700  0.00  0.00            
ATOM   2842  N   PRO X 181      84.280  45.510  67.380  0.00  0.00            
ATOM   2843  CD  PRO X 181      83.230  45.610  66.390  0.00  0.00            
ATOM   2844  HD1 PRO X 181      83.560  45.150  65.460  0.00  0.00            
ATOM   2845  HD2 PRO X 181      82.920  46.650  66.310  0.00  0.00            
ATOM   2846  CG  PRO X 181      82.130  44.710  66.930  0.00  0.00            
ATOM   2847  HG1 PRO X 181      81.280  44.530  66.260  0.00  0.00            
ATOM   2848  HG2 PRO X 181      81.700  45.180  67.820  0.00  0.00            
ATOM   2849  CB  PRO X 181      83.000  43.530  67.340  0.00  0.00            
ATOM   2850  HB1 PRO X 181      83.420  42.950  66.510  0.00  0.00            
ATOM   2851  HB2 PRO X 181      82.490  42.890  68.050  0.00  0.00            
ATOM   2852  CA  PRO X 181      84.080  44.280  68.120  0.00  0.00            
ATOM   2853  HA  PRO X 181      83.740  44.590  69.110  0.00  0.00            
ATOM   2854  C   PRO X 181      85.380  43.520  68.330  0.00  0.00            
ATOM   2855  O   PRO X 181      85.590  42.960  69.400  0.00  0.00            
ATOM   2856  N   LEU X 182      86.330  43.470  67.390  0.00  0.00            
ATOM   2857  H   LEU X 182      86.010  43.660  66.460  0.00  0.00            
ATOM   2858  CA  LEU X 182      87.620  42.820  67.570  0.00  0.00            
ATOM   2859  HA  LEU X 182      87.380  41.860  68.020  0.00  0.00            
ATOM   2860  CB  LEU X 182      88.120  42.560  66.150  0.00  0.00            
ATOM   2861  HB1 LEU X 182      88.160  43.530  65.650  0.00  0.00            
ATOM   2862  HB2 LEU X 182      87.320  41.960  65.720  0.00  0.00            
ATOM   2863  CG  LEU X 182      89.490  41.900  66.040  0.00  0.00            
ATOM   2864  HG  LEU X 182      90.200  42.570  66.530  0.00  0.00            
ATOM   2865  CD1 LEU X 182      89.610  40.490  66.600  0.00  0.00            
ATOM   2866 HD11 LEU X 182      88.770  39.930  66.180  0.00  0.00            
ATOM   2867 HD12 LEU X 182      90.540  39.980  66.330  0.00  0.00            
ATOM   2868 HD13 LEU X 182      89.480  40.530  67.680  0.00  0.00            
ATOM   2869  CD2 LEU X 182      89.840  41.900  64.550  0.00  0.00            
ATOM   2870 HD21 LEU X 182      90.000  42.920  64.190  0.00  0.00            
ATOM   2871 HD22 LEU X 182      90.830  41.470  64.460  0.00  0.00            
ATOM   2872 HD23 LEU X 182      89.080  41.390  63.970  0.00  0.00            
ATOM   2873  C   LEU X 182      88.730  43.560  68.310  0.00  0.00            
ATOM   2874  O   LEU X 182      89.540  42.960  69.010  0.00  0.00            
ATOM   2875  N   LEU X 183      88.630  44.890  68.380  0.00  0.00            
ATOM   2876  H   LEU X 183      87.980  45.330  67.740  0.00  0.00            
ATOM   2877  CA  LEU X 183      89.270  45.820  69.290  0.00  0.00            
ATOM   2878  HA  LEU X 183      90.340  45.600  69.280  0.00  0.00            
ATOM   2879  CB  LEU X 183      89.070  47.210  68.680  0.00  0.00            
ATOM   2880  HB1 LEU X 183      88.000  47.410  68.780  0.00  0.00            
ATOM   2881  HB2 LEU X 183      89.300  47.190  67.620  0.00  0.00            
ATOM   2882  CG  LEU X 183      89.760  48.390  69.360  0.00  0.00            
ATOM   2883  HG  LEU X 183      89.310  48.480  70.350  0.00  0.00            
ATOM   2884  CD1 LEU X 183      91.250  48.080  69.450  0.00  0.00            
ATOM   2885 HD11 LEU X 183      91.610  47.670  68.500  0.00  0.00            
ATOM   2886 HD12 LEU X 183      91.780  49.020  69.620  0.00  0.00            
ATOM   2887 HD13 LEU X 183      91.540  47.410  70.260  0.00  0.00            
ATOM   2888  CD2 LEU X 183      89.570  49.630  68.490  0.00  0.00            
ATOM   2889 HD21 LEU X 183      90.080  49.460  67.540  0.00  0.00            
ATOM   2890 HD22 LEU X 183      88.520  49.880  68.330  0.00  0.00            
ATOM   2891 HD23 LEU X 183      89.970  50.510  68.990  0.00  0.00            
ATOM   2892  C   LEU X 183      88.760  45.810  70.720  0.00  0.00            
ATOM   2893  O   LEU X 183      89.430  46.250  71.650  0.00  0.00            
ATOM   2894  N   TRP X 184      87.590  45.200  70.970  0.00  0.00            
ATOM   2895  H   TRP X 184      87.100  44.780  70.190  0.00  0.00            
ATOM   2896  CA  TRP X 184      87.020  45.130  72.300  0.00  0.00            
ATOM   2897  HA  TRP X 184      87.650  45.630  73.040  0.00  0.00            
ATOM   2898  CB  TRP X 184      85.640  45.780  72.410  0.00  0.00            
ATOM   2899  HB1 TRP X 184      85.240  45.850  73.410  0.00  0.00            
ATOM   2900  HB2 TRP X 184      84.980  45.130  71.840  0.00  0.00            
ATOM   2901  CG  TRP X 184      85.530  47.180  71.890  0.00  0.00            
ATOM   2902  CD1 TRP X 184      86.490  48.110  72.040  0.00  0.00            
ATOM   2903  HD1 TRP X 184      87.420  47.960  72.570  0.00  0.00            
ATOM   2904  NE1 TRP X 184      86.060  49.300  71.480  0.00  0.00            
ATOM   2905  HE1 TRP X 184      86.490  50.190  71.670  0.00  0.00            
ATOM   2906  CE2 TRP X 184      84.850  49.130  70.830  0.00  0.00            
ATOM   2907  CZ2 TRP X 184      84.030  49.980  70.090  0.00  0.00            
ATOM   2908  HZ2 TRP X 184      84.350  50.980  69.860  0.00  0.00            
ATOM   2909  CH2 TRP X 184      82.820  49.480  69.580  0.00  0.00            
ATOM   2910  HH2 TRP X 184      82.170  50.110  68.980  0.00  0.00            
ATOM   2911  CZ3 TRP X 184      82.480  48.140  69.770  0.00  0.00            
ATOM   2912  HZ3 TRP X 184      81.530  47.820  69.380  0.00  0.00            
ATOM   2913  CE3 TRP X 184      83.260  47.300  70.570  0.00  0.00            
ATOM   2914  HE3 TRP X 184      82.960  46.270  70.690  0.00  0.00            
ATOM   2915  CD2 TRP X 184      84.460  47.790  71.100  0.00  0.00            
ATOM   2916  C   TRP X 184      87.010  43.700  72.810  0.00  0.00            
ATOM   2917  O   TRP X 184      86.850  43.670  74.030  0.00  0.00            
ATOM   2918  N   LYS X 185      87.260  42.600  72.100  0.00  0.00            
ATOM   2919  H   LYS X 185      87.410  42.740  71.110  0.00  0.00            
ATOM   2920  CA  LYS X 185      87.230  41.250  72.650  0.00  0.00            
ATOM   2921  HA  LYS X 185      86.190  41.040  72.860  0.00  0.00            
ATOM   2922  CB  LYS X 185      87.690  40.250  71.590  0.00  0.00            
ATOM   2923  HB1 LYS X 185      88.620  40.550  71.120  0.00  0.00            
ATOM   2924  HB2 LYS X 185      86.990  40.340  70.760  0.00  0.00            
ATOM   2925  CG  LYS X 185      87.730  38.800  72.060  0.00  0.00            
ATOM   2926  HG1 LYS X 185      86.820  38.520  72.590  0.00  0.00            
ATOM   2927  HG2 LYS X 185      88.430  38.830  72.890  0.00  0.00            
ATOM   2928  CD  LYS X 185      88.150  37.830  70.960  0.00  0.00            
ATOM   2929  HD1 LYS X 185      88.810  38.360  70.270  0.00  0.00            
ATOM   2930  HD2 LYS X 185      87.290  37.360  70.460  0.00  0.00            
ATOM   2931  CE  LYS X 185      88.980  36.700  71.550  0.00  0.00            
ATOM   2932  HE1 LYS X 185      88.250  36.070  72.060  0.00  0.00            
ATOM   2933  HE2 LYS X 185      89.690  37.050  72.300  0.00  0.00            
ATOM   2934  NZ  LYS X 185      89.740  36.030  70.480  0.00  0.00            
ATOM   2935  HZ1 LYS X 185      89.100  35.750  69.750  0.00  0.00            
ATOM   2936  HZ2 LYS X 185      90.440  36.650  70.100  0.00  0.00            
ATOM   2937  HZ3 LYS X 185      90.190  35.170  70.770  0.00  0.00            
ATOM   2938  C   LYS X 185      88.040  41.100  73.930  0.00  0.00            
ATOM   2939  O   LYS X 185      87.420  40.670  74.900  0.00  0.00            
ATOM   2940  N   LYS X 186      89.310  41.530  73.970  0.00  0.00            
ATOM   2941  H   LYS X 186      89.540  41.990  73.110  0.00  0.00            
ATOM   2942  CA  LYS X 186      90.230  41.710  75.070  0.00  0.00            
ATOM   2943  HA  LYS X 186      90.490  40.710  75.410  0.00  0.00            
ATOM   2944  CB  LYS X 186      91.490  42.390  74.540  0.00  0.00            
ATOM   2945  HB1 LYS X 186      91.200  43.410  74.310  0.00  0.00            
ATOM   2946  HB2 LYS X 186      91.830  41.900  73.630  0.00  0.00            
ATOM   2947  CG  LYS X 186      92.640  42.420  75.550  0.00  0.00            
ATOM   2948  HG1 LYS X 186      92.440  41.670  76.320  0.00  0.00            
ATOM   2949  HG2 LYS X 186      92.610  43.400  76.040  0.00  0.00            
ATOM   2950  CD  LYS X 186      94.060  42.400  75.010  0.00  0.00            
ATOM   2951  HD1 LYS X 186      94.220  41.420  74.560  0.00  0.00            
ATOM   2952  HD2 LYS X 186      94.690  42.590  75.880  0.00  0.00            
ATOM   2953  CE  LYS X 186      94.360  43.470  73.960  0.00  0.00            
ATOM   2954  HE1 LYS X 186      93.940  44.440  74.230  0.00  0.00            
ATOM   2955  HE2 LYS X 186      93.930  43.120  73.020  0.00  0.00            
ATOM   2956  NZ  LYS X 186      95.830  43.560  73.950  0.00  0.00            
ATOM   2957  HZ1 LYS X 186      96.290  44.280  74.480  0.00  0.00            
ATOM   2958  HZ2 LYS X 186      96.200  42.660  74.220  0.00  0.00            
ATOM   2959  HZ3 LYS X 186      96.090  43.690  72.990  0.00  0.00            
ATOM   2960  C   LYS X 186      89.660  42.500  76.240  0.00  0.00            
ATOM   2961  O   LYS X 186      89.680  41.920  77.330  0.00  0.00            
ATOM   2962  N   ILE X 187      89.160  43.730  76.090  0.00  0.00            
ATOM   2963  H   ILE X 187      89.020  43.990  75.120  0.00  0.00            
ATOM   2964  CA  ILE X 187      88.510  44.620  77.030  0.00  0.00            
ATOM   2965  HA  ILE X 187      87.820  43.980  77.580  0.00  0.00            
ATOM   2966  CB  ILE X 187      89.470  45.120  78.100  0.00  0.00            
ATOM   2967  HB  ILE X 187      90.060  44.310  78.530  0.00  0.00            
ATOM   2968  CG2 ILE X 187      90.640  45.930  77.550  0.00  0.00            
ATOM   2969 HG21 ILE X 187      91.310  46.310  78.320  0.00  0.00            
ATOM   2970 HG22 ILE X 187      91.280  45.300  76.930  0.00  0.00            
ATOM   2971 HG23 ILE X 187      90.230  46.820  77.060  0.00  0.00            
ATOM   2972  CG1 ILE X 187      88.700  45.780  79.240  0.00  0.00            
ATOM   2973 HG11 ILE X 187      87.910  46.480  78.940  0.00  0.00            
ATOM   2974 HG12 ILE X 187      89.330  46.470  79.790  0.00  0.00            
ATOM   2975  CD  ILE X 187      88.310  44.750  80.290  0.00  0.00            
ATOM   2976  HD1 ILE X 187      87.640  44.020  79.840  0.00  0.00            
ATOM   2977  HD2 ILE X 187      89.130  44.200  80.740  0.00  0.00            
ATOM   2978  HD3 ILE X 187      87.860  45.240  81.150  0.00  0.00            
ATOM   2979  C   ILE X 187      87.780  45.730  76.290  0.00  0.00            
ATOM   2980  O   ILE X 187      88.320  46.260  75.330  0.00  0.00            
ATOM   2981  N   ALA X 188      86.580  46.130  76.720  0.00  0.00            
ATOM   2982  H   ALA X 188      86.190  45.670  77.530  0.00  0.00            
ATOM   2983  CA  ALA X 188      85.910  47.340  76.290  0.00  0.00            
ATOM   2984  HA  ALA X 188      86.060  47.410  75.210  0.00  0.00            
ATOM   2985  CB  ALA X 188      84.400  47.220  76.510  0.00  0.00            
ATOM   2986  HB1 ALA X 188      84.060  46.230  76.200  0.00  0.00            
ATOM   2987  HB2 ALA X 188      84.180  47.510  77.530  0.00  0.00            
ATOM   2988  HB3 ALA X 188      83.950  47.980  75.870  0.00  0.00            
ATOM   2989  C   ALA X 188      86.440  48.720  76.650  0.00  0.00            
ATOM   2990  O   ALA X 188      86.800  49.000  77.790  0.00  0.00            
ATOM   2991  N   ARG X 189      86.490  49.570  75.630  0.00  0.00            
ATOM   2992  H   ARG X 189      86.150  49.310  74.720  0.00  0.00            
ATOM   2993  CA  ARG X 189      87.130  50.870  75.570  0.00  0.00            
ATOM   2994  HA  ARG X 189      87.000  51.470  76.480  0.00  0.00            
ATOM   2995  CB  ARG X 189      88.610  50.650  75.260  0.00  0.00            
ATOM   2996  HB1 ARG X 189      89.130  50.130  76.060  0.00  0.00            
ATOM   2997  HB2 ARG X 189      89.170  51.590  75.160  0.00  0.00            
ATOM   2998  CG  ARG X 189      88.970  49.850  74.010  0.00  0.00            
ATOM   2999  HG1 ARG X 189      88.270  50.070  73.200  0.00  0.00            
ATOM   3000  HG2 ARG X 189      88.800  48.790  74.200  0.00  0.00            
ATOM   3001  CD  ARG X 189      90.400  50.070  73.520  0.00  0.00            
ATOM   3002  HD1 ARG X 189      90.540  49.390  72.680  0.00  0.00            
ATOM   3003  HD2 ARG X 189      91.100  49.880  74.330  0.00  0.00            
ATOM   3004  NE  ARG X 189      90.630  51.340  72.840  0.00  0.00            
ATOM   3005  HE  ARG X 189      90.060  52.110  73.150  0.00  0.00            
ATOM   3006  CZ  ARG X 189      91.630  51.740  72.030  0.00  0.00            
ATOM   3007  NH1 ARG X 189      92.560  50.880  71.610  0.00  0.00            
ATOM   3008 HH11 ARG X 189      92.540  49.960  72.040  0.00  0.00            
ATOM   3009 HH12 ARG X 189      93.480  51.200  71.360  0.00  0.00            
ATOM   3010  NH2 ARG X 189      91.670  53.030  71.680  0.00  0.00            
ATOM   3011 HH21 ARG X 189      90.960  53.640  72.080  0.00  0.00            
ATOM   3012 HH22 ARG X 189      92.340  53.420  71.040  0.00  0.00            
ATOM   3013  C   ARG X 189      86.480  51.580  74.400  0.00  0.00            
ATOM   3014  O   ARG X 189      85.540  51.040  73.800  0.00  0.00            
ATOM   3015  N   GLY X 190      86.960  52.800  74.160  0.00  0.00            
ATOM   3016  H   GLY X 190      87.790  53.060  74.680  0.00  0.00            
ATOM   3017  CA  GLY X 190      86.570  53.610  73.020  0.00  0.00            
ATOM   3018  HA1 GLY X 190      86.920  54.600  73.330  0.00  0.00            
ATOM   3019  HA2 GLY X 190      85.490  53.640  73.040  0.00  0.00            
ATOM   3020  C   GLY X 190      87.160  53.240  71.670  0.00  0.00            
ATOM   3021  O   GLY X 190      87.810  52.210  71.560  0.00  0.00            
ATOM   3022  N   LEU X 191      86.900  54.040  70.620  0.00  0.00            
ATOM   3023  H   LEU X 191      86.550  54.950  70.900  0.00  0.00            
ATOM   3024  CA  LEU X 191      87.410  53.890  69.280  0.00  0.00            
ATOM   3025  HA  LEU X 191      87.530  52.820  69.060  0.00  0.00            
ATOM   3026  CB  LEU X 191      86.530  54.620  68.270  0.00  0.00            
ATOM   3027  HB1 LEU X 191      86.960  54.720  67.270  0.00  0.00            
ATOM   3028  HB2 LEU X 191      86.260  55.600  68.670  0.00  0.00            
ATOM   3029  CG  LEU X 191      85.220  53.950  67.890  0.00  0.00            
ATOM   3030  HG  LEU X 191      84.880  53.630  68.870  0.00  0.00            
ATOM   3031  CD1 LEU X 191      84.160  54.910  67.360  0.00  0.00            
ATOM   3032 HD11 LEU X 191      83.180  54.440  67.260  0.00  0.00            
ATOM   3033 HD12 LEU X 191      84.120  55.690  68.120  0.00  0.00            
ATOM   3034 HD13 LEU X 191      84.340  55.220  66.330  0.00  0.00            
ATOM   3035  CD2 LEU X 191      85.260  52.720  66.980  0.00  0.00            
ATOM   3036 HD21 LEU X 191      85.640  52.980  66.000  0.00  0.00            
ATOM   3037 HD22 LEU X 191      85.900  52.030  67.540  0.00  0.00            
ATOM   3038 HD23 LEU X 191      84.320  52.170  66.950  0.00  0.00            
ATOM   3039  C   LEU X 191      88.870  54.320  69.170  0.00  0.00            
ATOM   3040  O   LEU X 191      89.440  54.980  70.040  0.00  0.00            
ATOM   3041  N   SER X 192      89.550  54.040  68.060  0.00  0.00            
ATOM   3042  H   SER X 192      89.080  53.480  67.360  0.00  0.00            
ATOM   3043  CA  SER X 192      90.920  54.380  67.710  0.00  0.00            
ATOM   3044  HA  SER X 192      91.330  54.870  68.590  0.00  0.00            
ATOM   3045  CB  SER X 192      91.790  53.130  67.710  0.00  0.00            
ATOM   3046  HB1 SER X 192      91.740  52.510  68.610  0.00  0.00            
ATOM   3047  HB2 SER X 192      92.840  53.370  67.520  0.00  0.00            
ATOM   3048  OG  SER X 192      91.340  52.340  66.620  0.00  0.00            
ATOM   3049  HG  SER X 192      92.020  51.740  66.300  0.00  0.00            
ATOM   3050  C   SER X 192      91.020  55.230  66.460  0.00  0.00            
ATOM   3051  O   SER X 192      90.040  55.240  65.710  0.00  0.00            
ATOM   3052  N   ALA X 193      92.130  55.920  66.210  0.00  0.00            
ATOM   3053  H   ALA X 193      92.960  55.810  66.770  0.00  0.00            
ATOM   3054  CA  ALA X 193      92.280  56.700  64.990  0.00  0.00            
ATOM   3055  HA  ALA X 193      91.610  57.560  64.980  0.00  0.00            
ATOM   3056  CB  ALA X 193      93.680  57.300  64.990  0.00  0.00            
ATOM   3057  HB1 ALA X 193      93.790  57.820  65.940  0.00  0.00            
ATOM   3058  HB2 ALA X 193      94.370  56.460  64.940  0.00  0.00            
ATOM   3059  HB3 ALA X 193      93.840  57.930  64.120  0.00  0.00            
ATOM   3060  C   ALA X 193      92.150  55.960  63.670  0.00  0.00            
ATOM   3061  O   ALA X 193      91.860  56.600  62.660  0.00  0.00            
ATOM   3062  N   GLY X 194      92.430  54.650  63.670  0.00  0.00            
ATOM   3063  H   GLY X 194      92.970  54.210  64.400  0.00  0.00            
ATOM   3064  CA  GLY X 194      91.770  53.840  62.670  0.00  0.00            
ATOM   3065  HA1 GLY X 194      90.700  53.770  62.840  0.00  0.00            
ATOM   3066  HA2 GLY X 194      92.160  52.830  62.800  0.00  0.00            
ATOM   3067  C   GLY X 194      91.980  54.230  61.210  0.00  0.00            
ATOM   3068  O   GLY X 194      93.060  54.020  60.670  0.00  0.00            
ATOM   3069  N   ARG X 195      90.960  54.670  60.480  0.00  0.00            
ATOM   3070  H   ARG X 195      90.020  54.810  60.830  0.00  0.00            
ATOM   3071  CA  ARG X 195      91.050  54.920  59.050  0.00  0.00            
ATOM   3072  HA  ARG X 195      91.450  54.040  58.530  0.00  0.00            
ATOM   3073  CB  ARG X 195      89.700  55.200  58.400  0.00  0.00            
ATOM   3074  HB1 ARG X 195      89.230  56.090  58.820  0.00  0.00            
ATOM   3075  HB2 ARG X 195      89.080  54.310  58.550  0.00  0.00            
ATOM   3076  CG  ARG X 195      89.640  55.390  56.880  0.00  0.00            
ATOM   3077  HG1 ARG X 195      90.150  56.280  56.510  0.00  0.00            
ATOM   3078  HG2 ARG X 195      88.580  55.550  56.720  0.00  0.00            
ATOM   3079  CD  ARG X 195      90.140  54.240  56.010  0.00  0.00            
ATOM   3080  HD1 ARG X 195      89.520  54.220  55.120  0.00  0.00            
ATOM   3081  HD2 ARG X 195      89.860  53.310  56.520  0.00  0.00            
ATOM   3082  NE  ARG X 195      91.580  54.220  55.730  0.00  0.00            
ATOM   3083  HE  ARG X 195      92.180  54.810  56.280  0.00  0.00            
ATOM   3084  CZ  ARG X 195      92.300  53.410  54.940  0.00  0.00            
ATOM   3085  NH1 ARG X 195      91.750  52.570  54.060  0.00  0.00            
ATOM   3086 HH11 ARG X 195      90.760  52.490  53.910  0.00  0.00            
ATOM   3087 HH12 ARG X 195      92.370  52.160  53.370  0.00  0.00            
ATOM   3088  NH2 ARG X 195      93.630  53.600  54.840  0.00  0.00            
ATOM   3089 HH21 ARG X 195      94.120  54.390  55.240  0.00  0.00            
ATOM   3090 HH22 ARG X 195      94.120  53.010  54.190  0.00  0.00            
ATOM   3091  C   ARG X 195      92.030  56.040  58.760  0.00  0.00            
ATOM   3092  O   ARG X 195      92.710  55.950  57.730  0.00  0.00            
ATOM   3093  N   VAL X 196      92.200  57.050  59.620  0.00  0.00            
ATOM   3094  H   VAL X 196      91.570  57.000  60.400  0.00  0.00            
ATOM   3095  CA  VAL X 196      93.000  58.250  59.470  0.00  0.00            
ATOM   3096  HA  VAL X 196      93.300  58.340  58.430  0.00  0.00            
ATOM   3097  CB  VAL X 196      92.170  59.510  59.680  0.00  0.00            
ATOM   3098  HB  VAL X 196      92.660  60.390  59.270  0.00  0.00            
ATOM   3099  CG1 VAL X 196      90.880  59.370  58.880  0.00  0.00            
ATOM   3100 HG11 VAL X 196      90.210  58.610  59.300  0.00  0.00            
ATOM   3101 HG12 VAL X 196      90.400  60.330  58.710  0.00  0.00            
ATOM   3102 HG13 VAL X 196      91.170  58.950  57.920  0.00  0.00            
ATOM   3103  CG2 VAL X 196      91.620  59.790  61.070  0.00  0.00            
ATOM   3104 HG21 VAL X 196      90.940  60.640  61.150  0.00  0.00            
ATOM   3105 HG22 VAL X 196      91.260  58.850  61.500  0.00  0.00            
ATOM   3106 HG23 VAL X 196      92.520  60.010  61.640  0.00  0.00            
ATOM   3107  C   VAL X 196      94.270  58.350  60.300  0.00  0.00            
ATOM   3108  O   VAL X 196      94.830  59.450  60.280  0.00  0.00            
ATOM   3109  N   GLN X 197      94.700  57.350  61.070  0.00  0.00            
ATOM   3110  H   GLN X 197      94.180  56.480  60.960  0.00  0.00            
ATOM   3111  CA  GLN X 197      95.860  57.380  61.930  0.00  0.00            
ATOM   3112  HA  GLN X 197      95.620  57.960  62.830  0.00  0.00            
ATOM   3113  CB  GLN X 197      96.150  55.980  62.470  0.00  0.00            
ATOM   3114  HB1 GLN X 197      95.230  55.690  62.970  0.00  0.00            
ATOM   3115  HB2 GLN X 197      96.910  56.150  63.240  0.00  0.00            
ATOM   3116  CG  GLN X 197      96.410  54.850  61.480  0.00  0.00            
ATOM   3117  HG1 GLN X 197      97.440  54.930  61.140  0.00  0.00            
ATOM   3118  HG2 GLN X 197      95.740  54.920  60.630  0.00  0.00            
ATOM   3119  CD  GLN X 197      96.200  53.530  62.210  0.00  0.00            
ATOM   3120  OE1 GLN X 197      97.100  52.980  62.840  0.00  0.00            
ATOM   3121  NE2 GLN X 197      94.960  53.040  62.170  0.00  0.00            
ATOM   3122 HE21 GLN X 197      94.170  53.490  61.720  0.00  0.00            
ATOM   3123 HE22 GLN X 197      94.820  52.130  62.590  0.00  0.00            
ATOM   3124  C   GLN X 197      97.130  57.850  61.250  0.00  0.00            
ATOM   3125  O   GLN X 197      98.000  58.410  61.920  0.00  0.00            
ATOM   3126  N   SER X 198      97.190  57.730  59.920  0.00  0.00            
ATOM   3127  H   SER X 198      96.540  57.120  59.430  0.00  0.00            
ATOM   3128  CA  SER X 198      98.250  58.260  59.090  0.00  0.00            
ATOM   3129  HA  SER X 198      99.160  57.770  59.440  0.00  0.00            
ATOM   3130  CB  SER X 198      98.130  57.970  57.600  0.00  0.00            
ATOM   3131  HB1 SER X 198      98.070  56.900  57.450  0.00  0.00            
ATOM   3132  HB2 SER X 198      99.030  58.300  57.080  0.00  0.00            
ATOM   3133  OG  SER X 198      96.940  58.500  57.050  0.00  0.00            
ATOM   3134  HG  SER X 198      96.450  57.680  56.930  0.00  0.00            
ATOM   3135  C   SER X 198      98.470  59.760  59.250  0.00  0.00            
ATOM   3136  O   SER X 198      99.560  60.210  58.910  0.00  0.00            
ATOM   3137  N   VAL X 199      97.600  60.560  59.870  0.00  0.00            
ATOM   3138  H   VAL X 199      96.700  60.240  60.190  0.00  0.00            
ATOM   3139  CA  VAL X 199      98.000  61.890  60.280  0.00  0.00            
ATOM   3140  HA  VAL X 199      99.090  61.830  60.230  0.00  0.00            
ATOM   3141  CB  VAL X 199      97.470  62.880  59.260  0.00  0.00            
ATOM   3142  HB  VAL X 199      97.880  62.550  58.300  0.00  0.00            
ATOM   3143  CG1 VAL X 199      95.950  62.980  59.140  0.00  0.00            
ATOM   3144 HG11 VAL X 199      95.630  61.960  58.940  0.00  0.00            
ATOM   3145 HG12 VAL X 199      95.640  63.340  60.120  0.00  0.00            
ATOM   3146 HG13 VAL X 199      95.730  63.520  58.220  0.00  0.00            
ATOM   3147  CG2 VAL X 199      98.070  64.280  59.390  0.00  0.00            
ATOM   3148 HG21 VAL X 199      99.140  64.200  59.580  0.00  0.00            
ATOM   3149 HG22 VAL X 199      97.880  64.800  58.450  0.00  0.00            
ATOM   3150 HG23 VAL X 199      97.750  64.820  60.270  0.00  0.00            
ATOM   3151  C   VAL X 199      97.690  62.150  61.740  0.00  0.00            
ATOM   3152  O   VAL X 199      98.500  62.790  62.420  0.00  0.00            
ATOM   3153  N   ALA X 200      96.520  61.690  62.190  0.00  0.00            
ATOM   3154  H   ALA X 200      95.930  61.200  61.530  0.00  0.00            
ATOM   3155  CA  ALA X 200      95.980  61.700  63.540  0.00  0.00            
ATOM   3156  HA  ALA X 200      95.920  62.740  63.830  0.00  0.00            
ATOM   3157  CB  ALA X 200      94.620  61.020  63.430  0.00  0.00            
ATOM   3158  HB1 ALA X 200      94.020  61.480  62.640  0.00  0.00            
ATOM   3159  HB2 ALA X 200      94.770  59.960  63.220  0.00  0.00            
ATOM   3160  HB3 ALA X 200      94.070  61.000  64.370  0.00  0.00            
ATOM   3161  C   ALA X 200      96.820  61.010  64.620  0.00  0.00            
ATOM   3162  O   ALA X 200      96.610  61.250  65.800  0.00  0.00            
ATOM   3163  N   VAL X 201      97.880  60.250  64.340  0.00  0.00            
ATOM   3164  H   VAL X 201      97.850  59.720  63.480  0.00  0.00            
ATOM   3165  CA  VAL X 201      98.840  59.700  65.270  0.00  0.00            
ATOM   3166  HA  VAL X 201      98.830  60.220  66.230  0.00  0.00            
ATOM   3167  CB  VAL X 201      98.620  58.210  65.490  0.00  0.00            
ATOM   3168  HB  VAL X 201      98.740  57.620  64.580  0.00  0.00            
ATOM   3169  CG1 VAL X 201      99.580  57.580  66.500  0.00  0.00            
ATOM   3170 HG11 VAL X 201      99.280  56.570  66.780  0.00  0.00            
ATOM   3171 HG12 VAL X 201     100.640  57.580  66.240  0.00  0.00            
ATOM   3172 HG13 VAL X 201      99.470  58.180  67.400  0.00  0.00            
ATOM   3173  CG2 VAL X 201      97.200  57.960  65.980  0.00  0.00            
ATOM   3174 HG21 VAL X 201      96.940  56.900  66.020  0.00  0.00            
ATOM   3175 HG22 VAL X 201      96.960  58.350  66.970  0.00  0.00            
ATOM   3176 HG23 VAL X 201      96.450  58.430  65.340  0.00  0.00            
ATOM   3177  C   VAL X 201     100.270  59.790  64.740  0.00  0.00            
ATOM   3178  O   VAL X 201     101.150  60.160  65.520  0.00  0.00            
ATOM   3179  N   ARG X 202     100.500  59.530  63.450  0.00  0.00            
ATOM   3180  H   ARG X 202      99.750  59.220  62.850  0.00  0.00            
ATOM   3181  CA  ARG X 202     101.840  59.590  62.890  0.00  0.00            
ATOM   3182  HA  ARG X 202     102.450  58.940  63.510  0.00  0.00            
ATOM   3183  CB  ARG X 202     101.660  59.200  61.420  0.00  0.00            
ATOM   3184  HB1 ARG X 202     101.030  59.900  60.870  0.00  0.00            
ATOM   3185  HB2 ARG X 202     101.200  58.210  61.390  0.00  0.00            
ATOM   3186  CG  ARG X 202     102.960  59.010  60.660  0.00  0.00            
ATOM   3187  HG1 ARG X 202     103.490  59.960  60.650  0.00  0.00            
ATOM   3188  HG2 ARG X 202     102.630  58.700  59.670  0.00  0.00            
ATOM   3189  CD  ARG X 202     103.970  58.050  61.290  0.00  0.00            
ATOM   3190  HD1 ARG X 202     103.500  57.280  61.900  0.00  0.00            
ATOM   3191  HD2 ARG X 202     104.520  58.650  62.020  0.00  0.00            
ATOM   3192  NE  ARG X 202     104.880  57.510  60.280  0.00  0.00            
ATOM   3193  HE  ARG X 202     104.920  57.960  59.380  0.00  0.00            
ATOM   3194  CZ  ARG X 202     105.800  56.540  60.420  0.00  0.00            
ATOM   3195  NH1 ARG X 202     105.980  55.800  61.520  0.00  0.00            
ATOM   3196 HH11 ARG X 202     105.460  56.030  62.350  0.00  0.00            
ATOM   3197 HH12 ARG X 202     106.730  55.120  61.570  0.00  0.00            
ATOM   3198  NH2 ARG X 202     106.690  56.340  59.440  0.00  0.00            
ATOM   3199 HH21 ARG X 202     106.510  56.930  58.640  0.00  0.00            
ATOM   3200 HH22 ARG X 202     107.440  55.670  59.420  0.00  0.00            
ATOM   3201  C   ARG X 202     102.480  60.970  62.920  0.00  0.00            
ATOM   3202  O   ARG X 202     103.690  61.040  63.140  0.00  0.00            
ATOM   3203  N   LEU X 203     101.760  62.060  62.660  0.00  0.00            
ATOM   3204  H   LEU X 203     100.800  61.920  62.380  0.00  0.00            
ATOM   3205  CA  LEU X 203     102.350  63.390  62.620  0.00  0.00            
ATOM   3206  HA  LEU X 203     103.340  63.410  62.170  0.00  0.00            
ATOM   3207  CB  LEU X 203     101.380  64.240  61.810  0.00  0.00            
ATOM   3208  HB1 LEU X 203     100.490  64.220  62.440  0.00  0.00            
ATOM   3209  HB2 LEU X 203     101.230  63.770  60.840  0.00  0.00            
ATOM   3210  CG  LEU X 203     101.900  65.670  61.630  0.00  0.00            
ATOM   3211  HG  LEU X 203     101.950  66.090  62.640  0.00  0.00            
ATOM   3212  CD1 LEU X 203     103.200  65.610  60.840  0.00  0.00            
ATOM   3213 HD11 LEU X 203     103.530  66.580  60.480  0.00  0.00            
ATOM   3214 HD12 LEU X 203     104.010  65.360  61.530  0.00  0.00            
ATOM   3215 HD13 LEU X 203     103.140  64.870  60.040  0.00  0.00            
ATOM   3216  CD2 LEU X 203     100.890  66.490  60.850  0.00  0.00            
ATOM   3217 HD21 LEU X 203     100.460  65.910  60.030  0.00  0.00            
ATOM   3218 HD22 LEU X 203     100.040  66.700  61.500  0.00  0.00            
ATOM   3219 HD23 LEU X 203     101.350  67.400  60.460  0.00  0.00            
ATOM   3220  C   LEU X 203     102.650  63.930  64.010  0.00  0.00            
ATOM   3221  O   LEU X 203     103.630  64.660  64.200  0.00  0.00            
ATOM   3222  N   VAL X 204     101.900  63.590  65.050  0.00  0.00            
ATOM   3223  H   VAL X 204     101.070  63.050  64.840  0.00  0.00            
ATOM   3224  CA  VAL X 204     102.270  63.750  66.440  0.00  0.00            
ATOM   3225  HA  VAL X 204     102.280  64.820  66.620  0.00  0.00            
ATOM   3226  CB  VAL X 204     101.270  63.170  67.430  0.00  0.00            
ATOM   3227  HB  VAL X 204     101.330  62.080  67.460  0.00  0.00            
ATOM   3228  CG1 VAL X 204     101.680  63.730  68.790  0.00  0.00            
ATOM   3229 HG11 VAL X 204     101.560  64.810  68.780  0.00  0.00            
ATOM   3230 HG12 VAL X 204     101.050  63.280  69.560  0.00  0.00            
ATOM   3231 HG13 VAL X 204     102.650  63.350  69.120  0.00  0.00            
ATOM   3232  CG2 VAL X 204      99.790  63.440  67.180  0.00  0.00            
ATOM   3233 HG21 VAL X 204      99.450  62.920  66.290  0.00  0.00            
ATOM   3234 HG22 VAL X 204      99.170  63.160  68.030  0.00  0.00            
ATOM   3235 HG23 VAL X 204      99.640  64.510  66.990  0.00  0.00            
ATOM   3236  C   VAL X 204     103.690  63.290  66.750  0.00  0.00            
ATOM   3237  O   VAL X 204     104.450  64.060  67.340  0.00  0.00            
ATOM   3238  N   VAL X 205     103.950  61.990  66.590  0.00  0.00            
ATOM   3239  H   VAL X 205     103.300  61.430  66.050  0.00  0.00            
ATOM   3240  CA  VAL X 205     105.100  61.260  67.070  0.00  0.00            
ATOM   3241  HA  VAL X 205     105.420  61.750  67.990  0.00  0.00            
ATOM   3242  CB  VAL X 205     104.780  59.800  67.350  0.00  0.00            
ATOM   3243  HB  VAL X 205     105.680  59.380  67.800  0.00  0.00            
ATOM   3244  CG1 VAL X 205     103.570  59.530  68.250  0.00  0.00            
ATOM   3245 HG11 VAL X 205     103.670  60.140  69.140  0.00  0.00            
ATOM   3246 HG12 VAL X 205     102.680  59.820  67.700  0.00  0.00            
ATOM   3247 HG13 VAL X 205     103.510  58.470  68.530  0.00  0.00            
ATOM   3248  CG2 VAL X 205     104.540  58.980  66.090  0.00  0.00            
ATOM   3249 HG21 VAL X 205     105.500  58.920  65.570  0.00  0.00            
ATOM   3250 HG22 VAL X 205     104.120  57.980  66.220  0.00  0.00            
ATOM   3251 HG23 VAL X 205     103.830  59.450  65.420  0.00  0.00            
ATOM   3252  C   VAL X 205     106.290  61.410  66.140  0.00  0.00            
ATOM   3253  O   VAL X 205     107.430  61.450  66.590  0.00  0.00            
ATOM   3254  N   GLU X 206     106.080  61.620  64.830  0.00  0.00            
ATOM   3255  H   GLU X 206     105.190  61.540  64.360  0.00  0.00            
ATOM   3256  CA  GLU X 206     107.150  62.070  63.960  0.00  0.00            
ATOM   3257  HA  GLU X 206     108.010  61.410  63.980  0.00  0.00            
ATOM   3258  CB  GLU X 206     106.690  61.950  62.510  0.00  0.00            
ATOM   3259  HB1 GLU X 206     107.170  62.770  61.970  0.00  0.00            
ATOM   3260  HB2 GLU X 206     105.640  62.230  62.490  0.00  0.00            
ATOM   3261  CG  GLU X 206     106.950  60.580  61.910  0.00  0.00            
ATOM   3262  HG1 GLU X 206     106.390  60.460  60.980  0.00  0.00            
ATOM   3263  HG2 GLU X 206     106.570  59.770  62.530  0.00  0.00            
ATOM   3264  CD  GLU X 206     108.420  60.250  61.710  0.00  0.00            
ATOM   3265  OE1 GLU X 206     108.810  59.220  62.300  0.00  0.00            
ATOM   3266  OE2 GLU X 206     109.180  61.090  61.160  0.00  0.00            
ATOM   3267  C   GLU X 206     107.600  63.480  64.340  0.00  0.00            
ATOM   3268  O   GLU X 206     108.820  63.530  64.420  0.00  0.00            
ATOM   3269  N   ARG X 207     106.700  64.440  64.550  0.00  0.00            
ATOM   3270  H   ARG X 207     105.710  64.270  64.690  0.00  0.00            
ATOM   3271  CA  ARG X 207     107.210  65.630  65.210  0.00  0.00            
ATOM   3272  HA  ARG X 207     107.960  65.980  64.500  0.00  0.00            
ATOM   3273  CB  ARG X 207     106.080  66.650  65.390  0.00  0.00            
ATOM   3274  HB1 ARG X 207     105.270  66.270  66.010  0.00  0.00            
ATOM   3275  HB2 ARG X 207     105.570  66.690  64.430  0.00  0.00            
ATOM   3276  CG  ARG X 207     106.330  68.110  65.740  0.00  0.00            
ATOM   3277  HG1 ARG X 207     106.610  68.170  66.790  0.00  0.00            
ATOM   3278  HG2 ARG X 207     105.410  68.690  65.690  0.00  0.00            
ATOM   3279  CD  ARG X 207     107.550  68.730  65.060  0.00  0.00            
ATOM   3280  HD1 ARG X 207     107.300  68.950  64.020  0.00  0.00            
ATOM   3281  HD2 ARG X 207     108.380  68.020  65.070  0.00  0.00            
ATOM   3282  NE  ARG X 207     107.930  69.970  65.750  0.00  0.00            
ATOM   3283  HE  ARG X 207     107.210  70.420  66.300  0.00  0.00            
ATOM   3284  CZ  ARG X 207     109.140  70.530  65.660  0.00  0.00            
ATOM   3285  NH1 ARG X 207     110.120  70.110  64.840  0.00  0.00            
ATOM   3286 HH11 ARG X 207     110.080  69.340  64.190  0.00  0.00            
ATOM   3287 HH12 ARG X 207     110.920  70.700  64.690  0.00  0.00            
ATOM   3288  NH2 ARG X 207     109.400  71.580  66.450  0.00  0.00            
ATOM   3289 HH21 ARG X 207     108.580  71.940  66.910  0.00  0.00            
ATOM   3290 HH22 ARG X 207     110.330  71.950  66.580  0.00  0.00            
ATOM   3291  C   ARG X 207     107.940  65.430  66.530  0.00  0.00            
ATOM   3292  O   ARG X 207     109.010  66.040  66.620  0.00  0.00            
ATOM   3293  N   GLU X 208     107.520  64.620  67.490  0.00  0.00            
ATOM   3294  H   GLU X 208     106.600  64.220  67.400  0.00  0.00            
ATOM   3295  CA  GLU X 208     108.220  64.300  68.720  0.00  0.00            
ATOM   3296  HA  GLU X 208     108.450  65.240  69.230  0.00  0.00            
ATOM   3297  CB  GLU X 208     107.490  63.420  69.730  0.00  0.00            
ATOM   3298  HB1 GLU X 208     107.830  62.400  69.590  0.00  0.00            
ATOM   3299  HB2 GLU X 208     106.440  63.380  69.450  0.00  0.00            
ATOM   3300  CG  GLU X 208     107.730  63.830  71.190  0.00  0.00            
ATOM   3301  HG1 GLU X 208     108.790  63.860  71.450  0.00  0.00            
ATOM   3302  HG2 GLU X 208     107.340  62.980  71.740  0.00  0.00            
ATOM   3303  CD  GLU X 208     107.020  65.100  71.620  0.00  0.00            
ATOM   3304  OE1 GLU X 208     107.710  65.910  72.280  0.00  0.00            
ATOM   3305  OE2 GLU X 208     105.890  65.390  71.170  0.00  0.00            
ATOM   3306  C   GLU X 208     109.630  63.810  68.460  0.00  0.00            
ATOM   3307  O   GLU X 208     110.560  64.180  69.180  0.00  0.00            
ATOM   3308  N   ARG X 209     109.790  62.970  67.430  0.00  0.00            
ATOM   3309  H   ARG X 209     108.950  62.750  66.910  0.00  0.00            
ATOM   3310  CA  ARG X 209     111.080  62.460  67.020  0.00  0.00            
ATOM   3311  HA  ARG X 209     111.790  62.380  67.850  0.00  0.00            
ATOM   3312  CB  ARG X 209     110.820  61.110  66.370  0.00  0.00            
ATOM   3313  HB1 ARG X 209     111.750  60.760  65.920  0.00  0.00            
ATOM   3314  HB2 ARG X 209     110.080  61.160  65.560  0.00  0.00            
ATOM   3315  CG  ARG X 209     110.430  59.960  67.300  0.00  0.00            
ATOM   3316  HG1 ARG X 209     109.500  60.120  67.840  0.00  0.00            
ATOM   3317  HG2 ARG X 209     111.230  59.970  68.040  0.00  0.00            
ATOM   3318  CD  ARG X 209     110.370  58.580  66.650  0.00  0.00            
ATOM   3319  HD1 ARG X 209     109.980  57.870  67.380  0.00  0.00            
ATOM   3320  HD2 ARG X 209     111.360  58.290  66.320  0.00  0.00            
ATOM   3321  NE  ARG X 209     109.360  58.580  65.600  0.00  0.00            
ATOM   3322  HE  ARG X 209     109.690  58.860  64.690  0.00  0.00            
ATOM   3323  CZ  ARG X 209     108.160  57.980  65.520  0.00  0.00            
ATOM   3324  NH1 ARG X 209     107.570  57.360  66.550  0.00  0.00            
ATOM   3325 HH11 ARG X 209     108.160  57.280  67.370  0.00  0.00            
ATOM   3326 HH12 ARG X 209     106.780  56.750  66.450  0.00  0.00            
ATOM   3327  NH2 ARG X 209     107.440  57.890  64.390  0.00  0.00            
ATOM   3328 HH21 ARG X 209     107.840  58.210  63.510  0.00  0.00            
ATOM   3329 HH22 ARG X 209     106.550  57.410  64.410  0.00  0.00            
ATOM   3330  C   ARG X 209     111.830  63.380  66.060  0.00  0.00            
ATOM   3331  O   ARG X 209     113.030  63.180  65.910  0.00  0.00            
ATOM   3332  N   GLU X 210     111.240  64.430  65.490  0.00  0.00            
ATOM   3333  H   GLU X 210     110.240  64.520  65.600  0.00  0.00            
ATOM   3334  CA  GLU X 210     111.970  65.350  64.640  0.00  0.00            
ATOM   3335  HA  GLU X 210     112.590  64.800  63.920  0.00  0.00            
ATOM   3336  CB  GLU X 210     111.010  66.190  63.800  0.00  0.00            
ATOM   3337  HB1 GLU X 210     110.340  66.760  64.450  0.00  0.00            
ATOM   3338  HB2 GLU X 210     110.300  65.540  63.290  0.00  0.00            
ATOM   3339  CG  GLU X 210     111.680  67.170  62.840  0.00  0.00            
ATOM   3340  HG1 GLU X 210     112.350  66.650  62.160  0.00  0.00            
ATOM   3341  HG2 GLU X 210     112.170  67.990  63.380  0.00  0.00            
ATOM   3342  CD  GLU X 210     110.480  67.690  62.070  0.00  0.00            
ATOM   3343  OE1 GLU X 210     110.180  67.190  60.960  0.00  0.00            
ATOM   3344  OE2 GLU X 210     109.690  68.470  62.650  0.00  0.00            
ATOM   3345  C   GLU X 210     112.730  66.330  65.520  0.00  0.00            
ATOM   3346  O   GLU X 210     113.940  66.490  65.400  0.00  0.00            
ATOM   3347  N   ILE X 211     112.080  66.870  66.550  0.00  0.00            
ATOM   3348  H   ILE X 211     111.150  66.530  66.750  0.00  0.00            
ATOM   3349  CA  ILE X 211     112.680  67.600  67.650  0.00  0.00            
ATOM   3350  HA  ILE X 211     113.580  68.100  67.290  0.00  0.00            
ATOM   3351  CB  ILE X 211     111.740  68.750  67.980  0.00  0.00            
ATOM   3352  HB  ILE X 211     111.570  69.230  67.020  0.00  0.00            
ATOM   3353  CG2 ILE X 211     110.410  68.340  68.590  0.00  0.00            
ATOM   3354 HG21 ILE X 211     109.760  68.000  67.780  0.00  0.00            
ATOM   3355 HG22 ILE X 211     110.480  67.510  69.290  0.00  0.00            
ATOM   3356 HG23 ILE X 211     109.980  69.220  69.070  0.00  0.00            
ATOM   3357  CG1 ILE X 211     112.380  69.750  68.960  0.00  0.00            
ATOM   3358 HG11 ILE X 211     112.710  69.280  69.880  0.00  0.00            
ATOM   3359 HG12 ILE X 211     111.660  70.520  69.230  0.00  0.00            
ATOM   3360  CD  ILE X 211     113.530  70.510  68.330  0.00  0.00            
ATOM   3361  HD1 ILE X 211     114.430  69.980  68.640  0.00  0.00            
ATOM   3362  HD2 ILE X 211     113.450  70.660  67.250  0.00  0.00            
ATOM   3363  HD3 ILE X 211     113.550  71.450  68.890  0.00  0.00            
ATOM   3364  C   ILE X 211     113.100  66.660  68.770  0.00  0.00            
ATOM   3365  O   ILE X 211     112.780  66.790  69.950  0.00  0.00            
ATOM   3366  N   LYS X 212     114.010  65.740  68.420  0.00  0.00            
ATOM   3367  H   LYS X 212     114.230  65.680  67.440  0.00  0.00            
ATOM   3368  CA  LYS X 212     114.760  64.900  69.330  0.00  0.00            
ATOM   3369  HA  LYS X 212     114.030  64.240  69.800  0.00  0.00            
ATOM   3370  CB  LYS X 212     115.760  64.000  68.630  0.00  0.00            
ATOM   3371  HB1 LYS X 212     116.700  64.560  68.560  0.00  0.00            
ATOM   3372  HB2 LYS X 212     115.300  63.600  67.720  0.00  0.00            
ATOM   3373  CG  LYS X 212     116.070  62.760  69.470  0.00  0.00            
ATOM   3374  HG1 LYS X 212     115.180  62.140  69.520  0.00  0.00            
ATOM   3375  HG2 LYS X 212     116.370  63.100  70.460  0.00  0.00            
ATOM   3376  CD  LYS X 212     117.100  61.880  68.780  0.00  0.00            
ATOM   3377  HD1 LYS X 212     118.000  62.460  68.550  0.00  0.00            
ATOM   3378  HD2 LYS X 212     116.670  61.620  67.810  0.00  0.00            
ATOM   3379  CE  LYS X 212     117.450  60.610  69.540  0.00  0.00            
ATOM   3380  HE1 LYS X 212     116.560  60.520  70.170  0.00  0.00            
ATOM   3381  HE2 LYS X 212     118.320  60.950  70.120  0.00  0.00            
ATOM   3382  NZ  LYS X 212     117.910  59.370  68.880  0.00  0.00            
ATOM   3383  HZ1 LYS X 212     118.880  59.400  68.580  0.00  0.00            
ATOM   3384  HZ2 LYS X 212     117.720  58.680  69.590  0.00  0.00            
ATOM   3385  HZ3 LYS X 212     117.420  59.170  68.020  0.00  0.00            
ATOM   3386  C   LYS X 212     115.490  65.660  70.430  0.00  0.00            
ATOM   3387  O   LYS X 212     115.510  65.270  71.600  0.00  0.00            
ATOM   3388  N   ALA X 213     116.030  66.810  70.020  0.00  0.00            
ATOM   3389  H   ALA X 213     115.860  67.070  69.060  0.00  0.00            
ATOM   3390  CA  ALA X 213     116.830  67.740  70.790  0.00  0.00            
ATOM   3391  HA  ALA X 213     117.430  67.130  71.460  0.00  0.00            
ATOM   3392  CB  ALA X 213     117.750  68.550  69.880  0.00  0.00            
ATOM   3393  HB1 ALA X 213     118.200  67.810  69.210  0.00  0.00            
ATOM   3394  HB2 ALA X 213     117.290  69.400  69.380  0.00  0.00            
ATOM   3395  HB3 ALA X 213     118.470  68.970  70.580  0.00  0.00            
ATOM   3396  C   ALA X 213     116.100  68.560  71.850  0.00  0.00            
ATOM   3397  O   ALA X 213     116.710  69.320  72.590  0.00  0.00            
ATOM   3398  N   PHE X 214     114.770  68.450  71.980  0.00  0.00            
ATOM   3399  H   PHE X 214     114.230  67.840  71.390  0.00  0.00            
ATOM   3400  CA  PHE X 214     114.140  69.140  73.080  0.00  0.00            
ATOM   3401  HA  PHE X 214     114.670  70.000  73.490  0.00  0.00            
ATOM   3402  CB  PHE X 214     112.760  69.620  72.620  0.00  0.00            
ATOM   3403  HB1 PHE X 214     112.200  68.850  72.100  0.00  0.00            
ATOM   3404  HB2 PHE X 214     112.800  70.440  71.900  0.00  0.00            
ATOM   3405  CG  PHE X 214     111.830  70.040  73.730  0.00  0.00            
ATOM   3406  CD1 PHE X 214     111.990  71.260  74.400  0.00  0.00            
ATOM   3407  HD1 PHE X 214     112.710  71.970  74.010  0.00  0.00            
ATOM   3408  CE1 PHE X 214     111.220  71.640  75.500  0.00  0.00            
ATOM   3409  HE1 PHE X 214     111.320  72.670  75.810  0.00  0.00            
ATOM   3410  CZ  PHE X 214     110.380  70.650  76.030  0.00  0.00            
ATOM   3411  HZ  PHE X 214     109.690  70.990  76.780  0.00  0.00            
ATOM   3412  CE2 PHE X 214     110.250  69.390  75.440  0.00  0.00            
ATOM   3413  HE2 PHE X 214     109.530  68.740  75.930  0.00  0.00            
ATOM   3414  CD2 PHE X 214     110.940  69.100  74.260  0.00  0.00            
ATOM   3415  HD2 PHE X 214     110.900  68.100  73.840  0.00  0.00            
ATOM   3416  C   PHE X 214     113.960  68.130  74.200  0.00  0.00            
ATOM   3417  O   PHE X 214     113.660  66.970  73.940  0.00  0.00            
ATOM   3418  N   VAL X 215     114.030  68.440  75.500  0.00  0.00            
ATOM   3419  H   VAL X 215     114.130  69.410  75.730  0.00  0.00            
ATOM   3420  CA  VAL X 215     113.590  67.610  76.610  0.00  0.00            
ATOM   3421  HA  VAL X 215     112.980  66.820  76.170  0.00  0.00            
ATOM   3422  CB  VAL X 215     114.770  66.980  77.350  0.00  0.00            
ATOM   3423  HB  VAL X 215     114.360  66.400  78.170  0.00  0.00            
ATOM   3424  CG1 VAL X 215     115.470  65.990  76.420  0.00  0.00            
ATOM   3425 HG11 VAL X 215     115.640  66.490  75.470  0.00  0.00            
ATOM   3426 HG12 VAL X 215     116.400  65.590  76.830  0.00  0.00            
ATOM   3427 HG13 VAL X 215     114.750  65.190  76.230  0.00  0.00            
ATOM   3428  CG2 VAL X 215     115.830  67.950  77.860  0.00  0.00            
ATOM   3429 HG21 VAL X 215     115.480  68.690  78.580  0.00  0.00            
ATOM   3430 HG22 VAL X 215     116.680  67.500  78.380  0.00  0.00            
ATOM   3431 HG23 VAL X 215     116.220  68.500  77.010  0.00  0.00            
ATOM   3432  C   VAL X 215     112.650  68.360  77.540  0.00  0.00            
ATOM   3433  O   VAL X 215     112.940  69.520  77.810  0.00  0.00            
ATOM   3434  N   PRO X 216     111.530  67.730  77.920  0.00  0.00            
ATOM   3435  CD  PRO X 216     110.970  66.500  77.400  0.00  0.00            
ATOM   3436  HD1 PRO X 216     111.720  65.710  77.390  0.00  0.00            
ATOM   3437  HD2 PRO X 216     110.650  66.600  76.360  0.00  0.00            
ATOM   3438  CG  PRO X 216     109.880  66.070  78.370  0.00  0.00            
ATOM   3439  HG1 PRO X 216     110.350  65.550  79.200  0.00  0.00            
ATOM   3440  HG2 PRO X 216     109.110  65.410  77.970  0.00  0.00            
ATOM   3441  CB  PRO X 216     109.390  67.430  78.870  0.00  0.00            
ATOM   3442  HB1 PRO X 216     108.830  67.450  79.810  0.00  0.00            
ATOM   3443  HB2 PRO X 216     108.720  67.840  78.130  0.00  0.00            
ATOM   3444  CA  PRO X 216     110.640  68.300  78.910  0.00  0.00            
ATOM   3445  HA  PRO X 216     110.370  69.320  78.640  0.00  0.00            
ATOM   3446  C   PRO X 216     111.270  68.280  80.300  0.00  0.00            
ATOM   3447  O   PRO X 216     112.180  67.500  80.590  0.00  0.00            
ATOM   3448  N   GLU X 217     110.680  68.960  81.280  0.00  0.00            
ATOM   3449  H   GLU X 217     109.820  69.470  81.120  0.00  0.00            
ATOM   3450  CA  GLU X 217     110.940  68.980  82.700  0.00  0.00            
ATOM   3451  HA  GLU X 217     111.430  68.030  82.940  0.00  0.00            
ATOM   3452  CB  GLU X 217     111.910  70.120  82.990  0.00  0.00            
ATOM   3453  HB1 GLU X 217     111.540  71.120  82.760  0.00  0.00            
ATOM   3454  HB2 GLU X 217     112.760  70.090  82.310  0.00  0.00            
ATOM   3455  CG  GLU X 217     112.410  69.980  84.420  0.00  0.00            
ATOM   3456  HG1 GLU X 217     112.670  68.940  84.590  0.00  0.00            
ATOM   3457  HG2 GLU X 217     111.680  70.500  85.040  0.00  0.00            
ATOM   3458  CD  GLU X 217     113.690  70.800  84.450  0.00  0.00            
ATOM   3459  OE1 GLU X 217     113.670  72.010  84.100  0.00  0.00            
ATOM   3460  OE2 GLU X 217     114.620  70.170  85.000  0.00  0.00            
ATOM   3461  C   GLU X 217     109.670  69.150  83.520  0.00  0.00            
ATOM   3462  O   GLU X 217     108.940  70.090  83.220  0.00  0.00            
ATOM   3463  N   GLU X 218     109.330  68.320  84.510  0.00  0.00            
ATOM   3464  H   GLU X 218     110.050  67.630  84.630  0.00  0.00            
ATOM   3465  CA  GLU X 218     108.020  68.080  85.080  0.00  0.00            
ATOM   3466  HA  GLU X 218     107.360  68.920  84.860  0.00  0.00            
ATOM   3467  CB  GLU X 218     107.390  66.830  84.480  0.00  0.00            
ATOM   3468  HB1 GLU X 218     106.410  66.610  84.890  0.00  0.00            
ATOM   3469  HB2 GLU X 218     108.000  65.950  84.700  0.00  0.00            
ATOM   3470  CG  GLU X 218     107.300  66.840  82.950  0.00  0.00            
ATOM   3471  HG1 GLU X 218     108.290  67.000  82.520  0.00  0.00            
ATOM   3472  HG2 GLU X 218     106.650  67.690  82.730  0.00  0.00            
ATOM   3473  CD  GLU X 218     106.640  65.590  82.400  0.00  0.00            
ATOM   3474  OE1 GLU X 218     105.580  65.620  81.740  0.00  0.00            
ATOM   3475  OE2 GLU X 218     107.220  64.530  82.730  0.00  0.00            
ATOM   3476  C   GLU X 218     108.000  68.050  86.610  0.00  0.00            
ATOM   3477  O   GLU X 218     108.970  67.650  87.240  0.00  0.00            
ATOM   3478  N   PHE X 219     106.940  68.660  87.130  0.00  0.00            
ATOM   3479  H   PHE X 219     106.200  69.010  86.540  0.00  0.00            
ATOM   3480  CA  PHE X 219     106.730  69.050  88.510  0.00  0.00            
ATOM   3481  HA  PHE X 219     107.570  68.610  89.050  0.00  0.00            
ATOM   3482  CB  PHE X 219     106.950  70.560  88.620  0.00  0.00            
ATOM   3483  HB1 PHE X 219     106.670  70.930  89.600  0.00  0.00            
ATOM   3484  HB2 PHE X 219     106.170  70.970  87.980  0.00  0.00            
ATOM   3485  CG  PHE X 219     108.240  71.200  88.180  0.00  0.00            
ATOM   3486  CD1 PHE X 219     109.340  71.020  89.030  0.00  0.00            
ATOM   3487  HD1 PHE X 219     109.240  70.460  89.940  0.00  0.00            
ATOM   3488  CE1 PHE X 219     110.580  71.540  88.650  0.00  0.00            
ATOM   3489  HE1 PHE X 219     111.430  71.330  89.290  0.00  0.00            
ATOM   3490  CZ  PHE X 219     110.730  72.210  87.430  0.00  0.00            
ATOM   3491  HZ  PHE X 219     111.750  72.450  87.190  0.00  0.00            
ATOM   3492  CE2 PHE X 219     109.610  72.480  86.620  0.00  0.00            
ATOM   3493  HE2 PHE X 219     109.830  72.930  85.660  0.00  0.00            
ATOM   3494  CD2 PHE X 219     108.380  71.940  86.990  0.00  0.00            
ATOM   3495  HD2 PHE X 219     107.570  71.890  86.280  0.00  0.00            
ATOM   3496  C   PHE X 219     105.360  68.670  89.070  0.00  0.00            
ATOM   3497  O   PHE X 219     104.500  68.800  88.200  0.00  0.00            
ATOM   3498  N   TRP X 220     105.090  68.350  90.330  0.00  0.00            
ATOM   3499  H   TRP X 220     105.850  68.290  91.000  0.00  0.00            
ATOM   3500  CA  TRP X 220     103.820  67.780  90.740  0.00  0.00            
ATOM   3501  HA  TRP X 220     103.130  68.150  89.980  0.00  0.00            
ATOM   3502  CB  TRP X 220     103.880  66.250  90.690  0.00  0.00            
ATOM   3503  HB1 TRP X 220     102.950  65.820  91.050  0.00  0.00            
ATOM   3504  HB2 TRP X 220     104.730  65.870  91.260  0.00  0.00            
ATOM   3505  CG  TRP X 220     104.030  65.610  89.350  0.00  0.00            
ATOM   3506  CD1 TRP X 220     103.030  65.340  88.480  0.00  0.00            
ATOM   3507  HD1 TRP X 220     101.980  65.490  88.700  0.00  0.00            
ATOM   3508  NE1 TRP X 220     103.510  64.900  87.270  0.00  0.00            
ATOM   3509  HE1 TRP X 220     103.000  64.670  86.430  0.00  0.00            
ATOM   3510  CE2 TRP X 220     104.880  64.750  87.320  0.00  0.00            
ATOM   3511  CZ2 TRP X 220     105.860  64.300  86.430  0.00  0.00            
ATOM   3512  HZ2 TRP X 220     105.570  63.980  85.440  0.00  0.00            
ATOM   3513  CH2 TRP X 220     107.200  64.380  86.820  0.00  0.00            
ATOM   3514  HH2 TRP X 220     107.950  64.140  86.070  0.00  0.00            
ATOM   3515  CZ3 TRP X 220     107.610  64.830  88.080  0.00  0.00            
ATOM   3516  HZ3 TRP X 220     108.670  64.920  88.250  0.00  0.00            
ATOM   3517  CE3 TRP X 220     106.590  65.200  88.970  0.00  0.00            
ATOM   3518  HE3 TRP X 220     106.910  65.430  89.980  0.00  0.00            
ATOM   3519  CD2 TRP X 220     105.230  65.160  88.640  0.00  0.00            
ATOM   3520  C   TRP X 220     103.350  68.280  92.100  0.00  0.00            
ATOM   3521  O   TRP X 220     104.050  68.240  93.110  0.00  0.00            
ATOM   3522  N   GLU X 221     102.110  68.750  92.150  0.00  0.00            
ATOM   3523  H   GLU X 221     101.610  68.750  91.280  0.00  0.00            
ATOM   3524  CA  GLU X 221     101.370  69.360  93.240  0.00  0.00            
ATOM   3525  HA  GLU X 221     101.880  69.210  94.190  0.00  0.00            
ATOM   3526  CB  GLU X 221     101.300  70.870  92.990  0.00  0.00            
ATOM   3527  HB1 GLU X 221     100.540  71.310  93.630  0.00  0.00            
ATOM   3528  HB2 GLU X 221     100.870  71.060  92.010  0.00  0.00            
ATOM   3529  CG  GLU X 221     102.670  71.550  93.030  0.00  0.00            
ATOM   3530  HG1 GLU X 221     102.610  72.470  92.450  0.00  0.00            
ATOM   3531  HG2 GLU X 221     103.420  70.980  92.500  0.00  0.00            
ATOM   3532  CD  GLU X 221     103.150  71.910  94.430  0.00  0.00            
ATOM   3533  OE1 GLU X 221     103.920  72.880  94.540  0.00  0.00            
ATOM   3534  OE2 GLU X 221     102.940  71.120  95.380  0.00  0.00            
ATOM   3535  C   GLU X 221     100.010  68.720  93.470  0.00  0.00            
ATOM   3536  O   GLU X 221      99.590  68.010  92.560  0.00  0.00            
ATOM   3537  N   VAL X 222      99.340  69.090  94.560  0.00  0.00            
ATOM   3538  H   VAL X 222      99.810  69.670  95.230  0.00  0.00            
ATOM   3539  CA  VAL X 222      97.920  68.860  94.780  0.00  0.00            
ATOM   3540  HA  VAL X 222      97.540  68.370  93.890  0.00  0.00            
ATOM   3541  CB  VAL X 222      97.740  67.880  95.940  0.00  0.00            
ATOM   3542  HB  VAL X 222      98.130  68.320  96.860  0.00  0.00            
ATOM   3543  CG1 VAL X 222      96.280  67.510  96.130  0.00  0.00            
ATOM   3544 HG11 VAL X 222      95.690  68.410  96.330  0.00  0.00            
ATOM   3545 HG12 VAL X 222      95.850  67.040  95.250  0.00  0.00            
ATOM   3546 HG13 VAL X 222      96.300  66.780  96.940  0.00  0.00            
ATOM   3547  CG2 VAL X 222      98.580  66.640  95.650  0.00  0.00            
ATOM   3548 HG21 VAL X 222      98.390  65.970  96.490  0.00  0.00            
ATOM   3549 HG22 VAL X 222      98.270  66.100  94.750  0.00  0.00            
ATOM   3550 HG23 VAL X 222      99.640  66.820  95.510  0.00  0.00            
ATOM   3551  C   VAL X 222      97.130  70.160  94.930  0.00  0.00            
ATOM   3552  O   VAL X 222      97.590  70.860  95.820  0.00  0.00            
ATOM   3553  N   ASP X 223      95.990  70.350  94.270  0.00  0.00            
ATOM   3554  H   ASP X 223      95.660  69.670  93.600  0.00  0.00            
ATOM   3555  CA  ASP X 223      95.110  71.490  94.400  0.00  0.00            
ATOM   3556  HA  ASP X 223      95.590  72.130  95.130  0.00  0.00            
ATOM   3557  CB  ASP X 223      94.930  72.170  93.040  0.00  0.00            
ATOM   3558  HB1 ASP X 223      94.360  71.620  92.300  0.00  0.00            
ATOM   3559  HB2 ASP X 223      95.930  72.250  92.610  0.00  0.00            
ATOM   3560  CG  ASP X 223      94.410  73.590  93.210  0.00  0.00            
ATOM   3561  OD1 ASP X 223      95.200  74.560  93.240  0.00  0.00            
ATOM   3562  OD2 ASP X 223      93.180  73.760  93.300  0.00  0.00            
ATOM   3563  C   ASP X 223      93.730  71.070  94.890  0.00  0.00            
ATOM   3564  O   ASP X 223      93.130  70.090  94.440  0.00  0.00            
ATOM   3565  N   ALA X 224      93.280  71.860  95.860  0.00  0.00            
ATOM   3566  H   ALA X 224      93.940  72.490  96.300  0.00  0.00            
ATOM   3567  CA  ALA X 224      92.010  71.590  96.500  0.00  0.00            
ATOM   3568  HA  ALA X 224      91.350  71.010  95.850  0.00  0.00            
ATOM   3569  CB  ALA X 224      92.320  70.770  97.750  0.00  0.00            
ATOM   3570  HB1 ALA X 224      92.990  69.950  97.480  0.00  0.00            
ATOM   3571  HB2 ALA X 224      92.680  71.450  98.510  0.00  0.00            
ATOM   3572  HB3 ALA X 224      91.410  70.280  98.120  0.00  0.00            
ATOM   3573  C   ALA X 224      91.230  72.840  96.870  0.00  0.00            
ATOM   3574  O   ALA X 224      91.750  73.950  96.760  0.00  0.00            
ATOM   3575  N   SER X 225      90.010  72.660  97.390  0.00  0.00            
ATOM   3576  H   SER X 225      89.670  71.720  97.500  0.00  0.00            
ATOM   3577  CA  SER X 225      89.260  73.720  98.030  0.00  0.00            
ATOM   3578  HA  SER X 225      90.080  74.380  98.320  0.00  0.00            
ATOM   3579  CB  SER X 225      88.380  74.430  97.000  0.00  0.00            
ATOM   3580  HB1 SER X 225      87.590  73.740  96.710  0.00  0.00            
ATOM   3581  HB2 SER X 225      89.040  74.700  96.170  0.00  0.00            
ATOM   3582  OG  SER X 225      87.810  75.540  97.660  0.00  0.00            
ATOM   3583  HG  SER X 225      87.300  76.080  97.050  0.00  0.00            
ATOM   3584  C   SER X 225      88.590  73.080  99.240  0.00  0.00            
ATOM   3585  O   SER X 225      88.150  71.930  99.260  0.00  0.00            
ATOM   3586  N   THR X 226      88.470  73.910 100.270  0.00  0.00            
ATOM   3587  H   THR X 226      88.750  74.880 100.150  0.00  0.00            
ATOM   3588  CA  THR X 226      88.200  73.530 101.640  0.00  0.00            
ATOM   3589  HA  THR X 226      88.130  72.440 101.660  0.00  0.00            
ATOM   3590  CB  THR X 226      89.440  73.940 102.420  0.00  0.00            
ATOM   3591  HB  THR X 226      89.430  73.580 103.450  0.00  0.00            
ATOM   3592  CG2 THR X 226      90.810  73.520 101.890  0.00  0.00            
ATOM   3593 HG21 THR X 226      91.530  73.850 102.640  0.00  0.00            
ATOM   3594 HG22 THR X 226      90.910  72.440 101.740  0.00  0.00            
ATOM   3595 HG23 THR X 226      91.100  74.100 101.020  0.00  0.00            
ATOM   3596  OG1 THR X 226      89.630  75.340 102.440  0.00  0.00            
ATOM   3597  HG1 THR X 226      89.750  75.670 101.550  0.00  0.00            
ATOM   3598  C   THR X 226      86.900  74.140 102.160  0.00  0.00            
ATOM   3599  O   THR X 226      86.620  75.310 101.890  0.00  0.00            
ATOM   3600  N   THR X 227      86.030  73.370 102.820  0.00  0.00            
ATOM   3601  H   THR X 227      86.310  72.440 103.080  0.00  0.00            
ATOM   3602  CA  THR X 227      84.760  73.880 103.310  0.00  0.00            
ATOM   3603  HA  THR X 227      84.370  74.680 102.680  0.00  0.00            
ATOM   3604  CB  THR X 227      83.660  72.820 103.250  0.00  0.00            
ATOM   3605  HB  THR X 227      83.770  72.090 102.450  0.00  0.00            
ATOM   3606  CG2 THR X 227      83.490  72.070 104.570  0.00  0.00            
ATOM   3607 HG21 THR X 227      83.110  72.710 105.360  0.00  0.00            
ATOM   3608 HG22 THR X 227      82.810  71.220 104.460  0.00  0.00            
ATOM   3609 HG23 THR X 227      84.490  71.780 104.880  0.00  0.00            
ATOM   3610  OG1 THR X 227      82.450  73.500 103.000  0.00  0.00            
ATOM   3611  HG1 THR X 227      81.820  72.780 103.070  0.00  0.00            
ATOM   3612  C   THR X 227      84.840  74.620 104.640  0.00  0.00            
ATOM   3613  O   THR X 227      85.830  74.630 105.370  0.00  0.00            
ATOM   3614  N   THR X 228      83.830  75.400 105.030  0.00  0.00            
ATOM   3615  H   THR X 228      83.140  75.520 104.300  0.00  0.00            
ATOM   3616  CA  THR X 228      83.710  76.240 106.200  0.00  0.00            
ATOM   3617  HA  THR X 228      84.430  75.990 106.980  0.00  0.00            
ATOM   3618  CB  THR X 228      83.830  77.710 105.810  0.00  0.00            
ATOM   3619  HB  THR X 228      83.540  78.420 106.580  0.00  0.00            
ATOM   3620  CG2 THR X 228      85.250  78.040 105.350  0.00  0.00            
ATOM   3621 HG21 THR X 228      85.340  79.090 105.060  0.00  0.00            
ATOM   3622 HG22 THR X 228      85.880  77.750 106.190  0.00  0.00            
ATOM   3623 HG23 THR X 228      85.490  77.560 104.400  0.00  0.00            
ATOM   3624  OG1 THR X 228      82.880  77.920 104.800  0.00  0.00            
ATOM   3625  HG1 THR X 228      83.290  77.840 103.940  0.00  0.00            
ATOM   3626  C   THR X 228      82.340  75.970 106.810  0.00  0.00            
ATOM   3627  O   THR X 228      81.480  75.370 106.180  0.00  0.00            
ATOM   3628  N   PRO X 229      82.010  76.600 107.950  0.00  0.00            
ATOM   3629  CD  PRO X 229      82.970  77.130 108.890  0.00  0.00            
ATOM   3630  HD1 PRO X 229      83.140  78.180 108.650  0.00  0.00            
ATOM   3631  HD2 PRO X 229      83.970  76.690 108.980  0.00  0.00            
ATOM   3632  CG  PRO X 229      82.290  77.000 110.250  0.00  0.00            
ATOM   3633  HG1 PRO X 229      82.690  77.660 111.030  0.00  0.00            
ATOM   3634  HG2 PRO X 229      82.360  75.950 110.530  0.00  0.00            
ATOM   3635  CB  PRO X 229      80.840  77.280 109.890  0.00  0.00            
ATOM   3636  HB1 PRO X 229      80.670  78.360 109.840  0.00  0.00            
ATOM   3637  HB2 PRO X 229      80.190  76.800 110.630  0.00  0.00            
ATOM   3638  CA  PRO X 229      80.700  76.560 108.560  0.00  0.00            
ATOM   3639  HA  PRO X 229      80.450  75.560 108.890  0.00  0.00            
ATOM   3640  C   PRO X 229      79.570  77.120 107.690  0.00  0.00            
ATOM   3641  O   PRO X 229      78.480  76.560 107.730  0.00  0.00            
ATOM   3642  N   SER X 230      79.820  78.080 106.800  0.00  0.00            
ATOM   3643  H   SER X 230      80.740  78.470 106.670  0.00  0.00            
ATOM   3644  CA  SER X 230      78.790  78.670 105.970  0.00  0.00            
ATOM   3645  HA  SER X 230      77.880  78.740 106.570  0.00  0.00            
ATOM   3646  CB  SER X 230      79.150  80.130 105.710  0.00  0.00            
ATOM   3647  HB1 SER X 230      79.130  80.660 106.670  0.00  0.00            
ATOM   3648  HB2 SER X 230      78.420  80.590 105.050  0.00  0.00            
ATOM   3649  OG  SER X 230      80.400  80.180 105.050  0.00  0.00            
ATOM   3650  HG  SER X 230      80.460  81.000 104.570  0.00  0.00            
ATOM   3651  C   SER X 230      78.470  77.810 104.750  0.00  0.00            
ATOM   3652  O   SER X 230      77.760  78.140 103.800  0.00  0.00            
ATOM   3653  N   GLY X 231      79.220  76.710 104.600  0.00  0.00            
ATOM   3654  H   GLY X 231      79.860  76.510 105.340  0.00  0.00            
ATOM   3655  CA  GLY X 231      79.310  75.900 103.400  0.00  0.00            
ATOM   3656  HA1 GLY X 231      78.300  75.680 103.070  0.00  0.00            
ATOM   3657  HA2 GLY X 231      79.820  74.960 103.600  0.00  0.00            
ATOM   3658  C   GLY X 231      80.120  76.470 102.240  0.00  0.00            
ATOM   3659  O   GLY X 231      80.160  75.880 101.170  0.00  0.00            
ATOM   3660  N   GLU X 232      80.780  77.620 102.410  0.00  0.00            
ATOM   3661  H   GLU X 232      80.900  78.030 103.330  0.00  0.00            
ATOM   3662  CA  GLU X 232      81.600  78.200 101.370  0.00  0.00            
ATOM   3663  HA  GLU X 232      81.190  78.130 100.360  0.00  0.00            
ATOM   3664  CB  GLU X 232      81.630  79.710 101.610  0.00  0.00            
ATOM   3665  HB1 GLU X 232      82.380  80.070 100.910  0.00  0.00            
ATOM   3666  HB2 GLU X 232      82.040  79.970 102.590  0.00  0.00            
ATOM   3667  CG  GLU X 232      80.240  80.280 101.350  0.00  0.00            
ATOM   3668  HG1 GLU X 232      80.360  81.350 101.540  0.00  0.00            
ATOM   3669  HG2 GLU X 232      79.620  79.710 102.050  0.00  0.00            
ATOM   3670  CD  GLU X 232      79.820  80.030  99.910  0.00  0.00            
ATOM   3671  OE1 GLU X 232      78.850  79.290  99.650  0.00  0.00            
ATOM   3672  OE2 GLU X 232      80.370  80.730  99.030  0.00  0.00            
ATOM   3673  C   GLU X 232      83.010  77.640 101.310  0.00  0.00            
ATOM   3674  O   GLU X 232      83.560  77.160 102.290  0.00  0.00            
ATOM   3675  N   ALA X 233      83.520  77.550 100.080  0.00  0.00            
ATOM   3676  H   ALA X 233      82.940  77.810  99.290  0.00  0.00            
ATOM   3677  CA  ALA X 233      84.820  76.960  99.800  0.00  0.00            
ATOM   3678  HA  ALA X 233      85.110  76.420 100.700  0.00  0.00            
ATOM   3679  CB  ALA X 233      84.620  75.910  98.710  0.00  0.00            
ATOM   3680  HB1 ALA X 233      85.340  75.150  98.980  0.00  0.00            
ATOM   3681  HB2 ALA X 233      83.580  75.580  98.660  0.00  0.00            
ATOM   3682  HB3 ALA X 233      84.800  76.420  97.760  0.00  0.00            
ATOM   3683  C   ALA X 233      85.980  77.910  99.550  0.00  0.00            
ATOM   3684  O   ALA X 233      85.840  78.900  98.830  0.00  0.00            
ATOM   3685  N   LEU X 234      87.160  77.590 100.080  0.00  0.00            
ATOM   3686  H   LEU X 234      87.090  76.730 100.610  0.00  0.00            
ATOM   3687  CA  LEU X 234      88.440  78.260 100.040  0.00  0.00            
ATOM   3688  HA  LEU X 234      88.240  79.180  99.480  0.00  0.00            
ATOM   3689  CB  LEU X 234      88.810  78.580 101.480  0.00  0.00            
ATOM   3690  HB1 LEU X 234      88.730  77.660 102.060  0.00  0.00            
ATOM   3691  HB2 LEU X 234      88.140  79.320 101.930  0.00  0.00            
ATOM   3692  CG  LEU X 234      90.280  78.960 101.670  0.00  0.00            
ATOM   3693  HG  LEU X 234      90.780  78.000 101.530  0.00  0.00            
ATOM   3694  CD1 LEU X 234      90.830  80.110 100.820  0.00  0.00            
ATOM   3695 HD11 LEU X 234      90.650  79.950  99.760  0.00  0.00            
ATOM   3696 HD12 LEU X 234      90.190  80.970 101.030  0.00  0.00            
ATOM   3697 HD13 LEU X 234      91.910  80.190 100.920  0.00  0.00            
ATOM   3698  CD2 LEU X 234      90.430  79.330 103.140  0.00  0.00            
ATOM   3699 HD21 LEU X 234      91.420  79.740 103.320  0.00  0.00            
ATOM   3700 HD22 LEU X 234      89.740  80.110 103.480  0.00  0.00            
ATOM   3701 HD23 LEU X 234      90.190  78.440 103.720  0.00  0.00            
ATOM   3702  C   LEU X 234      89.480  77.430  99.300  0.00  0.00            
ATOM   3703  O   LEU X 234      89.790  76.330  99.730  0.00  0.00            
ATOM   3704  N   ALA X 235      90.050  77.930  98.200  0.00  0.00            
ATOM   3705  H   ALA X 235      89.700  78.830  97.920  0.00  0.00            
ATOM   3706  CA  ALA X 235      91.130  77.250  97.510  0.00  0.00            
ATOM   3707  HA  ALA X 235      90.770  76.250  97.240  0.00  0.00            
ATOM   3708  CB  ALA X 235      91.350  78.050  96.240  0.00  0.00            
ATOM   3709  HB1 ALA X 235      91.630  79.090  96.410  0.00  0.00            
ATOM   3710  HB2 ALA X 235      92.250  77.600  95.820  0.00  0.00            
ATOM   3711  HB3 ALA X 235      90.600  77.930  95.460  0.00  0.00            
ATOM   3712  C   ALA X 235      92.400  77.100  98.340  0.00  0.00            
ATOM   3713  O   ALA X 235      92.780  78.100  98.950  0.00  0.00            
ATOM   3714  N   LEU X 236      93.090  75.960  98.290  0.00  0.00            
ATOM   3715  H   LEU X 236      92.700  75.180  97.760  0.00  0.00            
ATOM   3716  CA  LEU X 236      94.440  75.750  98.750  0.00  0.00            
ATOM   3717  HA  LEU X 236      94.980  76.670  98.500  0.00  0.00            
ATOM   3718  CB  LEU X 236      94.320  75.550 100.260  0.00  0.00            
ATOM   3719  HB1 LEU X 236      93.650  74.700 100.370  0.00  0.00            
ATOM   3720  HB2 LEU X 236      93.860  76.420 100.730  0.00  0.00            
ATOM   3721  CG  LEU X 236      95.580  75.330 101.090  0.00  0.00            
ATOM   3722  HG  LEU X 236      96.090  74.460 100.680  0.00  0.00            
ATOM   3723  CD1 LEU X 236      96.570  76.480 100.930  0.00  0.00            
ATOM   3724 HD11 LEU X 236      96.760  76.750  99.890  0.00  0.00            
ATOM   3725 HD12 LEU X 236      96.360  77.430 101.440  0.00  0.00            
ATOM   3726 HD13 LEU X 236      97.500  76.140 101.390  0.00  0.00            
ATOM   3727  CD2 LEU X 236      95.150  75.040 102.520  0.00  0.00            
ATOM   3728 HD21 LEU X 236      94.510  74.160 102.420  0.00  0.00            
ATOM   3729 HD22 LEU X 236      96.050  74.890 103.120  0.00  0.00            
ATOM   3730 HD23 LEU X 236      94.490  75.850 102.810  0.00  0.00            
ATOM   3731  C   LEU X 236      95.180  74.640  98.020  0.00  0.00            
ATOM   3732  O   LEU X 236      94.630  73.620  97.620  0.00  0.00            
ATOM   3733  N   GLN X 237      96.510  74.750  97.920  0.00  0.00            
ATOM   3734  H   GLN X 237      96.970  75.590  98.230  0.00  0.00            
ATOM   3735  CA  GLN X 237      97.390  73.650  97.570  0.00  0.00            
ATOM   3736  HA  GLN X 237      96.870  73.030  96.840  0.00  0.00            
ATOM   3737  CB  GLN X 237      98.690  74.040  96.860  0.00  0.00            
ATOM   3738  HB1 GLN X 237      99.380  73.200  96.920  0.00  0.00            
ATOM   3739  HB2 GLN X 237      99.170  74.880  97.370  0.00  0.00            
ATOM   3740  CG  GLN X 237      98.520  74.440  95.400  0.00  0.00            
ATOM   3741  HG1 GLN X 237      97.890  75.330  95.340  0.00  0.00            
ATOM   3742  HG2 GLN X 237      97.930  73.710  94.850  0.00  0.00            
ATOM   3743  CD  GLN X 237      99.750  74.780  94.570  0.00  0.00            
ATOM   3744  OE1 GLN X 237     100.910  74.720  94.970  0.00  0.00            
ATOM   3745  NE2 GLN X 237      99.590  75.280  93.340  0.00  0.00            
ATOM   3746 HE21 GLN X 237      98.770  75.110  92.770  0.00  0.00            
ATOM   3747 HE22 GLN X 237     100.390  75.360  92.740  0.00  0.00            
ATOM   3748  C   GLN X 237      97.750  72.790  98.770  0.00  0.00            
ATOM   3749  O   GLN X 237      98.110  73.280  99.830  0.00  0.00            
ATOM   3750  N   VAL X 238      97.600  71.470  98.660  0.00  0.00            
ATOM   3751  H   VAL X 238      97.130  71.130  97.830  0.00  0.00            
ATOM   3752  CA  VAL X 238      97.550  70.610  99.820  0.00  0.00            
ATOM   3753  HA  VAL X 238      97.970  71.120 100.680  0.00  0.00            
ATOM   3754  CB  VAL X 238      96.130  70.200 100.210  0.00  0.00            
ATOM   3755  HB  VAL X 238      96.240  69.550 101.080  0.00  0.00            
ATOM   3756  CG1 VAL X 238      95.290  71.420 100.580  0.00  0.00            
ATOM   3757 HG11 VAL X 238      94.280  71.080 100.850  0.00  0.00            
ATOM   3758 HG12 VAL X 238      95.780  71.970 101.380  0.00  0.00            
ATOM   3759 HG13 VAL X 238      95.200  72.080  99.720  0.00  0.00            
ATOM   3760  CG2 VAL X 238      95.410  69.310  99.200  0.00  0.00            
ATOM   3761 HG21 VAL X 238      94.390  69.140  99.570  0.00  0.00            
ATOM   3762 HG22 VAL X 238      95.280  69.850  98.260  0.00  0.00            
ATOM   3763 HG23 VAL X 238      95.870  68.340  99.040  0.00  0.00            
ATOM   3764  C   VAL X 238      98.480  69.410  99.690  0.00  0.00            
ATOM   3765  O   VAL X 238      98.240  68.360 100.290  0.00  0.00            
ATOM   3766  N   THR X 239      99.600  69.540  98.960  0.00  0.00            
ATOM   3767  H   THR X 239      99.610  70.310  98.310  0.00  0.00            
ATOM   3768  CA  THR X 239     100.470  68.480  98.520  0.00  0.00            
ATOM   3769  HA  THR X 239      99.870  67.740  97.990  0.00  0.00            
ATOM   3770  CB  THR X 239     101.570  69.090  97.650  0.00  0.00            
ATOM   3771  HB  THR X 239     102.310  69.680  98.180  0.00  0.00            
ATOM   3772  CG2 THR X 239     102.400  68.040  96.930  0.00  0.00            
ATOM   3773 HG21 THR X 239     102.900  67.390  97.650  0.00  0.00            
ATOM   3774 HG22 THR X 239     101.770  67.450  96.270  0.00  0.00            
ATOM   3775 HG23 THR X 239     103.130  68.470  96.240  0.00  0.00            
ATOM   3776  OG1 THR X 239     101.010  69.920  96.660  0.00  0.00            
ATOM   3777  HG1 THR X 239     101.700  70.520  96.360  0.00  0.00            
ATOM   3778  C   THR X 239     101.160  67.770  99.690  0.00  0.00            
ATOM   3779  O   THR X 239     101.680  68.410 100.600  0.00  0.00            
ATOM   3780  N   HIE X 240     101.000  66.440  99.630  0.00  0.00            
ATOM   3781  H   HIE X 240     100.580  66.000  98.830  0.00  0.00            
ATOM   3782  CA  HIE X 240     101.720  65.520 100.490  0.00  0.00            
ATOM   3783  HA  HIE X 240     102.260  66.120 101.230  0.00  0.00            
ATOM   3784  CB  HIE X 240     100.760  64.620 101.250  0.00  0.00            
ATOM   3785  HB1 HIE X 240     100.200  64.090 100.480  0.00  0.00            
ATOM   3786  HB2 HIE X 240     100.080  65.220 101.860  0.00  0.00            
ATOM   3787  CG  HIE X 240     101.250  63.610 102.250  0.00  0.00            
ATOM   3788  ND1 HIE X 240     101.640  62.310 101.910  0.00  0.00            
ATOM   3789  CE1 HIE X 240     101.900  61.690 103.060  0.00  0.00            
ATOM   3790  HE1 HIE X 240     102.320  60.690 103.120  0.00  0.00            
ATOM   3791  NE2 HIE X 240     101.660  62.530 104.080  0.00  0.00            
ATOM   3792  HE2 HIE X 240     101.670  62.330 105.070  0.00  0.00            
ATOM   3793  CD2 HIE X 240     101.240  63.760 103.610  0.00  0.00            
ATOM   3794  HD2 HIE X 240     100.870  64.640 104.120  0.00  0.00            
ATOM   3795  C   HIE X 240     102.740  64.690  99.730  0.00  0.00            
ATOM   3796  O   HIE X 240     102.410  63.990  98.780  0.00  0.00            
ATOM   3797  N   GLN X 241     103.980  64.680 100.220  0.00  0.00            
ATOM   3798  H   GLN X 241     104.200  65.070 101.130  0.00  0.00            
ATOM   3799  CA  GLN X 241     105.210  64.140  99.670  0.00  0.00            
ATOM   3800  HA  GLN X 241     104.930  63.420  98.900  0.00  0.00            
ATOM   3801  CB  GLN X 241     105.970  65.240  98.930  0.00  0.00            
ATOM   3802  HB1 GLN X 241     105.260  65.590  98.170  0.00  0.00            
ATOM   3803  HB2 GLN X 241     106.760  64.830  98.310  0.00  0.00            
ATOM   3804  CG  GLN X 241     106.580  66.390  99.730  0.00  0.00            
ATOM   3805  HG1 GLN X 241     107.560  66.100 100.100  0.00  0.00            
ATOM   3806  HG2 GLN X 241     106.010  66.560 100.640  0.00  0.00            
ATOM   3807  CD  GLN X 241     106.600  67.740  99.030  0.00  0.00            
ATOM   3808  OE1 GLN X 241     105.560  68.380  98.970  0.00  0.00            
ATOM   3809  NE2 GLN X 241     107.770  68.200  98.580  0.00  0.00            
ATOM   3810 HE21 GLN X 241     108.590  67.630  98.710  0.00  0.00            
ATOM   3811 HE22 GLN X 241     107.780  69.080  98.080  0.00  0.00            
ATOM   3812  C   GLN X 241     106.120  63.540 100.730  0.00  0.00            
ATOM   3813  O   GLN X 241     106.060  63.920 101.890  0.00  0.00            
ATOM   3814  N   ASN X 242     107.120  62.770 100.280  0.00  0.00            
ATOM   3815  H   ASN X 242     107.140  62.360  99.360  0.00  0.00            
ATOM   3816  CA  ASN X 242     108.150  62.460 101.250  0.00  0.00            
ATOM   3817  HA  ASN X 242     107.740  62.110 102.210  0.00  0.00            
ATOM   3818  CB  ASN X 242     108.890  61.290 100.620  0.00  0.00            
ATOM   3819  HB1 ASN X 242     109.270  61.660  99.670  0.00  0.00            
ATOM   3820  HB2 ASN X 242     108.220  60.480 100.350  0.00  0.00            
ATOM   3821  CG  ASN X 242     110.070  60.680 101.370  0.00  0.00            
ATOM   3822  OD1 ASN X 242     110.840  61.310 102.080  0.00  0.00            
ATOM   3823  ND2 ASN X 242     110.370  59.390 101.190  0.00  0.00            
ATOM   3824 HD21 ASN X 242     109.940  58.890 100.430  0.00  0.00            
ATOM   3825 HD22 ASN X 242     111.050  58.930 101.780  0.00  0.00            
ATOM   3826  C   ASN X 242     108.970  63.710 101.520  0.00  0.00            
ATOM   3827  O   ASN X 242     109.220  64.460 100.580  0.00  0.00            
ATOM   3828  N   ASP X 243     109.450  63.920 102.750  0.00  0.00            
ATOM   3829  H   ASP X 243     109.110  63.280 103.450  0.00  0.00            
ATOM   3830  CA  ASP X 243     110.120  65.120 103.200  0.00  0.00            
ATOM   3831  HA  ASP X 243     109.800  65.930 102.530  0.00  0.00            
ATOM   3832  CB  ASP X 243     109.530  65.470 104.560  0.00  0.00            
ATOM   3833  HB1 ASP X 243     109.520  64.570 105.170  0.00  0.00            
ATOM   3834  HB2 ASP X 243     108.500  65.810 104.450  0.00  0.00            
ATOM   3835  CG  ASP X 243     110.330  66.570 105.260  0.00  0.00            
ATOM   3836  OD1 ASP X 243     111.150  66.220 106.130  0.00  0.00            
ATOM   3837  OD2 ASP X 243     110.110  67.770 104.990  0.00  0.00            
ATOM   3838  C   ASP X 243     111.640  65.050 103.150  0.00  0.00            
ATOM   3839  O   ASP X 243     112.290  66.040 103.450  0.00  0.00            
ATOM   3840  N   LYS X 244     112.330  63.950 102.820  0.00  0.00            
ATOM   3841  H   LYS X 244     111.660  63.220 102.630  0.00  0.00            
ATOM   3842  CA  LYS X 244     113.750  63.720 102.620  0.00  0.00            
ATOM   3843  HA  LYS X 244     114.260  64.410 103.290  0.00  0.00            
ATOM   3844  CB  LYS X 244     114.130  62.270 102.910  0.00  0.00            
ATOM   3845  HB1 LYS X 244     113.620  61.660 102.160  0.00  0.00            
ATOM   3846  HB2 LYS X 244     113.760  61.920 103.870  0.00  0.00            
ATOM   3847  CG  LYS X 244     115.630  62.030 102.760  0.00  0.00            
ATOM   3848  HG1 LYS X 244     115.980  62.590 101.890  0.00  0.00            
ATOM   3849  HG2 LYS X 244     115.890  60.970 102.790  0.00  0.00            
ATOM   3850  CD  LYS X 244     116.280  62.720 103.950  0.00  0.00            
ATOM   3851  HD1 LYS X 244     115.950  62.300 104.900  0.00  0.00            
ATOM   3852  HD2 LYS X 244     116.060  63.780 103.830  0.00  0.00            
ATOM   3853  CE  LYS X 244     117.770  62.440 103.770  0.00  0.00            
ATOM   3854  HE1 LYS X 244     118.130  62.800 102.800  0.00  0.00            
ATOM   3855  HE2 LYS X 244     117.950  61.370 103.680  0.00  0.00            
ATOM   3856  NZ  LYS X 244     118.520  63.120 104.830  0.00  0.00            
ATOM   3857  HZ1 LYS X 244     118.160  62.930 105.760  0.00  0.00            
ATOM   3858  HZ2 LYS X 244     119.440  62.730 104.920  0.00  0.00            
ATOM   3859  HZ3 LYS X 244     118.670  64.120 104.730  0.00  0.00            
ATOM   3860  C   LYS X 244     114.180  64.340 101.300  0.00  0.00            
ATOM   3861  O   LYS X 244     115.160  65.070 101.340  0.00  0.00            
ATOM   3862  N   PRO X 245     113.550  64.080 100.150  0.00  0.00            
ATOM   3863  CD  PRO X 245     112.780  62.880  99.850  0.00  0.00            
ATOM   3864  HD1 PRO X 245     111.970  62.690 100.560  0.00  0.00            
ATOM   3865  HD2 PRO X 245     113.380  61.980  99.770  0.00  0.00            
ATOM   3866  CG  PRO X 245     112.330  63.040  98.400  0.00  0.00            
ATOM   3867  HG1 PRO X 245     111.510  63.750  98.290  0.00  0.00            
ATOM   3868  HG2 PRO X 245     112.060  62.080  97.960  0.00  0.00            
ATOM   3869  CB  PRO X 245     113.540  63.740  97.800  0.00  0.00            
ATOM   3870  HB1 PRO X 245     113.360  64.260  96.850  0.00  0.00            
ATOM   3871  HB2 PRO X 245     114.280  62.950  97.650  0.00  0.00            
ATOM   3872  CA  PRO X 245     113.910  64.720  98.900  0.00  0.00            
ATOM   3873  HA  PRO X 245     114.990  64.860  98.840  0.00  0.00            
ATOM   3874  C   PRO X 245     113.430  66.160  98.760  0.00  0.00            
ATOM   3875  O   PRO X 245     112.450  66.520  99.400  0.00  0.00            
ATOM   3876  N   PHE X 246     113.990  66.960  97.850  0.00  0.00            
ATOM   3877  H   PHE X 246     114.810  66.640  97.340  0.00  0.00            
ATOM   3878  CA  PHE X 246     113.550  68.300  97.520  0.00  0.00            
ATOM   3879  HA  PHE X 246     113.530  68.920  98.420  0.00  0.00            
ATOM   3880  CB  PHE X 246     114.570  68.860  96.530  0.00  0.00            
ATOM   3881  HB1 PHE X 246     114.680  68.230  95.650  0.00  0.00            
ATOM   3882  HB2 PHE X 246     115.510  69.070  97.040  0.00  0.00            
ATOM   3883  CG  PHE X 246     114.120  70.220  96.060  0.00  0.00            
ATOM   3884  CD1 PHE X 246     113.980  71.380  96.840  0.00  0.00            
ATOM   3885  HD1 PHE X 246     114.100  71.410  97.910  0.00  0.00            
ATOM   3886  CE1 PHE X 246     113.650  72.620  96.280  0.00  0.00            
ATOM   3887  HE1 PHE X 246     113.480  73.510  96.880  0.00  0.00            
ATOM   3888  CZ  PHE X 246     113.380  72.730  94.910  0.00  0.00            
ATOM   3889  HZ  PHE X 246     112.970  73.630  94.480  0.00  0.00            
ATOM   3890  CE2 PHE X 246     113.580  71.600  94.120  0.00  0.00            
ATOM   3891  HE2 PHE X 246     113.510  71.720  93.050  0.00  0.00            
ATOM   3892  CD2 PHE X 246     113.970  70.370  94.680  0.00  0.00            
ATOM   3893  HD2 PHE X 246     114.150  69.490  94.080  0.00  0.00            
ATOM   3894  C   PHE X 246     112.110  68.340  97.030  0.00  0.00            
ATOM   3895  O   PHE X 246     111.350  69.180  97.500  0.00  0.00            
ATOM   3896  N   ARG X 247     111.710  67.540  96.040  0.00  0.00            
ATOM   3897  H   ARG X 247     112.350  66.860  95.650  0.00  0.00            
ATOM   3898  CA  ARG X 247     110.410  67.540  95.410  0.00  0.00            
ATOM   3899  HA  ARG X 247     109.710  67.920  96.150  0.00  0.00            
ATOM   3900  CB  ARG X 247     110.360  68.570  94.280  0.00  0.00            
ATOM   3901  HB1 ARG X 247     110.610  69.560  94.630  0.00  0.00            
ATOM   3902  HB2 ARG X 247     109.400  68.570  93.770  0.00  0.00            
ATOM   3903  CG  ARG X 247     111.420  68.210  93.240  0.00  0.00            
ATOM   3904  HG1 ARG X 247     111.070  67.270  92.830  0.00  0.00            
ATOM   3905  HG2 ARG X 247     112.410  68.280  93.700  0.00  0.00            
ATOM   3906  CD  ARG X 247     111.320  69.220  92.090  0.00  0.00            
ATOM   3907  HD1 ARG X 247     111.760  70.130  92.490  0.00  0.00            
ATOM   3908  HD2 ARG X 247     110.280  69.520  92.000  0.00  0.00            
ATOM   3909  NE  ARG X 247     111.880  68.760  90.820  0.00  0.00            
ATOM   3910  HE  ARG X 247     112.840  69.010  90.630  0.00  0.00            
ATOM   3911  CZ  ARG X 247     111.230  68.160  89.810  0.00  0.00            
ATOM   3912  NH1 ARG X 247     110.050  67.540  89.970  0.00  0.00            
ATOM   3913 HH11 ARG X 247     109.610  67.480  90.880  0.00  0.00            
ATOM   3914 HH12 ARG X 247     109.570  67.170  89.170  0.00  0.00            
ATOM   3915  NH2 ARG X 247     111.700  68.070  88.560  0.00  0.00            
ATOM   3916 HH21 ARG X 247     112.580  68.520  88.360  0.00  0.00            
ATOM   3917 HH22 ARG X 247     111.100  67.620  87.880  0.00  0.00            
ATOM   3918  C   ARG X 247     109.730  66.230  95.050  0.00  0.00            
ATOM   3919  O   ARG X 247     110.440  65.240  94.870  0.00  0.00            
ATOM   3920  N   PRO X 248     108.420  66.200  94.770  0.00  0.00            
ATOM   3921  CD  PRO X 248     107.320  67.070  95.140  0.00  0.00            
ATOM   3922  HD1 PRO X 248     107.200  67.880  94.420  0.00  0.00            
ATOM   3923  HD2 PRO X 248     107.470  67.550  96.110  0.00  0.00            
ATOM   3924  CG  PRO X 248     106.070  66.200  95.150  0.00  0.00            
ATOM   3925  HG1 PRO X 248     105.130  66.750  95.140  0.00  0.00            
ATOM   3926  HG2 PRO X 248     106.130  65.600  96.060  0.00  0.00            
ATOM   3927  CB  PRO X 248     106.430  65.320  93.960  0.00  0.00            
ATOM   3928  HB1 PRO X 248     106.210  65.810  93.010  0.00  0.00            
ATOM   3929  HB2 PRO X 248     105.910  64.370  94.070  0.00  0.00            
ATOM   3930  CA  PRO X 248     107.930  65.060  94.040  0.00  0.00            
ATOM   3931  HA  PRO X 248     108.250  64.190  94.610  0.00  0.00            
ATOM   3932  C   PRO X 248     108.500  64.950  92.630  0.00  0.00            
ATOM   3933  O   PRO X 248     108.690  65.940  91.930  0.00  0.00            
ATOM   3934  N   VAL X 249     108.850  63.740  92.200  0.00  0.00            
ATOM   3935  H   VAL X 249     108.820  63.000  92.900  0.00  0.00            
ATOM   3936  CA  VAL X 249     109.470  63.450  90.930  0.00  0.00            
ATOM   3937  HA  VAL X 249     109.480  64.270  90.210  0.00  0.00            
ATOM   3938  CB  VAL X 249     110.980  63.220  90.950  0.00  0.00            
ATOM   3939  HB  VAL X 249     111.320  62.910  89.960  0.00  0.00            
ATOM   3940  CG1 VAL X 249     111.720  64.470  91.420  0.00  0.00            
ATOM   3941 HG11 VAL X 249     111.420  64.780  92.420  0.00  0.00            
ATOM   3942 HG12 VAL X 249     112.800  64.340  91.380  0.00  0.00            
ATOM   3943 HG13 VAL X 249     111.490  65.400  90.890  0.00  0.00            
ATOM   3944  CG2 VAL X 249     111.330  62.100  91.920  0.00  0.00            
ATOM   3945 HG21 VAL X 249     110.620  61.270  91.980  0.00  0.00            
ATOM   3946 HG22 VAL X 249     112.260  61.680  91.530  0.00  0.00            
ATOM   3947 HG23 VAL X 249     111.340  62.610  92.890  0.00  0.00            
ATOM   3948  C   VAL X 249     108.780  62.430  90.030  0.00  0.00            
ATOM   3949  O   VAL X 249     109.290  62.130  88.950  0.00  0.00            
ATOM   3950  N   ASN X 250     107.650  61.880  90.470  0.00  0.00            
ATOM   3951  H   ASN X 250     107.290  62.090  91.390  0.00  0.00            
ATOM   3952  CA  ASN X 250     106.780  60.980  89.740  0.00  0.00            
ATOM   3953  HA  ASN X 250     107.010  61.180  88.690  0.00  0.00            
ATOM   3954  CB  ASN X 250     107.270  59.580  90.100  0.00  0.00            
ATOM   3955  HB1 ASN X 250     107.090  59.340  91.150  0.00  0.00            
ATOM   3956  HB2 ASN X 250     108.340  59.610  89.900  0.00  0.00            
ATOM   3957  CG  ASN X 250     106.600  58.470  89.290  0.00  0.00            
ATOM   3958  OD1 ASN X 250     105.580  58.590  88.630  0.00  0.00            
ATOM   3959  ND2 ASN X 250     107.130  57.240  89.340  0.00  0.00            
ATOM   3960 HD21 ASN X 250     108.030  57.090  89.760  0.00  0.00            
ATOM   3961 HD22 ASN X 250     106.610  56.500  88.890  0.00  0.00            
ATOM   3962  C   ASN X 250     105.340  61.410  89.970  0.00  0.00            
ATOM   3963  O   ASN X 250     104.910  61.650  91.090  0.00  0.00            
ATOM   3964  N   LYS X 251     104.580  61.400  88.870  0.00  0.00            
ATOM   3965  H   LYS X 251     105.030  61.270  87.970  0.00  0.00            
ATOM   3966  CA  LYS X 251     103.140  61.530  88.900  0.00  0.00            
ATOM   3967  HA  LYS X 251     103.010  62.510  89.360  0.00  0.00            
ATOM   3968  CB  LYS X 251     102.630  61.750  87.480  0.00  0.00            
ATOM   3969  HB1 LYS X 251     103.180  62.440  86.850  0.00  0.00            
ATOM   3970  HB2 LYS X 251     101.630  62.170  87.630  0.00  0.00            
ATOM   3971  CG  LYS X 251     102.440  60.410  86.760  0.00  0.00            
ATOM   3972  HG1 LYS X 251     101.600  59.900  87.240  0.00  0.00            
ATOM   3973  HG2 LYS X 251     103.370  59.860  86.830  0.00  0.00            
ATOM   3974  CD  LYS X 251     102.080  60.710  85.310  0.00  0.00            
ATOM   3975  HD1 LYS X 251     102.790  61.360  84.790  0.00  0.00            
ATOM   3976  HD2 LYS X 251     101.170  61.320  85.330  0.00  0.00            
ATOM   3977  CE  LYS X 251     101.850  59.330  84.710  0.00  0.00            
ATOM   3978  HE1 LYS X 251     101.220  59.480  83.830  0.00  0.00            
ATOM   3979  HE2 LYS X 251     101.400  58.680  85.450  0.00  0.00            
ATOM   3980  NZ  LYS X 251     103.110  58.820  84.150  0.00  0.00            
ATOM   3981  HZ1 LYS X 251     103.660  59.480  83.620  0.00  0.00            
ATOM   3982  HZ2 LYS X 251     103.770  58.600  84.890  0.00  0.00            
ATOM   3983  HZ3 LYS X 251     103.000  58.030  83.530  0.00  0.00            
ATOM   3984  C   LYS X 251     102.360  60.480  89.680  0.00  0.00            
ATOM   3985  O   LYS X 251     101.310  60.750  90.260  0.00  0.00            
ATOM   3986  N   GLU X 252     102.990  59.340  89.960  0.00  0.00            
ATOM   3987  H   GLU X 252     103.820  59.120  89.420  0.00  0.00            
ATOM   3988  CA  GLU X 252     102.560  58.260  90.830  0.00  0.00            
ATOM   3989  HA  GLU X 252     101.510  58.010  90.670  0.00  0.00            
ATOM   3990  CB  GLU X 252     103.420  57.020  90.580  0.00  0.00            
ATOM   3991  HB1 GLU X 252     103.080  56.260  91.290  0.00  0.00            
ATOM   3992  HB2 GLU X 252     104.440  57.380  90.600  0.00  0.00            
ATOM   3993  CG  GLU X 252     103.200  56.420  89.190  0.00  0.00            
ATOM   3994  HG1 GLU X 252     103.390  57.180  88.440  0.00  0.00            
ATOM   3995  HG2 GLU X 252     102.140  56.180  89.190  0.00  0.00            
ATOM   3996  CD  GLU X 252     103.990  55.170  88.840  0.00  0.00            
ATOM   3997  OE1 GLU X 252     103.420  54.070  88.990  0.00  0.00            
ATOM   3998  OE2 GLU X 252     105.190  55.190  88.470  0.00  0.00            
ATOM   3999  C   GLU X 252     102.520  58.700  92.290  0.00  0.00            
ATOM   4000  O   GLU X 252     101.680  58.170  93.010  0.00  0.00            
ATOM   4001  N   GLN X 253     103.260  59.730  92.690  0.00  0.00            
ATOM   4002  H   GLN X 253     103.760  60.220  91.950  0.00  0.00            
ATOM   4003  CA  GLN X 253     103.330  60.260  94.030  0.00  0.00            
ATOM   4004  HA  GLN X 253     103.220  59.430  94.740  0.00  0.00            
ATOM   4005  CB  GLN X 253     104.580  61.070  94.350  0.00  0.00            
ATOM   4006  HB1 GLN X 253     104.540  61.470  95.370  0.00  0.00            
ATOM   4007  HB2 GLN X 253     104.580  61.860  93.600  0.00  0.00            
ATOM   4008  CG  GLN X 253     105.840  60.260  94.080  0.00  0.00            
ATOM   4009  HG1 GLN X 253     105.850  59.840  93.070  0.00  0.00            
ATOM   4010  HG2 GLN X 253     106.010  59.500  94.830  0.00  0.00            
ATOM   4011  CD  GLN X 253     107.110  61.110  94.160  0.00  0.00            
ATOM   4012  OE1 GLN X 253     107.810  61.330  93.180  0.00  0.00            
ATOM   4013  NE2 GLN X 253     107.490  61.540  95.370  0.00  0.00            
ATOM   4014 HE21 GLN X 253     106.960  61.320  96.210  0.00  0.00            
ATOM   4015 HE22 GLN X 253     108.390  61.980  95.460  0.00  0.00            
ATOM   4016  C   GLN X 253     102.150  61.130  94.430  0.00  0.00            
ATOM   4017  O   GLN X 253     101.740  61.180  95.590  0.00  0.00            
ATOM   4018  N   THR X 254     101.550  61.810  93.440  0.00  0.00            
ATOM   4019  H   THR X 254     101.900  61.780  92.490  0.00  0.00            
ATOM   4020  CA  THR X 254     100.400  62.660  93.630  0.00  0.00            
ATOM   4021  HA  THR X 254     100.400  62.910  94.690  0.00  0.00            
ATOM   4022  CB  THR X 254     100.620  64.020  92.970  0.00  0.00            
ATOM   4023  HB  THR X 254      99.720  64.640  92.980  0.00  0.00            
ATOM   4024  CG2 THR X 254     101.700  64.840  93.680  0.00  0.00            
ATOM   4025 HG21 THR X 254     101.330  65.250  94.610  0.00  0.00            
ATOM   4026 HG22 THR X 254     102.620  64.320  93.940  0.00  0.00            
ATOM   4027 HG23 THR X 254     102.000  65.660  93.040  0.00  0.00            
ATOM   4028  OG1 THR X 254     100.990  63.870  91.620  0.00  0.00            
ATOM   4029  HG1 THR X 254     100.860  64.710  91.180  0.00  0.00            
ATOM   4030  C   THR X 254      99.080  62.010  93.220  0.00  0.00            
ATOM   4031  O   THR X 254      98.040  62.310  93.800  0.00  0.00            
ATOM   4032  N   GLN X 255      99.120  60.970  92.380  0.00  0.00            
ATOM   4033  H   GLN X 255     100.020  60.790  91.960  0.00  0.00            
ATOM   4034  CA  GLN X 255      98.050  59.990  92.400  0.00  0.00            
ATOM   4035  HA  GLN X 255      97.070  60.420  92.230  0.00  0.00            
ATOM   4036  CB  GLN X 255      98.310  58.970  91.300  0.00  0.00            
ATOM   4037  HB1 GLN X 255      97.650  58.090  91.340  0.00  0.00            
ATOM   4038  HB2 GLN X 255      99.320  58.590  91.410  0.00  0.00            
ATOM   4039  CG  GLN X 255      98.080  59.590  89.930  0.00  0.00            
ATOM   4040  HG1 GLN X 255      98.780  60.420  89.890  0.00  0.00            
ATOM   4041  HG2 GLN X 255      97.100  60.040  89.760  0.00  0.00            
ATOM   4042  CD  GLN X 255      98.550  58.630  88.840  0.00  0.00            
ATOM   4043  OE1 GLN X 255      98.850  57.460  89.070  0.00  0.00            
ATOM   4044  NE2 GLN X 255      98.690  59.030  87.580  0.00  0.00            
ATOM   4045 HE21 GLN X 255      98.560  60.020  87.400  0.00  0.00            
ATOM   4046 HE22 GLN X 255      99.140  58.360  86.970  0.00  0.00            
ATOM   4047  C   GLN X 255      97.980  59.330  93.770  0.00  0.00            
ATOM   4048  O   GLN X 255      96.900  59.320  94.340  0.00  0.00            
ATOM   4049  N   ALA X 256      99.060  58.820  94.370  0.00  0.00            
ATOM   4050  H   ALA X 256      99.870  58.740  93.760  0.00  0.00            
ATOM   4051  CA  ALA X 256      99.100  58.330  95.730  0.00  0.00            
ATOM   4052  HA  ALA X 256      98.450  57.450  95.750  0.00  0.00            
ATOM   4053  CB  ALA X 256     100.490  57.820  96.120  0.00  0.00            
ATOM   4054  HB1 ALA X 256     100.700  56.920  95.540  0.00  0.00            
ATOM   4055  HB2 ALA X 256     101.210  58.630  96.010  0.00  0.00            
ATOM   4056  HB3 ALA X 256     100.380  57.430  97.130  0.00  0.00            
ATOM   4057  C   ALA X 256      98.560  59.400  96.650  0.00  0.00            
ATOM   4058  O   ALA X 256      97.760  58.990  97.490  0.00  0.00            
ATOM   4059  N   ALA X 257      98.910  60.690  96.540  0.00  0.00            
ATOM   4060  H   ALA X 257      99.690  60.980  95.960  0.00  0.00            
ATOM   4061  CA  ALA X 257      98.400  61.770  97.360  0.00  0.00            
ATOM   4062  HA  ALA X 257      98.640  61.510  98.390  0.00  0.00            
ATOM   4063  CB  ALA X 257      99.200  63.030  97.030  0.00  0.00            
ATOM   4064  HB1 ALA X 257     100.280  62.940  97.100  0.00  0.00            
ATOM   4065  HB2 ALA X 257      98.850  63.430  96.080  0.00  0.00            
ATOM   4066  HB3 ALA X 257      98.780  63.880  97.550  0.00  0.00            
ATOM   4067  C   ALA X 257      96.890  61.960  97.300  0.00  0.00            
ATOM   4068  O   ALA X 257      96.370  62.290  98.370  0.00  0.00            
ATOM   4069  N   VAL X 258      96.210  61.900  96.150  0.00  0.00            
ATOM   4070  H   VAL X 258      96.750  61.820  95.310  0.00  0.00            
ATOM   4071  CA  VAL X 258      94.760  61.940  96.070  0.00  0.00            
ATOM   4072  HA  VAL X 258      94.330  62.710  96.710  0.00  0.00            
ATOM   4073  CB  VAL X 258      94.190  62.420  94.740  0.00  0.00            
ATOM   4074  HB  VAL X 258      93.100  62.490  94.810  0.00  0.00            
ATOM   4075  CG1 VAL X 258      94.620  63.860  94.440  0.00  0.00            
ATOM   4076 HG11 VAL X 258      94.530  64.580  95.260  0.00  0.00            
ATOM   4077 HG12 VAL X 258      95.670  63.960  94.170  0.00  0.00            
ATOM   4078 HG13 VAL X 258      93.970  64.180  93.630  0.00  0.00            
ATOM   4079  CG2 VAL X 258      94.390  61.500  93.540  0.00  0.00            
ATOM   4080 HG21 VAL X 258      93.820  61.730  92.640  0.00  0.00            
ATOM   4081 HG22 VAL X 258      95.440  61.300  93.320  0.00  0.00            
ATOM   4082 HG23 VAL X 258      94.010  60.530  93.840  0.00  0.00            
ATOM   4083  C   VAL X 258      94.070  60.640  96.460  0.00  0.00            
ATOM   4084  O   VAL X 258      92.970  60.750  96.990  0.00  0.00            
ATOM   4085  N   SER X 259      94.650  59.450  96.330  0.00  0.00            
ATOM   4086  H   SER X 259      95.570  59.420  95.910  0.00  0.00            
ATOM   4087  CA  SER X 259      94.080  58.250  96.910  0.00  0.00            
ATOM   4088  HA  SER X 259      93.060  58.130  96.540  0.00  0.00            
ATOM   4089  CB  SER X 259      95.000  57.100  96.520  0.00  0.00            
ATOM   4090  HB1 SER X 259      94.700  56.250  97.120  0.00  0.00            
ATOM   4091  HB2 SER X 259      96.050  57.330  96.710  0.00  0.00            
ATOM   4092  OG  SER X 259      94.670  56.790  95.180  0.00  0.00            
ATOM   4093  HG  SER X 259      95.430  56.380  94.760  0.00  0.00            
ATOM   4094  C   SER X 259      94.160  58.250  98.430  0.00  0.00            
ATOM   4095  O   SER X 259      93.270  57.720  99.090  0.00  0.00            
ATOM   4096  N   LEU X 260      95.260  58.760  99.010  0.00  0.00            
ATOM   4097  H   LEU X 260      95.950  59.210  98.430  0.00  0.00            
ATOM   4098  CA  LEU X 260      95.370  59.130 100.400  0.00  0.00            
ATOM   4099  HA  LEU X 260      95.280  58.240 101.040  0.00  0.00            
ATOM   4100  CB  LEU X 260      96.790  59.590 100.700  0.00  0.00            
ATOM   4101  HB1 LEU X 260      97.100  60.290  99.920  0.00  0.00            
ATOM   4102  HB2 LEU X 260      97.490  58.760 100.550  0.00  0.00            
ATOM   4103  CG  LEU X 260      97.230  60.150 102.040  0.00  0.00            
ATOM   4104  HG  LEU X 260      96.480  60.890 102.290  0.00  0.00            
ATOM   4105  CD1 LEU X 260      97.310  59.070 103.120  0.00  0.00            
ATOM   4106 HD11 LEU X 260      98.040  58.290 102.950  0.00  0.00            
ATOM   4107 HD12 LEU X 260      97.410  59.560 104.090  0.00  0.00            
ATOM   4108 HD13 LEU X 260      96.370  58.520 103.140  0.00  0.00            
ATOM   4109  CD2 LEU X 260      98.650  60.730 101.980  0.00  0.00            
ATOM   4110 HD21 LEU X 260      98.900  61.220 102.920  0.00  0.00            
ATOM   4111 HD22 LEU X 260      99.360  59.910 101.880  0.00  0.00            
ATOM   4112 HD23 LEU X 260      98.770  61.480 101.200  0.00  0.00            
ATOM   4113  C   LEU X 260      94.250  60.080 100.800  0.00  0.00            
ATOM   4114  O   LEU X 260      93.290  59.660 101.430  0.00  0.00            
ATOM   4115  N   LEU X 261      94.240  61.320 100.300  0.00  0.00            
ATOM   4116  H   LEU X 261      95.100  61.570  99.840  0.00  0.00            
ATOM   4117  CA  LEU X 261      93.210  62.300 100.570  0.00  0.00            
ATOM   4118  HA  LEU X 261      93.050  62.430 101.640  0.00  0.00            
ATOM   4119  CB  LEU X 261      93.750  63.620 100.030  0.00  0.00            
ATOM   4120  HB1 LEU X 261      92.990  64.390 100.040  0.00  0.00            
ATOM   4121  HB2 LEU X 261      94.020  63.520  98.980  0.00  0.00            
ATOM   4122  CG  LEU X 261      94.890  64.110 100.920  0.00  0.00            
ATOM   4123  HG  LEU X 261      95.620  63.340 101.180  0.00  0.00            
ATOM   4124  CD1 LEU X 261      95.660  65.230 100.230  0.00  0.00            
ATOM   4125 HD11 LEU X 261      95.120  66.180 100.300  0.00  0.00            
ATOM   4126 HD12 LEU X 261      96.670  65.420 100.610  0.00  0.00            
ATOM   4127 HD13 LEU X 261      95.840  64.970  99.180  0.00  0.00            
ATOM   4128  CD2 LEU X 261      94.350  64.740 102.200  0.00  0.00            
ATOM   4129 HD21 LEU X 261      95.150  65.170 102.800  0.00  0.00            
ATOM   4130 HD22 LEU X 261      93.560  65.490 102.170  0.00  0.00            
ATOM   4131 HD23 LEU X 261      93.920  63.940 102.820  0.00  0.00            
ATOM   4132  C   LEU X 261      91.780  62.100 100.070  0.00  0.00            
ATOM   4133  O   LEU X 261      90.920  62.960 100.210  0.00  0.00            
ATOM   4134  N   GLU X 262      91.560  60.940  99.440  0.00  0.00            
ATOM   4135  H   GLU X 262      92.340  60.430  99.050  0.00  0.00            
ATOM   4136  CA  GLU X 262      90.180  60.510  99.350  0.00  0.00            
ATOM   4137  HA  GLU X 262      89.560  61.320  98.970  0.00  0.00            
ATOM   4138  CB  GLU X 262      90.210  59.490  98.210  0.00  0.00            
ATOM   4139  HB1 GLU X 262      90.900  58.700  98.500  0.00  0.00            
ATOM   4140  HB2 GLU X 262      90.580  59.920  97.270  0.00  0.00            
ATOM   4141  CG  GLU X 262      88.870  58.820  97.920  0.00  0.00            
ATOM   4142  HG1 GLU X 262      88.590  58.290  98.840  0.00  0.00            
ATOM   4143  HG2 GLU X 262      88.950  58.040  97.160  0.00  0.00            
ATOM   4144  CD  GLU X 262      87.790  59.780  97.460  0.00  0.00            
ATOM   4145  OE1 GLU X 262      87.920  60.370  96.360  0.00  0.00            
ATOM   4146  OE2 GLU X 262      86.680  59.880  98.030  0.00  0.00            
ATOM   4147  C   GLU X 262      89.580  59.960 100.630  0.00  0.00            
ATOM   4148  O   GLU X 262      88.390  60.180 100.840  0.00  0.00            
ATOM   4149  N   LYS X 263      90.380  59.180 101.370  0.00  0.00            
ATOM   4150  H   LYS X 263      91.330  59.050 101.040  0.00  0.00            
ATOM   4151  CA  LYS X 263      90.000  58.640 102.660  0.00  0.00            
ATOM   4152  HA  LYS X 263      88.920  58.760 102.690  0.00  0.00            
ATOM   4153  CB  LYS X 263      90.370  57.160 102.640  0.00  0.00            
ATOM   4154  HB1 LYS X 263      89.640  56.620 102.040  0.00  0.00            
ATOM   4155  HB2 LYS X 263      90.090  56.730 103.600  0.00  0.00            
ATOM   4156  CG  LYS X 263      91.810  56.850 102.270  0.00  0.00            
ATOM   4157  HG1 LYS X 263      92.430  57.460 102.920  0.00  0.00            
ATOM   4158  HG2 LYS X 263      92.130  57.190 101.290  0.00  0.00            
ATOM   4159  CD  LYS X 263      92.250  55.410 102.550  0.00  0.00            
ATOM   4160  HD1 LYS X 263      91.680  54.770 101.870  0.00  0.00            
ATOM   4161  HD2 LYS X 263      92.150  55.150 103.600  0.00  0.00            
ATOM   4162  CE  LYS X 263      93.700  55.150 102.180  0.00  0.00            
ATOM   4163  HE1 LYS X 263      93.960  54.110 102.370  0.00  0.00            
ATOM   4164  HE2 LYS X 263      94.360  55.810 102.730  0.00  0.00            
ATOM   4165  NZ  LYS X 263      93.930  55.310 100.730  0.00  0.00            
ATOM   4166  HZ1 LYS X 263      93.440  54.620 100.180  0.00  0.00            
ATOM   4167  HZ2 LYS X 263      93.590  56.220 100.460  0.00  0.00            
ATOM   4168  HZ3 LYS X 263      94.930  55.320 100.620  0.00  0.00            
ATOM   4169  C   LYS X 263      90.570  59.470 103.800  0.00  0.00            
ATOM   4170  O   LYS X 263      89.780  59.560 104.730  0.00  0.00            
ATOM   4171  N   ALA X 264      91.740  60.110 103.740  0.00  0.00            
ATOM   4172  H   ALA X 264      92.270  59.910 102.900  0.00  0.00            
ATOM   4173  CA  ALA X 264      92.330  60.920 104.790  0.00  0.00            
ATOM   4174  HA  ALA X 264      92.110  60.370 105.710  0.00  0.00            
ATOM   4175  CB  ALA X 264      93.850  60.880 104.670  0.00  0.00            
ATOM   4176  HB1 ALA X 264      94.380  61.370 105.490  0.00  0.00            
ATOM   4177  HB2 ALA X 264      94.110  59.820 104.580  0.00  0.00            
ATOM   4178  HB3 ALA X 264      94.130  61.410 103.760  0.00  0.00            
ATOM   4179  C   ALA X 264      91.820  62.350 104.770  0.00  0.00            
ATOM   4180  O   ALA X 264      91.550  62.910 103.710  0.00  0.00            
ATOM   4181  N   ARG X 265      91.940  63.010 105.930  0.00  0.00            
ATOM   4182  H   ARG X 265      92.150  62.440 106.740  0.00  0.00            
ATOM   4183  CA  ARG X 265      91.740  64.430 106.120  0.00  0.00            
ATOM   4184  HA  ARG X 265      91.700  65.000 105.200  0.00  0.00            
ATOM   4185  CB  ARG X 265      90.440  64.640 106.900  0.00  0.00            
ATOM   4186  HB1 ARG X 265      90.380  64.090 107.840  0.00  0.00            
ATOM   4187  HB2 ARG X 265      89.610  64.350 106.270  0.00  0.00            
ATOM   4188  CG  ARG X 265      90.110  66.090 107.260  0.00  0.00            
ATOM   4189  HG1 ARG X 265      90.200  66.630 106.320  0.00  0.00            
ATOM   4190  HG2 ARG X 265      90.780  66.300 108.090  0.00  0.00            
ATOM   4191  CD  ARG X 265      88.640  66.320 107.580  0.00  0.00            
ATOM   4192  HD1 ARG X 265      88.070  66.340 106.650  0.00  0.00            
ATOM   4193  HD2 ARG X 265      88.620  67.340 107.950  0.00  0.00            
ATOM   4194  NE  ARG X 265      88.080  65.400 108.570  0.00  0.00            
ATOM   4195  HE  ARG X 265      88.760  64.800 109.010  0.00  0.00            
ATOM   4196  CZ  ARG X 265      86.770  65.360 108.860  0.00  0.00            
ATOM   4197  NH1 ARG X 265      85.960  66.340 108.430  0.00  0.00            
ATOM   4198 HH11 ARG X 265      86.320  67.100 107.880  0.00  0.00            
ATOM   4199 HH12 ARG X 265      84.980  66.340 108.660  0.00  0.00            
ATOM   4200  NH2 ARG X 265      86.280  64.440 109.700  0.00  0.00            
ATOM   4201 HH21 ARG X 265      86.880  63.640 109.900  0.00  0.00            
ATOM   4202 HH22 ARG X 265      85.300  64.450 109.950  0.00  0.00            
ATOM   4203  C   ARG X 265      92.880  65.020 106.940  0.00  0.00            
ATOM   4204  O   ARG X 265      93.280  64.450 107.950  0.00  0.00            
ATOM   4205  N   TYR X 266      93.470  66.140 106.520  0.00  0.00            
ATOM   4206  H   TYR X 266      93.130  66.660 105.720  0.00  0.00            
ATOM   4207  CA  TYR X 266      94.300  66.980 107.360  0.00  0.00            
ATOM   4208  HA  TYR X 266      95.210  66.390 107.530  0.00  0.00            
ATOM   4209  CB  TYR X 266      94.720  68.220 106.560  0.00  0.00            
ATOM   4210  HB1 TYR X 266      95.130  68.950 107.250  0.00  0.00            
ATOM   4211  HB2 TYR X 266      93.880  68.710 106.070  0.00  0.00            
ATOM   4212  CG  TYR X 266      95.780  68.010 105.510  0.00  0.00            
ATOM   4213  CD1 TYR X 266      97.090  67.880 105.990  0.00  0.00            
ATOM   4214  HD1 TYR X 266      97.240  67.780 107.050  0.00  0.00            
ATOM   4215  CE1 TYR X 266      98.160  67.750 105.100  0.00  0.00            
ATOM   4216  HE1 TYR X 266      99.200  67.740 105.400  0.00  0.00            
ATOM   4217  CZ  TYR X 266      97.940  67.680 103.710  0.00  0.00            
ATOM   4218  OH  TYR X 266      99.000  67.560 102.870  0.00  0.00            
ATOM   4219  HH  TYR X 266      98.850  67.960 102.010  0.00  0.00            
ATOM   4220  CE2 TYR X 266      96.610  67.710 103.230  0.00  0.00            
ATOM   4221  HE2 TYR X 266      96.390  67.520 102.190  0.00  0.00            
ATOM   4222  CD2 TYR X 266      95.570  67.960 104.130  0.00  0.00            
ATOM   4223  HD2 TYR X 266      94.590  68.040 103.690  0.00  0.00            
ATOM   4224  C   TYR X 266      93.640  67.370 108.670  0.00  0.00            
ATOM   4225  O   TYR X 266      92.560  67.950 108.680  0.00  0.00            
ATOM   4226  N   SER X 267      94.280  67.000 109.780  0.00  0.00            
ATOM   4227  H   SER X 267      95.110  66.420 109.680  0.00  0.00            
ATOM   4228  CA  SER X 267      94.210  67.580 111.100  0.00  0.00            
ATOM   4229  HA  SER X 267      93.170  67.460 111.390  0.00  0.00            
ATOM   4230  CB  SER X 267      95.080  66.710 112.010  0.00  0.00            
ATOM   4231  HB1 SER X 267      94.890  66.990 113.050  0.00  0.00            
ATOM   4232  HB2 SER X 267      96.140  66.940 111.980  0.00  0.00            
ATOM   4233  OG  SER X 267      94.880  65.340 111.740  0.00  0.00            
ATOM   4234  HG  SER X 267      94.020  65.040 112.030  0.00  0.00            
ATOM   4235  C   SER X 267      94.860  68.950 111.200  0.00  0.00            
ATOM   4236  O   SER X 267      95.940  69.160 110.660  0.00  0.00            
ATOM   4237  N   VAL X 268      94.240  69.830 112.000  0.00  0.00            
ATOM   4238  H   VAL X 268      93.600  69.510 112.710  0.00  0.00            
ATOM   4239  CA  VAL X 268      94.780  71.160 112.140  0.00  0.00            
ATOM   4240  HA  VAL X 268      95.560  71.360 111.400  0.00  0.00            
ATOM   4241  CB  VAL X 268      93.660  72.190 112.050  0.00  0.00            
ATOM   4242  HB  VAL X 268      92.830  71.770 112.610  0.00  0.00            
ATOM   4243  CG1 VAL X 268      94.020  73.620 112.440  0.00  0.00            
ATOM   4244 HG11 VAL X 268      94.880  74.000 111.900  0.00  0.00            
ATOM   4245 HG12 VAL X 268      93.220  74.340 112.230  0.00  0.00            
ATOM   4246 HG13 VAL X 268      94.250  73.590 113.510  0.00  0.00            
ATOM   4247  CG2 VAL X 268      93.100  72.350 110.630  0.00  0.00            
ATOM   4248 HG21 VAL X 268      93.630  73.060 110.000  0.00  0.00            
ATOM   4249 HG22 VAL X 268      93.080  71.380 110.120  0.00  0.00            
ATOM   4250 HG23 VAL X 268      92.070  72.710 110.630  0.00  0.00            
ATOM   4251  C   VAL X 268      95.560  71.210 113.450  0.00  0.00            
ATOM   4252  O   VAL X 268      95.050  70.670 114.430  0.00  0.00            
ATOM   4253  N   LEU X 269      96.750  71.810 113.400  0.00  0.00            
ATOM   4254  H   LEU X 269      96.920  72.390 112.590  0.00  0.00            
ATOM   4255  CA  LEU X 269      97.740  71.870 114.460  0.00  0.00            
ATOM   4256  HA  LEU X 269      97.450  71.170 115.250  0.00  0.00            
ATOM   4257  CB  LEU X 269      99.110  71.470 113.940  0.00  0.00            
ATOM   4258  HB1 LEU X 269      99.810  71.380 114.770  0.00  0.00            
ATOM   4259  HB2 LEU X 269      99.570  72.230 113.300  0.00  0.00            
ATOM   4260  CG  LEU X 269      99.260  70.200 113.110  0.00  0.00            
ATOM   4261  HG  LEU X 269      99.070  70.470 112.070  0.00  0.00            
ATOM   4262  CD1 LEU X 269     100.690  69.670 113.120  0.00  0.00            
ATOM   4263 HD11 LEU X 269     100.740  68.790 112.470  0.00  0.00            
ATOM   4264 HD12 LEU X 269     101.370  70.400 112.670  0.00  0.00            
ATOM   4265 HD13 LEU X 269     101.110  69.420 114.090  0.00  0.00            
ATOM   4266  CD2 LEU X 269      98.410  69.000 113.530  0.00  0.00            
ATOM   4267 HD21 LEU X 269      98.420  68.190 112.810  0.00  0.00            
ATOM   4268 HD22 LEU X 269      98.820  68.700 114.490  0.00  0.00            
ATOM   4269 HD23 LEU X 269      97.360  69.270 113.660  0.00  0.00            
ATOM   4270  C   LEU X 269      97.880  73.210 115.160  0.00  0.00            
ATOM   4271  O   LEU X 269      97.870  73.270 116.390  0.00  0.00            
ATOM   4272  N   GLU X 270      97.860  74.330 114.440  0.00  0.00            
ATOM   4273  H   GLU X 270      97.900  74.220 113.430  0.00  0.00            
ATOM   4274  CA  GLU X 270      98.000  75.660 114.980  0.00  0.00            
ATOM   4275  HA  GLU X 270      97.260  75.690 115.780  0.00  0.00            
ATOM   4276  CB  GLU X 270      99.380  76.100 115.460  0.00  0.00            
ATOM   4277  HB1 GLU X 270      99.590  75.450 116.310  0.00  0.00            
ATOM   4278  HB2 GLU X 270      99.320  77.180 115.660  0.00  0.00            
ATOM   4279  CG  GLU X 270     100.500  75.800 114.460  0.00  0.00            
ATOM   4280  HG1 GLU X 270     100.310  76.370 113.550  0.00  0.00            
ATOM   4281  HG2 GLU X 270     100.660  74.740 114.290  0.00  0.00            
ATOM   4282  CD  GLU X 270     101.840  76.390 114.870  0.00  0.00            
ATOM   4283  OE1 GLU X 270     102.140  76.450 116.090  0.00  0.00            
ATOM   4284  OE2 GLU X 270     102.650  76.880 114.060  0.00  0.00            
ATOM   4285  C   GLU X 270      97.580  76.640 113.900  0.00  0.00            
ATOM   4286  O   GLU X 270      97.840  76.480 112.710  0.00  0.00            
ATOM   4287  N   ARG X 271      97.030  77.750 114.400  0.00  0.00            
ATOM   4288  H   ARG X 271      96.760  77.690 115.380  0.00  0.00            
ATOM   4289  CA  ARG X 271      96.570  78.870 113.610  0.00  0.00            
ATOM   4290  HA  ARG X 271      97.160  78.910 112.690  0.00  0.00            
ATOM   4291  CB  ARG X 271      95.170  78.770 113.030  0.00  0.00            
ATOM   4292  HB1 ARG X 271      94.930  77.710 112.900  0.00  0.00            
ATOM   4293  HB2 ARG X 271      95.070  79.190 112.030  0.00  0.00            
ATOM   4294  CG  ARG X 271      93.970  79.390 113.730  0.00  0.00            
ATOM   4295  HG1 ARG X 271      93.090  79.210 113.110  0.00  0.00            
ATOM   4296  HG2 ARG X 271      94.100  80.470 113.760  0.00  0.00            
ATOM   4297  CD  ARG X 271      93.590  78.930 115.130  0.00  0.00            
ATOM   4298  HD1 ARG X 271      92.730  79.550 115.380  0.00  0.00            
ATOM   4299  HD2 ARG X 271      94.410  79.140 115.810  0.00  0.00            
ATOM   4300  NE  ARG X 271      92.930  77.620 115.240  0.00  0.00            
ATOM   4301  HE  ARG X 271      92.040  77.600 114.760  0.00  0.00            
ATOM   4302  CZ  ARG X 271      93.360  76.440 115.700  0.00  0.00            
ATOM   4303  NH1 ARG X 271      94.530  76.290 116.340  0.00  0.00            
ATOM   4304 HH11 ARG X 271      95.040  77.080 116.700  0.00  0.00            
ATOM   4305 HH12 ARG X 271      94.620  75.360 116.740  0.00  0.00            
ATOM   4306  NH2 ARG X 271      92.650  75.330 115.450  0.00  0.00            
ATOM   4307 HH21 ARG X 271      91.870  75.270 114.810  0.00  0.00            
ATOM   4308 HH22 ARG X 271      93.060  74.480 115.810  0.00  0.00            
ATOM   4309  C   ARG X 271      96.810  80.180 114.350  0.00  0.00            
ATOM   4310  O   ARG X 271      96.570  80.240 115.560  0.00  0.00            
ATOM   4311  N   GLU X 272      97.220  81.270 113.690  0.00  0.00            
ATOM   4312  H   GLU X 272      97.430  81.110 112.710  0.00  0.00            
ATOM   4313  CA  GLU X 272      97.790  82.460 114.280  0.00  0.00            
ATOM   4314  HA  GLU X 272      97.430  82.700 115.280  0.00  0.00            
ATOM   4315  CB  GLU X 272      99.310  82.430 114.240  0.00  0.00            
ATOM   4316  HB1 GLU X 272      99.750  83.320 114.680  0.00  0.00            
ATOM   4317  HB2 GLU X 272      99.740  82.370 113.240  0.00  0.00            
ATOM   4318  CG  GLU X 272      99.830  81.320 115.160  0.00  0.00            
ATOM   4319  HG1 GLU X 272      99.450  80.410 114.710  0.00  0.00            
ATOM   4320  HG2 GLU X 272      99.500  81.460 116.190  0.00  0.00            
ATOM   4321  CD  GLU X 272     101.340  81.170 115.020  0.00  0.00            
ATOM   4322  OE1 GLU X 272     102.040  81.460 116.010  0.00  0.00            
ATOM   4323  OE2 GLU X 272     101.960  80.790 114.000  0.00  0.00            
ATOM   4324  C   GLU X 272      97.250  83.660 113.520  0.00  0.00            
ATOM   4325  O   GLU X 272      96.880  83.560 112.350  0.00  0.00            
ATOM   4326  N   ASP X 273      97.310  84.800 114.220  0.00  0.00            
ATOM   4327  H   ASP X 273      97.380  84.680 115.220  0.00  0.00            
ATOM   4328  CA  ASP X 273      97.030  86.150 113.770  0.00  0.00            
ATOM   4329  HA  ASP X 273      97.030  86.310 112.690  0.00  0.00            
ATOM   4330  CB  ASP X 273      95.610  86.500 114.190  0.00  0.00            
ATOM   4331  HB1 ASP X 273      94.990  85.630 113.960  0.00  0.00            
ATOM   4332  HB2 ASP X 273      95.310  87.340 113.560  0.00  0.00            
ATOM   4333  CG  ASP X 273      95.510  86.840 115.670  0.00  0.00            
ATOM   4334  OD1 ASP X 273      95.800  85.990 116.550  0.00  0.00            
ATOM   4335  OD2 ASP X 273      94.850  87.870 115.920  0.00  0.00            
ATOM   4336  C   ASP X 273      98.010  87.200 114.280  0.00  0.00            
ATOM   4337  O   ASP X 273      98.640  87.180 115.340  0.00  0.00            
ATOM   4338  N   LYS X 274      98.270  88.210 113.460  0.00  0.00            
ATOM   4339  H   LYS X 274      98.040  88.160 112.480  0.00  0.00            
ATOM   4340  CA  LYS X 274      98.900  89.490 113.750  0.00  0.00            
ATOM   4341  HA  LYS X 274      98.920  89.530 114.830  0.00  0.00            
ATOM   4342  CB  LYS X 274     100.370  89.590 113.340  0.00  0.00            
ATOM   4343  HB1 LYS X 274     100.980  88.880 113.910  0.00  0.00            
ATOM   4344  HB2 LYS X 274     100.790  90.550 113.620  0.00  0.00            
ATOM   4345  CG  LYS X 274     100.710  89.350 111.870  0.00  0.00            
ATOM   4346  HG1 LYS X 274     100.610  90.300 111.340  0.00  0.00            
ATOM   4347  HG2 LYS X 274      99.900  88.730 111.480  0.00  0.00            
ATOM   4348  CD  LYS X 274     102.060  88.670 111.720  0.00  0.00            
ATOM   4349  HD1 LYS X 274     102.720  89.420 112.150  0.00  0.00            
ATOM   4350  HD2 LYS X 274     102.260  88.640 110.640  0.00  0.00            
ATOM   4351  CE  LYS X 274     102.210  87.250 112.270  0.00  0.00            
ATOM   4352  HE1 LYS X 274     101.530  86.560 111.770  0.00  0.00            
ATOM   4353  HE2 LYS X 274     102.090  87.120 113.340  0.00  0.00            
ATOM   4354  NZ  LYS X 274     103.580  86.810 112.010  0.00  0.00            
ATOM   4355  HZ1 LYS X 274     103.900  87.030 111.070  0.00  0.00            
ATOM   4356  HZ2 LYS X 274     104.240  87.140 112.700  0.00  0.00            
ATOM   4357  HZ3 LYS X 274     103.710  85.820 112.200  0.00  0.00            
ATOM   4358  C   LYS X 274      98.150  90.660 113.140  0.00  0.00            
ATOM   4359  O   LYS X 274      97.730  90.560 111.990  0.00  0.00            
ATOM   4360  N   PRO X 275      97.920  91.790 113.820  0.00  0.00            
ATOM   4361  CD  PRO X 275      98.330  92.010 115.190  0.00  0.00            
ATOM   4362  HD1 PRO X 275      99.350  91.630 115.290  0.00  0.00            
ATOM   4363  HD2 PRO X 275      97.620  91.510 115.860  0.00  0.00            
ATOM   4364  CG  PRO X 275      98.290  93.510 115.430  0.00  0.00            
ATOM   4365  HG1 PRO X 275      99.130  94.000 114.940  0.00  0.00            
ATOM   4366  HG2 PRO X 275      98.150  93.830 116.470  0.00  0.00            
ATOM   4367  CB  PRO X 275      97.050  93.810 114.600  0.00  0.00            
ATOM   4368  HB1 PRO X 275      96.940  94.860 114.330  0.00  0.00            
ATOM   4369  HB2 PRO X 275      96.130  93.550 115.120  0.00  0.00            
ATOM   4370  CA  PRO X 275      97.210  92.960 113.340  0.00  0.00            
ATOM   4371  HA  PRO X 275      96.250  92.720 112.890  0.00  0.00            
ATOM   4372  C   PRO X 275      97.990  93.640 112.220  0.00  0.00            
ATOM   4373  O   PRO X 275      99.220  93.660 112.200  0.00  0.00            
ATOM   4374  N   THR X 276      97.320  94.200 111.210  0.00  0.00            
ATOM   4375  H   THR X 276      96.320  94.050 111.210  0.00  0.00            
ATOM   4376  CA  THR X 276      97.890  94.800 110.020  0.00  0.00            
ATOM   4377  HA  THR X 276      98.800  95.360 110.210  0.00  0.00            
ATOM   4378  CB  THR X 276      98.320  93.730 109.020  0.00  0.00            
ATOM   4379  HB  THR X 276      98.320  94.150 108.020  0.00  0.00            
ATOM   4380  CG2 THR X 276      99.690  93.180 109.400  0.00  0.00            
ATOM   4381 HG21 THR X 276      99.630  92.330 110.070  0.00  0.00            
ATOM   4382 HG22 THR X 276     100.070  92.760 108.470  0.00  0.00            
ATOM   4383 HG23 THR X 276     100.410  93.950 109.680  0.00  0.00            
ATOM   4384  OG1 THR X 276      97.470  92.600 109.040  0.00  0.00            
ATOM   4385  HG1 THR X 276      96.610  92.870 109.360  0.00  0.00            
ATOM   4386  C   THR X 276      97.100  95.900 109.320  0.00  0.00            
ATOM   4387  O   THR X 276      95.870  95.820 109.260  0.00  0.00            
ATOM   4388  N   THR X 277      97.790  96.890 108.760  0.00  0.00            
ATOM   4389  H   THR X 277      98.790  96.810 108.900  0.00  0.00            
ATOM   4390  CA  THR X 277      97.250  98.090 108.160  0.00  0.00            
ATOM   4391  HA  THR X 277      96.190  97.880 107.980  0.00  0.00            
ATOM   4392  CB  THR X 277      97.320  99.300 109.090  0.00  0.00            
ATOM   4393  HB  THR X 277      97.200 100.210 108.500  0.00  0.00            
ATOM   4394  CG2 THR X 277      96.200  99.230 110.120  0.00  0.00            
ATOM   4395 HG21 THR X 277      95.250  99.170 109.600  0.00  0.00            
ATOM   4396 HG22 THR X 277      96.310  98.420 110.840  0.00  0.00            
ATOM   4397 HG23 THR X 277      96.240 100.130 110.730  0.00  0.00            
ATOM   4398  OG1 THR X 277      98.460  99.360 109.920  0.00  0.00            
ATOM   4399  HG1 THR X 277      98.710 100.280 110.050  0.00  0.00            
ATOM   4400  C   THR X 277      97.900  98.420 106.830  0.00  0.00            
ATOM   4401  O   THR X 277      99.130  98.360 106.770  0.00  0.00            
ATOM   4402  N   SER X 278      97.140  98.870 105.830  0.00  0.00            
ATOM   4403  H   SER X 278      96.150  98.690 105.870  0.00  0.00            
ATOM   4404  CA  SER X 278      97.550  99.200 104.480  0.00  0.00            
ATOM   4405  HA  SER X 278      98.640  99.160 104.390  0.00  0.00            
ATOM   4406  CB  SER X 278      97.100  98.090 103.530  0.00  0.00            
ATOM   4407  HB1 SER X 278      97.210  98.270 102.460  0.00  0.00            
ATOM   4408  HB2 SER X 278      96.030  98.000 103.720  0.00  0.00            
ATOM   4409  OG  SER X 278      97.730  96.880 103.880  0.00  0.00            
ATOM   4410  HG  SER X 278      98.550  96.870 103.380  0.00  0.00            
ATOM   4411  C   SER X 278      96.930 100.510 104.000  0.00  0.00            
ATOM   4412  O   SER X 278      95.760 100.790 104.240  0.00  0.00            
ATOM   4413  N   LYS X 279      97.640 101.240 103.130  0.00  0.00            
ATOM   4414  H   LYS X 279      98.550 100.900 102.870  0.00  0.00            
ATOM   4415  CA  LYS X 279      97.300 102.540 102.590  0.00  0.00            
ATOM   4416  HA  LYS X 279      96.800 103.120 103.360  0.00  0.00            
ATOM   4417  CB  LYS X 279      98.570 103.340 102.330  0.00  0.00            
ATOM   4418  HB1 LYS X 279      98.280 104.280 101.850  0.00  0.00            
ATOM   4419  HB2 LYS X 279      99.120 102.760 101.590  0.00  0.00            
ATOM   4420  CG  LYS X 279      99.310 103.700 103.620  0.00  0.00            
ATOM   4421  HG1 LYS X 279      99.740 102.750 103.940  0.00  0.00            
ATOM   4422  HG2 LYS X 279      98.650 104.140 104.360  0.00  0.00            
ATOM   4423  CD  LYS X 279     100.420 104.710 103.340  0.00  0.00            
ATOM   4424  HD1 LYS X 279     100.920 104.800 104.300  0.00  0.00            
ATOM   4425  HD2 LYS X 279      99.890 105.630 103.110  0.00  0.00            
ATOM   4426  CE  LYS X 279     101.510 104.370 102.320  0.00  0.00            
ATOM   4427  HE1 LYS X 279     101.100 103.880 101.440  0.00  0.00            
ATOM   4428  HE2 LYS X 279     102.150 103.640 102.820  0.00  0.00            
ATOM   4429  NZ  LYS X 279     102.330 105.570 102.080  0.00  0.00            
ATOM   4430  HZ1 LYS X 279     103.200 105.360 101.610  0.00  0.00            
ATOM   4431  HZ2 LYS X 279     101.880 106.300 101.540  0.00  0.00            
ATOM   4432  HZ3 LYS X 279     102.680 106.010 102.920  0.00  0.00            
ATOM   4433  C   LYS X 279      96.460 102.430 101.330  0.00  0.00            
ATOM   4434  O   LYS X 279      96.770 101.570 100.500  0.00  0.00            
ATOM   4435  N   PRO X 280      95.630 103.430 101.000  0.00  0.00            
ATOM   4436  CD  PRO X 280      95.290 104.590 101.810  0.00  0.00            
ATOM   4437  HD1 PRO X 280      96.230 104.970 102.210  0.00  0.00            
ATOM   4438  HD2 PRO X 280      94.600 104.250 102.580  0.00  0.00            
ATOM   4439  CG  PRO X 280      94.640 105.560 100.820  0.00  0.00            
ATOM   4440  HG1 PRO X 280      95.430 106.210 100.440  0.00  0.00            
ATOM   4441  HG2 PRO X 280      93.830 106.120 101.280  0.00  0.00            
ATOM   4442  CB  PRO X 280      94.040 104.600  99.790  0.00  0.00            
ATOM   4443  HB1 PRO X 280      93.650 105.100  98.900  0.00  0.00            
ATOM   4444  HB2 PRO X 280      93.160 104.150 100.260  0.00  0.00            
ATOM   4445  CA  PRO X 280      95.160 103.580  99.640  0.00  0.00            
ATOM   4446  HA  PRO X 280      94.650 102.680  99.290  0.00  0.00            
ATOM   4447  C   PRO X 280      96.180 104.070  98.620  0.00  0.00            
ATOM   4448  O   PRO X 280      97.350 104.250  98.950  0.00  0.00            
ATOM   4449  N   GLY X 281      95.750 104.230  97.370  0.00  0.00            
ATOM   4450  H   GLY X 281      94.750 104.220  97.220  0.00  0.00            
ATOM   4451  CA  GLY X 281      96.530 104.700  96.250  0.00  0.00            
ATOM   4452  HA1 GLY X 281      96.030 104.510  95.290  0.00  0.00            
ATOM   4453  HA2 GLY X 281      97.500 104.230  96.380  0.00  0.00            
ATOM   4454  C   GLY X 281      96.820 106.190  96.300  0.00  0.00            
ATOM   4455  O   GLY X 281      96.760 106.780  97.380  0.00  0.00            
ATOM   4456  N   ALA X 282      97.210 106.800  95.170  0.00  0.00            
ATOM   4457  H   ALA X 282      97.230 106.290  94.300  0.00  0.00            
ATOM   4458  CA  ALA X 282      97.440 108.220  95.040  0.00  0.00            
ATOM   4459  HA  ALA X 282      97.120 108.760  95.940  0.00  0.00            
ATOM   4460  CB  ALA X 282      98.920 108.470  94.770  0.00  0.00            
ATOM   4461  HB1 ALA X 282      99.150 108.070  93.790  0.00  0.00            
ATOM   4462  HB2 ALA X 282      99.170 109.530  94.780  0.00  0.00            
ATOM   4463  HB3 ALA X 282      99.500 108.020  95.570  0.00  0.00            
ATOM   4464  C   ALA X 282      96.550 108.810  93.960  0.00  0.00            
ATOM   4465  O   ALA X 282      95.970 108.130  93.110  0.00  0.00            
ATOM   4466  N   PRO X 283      96.210 110.110  94.000  0.00  0.00            
ATOM   4467  CD  PRO X 283      96.600 111.010  95.060  0.00  0.00            
ATOM   4468  HD1 PRO X 283      97.660 110.970  95.300  0.00  0.00            
ATOM   4469  HD2 PRO X 283      96.000 111.070  95.970  0.00  0.00            
ATOM   4470  CG  PRO X 283      96.440 112.390  94.430  0.00  0.00            
ATOM   4471  HG1 PRO X 283      97.280 112.510  93.740  0.00  0.00            
ATOM   4472  HG2 PRO X 283      96.340 113.230  95.120  0.00  0.00            
ATOM   4473  CB  PRO X 283      95.150 112.210  93.640  0.00  0.00            
ATOM   4474  HB1 PRO X 283      94.870 112.870  92.820  0.00  0.00            
ATOM   4475  HB2 PRO X 283      94.420 112.120  94.440  0.00  0.00            
ATOM   4476  CA  PRO X 283      95.350 110.800  93.070  0.00  0.00            
ATOM   4477  HA  PRO X 283      94.370 110.320  93.030  0.00  0.00            
ATOM   4478  C   PRO X 283      95.900 110.840  91.650  0.00  0.00            
ATOM   4479  O   PRO X 283      97.030 110.430  91.420  0.00  0.00            
ATOM   4480  N   PHE X 284      95.110 111.330  90.690  0.00  0.00            
ATOM   4481  H   PHE X 284      94.250 111.780  90.940  0.00  0.00            
ATOM   4482  CA  PHE X 284      95.490 111.290  89.290  0.00  0.00            
ATOM   4483  HA  PHE X 284      95.930 110.310  89.080  0.00  0.00            
ATOM   4484  CB  PHE X 284      94.270 111.290  88.380  0.00  0.00            
ATOM   4485  HB1 PHE X 284      94.670 111.120  87.380  0.00  0.00            
ATOM   4486  HB2 PHE X 284      93.840 112.290  88.410  0.00  0.00            
ATOM   4487  CG  PHE X 284      93.210 110.220  88.530  0.00  0.00            
ATOM   4488  CD1 PHE X 284      93.550 108.870  88.660  0.00  0.00            
ATOM   4489  HD1 PHE X 284      94.570 108.590  88.830  0.00  0.00            
ATOM   4490  CE1 PHE X 284      92.560 107.880  88.750  0.00  0.00            
ATOM   4491  HE1 PHE X 284      92.970 106.900  88.940  0.00  0.00            
ATOM   4492  CZ  PHE X 284      91.190 108.140  88.620  0.00  0.00            
ATOM   4493  HZ  PHE X 284      90.430 107.380  88.670  0.00  0.00            
ATOM   4494  CE2 PHE X 284      90.890 109.510  88.490  0.00  0.00            
ATOM   4495  HE2 PHE X 284      89.890 109.740  88.160  0.00  0.00            
ATOM   4496  CD2 PHE X 284      91.840 110.540  88.470  0.00  0.00            
ATOM   4497  HD2 PHE X 284      91.530 111.570  88.400  0.00  0.00            
ATOM   4498  C   PHE X 284      96.530 112.290  88.810  0.00  0.00            
ATOM   4499  O   PHE X 284      96.360 113.500  88.920  0.00  0.00            
ATOM   4500  N   ILE X 285      97.570 111.760  88.170  0.00  0.00            
ATOM   4501  H   ILE X 285      97.670 110.750  88.190  0.00  0.00            
ATOM   4502  CA  ILE X 285      98.250 112.400  87.060  0.00  0.00            
ATOM   4503  HA  ILE X 285      98.320 113.460  87.300  0.00  0.00            
ATOM   4504  CB  ILE X 285      99.670 111.850  87.000  0.00  0.00            
ATOM   4505  HB  ILE X 285     100.120 112.490  86.240  0.00  0.00            
ATOM   4506  CG2 ILE X 285     100.420 112.010  88.320  0.00  0.00            
ATOM   4507 HG21 ILE X 285     100.100 112.970  88.720  0.00  0.00            
ATOM   4508 HG22 ILE X 285     100.230 111.140  88.950  0.00  0.00            
ATOM   4509 HG23 ILE X 285     101.500 111.960  88.190  0.00  0.00            
ATOM   4510  CG1 ILE X 285      99.860 110.450  86.430  0.00  0.00            
ATOM   4511 HG11 ILE X 285      99.250 110.430  85.530  0.00  0.00            
ATOM   4512 HG12 ILE X 285      99.540 109.590  87.020  0.00  0.00            
ATOM   4513  CD  ILE X 285     101.280 110.190  85.910  0.00  0.00            
ATOM   4514  HD1 ILE X 285     101.340 109.270  85.330  0.00  0.00            
ATOM   4515  HD2 ILE X 285     101.610 111.010  85.280  0.00  0.00            
ATOM   4516  HD3 ILE X 285     101.940 110.080  86.770  0.00  0.00            
ATOM   4517  C   ILE X 285      97.380 112.380  85.820  0.00  0.00            
ATOM   4518  O   ILE X 285      96.490 111.530  85.740  0.00  0.00            
ATOM   4519  N   THR X 286      97.660 113.070  84.700  0.00  0.00            
ATOM   4520  H   THR X 286      98.550 113.540  84.660  0.00  0.00            
ATOM   4521  CA  THR X 286      97.010 112.980  83.410  0.00  0.00            
ATOM   4522  HA  THR X 286      95.960 113.220  83.550  0.00  0.00            
ATOM   4523  CB  THR X 286      97.770 113.810  82.370  0.00  0.00            
ATOM   4524  HB  THR X 286      98.640 113.270  82.010  0.00  0.00            
ATOM   4525  CG2 THR X 286      96.850 114.120  81.200  0.00  0.00            
ATOM   4526 HG21 THR X 286      96.060 114.820  81.480  0.00  0.00            
ATOM   4527 HG22 THR X 286      97.380 114.450  80.300  0.00  0.00            
ATOM   4528 HG23 THR X 286      96.400 113.190  80.840  0.00  0.00            
ATOM   4529  OG1 THR X 286      98.000 115.110  82.860  0.00  0.00            
ATOM   4530  HG1 THR X 286      97.170 115.470  83.170  0.00  0.00            
ATOM   4531  C   THR X 286      97.060 111.560  82.850  0.00  0.00            
ATOM   4532  O   THR X 286      96.010 111.060  82.460  0.00  0.00            
ATOM   4533  N   SER X 287      98.150 110.800  83.020  0.00  0.00            
ATOM   4534  H   SER X 287      99.000 111.280  83.250  0.00  0.00            
ATOM   4535  CA  SER X 287      98.270 109.480  82.430  0.00  0.00            
ATOM   4536  HA  SER X 287      97.980 109.570  81.380  0.00  0.00            
ATOM   4537  CB  SER X 287      99.730 109.040  82.400  0.00  0.00            
ATOM   4538  HB1 SER X 287      99.890 107.980  82.210  0.00  0.00            
ATOM   4539  HB2 SER X 287     100.200 109.450  83.290  0.00  0.00            
ATOM   4540  OG  SER X 287     100.290 109.780  81.330  0.00  0.00            
ATOM   4541  HG  SER X 287     101.220 109.560  81.300  0.00  0.00            
ATOM   4542  C   SER X 287      97.360 108.490  83.150  0.00  0.00            
ATOM   4543  O   SER X 287      96.930 107.520  82.530  0.00  0.00            
ATOM   4544  N   THR X 288      96.900 108.800  84.360  0.00  0.00            
ATOM   4545  H   THR X 288      97.160 109.690  84.760  0.00  0.00            
ATOM   4546  CA  THR X 288      95.930 108.020  85.100  0.00  0.00            
ATOM   4547  HA  THR X 288      95.800 107.050  84.610  0.00  0.00            
ATOM   4548  CB  THR X 288      96.410 107.770  86.520  0.00  0.00            
ATOM   4549  HB  THR X 288      95.620 107.440  87.200  0.00  0.00            
ATOM   4550  CG2 THR X 288      97.440 106.630  86.530  0.00  0.00            
ATOM   4551 HG21 THR X 288      98.370 107.010  86.120  0.00  0.00            
ATOM   4552 HG22 THR X 288      97.560 106.400  87.590  0.00  0.00            
ATOM   4553 HG23 THR X 288      96.920 105.720  86.220  0.00  0.00            
ATOM   4554  OG1 THR X 288      97.050 108.840  87.190  0.00  0.00            
ATOM   4555  HG1 THR X 288      97.410 108.360  87.940  0.00  0.00            
ATOM   4556  C   THR X 288      94.510 108.550  85.140  0.00  0.00            
ATOM   4557  O   THR X 288      93.620 107.760  85.450  0.00  0.00            
ATOM   4558  N   LEU X 289      94.270 109.790  84.690  0.00  0.00            
ATOM   4559  H   LEU X 289      95.060 110.350  84.420  0.00  0.00            
ATOM   4560  CA  LEU X 289      92.960 110.320  84.380  0.00  0.00            
ATOM   4561  HA  LEU X 289      92.250 109.960  85.130  0.00  0.00            
ATOM   4562  CB  LEU X 289      93.070 111.840  84.420  0.00  0.00            
ATOM   4563  HB1 LEU X 289      93.860 112.310  83.840  0.00  0.00            
ATOM   4564  HB2 LEU X 289      93.400 112.050  85.440  0.00  0.00            
ATOM   4565  CG  LEU X 289      91.770 112.530  84.010  0.00  0.00            
ATOM   4566  HG  LEU X 289      91.510 112.130  83.030  0.00  0.00            
ATOM   4567  CD1 LEU X 289      90.500 112.370  84.850  0.00  0.00            
ATOM   4568 HD11 LEU X 289      89.670 112.930  84.410  0.00  0.00            
ATOM   4569 HD12 LEU X 289      90.270 111.310  84.770  0.00  0.00            
ATOM   4570 HD13 LEU X 289      90.650 112.810  85.830  0.00  0.00            
ATOM   4571  CD2 LEU X 289      91.920 114.050  84.010  0.00  0.00            
ATOM   4572 HD21 LEU X 289      90.980 114.570  83.840  0.00  0.00            
ATOM   4573 HD22 LEU X 289      92.430 114.440  84.890  0.00  0.00            
ATOM   4574 HD23 LEU X 289      92.620 114.300  83.200  0.00  0.00            
ATOM   4575  C   LEU X 289      92.560 109.730  83.030  0.00  0.00            
ATOM   4576  O   LEU X 289      91.420 109.320  82.820  0.00  0.00            
ATOM   4577  N   GLN X 290      93.490 109.750  82.070  0.00  0.00            
ATOM   4578  H   GLN X 290      94.320 110.300  82.260  0.00  0.00            
ATOM   4579  CA  GLN X 290      93.220 109.130  80.800  0.00  0.00            
ATOM   4580  HA  GLN X 290      92.410 109.680  80.330  0.00  0.00            
ATOM   4581  CB  GLN X 290      94.360 109.260  79.780  0.00  0.00            
ATOM   4582  HB1 GLN X 290      95.170 108.580  80.040  0.00  0.00            
ATOM   4583  HB2 GLN X 290      94.710 110.290  79.810  0.00  0.00            
ATOM   4584  CG  GLN X 290      94.060 108.880  78.330  0.00  0.00            
ATOM   4585  HG1 GLN X 290      93.970 107.810  78.110  0.00  0.00            
ATOM   4586  HG2 GLN X 290      94.970 109.180  77.820  0.00  0.00            
ATOM   4587  CD  GLN X 290      92.860 109.620  77.760  0.00  0.00            
ATOM   4588  OE1 GLN X 290      91.720 109.400  78.140  0.00  0.00            
ATOM   4589  NE2 GLN X 290      93.040 110.440  76.730  0.00  0.00            
ATOM   4590 HE21 GLN X 290      93.960 110.830  76.570  0.00  0.00            
ATOM   4591 HE22 GLN X 290      92.300 110.980  76.300  0.00  0.00            
ATOM   4592  C   GLN X 290      92.850 107.660  80.920  0.00  0.00            
ATOM   4593  O   GLN X 290      91.870 107.150  80.370  0.00  0.00            
ATOM   4594  N   GLN X 291      93.620 106.940  81.740  0.00  0.00            
ATOM   4595  H   GLN X 291      94.480 107.370  82.060  0.00  0.00            
ATOM   4596  CA  GLN X 291      93.330 105.560  82.050  0.00  0.00            
ATOM   4597  HA  GLN X 291      93.230 104.950  81.150  0.00  0.00            
ATOM   4598  CB  GLN X 291      94.490 105.040  82.890  0.00  0.00            
ATOM   4599  HB1 GLN X 291      94.410 105.440  83.910  0.00  0.00            
ATOM   4600  HB2 GLN X 291      95.450 105.330  82.480  0.00  0.00            
ATOM   4601  CG  GLN X 291      94.430 103.520  82.910  0.00  0.00            
ATOM   4602  HG1 GLN X 291      94.580 103.130  81.910  0.00  0.00            
ATOM   4603  HG2 GLN X 291      93.460 103.180  83.270  0.00  0.00            
ATOM   4604  CD  GLN X 291      95.480 103.040  83.900  0.00  0.00            
ATOM   4605  OE1 GLN X 291      95.600 103.510  85.030  0.00  0.00            
ATOM   4606  NE2 GLN X 291      96.190 101.920  83.690  0.00  0.00            
ATOM   4607 HE21 GLN X 291      95.980 101.360  82.880  0.00  0.00            
ATOM   4608 HE22 GLN X 291      96.980 101.650  84.240  0.00  0.00            
ATOM   4609  C   GLN X 291      91.950 105.460  82.700  0.00  0.00            
ATOM   4610  O   GLN X 291      91.080 104.720  82.240  0.00  0.00            
ATOM   4611  N   ALA X 292      91.650 106.210  83.760  0.00  0.00            
ATOM   4612  H   ALA X 292      92.400 106.810  84.090  0.00  0.00            
ATOM   4613  CA  ALA X 292      90.440 106.100  84.540  0.00  0.00            
ATOM   4614  HA  ALA X 292      90.420 105.050  84.840  0.00  0.00            
ATOM   4615  CB  ALA X 292      90.510 106.930  85.820  0.00  0.00            
ATOM   4616  HB1 ALA X 292      89.560 106.910  86.350  0.00  0.00            
ATOM   4617  HB2 ALA X 292      91.170 106.480  86.560  0.00  0.00            
ATOM   4618  HB3 ALA X 292      90.880 107.930  85.610  0.00  0.00            
ATOM   4619  C   ALA X 292      89.120 106.480  83.880  0.00  0.00            
ATOM   4620  O   ALA X 292      88.220 105.650  83.880  0.00  0.00            
ATOM   4621  N   ALA X 293      89.140 107.510  83.020  0.00  0.00            
ATOM   4622  H   ALA X 293      90.020 107.970  82.850  0.00  0.00            
ATOM   4623  CA  ALA X 293      87.980 107.750  82.190  0.00  0.00            
ATOM   4624  HA  ALA X 293      87.140 107.800  82.870  0.00  0.00            
ATOM   4625  CB  ALA X 293      88.080 109.150  81.600  0.00  0.00            
ATOM   4626  HB1 ALA X 293      88.960 109.230  80.970  0.00  0.00            
ATOM   4627  HB2 ALA X 293      87.180 109.380  81.020  0.00  0.00            
ATOM   4628  HB3 ALA X 293      88.030 109.800  82.470  0.00  0.00            
ATOM   4629  C   ALA X 293      87.670 106.650  81.180  0.00  0.00            
ATOM   4630  O   ALA X 293      86.560 106.140  81.130  0.00  0.00            
ATOM   4631  N   SER X 294      88.740 106.170  80.540  0.00  0.00            
ATOM   4632  H   SER X 294      89.630 106.640  80.610  0.00  0.00            
ATOM   4633  CA  SER X 294      88.760 105.050  79.620  0.00  0.00            
ATOM   4634  HA  SER X 294      87.940 105.200  78.920  0.00  0.00            
ATOM   4635  CB  SER X 294      90.080 105.020  78.860  0.00  0.00            
ATOM   4636  HB1 SER X 294      90.110 104.340  78.010  0.00  0.00            
ATOM   4637  HB2 SER X 294      90.840 104.680  79.560  0.00  0.00            
ATOM   4638  OG  SER X 294      90.390 106.280  78.300  0.00  0.00            
ATOM   4639  HG  SER X 294      91.020 106.720  78.880  0.00  0.00            
ATOM   4640  C   SER X 294      88.370 103.690  80.200  0.00  0.00            
ATOM   4641  O   SER X 294      87.860 102.870  79.450  0.00  0.00            
ATOM   4642  N   THR X 295      88.540 103.430  81.500  0.00  0.00            
ATOM   4643  H   THR X 295      89.210 103.990  82.010  0.00  0.00            
ATOM   4644  CA  THR X 295      88.230 102.230  82.250  0.00  0.00            
ATOM   4645  HA  THR X 295      87.960 101.460  81.530  0.00  0.00            
ATOM   4646  CB  THR X 295      89.470 101.690  82.970  0.00  0.00            
ATOM   4647  HB  THR X 295      89.250 100.850  83.630  0.00  0.00            
ATOM   4648  CG2 THR X 295      90.590 101.360  81.990  0.00  0.00            
ATOM   4649 HG21 THR X 295      91.350 100.850  82.580  0.00  0.00            
ATOM   4650 HG22 THR X 295      90.260 100.560  81.330  0.00  0.00            
ATOM   4651 HG23 THR X 295      90.940 102.190  81.380  0.00  0.00            
ATOM   4652  OG1 THR X 295      90.000 102.710  83.790  0.00  0.00            
ATOM   4653  HG1 THR X 295      90.460 103.290  83.190  0.00  0.00            
ATOM   4654  C   THR X 295      87.000 102.310  83.140  0.00  0.00            
ATOM   4655  O   THR X 295      86.590 101.240  83.580  0.00  0.00            
ATOM   4656  N   ARG X 296      86.490 103.460  83.580  0.00  0.00            
ATOM   4657  H   ARG X 296      87.060 104.300  83.490  0.00  0.00            
ATOM   4658  CA  ARG X 296      85.390 103.530  84.510  0.00  0.00            
ATOM   4659  HA  ARG X 296      85.080 102.510  84.720  0.00  0.00            
ATOM   4660  CB  ARG X 296      85.800 104.090  85.870  0.00  0.00            
ATOM   4661  HB1 ARG X 296      84.940 104.170  86.540  0.00  0.00            
ATOM   4662  HB2 ARG X 296      85.960 105.150  85.700  0.00  0.00            
ATOM   4663  CG  ARG X 296      86.980 103.370  86.520  0.00  0.00            
ATOM   4664  HG1 ARG X 296      87.490 103.950  87.300  0.00  0.00            
ATOM   4665  HG2 ARG X 296      87.800 103.320  85.800  0.00  0.00            
ATOM   4666  CD  ARG X 296      86.550 101.970  86.920  0.00  0.00            
ATOM   4667  HD1 ARG X 296      86.190 101.400  86.060  0.00  0.00            
ATOM   4668  HD2 ARG X 296      85.740 102.070  87.650  0.00  0.00            
ATOM   4669  NE  ARG X 296      87.680 101.260  87.520  0.00  0.00            
ATOM   4670  HE  ARG X 296      88.560 101.720  87.320  0.00  0.00            
ATOM   4671  CZ  ARG X 296      87.670 100.200  88.340  0.00  0.00            
ATOM   4672  NH1 ARG X 296      86.530  99.510  88.490  0.00  0.00            
ATOM   4673 HH11 ARG X 296      85.730  99.680  87.910  0.00  0.00            
ATOM   4674 HH12 ARG X 296      86.640  98.570  88.850  0.00  0.00            
ATOM   4675  NH2 ARG X 296      88.790  99.730  88.890  0.00  0.00            
ATOM   4676 HH21 ARG X 296      89.690 100.190  88.840  0.00  0.00            
ATOM   4677 HH22 ARG X 296      88.790  98.790  89.270  0.00  0.00            
ATOM   4678  C   ARG X 296      84.160 104.240  83.950  0.00  0.00            
ATOM   4679  O   ARG X 296      83.160 104.150  84.650  0.00  0.00            
ATOM   4680  N   LEU X 297      84.270 104.940  82.820  0.00  0.00            
ATOM   4681  H   LEU X 297      85.180 105.050  82.390  0.00  0.00            
ATOM   4682  CA  LEU X 297      83.240 105.820  82.310  0.00  0.00            
ATOM   4683  HA  LEU X 297      82.280 105.590  82.770  0.00  0.00            
ATOM   4684  CB  LEU X 297      83.600 107.280  82.580  0.00  0.00            
ATOM   4685  HB1 LEU X 297      83.020 107.890  81.890  0.00  0.00            
ATOM   4686  HB2 LEU X 297      84.650 107.410  82.300  0.00  0.00            
ATOM   4687  CG  LEU X 297      83.350 107.700  84.020  0.00  0.00            
ATOM   4688  HG  LEU X 297      83.920 107.120  84.750  0.00  0.00            
ATOM   4689  CD1 LEU X 297      83.760 109.170  84.030  0.00  0.00            
ATOM   4690 HD11 LEU X 297      84.790 109.360  83.710  0.00  0.00            
ATOM   4691 HD12 LEU X 297      83.110 109.760  83.390  0.00  0.00            
ATOM   4692 HD13 LEU X 297      83.530 109.620  85.000  0.00  0.00            
ATOM   4693  CD2 LEU X 297      81.920 107.530  84.530  0.00  0.00            
ATOM   4694 HD21 LEU X 297      81.850 106.500  84.900  0.00  0.00            
ATOM   4695 HD22 LEU X 297      81.720 108.190  85.380  0.00  0.00            
ATOM   4696 HD23 LEU X 297      81.230 107.790  83.730  0.00  0.00            
ATOM   4697  C   LEU X 297      83.000 105.560  80.830  0.00  0.00            
ATOM   4698  O   LEU X 297      81.870 105.670  80.360  0.00  0.00            
ATOM   4699  N   GLY X 298      84.050 105.460  80.020  0.00  0.00            
ATOM   4700  H   GLY X 298      84.980 105.380  80.410  0.00  0.00            
ATOM   4701  CA  GLY X 298      83.960 105.010  78.640  0.00  0.00            
ATOM   4702  HA1 GLY X 298      83.060 104.420  78.490  0.00  0.00            
ATOM   4703  HA2 GLY X 298      84.790 104.350  78.400  0.00  0.00            
ATOM   4704  C   GLY X 298      84.120 106.100  77.590  0.00  0.00            
ATOM   4705  O   GLY X 298      83.740 105.950  76.430  0.00  0.00            
ATOM   4706  N   PHE X 299      84.560 107.290  77.990  0.00  0.00            
ATOM   4707  H   PHE X 299      84.850 107.460  78.950  0.00  0.00            
ATOM   4708  CA  PHE X 299      84.700 108.350  77.010  0.00  0.00            
ATOM   4709  HA  PHE X 299      83.820 108.410  76.380  0.00  0.00            
ATOM   4710  CB  PHE X 299      84.810 109.650  77.810  0.00  0.00            
ATOM   4711  HB1 PHE X 299      85.020 110.460  77.120  0.00  0.00            
ATOM   4712  HB2 PHE X 299      85.700 109.550  78.430  0.00  0.00            
ATOM   4713  CG  PHE X 299      83.760 110.170  78.760  0.00  0.00            
ATOM   4714  CD1 PHE X 299      82.480 109.610  78.770  0.00  0.00            
ATOM   4715  HD1 PHE X 299      82.080 108.970  77.990  0.00  0.00            
ATOM   4716  CE1 PHE X 299      81.660 109.820  79.880  0.00  0.00            
ATOM   4717  HE1 PHE X 299      80.710 109.310  80.010  0.00  0.00            
ATOM   4718  CZ  PHE X 299      82.130 110.530  80.990  0.00  0.00            
ATOM   4719  HZ  PHE X 299      81.570 110.490  81.910  0.00  0.00            
ATOM   4720  CE2 PHE X 299      83.410 111.100  80.980  0.00  0.00            
ATOM   4721  HE2 PHE X 299      83.790 111.430  81.930  0.00  0.00            
ATOM   4722  CD2 PHE X 299      84.190 110.990  79.820  0.00  0.00            
ATOM   4723  HD2 PHE X 299      85.230 111.250  79.880  0.00  0.00            
ATOM   4724  C   PHE X 299      85.950 108.130  76.160  0.00  0.00            
ATOM   4725  O   PHE X 299      86.960 107.580  76.590  0.00  0.00            
ATOM   4726  N   GLY X 300      85.850 108.570  74.910  0.00  0.00            
ATOM   4727  H   GLY X 300      85.040 109.120  74.660  0.00  0.00            
ATOM   4728  CA  GLY X 300      86.980 108.640  74.000  0.00  0.00            
ATOM   4729  HA1 GLY X 300      86.560 108.940  73.040  0.00  0.00            
ATOM   4730  HA2 GLY X 300      87.380 107.630  73.990  0.00  0.00            
ATOM   4731  C   GLY X 300      88.000 109.630  74.550  0.00  0.00            
ATOM   4732  O   GLY X 300      87.790 110.490  75.400  0.00  0.00            
ATOM   4733  N   VAL X 301      89.210 109.380  74.050  0.00  0.00            
ATOM   4734  H   VAL X 301      89.250 108.670  73.330  0.00  0.00            
ATOM   4735  CA  VAL X 301      90.460 109.980  74.480  0.00  0.00            
ATOM   4736  HA  VAL X 301      90.620 109.890  75.560  0.00  0.00            
ATOM   4737  CB  VAL X 301      91.690 109.340  73.840  0.00  0.00            
ATOM   4738  HB  VAL X 301      92.600 109.860  74.160  0.00  0.00            
ATOM   4739  CG1 VAL X 301      91.800 107.900  74.310  0.00  0.00            
ATOM   4740 HG11 VAL X 301      91.610 107.920  75.390  0.00  0.00            
ATOM   4741 HG12 VAL X 301      91.030 107.250  73.880  0.00  0.00            
ATOM   4742 HG13 VAL X 301      92.820 107.540  74.190  0.00  0.00            
ATOM   4743  CG2 VAL X 301      91.660 109.510  72.330  0.00  0.00            
ATOM   4744 HG21 VAL X 301      90.830 108.930  71.930  0.00  0.00            
ATOM   4745 HG22 VAL X 301      91.600 110.550  71.990  0.00  0.00            
ATOM   4746 HG23 VAL X 301      92.620 109.130  71.960  0.00  0.00            
ATOM   4747  C   VAL X 301      90.550 111.480  74.240  0.00  0.00            
ATOM   4748  O   VAL X 301      91.060 112.150  75.130  0.00  0.00            
ATOM   4749  N   LYS X 302      90.000 111.970  73.130  0.00  0.00            
ATOM   4750  H   LYS X 302      89.680 111.350  72.400  0.00  0.00            
ATOM   4751  CA  LYS X 302      89.750 113.400  73.030  0.00  0.00            
ATOM   4752  HA  LYS X 302      90.530 113.910  73.590  0.00  0.00            
ATOM   4753  CB  LYS X 302      89.910 113.810  71.570  0.00  0.00            
ATOM   4754  HB1 LYS X 302      89.040 113.500  71.000  0.00  0.00            
ATOM   4755  HB2 LYS X 302      90.700 113.170  71.160  0.00  0.00            
ATOM   4756  CG  LYS X 302      90.230 115.300  71.430  0.00  0.00            
ATOM   4757  HG1 LYS X 302      91.260 115.480  71.750  0.00  0.00            
ATOM   4758  HG2 LYS X 302      89.550 115.890  72.050  0.00  0.00            
ATOM   4759  CD  LYS X 302      90.250 115.860  70.010  0.00  0.00            
ATOM   4760  HD1 LYS X 302      90.490 116.900  70.190  0.00  0.00            
ATOM   4761  HD2 LYS X 302      89.250 115.810  69.570  0.00  0.00            
ATOM   4762  CE  LYS X 302      91.270 115.180  69.110  0.00  0.00            
ATOM   4763  HE1 LYS X 302      90.840 114.340  68.560  0.00  0.00            
ATOM   4764  HE2 LYS X 302      92.170 114.790  69.590  0.00  0.00            
ATOM   4765  NZ  LYS X 302      91.700 116.180  68.120  0.00  0.00            
ATOM   4766  HZ1 LYS X 302      92.440 116.720  68.540  0.00  0.00            
ATOM   4767  HZ2 LYS X 302      92.190 115.650  67.410  0.00  0.00            
ATOM   4768  HZ3 LYS X 302      90.950 116.740  67.740  0.00  0.00            
ATOM   4769  C   LYS X 302      88.510 113.950  73.710  0.00  0.00            
ATOM   4770  O   LYS X 302      88.440 115.130  74.030  0.00  0.00            
ATOM   4771  N   LYS X 303      87.460 113.160  73.940  0.00  0.00            
ATOM   4772  H   LYS X 303      87.350 112.290  73.440  0.00  0.00            
ATOM   4773  CA  LYS X 303      86.260 113.620  74.610  0.00  0.00            
ATOM   4774  HA  LYS X 303      85.970 114.550  74.120  0.00  0.00            
ATOM   4775  CB  LYS X 303      85.100 112.630  74.540  0.00  0.00            
ATOM   4776  HB1 LYS X 303      85.160 111.690  75.090  0.00  0.00            
ATOM   4777  HB2 LYS X 303      85.040 112.290  73.500  0.00  0.00            
ATOM   4778  CG  LYS X 303      83.770 113.330  74.830  0.00  0.00            
ATOM   4779  HG1 LYS X 303      83.720 114.120  74.080  0.00  0.00            
ATOM   4780  HG2 LYS X 303      83.870 113.690  75.850  0.00  0.00            
ATOM   4781  CD  LYS X 303      82.540 112.440  74.830  0.00  0.00            
ATOM   4782  HD1 LYS X 303      82.630 111.690  75.620  0.00  0.00            
ATOM   4783  HD2 LYS X 303      82.500 111.950  73.860  0.00  0.00            
ATOM   4784  CE  LYS X 303      81.300 113.230  75.230  0.00  0.00            
ATOM   4785  HE1 LYS X 303      81.150 114.080  74.560  0.00  0.00            
ATOM   4786  HE2 LYS X 303      81.360 113.560  76.270  0.00  0.00            
ATOM   4787  NZ  LYS X 303      80.100 112.390  75.300  0.00  0.00            
ATOM   4788  HZ1 LYS X 303      79.330 112.910  75.700  0.00  0.00            
ATOM   4789  HZ2 LYS X 303      79.770 112.200  74.370  0.00  0.00            
ATOM   4790  HZ3 LYS X 303      80.290 111.520  75.790  0.00  0.00            
ATOM   4791  C   LYS X 303      86.610 113.960  76.050  0.00  0.00            
ATOM   4792  O   LYS X 303      86.440 115.100  76.480  0.00  0.00            
ATOM   4793  N   THR X 304      87.350 113.040  76.680  0.00  0.00            
ATOM   4794  H   THR X 304      87.540 112.160  76.220  0.00  0.00            
ATOM   4795  CA  THR X 304      87.750 113.090  78.070  0.00  0.00            
ATOM   4796  HA  THR X 304      86.880 113.230  78.720  0.00  0.00            
ATOM   4797  CB  THR X 304      88.500 111.840  78.500  0.00  0.00            
ATOM   4798  HB  THR X 304      88.860 111.230  77.660  0.00  0.00            
ATOM   4799  CG2 THR X 304      89.720 111.940  79.410  0.00  0.00            
ATOM   4800 HG21 THR X 304      90.640 112.160  78.880  0.00  0.00            
ATOM   4801 HG22 THR X 304      89.600 112.800  80.060  0.00  0.00            
ATOM   4802 HG23 THR X 304      89.830 111.050  80.030  0.00  0.00            
ATOM   4803  OG1 THR X 304      87.540 111.030  79.150  0.00  0.00            
ATOM   4804  HG1 THR X 304      87.860 110.170  78.860  0.00  0.00            
ATOM   4805  C   THR X 304      88.660 114.290  78.250  0.00  0.00            
ATOM   4806  O   THR X 304      88.450 115.090  79.150  0.00  0.00            
ATOM   4807  N   MET X 305      89.610 114.490  77.330  0.00  0.00            
ATOM   4808  H   MET X 305      89.770 113.760  76.650  0.00  0.00            
ATOM   4809  CA  MET X 305      90.460 115.660  77.290  0.00  0.00            
ATOM   4810  HA  MET X 305      90.780 115.820  78.320  0.00  0.00            
ATOM   4811  CB  MET X 305      91.720 115.630  76.420  0.00  0.00            
ATOM   4812  HB1 MET X 305      92.180 116.610  76.490  0.00  0.00            
ATOM   4813  HB2 MET X 305      91.380 115.510  75.390  0.00  0.00            
ATOM   4814  CG  MET X 305      92.690 114.530  76.830  0.00  0.00            
ATOM   4815  HG1 MET X 305      93.590 114.600  76.220  0.00  0.00            
ATOM   4816  HG2 MET X 305      92.240 113.550  76.640  0.00  0.00            
ATOM   4817  SD  MET X 305      93.160 114.510  78.570  0.00  0.00            
ATOM   4818  CE  MET X 305      94.100 116.020  78.890  0.00  0.00            
ATOM   4819  HE1 MET X 305      95.050 115.790  79.360  0.00  0.00            
ATOM   4820  HE2 MET X 305      94.430 116.470  77.950  0.00  0.00            
ATOM   4821  HE3 MET X 305      93.540 116.660  79.580  0.00  0.00            
ATOM   4822  C   MET X 305      89.780 117.000  77.030  0.00  0.00            
ATOM   4823  O   MET X 305      90.180 117.980  77.650  0.00  0.00            
ATOM   4824  N   MET X 306      88.760 117.050  76.170  0.00  0.00            
ATOM   4825  H   MET X 306      88.400 116.190  75.780  0.00  0.00            
ATOM   4826  CA  MET X 306      88.060 118.290  75.930  0.00  0.00            
ATOM   4827  HA  MET X 306      88.770 119.100  75.790  0.00  0.00            
ATOM   4828  CB  MET X 306      87.260 118.320  74.620  0.00  0.00            
ATOM   4829  HB1 MET X 306      86.360 117.720  74.730  0.00  0.00            
ATOM   4830  HB2 MET X 306      87.750 117.870  73.760  0.00  0.00            
ATOM   4831  CG  MET X 306      86.860 119.700  74.110  0.00  0.00            
ATOM   4832  HG1 MET X 306      86.250 120.220  74.840  0.00  0.00            
ATOM   4833  HG2 MET X 306      86.150 119.600  73.290  0.00  0.00            
ATOM   4834  SD  MET X 306      88.240 120.800  73.680  0.00  0.00            
ATOM   4835  CE  MET X 306      87.420 122.370  74.040  0.00  0.00            
ATOM   4836  HE1 MET X 306      86.400 122.330  73.660  0.00  0.00            
ATOM   4837  HE2 MET X 306      87.420 122.600  75.110  0.00  0.00            
ATOM   4838  HE3 MET X 306      88.010 123.170  73.580  0.00  0.00            
ATOM   4839  C   MET X 306      87.210 118.620  77.150  0.00  0.00            
ATOM   4840  O   MET X 306      87.160 119.770  77.600  0.00  0.00            
ATOM   4841  N   MET X 307      86.500 117.660  77.730  0.00  0.00            
ATOM   4842  H   MET X 307      86.470 116.790  77.220  0.00  0.00            
ATOM   4843  CA  MET X 307      85.610 117.930  78.840  0.00  0.00            
ATOM   4844  HA  MET X 307      85.010 118.770  78.480  0.00  0.00            
ATOM   4845  CB  MET X 307      84.680 116.740  79.030  0.00  0.00            
ATOM   4846  HB1 MET X 307      85.240 115.810  79.090  0.00  0.00            
ATOM   4847  HB2 MET X 307      84.010 116.710  78.170  0.00  0.00            
ATOM   4848  CG  MET X 307      83.790 116.850  80.270  0.00  0.00            
ATOM   4849  HG1 MET X 307      83.150 117.720  80.140  0.00  0.00            
ATOM   4850  HG2 MET X 307      84.520 117.010  81.060  0.00  0.00            
ATOM   4851  SD  MET X 307      82.940 115.330  80.760  0.00  0.00            
ATOM   4852  CE  MET X 307      81.570 115.480  79.590  0.00  0.00            
ATOM   4853  HE1 MET X 307      81.970 115.700  78.600  0.00  0.00            
ATOM   4854  HE2 MET X 307      81.000 114.550  79.520  0.00  0.00            
ATOM   4855  HE3 MET X 307      80.840 116.250  79.860  0.00  0.00            
ATOM   4856  C   MET X 307      86.410 118.310  80.080  0.00  0.00            
ATOM   4857  O   MET X 307      85.990 119.270  80.710  0.00  0.00            
ATOM   4858  N   ALA X 308      87.550 117.670  80.360  0.00  0.00            
ATOM   4859  H   ALA X 308      87.930 116.930  79.790  0.00  0.00            
ATOM   4860  CA  ALA X 308      88.460 118.130  81.390  0.00  0.00            
ATOM   4861  HA  ALA X 308      87.980 118.140  82.360  0.00  0.00            
ATOM   4862  CB  ALA X 308      89.620 117.130  81.370  0.00  0.00            
ATOM   4863  HB1 ALA X 308      89.250 116.160  81.700  0.00  0.00            
ATOM   4864  HB2 ALA X 308      89.960 117.100  80.340  0.00  0.00            
ATOM   4865  HB3 ALA X 308      90.430 117.400  82.050  0.00  0.00            
ATOM   4866  C   ALA X 308      89.010 119.540  81.230  0.00  0.00            
ATOM   4867  O   ALA X 308      89.180 120.330  82.160  0.00  0.00            
ATOM   4868  N   GLN X 309      89.280 119.980  80.000  0.00  0.00            
ATOM   4869  H   GLN X 309      89.230 119.440  79.150  0.00  0.00            
ATOM   4870  CA  GLN X 309      89.580 121.390  79.780  0.00  0.00            
ATOM   4871  HA  GLN X 309      90.370 121.730  80.450  0.00  0.00            
ATOM   4872  CB  GLN X 309      89.990 121.510  78.320  0.00  0.00            
ATOM   4873  HB1 GLN X 309      89.150 121.100  77.740  0.00  0.00            
ATOM   4874  HB2 GLN X 309      90.830 120.840  78.130  0.00  0.00            
ATOM   4875  CG  GLN X 309      90.350 122.920  77.870  0.00  0.00            
ATOM   4876  HG1 GLN X 309      91.240 123.180  78.440  0.00  0.00            
ATOM   4877  HG2 GLN X 309      89.620 123.680  78.160  0.00  0.00            
ATOM   4878  CD  GLN X 309      90.550 123.000  76.370  0.00  0.00            
ATOM   4879  OE1 GLN X 309      91.030 122.000  75.840  0.00  0.00            
ATOM   4880  NE2 GLN X 309      90.560 124.090  75.610  0.00  0.00            
ATOM   4881 HE21 GLN X 309      90.420 125.010  76.020  0.00  0.00            
ATOM   4882 HE22 GLN X 309      90.940 123.910  74.690  0.00  0.00            
ATOM   4883  C   GLN X 309      88.390 122.280  80.100  0.00  0.00            
ATOM   4884  O   GLN X 309      88.590 123.290  80.780  0.00  0.00            
ATOM   4885  N   ARG X 310      87.170 121.860  79.740  0.00  0.00            
ATOM   4886  H   ARG X 310      87.000 120.940  79.360  0.00  0.00            
ATOM   4887  CA  ARG X 310      86.030 122.750  79.820  0.00  0.00            
ATOM   4888  HA  ARG X 310      86.220 123.780  79.510  0.00  0.00            
ATOM   4889  CB  ARG X 310      84.900 122.240  78.930  0.00  0.00            
ATOM   4890  HB1 ARG X 310      83.980 122.720  79.280  0.00  0.00            
ATOM   4891  HB2 ARG X 310      84.940 121.150  79.030  0.00  0.00            
ATOM   4892  CG  ARG X 310      84.980 122.600  77.450  0.00  0.00            
ATOM   4893  HG1 ARG X 310      86.000 122.490  77.070  0.00  0.00            
ATOM   4894  HG2 ARG X 310      84.830 123.670  77.360  0.00  0.00            
ATOM   4895  CD  ARG X 310      83.930 121.890  76.600  0.00  0.00            
ATOM   4896  HD1 ARG X 310      83.010 122.190  77.090  0.00  0.00            
ATOM   4897  HD2 ARG X 310      84.110 120.820  76.600  0.00  0.00            
ATOM   4898  NE  ARG X 310      83.860 122.330  75.200  0.00  0.00            
ATOM   4899  HE  ARG X 310      84.310 123.190  74.920  0.00  0.00            
ATOM   4900  CZ  ARG X 310      83.060 121.650  74.370  0.00  0.00            
ATOM   4901  NH1 ARG X 310      82.350 120.540  74.600  0.00  0.00            
ATOM   4902 HH11 ARG X 310      82.570 120.130  75.500  0.00  0.00            
ATOM   4903 HH12 ARG X 310      81.530 120.350  74.050  0.00  0.00            
ATOM   4904  NH2 ARG X 310      82.970 122.160  73.140  0.00  0.00            
ATOM   4905 HH21 ARG X 310      83.350 123.080  72.950  0.00  0.00            
ATOM   4906 HH22 ARG X 310      82.360 121.740  72.450  0.00  0.00            
ATOM   4907  C   ARG X 310      85.500 122.880  81.240  0.00  0.00            
ATOM   4908  O   ARG X 310      85.180 123.970  81.710  0.00  0.00            
ATOM   4909  N   LEU X 311      85.700 121.880  82.100  0.00  0.00            
ATOM   4910  H   LEU X 311      86.040 121.060  81.610  0.00  0.00            
ATOM   4911  CA  LEU X 311      85.650 122.070  83.540  0.00  0.00            
ATOM   4912  HA  LEU X 311      84.670 122.440  83.840  0.00  0.00            
ATOM   4913  CB  LEU X 311      85.900 120.670  84.090  0.00  0.00            
ATOM   4914  HB1 LEU X 311      86.230 120.670  85.130  0.00  0.00            
ATOM   4915  HB2 LEU X 311      86.780 120.330  83.540  0.00  0.00            
ATOM   4916  CG  LEU X 311      84.700 119.740  83.960  0.00  0.00            
ATOM   4917  HG  LEU X 311      84.370 119.720  82.920  0.00  0.00            
ATOM   4918  CD1 LEU X 311      85.170 118.310  84.240  0.00  0.00            
ATOM   4919 HD11 LEU X 311      85.420 118.210  85.290  0.00  0.00            
ATOM   4920 HD12 LEU X 311      84.400 117.560  84.090  0.00  0.00            
ATOM   4921 HD13 LEU X 311      85.950 117.960  83.560  0.00  0.00            
ATOM   4922  CD2 LEU X 311      83.500 120.030  84.860  0.00  0.00            
ATOM   4923 HD21 LEU X 311      82.720 119.370  84.490  0.00  0.00            
ATOM   4924 HD22 LEU X 311      83.770 119.940  85.910  0.00  0.00            
ATOM   4925 HD23 LEU X 311      83.260 121.080  84.670  0.00  0.00            
ATOM   4926  C   LEU X 311      86.690 123.060  84.040  0.00  0.00            
ATOM   4927  O   LEU X 311      86.430 123.810  84.970  0.00  0.00            
ATOM   4928  N   TYR X 312      87.930 122.920  83.560  0.00  0.00            
ATOM   4929  H   TYR X 312      87.980 122.240  82.820  0.00  0.00            
ATOM   4930  CA  TYR X 312      89.030 123.780  83.930  0.00  0.00            
ATOM   4931  HA  TYR X 312      89.130 123.860  85.010  0.00  0.00            
ATOM   4932  CB  TYR X 312      90.390 123.310  83.420  0.00  0.00            
ATOM   4933  HB1 TYR X 312      90.360 123.150  82.340  0.00  0.00            
ATOM   4934  HB2 TYR X 312      90.620 122.360  83.900  0.00  0.00            
ATOM   4935  CG  TYR X 312      91.620 124.160  83.670  0.00  0.00            
ATOM   4936  CD1 TYR X 312      92.230 124.260  84.920  0.00  0.00            
ATOM   4937  HD1 TYR X 312      91.840 123.700  85.750  0.00  0.00            
ATOM   4938  CE1 TYR X 312      93.360 125.050  85.150  0.00  0.00            
ATOM   4939  HE1 TYR X 312      93.770 125.130  86.150  0.00  0.00            
ATOM   4940  CZ  TYR X 312      93.970 125.750  84.090  0.00  0.00            
ATOM   4941  OH  TYR X 312      95.020 126.620  84.140  0.00  0.00            
ATOM   4942  HH  TYR X 312      95.380 126.890  83.300  0.00  0.00            
ATOM   4943  CE2 TYR X 312      93.320 125.700  82.840  0.00  0.00            
ATOM   4944  HE2 TYR X 312      93.770 126.150  81.970  0.00  0.00            
ATOM   4945  CD2 TYR X 312      92.200 124.900  82.630  0.00  0.00            
ATOM   4946  HD2 TYR X 312      91.820 124.870  81.610  0.00  0.00            
ATOM   4947  C   TYR X 312      88.830 125.250  83.560  0.00  0.00            
ATOM   4948  O   TYR X 312      89.030 126.090  84.430  0.00  0.00            
ATOM   4949  N   GLU X 313      88.330 125.590  82.370  0.00  0.00            
ATOM   4950  H   GLU X 313      88.030 124.810  81.800  0.00  0.00            
ATOM   4951  CA  GLU X 313      88.050 126.990  82.100  0.00  0.00            
ATOM   4952  HA  GLU X 313      88.810 127.590  82.590  0.00  0.00            
ATOM   4953  CB  GLU X 313      88.200 127.260  80.600  0.00  0.00            
ATOM   4954  HB1 GLU X 313      89.180 126.940  80.240  0.00  0.00            
ATOM   4955  HB2 GLU X 313      88.340 128.330  80.500  0.00  0.00            
ATOM   4956  CG  GLU X 313      87.130 126.820  79.610  0.00  0.00            
ATOM   4957  HG1 GLU X 313      86.160 126.760  80.110  0.00  0.00            
ATOM   4958  HG2 GLU X 313      87.450 125.850  79.220  0.00  0.00            
ATOM   4959  CD  GLU X 313      86.940 127.790  78.460  0.00  0.00            
ATOM   4960  OE1 GLU X 313      87.970 128.120  77.830  0.00  0.00            
ATOM   4961  OE2 GLU X 313      85.830 128.260  78.130  0.00  0.00            
ATOM   4962  C   GLU X 313      86.790 127.560  82.720  0.00  0.00            
ATOM   4963  O   GLU X 313      86.610 128.750  82.960  0.00  0.00            
ATOM   4964  N   ALA X 314      85.910 126.660  83.190  0.00  0.00            
ATOM   4965  H   ALA X 314      86.070 125.700  82.960  0.00  0.00            
ATOM   4966  CA  ALA X 314      84.890 126.950  84.180  0.00  0.00            
ATOM   4967  HA  ALA X 314      84.400 127.920  84.050  0.00  0.00            
ATOM   4968  CB  ALA X 314      83.790 125.910  84.000  0.00  0.00            
ATOM   4969  HB1 ALA X 314      83.270 126.130  83.060  0.00  0.00            
ATOM   4970  HB2 ALA X 314      84.270 124.940  83.950  0.00  0.00            
ATOM   4971  HB3 ALA X 314      83.030 126.060  84.770  0.00  0.00            
ATOM   4972  C   ALA X 314      85.390 126.950  85.620  0.00  0.00            
ATOM   4973  O   ALA X 314      84.570 127.070  86.520  0.00  0.00            
ATOM   4974  N   GLY X 315      86.700 126.870  85.860  0.00  0.00            
ATOM   4975  H   GLY X 315      87.380 126.790  85.120  0.00  0.00            
ATOM   4976  CA  GLY X 315      87.340 126.920  87.160  0.00  0.00            
ATOM   4977  HA1 GLY X 315      87.070 127.850  87.670  0.00  0.00            
ATOM   4978  HA2 GLY X 315      88.420 126.970  87.030  0.00  0.00            
ATOM   4979  C   GLY X 315      87.030 125.800  88.140  0.00  0.00            
ATOM   4980  O   GLY X 315      87.370 125.970  89.310  0.00  0.00            
ATOM   4981  N   TYR X 316      86.380 124.710  87.730  0.00  0.00            
ATOM   4982  H   TYR X 316      86.140 124.520  86.760  0.00  0.00            
ATOM   4983  CA  TYR X 316      85.910 123.690  88.650  0.00  0.00            
ATOM   4984  HA  TYR X 316      85.500 124.190  89.530  0.00  0.00            
ATOM   4985  CB  TYR X 316      84.870 122.870  87.910  0.00  0.00            
ATOM   4986  HB1 TYR X 316      84.570 122.010  88.500  0.00  0.00            
ATOM   4987  HB2 TYR X 316      85.370 122.490  87.020  0.00  0.00            
ATOM   4988  CG  TYR X 316      83.560 123.570  87.650  0.00  0.00            
ATOM   4989  CD1 TYR X 316      82.950 123.530  86.380  0.00  0.00            
ATOM   4990  HD1 TYR X 316      83.430 123.000  85.570  0.00  0.00            
ATOM   4991  CE1 TYR X 316      81.660 124.010  86.160  0.00  0.00            
ATOM   4992  HE1 TYR X 316      81.130 123.920  85.220  0.00  0.00            
ATOM   4993  CZ  TYR X 316      81.040 124.740  87.200  0.00  0.00            
ATOM   4994  OH  TYR X 316      79.790 125.220  86.950  0.00  0.00            
ATOM   4995  HH  TYR X 316      79.250 125.300  87.740  0.00  0.00            
ATOM   4996  CE2 TYR X 316      81.650 124.790  88.470  0.00  0.00            
ATOM   4997  HE2 TYR X 316      81.220 125.330  89.300  0.00  0.00            
ATOM   4998  CD2 TYR X 316      82.910 124.220  88.700  0.00  0.00            
ATOM   4999  HD2 TYR X 316      83.370 124.210  89.680  0.00  0.00            
ATOM   5000  C   TYR X 316      86.950 122.740  89.240  0.00  0.00            
ATOM   5001  O   TYR X 316      86.760 122.210  90.330  0.00  0.00            
ATOM   5002  N   ILE X 317      88.060 122.580  88.520  0.00  0.00            
ATOM   5003  H   ILE X 317      88.180 123.250  87.780  0.00  0.00            
ATOM   5004  CA  ILE X 317      89.210 121.770  88.880  0.00  0.00            
ATOM   5005  HA  ILE X 317      89.160 121.420  89.920  0.00  0.00            
ATOM   5006  CB  ILE X 317      89.360 120.490  88.060  0.00  0.00            
ATOM   5007  HB  ILE X 317      90.270 119.940  88.260  0.00  0.00            
ATOM   5008  CG2 ILE X 317      88.220 119.550  88.450  0.00  0.00            
ATOM   5009 HG21 ILE X 317      88.400 119.220  89.470  0.00  0.00            
ATOM   5010 HG22 ILE X 317      87.280 120.020  88.170  0.00  0.00            
ATOM   5011 HG23 ILE X 317      88.300 118.590  87.950  0.00  0.00            
ATOM   5012  CG1 ILE X 317      89.340 120.740  86.550  0.00  0.00            
ATOM   5013 HG11 ILE X 317      90.120 121.460  86.310  0.00  0.00            
ATOM   5014 HG12 ILE X 317      88.420 121.220  86.200  0.00  0.00            
ATOM   5015  CD  ILE X 317      89.610 119.510  85.680  0.00  0.00            
ATOM   5016  HD1 ILE X 317      90.060 119.780  84.720  0.00  0.00            
ATOM   5017  HD2 ILE X 317      90.300 118.820  86.150  0.00  0.00            
ATOM   5018  HD3 ILE X 317      88.670 118.990  85.500  0.00  0.00            
ATOM   5019  C   ILE X 317      90.490 122.580  88.880  0.00  0.00            
ATOM   5020  O   ILE X 317      90.510 123.600  88.190  0.00  0.00            
ATOM   5021  N   THR X 318      91.550 122.030  89.480  0.00  0.00            
ATOM   5022  H   THR X 318      91.380 121.290  90.140  0.00  0.00            
ATOM   5023  CA  THR X 318      92.930 122.360  89.190  0.00  0.00            
ATOM   5024  HA  THR X 318      92.920 123.430  89.030  0.00  0.00            
ATOM   5025  CB  THR X 318      93.860 122.040  90.360  0.00  0.00            
ATOM   5026  HB  THR X 318      94.850 122.330  90.010  0.00  0.00            
ATOM   5027  CG2 THR X 318      93.460 122.680  91.690  0.00  0.00            
ATOM   5028 HG21 THR X 318      94.040 122.210  92.480  0.00  0.00            
ATOM   5029 HG22 THR X 318      93.740 123.730  91.640  0.00  0.00            
ATOM   5030 HG23 THR X 318      92.440 122.360  91.900  0.00  0.00            
ATOM   5031  OG1 THR X 318      93.940 120.650  90.600  0.00  0.00            
ATOM   5032  HG1 THR X 318      94.600 120.640  91.290  0.00  0.00            
ATOM   5033  C   THR X 318      93.350 121.840  87.820  0.00  0.00            
ATOM   5034  O   THR X 318      92.570 121.240  87.080  0.00  0.00            
ATOM   5035  N   TYR X 319      94.580 122.190  87.430  0.00  0.00            
ATOM   5036  H   TYR X 319      95.230 122.790  87.920  0.00  0.00            
ATOM   5037  CA  TYR X 319      95.040 121.830  86.100  0.00  0.00            
ATOM   5038  HA  TYR X 319      94.250 122.120  85.400  0.00  0.00            
ATOM   5039  CB  TYR X 319      96.230 122.660  85.640  0.00  0.00            
ATOM   5040  HB1 TYR X 319      97.090 122.360  86.220  0.00  0.00            
ATOM   5041  HB2 TYR X 319      96.000 123.680  85.960  0.00  0.00            
ATOM   5042  CG  TYR X 319      96.640 122.790  84.190  0.00  0.00            
ATOM   5043  CD1 TYR X 319      95.720 122.790  83.140  0.00  0.00            
ATOM   5044  HD1 TYR X 319      94.730 122.490  83.440  0.00  0.00            
ATOM   5045  CE1 TYR X 319      96.050 123.100  81.810  0.00  0.00            
ATOM   5046  HE1 TYR X 319      95.280 123.090  81.060  0.00  0.00            
ATOM   5047  CZ  TYR X 319      97.410 123.400  81.560  0.00  0.00            
ATOM   5048  OH  TYR X 319      97.760 123.720  80.280  0.00  0.00            
ATOM   5049  HH  TYR X 319      98.680 124.000  80.260  0.00  0.00            
ATOM   5050  CE2 TYR X 319      98.370 123.350  82.590  0.00  0.00            
ATOM   5051  HE2 TYR X 319      99.420 123.540  82.430  0.00  0.00            
ATOM   5052  CD2 TYR X 319      97.990 123.050  83.900  0.00  0.00            
ATOM   5053  HD2 TYR X 319      98.690 123.250  84.690  0.00  0.00            
ATOM   5054  C   TYR X 319      95.290 120.350  85.850  0.00  0.00            
ATOM   5055  O   TYR X 319      95.830 119.590  86.660  0.00  0.00            
ATOM   5056  N   MET X 320      94.720 119.910  84.730  0.00  0.00            
ATOM   5057  H   MET X 320      94.260 120.560  84.120  0.00  0.00            
ATOM   5058  CA  MET X 320      94.670 118.500  84.410  0.00  0.00            
ATOM   5059  HA  MET X 320      94.530 117.910  85.320  0.00  0.00            
ATOM   5060  CB  MET X 320      93.470 118.280  83.490  0.00  0.00            
ATOM   5061  HB1 MET X 320      92.530 118.560  83.950  0.00  0.00            
ATOM   5062  HB2 MET X 320      93.420 117.210  83.320  0.00  0.00
[truncated: 379,916 more chars]
