# Supplementary material for: Unraveling topoisomerase IA gate dynamics in presence of PPEF and its preclinical evaluation against multidrug-resistant pathogens
Source: Commun Biol. 2023 Feb 18;6:195. doi: 10.1038/s42003-023-04412-1 (PMC9938908; doi:10.1038/s42003-023-04412-1)
Supplement: Supplementary file 9 — Supplementary Data 7 [file 42003_2023_4412_MOESM9_ESM.zip › Metadynamic-conformation/TopoIA-ssDNA/partial_open.pdb]

CRYST1  159.527  159.527  159.527  90.00  90.00  90.00 P 1           1
ATOM      1  N   MET X   1      44.270  99.830  53.080  0.00  0.00            
ATOM      2  H1  MET X   1      44.770  98.980  52.900  0.00  0.00            
ATOM      3  H2  MET X   1      43.680  99.580  53.860  0.00  0.00            
ATOM      4  H3  MET X   1      43.770 100.030  52.230  0.00  0.00            
ATOM      5  CA  MET X   1      45.150 100.990  53.280  0.00  0.00            
ATOM      6  HA  MET X   1      44.500 101.830  53.530  0.00  0.00            
ATOM      7  CB  MET X   1      46.120 100.760  54.440  0.00  0.00            
ATOM      8  HB1 MET X   1      45.530 100.700  55.350  0.00  0.00            
ATOM      9  HB2 MET X   1      46.700 101.680  54.570  0.00  0.00            
ATOM     10  CG  MET X   1      47.200  99.690  54.320  0.00  0.00            
ATOM     11  HG1 MET X   1      47.640  99.740  53.330  0.00  0.00            
ATOM     12  HG2 MET X   1      46.740  98.720  54.530  0.00  0.00            
ATOM     13  SD  MET X   1      48.680  99.860  55.350  0.00  0.00            
ATOM     14  CE  MET X   1      49.540  98.380  54.760  0.00  0.00            
ATOM     15  HE1 MET X   1      48.760  97.690  54.450  0.00  0.00            
ATOM     16  HE2 MET X   1      50.230  98.690  53.980  0.00  0.00            
ATOM     17  HE3 MET X   1      50.030  97.870  55.580  0.00  0.00            
ATOM     18  C   MET X   1      45.740 101.390  51.940  0.00  0.00            
ATOM     19  O   MET X   1      46.330 100.600  51.200  0.00  0.00            
ATOM     20  N   GLY X   2      45.700 102.670  51.590  0.00  0.00            
ATOM     21  H   GLY X   2      45.370 103.340  52.270  0.00  0.00            
ATOM     22  CA  GLY X   2      46.320 103.320  50.450  0.00  0.00            
ATOM     23  HA1 GLY X   2      46.040 104.380  50.490  0.00  0.00            
ATOM     24  HA2 GLY X   2      45.870 102.930  49.540  0.00  0.00            
ATOM     25  C   GLY X   2      47.830 103.130  50.460  0.00  0.00            
ATOM     26  O   GLY X   2      48.480 103.360  49.440  0.00  0.00            
ATOM     27  N   LYS X   3      48.430 102.830  51.610  0.00  0.00            
ATOM     28  H   LYS X   3      47.800 102.700  52.400  0.00  0.00            
ATOM     29  CA  LYS X   3      49.830 102.500  51.790  0.00  0.00            
ATOM     30  HA  LYS X   3      50.400 103.170  51.150  0.00  0.00            
ATOM     31  CB  LYS X   3      50.250 102.840  53.220  0.00  0.00            
ATOM     32  HB1 LYS X   3      51.300 102.530  53.230  0.00  0.00            
ATOM     33  HB2 LYS X   3      49.720 102.190  53.910  0.00  0.00            
ATOM     34  CG  LYS X   3      50.140 104.320  53.590  0.00  0.00            
ATOM     35  HG1 LYS X   3      49.100 104.590  53.460  0.00  0.00            
ATOM     36  HG2 LYS X   3      50.800 104.770  52.850  0.00  0.00            
ATOM     37  CD  LYS X   3      50.590 104.490  55.040  0.00  0.00            
ATOM     38  HD1 LYS X   3      51.380 103.740  55.120  0.00  0.00            
ATOM     39  HD2 LYS X   3      49.700 104.200  55.600  0.00  0.00            
ATOM     40  CE  LYS X   3      51.050 105.920  55.320  0.00  0.00            
ATOM     41  HE1 LYS X   3      50.280 106.620  55.000  0.00  0.00            
ATOM     42  HE2 LYS X   3      51.940 106.250  54.770  0.00  0.00            
ATOM     43  NZ  LYS X   3      51.250 106.070  56.770  0.00  0.00            
ATOM     44  HZ1 LYS X   3      51.680 105.220  57.120  0.00  0.00            
ATOM     45  HZ2 LYS X   3      51.710 106.940  56.990  0.00  0.00            
ATOM     46  HZ3 LYS X   3      50.380 106.160  57.270  0.00  0.00            
ATOM     47  C   LYS X   3      50.080 101.050  51.390  0.00  0.00            
ATOM     48  O   LYS X   3      49.290 100.110  51.410  0.00  0.00            
ATOM     49  N   ALA X   4      51.360 100.890  51.050  0.00  0.00            
ATOM     50  H   ALA X   4      51.910 101.710  50.820  0.00  0.00            
ATOM     51  CA  ALA X   4      51.870  99.550  50.860  0.00  0.00            
ATOM     52  HA  ALA X   4      51.090  98.910  50.440  0.00  0.00            
ATOM     53  CB  ALA X   4      52.880  99.580  49.710  0.00  0.00            
ATOM     54  HB1 ALA X   4      52.380 100.000  48.840  0.00  0.00            
ATOM     55  HB2 ALA X   4      53.800 100.140  49.860  0.00  0.00            
ATOM     56  HB3 ALA X   4      53.150  98.560  49.440  0.00  0.00            
ATOM     57  C   ALA X   4      52.430  98.990  52.160  0.00  0.00            
ATOM     58  O   ALA X   4      52.310  99.620  53.200  0.00  0.00            
ATOM     59  N   LEU X   5      52.990  97.780  52.090  0.00  0.00            
ATOM     60  H   LEU X   5      53.260  97.380  51.200  0.00  0.00            
ATOM     61  CA  LEU X   5      53.250  96.890  53.200  0.00  0.00            
ATOM     62  HA  LEU X   5      53.360  97.490  54.100  0.00  0.00            
ATOM     63  CB  LEU X   5      52.040  95.960  53.290  0.00  0.00            
ATOM     64  HB1 LEU X   5      51.960  95.630  52.260  0.00  0.00            
ATOM     65  HB2 LEU X   5      51.170  96.580  53.490  0.00  0.00            
ATOM     66  CG  LEU X   5      52.030  94.870  54.360  0.00  0.00            
ATOM     67  HG  LEU X   5      52.830  94.140  54.200  0.00  0.00            
ATOM     68  CD1 LEU X   5      52.160  95.410  55.780  0.00  0.00            
ATOM     69 HD11 LEU X   5      53.170  95.800  55.800  0.00  0.00            
ATOM     70 HD12 LEU X   5      51.430  96.190  55.990  0.00  0.00            
ATOM     71 HD13 LEU X   5      51.990  94.610  56.510  0.00  0.00            
ATOM     72  CD2 LEU X   5      50.660  94.200  54.270  0.00  0.00            
ATOM     73 HD21 LEU X   5      49.910  94.980  54.140  0.00  0.00            
ATOM     74 HD22 LEU X   5      50.540  93.600  53.370  0.00  0.00            
ATOM     75 HD23 LEU X   5      50.440  93.510  55.070  0.00  0.00            
ATOM     76  C   LEU X   5      54.540  96.130  52.910  0.00  0.00            
ATOM     77  O   LEU X   5      54.710  95.490  51.870  0.00  0.00            
ATOM     78  N   VAL X   6      55.490  96.240  53.840  0.00  0.00            
ATOM     79  H   VAL X   6      55.310  96.840  54.630  0.00  0.00            
ATOM     80  CA  VAL X   6      56.700  95.470  54.050  0.00  0.00            
ATOM     81  HA  VAL X   6      56.800  94.900  53.120  0.00  0.00            
ATOM     82  CB  VAL X   6      58.000  96.210  54.310  0.00  0.00            
ATOM     83  HB  VAL X   6      58.040  96.390  55.390  0.00  0.00            
ATOM     84  CG1 VAL X   6      59.210  95.350  53.970  0.00  0.00            
ATOM     85 HG11 VAL X   6      58.970  94.790  53.060  0.00  0.00            
ATOM     86 HG12 VAL X   6      60.080  95.970  53.760  0.00  0.00            
ATOM     87 HG13 VAL X   6      59.510  94.740  54.820  0.00  0.00            
ATOM     88  CG2 VAL X   6      58.060  97.490  53.480  0.00  0.00            
ATOM     89 HG21 VAL X   6      58.030  97.210  52.430  0.00  0.00            
ATOM     90 HG22 VAL X   6      57.300  98.260  53.600  0.00  0.00            
ATOM     91 HG23 VAL X   6      58.960  97.960  53.880  0.00  0.00            
ATOM     92  C   VAL X   6      56.500  94.420  55.140  0.00  0.00            
ATOM     93  O   VAL X   6      56.040  94.800  56.210  0.00  0.00            
ATOM     94  N   ILE X   7      56.850  93.160  54.880  0.00  0.00            
ATOM     95  H   ILE X   7      57.040  92.870  53.930  0.00  0.00            
ATOM     96  CA  ILE X   7      56.960  92.200  55.960  0.00  0.00            
ATOM     97  HA  ILE X   7      56.360  92.590  56.780  0.00  0.00            
ATOM     98  CB  ILE X   7      56.440  90.810  55.590  0.00  0.00            
ATOM     99  HB  ILE X   7      57.220  90.410  54.940  0.00  0.00            
ATOM    100  CG2 ILE X   7      56.430  89.910  56.820  0.00  0.00            
ATOM    101 HG21 ILE X   7      56.300  88.920  56.380  0.00  0.00            
ATOM    102 HG22 ILE X   7      57.410  89.900  57.280  0.00  0.00            
ATOM    103 HG23 ILE X   7      55.640  90.120  57.550  0.00  0.00            
ATOM    104  CG1 ILE X   7      55.110  90.840  54.840  0.00  0.00            
ATOM    105 HG11 ILE X   7      54.690  89.840  54.940  0.00  0.00            
ATOM    106 HG12 ILE X   7      55.290  91.140  53.810  0.00  0.00            
ATOM    107  CD  ILE X   7      54.050  91.690  55.520  0.00  0.00            
ATOM    108  HD1 ILE X   7      53.980  91.290  56.530  0.00  0.00            
ATOM    109  HD2 ILE X   7      54.330  92.750  55.530  0.00  0.00            
ATOM    110  HD3 ILE X   7      53.070  91.640  55.030  0.00  0.00            
ATOM    111  C   ILE X   7      58.370  92.150  56.510  0.00  0.00            
ATOM    112  O   ILE X   7      59.330  91.990  55.760  0.00  0.00            
ATOM    113  N   VAL X   8      58.540  92.250  57.830  0.00  0.00            
ATOM    114  H   VAL X   8      57.720  92.240  58.440  0.00  0.00            
ATOM    115  CA  VAL X   8      59.820  92.210  58.510  0.00  0.00            
ATOM    116  HA  VAL X   8      60.560  91.850  57.790  0.00  0.00            
ATOM    117  CB  VAL X   8      60.390  93.580  58.870  0.00  0.00            
ATOM    118  HB  VAL X   8      61.320  93.360  59.390  0.00  0.00            
ATOM    119  CG1 VAL X   8      60.690  94.430  57.640  0.00  0.00            
ATOM    120 HG11 VAL X   8      61.400  93.870  57.040  0.00  0.00            
ATOM    121 HG12 VAL X   8      59.710  94.660  57.230  0.00  0.00            
ATOM    122 HG13 VAL X   8      61.090  95.400  57.950  0.00  0.00            
ATOM    123  CG2 VAL X   8      59.460  94.210  59.900  0.00  0.00            
ATOM    124 HG21 VAL X   8      59.310  93.510  60.720  0.00  0.00            
ATOM    125 HG22 VAL X   8      59.980  95.110  60.210  0.00  0.00            
ATOM    126 HG23 VAL X   8      58.480  94.390  59.460  0.00  0.00            
ATOM    127  C   VAL X   8      59.900  91.190  59.630  0.00  0.00            
ATOM    128  O   VAL X   8      58.860  91.080  60.270  0.00  0.00            
ATOM    129  N   GLU X   9      61.050  90.520  59.730  0.00  0.00            
ATOM    130  H   GLU X   9      61.750  90.730  59.030  0.00  0.00            
ATOM    131  CA  GLU X   9      61.170  89.300  60.500  0.00  0.00            
ATOM    132  HA  GLU X   9      60.270  88.730  60.240  0.00  0.00            
ATOM    133  CB  GLU X   9      62.300  88.430  59.960  0.00  0.00            
ATOM    134  HB1 GLU X   9      62.030  88.280  58.920  0.00  0.00            
ATOM    135  HB2 GLU X   9      62.220  87.440  60.420  0.00  0.00            
ATOM    136  CG  GLU X   9      63.680  89.050  60.110  0.00  0.00            
ATOM    137  HG1 GLU X   9      63.950  89.160  61.160  0.00  0.00            
ATOM    138  HG2 GLU X   9      63.550  90.050  59.690  0.00  0.00            
ATOM    139  CD  GLU X   9      64.770  88.220  59.460  0.00  0.00            
ATOM    140  OE1 GLU X   9      65.510  87.520  60.190  0.00  0.00            
ATOM    141  OE2 GLU X   9      64.830  88.130  58.210  0.00  0.00            
ATOM    142  C   GLU X   9      61.400  89.550  61.990  0.00  0.00            
ATOM    143  O   GLU X   9      61.300  88.650  62.810  0.00  0.00            
ATOM    144  N   SER X  10      61.840  90.770  62.300  0.00  0.00            
ATOM    145  H   SER X  10      61.940  91.530  61.640  0.00  0.00            
ATOM    146  CA  SER X  10      62.170  91.150  63.670  0.00  0.00            
ATOM    147  HA  SER X  10      61.450  90.720  64.370  0.00  0.00            
ATOM    148  CB  SER X  10      63.550  90.580  63.970  0.00  0.00            
ATOM    149  HB1 SER X  10      63.590  89.490  63.880  0.00  0.00            
ATOM    150  HB2 SER X  10      63.730  90.830  65.010  0.00  0.00            
ATOM    151  OG  SER X  10      64.640  91.120  63.270  0.00  0.00            
ATOM    152  HG  SER X  10      65.140  90.470  62.770  0.00  0.00            
ATOM    153  C   SER X  10      62.170  92.660  63.860  0.00  0.00            
ATOM    154  O   SER X  10      62.360  93.370  62.880  0.00  0.00            
ATOM    155  N   PRO X  11      62.270  93.110  65.120  0.00  0.00            
ATOM    156  CD  PRO X  11      62.010  92.310  66.300  0.00  0.00            
ATOM    157  HD1 PRO X  11      62.970  91.870  66.570  0.00  0.00            
ATOM    158  HD2 PRO X  11      61.140  91.660  66.210  0.00  0.00            
ATOM    159  CG  PRO X  11      61.590  93.270  67.410  0.00  0.00            
ATOM    160  HG1 PRO X  11      61.870  92.840  68.380  0.00  0.00            
ATOM    161  HG2 PRO X  11      60.500  93.340  67.340  0.00  0.00            
ATOM    162  CB  PRO X  11      62.410  94.500  67.060  0.00  0.00            
ATOM    163  HB1 PRO X  11      63.400  94.420  67.500  0.00  0.00            
ATOM    164  HB2 PRO X  11      61.990  95.430  67.450  0.00  0.00            
ATOM    165  CA  PRO X  11      62.460  94.490  65.530  0.00  0.00            
ATOM    166  HA  PRO X  11      61.630  95.030  65.080  0.00  0.00            
ATOM    167  C   PRO X  11      63.760  95.120  65.070  0.00  0.00            
ATOM    168  O   PRO X  11      63.730  96.240  64.560  0.00  0.00            
ATOM    169  N   ALA X  12      64.870  94.400  65.260  0.00  0.00            
ATOM    170  H   ALA X  12      64.710  93.510  65.690  0.00  0.00            
ATOM    171  CA  ALA X  12      66.200  94.700  64.740  0.00  0.00            
ATOM    172  HA  ALA X  12      66.580  95.490  65.390  0.00  0.00            
ATOM    173  CB  ALA X  12      67.110  93.490  64.950  0.00  0.00            
ATOM    174  HB1 ALA X  12      67.190  93.250  66.010  0.00  0.00            
ATOM    175  HB2 ALA X  12      66.710  92.630  64.420  0.00  0.00            
ATOM    176  HB3 ALA X  12      68.090  93.720  64.530  0.00  0.00            
ATOM    177  C   ALA X  12      66.260  95.010  63.260  0.00  0.00            
ATOM    178  O   ALA X  12      67.100  95.820  62.850  0.00  0.00            
ATOM    179  N   LYS X  13      65.490  94.310  62.430  0.00  0.00            
ATOM    180  H   LYS X  13      64.920  93.530  62.730  0.00  0.00            
ATOM    181  CA  LYS X  13      65.320  94.560  61.010  0.00  0.00            
ATOM    182  HA  LYS X  13      66.270  94.890  60.570  0.00  0.00            
ATOM    183  CB  LYS X  13      64.770  93.350  60.270  0.00  0.00            
ATOM    184  HB1 LYS X  13      63.800  93.320  60.770  0.00  0.00            
ATOM    185  HB2 LYS X  13      65.430  92.520  60.510  0.00  0.00            
ATOM    186  CG  LYS X  13      64.510  93.520  58.770  0.00  0.00            
ATOM    187  HG1 LYS X  13      64.130  94.540  58.670  0.00  0.00            
ATOM    188  HG2 LYS X  13      63.690  92.890  58.450  0.00  0.00            
ATOM    189  CD  LYS X  13      65.680  93.210  57.850  0.00  0.00            
ATOM    190  HD1 LYS X  13      66.470  93.950  57.970  0.00  0.00            
ATOM    191  HD2 LYS X  13      65.300  93.370  56.840  0.00  0.00            
ATOM    192  CE  LYS X  13      66.290  91.820  58.050  0.00  0.00            
ATOM    193  HE1 LYS X  13      65.760  91.080  57.450  0.00  0.00            
ATOM    194  HE2 LYS X  13      66.320  91.450  59.080  0.00  0.00            
ATOM    195  NZ  LYS X  13      67.660  91.800  57.510  0.00  0.00            
ATOM    196  HZ1 LYS X  13      67.730  91.860  56.510  0.00  0.00            
ATOM    197  HZ2 LYS X  13      68.130  92.560  57.990  0.00  0.00            
ATOM    198  HZ3 LYS X  13      67.960  90.860  57.700  0.00  0.00            
ATOM    199  C   LYS X  13      64.420  95.770  60.830  0.00  0.00            
ATOM    200  O   LYS X  13      64.820  96.610  60.030  0.00  0.00            
ATOM    201  N   ALA X  14      63.260  95.910  61.480  0.00  0.00            
ATOM    202  H   ALA X  14      62.990  95.190  62.140  0.00  0.00            
ATOM    203  CA  ALA X  14      62.490  97.130  61.610  0.00  0.00            
ATOM    204  HA  ALA X  14      61.990  97.220  60.640  0.00  0.00            
ATOM    205  CB  ALA X  14      61.350  97.010  62.610  0.00  0.00            
ATOM    206  HB1 ALA X  14      60.450  97.520  62.270  0.00  0.00            
ATOM    207  HB2 ALA X  14      60.980  95.990  62.630  0.00  0.00            
ATOM    208  HB3 ALA X  14      61.600  97.380  63.610  0.00  0.00            
ATOM    209  C   ALA X  14      63.310  98.410  61.740  0.00  0.00            
ATOM    210  O   ALA X  14      63.200  99.320  60.920  0.00  0.00            
ATOM    211  N   LYS X  15      64.170  98.570  62.740  0.00  0.00            
ATOM    212  H   LYS X  15      64.220  97.800  63.400  0.00  0.00            
ATOM    213  CA  LYS X  15      65.050  99.710  62.940  0.00  0.00            
ATOM    214  HA  LYS X  15      64.440 100.610  63.000  0.00  0.00            
ATOM    215  CB  LYS X  15      65.610  99.590  64.350  0.00  0.00            
ATOM    216  HB1 LYS X  15      66.040  98.610  64.530  0.00  0.00            
ATOM    217  HB2 LYS X  15      64.770  99.490  65.030  0.00  0.00            
ATOM    218  CG  LYS X  15      66.520 100.710  64.860  0.00  0.00            
ATOM    219  HG1 LYS X  15      67.290 100.860  64.110  0.00  0.00            
ATOM    220  HG2 LYS X  15      67.000 100.350  65.770  0.00  0.00            
ATOM    221  CD  LYS X  15      65.830 102.040  65.150  0.00  0.00            
ATOM    222  HD1 LYS X  15      65.040 101.820  65.860  0.00  0.00            
ATOM    223  HD2 LYS X  15      65.460 102.480  64.220  0.00  0.00            
ATOM    224  CE  LYS X  15      66.740 103.070  65.820  0.00  0.00            
ATOM    225  HE1 LYS X  15      67.650 103.220  65.230  0.00  0.00            
ATOM    226  HE2 LYS X  15      66.970 102.690  66.810  0.00  0.00            
ATOM    227  NZ  LYS X  15      66.000 104.330  66.020  0.00  0.00            
ATOM    228  HZ1 LYS X  15      66.580 104.920  66.590  0.00  0.00            
ATOM    229  HZ2 LYS X  15      65.820 104.850  65.180  0.00  0.00            
ATOM    230  HZ3 LYS X  15      65.170 104.280  66.590  0.00  0.00            
ATOM    231  C   LYS X  15      66.030  99.940  61.800  0.00  0.00            
ATOM    232  O   LYS X  15      66.210 101.030  61.260  0.00  0.00            
ATOM    233  N   THR X  16      66.670  98.850  61.380  0.00  0.00            
ATOM    234  H   THR X  16      66.640  98.040  61.990  0.00  0.00            
ATOM    235  CA  THR X  16      67.560  98.780  60.240  0.00  0.00            
ATOM    236  HA  THR X  16      68.290  99.590  60.310  0.00  0.00            
ATOM    237  CB  THR X  16      68.370  97.490  60.220  0.00  0.00            
ATOM    238  HB  THR X  16      67.600  96.730  60.100  0.00  0.00            
ATOM    239  CG2 THR X  16      69.410  97.380  59.100  0.00  0.00            
ATOM    240 HG21 THR X  16      70.010  98.290  59.120  0.00  0.00            
ATOM    241 HG22 THR X  16      70.130  96.610  59.360  0.00  0.00            
ATOM    242 HG23 THR X  16      68.910  97.190  58.150  0.00  0.00            
ATOM    243  OG1 THR X  16      69.190  97.350  61.350  0.00  0.00            
ATOM    244  HG1 THR X  16      69.130  96.440  61.660  0.00  0.00            
ATOM    245  C   THR X  16      66.920  99.210  58.920  0.00  0.00            
ATOM    246  O   THR X  16      67.560  99.950  58.180  0.00  0.00            
ATOM    247  N   ILE X  17      65.700  98.760  58.610  0.00  0.00            
ATOM    248  H   ILE X  17      65.380  98.070  59.280  0.00  0.00            
ATOM    249  CA  ILE X  17      64.850  99.200  57.530  0.00  0.00            
ATOM    250  HA  ILE X  17      65.270  98.990  56.550  0.00  0.00            
ATOM    251  CB  ILE X  17      63.630  98.280  57.500  0.00  0.00            
ATOM    252  HB  ILE X  17      63.370  98.090  58.540  0.00  0.00            
ATOM    253  CG2 ILE X  17      62.440  98.960  56.830  0.00  0.00            
ATOM    254 HG21 ILE X  17      62.700  99.410  55.870  0.00  0.00            
ATOM    255 HG22 ILE X  17      61.660  98.220  56.620  0.00  0.00            
ATOM    256 HG23 ILE X  17      62.020  99.770  57.420  0.00  0.00            
ATOM    257  CG1 ILE X  17      63.950  96.940  56.840  0.00  0.00            
ATOM    258 HG11 ILE X  17      63.060  96.330  57.020  0.00  0.00            
ATOM    259 HG12 ILE X  17      64.770  96.420  57.330  0.00  0.00            
ATOM    260  CD  ILE X  17      64.290  96.940  55.350  0.00  0.00            
ATOM    261  HD1 ILE X  17      64.370  95.920  54.980  0.00  0.00            
ATOM    262  HD2 ILE X  17      63.490  97.460  54.820  0.00  0.00            
ATOM    263  HD3 ILE X  17      65.200  97.480  55.080  0.00  0.00            
ATOM    264  C   ILE X  17      64.460 100.670  57.620  0.00  0.00            
ATOM    265  O   ILE X  17      64.540 101.400  56.630  0.00  0.00            
ATOM    266  N   ASN X  18      64.220 101.160  58.830  0.00  0.00            
ATOM    267  H   ASN X  18      64.150 100.530  59.620  0.00  0.00            
ATOM    268  CA  ASN X  18      63.900 102.570  58.970  0.00  0.00            
ATOM    269  HA  ASN X  18      63.090 102.830  58.290  0.00  0.00            
ATOM    270  CB  ASN X  18      63.500 102.840  60.420  0.00  0.00            
ATOM    271  HB1 ASN X  18      64.380 102.850  61.070  0.00  0.00            
ATOM    272  HB2 ASN X  18      62.920 102.040  60.880  0.00  0.00            
ATOM    273  CG  ASN X  18      62.810 104.190  60.610  0.00  0.00            
ATOM    274  OD1 ASN X  18      61.610 104.320  60.390  0.00  0.00            
ATOM    275  ND2 ASN X  18      63.530 105.280  60.900  0.00  0.00            
ATOM    276 HD21 ASN X  18      64.530 105.330  61.020  0.00  0.00            
ATOM    277 HD22 ASN X  18      62.980 106.120  60.810  0.00  0.00            
ATOM    278  C   ASN X  18      65.030 103.450  58.480  0.00  0.00            
ATOM    279  O   ASN X  18      64.790 104.590  58.070  0.00  0.00            
ATOM    280  N   LYS X  19      66.290 103.000  58.530  0.00  0.00            
ATOM    281  H   LYS X  19      66.500 102.130  59.000  0.00  0.00            
ATOM    282  CA  LYS X  19      67.420 103.770  58.050  0.00  0.00            
ATOM    283  HA  LYS X  19      67.460 104.750  58.520  0.00  0.00            
ATOM    284  CB  LYS X  19      68.610 103.080  58.730  0.00  0.00            
ATOM    285  HB1 LYS X  19      68.850 102.130  58.260  0.00  0.00            
ATOM    286  HB2 LYS X  19      68.530 103.070  59.810  0.00  0.00            
ATOM    287  CG  LYS X  19      69.960 103.770  58.590  0.00  0.00            
ATOM    288  HG1 LYS X  19      69.920 104.800  58.940  0.00  0.00            
ATOM    289  HG2 LYS X  19      70.240 103.830  57.540  0.00  0.00            
ATOM    290  CD  LYS X  19      70.990 102.960  59.380  0.00  0.00            
ATOM    291  HD1 LYS X  19      70.980 101.910  59.110  0.00  0.00            
ATOM    292  HD2 LYS X  19      70.760 102.920  60.440  0.00  0.00            
ATOM    293  CE  LYS X  19      72.380 103.550  59.170  0.00  0.00            
ATOM    294  HE1 LYS X  19      72.520 103.560  58.090  0.00  0.00            
ATOM    295  HE2 LYS X  19      73.000 102.820  59.690  0.00  0.00            
ATOM    296  NZ  LYS X  19      72.540 104.830  59.880  0.00  0.00            
ATOM    297  HZ1 LYS X  19      71.930 105.560  59.540  0.00  0.00            
ATOM    298  HZ2 LYS X  19      72.410 104.770  60.880  0.00  0.00            
ATOM    299  HZ3 LYS X  19      73.460 105.230  59.740  0.00  0.00            
ATOM    300  C   LYS X  19      67.440 103.930  56.540  0.00  0.00            
ATOM    301  O   LYS X  19      67.800 105.030  56.130  0.00  0.00            
ATOM    302  N   TYR X  20      67.000 102.930  55.770  0.00  0.00            
ATOM    303  H   TYR X  20      66.730 102.060  56.180  0.00  0.00            
ATOM    304  CA  TYR X  20      67.090 103.020  54.320  0.00  0.00            
ATOM    305  HA  TYR X  20      67.590 103.950  54.050  0.00  0.00            
ATOM    306  CB  TYR X  20      67.850 101.740  53.990  0.00  0.00            
ATOM    307  HB1 TYR X  20      67.970 101.760  52.900  0.00  0.00            
ATOM    308  HB2 TYR X  20      67.240 100.850  54.180  0.00  0.00            
ATOM    309  CG  TYR X  20      69.230 101.760  54.600  0.00  0.00            
ATOM    310  CD1 TYR X  20      70.180 102.630  54.060  0.00  0.00            
ATOM    311  HD1 TYR X  20      69.870 103.180  53.180  0.00  0.00            
ATOM    312  CE1 TYR X  20      71.470 102.730  54.590  0.00  0.00            
ATOM    313  HE1 TYR X  20      72.130 103.500  54.200  0.00  0.00            
ATOM    314  CZ  TYR X  20      71.770 101.960  55.720  0.00  0.00            
ATOM    315  OH  TYR X  20      73.000 102.010  56.300  0.00  0.00            
ATOM    316  HH  TYR X  20      73.230 101.310  56.920  0.00  0.00            
ATOM    317  CE2 TYR X  20      70.830 101.050  56.250  0.00  0.00            
ATOM    318  HE2 TYR X  20      71.120 100.390  57.060  0.00  0.00            
ATOM    319  CD2 TYR X  20      69.520 101.020  55.760  0.00  0.00            
ATOM    320  HD2 TYR X  20      68.720 100.460  56.240  0.00  0.00            
ATOM    321  C   TYR X  20      65.820 103.160  53.490  0.00  0.00            
ATOM    322  O   TYR X  20      65.890 103.680  52.380  0.00  0.00            
ATOM    323  N   LEU X  21      64.700 102.730  54.090  0.00  0.00            
ATOM    324  H   LEU X  21      64.720 102.390  55.040  0.00  0.00            
ATOM    325  CA  LEU X  21      63.370 102.830  53.540  0.00  0.00            
ATOM    326  HA  LEU X  21      63.490 102.550  52.490  0.00  0.00            
ATOM    327  CB  LEU X  21      62.430 101.770  54.130  0.00  0.00            
ATOM    328  HB1 LEU X  21      62.350 102.050  55.180  0.00  0.00            
ATOM    329  HB2 LEU X  21      62.790 100.760  53.960  0.00  0.00            
ATOM    330  CG  LEU X  21      60.990 101.880  53.650  0.00  0.00            
ATOM    331  HG  LEU X  21      60.760 102.930  53.450  0.00  0.00            
ATOM    332  CD1 LEU X  21      60.870 101.100  52.350  0.00  0.00            
ATOM    333 HD11 LEU X  21      59.930 101.390  51.870  0.00  0.00            
ATOM    334 HD12 LEU X  21      61.710 101.300  51.680  0.00  0.00            
ATOM    335 HD13 LEU X  21      60.890 100.020  52.470  0.00  0.00            
ATOM    336  CD2 LEU X  21      59.890 101.400  54.610  0.00  0.00            
ATOM    337 HD21 LEU X  21      58.970 101.860  54.260  0.00  0.00            
ATOM    338 HD22 LEU X  21      59.840 100.320  54.700  0.00  0.00            
ATOM    339 HD23 LEU X  21      60.080 101.790  55.610  0.00  0.00            
ATOM    340  C   LEU X  21      62.900 104.260  53.710  0.00  0.00            
ATOM    341  O   LEU X  21      62.760 104.810  54.800  0.00  0.00            
ATOM    342  N   GLY X  22      62.700 104.890  52.550  0.00  0.00            
ATOM    343  H   GLY X  22      62.470 104.370  51.710  0.00  0.00            
ATOM    344  CA  GLY X  22      62.320 106.280  52.440  0.00  0.00            
ATOM    345  HA1 GLY X  22      62.950 106.700  51.650  0.00  0.00            
ATOM    346  HA2 GLY X  22      62.530 106.810  53.360  0.00  0.00            
ATOM    347  C   GLY X  22      60.860 106.520  52.050  0.00  0.00            
ATOM    348  O   GLY X  22      60.300 107.470  52.590  0.00  0.00            
ATOM    349  N   SER X  23      60.250 105.640  51.260  0.00  0.00            
ATOM    350  H   SER X  23      60.830 105.010  50.720  0.00  0.00            
ATOM    351  CA  SER X  23      58.840 105.400  51.030  0.00  0.00            
ATOM    352  HA  SER X  23      58.460 106.320  50.580  0.00  0.00            
ATOM    353  CB  SER X  23      58.710 104.210  50.080  0.00  0.00            
ATOM    354  HB1 SER X  23      57.630 104.100  49.920  0.00  0.00            
ATOM    355  HB2 SER X  23      59.240 103.350  50.480  0.00  0.00            
ATOM    356  OG  SER X  23      59.320 104.580  48.860  0.00  0.00            
ATOM    357  HG  SER X  23      58.670 105.100  48.380  0.00  0.00            
ATOM    358  C   SER X  23      58.040 105.110  52.290  0.00  0.00            
ATOM    359  O   SER X  23      58.570 104.540  53.240  0.00  0.00            
ATOM    360  N   ASP X  24      56.760 105.470  52.360  0.00  0.00            
ATOM    361  H   ASP X  24      56.380 105.990  51.590  0.00  0.00            
ATOM    362  CA  ASP X  24      56.020 105.410  53.610  0.00  0.00            
ATOM    363  HA  ASP X  24      56.740 105.440  54.430  0.00  0.00            
ATOM    364  CB  ASP X  24      55.210 106.700  53.660  0.00  0.00            
ATOM    365  HB1 ASP X  24      54.510 106.650  52.820  0.00  0.00            
ATOM    366  HB2 ASP X  24      55.910 107.530  53.580  0.00  0.00            
ATOM    367  CG  ASP X  24      54.380 106.980  54.900  0.00  0.00            
ATOM    368  OD1 ASP X  24      53.460 107.820  54.810  0.00  0.00            
ATOM    369  OD2 ASP X  24      54.850 106.690  56.030  0.00  0.00            
ATOM    370  C   ASP X  24      55.200 104.130  53.720  0.00  0.00            
ATOM    371  O   ASP X  24      54.020 104.130  54.070  0.00  0.00            
ATOM    372  N   TYR X  25      55.800 102.970  53.440  0.00  0.00            
ATOM    373  H   TYR X  25      56.800 102.990  53.310  0.00  0.00            
ATOM    374  CA  TYR X  25      55.180 101.660  53.450  0.00  0.00            
ATOM    375  HA  TYR X  25      54.120 101.670  53.170  0.00  0.00            
ATOM    376  CB  TYR X  25      55.970 100.720  52.550  0.00  0.00            
ATOM    377  HB1 TYR X  25      55.660  99.680  52.630  0.00  0.00            
ATOM    378  HB2 TYR X  25      56.910 100.660  53.080  0.00  0.00            
ATOM    379  CG  TYR X  25      56.270 100.980  51.090  0.00  0.00            
ATOM    380  CD1 TYR X  25      55.500 101.920  50.380  0.00  0.00            
ATOM    381  HD1 TYR X  25      54.790 102.470  50.980  0.00  0.00            
ATOM    382  CE1 TYR X  25      55.910 102.280  49.090  0.00  0.00            
ATOM    383  HE1 TYR X  25      55.470 103.050  48.470  0.00  0.00            
ATOM    384  CZ  TYR X  25      56.940 101.510  48.510  0.00  0.00            
ATOM    385  OH  TYR X  25      57.250 101.640  47.190  0.00  0.00            
ATOM    386  HH  TYR X  25      56.740 102.340  46.790  0.00  0.00            
ATOM    387  CE2 TYR X  25      57.750 100.600  49.210  0.00  0.00            
ATOM    388  HE2 TYR X  25      58.560 100.040  48.750  0.00  0.00            
ATOM    389  CD2 TYR X  25      57.360 100.310  50.520  0.00  0.00            
ATOM    390  HD2 TYR X  25      57.890  99.550  51.060  0.00  0.00            
ATOM    391  C   TYR X  25      55.260 101.060  54.850  0.00  0.00            
ATOM    392  O   TYR X  25      56.270 101.230  55.530  0.00  0.00            
ATOM    393  N   VAL X  26      54.210 100.330  55.240  0.00  0.00            
ATOM    394  H   VAL X  26      53.540 100.270  54.490  0.00  0.00            
ATOM    395  CA  VAL X  26      54.020  99.900  56.610  0.00  0.00            
ATOM    396  HA  VAL X  26      54.270 100.720  57.280  0.00  0.00            
ATOM    397  CB  VAL X  26      52.570  99.520  56.880  0.00  0.00            
ATOM    398  HB  VAL X  26      52.250  98.930  56.020  0.00  0.00            
ATOM    399  CG1 VAL X  26      52.370  98.770  58.200  0.00  0.00            
ATOM    400 HG11 VAL X  26      51.360  98.390  58.330  0.00  0.00            
ATOM    401 HG12 VAL X  26      52.980  97.870  58.230  0.00  0.00            
ATOM    402 HG13 VAL X  26      52.670  99.410  59.030  0.00  0.00            
ATOM    403  CG2 VAL X  26      51.770 100.820  56.810  0.00  0.00            
ATOM    404 HG21 VAL X  26      50.740 100.510  57.010  0.00  0.00            
ATOM    405 HG22 VAL X  26      52.060 101.550  57.570  0.00  0.00            
ATOM    406 HG23 VAL X  26      51.760 101.170  55.780  0.00  0.00            
ATOM    407  C   VAL X  26      54.980  98.730  56.850  0.00  0.00            
ATOM    408  O   VAL X  26      54.850  97.720  56.170  0.00  0.00            
ATOM    409  N   VAL X  27      55.980  98.900  57.720  0.00  0.00            
ATOM    410  H   VAL X  27      55.990  99.730  58.280  0.00  0.00            
ATOM    411  CA  VAL X  27      56.960  97.900  58.100  0.00  0.00            
ATOM    412  HA  VAL X  27      57.190  97.410  57.150  0.00  0.00            
ATOM    413  CB  VAL X  27      58.200  98.630  58.610  0.00  0.00            
ATOM    414  HB  VAL X  27      57.930  99.200  59.500  0.00  0.00            
ATOM    415  CG1 VAL X  27      59.290  97.640  59.000  0.00  0.00            
ATOM    416 HG11 VAL X  27      59.140  97.130  59.950  0.00  0.00            
ATOM    417 HG12 VAL X  27      59.520  97.040  58.120  0.00  0.00            
ATOM    418 HG13 VAL X  27      60.160  98.280  59.170  0.00  0.00            
ATOM    419  CG2 VAL X  27      58.790  99.490  57.500  0.00  0.00            
ATOM    420 HG21 VAL X  27      59.440  99.070  56.740  0.00  0.00            
ATOM    421 HG22 VAL X  27      58.040 100.040  56.920  0.00  0.00            
ATOM    422 HG23 VAL X  27      59.390 100.240  58.020  0.00  0.00            
ATOM    423  C   VAL X  27      56.370  96.920  59.090  0.00  0.00            
ATOM    424  O   VAL X  27      56.500  97.150  60.290  0.00  0.00            
ATOM    425  N   LYS X  28      55.560  95.930  58.680  0.00  0.00            
ATOM    426  H   LYS X  28      55.690  95.560  57.750  0.00  0.00            
ATOM    427  CA  LYS X  28      54.790  95.070  59.560  0.00  0.00            
ATOM    428  HA  LYS X  28      54.280  95.590  60.370  0.00  0.00            
ATOM    429  CB  LYS X  28      53.640  94.540  58.710  0.00  0.00            
ATOM    430  HB1 LYS X  28      53.980  94.220  57.730  0.00  0.00            
ATOM    431  HB2 LYS X  28      52.960  95.370  58.520  0.00  0.00            
ATOM    432  CG  LYS X  28      52.900  93.410  59.410  0.00  0.00            
ATOM    433  HG1 LYS X  28      53.540  92.610  59.770  0.00  0.00            
ATOM    434  HG2 LYS X  28      52.260  92.900  58.700  0.00  0.00            
ATOM    435  CD  LYS X  28      52.050  93.800  60.620  0.00  0.00            
ATOM    436  HD1 LYS X  28      51.490  94.690  60.340  0.00  0.00            
ATOM    437  HD2 LYS X  28      52.650  94.140  61.460  0.00  0.00            
ATOM    438  CE  LYS X  28      51.130  92.690  61.140  0.00  0.00            
ATOM    439  HE1 LYS X  28      50.540  92.160  60.390  0.00  0.00            
ATOM    440  HE2 LYS X  28      50.360  93.250  61.670  0.00  0.00            
ATOM    441  NZ  LYS X  28      51.720  91.800  62.150  0.00  0.00            
ATOM    442  HZ1 LYS X  28      52.610  91.390  61.900  0.00  0.00            
ATOM    443  HZ2 LYS X  28      51.750  92.220  63.060  0.00  0.00            
ATOM    444  HZ3 LYS X  28      51.160  90.960  62.210  0.00  0.00            
ATOM    445  C   LYS X  28      55.720  94.070  60.250  0.00  0.00            
ATOM    446  O   LYS X  28      56.340  93.290  59.530  0.00  0.00            
ATOM    447  N   SER X  29      55.750  93.970  61.580  0.00  0.00            
ATOM    448  H   SER X  29      55.600  94.840  62.080  0.00  0.00            
ATOM    449  CA  SER X  29      56.370  92.910  62.350  0.00  0.00            
ATOM    450  HA  SER X  29      57.440  92.940  62.120  0.00  0.00            
ATOM    451  CB  SER X  29      56.130  93.240  63.820  0.00  0.00            
ATOM    452  HB1 SER X  29      56.540  92.500  64.500  0.00  0.00            
ATOM    453  HB2 SER X  29      55.050  93.290  63.990  0.00  0.00            
ATOM    454  OG  SER X  29      56.610  94.520  64.160  0.00  0.00            
ATOM    455  HG  SER X  29      56.090  94.870  64.880  0.00  0.00            
ATOM    456  C   SER X  29      55.790  91.530  62.100  0.00  0.00            
ATOM    457  O   SER X  29      54.600  91.350  61.860  0.00  0.00            
ATOM    458  N   SER X  30      56.620  90.490  62.000  0.00  0.00            
ATOM    459  H   SER X  30      57.600  90.740  61.990  0.00  0.00            
ATOM    460  CA  SER X  30      56.420  89.090  61.710  0.00  0.00            
ATOM    461  HA  SER X  30      55.410  88.820  62.040  0.00  0.00            
ATOM    462  CB  SER X  30      56.450  88.950  60.190  0.00  0.00            
ATOM    463  HB1 SER X  30      55.960  89.860  59.830  0.00  0.00            
ATOM    464  HB2 SER X  30      55.920  88.040  59.900  0.00  0.00            
ATOM    465  OG  SER X  30      57.720  88.760  59.620  0.00  0.00            
ATOM    466  HG  SER X  30      58.210  89.540  59.900  0.00  0.00            
ATOM    467  C   SER X  30      57.380  88.150  62.420  0.00  0.00            
ATOM    468  O   SER X  30      58.480  88.540  62.800  0.00  0.00            
ATOM    469  N   VAL X  31      56.980  86.880  62.580  0.00  0.00            
ATOM    470  H   VAL X  31      56.070  86.620  62.230  0.00  0.00            
ATOM    471  CA  VAL X  31      57.800  85.900  63.250  0.00  0.00            
ATOM    472  HA  VAL X  31      58.410  86.450  63.970  0.00  0.00            
ATOM    473  CB  VAL X  31      56.900  84.890  63.970  0.00  0.00            
ATOM    474  HB  VAL X  31      57.620  84.160  64.340  0.00  0.00            
ATOM    475  CG1 VAL X  31      56.310  85.630  65.170  0.00  0.00            
ATOM    476 HG11 VAL X  31      57.070  86.020  65.840  0.00  0.00            
ATOM    477 HG12 VAL X  31      55.620  86.420  64.890  0.00  0.00            
ATOM    478 HG13 VAL X  31      55.680  84.930  65.720  0.00  0.00            
ATOM    479  CG2 VAL X  31      55.960  84.020  63.150  0.00  0.00            
ATOM    480 HG21 VAL X  31      55.310  84.660  62.550  0.00  0.00            
ATOM    481 HG22 VAL X  31      56.520  83.430  62.430  0.00  0.00            
ATOM    482 HG23 VAL X  31      55.440  83.300  63.790  0.00  0.00            
ATOM    483  C   VAL X  31      58.670  85.240  62.190  0.00  0.00            
ATOM    484  O   VAL X  31      58.500  85.430  60.990  0.00  0.00            
ATOM    485  N   GLY X  32      59.680  84.560  62.720  0.00  0.00            
ATOM    486  H   GLY X  32      59.860  84.730  63.700  0.00  0.00            
ATOM    487  CA  GLY X  32      60.880  84.140  62.010  0.00  0.00            
ATOM    488  HA1 GLY X  32      61.750  83.980  62.650  0.00  0.00            
ATOM    489  HA2 GLY X  32      61.120  84.910  61.280  0.00  0.00            
ATOM    490  C   GLY X  32      60.660  82.910  61.140  0.00  0.00            
ATOM    491  O   GLY X  32      61.120  82.820  60.010  0.00  0.00            
ATOM    492  N   HIE X  33      59.840  81.960  61.600  0.00  0.00            
ATOM    493  H   HIE X  33      59.370  82.220  62.460  0.00  0.00            
ATOM    494  CA  HIE X  33      59.280  80.880  60.820  0.00  0.00            
ATOM    495  HA  HIE X  33      59.300  81.060  59.740  0.00  0.00            
ATOM    496  CB  HIE X  33      60.110  79.610  60.990  0.00  0.00            
ATOM    497  HB1 HIE X  33      59.910  79.110  61.940  0.00  0.00            
ATOM    498  HB2 HIE X  33      61.170  79.860  60.990  0.00  0.00            
ATOM    499  CG  HIE X  33      59.970  78.660  59.830  0.00  0.00            
ATOM    500  ND1 HIE X  33      58.790  78.490  59.100  0.00  0.00            
ATOM    501  CE1 HIE X  33      59.120  77.590  58.180  0.00  0.00            
ATOM    502  HE1 HIE X  33      58.450  77.200  57.420  0.00  0.00            
ATOM    503  NE2 HIE X  33      60.400  77.200  58.200  0.00  0.00            
ATOM    504  HE2 HIE X  33      60.920  76.580  57.590  0.00  0.00            
ATOM    505  CD2 HIE X  33      60.930  77.830  59.320  0.00  0.00            
ATOM    506  HD2 HIE X  33      61.970  77.750  59.580  0.00  0.00            
ATOM    507  C   HIE X  33      57.830  80.730  61.230  0.00  0.00            
ATOM    508  O   HIE X  33      57.570  80.720  62.440  0.00  0.00            
ATOM    509  N   ILE X  34      56.960  80.500  60.240  0.00  0.00            
ATOM    510  H   ILE X  34      57.310  80.670  59.310  0.00  0.00            
ATOM    511  CA  ILE X  34      55.550  80.240  60.390  0.00  0.00            
ATOM    512  HA  ILE X  34      55.260  80.660  61.360  0.00  0.00            
ATOM    513  CB  ILE X  34      54.770  80.940  59.280  0.00  0.00            
ATOM    514  HB  ILE X  34      53.740  80.820  59.630  0.00  0.00            
ATOM    515  CG2 ILE X  34      55.100  82.430  59.310  0.00  0.00            
ATOM    516 HG21 ILE X  34      55.190  82.830  60.320  0.00  0.00            
ATOM    517 HG22 ILE X  34      56.030  82.670  58.790  0.00  0.00            
ATOM    518 HG23 ILE X  34      54.290  82.970  58.820  0.00  0.00            
ATOM    519  CG1 ILE X  34      54.880  80.230  57.940  0.00  0.00            
ATOM    520 HG11 ILE X  34      54.430  79.250  58.110  0.00  0.00            
ATOM    521 HG12 ILE X  34      55.900  80.240  57.560  0.00  0.00            
ATOM    522  CD  ILE X  34      54.080  80.830  56.790  0.00  0.00            
ATOM    523  HD1 ILE X  34      53.280  81.380  57.290  0.00  0.00            
ATOM    524  HD2 ILE X  34      54.710  81.510  56.220  0.00  0.00            
ATOM    525  HD3 ILE X  34      53.710  80.130  56.050  0.00  0.00            
ATOM    526  C   ILE X  34      55.120  78.780  60.360  0.00  0.00            
ATOM    527  O   ILE X  34      53.930  78.600  60.600  0.00  0.00            
ATOM    528  N   ARG X  35      55.960  77.780  60.090  0.00  0.00            
ATOM    529  H   ARG X  35      56.810  78.040  59.610  0.00  0.00            
ATOM    530  CA  ARG X  35      55.700  76.350  60.160  0.00  0.00            
ATOM    531  HA  ARG X  35      54.790  76.250  60.760  0.00  0.00            
ATOM    532  CB  ARG X  35      55.430  75.700  58.800  0.00  0.00            
ATOM    533  HB1 ARG X  35      55.480  74.630  58.970  0.00  0.00            
ATOM    534  HB2 ARG X  35      56.120  76.160  58.090  0.00  0.00            
ATOM    535  CG  ARG X  35      54.050  75.950  58.190  0.00  0.00            
ATOM    536  HG1 ARG X  35      53.790  76.960  58.500  0.00  0.00            
ATOM    537  HG2 ARG X  35      53.350  75.300  58.710  0.00  0.00            
ATOM    538  CD  ARG X  35      53.860  76.000  56.680  0.00  0.00            
ATOM    539  HD1 ARG X  35      54.300  75.200  56.080  0.00  0.00            
ATOM    540  HD2 ARG X  35      54.400  76.830  56.220  0.00  0.00            
ATOM    541  NE  ARG X  35      52.450  75.960  56.280  0.00  0.00            
ATOM    542  HE  ARG X  35      51.820  75.540  56.950  0.00  0.00            
ATOM    543  CZ  ARG X  35      52.050  75.770  55.020  0.00  0.00            
ATOM    544  NH1 ARG X  35      52.840  75.770  53.940  0.00  0.00            
ATOM    545 HH11 ARG X  35      53.830  75.970  53.900  0.00  0.00            
ATOM    546 HH12 ARG X  35      52.420  75.480  53.070  0.00  0.00            
ATOM    547  NH2 ARG X  35      50.760  75.440  54.850  0.00  0.00            
ATOM    548 HH21 ARG X  35      50.100  75.660  55.580  0.00  0.00            
ATOM    549 HH22 ARG X  35      50.370  75.340  53.930  0.00  0.00            
ATOM    550  C   ARG X  35      56.720  75.580  60.980  0.00  0.00            
ATOM    551  O   ARG X  35      57.820  76.040  61.280  0.00  0.00            
ATOM    552  N   ASP X  36      56.300  74.380  61.390  0.00  0.00            
ATOM    553  H   ASP X  36      55.380  74.100  61.080  0.00  0.00            
ATOM    554  CA  ASP X  36      57.110  73.540  62.240  0.00  0.00            
ATOM    555  HA  ASP X  36      57.570  74.170  63.000  0.00  0.00            
ATOM    556  CB  ASP X  36      56.230  72.560  63.020  0.00  0.00            
ATOM    557  HB1 ASP X  36      55.860  71.780  62.370  0.00  0.00            
ATOM    558  HB2 ASP X  36      55.390  73.140  63.390  0.00  0.00            
ATOM    559  CG  ASP X  36      56.890  72.020  64.280  0.00  0.00            
ATOM    560  OD1 ASP X  36      56.470  70.910  64.680  0.00  0.00            
ATOM    561  OD2 ASP X  36      57.730  72.670  64.940  0.00  0.00            
ATOM    562  C   ASP X  36      58.170  72.710  61.530  0.00  0.00            
ATOM    563  O   ASP X  36      57.970  72.340  60.370  0.00  0.00            
ATOM    564  N   LEU X  37      59.240  72.300  62.200  0.00  0.00            
ATOM    565  H   LEU X  37      59.270  72.500  63.190  0.00  0.00            
ATOM    566  CA  LEU X  37      60.370  71.650  61.570  0.00  0.00            
ATOM    567  HA  LEU X  37      60.300  71.690  60.480  0.00  0.00            
ATOM    568  CB  LEU X  37      61.610  72.410  62.030  0.00  0.00            
ATOM    569  HB1 LEU X  37      61.730  72.380  63.110  0.00  0.00            
ATOM    570  HB2 LEU X  37      61.480  73.440  61.710  0.00  0.00            
ATOM    571  CG  LEU X  37      62.950  72.050  61.390  0.00  0.00            
ATOM    572  HG  LEU X  37      63.290  71.080  61.780  0.00  0.00            
ATOM    573  CD1 LEU X  37      63.000  71.970  59.870  0.00  0.00            
ATOM    574 HD11 LEU X  37      63.990  71.680  59.540  0.00  0.00            
ATOM    575 HD12 LEU X  37      62.350  71.130  59.620  0.00  0.00            
ATOM    576 HD13 LEU X  37      62.650  72.930  59.460  0.00  0.00            
ATOM    577  CD2 LEU X  37      63.920  73.100  61.920  0.00  0.00            
ATOM    578 HD21 LEU X  37      63.920  72.990  63.000  0.00  0.00            
ATOM    579 HD22 LEU X  37      64.930  72.920  61.560  0.00  0.00            
ATOM    580 HD23 LEU X  37      63.650  74.100  61.570  0.00  0.00            
ATOM    581  C   LEU X  37      60.550  70.180  61.940  0.00  0.00            
ATOM    582  O   LEU X  37      60.930  69.540  60.960  0.00  0.00            
ATOM    583  N   PRO X  38      60.250  69.620  63.120  0.00  0.00            
ATOM    584  CD  PRO X  38      60.110  70.300  64.390  0.00  0.00            
ATOM    585  HD1 PRO X  38      59.110  70.270  64.830  0.00  0.00            
ATOM    586  HD2 PRO X  38      60.490  71.320  64.350  0.00  0.00            
ATOM    587  CG  PRO X  38      61.010  69.450  65.280  0.00  0.00            
ATOM    588  HG1 PRO X  38      60.550  69.450  66.270  0.00  0.00            
ATOM    589  HG2 PRO X  38      62.010  69.890  65.250  0.00  0.00            
ATOM    590  CB  PRO X  38      60.930  68.010  64.770  0.00  0.00            
ATOM    591  HB1 PRO X  38      60.050  67.630  65.290  0.00  0.00            
ATOM    592  HB2 PRO X  38      61.860  67.470  64.950  0.00  0.00            
ATOM    593  CA  PRO X  38      60.580  68.230  63.300  0.00  0.00            
ATOM    594  HA  PRO X  38      61.490  68.000  62.750  0.00  0.00            
ATOM    595  C   PRO X  38      59.520  67.250  62.800  0.00  0.00            
ATOM    596  O   PRO X  38      58.600  67.650  62.090  0.00  0.00            
ATOM    597  N   THR X  39      59.750  65.960  63.040  0.00  0.00            
ATOM    598  H   THR X  39      60.540  65.740  63.640  0.00  0.00            
ATOM    599  CA  THR X  39      58.950  64.870  62.530  0.00  0.00            
ATOM    600  HA  THR X  39      58.490  65.120  61.570  0.00  0.00            
ATOM    601  CB  THR X  39      59.800  63.630  62.240  0.00  0.00            
ATOM    602  HB  THR X  39      59.220  62.730  62.050  0.00  0.00            
ATOM    603  CG2 THR X  39      60.700  63.880  61.030  0.00  0.00            
ATOM    604 HG21 THR X  39      60.250  64.610  60.360  0.00  0.00            
ATOM    605 HG22 THR X  39      61.660  64.290  61.370  0.00  0.00            
ATOM    606 HG23 THR X  39      60.770  63.020  60.370  0.00  0.00            
ATOM    607  OG1 THR X  39      60.580  63.260  63.350  0.00  0.00            
ATOM    608  HG1 THR X  39      60.570  62.320  63.500  0.00  0.00            
ATOM    609  C   THR X  39      57.880  64.440  63.520  0.00  0.00            
ATOM    610  O   THR X  39      57.740  64.960  64.620  0.00  0.00            
ATOM    611  N   SER X  40      57.100  63.410  63.180  0.00  0.00            
ATOM    612  H   SER X  40      57.120  63.090  62.220  0.00  0.00            
ATOM    613  CA  SER X  40      56.320  62.710  64.180  0.00  0.00            
ATOM    614  HA  SER X  40      55.640  63.390  64.680  0.00  0.00            
ATOM    615  CB  SER X  40      55.670  61.450  63.620  0.00  0.00            
ATOM    616  HB1 SER X  40      55.070  61.110  64.460  0.00  0.00            
ATOM    617  HB2 SER X  40      56.490  60.800  63.330  0.00  0.00            
ATOM    618  OG  SER X  40      54.810  61.710  62.530  0.00  0.00            
ATOM    619  HG  SER X  40      54.440  62.600  62.500  0.00  0.00            
ATOM    620  C   SER X  40      57.250  62.200  65.280  0.00  0.00            
ATOM    621  O   SER X  40      58.350  61.730  64.990  0.00  0.00            
ATOM    622  N   GLY X  41      56.780  62.180  66.530  0.00  0.00            
ATOM    623  H   GLY X  41      55.850  62.530  66.720  0.00  0.00            
ATOM    624  CA  GLY X  41      57.500  61.650  67.670  0.00  0.00            
ATOM    625  HA1 GLY X  41      58.440  62.140  67.890  0.00  0.00            
ATOM    626  HA2 GLY X  41      57.860  60.640  67.500  0.00  0.00            
ATOM    627  C   GLY X  41      56.670  61.500  68.940  0.00  0.00            
ATOM    628  O   GLY X  41      55.820  62.310  69.310  0.00  0.00            
ATOM    629  N   SER X  42      56.900  60.430  69.700  0.00  0.00            
ATOM    630  H   SER X  42      57.550  59.720  69.380  0.00  0.00            
ATOM    631  CA  SER X  42      56.460  60.350  71.080  0.00  0.00            
ATOM    632  HA  SER X  42      55.410  60.540  71.270  0.00  0.00            
ATOM    633  CB  SER X  42      56.450  58.860  71.430  0.00  0.00            
ATOM    634  HB1 SER X  42      55.860  58.360  70.660  0.00  0.00            
ATOM    635  HB2 SER X  42      55.880  58.740  72.350  0.00  0.00            
ATOM    636  OG  SER X  42      57.700  58.250  71.600  0.00  0.00            
ATOM    637  HG  SER X  42      57.870  57.880  70.730  0.00  0.00            
ATOM    638  C   SER X  42      57.180  61.200  72.110  0.00  0.00            
ATOM    639  O   SER X  42      56.490  61.740  72.970  0.00  0.00            
ATOM    640  N   ALA X  43      58.470  61.450  71.900  0.00  0.00            
ATOM    641  H   ALA X  43      58.910  60.930  71.150  0.00  0.00            
ATOM    642  CA  ALA X  43      59.190  62.480  72.620  0.00  0.00            
ATOM    643  HA  ALA X  43      59.060  62.280  73.690  0.00  0.00            
ATOM    644  CB  ALA X  43      60.670  62.420  72.240  0.00  0.00            
ATOM    645  HB1 ALA X  43      61.060  61.420  72.420  0.00  0.00            
ATOM    646  HB2 ALA X  43      60.760  62.770  71.220  0.00  0.00            
ATOM    647  HB3 ALA X  43      61.180  63.140  72.880  0.00  0.00            
ATOM    648  C   ALA X  43      58.640  63.870  72.350  0.00  0.00            
ATOM    649  O   ALA X  43      58.260  64.180  71.230  0.00  0.00            
ATOM    650  N   ALA X  44      58.600  64.700  73.390  0.00  0.00            
ATOM    651  H   ALA X  44      58.840  64.400  74.330  0.00  0.00            
ATOM    652  CA  ALA X  44      58.050  66.040  73.320  0.00  0.00            
ATOM    653  HA  ALA X  44      57.090  65.950  72.810  0.00  0.00            
ATOM    654  CB  ALA X  44      57.980  66.670  74.710  0.00  0.00            
ATOM    655  HB1 ALA X  44      57.980  67.760  74.760  0.00  0.00            
ATOM    656  HB2 ALA X  44      57.050  66.430  75.220  0.00  0.00            
ATOM    657  HB3 ALA X  44      58.740  66.230  75.360  0.00  0.00            
ATOM    658  C   ALA X  44      58.960  66.930  72.480  0.00  0.00            
ATOM    659  O   ALA X  44      60.170  66.750  72.390  0.00  0.00            
ATOM    660  N   LYS X  45      58.390  67.870  71.720  0.00  0.00            
ATOM    661  H   LYS X  45      57.400  67.970  71.850  0.00  0.00            
ATOM    662  CA  LYS X  45      59.060  68.900  70.950  0.00  0.00            
ATOM    663  HA  LYS X  45      59.990  68.390  70.690  0.00  0.00            
ATOM    664  CB  LYS X  45      58.190  69.340  69.780  0.00  0.00            
ATOM    665  HB1 LYS X  45      58.620  70.290  69.470  0.00  0.00            
ATOM    666  HB2 LYS X  45      57.220  69.600  70.210  0.00  0.00            
ATOM    667  CG  LYS X  45      58.160  68.390  68.590  0.00  0.00            
ATOM    668  HG1 LYS X  45      57.830  67.380  68.820  0.00  0.00            
ATOM    669  HG2 LYS X  45      59.180  68.200  68.260  0.00  0.00            
ATOM    670  CD  LYS X  45      57.290  68.940  67.470  0.00  0.00            
ATOM    671  HD1 LYS X  45      57.350  68.320  66.570  0.00  0.00            
ATOM    672  HD2 LYS X  45      57.610  69.940  67.180  0.00  0.00            
ATOM    673  CE  LYS X  45      55.800  68.990  67.820  0.00  0.00            
ATOM    674  HE1 LYS X  45      55.280  69.160  66.880  0.00  0.00            
ATOM    675  HE2 LYS X  45      55.640  69.830  68.510  0.00  0.00            
ATOM    676  NZ  LYS X  45      55.260  67.760  68.420  0.00  0.00            
ATOM    677  HZ1 LYS X  45      54.250  67.800  68.470  0.00  0.00            
ATOM    678  HZ2 LYS X  45      55.570  66.960  67.890  0.00  0.00            
ATOM    679  HZ3 LYS X  45      55.630  67.620  69.350  0.00  0.00            
ATOM    680  C   LYS X  45      59.470  70.130  71.730  0.00  0.00            
ATOM    681  O   LYS X  45      58.780  70.550  72.660  0.00  0.00            
ATOM    682  N   LYS X  46      60.700  70.550  71.400  0.00  0.00            
ATOM    683  H   LYS X  46      61.170  70.030  70.680  0.00  0.00            
ATOM    684  CA  LYS X  46      61.470  71.610  72.010  0.00  0.00            
ATOM    685  HA  LYS X  46      61.580  71.290  73.050  0.00  0.00            
ATOM    686  CB  LYS X  46      62.900  71.680  71.470  0.00  0.00            
ATOM    687  HB1 LYS X  46      62.820  71.980  70.430  0.00  0.00            
ATOM    688  HB2 LYS X  46      63.470  70.760  71.430  0.00  0.00            
ATOM    689  CG  LYS X  46      63.690  72.670  72.320  0.00  0.00            
ATOM    690  HG1 LYS X  46      63.710  72.230  73.320  0.00  0.00            
ATOM    691  HG2 LYS X  46      63.150  73.620  72.330  0.00  0.00            
ATOM    692  CD  LYS X  46      65.130  72.890  71.870  0.00  0.00            
ATOM    693  HD1 LYS X  46      65.140  73.350  70.880  0.00  0.00            
ATOM    694  HD2 LYS X  46      65.570  71.910  71.690  0.00  0.00            
ATOM    695  CE  LYS X  46      65.900  73.690  72.900  0.00  0.00            
ATOM    696  HE1 LYS X  46      66.000  73.180  73.860  0.00  0.00            
ATOM    697  HE2 LYS X  46      65.300  74.570  73.140  0.00  0.00            
ATOM    698  NZ  LYS X  46      67.300  73.980  72.530  0.00  0.00            
ATOM    699  HZ1 LYS X  46      67.740  73.140  72.180  0.00  0.00            
ATOM    700  HZ2 LYS X  46      67.240  74.680  71.810  0.00  0.00            
ATOM    701  HZ3 LYS X  46      67.870  74.380  73.250  0.00  0.00            
ATOM    702  C   LYS X  46      60.740  72.940  71.870  0.00  0.00            
ATOM    703  O   LYS X  46      60.560  73.360  70.730  0.00  0.00            
ATOM    704  N   SER X  47      60.130  73.450  72.950  0.00  0.00            
ATOM    705  H   SER X  47      60.220  72.950  73.830  0.00  0.00            
ATOM    706  CA  SER X  47      59.180  74.540  73.040  0.00  0.00            
ATOM    707  HA  SER X  47      58.710  74.310  74.000  0.00  0.00            
ATOM    708  CB  SER X  47      59.980  75.830  73.120  0.00  0.00            
ATOM    709  HB1 SER X  47      59.280  76.670  73.220  0.00  0.00            
ATOM    710  HB2 SER X  47      60.470  75.930  72.150  0.00  0.00            
ATOM    711  OG  SER X  47      60.930  75.770  74.150  0.00  0.00            
ATOM    712  HG  SER X  47      61.760  76.110  73.830  0.00  0.00            
ATOM    713  C   SER X  47      58.020  74.640  72.060  0.00  0.00            
ATOM    714  O   SER X  47      57.620  75.760  71.730  0.00  0.00            
ATOM    715  N   ALA X  48      57.500  73.530  71.540  0.00  0.00            
ATOM    716  H   ALA X  48      57.900  72.660  71.860  0.00  0.00            
ATOM    717  CA  ALA X  48      56.460  73.540  70.530  0.00  0.00            
ATOM    718  HA  ALA X  48      56.000  74.520  70.630  0.00  0.00            
ATOM    719  CB  ALA X  48      57.080  73.540  69.140  0.00  0.00            
ATOM    720  HB1 ALA X  48      57.930  74.230  69.150  0.00  0.00            
ATOM    721  HB2 ALA X  48      57.470  72.530  69.010  0.00  0.00            
ATOM    722  HB3 ALA X  48      56.280  73.730  68.430  0.00  0.00            
ATOM    723  C   ALA X  48      55.430  72.420  70.630  0.00  0.00            
ATOM    724  O   ALA X  48      55.780  71.290  70.960  0.00  0.00            
ATOM    725  N   ASP X  49      54.180  72.700  70.250  0.00  0.00            
ATOM    726  H   ASP X  49      53.950  73.680  70.170  0.00  0.00            
ATOM    727  CA  ASP X  49      53.120  71.760  69.980  0.00  0.00            
ATOM    728  HA  ASP X  49      53.630  70.790  69.970  0.00  0.00            
ATOM    729  CB  ASP X  49      52.050  71.920  71.060  0.00  0.00            
ATOM    730  HB1 ASP X  49      51.780  72.970  71.160  0.00  0.00            
ATOM    731  HB2 ASP X  49      52.460  71.500  71.980  0.00  0.00            
ATOM    732  CG  ASP X  49      50.860  71.040  70.730  0.00  0.00            
ATOM    733  OD1 ASP X  49      50.940  69.800  70.900  0.00  0.00            
ATOM    734  OD2 ASP X  49      49.910  71.580  70.120  0.00  0.00            
ATOM    735  C   ASP X  49      52.500  71.900  68.600  0.00  0.00            
ATOM    736  O   ASP X  49      52.230  72.980  68.080  0.00  0.00            
ATOM    737  N   SER X  50      52.140  70.750  68.030  0.00  0.00            
ATOM    738  H   SER X  50      52.530  69.920  68.450  0.00  0.00            
ATOM    739  CA  SER X  50      51.720  70.570  66.650  0.00  0.00            
ATOM    740  HA  SER X  50      51.810  71.530  66.140  0.00  0.00            
ATOM    741  CB  SER X  50      52.690  69.560  66.050  0.00  0.00            
ATOM    742  HB1 SER X  50      53.720  69.920  66.080  0.00  0.00            
ATOM    743  HB2 SER X  50      52.430  69.510  64.990  0.00  0.00            
ATOM    744  OG  SER X  50      52.660  68.310  66.710  0.00  0.00            
ATOM    745  HG  SER X  50      52.330  67.730  66.010  0.00  0.00            
ATOM    746  C   SER X  50      50.270  70.180  66.440  0.00  0.00            
ATOM    747  O   SER X  50      49.760  70.050  65.330  0.00  0.00            
ATOM    748  N   THR X  51      49.510  70.120  67.540  0.00  0.00            
ATOM    749  H   THR X  51      49.900  70.450  68.410  0.00  0.00            
ATOM    750  CA  THR X  51      48.260  69.420  67.700  0.00  0.00            
ATOM    751  HA  THR X  51      47.790  69.270  66.720  0.00  0.00            
ATOM    752  CB  THR X  51      48.440  68.040  68.310  0.00  0.00            
ATOM    753  HB  THR X  51      47.460  67.570  68.180  0.00  0.00            
ATOM    754  CG2 THR X  51      49.520  67.190  67.660  0.00  0.00            
ATOM    755 HG21 THR X  51      49.420  66.210  68.120  0.00  0.00            
ATOM    756 HG22 THR X  51      49.300  67.150  66.590  0.00  0.00            
ATOM    757 HG23 THR X  51      50.520  67.550  67.930  0.00  0.00            
ATOM    758  OG1 THR X  51      48.710  68.180  69.690  0.00  0.00            
ATOM    759  HG1 THR X  51      49.560  68.620  69.680  0.00  0.00            
ATOM    760  C   THR X  51      47.110  70.080  68.440  0.00  0.00            
ATOM    761  O   THR X  51      45.970  69.630  68.320  0.00  0.00            
ATOM    762  N   SER X  52      47.300  71.190  69.160  0.00  0.00            
ATOM    763  H   SER X  52      48.240  71.550  69.260  0.00  0.00            
ATOM    764  CA  SER X  52      46.220  71.840  69.860  0.00  0.00            
ATOM    765  HA  SER X  52      45.580  71.130  70.380  0.00  0.00            
ATOM    766  CB  SER X  52      46.660  73.010  70.740  0.00  0.00            
ATOM    767  HB1 SER X  52      45.810  73.390  71.300  0.00  0.00            
ATOM    768  HB2 SER X  52      46.960  73.820  70.070  0.00  0.00            
ATOM    769  OG  SER X  52      47.710  72.620  71.600  0.00  0.00            
ATOM    770  HG  SER X  52      48.450  72.300  71.080  0.00  0.00            
ATOM    771  C   SER X  52      45.250  72.410  68.830  0.00  0.00            
ATOM    772  O   SER X  52      45.720  73.070  67.910  0.00  0.00            
ATOM    773  N   THR X  53      43.960  72.100  68.960  0.00  0.00            
ATOM    774  H   THR X  53      43.680  71.520  69.740  0.00  0.00            
ATOM    775  CA  THR X  53      42.990  72.600  68.000  0.00  0.00            
ATOM    776  HA  THR X  53      43.430  72.560  67.010  0.00  0.00            
ATOM    777  CB  THR X  53      41.710  71.770  68.040  0.00  0.00            
ATOM    778  HB  THR X  53      41.320  71.660  69.050  0.00  0.00            
ATOM    779  CG2 THR X  53      40.560  72.250  67.150  0.00  0.00            
ATOM    780 HG21 THR X  53      40.330  73.290  67.370  0.00  0.00            
ATOM    781 HG22 THR X  53      40.860  71.960  66.140  0.00  0.00            
ATOM    782 HG23 THR X  53      39.670  71.680  67.420  0.00  0.00            
ATOM    783  OG1 THR X  53      42.030  70.440  67.660  0.00  0.00            
ATOM    784  HG1 THR X  53      41.170  70.000  67.650  0.00  0.00            
ATOM    785  C   THR X  53      42.520  74.010  68.330  0.00  0.00            
ATOM    786  O   THR X  53      41.660  74.200  69.190  0.00  0.00            
ATOM    787  N   LYS X  54      42.880  74.970  67.480  0.00  0.00            
ATOM    788  H   LYS X  54      43.380  74.610  66.680  0.00  0.00            
ATOM    789  CA  LYS X  54      42.600  76.390  67.590  0.00  0.00            
ATOM    790  HA  LYS X  54      41.930  76.630  68.430  0.00  0.00            
ATOM    791  CB  LYS X  54      43.900  77.120  67.900  0.00  0.00            
ATOM    792  HB1 LYS X  54      43.530  78.140  67.930  0.00  0.00            
ATOM    793  HB2 LYS X  54      44.580  76.960  67.060  0.00  0.00            
ATOM    794  CG  LYS X  54      44.570  76.790  69.230  0.00  0.00            
ATOM    795  HG1 LYS X  54      44.900  75.750  69.320  0.00  0.00            
ATOM    796  HG2 LYS X  54      43.870  76.960  70.050  0.00  0.00            
ATOM    797  CD  LYS X  54      45.840  77.630  69.290  0.00  0.00            
ATOM    798  HD1 LYS X  54      45.560  78.640  68.990  0.00  0.00            
ATOM    799  HD2 LYS X  54      46.540  77.280  68.520  0.00  0.00            
ATOM    800  CE  LYS X  54      46.640  77.570  70.590  0.00  0.00            
ATOM    801  HE1 LYS X  54      46.590  76.520  70.850  0.00  0.00            
ATOM    802  HE2 LYS X  54      46.150  78.100  71.410  0.00  0.00            
ATOM    803  NZ  LYS X  54      48.050  77.950  70.440  0.00  0.00            
ATOM    804  HZ1 LYS X  54      48.270  78.910  70.240  0.00  0.00            
ATOM    805  HZ2 LYS X  54      48.670  77.520  71.120  0.00  0.00            
ATOM    806  HZ3 LYS X  54      48.480  77.470  69.660  0.00  0.00            
ATOM    807  C   LYS X  54      42.000  77.040  66.350  0.00  0.00            
ATOM    808  O   LYS X  54      41.270  78.030  66.420  0.00  0.00            
ATOM    809  N   THR X  55      42.230  76.540  65.140  0.00  0.00            
ATOM    810  H   THR X  55      42.470  75.560  65.140  0.00  0.00            
ATOM    811  CA  THR X  55      41.740  77.050  63.870  0.00  0.00            
ATOM    812  HA  THR X  55      41.020  77.870  63.930  0.00  0.00            
ATOM    813  CB  THR X  55      42.830  77.730  63.050  0.00  0.00            
ATOM    814  HB  THR X  55      42.520  78.060  62.060  0.00  0.00            
ATOM    815  CG2 THR X  55      43.400  78.990  63.700  0.00  0.00            
ATOM    816 HG21 THR X  55      42.780  79.840  63.430  0.00  0.00            
ATOM    817 HG22 THR X  55      43.470  78.850  64.770  0.00  0.00            
ATOM    818 HG23 THR X  55      44.420  79.020  63.290  0.00  0.00            
ATOM    819  OG1 THR X  55      43.930  76.870  62.890  0.00  0.00            
ATOM    820  HG1 THR X  55      44.300  76.760  63.770  0.00  0.00            
ATOM    821  C   THR X  55      41.150  75.890  63.090  0.00  0.00            
ATOM    822  O   THR X  55      41.250  74.740  63.520  0.00  0.00            
ATOM    823  N   ALA X  56      40.280  76.200  62.130  0.00  0.00            
ATOM    824  H   ALA X  56      40.190  77.180  61.880  0.00  0.00            
ATOM    825  CA  ALA X  56      39.540  75.180  61.420  0.00  0.00            
ATOM    826  HA  ALA X  56      39.650  74.250  61.990  0.00  0.00            
ATOM    827  CB  ALA X  56      38.060  75.550  61.410  0.00  0.00            
ATOM    828  HB1 ALA X  56      37.470  74.770  60.920  0.00  0.00            
ATOM    829  HB2 ALA X  56      37.670  75.570  62.420  0.00  0.00            
ATOM    830  HB3 ALA X  56      37.900  76.560  61.030  0.00  0.00            
ATOM    831  C   ALA X  56      40.050  74.970  60.000  0.00  0.00            
ATOM    832  O   ALA X  56      40.920  75.720  59.570  0.00  0.00            
ATOM    833  N   LYS X  57      39.530  74.010  59.230  0.00  0.00            
ATOM    834  H   LYS X  57      38.900  73.370  59.700  0.00  0.00            
ATOM    835  CA  LYS X  57      39.950  73.640  57.900  0.00  0.00            
ATOM    836  HA  LYS X  57      41.040  73.700  57.940  0.00  0.00            
ATOM    837  CB  LYS X  57      39.540  72.200  57.640  0.00  0.00            
ATOM    838  HB1 LYS X  57      38.460  72.120  57.800  0.00  0.00            
ATOM    839  HB2 LYS X  57      40.030  71.470  58.280  0.00  0.00            
ATOM    840  CG  LYS X  57      39.760  71.770  56.190  0.00  0.00            
ATOM    841  HG1 LYS X  57      39.360  72.460  55.440  0.00  0.00            
ATOM    842  HG2 LYS X  57      39.130  70.890  56.060  0.00  0.00            
ATOM    843  CD  LYS X  57      41.180  71.570  55.670  0.00  0.00            
ATOM    844  HD1 LYS X  57      41.710  70.770  56.190  0.00  0.00            
ATOM    845  HD2 LYS X  57      41.750  72.480  55.870  0.00  0.00            
ATOM    846  CE  LYS X  57      41.270  71.140  54.210  0.00  0.00            
ATOM    847  HE1 LYS X  57      40.730  70.190  54.150  0.00  0.00            
ATOM    848  HE2 LYS X  57      42.290  70.810  54.040  0.00  0.00            
ATOM    849  NZ  LYS X  57      40.760  72.120  53.250  0.00  0.00            
ATOM    850  HZ1 LYS X  57      39.810  72.340  53.490  0.00  0.00            
ATOM    851  HZ2 LYS X  57      41.340  72.950  53.200  0.00  0.00            
ATOM    852  HZ3 LYS X  57      40.800  71.730  52.320  0.00  0.00            
ATOM    853  C   LYS X  57      39.340  74.570  56.860  0.00  0.00            
ATOM    854  O   LYS X  57      38.120  74.640  56.790  0.00  0.00            
ATOM    855  N   LYS X  58      40.150  75.410  56.210  0.00  0.00            
ATOM    856  H   LYS X  58      41.140  75.270  56.340  0.00  0.00            
ATOM    857  CA  LYS X  58      39.730  76.460  55.310  0.00  0.00            
ATOM    858  HA  LYS X  58      38.740  76.870  55.500  0.00  0.00            
ATOM    859  CB  LYS X  58      40.680  77.640  55.520  0.00  0.00            
ATOM    860  HB1 LYS X  58      40.570  78.400  54.740  0.00  0.00            
ATOM    861  HB2 LYS X  58      41.680  77.260  55.310  0.00  0.00            
ATOM    862  CG  LYS X  58      40.730  78.280  56.900  0.00  0.00            
ATOM    863  HG1 LYS X  58      41.290  79.210  56.830  0.00  0.00            
ATOM    864  HG2 LYS X  58      41.240  77.600  57.590  0.00  0.00            
ATOM    865  CD  LYS X  58      39.370  78.630  57.480  0.00  0.00            
ATOM    866  HD1 LYS X  58      38.830  77.730  57.750  0.00  0.00            
ATOM    867  HD2 LYS X  58      38.750  79.160  56.760  0.00  0.00            
ATOM    868  CE  LYS X  58      39.460  79.500  58.730  0.00  0.00            
ATOM    869  HE1 LYS X  58      40.070  78.940  59.430  0.00  0.00            
ATOM    870  HE2 LYS X  58      38.460  79.650  59.130  0.00  0.00            
ATOM    871  NZ  LYS X  58      40.020  80.830  58.440  0.00  0.00            
ATOM    872  HZ1 LYS X  58      41.020  80.840  58.570  0.00  0.00            
ATOM    873  HZ2 LYS X  58      39.740  81.210  57.540  0.00  0.00            
ATOM    874  HZ3 LYS X  58      39.750  81.490  59.150  0.00  0.00            
ATOM    875  C   LYS X  58      39.630  75.990  53.870  0.00  0.00            
ATOM    876  O   LYS X  58      40.230  74.940  53.640  0.00  0.00            
ATOM    877  N   PRO X  59      38.870  76.670  53.000  0.00  0.00            
ATOM    878  CD  PRO X  59      38.030  77.810  53.290  0.00  0.00            
ATOM    879  HD1 PRO X  59      38.550  78.770  53.360  0.00  0.00            
ATOM    880  HD2 PRO X  59      37.410  77.690  54.180  0.00  0.00            
ATOM    881  CG  PRO X  59      37.010  77.770  52.160  0.00  0.00            
ATOM    882  HG1 PRO X  59      36.440  78.700  52.130  0.00  0.00            
ATOM    883  HG2 PRO X  59      36.280  77.020  52.440  0.00  0.00            
ATOM    884  CB  PRO X  59      37.680  77.210  50.910  0.00  0.00            
ATOM    885  HB1 PRO X  59      38.140  78.030  50.360  0.00  0.00            
ATOM    886  HB2 PRO X  59      37.020  76.670  50.230  0.00  0.00            
ATOM    887  CA  PRO X  59      38.740  76.340  51.600  0.00  0.00            
ATOM    888  HA  PRO X  59      38.430  75.300  51.690  0.00  0.00            
ATOM    889  C   PRO X  59      40.090  76.430  50.900  0.00  0.00            
ATOM    890  O   PRO X  59      40.990  77.050  51.460  0.00  0.00            
ATOM    891  N   LYS X  60      40.220  75.930  49.670  0.00  0.00            
ATOM    892  H   LYS X  60      39.360  75.750  49.170  0.00  0.00            
ATOM    893  CA  LYS X  60      41.380  76.060  48.810  0.00  0.00            
ATOM    894  HA  LYS X  60      41.230  75.150  48.220  0.00  0.00            
ATOM    895  CB  LYS X  60      41.210  77.200  47.810  0.00  0.00            
ATOM    896  HB1 LYS X  60      40.180  77.230  47.460  0.00  0.00            
ATOM    897  HB2 LYS X  60      41.900  77.000  46.990  0.00  0.00            
ATOM    898  CG  LYS X  60      41.520  78.520  48.500  0.00  0.00            
ATOM    899  HG1 LYS X  60      42.540  78.480  48.860  0.00  0.00            
ATOM    900  HG2 LYS X  60      40.780  78.640  49.290  0.00  0.00            
ATOM    901  CD  LYS X  60      41.270  79.660  47.500  0.00  0.00            
ATOM    902  HD1 LYS X  60      40.190  79.850  47.530  0.00  0.00            
ATOM    903  HD2 LYS X  60      41.750  79.500  46.540  0.00  0.00            
ATOM    904  CE  LYS X  60      41.850  80.940  48.100  0.00  0.00            
ATOM    905  HE1 LYS X  60      42.940  80.900  48.170  0.00  0.00            
ATOM    906  HE2 LYS X  60      41.500  81.140  49.110  0.00  0.00            
ATOM    907  NZ  LYS X  60      41.450  82.160  47.390  0.00  0.00            
ATOM    908  HZ1 LYS X  60      41.330  82.940  48.020  0.00  0.00            
ATOM    909  HZ2 LYS X  60      42.170  82.470  46.750  0.00  0.00            
ATOM    910  HZ3 LYS X  60      40.530  82.130  46.990  0.00  0.00            
ATOM    911  C   LYS X  60      42.780  75.750  49.310  0.00  0.00            
ATOM    912  O   LYS X  60      43.770  76.180  48.720  0.00  0.00            
ATOM    913  N   LYS X  61      42.890  74.960  50.380  0.00  0.00            
ATOM    914  H   LYS X  61      42.050  74.600  50.800  0.00  0.00            
ATOM    915  CA  LYS X  61      44.100  74.630  51.120  0.00  0.00            
ATOM    916  HA  LYS X  61      44.990  74.550  50.490  0.00  0.00            
ATOM    917  CB  LYS X  61      44.360  75.790  52.080  0.00  0.00            
ATOM    918  HB1 LYS X  61      43.500  75.940  52.740  0.00  0.00            
ATOM    919  HB2 LYS X  61      44.300  76.720  51.510  0.00  0.00            
ATOM    920  CG  LYS X  61      45.620  75.740  52.940  0.00  0.00            
ATOM    921  HG1 LYS X  61      46.410  75.340  52.300  0.00  0.00            
ATOM    922  HG2 LYS X  61      45.420  74.930  53.630  0.00  0.00            
ATOM    923  CD  LYS X  61      46.070  77.050  53.570  0.00  0.00            
ATOM    924  HD1 LYS X  61      46.200  77.730  52.730  0.00  0.00            
ATOM    925  HD2 LYS X  61      46.980  76.890  54.170  0.00  0.00            
ATOM    926  CE  LYS X  61      44.930  77.490  54.480  0.00  0.00            
ATOM    927  HE1 LYS X  61      44.660  76.740  55.210  0.00  0.00            
ATOM    928  HE2 LYS X  61      43.970  77.650  53.980  0.00  0.00            
ATOM    929  NZ  LYS X  61      45.250  78.810  55.060  0.00  0.00            
ATOM    930  HZ1 LYS X  61      45.830  78.560  55.840  0.00  0.00            
ATOM    931  HZ2 LYS X  61      45.720  79.400  54.390  0.00  0.00            
ATOM    932  HZ3 LYS X  61      44.360  79.220  55.320  0.00  0.00            
ATOM    933  C   LYS X  61      43.830  73.300  51.800  0.00  0.00            
ATOM    934  O   LYS X  61      43.260  73.240  52.890  0.00  0.00            
ATOM    935  N   ASP X  62      44.340  72.160  51.320  0.00  0.00            
ATOM    936  H   ASP X  62      44.890  72.300  50.480  0.00  0.00            
ATOM    937  CA  ASP X  62      44.450  70.860  51.930  0.00  0.00            
ATOM    938  HA  ASP X  62      43.460  70.700  52.350  0.00  0.00            
ATOM    939  CB  ASP X  62      44.870  70.010  50.740  0.00  0.00            
ATOM    940  HB1 ASP X  62      45.920  70.090  50.460  0.00  0.00            
ATOM    941  HB2 ASP X  62      44.310  70.260  49.840  0.00  0.00            
ATOM    942  CG  ASP X  62      44.660  68.540  51.100  0.00  0.00            
ATOM    943  OD1 ASP X  62      45.620  67.760  51.250  0.00  0.00            
ATOM    944  OD2 ASP X  62      43.520  68.180  51.450  0.00  0.00            
ATOM    945  C   ASP X  62      45.400  70.840  53.120  0.00  0.00            
ATOM    946  O   ASP X  62      45.810  69.820  53.670  0.00  0.00            
ATOM    947  N   GLU X  63      45.850  72.010  53.560  0.00  0.00            
ATOM    948  H   GLU X  63      45.320  72.790  53.210  0.00  0.00            
ATOM    949  CA  GLU X  63      46.750  72.200  54.690  0.00  0.00            
ATOM    950  HA  GLU X  63      47.060  71.210  55.030  0.00  0.00            
ATOM    951  CB  GLU X  63      47.930  73.020  54.200  0.00  0.00            
ATOM    952  HB1 GLU X  63      48.650  73.240  54.990  0.00  0.00            
ATOM    953  HB2 GLU X  63      47.550  73.980  53.850  0.00  0.00            
ATOM    954  CG  GLU X  63      48.800  72.440  53.080  0.00  0.00            
ATOM    955  HG1 GLU X  63      49.670  73.090  53.000  0.00  0.00            
ATOM    956  HG2 GLU X  63      48.200  72.350  52.170  0.00  0.00            
ATOM    957  CD  GLU X  63      49.160  70.990  53.400  0.00  0.00            
ATOM    958  OE1 GLU X  63      49.670  70.690  54.500  0.00  0.00            
ATOM    959  OE2 GLU X  63      48.960  70.140  52.510  0.00  0.00            
ATOM    960  C   GLU X  63      46.040  72.830  55.880  0.00  0.00            
ATOM    961  O   GLU X  63      44.930  73.350  55.750  0.00  0.00            
ATOM    962  N   ARG X  64      46.580  72.680  57.090  0.00  0.00            
ATOM    963  H   ARG X  64      47.410  72.120  57.050  0.00  0.00            
ATOM    964  CA  ARG X  64      46.070  73.010  58.410  0.00  0.00            
ATOM    965  HA  ARG X  64      45.370  73.830  58.260  0.00  0.00            
ATOM    966  CB  ARG X  64      45.420  71.760  58.990  0.00  0.00            
ATOM    967  HB1 ARG X  64      45.260  71.810  60.070  0.00  0.00            
ATOM    968  HB2 ARG X  64      46.100  70.900  58.960  0.00  0.00            
ATOM    969  CG  ARG X  64      44.040  71.570  58.360  0.00  0.00            
ATOM    970  HG1 ARG X  64      44.100  71.440  57.280  0.00  0.00            
ATOM    971  HG2 ARG X  64      43.390  72.420  58.540  0.00  0.00            
ATOM    972  CD  ARG X  64      43.380  70.310  58.900  0.00  0.00            
ATOM    973  HD1 ARG X  64      43.890  69.420  58.540  0.00  0.00            
ATOM    974  HD2 ARG X  64      42.410  70.190  58.410  0.00  0.00            
ATOM    975  NE  ARG X  64      43.130  70.300  60.350  0.00  0.00            
ATOM    976  HE  ARG X  64      43.560  71.020  60.900  0.00  0.00            
ATOM    977  CZ  ARG X  64      42.690  69.200  60.980  0.00  0.00            
ATOM    978  NH1 ARG X  64      41.960  68.230  60.410  0.00  0.00            
ATOM    979 HH11 ARG X  64      41.590  68.490  59.510  0.00  0.00            
ATOM    980 HH12 ARG X  64      41.650  67.400  60.900  0.00  0.00            
ATOM    981  NH2 ARG X  64      42.920  69.070  62.290  0.00  0.00            
ATOM    982 HH21 ARG X  64      43.660  69.600  62.730  0.00  0.00            
ATOM    983 HH22 ARG X  64      42.490  68.310  62.810  0.00  0.00            
ATOM    984  C   ARG X  64      47.060  73.660  59.360  0.00  0.00            
ATOM    985  O   ARG X  64      48.270  73.680  59.110  0.00  0.00            
ATOM    986  N   GLY X  65      46.580  74.330  60.410  0.00  0.00            
ATOM    987  H   GLY X  65      45.590  74.520  60.310  0.00  0.00            
ATOM    988  CA  GLY X  65      47.340  74.810  61.540  0.00  0.00            
ATOM    989  HA1 GLY X  65      46.500  75.240  62.090  0.00  0.00            
ATOM    990  HA2 GLY X  65      48.170  75.490  61.350  0.00  0.00            
ATOM    991  C   GLY X  65      47.860  73.670  62.400  0.00  0.00            
ATOM    992  O   GLY X  65      49.000  73.750  62.860  0.00  0.00            
ATOM    993  N   ALA X  66      47.100  72.620  62.730  0.00  0.00            
ATOM    994  H   ALA X  66      46.130  72.670  62.440  0.00  0.00            
ATOM    995  CA  ALA X  66      47.430  71.470  63.550  0.00  0.00            
ATOM    996  HA  ALA X  66      48.510  71.290  63.570  0.00  0.00            
ATOM    997  CB  ALA X  66      47.130  71.980  64.950  0.00  0.00            
ATOM    998  HB1 ALA X  66      46.220  72.570  64.900  0.00  0.00            
ATOM    999  HB2 ALA X  66      47.020  71.150  65.640  0.00  0.00            
ATOM   1000  HB3 ALA X  66      47.940  72.660  65.240  0.00  0.00            
ATOM   1001  C   ALA X  66      46.790  70.130  63.220  0.00  0.00            
ATOM   1002  O   ALA X  66      45.570  70.030  63.160  0.00  0.00            
ATOM   1003  N   LEU X  67      47.550  69.030  63.250  0.00  0.00            
ATOM   1004  H   LEU X  67      48.540  69.180  63.350  0.00  0.00            
ATOM   1005  CA  LEU X  67      47.030  67.690  63.050  0.00  0.00            
ATOM   1006  HA  LEU X  67      45.970  67.560  63.250  0.00  0.00            
ATOM   1007  CB  LEU X  67      47.260  67.260  61.600  0.00  0.00            
ATOM   1008  HB1 LEU X  67      47.540  66.210  61.570  0.00  0.00            
ATOM   1009  HB2 LEU X  67      48.070  67.850  61.170  0.00  0.00            
ATOM   1010  CG  LEU X  67      46.100  67.590  60.670  0.00  0.00            
ATOM   1011  HG  LEU X  67      45.730  68.590  60.900  0.00  0.00            
ATOM   1012  CD1 LEU X  67      46.550  67.460  59.220  0.00  0.00            
ATOM   1013 HD11 LEU X  67      45.910  67.800  58.410  0.00  0.00            
ATOM   1014 HD12 LEU X  67      47.470  68.040  59.210  0.00  0.00            
ATOM   1015 HD13 LEU X  67      46.980  66.490  58.950  0.00  0.00            
ATOM   1016  CD2 LEU X  67      44.950  66.590  60.810  0.00  0.00            
ATOM   1017 HD21 LEU X  67      44.490  66.620  61.790  0.00  0.00            
ATOM   1018 HD22 LEU X  67      44.210  66.600  60.010  0.00  0.00            
ATOM   1019 HD23 LEU X  67      45.340  65.570  60.710  0.00  0.00            
ATOM   1020  C   LEU X  67      47.780  66.730  63.960  0.00  0.00            
ATOM   1021  O   LEU X  67      48.890  67.050  64.370  0.00  0.00            
ATOM   1022  N   VAL X  68      47.170  65.560  64.170  0.00  0.00            
ATOM   1023  H   VAL X  68      46.210  65.480  63.870  0.00  0.00            
ATOM   1024  CA  VAL X  68      47.770  64.320  64.630  0.00  0.00            
ATOM   1025  HA  VAL X  68      48.840  64.480  64.580  0.00  0.00            
ATOM   1026  CB  VAL X  68      47.410  63.990  66.080  0.00  0.00            
ATOM   1027  HB  VAL X  68      47.120  64.870  66.650  0.00  0.00            
ATOM   1028  CG1 VAL X  68      46.270  62.990  66.230  0.00  0.00            
ATOM   1029 HG11 VAL X  68      46.410  62.090  65.620  0.00  0.00            
ATOM   1030 HG12 VAL X  68      46.150  62.750  67.280  0.00  0.00            
ATOM   1031 HG13 VAL X  68      45.290  63.370  65.950  0.00  0.00            
ATOM   1032  CG2 VAL X  68      48.700  63.440  66.710  0.00  0.00            
ATOM   1033 HG21 VAL X  68      49.340  64.310  66.850  0.00  0.00            
ATOM   1034 HG22 VAL X  68      48.390  62.980  67.640  0.00  0.00            
ATOM   1035 HG23 VAL X  68      49.140  62.680  66.070  0.00  0.00            
ATOM   1036  C   VAL X  68      47.600  63.090  63.750  0.00  0.00            
ATOM   1037  O   VAL X  68      46.610  62.940  63.040  0.00  0.00            
ATOM   1038  N   ASN X  69      48.540  62.140  63.790  0.00  0.00            
ATOM   1039  H   ASN X  69      49.390  62.310  64.310  0.00  0.00            
ATOM   1040  CA  ASN X  69      48.500  60.760  63.370  0.00  0.00            
ATOM   1041  HA  ASN X  69      47.460  60.550  63.120  0.00  0.00            
ATOM   1042  CB  ASN X  69      49.420  60.650  62.150  0.00  0.00            
ATOM   1043  HB1 ASN X  69      50.450  60.720  62.480  0.00  0.00            
ATOM   1044  HB2 ASN X  69      49.170  61.380  61.380  0.00  0.00            
ATOM   1045  CG  ASN X  69      49.310  59.310  61.440  0.00  0.00            
ATOM   1046  OD1 ASN X  69      48.190  58.900  61.140  0.00  0.00            
ATOM   1047  ND2 ASN X  69      50.320  58.440  61.370  0.00  0.00            
ATOM   1048 HD21 ASN X  69      51.190  58.630  61.850  0.00  0.00            
ATOM   1049 HD22 ASN X  69      50.010  57.500  61.170  0.00  0.00            
ATOM   1050  C   ASN X  69      48.860  59.750  64.450  0.00  0.00            
ATOM   1051  O   ASN X  69      49.620  60.130  65.340  0.00  0.00            
ATOM   1052  N   ARG X  70      48.370  58.520  64.380  0.00  0.00            
ATOM   1053  H   ARG X  70      47.710  58.310  63.640  0.00  0.00            
ATOM   1054  CA  ARG X  70      48.620  57.480  65.360  0.00  0.00            
ATOM   1055  HA  ARG X  70      48.510  57.780  66.400  0.00  0.00            
ATOM   1056  CB  ARG X  70      47.540  56.420  65.130  0.00  0.00            
ATOM   1057  HB1 ARG X  70      47.890  55.500  65.600  0.00  0.00            
ATOM   1058  HB2 ARG X  70      47.410  56.160  64.080  0.00  0.00            
ATOM   1059  CG  ARG X  70      46.210  56.920  65.680  0.00  0.00            
ATOM   1060  HG1 ARG X  70      45.950  57.890  65.280  0.00  0.00            
ATOM   1061  HG2 ARG X  70      46.170  57.150  66.750  0.00  0.00            
ATOM   1062  CD  ARG X  70      45.060  55.980  65.330  0.00  0.00            
ATOM   1063  HD1 ARG X  70      45.280  54.950  65.600  0.00  0.00            
ATOM   1064  HD2 ARG X  70      44.990  55.940  64.240  0.00  0.00            
ATOM   1065  NE  ARG X  70      43.890  56.580  65.970  0.00  0.00            
ATOM   1066  HE  ARG X  70      43.530  57.430  65.550  0.00  0.00            
ATOM   1067  CZ  ARG X  70      43.590  56.360  67.260  0.00  0.00            
ATOM   1068  NH1 ARG X  70      44.220  55.530  68.090  0.00  0.00            
ATOM   1069 HH11 ARG X  70      44.950  54.880  67.860  0.00  0.00            
ATOM   1070 HH12 ARG X  70      43.960  55.490  69.070  0.00  0.00            
ATOM   1071  NH2 ARG X  70      42.680  57.150  67.840  0.00  0.00            
ATOM   1072 HH21 ARG X  70      42.090  57.770  67.300  0.00  0.00            
ATOM   1073 HH22 ARG X  70      42.430  56.920  68.790  0.00  0.00            
ATOM   1074  C   ARG X  70      50.000  56.880  65.150  0.00  0.00            
ATOM   1075  O   ARG X  70      50.340  56.370  64.080  0.00  0.00            
ATOM   1076  N   MET X  71      50.880  57.060  66.140  0.00  0.00            
ATOM   1077  H   MET X  71      50.510  57.450  66.990  0.00  0.00            
ATOM   1078  CA  MET X  71      52.320  57.070  65.970  0.00  0.00            
ATOM   1079  HA  MET X  71      52.530  57.150  64.910  0.00  0.00            
ATOM   1080  CB  MET X  71      52.900  58.300  66.670  0.00  0.00            
ATOM   1081  HB1 MET X  71      52.540  58.380  67.700  0.00  0.00            
ATOM   1082  HB2 MET X  71      52.440  59.160  66.170  0.00  0.00            
ATOM   1083  CG  MET X  71      54.410  58.470  66.700  0.00  0.00            
ATOM   1084  HG1 MET X  71      54.920  57.850  67.450  0.00  0.00            
ATOM   1085  HG2 MET X  71      54.630  59.500  66.980  0.00  0.00            
ATOM   1086  SD  MET X  71      55.210  58.230  65.100  0.00  0.00            
ATOM   1087  CE  MET X  71      56.910  58.360  65.680  0.00  0.00            
ATOM   1088  HE1 MET X  71      57.600  58.450  64.840  0.00  0.00            
ATOM   1089  HE2 MET X  71      56.900  59.320  66.210  0.00  0.00            
ATOM   1090  HE3 MET X  71      57.310  57.550  66.290  0.00  0.00            
ATOM   1091  C   MET X  71      52.990  55.790  66.460  0.00  0.00            
ATOM   1092  O   MET X  71      52.560  55.160  67.430  0.00  0.00            
ATOM   1093  N   GLY X  72      54.020  55.300  65.780  0.00  0.00            
ATOM   1094  H   GLY X  72      54.360  55.800  64.970  0.00  0.00            
ATOM   1095  CA  GLY X  72      54.830  54.170  66.210  0.00  0.00            
ATOM   1096  HA1 GLY X  72      55.470  53.780  65.420  0.00  0.00            
ATOM   1097  HA2 GLY X  72      54.110  53.390  66.470  0.00  0.00            
ATOM   1098  C   GLY X  72      55.760  54.430  67.380  0.00  0.00            
ATOM   1099  O   GLY X  72      56.730  55.180  67.250  0.00  0.00            
ATOM   1100  N   VAL X  73      55.380  53.940  68.560  0.00  0.00            
ATOM   1101  H   VAL X  73      54.540  53.380  68.630  0.00  0.00            
ATOM   1102  CA  VAL X  73      55.940  54.380  69.830  0.00  0.00            
ATOM   1103  HA  VAL X  73      55.880  55.470  69.770  0.00  0.00            
ATOM   1104  CB  VAL X  73      55.050  54.170  71.050  0.00  0.00            
ATOM   1105  HB  VAL X  73      55.500  54.440  72.000  0.00  0.00            
ATOM   1106  CG1 VAL X  73      53.740  54.930  70.850  0.00  0.00            
ATOM   1107 HG11 VAL X  73      53.910  56.000  70.890  0.00  0.00            
ATOM   1108 HG12 VAL X  73      53.280  54.640  69.910  0.00  0.00            
ATOM   1109 HG13 VAL X  73      53.000  54.580  71.560  0.00  0.00            
ATOM   1110  CG2 VAL X  73      54.720  52.690  71.250  0.00  0.00            
ATOM   1111 HG21 VAL X  73      54.060  52.500  72.100  0.00  0.00            
ATOM   1112 HG22 VAL X  73      54.340  52.400  70.270  0.00  0.00            
ATOM   1113 HG23 VAL X  73      55.650  52.140  71.360  0.00  0.00            
ATOM   1114  C   VAL X  73      57.320  53.800  70.100  0.00  0.00            
ATOM   1115  O   VAL X  73      58.000  54.460  70.880  0.00  0.00            
ATOM   1116  N   ASP X  74      57.730  52.650  69.560  0.00  0.00            
ATOM   1117  H   ASP X  74      57.130  52.330  68.820  0.00  0.00            
ATOM   1118  CA  ASP X  74      59.050  52.100  69.820  0.00  0.00            
ATOM   1119  HA  ASP X  74      59.140  51.950  70.900  0.00  0.00            
ATOM   1120  CB  ASP X  74      59.240  50.730  69.170  0.00  0.00            
ATOM   1121  HB1 ASP X  74      59.390  50.920  68.100  0.00  0.00            
ATOM   1122  HB2 ASP X  74      58.280  50.220  69.220  0.00  0.00            
ATOM   1123  CG  ASP X  74      60.370  49.960  69.820  0.00  0.00            
ATOM   1124  OD1 ASP X  74      61.540  50.130  69.410  0.00  0.00            
ATOM   1125  OD2 ASP X  74      60.090  49.300  70.850  0.00  0.00            
ATOM   1126  C   ASP X  74      60.200  52.980  69.380  0.00  0.00            
ATOM   1127  O   ASP X  74      60.260  53.300  68.190  0.00  0.00            
ATOM   1128  N   PRO X  75      61.220  53.290  70.180  0.00  0.00            
ATOM   1129  CD  PRO X  75      61.200  53.150  71.620  0.00  0.00            
ATOM   1130  HD1 PRO X  75      61.190  52.090  71.860  0.00  0.00            
ATOM   1131  HD2 PRO X  75      60.360  53.680  72.080  0.00  0.00            
ATOM   1132  CG  PRO X  75      62.470  53.770  72.190  0.00  0.00            
ATOM   1133  HG1 PRO X  75      62.820  53.060  72.950  0.00  0.00            
ATOM   1134  HG2 PRO X  75      62.270  54.770  72.570  0.00  0.00            
ATOM   1135  CB  PRO X  75      63.370  53.840  70.960  0.00  0.00            
ATOM   1136  HB1 PRO X  75      63.920  52.900  70.870  0.00  0.00            
ATOM   1137  HB2 PRO X  75      63.960  54.750  71.010  0.00  0.00            
ATOM   1138  CA  PRO X  75      62.420  54.010  69.780  0.00  0.00            
ATOM   1139  HA  PRO X  75      62.350  55.090  69.780  0.00  0.00            
ATOM   1140  C   PRO X  75      63.100  53.590  68.490  0.00  0.00            
ATOM   1141  O   PRO X  75      63.640  54.460  67.800  0.00  0.00            
ATOM   1142  N   TRP X  76      63.100  52.340  68.040  0.00  0.00            
ATOM   1143  H   TRP X  76      62.700  51.710  68.720  0.00  0.00            
ATOM   1144  CA  TRP X  76      63.780  51.790  66.880  0.00  0.00            
ATOM   1145  HA  TRP X  76      64.740  52.270  66.700  0.00  0.00            
ATOM   1146  CB  TRP X  76      64.140  50.350  67.260  0.00  0.00            
ATOM   1147  HB1 TRP X  76      63.240  49.870  67.640  0.00  0.00            
ATOM   1148  HB2 TRP X  76      64.770  50.310  68.150  0.00  0.00            
ATOM   1149  CG  TRP X  76      64.730  49.510  66.170  0.00  0.00            
ATOM   1150  CD1 TRP X  76      65.980  49.550  65.670  0.00  0.00            
ATOM   1151  HD1 TRP X  76      66.840  50.000  66.130  0.00  0.00            
ATOM   1152  NE1 TRP X  76      66.090  48.770  64.530  0.00  0.00            
ATOM   1153  HE1 TRP X  76      66.940  48.600  64.020  0.00  0.00            
ATOM   1154  CE2 TRP X  76      64.890  48.150  64.230  0.00  0.00            
ATOM   1155  CZ2 TRP X  76      64.530  47.310  63.170  0.00  0.00            
ATOM   1156  HZ2 TRP X  76      65.250  47.080  62.400  0.00  0.00            
ATOM   1157  CH2 TRP X  76      63.240  46.770  63.190  0.00  0.00            
ATOM   1158  HH2 TRP X  76      62.980  46.120  62.360  0.00  0.00            
ATOM   1159  CZ3 TRP X  76      62.390  47.140  64.230  0.00  0.00            
ATOM   1160  HZ3 TRP X  76      61.400  46.710  64.230  0.00  0.00            
ATOM   1161  CE3 TRP X  76      62.730  48.090  65.200  0.00  0.00            
ATOM   1162  HE3 TRP X  76      61.930  48.520  65.780  0.00  0.00            
ATOM   1163  CD2 TRP X  76      64.030  48.620  65.250  0.00  0.00            
ATOM   1164  C   TRP X  76      63.030  52.020  65.580  0.00  0.00            
ATOM   1165  O   TRP X  76      63.640  52.150  64.520  0.00  0.00            
ATOM   1166  N   HIE X  77      61.700  52.040  65.690  0.00  0.00            
ATOM   1167  H   HIE X  77      61.340  51.950  66.630  0.00  0.00            
ATOM   1168  CA  HIE X  77      60.760  52.290  64.620  0.00  0.00            
ATOM   1169  HA  HIE X  77      61.100  51.780  63.720  0.00  0.00            
ATOM   1170  CB  HIE X  77      59.480  51.550  64.980  0.00  0.00            
ATOM   1171  HB1 HIE X  77      59.210  52.090  65.880  0.00  0.00            
ATOM   1172  HB2 HIE X  77      59.640  50.480  65.130  0.00  0.00            
ATOM   1173  CG  HIE X  77      58.340  51.600  63.990  0.00  0.00            
ATOM   1174  ND1 HIE X  77      57.010  51.370  64.340  0.00  0.00            
ATOM   1175  CE1 HIE X  77      56.270  51.450  63.230  0.00  0.00            
ATOM   1176  HE1 HIE X  77      55.190  51.390  63.310  0.00  0.00            
ATOM   1177  NE2 HIE X  77      57.080  51.780  62.210  0.00  0.00            
ATOM   1178  HE2 HIE X  77      56.800  51.940  61.250  0.00  0.00            
ATOM   1179  CD2 HIE X  77      58.380  51.880  62.650  0.00  0.00            
ATOM   1180  HD2 HIE X  77      59.270  52.080  62.070  0.00  0.00            
ATOM   1181  C   HIE X  77      60.490  53.770  64.420  0.00  0.00            
ATOM   1182  O   HIE X  77      60.150  54.240  63.340  0.00  0.00            
ATOM   1183  N   ASN X  78      60.700  54.550  65.480  0.00  0.00            
ATOM   1184  H   ASN X  78      60.880  54.130  66.380  0.00  0.00            
ATOM   1185  CA  ASN X  78      60.390  55.960  65.620  0.00  0.00            
ATOM   1186  HA  ASN X  78      59.300  55.960  65.600  0.00  0.00            
ATOM   1187  CB  ASN X  78      61.040  56.530  66.880  0.00  0.00            
ATOM   1188  HB1 ASN X  78      62.120  56.430  66.750  0.00  0.00            
ATOM   1189  HB2 ASN X  78      60.710  56.040  67.790  0.00  0.00            
ATOM   1190  CG  ASN X  78      60.790  58.020  67.080  0.00  0.00            
ATOM   1191  OD1 ASN X  78      59.830  58.390  67.740  0.00  0.00            
ATOM   1192  ND2 ASN X  78      61.780  58.830  66.700  0.00  0.00            
ATOM   1193 HD21 ASN X  78      62.580  58.430  66.220  0.00  0.00            
ATOM   1194 HD22 ASN X  78      61.690  59.790  66.980  0.00  0.00            
ATOM   1195  C   ASN X  78      60.680  56.810  64.390  0.00  0.00            
ATOM   1196  O   ASN X  78      59.790  57.520  63.920  0.00  0.00            
ATOM   1197  N   TRP X  79      61.890  56.760  63.820  0.00  0.00            
ATOM   1198  H   TRP X  79      62.620  56.180  64.210  0.00  0.00            
ATOM   1199  CA  TRP X  79      62.200  57.450  62.590  0.00  0.00            
ATOM   1200  HA  TRP X  79      61.890  58.490  62.730  0.00  0.00            
ATOM   1201  CB  TRP X  79      63.700  57.380  62.320  0.00  0.00            
ATOM   1202  HB1 TRP X  79      64.250  57.600  63.240  0.00  0.00            
ATOM   1203  HB2 TRP X  79      63.950  58.120  61.560  0.00  0.00            
ATOM   1204  CG  TRP X  79      64.190  56.110  61.690  0.00  0.00            
ATOM   1205  CD1 TRP X  79      64.400  54.910  62.270  0.00  0.00            
ATOM   1206  HD1 TRP X  79      64.220  54.740  63.320  0.00  0.00            
ATOM   1207  NE1 TRP X  79      64.790  53.950  61.350  0.00  0.00            
ATOM   1208  HE1 TRP X  79      65.020  53.010  61.640  0.00  0.00            
ATOM   1209  CE2 TRP X  79      64.780  54.490  60.080  0.00  0.00            
ATOM   1210  CZ2 TRP X  79      64.900  53.840  58.840  0.00  0.00            
ATOM   1211  HZ2 TRP X  79      65.010  52.770  58.800  0.00  0.00            
ATOM   1212  CH2 TRP X  79      64.790  54.670  57.720  0.00  0.00            
ATOM   1213  HH2 TRP X  79      64.940  54.240  56.730  0.00  0.00            
ATOM   1214  CZ3 TRP X  79      64.510  56.030  57.850  0.00  0.00            
ATOM   1215  HZ3 TRP X  79      64.340  56.650  56.980  0.00  0.00            
ATOM   1216  CE3 TRP X  79      64.330  56.610  59.120  0.00  0.00            
ATOM   1217  HE3 TRP X  79      64.050  57.660  59.120  0.00  0.00            
ATOM   1218  CD2 TRP X  79      64.480  55.860  60.290  0.00  0.00            
ATOM   1219  C   TRP X  79      61.430  57.030  61.340  0.00  0.00            
ATOM   1220  O   TRP X  79      61.250  57.870  60.460  0.00  0.00            
ATOM   1221  N   GLU X  80      61.020  55.770  61.200  0.00  0.00            
ATOM   1222  H   GLU X  80      61.230  55.150  61.970  0.00  0.00            
ATOM   1223  CA  GLU X  80      60.360  55.260  60.020  0.00  0.00            
ATOM   1224  HA  GLU X  80      60.790  55.750  59.150  0.00  0.00            
ATOM   1225  CB  GLU X  80      60.850  53.840  59.710  0.00  0.00            
ATOM   1226  HB1 GLU X  80      60.710  53.180  60.560  0.00  0.00            
ATOM   1227  HB2 GLU X  80      61.930  53.840  59.540  0.00  0.00            
ATOM   1228  CG  GLU X  80      60.180  53.480  58.390  0.00  0.00            
ATOM   1229  HG1 GLU X  80      60.200  54.200  57.570  0.00  0.00            
ATOM   1230  HG2 GLU X  80      59.140  53.270  58.630  0.00  0.00            
ATOM   1231  CD  GLU X  80      60.830  52.190  57.920  0.00  0.00            
ATOM   1232  OE1 GLU X  80      61.640  52.260  56.970  0.00  0.00            
ATOM   1233  OE2 GLU X  80      60.410  51.130  58.440  0.00  0.00            
ATOM   1234  C   GLU X  80      58.860  55.500  60.050  0.00  0.00            
ATOM   1235  O   GLU X  80      58.220  55.830  59.050  0.00  0.00            
ATOM   1236  N   ALA X  81      58.230  55.470  61.220  0.00  0.00            
ATOM   1237  H   ALA X  81      58.810  55.190  62.000  0.00  0.00            
ATOM   1238  CA  ALA X  81      56.840  55.770  61.520  0.00  0.00            
ATOM   1239  HA  ALA X  81      56.230  55.290  60.750  0.00  0.00            
ATOM   1240  CB  ALA X  81      56.530  55.130  62.870  0.00  0.00            
ATOM   1241  HB1 ALA X  81      56.890  55.810  63.640  0.00  0.00            
ATOM   1242  HB2 ALA X  81      55.460  54.930  62.920  0.00  0.00            
ATOM   1243  HB3 ALA X  81      56.950  54.120  62.910  0.00  0.00            
ATOM   1244  C   ALA X  81      56.440  57.230  61.400  0.00  0.00            
ATOM   1245  O   ALA X  81      55.450  57.640  62.010  0.00  0.00            
ATOM   1246  N   HIE X  82      57.040  58.030  60.520  0.00  0.00            
ATOM   1247  H   HIE X  82      57.720  57.650  59.870  0.00  0.00            
ATOM   1248  CA  HIE X  82      56.720  59.430  60.380  0.00  0.00            
ATOM   1249  HA  HIE X  82      56.230  59.700  61.320  0.00  0.00            
ATOM   1250  CB  HIE X  82      58.010  60.240  60.380  0.00  0.00            
ATOM   1251  HB1 HIE X  82      58.710  59.680  59.760  0.00  0.00            
ATOM   1252  HB2 HIE X  82      58.460  60.330  61.380  0.00  0.00            
ATOM   1253  CG  HIE X  82      57.760  61.630  59.860  0.00  0.00            
ATOM   1254  ND1 HIE X  82      56.920  62.560  60.450  0.00  0.00            
ATOM   1255  CE1 HIE X  82      56.920  63.660  59.690  0.00  0.00            
ATOM   1256  HE1 HIE X  82      56.390  64.550  59.970  0.00  0.00            
ATOM   1257  NE2 HIE X  82      57.840  63.490  58.720  0.00  0.00            
ATOM   1258  HE2 HIE X  82      58.180  64.140  58.020  0.00  0.00            
ATOM   1259  CD2 HIE X  82      58.350  62.210  58.760  0.00  0.00            
ATOM   1260  HD2 HIE X  82      59.200  61.750  58.290  0.00  0.00            
ATOM   1261  C   HIE X  82      55.780  59.770  59.230  0.00  0.00            
ATOM   1262  O   HIE X  82      55.930  59.210  58.150  0.00  0.00            
ATOM   1263  N   TYR X  83      54.800  60.580  59.620  0.00  0.00            
ATOM   1264  H   TYR X  83      54.970  61.110  60.470  0.00  0.00            
ATOM   1265  CA  TYR X  83      53.650  60.990  58.830  0.00  0.00            
ATOM   1266  HA  TYR X  83      53.670  60.570  57.820  0.00  0.00            
ATOM   1267  CB  TYR X  83      52.440  60.410  59.560  0.00  0.00            
ATOM   1268  HB1 TYR X  83      52.190  61.010  60.440  0.00  0.00            
ATOM   1269  HB2 TYR X  83      52.530  59.410  59.970  0.00  0.00            
ATOM   1270  CG  TYR X  83      51.160  60.520  58.760  0.00  0.00            
ATOM   1271  CD1 TYR X  83      50.640  59.410  58.090  0.00  0.00            
ATOM   1272  HD1 TYR X  83      51.210  58.490  57.970  0.00  0.00            
ATOM   1273  CE1 TYR X  83      49.300  59.420  57.680  0.00  0.00            
ATOM   1274  HE1 TYR X  83      48.820  58.530  57.310  0.00  0.00            
ATOM   1275  CZ  TYR X  83      48.410  60.490  57.870  0.00  0.00            
ATOM   1276  OH  TYR X  83      47.140  60.490  57.370  0.00  0.00            
ATOM   1277  HH  TYR X  83      46.680  61.320  57.530  0.00  0.00            
ATOM   1278  CE2 TYR X  83      48.970  61.610  58.520  0.00  0.00            
ATOM   1279  HE2 TYR X  83      48.330  62.430  58.810  0.00  0.00            
ATOM   1280  CD2 TYR X  83      50.290  61.580  59.000  0.00  0.00            
ATOM   1281  HD2 TYR X  83      50.630  62.430  59.590  0.00  0.00            
ATOM   1282  C   TYR X  83      53.500  62.490  58.710  0.00  0.00            
ATOM   1283  O   TYR X  83      53.280  63.250  59.660  0.00  0.00            
ATOM   1284  N   GLU X  84      53.510  63.010  57.480  0.00  0.00            
ATOM   1285  H   GLU X  84      53.630  62.400  56.680  0.00  0.00            
ATOM   1286  CA  GLU X  84      53.750  64.400  57.170  0.00  0.00            
ATOM   1287  HA  GLU X  84      54.430  64.810  57.920  0.00  0.00            
ATOM   1288  CB  GLU X  84      54.350  64.520  55.770  0.00  0.00            
ATOM   1289  HB1 GLU X  84      54.380  65.580  55.480  0.00  0.00            
ATOM   1290  HB2 GLU X  84      53.860  63.960  54.980  0.00  0.00            
ATOM   1291  CG  GLU X  84      55.860  64.280  55.700  0.00  0.00            
ATOM   1292  HG1 GLU X  84      56.130  63.290  56.040  0.00  0.00            
ATOM   1293  HG2 GLU X  84      56.360  64.860  56.480  0.00  0.00            
ATOM   1294  CD  GLU X  84      56.520  64.650  54.380  0.00  0.00            
ATOM   1295  OE1 GLU X  84      57.010  65.790  54.300  0.00  0.00            
ATOM   1296  OE2 GLU X  84      56.370  63.830  53.450  0.00  0.00            
ATOM   1297  C   GLU X  84      52.500  65.280  57.130  0.00  0.00            
ATOM   1298  O   GLU X  84      51.550  64.940  56.440  0.00  0.00            
ATOM   1299  N   VAL X  85      52.500  66.350  57.920  0.00  0.00            
ATOM   1300  H   VAL X  85      53.390  66.610  58.330  0.00  0.00            
ATOM   1301  CA  VAL X  85      51.340  67.170  58.200  0.00  0.00            
ATOM   1302  HA  VAL X  85      50.580  67.090  57.430  0.00  0.00            
ATOM   1303  CB  VAL X  85      50.660  66.720  59.490  0.00  0.00            
ATOM   1304  HB  VAL X  85      49.920  67.520  59.570  0.00  0.00            
ATOM   1305  CG1 VAL X  85      50.040  65.330  59.440  0.00  0.00            
ATOM   1306 HG11 VAL X  85      49.320  65.280  60.260  0.00  0.00            
ATOM   1307 HG12 VAL X  85      49.630  65.050  58.470  0.00  0.00            
ATOM   1308 HG13 VAL X  85      50.830  64.580  59.560  0.00  0.00            
ATOM   1309  CG2 VAL X  85      51.560  66.790  60.720  0.00  0.00            
ATOM   1310 HG21 VAL X  85      52.140  67.710  60.820  0.00  0.00            
ATOM   1311 HG22 VAL X  85      50.940  66.700  61.610  0.00  0.00            
ATOM   1312 HG23 VAL X  85      52.180  65.900  60.780  0.00  0.00            
ATOM   1313  C   VAL X  85      51.700  68.650  58.340  0.00  0.00            
ATOM   1314  O   VAL X  85      50.770  69.440  58.490  0.00  0.00            
ATOM   1315  N   LEU X  86      52.960  69.090  58.260  0.00  0.00            
ATOM   1316  H   LEU X  86      53.690  68.400  58.180  0.00  0.00            
ATOM   1317  CA  LEU X  86      53.400  70.460  58.130  0.00  0.00            
ATOM   1318  HA  LEU X  86      54.420  70.540  58.530  0.00  0.00            
ATOM   1319  CB  LEU X  86      53.470  70.810  56.650  0.00  0.00            
ATOM   1320  HB1 LEU X  86      52.420  70.910  56.380  0.00  0.00            
ATOM   1321  HB2 LEU X  86      53.840  70.010  56.010  0.00  0.00            
ATOM   1322  CG  LEU X  86      54.230  72.040  56.170  0.00  0.00            
ATOM   1323  HG  LEU X  86      53.920  72.910  56.750  0.00  0.00            
ATOM   1324  CD1 LEU X  86      55.750  71.890  56.270  0.00  0.00            
ATOM   1325 HD11 LEU X  86      56.350  72.810  56.270  0.00  0.00            
ATOM   1326 HD12 LEU X  86      55.910  71.480  57.270  0.00  0.00            
ATOM   1327 HD13 LEU X  86      55.980  71.180  55.480  0.00  0.00            
ATOM   1328  CD2 LEU X  86      53.930  72.420  54.720  0.00  0.00            
ATOM   1329 HD21 LEU X  86      52.980  72.960  54.650  0.00  0.00            
ATOM   1330 HD22 LEU X  86      54.720  73.050  54.310  0.00  0.00            
ATOM   1331 HD23 LEU X  86      53.980  71.560  54.050  0.00  0.00            
ATOM   1332  C   LEU X  86      52.640  71.440  59.010  0.00  0.00            
ATOM   1333  O   LEU X  86      51.950  72.250  58.400  0.00  0.00            
ATOM   1334  N   PRO X  87      52.700  71.290  60.340  0.00  0.00            
ATOM   1335  CD  PRO X  87      53.600  70.410  61.060  0.00  0.00            
ATOM   1336  HD1 PRO X  87      54.550  70.950  61.000  0.00  0.00            
ATOM   1337  HD2 PRO X  87      53.700  69.440  60.580  0.00  0.00            
ATOM   1338  CG  PRO X  87      53.090  70.290  62.490  0.00  0.00            
ATOM   1339  HG1 PRO X  87      53.840  70.240  63.280  0.00  0.00            
ATOM   1340  HG2 PRO X  87      52.420  69.440  62.570  0.00  0.00            
ATOM   1341  CB  PRO X  87      52.300  71.590  62.610  0.00  0.00            
ATOM   1342  HB1 PRO X  87      53.010  72.250  63.100  0.00  0.00            
ATOM   1343  HB2 PRO X  87      51.460  71.620  63.310  0.00  0.00            
ATOM   1344  CA  PRO X  87      51.910  72.110  61.230  0.00  0.00            
ATOM   1345  HA  PRO X  87      50.840  71.950  61.080  0.00  0.00            
ATOM   1346  C   PRO X  87      52.390  73.540  61.100  0.00  0.00            
ATOM   1347  O   PRO X  87      53.510  73.950  60.780  0.00  0.00            
ATOM   1348  N   GLY X  88      51.450  74.390  61.520  0.00  0.00            
ATOM   1349  H   GLY X  88      50.690  73.920  62.000  0.00  0.00            
ATOM   1350  CA  GLY X  88      51.620  75.820  61.670  0.00  0.00            
ATOM   1351  HA1 GLY X  88      50.640  76.290  61.780  0.00  0.00            
ATOM   1352  HA2 GLY X  88      52.050  76.310  60.800  0.00  0.00            
ATOM   1353  C   GLY X  88      52.250  76.260  62.990  0.00  0.00            
ATOM   1354  O   GLY X  88      51.560  76.200  64.010  0.00  0.00            
ATOM   1355  N   LYS X  89      53.380  76.960  62.950  0.00  0.00            
ATOM   1356  H   LYS X  89      53.750  77.110  62.020  0.00  0.00            
ATOM   1357  CA  LYS X  89      53.940  77.710  64.050  0.00  0.00            
ATOM   1358  HA  LYS X  89      53.650  77.180  64.960  0.00  0.00            
ATOM   1359  CB  LYS X  89      55.470  77.750  64.090  0.00  0.00            
ATOM   1360  HB1 LYS X  89      55.710  78.550  64.790  0.00  0.00            
ATOM   1361  HB2 LYS X  89      55.840  77.910  63.080  0.00  0.00            
ATOM   1362  CG  LYS X  89      56.050  76.530  64.810  0.00  0.00            
ATOM   1363  HG1 LYS X  89      55.740  75.630  64.270  0.00  0.00            
ATOM   1364  HG2 LYS X  89      55.590  76.510  65.800  0.00  0.00            
ATOM   1365  CD  LYS X  89      57.560  76.690  64.890  0.00  0.00            
ATOM   1366  HD1 LYS X  89      57.860  77.720  65.040  0.00  0.00            
ATOM   1367  HD2 LYS X  89      58.080  76.280  64.020  0.00  0.00            
ATOM   1368  CE  LYS X  89      58.000  75.890  66.120  0.00  0.00            
ATOM   1369  HE1 LYS X  89      57.810  74.830  65.960  0.00  0.00            
ATOM   1370  HE2 LYS X  89      57.390  76.260  66.940  0.00  0.00            
ATOM   1371  NZ  LYS X  89      59.440  76.060  66.340  0.00  0.00            
ATOM   1372  HZ1 LYS X  89      59.950  75.460  65.720  0.00  0.00            
ATOM   1373  HZ2 LYS X  89      59.820  76.990  66.200  0.00  0.00            
ATOM   1374  HZ3 LYS X  89      59.740  75.880  67.290  0.00  0.00            
ATOM   1375  C   LYS X  89      53.320  79.090  64.190  0.00  0.00            
ATOM   1376  O   LYS X  89      53.690  79.830  65.100  0.00  0.00            
ATOM   1377  N   GLU X  90      52.520  79.620  63.270  0.00  0.00            
ATOM   1378  H   GLU X  90      52.260  79.000  62.510  0.00  0.00            
ATOM   1379  CA  GLU X  90      51.930  80.950  63.260  0.00  0.00            
ATOM   1380  HA  GLU X  90      51.870  81.210  64.310  0.00  0.00            
ATOM   1381  CB  GLU X  90      52.890  81.940  62.600  0.00  0.00            
ATOM   1382  HB1 GLU X  90      53.160  81.580  61.610  0.00  0.00            
ATOM   1383  HB2 GLU X  90      53.790  82.140  63.180  0.00  0.00            
ATOM   1384  CG  GLU X  90      52.170  83.260  62.360  0.00  0.00            
ATOM   1385  HG1 GLU X  90      51.270  83.030  61.800  0.00  0.00            
ATOM   1386  HG2 GLU X  90      52.810  83.990  61.860  0.00  0.00            
ATOM   1387  CD  GLU X  90      51.760  84.030  63.610  0.00  0.00            
ATOM   1388  OE1 GLU X  90      51.050  85.040  63.440  0.00  0.00            
ATOM   1389  OE2 GLU X  90      52.240  83.720  64.720  0.00  0.00            
ATOM   1390  C   GLU X  90      50.590  80.880  62.550  0.00  0.00            
ATOM   1391  O   GLU X  90      50.510  80.340  61.450  0.00  0.00            
ATOM   1392  N   LYS X  91      49.590  81.480  63.200  0.00  0.00            
ATOM   1393  H   LYS X  91      49.780  81.800  64.140  0.00  0.00            
ATOM   1394  CA  LYS X  91      48.180  81.420  62.880  0.00  0.00            
ATOM   1395  HA  LYS X  91      47.860  80.390  63.050  0.00  0.00            
ATOM   1396  CB  LYS X  91      47.440  82.280  63.890  0.00  0.00            
ATOM   1397  HB1 LYS X  91      47.870  83.280  63.830  0.00  0.00            
ATOM   1398  HB2 LYS X  91      47.730  81.860  64.860  0.00  0.00            
ATOM   1399  CG  LYS X  91      45.910  82.220  63.850  0.00  0.00            
ATOM   1400  HG1 LYS X  91      45.720  81.150  63.800  0.00  0.00            
ATOM   1401  HG2 LYS X  91      45.550  82.650  62.910  0.00  0.00            
ATOM   1402  CD  LYS X  91      45.260  83.010  64.980  0.00  0.00            
ATOM   1403  HD1 LYS X  91      45.240  84.070  64.730  0.00  0.00            
ATOM   1404  HD2 LYS X  91      45.750  82.850  65.940  0.00  0.00            
ATOM   1405  CE  LYS X  91      43.780  82.680  65.190  0.00  0.00            
ATOM   1406  HE1 LYS X  91      43.570  81.850  65.860  0.00  0.00            
ATOM   1407  HE2 LYS X  91      43.390  82.320  64.240  0.00  0.00            
ATOM   1408  NZ  LYS X  91      43.120  83.910  65.680  0.00  0.00            
ATOM   1409  HZ1 LYS X  91      43.000  84.510  64.880  0.00  0.00            
ATOM   1410  HZ2 LYS X  91      42.260  83.550  66.070  0.00  0.00            
ATOM   1411  HZ3 LYS X  91      43.710  84.360  66.360  0.00  0.00            
ATOM   1412  C   LYS X  91      47.880  81.790  61.430  0.00  0.00            
ATOM   1413  O   LYS X  91      46.830  81.440  60.910  0.00  0.00            
ATOM   1414  N   VAL X  92      48.810  82.480  60.760  0.00  0.00            
ATOM   1415  H   VAL X  92      49.610  82.740  61.300  0.00  0.00            
ATOM   1416  CA  VAL X  92      48.720  82.950  59.390  0.00  0.00            
ATOM   1417  HA  VAL X  92      47.780  83.500  59.300  0.00  0.00            
ATOM   1418  CB  VAL X  92      49.940  83.820  59.100  0.00  0.00            
ATOM   1419  HB  VAL X  92      50.130  84.480  59.950  0.00  0.00            
ATOM   1420  CG1 VAL X  92      51.230  83.020  58.960  0.00  0.00            
ATOM   1421 HG11 VAL X  92      51.270  82.210  59.690  0.00  0.00            
ATOM   1422 HG12 VAL X  92      51.420  82.630  57.960  0.00  0.00            
ATOM   1423 HG13 VAL X  92      52.030  83.740  59.130  0.00  0.00            
ATOM   1424  CG2 VAL X  92      49.590  84.690  57.890  0.00  0.00            
ATOM   1425 HG21 VAL X  92      49.140  84.100  57.100  0.00  0.00            
ATOM   1426 HG22 VAL X  92      48.930  85.510  58.180  0.00  0.00            
ATOM   1427 HG23 VAL X  92      50.490  85.160  57.490  0.00  0.00            
ATOM   1428  C   VAL X  92      48.510  81.800  58.410  0.00  0.00            
ATOM   1429  O   VAL X  92      47.920  82.010  57.360  0.00  0.00            
ATOM   1430  N   VAL X  93      48.960  80.580  58.730  0.00  0.00            
ATOM   1431  H   VAL X  93      49.480  80.440  59.580  0.00  0.00            
ATOM   1432  CA  VAL X  93      48.620  79.420  57.940  0.00  0.00            
ATOM   1433  HA  VAL X  93      48.840  79.620  56.890  0.00  0.00            
ATOM   1434  CB  VAL X  93      49.440  78.210  58.370  0.00  0.00            
ATOM   1435  HB  VAL X  93      49.280  77.490  57.570  0.00  0.00            
ATOM   1436  CG1 VAL X  93      50.940  78.500  58.280  0.00  0.00            
ATOM   1437 HG11 VAL X  93      51.480  77.570  58.430  0.00  0.00            
ATOM   1438 HG12 VAL X  93      51.180  78.880  57.280  0.00  0.00            
ATOM   1439 HG13 VAL X  93      51.310  79.260  58.960  0.00  0.00            
ATOM   1440  CG2 VAL X  93      49.020  77.580  59.700  0.00  0.00            
ATOM   1441 HG21 VAL X  93      49.190  78.360  60.440  0.00  0.00            
ATOM   1442 HG22 VAL X  93      47.980  77.240  59.660  0.00  0.00            
ATOM   1443 HG23 VAL X  93      49.740  76.800  59.920  0.00  0.00            
ATOM   1444  C   VAL X  93      47.140  79.070  57.920  0.00  0.00            
ATOM   1445  O   VAL X  93      46.770  78.150  57.200  0.00  0.00            
ATOM   1446  N   SER X  94      46.340  79.840  58.670  0.00  0.00            
ATOM   1447  H   SER X  94      46.790  80.500  59.290  0.00  0.00            
ATOM   1448  CA  SER X  94      44.900  79.700  58.780  0.00  0.00            
ATOM   1449  HA  SER X  94      44.530  79.050  57.980  0.00  0.00            
ATOM   1450  CB  SER X  94      44.560  79.080  60.130  0.00  0.00            
ATOM   1451  HB1 SER X  94      43.490  78.970  60.250  0.00  0.00            
ATOM   1452  HB2 SER X  94      44.970  79.730  60.900  0.00  0.00            
ATOM   1453  OG  SER X  94      45.310  77.890  60.290  0.00  0.00            
ATOM   1454  HG  SER X  94      45.880  77.960  61.070  0.00  0.00            
ATOM   1455  C   SER X  94      44.130  81.010  58.730  0.00  0.00            
ATOM   1456  O   SER X  94      42.920  80.980  58.490  0.00  0.00            
ATOM   1457  N   GLU X  95      44.760  82.150  58.990  0.00  0.00            
ATOM   1458  H   GLU X  95      45.730  82.110  59.260  0.00  0.00            
ATOM   1459  CA  GLU X  95      44.080  83.430  59.060  0.00  0.00            
ATOM   1460  HA  GLU X  95      43.160  83.450  58.470  0.00  0.00            
ATOM   1461  CB  GLU X  95      43.680  83.510  60.530  0.00  0.00            
ATOM   1462  HB1 GLU X  95      44.630  83.500  61.060  0.00  0.00            
ATOM   1463  HB2 GLU X  95      43.180  82.570  60.780  0.00  0.00            
ATOM   1464  CG  GLU X  95      42.780  84.700  60.850  0.00  0.00            
ATOM   1465  HG1 GLU X  95      41.870  84.670  60.260  0.00  0.00            
ATOM   1466  HG2 GLU X  95      43.300  85.630  60.620  0.00  0.00            
ATOM   1467  CD  GLU X  95      42.400  84.620  62.320  0.00  0.00            
ATOM   1468  OE1 GLU X  95      41.300  84.110  62.640  0.00  0.00            
ATOM   1469  OE2 GLU X  95      43.100  85.130  63.220  0.00  0.00            
ATOM   1470  C   GLU X  95      45.010  84.550  58.630  0.00  0.00            
ATOM   1471  O   GLU X  95      45.740  85.200  59.380  0.00  0.00            
ATOM   1472  N   LEU X  96      45.080  84.770  57.310  0.00  0.00            
ATOM   1473  H   LEU X  96      44.510  84.180  56.720  0.00  0.00            
ATOM   1474  CA  LEU X  96      45.720  85.900  56.660  0.00  0.00            
ATOM   1475  HA  LEU X  96      46.800  85.740  56.700  0.00  0.00            
ATOM   1476  CB  LEU X  96      45.340  86.050  55.190  0.00  0.00            
ATOM   1477  HB1 LEU X  96      45.230  87.120  55.000  0.00  0.00            
ATOM   1478  HB2 LEU X  96      44.370  85.570  55.010  0.00  0.00            
ATOM   1479  CG  LEU X  96      46.470  85.480  54.340  0.00  0.00            
ATOM   1480  HG  LEU X  96      46.700  84.450  54.610  0.00  0.00            
ATOM   1481  CD1 LEU X  96      45.930  85.420  52.910  0.00  0.00            
ATOM   1482 HD11 LEU X  96      46.650  84.900  52.270  0.00  0.00            
ATOM   1483 HD12 LEU X  96      44.970  84.900  52.870  0.00  0.00            
ATOM   1484 HD13 LEU X  96      45.860  86.450  52.560  0.00  0.00            
ATOM   1485  CD2 LEU X  96      47.710  86.360  54.290  0.00  0.00            
ATOM   1486 HD21 LEU X  96      48.130  86.490  55.290  0.00  0.00            
ATOM   1487 HD22 LEU X  96      48.450  85.980  53.580  0.00  0.00            
ATOM   1488 HD23 LEU X  96      47.530  87.370  53.920  0.00  0.00            
ATOM   1489  C   LEU X  96      45.590  87.250  57.340  0.00  0.00            
ATOM   1490  O   LEU X  96      46.500  88.080  57.260  0.00  0.00            
ATOM   1491  N   LYS X  97      44.530  87.590  58.070  0.00  0.00            
ATOM   1492  H   LYS X  97      43.740  86.970  58.030  0.00  0.00            
ATOM   1493  CA  LYS X  97      44.370  88.890  58.700  0.00  0.00            
ATOM   1494  HA  LYS X  97      44.420  89.640  57.910  0.00  0.00            
ATOM   1495  CB  LYS X  97      42.990  88.960  59.340  0.00  0.00            
ATOM   1496  HB1 LYS X  97      42.880  88.260  60.160  0.00  0.00            
ATOM   1497  HB2 LYS X  97      42.220  88.620  58.640  0.00  0.00            
ATOM   1498  CG  LYS X  97      42.680  90.390  59.790  0.00  0.00            
ATOM   1499  HG1 LYS X  97      43.110  91.060  59.050  0.00  0.00            
ATOM   1500  HG2 LYS X  97      43.240  90.460  60.720  0.00  0.00            
ATOM   1501  CD  LYS X  97      41.200  90.660  60.060  0.00  0.00            
ATOM   1502  HD1 LYS X  97      40.700  89.910  60.670  0.00  0.00            
ATOM   1503  HD2 LYS X  97      40.650  90.720  59.120  0.00  0.00            
ATOM   1504  CE  LYS X  97      41.110  91.990  60.790  0.00  0.00            
ATOM   1505  HE1 LYS X  97      41.360  92.750  60.040  0.00  0.00            
ATOM   1506  HE2 LYS X  97      41.870  92.010  61.580  0.00  0.00            
ATOM   1507  NZ  LYS X  97      39.750  92.180  61.300  0.00  0.00            
ATOM   1508  HZ1 LYS X  97      39.340  91.320  61.630  0.00  0.00            
ATOM   1509  HZ2 LYS X  97      39.740  92.930  61.980  0.00  0.00            
ATOM   1510  HZ3 LYS X  97      39.180  92.470  60.520  0.00  0.00            
ATOM   1511  C   LYS X  97      45.460  89.090  59.740  0.00  0.00            
ATOM   1512  O   LYS X  97      45.780  90.230  60.080  0.00  0.00            
ATOM   1513  N   GLN X  98      46.100  88.050  60.280  0.00  0.00            
ATOM   1514  H   GLN X  98      45.780  87.110  60.090  0.00  0.00            
ATOM   1515  CA  GLN X  98      47.190  88.130  61.230  0.00  0.00            
ATOM   1516  HA  GLN X  98      46.910  88.940  61.910  0.00  0.00            
ATOM   1517  CB  GLN X  98      47.430  86.800  61.940  0.00  0.00            
ATOM   1518  HB1 GLN X  98      48.290  86.910  62.600  0.00  0.00            
ATOM   1519  HB2 GLN X  98      47.630  86.060  61.170  0.00  0.00            
ATOM   1520  CG  GLN X  98      46.280  86.240  62.780  0.00  0.00            
ATOM   1521  HG1 GLN X  98      46.700  85.300  63.120  0.00  0.00            
ATOM   1522  HG2 GLN X  98      45.340  86.230  62.230  0.00  0.00            
ATOM   1523  CD  GLN X  98      45.940  87.000  64.050  0.00  0.00            
ATOM   1524  OE1 GLN X  98      46.780  87.800  64.470  0.00  0.00            
ATOM   1525  NE2 GLN X  98      44.780  86.840  64.700  0.00  0.00            
ATOM   1526 HE21 GLN X  98      44.100  86.240  64.250  0.00  0.00            
ATOM   1527 HE22 GLN X  98      44.610  87.220  65.620  0.00  0.00            
ATOM   1528  C   GLN X  98      48.500  88.610  60.640  0.00  0.00            
ATOM   1529  O   GLN X  98      49.530  88.780  61.290  0.00  0.00            
ATOM   1530  N   LEU X  99      48.540  88.810  59.320  0.00  0.00            
ATOM   1531  H   LEU X  99      47.750  88.570  58.740  0.00  0.00            
ATOM   1532  CA  LEU X  99      49.730  89.370  58.710  0.00  0.00            
ATOM   1533  HA  LEU X  99      50.300  89.930  59.450  0.00  0.00            
ATOM   1534  CB  LEU X  99      50.660  88.220  58.330  0.00  0.00            
ATOM   1535  HB1 LEU X  99      50.210  87.690  57.490  0.00  0.00            
ATOM   1536  HB2 LEU X  99      50.610  87.540  59.180  0.00  0.00            
ATOM   1537  CG  LEU X  99      52.140  88.530  58.100  0.00  0.00            
ATOM   1538  HG  LEU X  99      52.230  88.890  57.080  0.00  0.00            
ATOM   1539  CD1 LEU X  99      52.770  89.470  59.130  0.00  0.00            
ATOM   1540 HD11 LEU X  99      53.830  89.500  58.890  0.00  0.00            
ATOM   1541 HD12 LEU X  99      52.360  90.430  58.820  0.00  0.00            
ATOM   1542 HD13 LEU X  99      52.580  89.170  60.160  0.00  0.00            
ATOM   1543  CD2 LEU X  99      52.890  87.210  57.980  0.00  0.00            
ATOM   1544 HD21 LEU X  99      52.430  86.620  57.190  0.00  0.00            
ATOM   1545 HD22 LEU X  99      53.880  87.470  57.620  0.00  0.00            
ATOM   1546 HD23 LEU X  99      52.810  86.650  58.920  0.00  0.00            
ATOM   1547  C   LEU X  99      49.520  90.360  57.570  0.00  0.00            
ATOM   1548  O   LEU X  99      50.370  91.220  57.350  0.00  0.00            
ATOM   1549  N   ALA X 100      48.320  90.330  56.990  0.00  0.00            
ATOM   1550  H   ALA X 100      47.630  89.650  57.240  0.00  0.00            
ATOM   1551  CA  ALA X 100      47.860  91.200  55.920  0.00  0.00            
ATOM   1552  HA  ALA X 100      48.580  92.020  55.880  0.00  0.00            
ATOM   1553  CB  ALA X 100      47.930  90.490  54.570  0.00  0.00            
ATOM   1554  HB1 ALA X 100      48.920  90.050  54.500  0.00  0.00            
ATOM   1555  HB2 ALA X 100      47.110  89.780  54.410  0.00  0.00            
ATOM   1556  HB3 ALA X 100      47.870  91.230  53.770  0.00  0.00            
ATOM   1557  C   ALA X 100      46.460  91.770  56.140  0.00  0.00            
ATOM   1558  O   ALA X 100      45.480  91.040  56.050  0.00  0.00            
ATOM   1559  N   GLU X 101      46.510  93.090  56.290  0.00  0.00            
ATOM   1560  H   GLU X 101      47.420  93.480  56.490  0.00  0.00            
ATOM   1561  CA  GLU X 101      45.440  93.950  55.830  0.00  0.00            
ATOM   1562  HA  GLU X 101      44.470  93.480  55.980  0.00  0.00            
ATOM   1563  CB  GLU X 101      45.380  95.190  56.720  0.00  0.00            
ATOM   1564  HB1 GLU X 101      45.300  94.910  57.780  0.00  0.00            
ATOM   1565  HB2 GLU X 101      44.470  95.770  56.560  0.00  0.00            
ATOM   1566  CG  GLU X 101      46.540  96.160  56.550  0.00  0.00            
ATOM   1567  HG1 GLU X 101      46.610  96.510  55.520  0.00  0.00            
ATOM   1568  HG2 GLU X 101      47.420  95.520  56.640  0.00  0.00            
ATOM   1569  CD  GLU X 101      46.480  97.330  57.520  0.00  0.00            
ATOM   1570  OE1 GLU X 101      47.260  97.240  58.490  0.00  0.00            
ATOM   1571  OE2 GLU X 101      45.690  98.300  57.480  0.00  0.00            
ATOM   1572  C   GLU X 101      45.640  94.320  54.370  0.00  0.00            
ATOM   1573  O   GLU X 101      46.730  94.210  53.810  0.00  0.00            
ATOM   1574  N   LYS X 102      44.660  94.870  53.640  0.00  0.00            
ATOM   1575  H   LYS X 102      43.720  94.960  54.010  0.00  0.00            
ATOM   1576  CA  LYS X 102      44.830  95.180  52.240  0.00  0.00            
ATOM   1577  HA  LYS X 102      45.440  94.350  51.880  0.00  0.00            
ATOM   1578  CB  LYS X 102      43.510  95.370  51.510  0.00  0.00            
ATOM   1579  HB1 LYS X 102      43.670  95.710  50.480  0.00  0.00            
ATOM   1580  HB2 LYS X 102      42.920  96.110  52.050  0.00  0.00            
ATOM   1581  CG  LYS X 102      42.860  93.990  51.370  0.00  0.00            
ATOM   1582  HG1 LYS X 102      41.860  94.110  50.950  0.00  0.00            
ATOM   1583  HG2 LYS X 102      42.700  93.530  52.350  0.00  0.00            
ATOM   1584  CD  LYS X 102      43.530  93.040  50.390  0.00  0.00            
ATOM   1585  HD1 LYS X 102      44.490  92.660  50.750  0.00  0.00            
ATOM   1586  HD2 LYS X 102      43.720  93.510  49.430  0.00  0.00            
ATOM   1587  CE  LYS X 102      42.610  91.830  50.240  0.00  0.00            
ATOM   1588  HE1 LYS X 102      41.640  92.220  49.930  0.00  0.00            
ATOM   1589  HE2 LYS X 102      42.410  91.300  51.160  0.00  0.00            
ATOM   1590  NZ  LYS X 102      42.930  90.850  49.190  0.00  0.00            
ATOM   1591  HZ1 LYS X 102      43.890  90.520  49.160  0.00  0.00            
ATOM   1592  HZ2 LYS X 102      42.380  90.010  49.260  0.00  0.00            
ATOM   1593  HZ3 LYS X 102      42.870  91.270  48.270  0.00  0.00            
ATOM   1594  C   LYS X 102      45.730  96.360  51.910  0.00  0.00            
ATOM   1595  O   LYS X 102      45.570  97.430  52.490  0.00  0.00            
ATOM   1596  N   ALA X 103      46.680  96.130  50.990  0.00  0.00            
ATOM   1597  H   ALA X 103      46.580  95.280  50.460  0.00  0.00            
ATOM   1598  CA  ALA X 103      47.680  97.160  50.770  0.00  0.00            
ATOM   1599  HA  ALA X 103      47.390  98.150  51.120  0.00  0.00            
ATOM   1600  CB  ALA X 103      48.950  96.750  51.490  0.00  0.00            
ATOM   1601  HB1 ALA X 103      49.590  97.640  51.570  0.00  0.00            
ATOM   1602  HB2 ALA X 103      48.730  96.500  52.530  0.00  0.00            
ATOM   1603  HB3 ALA X 103      49.530  95.900  51.130  0.00  0.00            
ATOM   1604  C   ALA X 103      47.820  97.360  49.270  0.00  0.00            
ATOM   1605  O   ALA X 103      47.330  96.620  48.420  0.00  0.00            
ATOM   1606  N   ASP X 104      48.580  98.380  48.860  0.00  0.00            
ATOM   1607  H   ASP X 104      48.770  99.030  49.600  0.00  0.00            
ATOM   1608  CA  ASP X 104      48.870  98.740  47.480  0.00  0.00            
ATOM   1609  HA  ASP X 104      47.910  98.950  47.010  0.00  0.00            
ATOM   1610  CB  ASP X 104      49.570 100.090  47.560  0.00  0.00            
ATOM   1611  HB1 ASP X 104      50.220 100.100  48.440  0.00  0.00            
ATOM   1612  HB2 ASP X 104      48.880 100.920  47.720  0.00  0.00            
ATOM   1613  CG  ASP X 104      50.410 100.430  46.330  0.00  0.00            
ATOM   1614  OD1 ASP X 104      49.820 100.400  45.230  0.00  0.00            
ATOM   1615  OD2 ASP X 104      51.550 100.900  46.550  0.00  0.00            
ATOM   1616  C   ASP X 104      49.780  97.710  46.820  0.00  0.00            
ATOM   1617  O   ASP X 104      49.660  97.340  45.650  0.00  0.00            
ATOM   1618  N   HIE X 105      50.780  97.230  47.560  0.00  0.00            
ATOM   1619  H   HIE X 105      50.930  97.610  48.490  0.00  0.00            
ATOM   1620  CA  HIE X 105      51.540  96.030  47.310  0.00  0.00            
ATOM   1621  HA  HIE X 105      50.800  95.310  46.960  0.00  0.00            
ATOM   1622  CB  HIE X 105      52.590  96.280  46.230  0.00  0.00            
ATOM   1623  HB1 HIE X 105      53.570  96.520  46.630  0.00  0.00            
ATOM   1624  HB2 HIE X 105      52.330  97.200  45.710  0.00  0.00            
ATOM   1625  CG  HIE X 105      52.710  95.160  45.230  0.00  0.00            
ATOM   1626  ND1 HIE X 105      52.520  93.800  45.490  0.00  0.00            
ATOM   1627  CE1 HIE X 105      52.770  93.150  44.350  0.00  0.00            
ATOM   1628  HE1 HIE X 105      52.650  92.080  44.270  0.00  0.00            
ATOM   1629  NE2 HIE X 105      53.150  94.060  43.440  0.00  0.00            
ATOM   1630  HE2 HIE X 105      53.280  93.830  42.460  0.00  0.00            
ATOM   1631  CD2 HIE X 105      53.150  95.350  43.950  0.00  0.00            
ATOM   1632  HD2 HIE X 105      53.460  96.320  43.590  0.00  0.00            
ATOM   1633  C   HIE X 105      52.180  95.510  48.600  0.00  0.00            
ATOM   1634  O   HIE X 105      52.240  96.140  49.640  0.00  0.00            
ATOM   1635  N   ILE X 106      52.610  94.250  48.510  0.00  0.00            
ATOM   1636  H   ILE X 106      52.540  93.720  47.650  0.00  0.00            
ATOM   1637  CA  ILE X 106      53.140  93.490  49.630  0.00  0.00            
ATOM   1638  HA  ILE X 106      53.130  94.180  50.470  0.00  0.00            
ATOM   1639  CB  ILE X 106      52.250  92.300  49.990  0.00  0.00            
ATOM   1640  HB  ILE X 106      52.400  91.620  49.150  0.00  0.00            
ATOM   1641  CG2 ILE X 106      52.760  91.650  51.270  0.00  0.00            
ATOM   1642 HG21 ILE X 106      53.820  91.470  51.110  0.00  0.00            
ATOM   1643 HG22 ILE X 106      52.530  92.260  52.150  0.00  0.00            
ATOM   1644 HG23 ILE X 106      52.270  90.710  51.520  0.00  0.00            
ATOM   1645  CG1 ILE X 106      50.770  92.650  50.100  0.00  0.00            
ATOM   1646 HG11 ILE X 106      50.430  92.970  49.110  0.00  0.00            
ATOM   1647 HG12 ILE X 106      50.510  93.400  50.840  0.00  0.00            
ATOM   1648  CD  ILE X 106      49.790  91.520  50.390  0.00  0.00            
ATOM   1649  HD1 ILE X 106      48.780  91.870  50.160  0.00  0.00            
ATOM   1650  HD2 ILE X 106      50.040  90.700  49.710  0.00  0.00            
ATOM   1651  HD3 ILE X 106      49.800  91.310  51.460  0.00  0.00            
ATOM   1652  C   ILE X 106      54.590  93.080  49.370  0.00  0.00            
ATOM   1653  O   ILE X 106      54.760  92.370  48.390  0.00  0.00            
ATOM   1654  N   TYR X 107      55.550  93.590  50.150  0.00  0.00            
ATOM   1655  H   TYR X 107      55.250  94.140  50.940  0.00  0.00            
ATOM   1656  CA  TYR X 107      56.960  93.250  50.090  0.00  0.00            
ATOM   1657  HA  TYR X 107      57.130  92.890  49.070  0.00  0.00            
ATOM   1658  CB  TYR X 107      57.740  94.550  50.170  0.00  0.00            
ATOM   1659  HB1 TYR X 107      58.760  94.270  49.920  0.00  0.00            
ATOM   1660  HB2 TYR X 107      57.690  94.980  51.170  0.00  0.00            
ATOM   1661  CG  TYR X 107      57.290  95.560  49.140  0.00  0.00            
ATOM   1662  CD1 TYR X 107      57.480  95.260  47.790  0.00  0.00            
ATOM   1663  HD1 TYR X 107      58.030  94.370  47.520  0.00  0.00            
ATOM   1664  CE1 TYR X 107      56.990  96.120  46.800  0.00  0.00            
ATOM   1665  HE1 TYR X 107      56.930  95.880  45.750  0.00  0.00            
ATOM   1666  CZ  TYR X 107      56.280  97.280  47.150  0.00  0.00            
ATOM   1667  OH  TYR X 107      55.780  98.170  46.250  0.00  0.00            
ATOM   1668  HH  TYR X 107      56.170  97.930  45.410  0.00  0.00            
ATOM   1669  CE2 TYR X 107      56.030  97.560  48.510  0.00  0.00            
ATOM   1670  HE2 TYR X 107      55.490  98.430  48.860  0.00  0.00            
ATOM   1671  CD2 TYR X 107      56.560  96.710  49.490  0.00  0.00            
ATOM   1672  HD2 TYR X 107      56.470  96.930  50.540  0.00  0.00            
ATOM   1673  C   TYR X 107      57.500  92.300  51.150  0.00  0.00            
ATOM   1674  O   TYR X 107      57.270  92.440  52.350  0.00  0.00            
ATOM   1675  N   LEU X 108      58.200  91.250  50.720  0.00  0.00            
ATOM   1676  H   LEU X 108      58.330  91.170  49.730  0.00  0.00            
ATOM   1677  CA  LEU X 108      59.000  90.400  51.580  0.00  0.00            
ATOM   1678  HA  LEU X 108      58.700  90.580  52.620  0.00  0.00            
ATOM   1679  CB  LEU X 108      58.770  88.940  51.220  0.00  0.00            
ATOM   1680  HB1 LEU X 108      59.190  88.330  52.020  0.00  0.00            
ATOM   1681  HB2 LEU X 108      59.310  88.780  50.290  0.00  0.00            
ATOM   1682  CG  LEU X 108      57.320  88.480  51.110  0.00  0.00            
ATOM   1683  HG  LEU X 108      56.690  88.900  50.330  0.00  0.00            
ATOM   1684  CD1 LEU X 108      57.400  86.970  50.910  0.00  0.00            
ATOM   1685 HD11 LEU X 108      56.400  86.550  50.880  0.00  0.00            
ATOM   1686 HD12 LEU X 108      57.940  86.740  49.990  0.00  0.00            
ATOM   1687 HD13 LEU X 108      58.010  86.540  51.710  0.00  0.00            
ATOM   1688  CD2 LEU X 108      56.670  88.630  52.480  0.00  0.00            
ATOM   1689 HD21 LEU X 108      56.490  89.680  52.720  0.00  0.00            
ATOM   1690 HD22 LEU X 108      55.780  88.010  52.600  0.00  0.00            
ATOM   1691 HD23 LEU X 108      57.210  88.250  53.340  0.00  0.00            
ATOM   1692  C   LEU X 108      60.470  90.810  51.580  0.00  0.00            
ATOM   1693  O   LEU X 108      61.060  90.780  50.500  0.00  0.00            
ATOM   1694  N   ALA X 109      61.070  91.090  52.740  0.00  0.00            
ATOM   1695  H   ALA X 109      60.520  90.930  53.570  0.00  0.00            
ATOM   1696  CA  ALA X 109      62.380  91.690  52.920  0.00  0.00            
ATOM   1697  HA  ALA X 109      62.820  91.920  51.950  0.00  0.00            
ATOM   1698  CB  ALA X 109      62.240  93.060  53.580  0.00  0.00            
ATOM   1699  HB1 ALA X 109      63.210  93.540  53.710  0.00  0.00            
ATOM   1700  HB2 ALA X 109      61.670  93.670  52.880  0.00  0.00            
ATOM   1701  HB3 ALA X 109      61.760  92.870  54.540  0.00  0.00            
ATOM   1702  C   ALA X 109      63.300  90.730  53.650  0.00  0.00            
ATOM   1703  O   ALA X 109      64.090  91.090  54.520  0.00  0.00            
ATOM   1704  N   THR X 110      63.260  89.430  53.350  0.00  0.00            
ATOM   1705  H   THR X 110      62.520  89.150  52.720  0.00  0.00            
ATOM   1706  CA  THR X 110      63.980  88.350  53.990  0.00  0.00            
ATOM   1707  HA  THR X 110      64.110  88.590  55.050  0.00  0.00            
ATOM   1708  CB  THR X 110      63.230  87.020  53.930  0.00  0.00            
ATOM   1709  HB  THR X 110      63.770  86.150  54.300  0.00  0.00            
ATOM   1710  CG2 THR X 110      61.910  87.080  54.700  0.00  0.00            
ATOM   1711 HG21 THR X 110      61.340  86.160  54.620  0.00  0.00            
ATOM   1712 HG22 THR X 110      62.020  87.290  55.770  0.00  0.00            
ATOM   1713 HG23 THR X 110      61.300  87.850  54.230  0.00  0.00            
ATOM   1714  OG1 THR X 110      62.990  86.740  52.570  0.00  0.00            
ATOM   1715  HG1 THR X 110      63.380  85.880  52.420  0.00  0.00            
ATOM   1716  C   THR X 110      65.370  88.120  53.440  0.00  0.00            
ATOM   1717  O   THR X 110      65.720  88.760  52.450  0.00  0.00            
ATOM   1718  N   ASP X 111      66.170  87.220  54.020  0.00  0.00            
ATOM   1719  H   ASP X 111      65.820  86.850  54.890  0.00  0.00            
ATOM   1720  CA  ASP X 111      67.620  87.270  53.940  0.00  0.00            
ATOM   1721  HA  ASP X 111      67.910  88.310  54.070  0.00  0.00            
ATOM   1722  CB  ASP X 111      68.140  86.410  55.090  0.00  0.00            
ATOM   1723  HB1 ASP X 111      68.100  85.350  54.840  0.00  0.00            
ATOM   1724  HB2 ASP X 111      67.460  86.570  55.930  0.00  0.00            
ATOM   1725  CG  ASP X 111      69.520  86.880  55.500  0.00  0.00            
ATOM   1726  OD1 ASP X 111      70.590  86.560  54.930  0.00  0.00            
ATOM   1727  OD2 ASP X 111      69.680  87.870  56.240  0.00  0.00            
ATOM   1728  C   ASP X 111      68.260  86.860  52.620  0.00  0.00            
ATOM   1729  O   ASP X 111      67.610  86.230  51.790  0.00  0.00            
ATOM   1730  N   LEU X 112      69.540  87.180  52.410  0.00  0.00            
ATOM   1731  H   LEU X 112      70.070  87.500  53.210  0.00  0.00            
ATOM   1732  CA  LEU X 112      70.360  86.820  51.280  0.00  0.00            
ATOM   1733  HA  LEU X 112      69.900  86.980  50.300  0.00  0.00            
ATOM   1734  CB  LEU X 112      71.650  87.630  51.320  0.00  0.00            
ATOM   1735  HB1 LEU X 112      72.230  87.350  52.200  0.00  0.00            
ATOM   1736  HB2 LEU X 112      71.320  88.650  51.510  0.00  0.00            
ATOM   1737  CG  LEU X 112      72.720  87.450  50.240  0.00  0.00            
ATOM   1738  HG  LEU X 112      73.040  86.420  50.070  0.00  0.00            
ATOM   1739  CD1 LEU X 112      72.350  88.100  48.910  0.00  0.00            
ATOM   1740 HD11 LEU X 112      72.170  89.130  49.230  0.00  0.00            
ATOM   1741 HD12 LEU X 112      73.200  88.120  48.230  0.00  0.00            
ATOM   1742 HD13 LEU X 112      71.390  87.710  48.560  0.00  0.00            
ATOM   1743  CD2 LEU X 112      73.960  88.180  50.740  0.00  0.00            
ATOM   1744 HD21 LEU X 112      74.340  87.530  51.530  0.00  0.00            
ATOM   1745 HD22 LEU X 112      74.600  88.090  49.860  0.00  0.00            
ATOM   1746 HD23 LEU X 112      73.820  89.240  50.940  0.00  0.00            
ATOM   1747  C   LEU X 112      70.720  85.340  51.270  0.00  0.00            
ATOM   1748  O   LEU X 112      71.100  84.820  50.220  0.00  0.00            
ATOM   1749  N   ASP X 113      70.630  84.680  52.420  0.00  0.00            
ATOM   1750  H   ASP X 113      70.180  85.250  53.130  0.00  0.00            
ATOM   1751  CA  ASP X 113      70.720  83.250  52.610  0.00  0.00            
ATOM   1752  HA  ASP X 113      71.650  82.900  52.160  0.00  0.00            
ATOM   1753  CB  ASP X 113      70.740  83.070  54.130  0.00  0.00            
ATOM   1754  HB1 ASP X 113      69.700  83.050  54.470  0.00  0.00            
ATOM   1755  HB2 ASP X 113      71.280  83.900  54.570  0.00  0.00            
ATOM   1756  CG  ASP X 113      71.480  81.800  54.530  0.00  0.00            
ATOM   1757  OD1 ASP X 113      70.900  80.750  54.900  0.00  0.00            
ATOM   1758  OD2 ASP X 113      72.720  81.880  54.670  0.00  0.00            
ATOM   1759  C   ASP X 113      69.540  82.470  52.070  0.00  0.00            
ATOM   1760  O   ASP X 113      68.440  83.020  51.980  0.00  0.00            
ATOM   1761  N   ARG X 114      69.640  81.170  51.760  0.00  0.00            
ATOM   1762  H   ARG X 114      70.560  80.770  51.700  0.00  0.00            
ATOM   1763  CA  ARG X 114      68.540  80.280  51.460  0.00  0.00            
ATOM   1764  HA  ARG X 114      67.890  80.750  50.720  0.00  0.00            
ATOM   1765  CB  ARG X 114      69.170  78.980  50.970  0.00  0.00            
ATOM   1766  HB1 ARG X 114      68.370  78.250  50.840  0.00  0.00            
ATOM   1767  HB2 ARG X 114      69.830  78.540  51.710  0.00  0.00            
ATOM   1768  CG  ARG X 114      69.850  79.190  49.620  0.00  0.00            
ATOM   1769  HG1 ARG X 114      70.700  79.870  49.680  0.00  0.00            
ATOM   1770  HG2 ARG X 114      69.260  79.640  48.820  0.00  0.00            
ATOM   1771  CD  ARG X 114      70.350  77.830  49.140  0.00  0.00            
ATOM   1772  HD1 ARG X 114      69.620  77.040  49.050  0.00  0.00            
ATOM   1773  HD2 ARG X 114      71.060  77.550  49.920  0.00  0.00            
ATOM   1774  NE  ARG X 114      71.140  77.950  47.910  0.00  0.00            
ATOM   1775  HE  ARG X 114      71.440  78.860  47.590  0.00  0.00            
ATOM   1776  CZ  ARG X 114      71.410  76.910  47.110  0.00  0.00            
ATOM   1777  NH1 ARG X 114      71.160  75.620  47.390  0.00  0.00            
ATOM   1778 HH11 ARG X 114      70.830  75.380  48.320  0.00  0.00            
ATOM   1779 HH12 ARG X 114      71.600  75.040  46.690  0.00  0.00            
ATOM   1780  NH2 ARG X 114      72.070  77.120  45.960  0.00  0.00            
ATOM   1781 HH21 ARG X 114      72.430  78.030  45.720  0.00  0.00            
ATOM   1782 HH22 ARG X 114      72.300  76.320  45.380  0.00  0.00            
ATOM   1783  C   ARG X 114      67.630  79.970  52.650  0.00  0.00            
ATOM   1784  O   ARG X 114      66.450  79.710  52.410  0.00  0.00            
ATOM   1785  N   GLU X 115      68.100  80.180  53.880  0.00  0.00            
ATOM   1786  H   GLU X 115      69.080  80.400  53.990  0.00  0.00            
ATOM   1787  CA  GLU X 115      67.180  80.280  54.990  0.00  0.00            
ATOM   1788  HA  GLU X 115      66.540  79.390  55.030  0.00  0.00            
ATOM   1789  CB  GLU X 115      67.990  80.320  56.290  0.00  0.00            
ATOM   1790  HB1 GLU X 115      68.620  81.200  56.220  0.00  0.00            
ATOM   1791  HB2 GLU X 115      68.610  79.450  56.540  0.00  0.00            
ATOM   1792  CG  GLU X 115      67.040  80.470  57.460  0.00  0.00            
ATOM   1793  HG1 GLU X 115      66.040  80.870  57.260  0.00  0.00            
ATOM   1794  HG2 GLU X 115      67.620  80.950  58.250  0.00  0.00            
ATOM   1795  CD  GLU X 115      66.640  79.130  58.070  0.00  0.00            
ATOM   1796  OE1 GLU X 115      66.730  78.960  59.300  0.00  0.00            
ATOM   1797  OE2 GLU X 115      66.330  78.120  57.390  0.00  0.00            
ATOM   1798  C   GLU X 115      66.220  81.440  54.790  0.00  0.00            
ATOM   1799  O   GLU X 115      65.010  81.240  54.880  0.00  0.00            
ATOM   1800  N   GLY X 116      66.640  82.620  54.340  0.00  0.00            
ATOM   1801  H   GLY X 116      67.640  82.710  54.390  0.00  0.00            
ATOM   1802  CA  GLY X 116      65.770  83.710  53.940  0.00  0.00            
ATOM   1803  HA1 GLY X 116      66.460  84.530  53.720  0.00  0.00            
ATOM   1804  HA2 GLY X 116      65.190  83.970  54.830  0.00  0.00            
ATOM   1805  C   GLY X 116      64.930  83.630  52.670  0.00  0.00            
ATOM   1806  O   GLY X 116      64.020  84.420  52.420  0.00  0.00            
ATOM   1807  N   GLU X 117      65.270  82.620  51.870  0.00  0.00            
ATOM   1808  H   GLU X 117      65.990  81.960  52.130  0.00  0.00            
ATOM   1809  CA  GLU X 117      64.420  82.150  50.790  0.00  0.00            
ATOM   1810  HA  GLU X 117      63.900  83.020  50.400  0.00  0.00            
ATOM   1811  CB  GLU X 117      65.300  81.790  49.600  0.00  0.00            
ATOM   1812  HB1 GLU X 117      65.940  80.940  49.820  0.00  0.00            
ATOM   1813  HB2 GLU X 117      65.920  82.630  49.300  0.00  0.00            
ATOM   1814  CG  GLU X 117      64.430  81.490  48.380  0.00  0.00            
ATOM   1815  HG1 GLU X 117      63.800  82.370  48.350  0.00  0.00            
ATOM   1816  HG2 GLU X 117      63.880  80.560  48.570  0.00  0.00            
ATOM   1817  CD  GLU X 117      65.240  81.340  47.100  0.00  0.00            
ATOM   1818  OE1 GLU X 117      64.720  81.050  46.000  0.00  0.00            
ATOM   1819  OE2 GLU X 117      66.450  81.630  47.100  0.00  0.00            
ATOM   1820  C   GLU X 117      63.340  81.190  51.240  0.00  0.00            
ATOM   1821  O   GLU X 117      62.190  81.340  50.830  0.00  0.00            
ATOM   1822  N   ALA X 118      63.650  80.210  52.100  0.00  0.00            
ATOM   1823  H   ALA X 118      64.560  80.170  52.530  0.00  0.00            
ATOM   1824  CA  ALA X 118      62.720  79.150  52.450  0.00  0.00            
ATOM   1825  HA  ALA X 118      62.320  78.740  51.530  0.00  0.00            
ATOM   1826  CB  ALA X 118      63.560  78.120  53.210  0.00  0.00            
ATOM   1827  HB1 ALA X 118      64.140  78.580  54.000  0.00  0.00            
ATOM   1828  HB2 ALA X 118      62.910  77.400  53.690  0.00  0.00            
ATOM   1829  HB3 ALA X 118      64.310  77.670  52.550  0.00  0.00            
ATOM   1830  C   ALA X 118      61.520  79.540  53.300  0.00  0.00            
ATOM   1831  O   ALA X 118      60.460  78.930  53.190  0.00  0.00            
ATOM   1832  N   ILE X 119      61.670  80.610  54.090  0.00  0.00            
ATOM   1833  H   ILE X 119      62.610  80.980  54.100  0.00  0.00            
ATOM   1834  CA  ILE X 119      60.610  81.390  54.700  0.00  0.00            
ATOM   1835  HA  ILE X 119      59.950  80.650  55.150  0.00  0.00            
ATOM   1836  CB  ILE X 119      61.170  82.340  55.750  0.00  0.00            
ATOM   1837  HB  ILE X 119      61.680  81.680  56.450  0.00  0.00            
ATOM   1838  CG2 ILE X 119      62.250  83.300  55.230  0.00  0.00            
ATOM   1839 HG21 ILE X 119      61.760  83.890  54.460  0.00  0.00            
ATOM   1840 HG22 ILE X 119      62.470  83.920  56.090  0.00  0.00            
ATOM   1841 HG23 ILE X 119      63.130  82.820  54.810  0.00  0.00            
ATOM   1842  CG1 ILE X 119      60.130  83.150  56.510  0.00  0.00            
ATOM   1843 HG11 ILE X 119      59.560  83.730  55.790  0.00  0.00            
ATOM   1844 HG12 ILE X 119      60.650  83.770  57.240  0.00  0.00            
ATOM   1845  CD  ILE X 119      59.100  82.250  57.200  0.00  0.00            
ATOM   1846  HD1 ILE X 119      58.170  82.180  56.630  0.00  0.00            
ATOM   1847  HD2 ILE X 119      59.490  81.260  57.450  0.00  0.00            
ATOM   1848  HD3 ILE X 119      58.810  82.720  58.140  0.00  0.00            
ATOM   1849  C   ILE X 119      59.770  82.120  53.660  0.00  0.00            
ATOM   1850  O   ILE X 119      58.560  81.980  53.770  0.00  0.00            
ATOM   1851  N   ALA X 120      60.400  82.820  52.710  0.00  0.00            
ATOM   1852  H   ALA X 120      61.400  82.850  52.620  0.00  0.00            
ATOM   1853  CA  ALA X 120      59.600  83.540  51.740  0.00  0.00            
ATOM   1854  HA  ALA X 120      58.860  84.060  52.340  0.00  0.00            
ATOM   1855  CB  ALA X 120      60.580  84.590  51.220  0.00  0.00            
ATOM   1856  HB1 ALA X 120      60.150  85.010  50.310  0.00  0.00            
ATOM   1857  HB2 ALA X 120      60.880  85.370  51.930  0.00  0.00            
ATOM   1858  HB3 ALA X 120      61.480  84.130  50.820  0.00  0.00            
ATOM   1859  C   ALA X 120      58.910  82.610  50.760  0.00  0.00            
ATOM   1860  O   ALA X 120      57.980  83.040  50.070  0.00  0.00            
ATOM   1861  N   TRP X 121      59.400  81.380  50.580  0.00  0.00            
ATOM   1862  H   TRP X 121      60.310  81.130  50.940  0.00  0.00            
ATOM   1863  CA  TRP X 121      58.490  80.430  49.960  0.00  0.00            
ATOM   1864  HA  TRP X 121      58.210  80.720  48.950  0.00  0.00            
ATOM   1865  CB  TRP X 121      59.280  79.130  49.900  0.00  0.00            
ATOM   1866  HB1 TRP X 121      59.400  78.690  50.890  0.00  0.00            
ATOM   1867  HB2 TRP X 121      60.290  79.430  49.610  0.00  0.00            
ATOM   1868  CG  TRP X 121      58.880  78.110  48.890  0.00  0.00            
ATOM   1869  CD1 TRP X 121      58.250  76.950  49.190  0.00  0.00            
ATOM   1870  HD1 TRP X 121      57.880  76.730  50.180  0.00  0.00            
ATOM   1871  NE1 TRP X 121      58.160  76.130  48.080  0.00  0.00            
ATOM   1872  HE1 TRP X 121      57.890  75.170  48.250  0.00  0.00            
ATOM   1873  CE2 TRP X 121      58.580  76.810  46.960  0.00  0.00            
ATOM   1874  CZ2 TRP X 121      58.740  76.450  45.610  0.00  0.00            
ATOM   1875  HZ2 TRP X 121      58.460  75.440  45.330  0.00  0.00            
ATOM   1876  CH2 TRP X 121      59.340  77.360  44.740  0.00  0.00            
ATOM   1877  HH2 TRP X 121      59.440  77.190  43.680  0.00  0.00            
ATOM   1878  CZ3 TRP X 121      59.760  78.620  45.200  0.00  0.00            
ATOM   1879  HZ3 TRP X 121      60.180  79.330  44.510  0.00  0.00            
ATOM   1880  CE3 TRP X 121      59.740  78.920  46.560  0.00  0.00            
ATOM   1881  HE3 TRP X 121      60.000  79.930  46.840  0.00  0.00            
ATOM   1882  CD2 TRP X 121      59.090  78.040  47.450  0.00  0.00            
ATOM   1883  C   TRP X 121      57.220  80.260  50.780  0.00  0.00            
ATOM   1884  O   TRP X 121      56.140  80.380  50.220  0.00  0.00            
ATOM   1885  N   HIE X 122      57.340  79.990  52.080  0.00  0.00            
ATOM   1886  H   HIE X 122      58.220  79.960  52.580  0.00  0.00            
ATOM   1887  CA  HIE X 122      56.140  79.790  52.870  0.00  0.00            
ATOM   1888  HA  HIE X 122      55.590  79.050  52.280  0.00  0.00            
ATOM   1889  CB  HIE X 122      56.450  79.220  54.250  0.00  0.00            
ATOM   1890  HB1 HIE X 122      55.530  79.360  54.820  0.00  0.00            
ATOM   1891  HB2 HIE X 122      57.100  79.880  54.830  0.00  0.00            
ATOM   1892  CG  HIE X 122      56.880  77.790  54.340  0.00  0.00            
ATOM   1893  ND1 HIE X 122      56.130  76.640  54.060  0.00  0.00            
ATOM   1894  CE1 HIE X 122      56.820  75.510  54.190  0.00  0.00            
ATOM   1895  HE1 HIE X 122      56.510  74.480  54.060  0.00  0.00            
ATOM   1896  NE2 HIE X 122      58.070  75.920  54.470  0.00  0.00            
ATOM   1897  HE2 HIE X 122      58.830  75.270  54.640  0.00  0.00            
ATOM   1898  CD2 HIE X 122      58.120  77.280  54.660  0.00  0.00            
ATOM   1899  HD2 HIE X 122      58.990  77.830  54.990  0.00  0.00            
ATOM   1900  C   HIE X 122      55.260  81.020  53.000  0.00  0.00            
ATOM   1901  O   HIE X 122      54.040  80.940  53.150  0.00  0.00            
ATOM   1902  N   LEU X 123      55.890  82.200  52.910  0.00  0.00            
ATOM   1903  H   LEU X 123      56.890  82.250  52.820  0.00  0.00            
ATOM   1904  CA  LEU X 123      55.160  83.450  52.990  0.00  0.00            
ATOM   1905  HA  LEU X 123      54.430  83.280  53.780  0.00  0.00            
ATOM   1906  CB  LEU X 123      56.060  84.640  53.320  0.00  0.00            
ATOM   1907  HB1 LEU X 123      55.420  85.510  53.170  0.00  0.00            
ATOM   1908  HB2 LEU X 123      56.870  84.790  52.610  0.00  0.00            
ATOM   1909  CG  LEU X 123      56.690  84.680  54.710  0.00  0.00            
ATOM   1910  HG  LEU X 123      57.270  83.760  54.820  0.00  0.00            
ATOM   1911  CD1 LEU X 123      57.650  85.860  54.900  0.00  0.00            
ATOM   1912 HD11 LEU X 123      58.050  85.860  55.910  0.00  0.00            
ATOM   1913 HD12 LEU X 123      58.500  85.730  54.230  0.00  0.00            
ATOM   1914 HD13 LEU X 123      57.130  86.820  54.810  0.00  0.00            
ATOM   1915  CD2 LEU X 123      55.640  84.670  55.820  0.00  0.00            
ATOM   1916 HD21 LEU X 123      55.030  83.790  55.600  0.00  0.00            
ATOM   1917 HD22 LEU X 123      56.060  84.650  56.820  0.00  0.00            
ATOM   1918 HD23 LEU X 123      55.150  85.640  55.810  0.00  0.00            
ATOM   1919  C   LEU X 123      54.360  83.640  51.710  0.00  0.00            
ATOM   1920  O   LEU X 123      53.190  84.000  51.720  0.00  0.00            
ATOM   1921  N   ARG X 124      54.900  83.280  50.540  0.00  0.00            
ATOM   1922  H   ARG X 124      55.840  82.930  50.590  0.00  0.00            
ATOM   1923  CA  ARG X 124      54.310  83.220  49.210  0.00  0.00            
ATOM   1924  HA  ARG X 124      53.770  84.130  48.980  0.00  0.00            
ATOM   1925  CB  ARG X 124      55.390  82.940  48.170  0.00  0.00            
ATOM   1926  HB1 ARG X 124      55.750  81.920  48.260  0.00  0.00            
ATOM   1927  HB2 ARG X 124      56.210  83.650  48.310  0.00  0.00            
ATOM   1928  CG  ARG X 124      54.850  83.040  46.750  0.00  0.00            
ATOM   1929  HG1 ARG X 124      54.560  84.080  46.610  0.00  0.00            
ATOM   1930  HG2 ARG X 124      53.910  82.520  46.590  0.00  0.00            
ATOM   1931  CD  ARG X 124      55.850  82.660  45.650  0.00  0.00            
ATOM   1932  HD1 ARG X 124      56.810  83.160  45.790  0.00  0.00            
ATOM   1933  HD2 ARG X 124      55.360  82.940  44.720  0.00  0.00            
ATOM   1934  NE  ARG X 124      56.010  81.210  45.640  0.00  0.00            
ATOM   1935  HE  ARG X 124      55.340  80.640  46.140  0.00  0.00            
ATOM   1936  CZ  ARG X 124      56.860  80.490  44.890  0.00  0.00            
ATOM   1937  NH1 ARG X 124      57.730  81.140  44.100  0.00  0.00            
ATOM   1938 HH11 ARG X 124      57.810  82.130  43.920  0.00  0.00            
ATOM   1939 HH12 ARG X 124      58.240  80.550  43.460  0.00  0.00            
ATOM   1940  NH2 ARG X 124      56.720  79.160  44.840  0.00  0.00            
ATOM   1941 HH21 ARG X 124      56.150  78.630  45.470  0.00  0.00            
ATOM   1942 HH22 ARG X 124      57.300  78.620  44.210  0.00  0.00            
ATOM   1943  C   ARG X 124      53.140  82.250  49.210  0.00  0.00            
ATOM   1944  O   ARG X 124      52.070  82.620  48.730  0.00  0.00            
ATOM   1945  N   GLU X 125      53.320  80.990  49.610  0.00  0.00            
ATOM   1946  H   GLU X 125      54.300  80.730  49.700  0.00  0.00            
ATOM   1947  CA  GLU X 125      52.250  80.040  49.830  0.00  0.00            
ATOM   1948  HA  GLU X 125      52.000  79.680  48.830  0.00  0.00            
ATOM   1949  CB  GLU X 125      52.810  78.870  50.630  0.00  0.00            
ATOM   1950  HB1 GLU X 125      51.970  78.420  51.160  0.00  0.00            
ATOM   1951  HB2 GLU X 125      53.480  79.190  51.430  0.00  0.00            
ATOM   1952  CG  GLU X 125      53.640  77.850  49.860  0.00  0.00            
ATOM   1953  HG1 GLU X 125      54.390  77.420  50.530  0.00  0.00            
ATOM   1954  HG2 GLU X 125      54.170  78.280  49.000  0.00  0.00            
ATOM   1955  CD  GLU X 125      52.710  76.740  49.390  0.00  0.00            
ATOM   1956  OE1 GLU X 125      52.810  75.560  49.770  0.00  0.00            
ATOM   1957  OE2 GLU X 125      51.850  77.040  48.540  0.00  0.00            
ATOM   1958  C   GLU X 125      50.980  80.530  50.510  0.00  0.00            
ATOM   1959  O   GLU X 125      49.840  80.470  50.030  0.00  0.00            
ATOM   1960  N   VAL X 126      51.190  81.170  51.670  0.00  0.00            
ATOM   1961  H   VAL X 126      52.120  81.210  52.040  0.00  0.00            
ATOM   1962  CA  VAL X 126      50.100  81.720  52.450  0.00  0.00            
ATOM   1963  HA  VAL X 126      49.210  81.100  52.310  0.00  0.00            
ATOM   1964  CB  VAL X 126      50.340  81.780  53.950  0.00  0.00            
ATOM   1965  HB  VAL X 126      49.430  82.030  54.510  0.00  0.00            
ATOM   1966  CG1 VAL X 126      50.750  80.440  54.550  0.00  0.00            
ATOM   1967 HG11 VAL X 126      51.790  80.240  54.280  0.00  0.00            
ATOM   1968 HG12 VAL X 126      50.860  80.650  55.610  0.00  0.00            
ATOM   1969 HG13 VAL X 126      50.010  79.720  54.200  0.00  0.00            
ATOM   1970  CG2 VAL X 126      51.330  82.900  54.240  0.00  0.00            
ATOM   1971 HG21 VAL X 126      52.290  82.650  53.790  0.00  0.00            
ATOM   1972 HG22 VAL X 126      50.990  83.870  53.870  0.00  0.00            
ATOM   1973 HG23 VAL X 126      51.440  82.980  55.320  0.00  0.00            
ATOM   1974  C   VAL X 126      49.590  83.010  51.830  0.00  0.00            
ATOM   1975  O   VAL X 126      48.370  83.180  51.810  0.00  0.00            
ATOM   1976  N   ILE X 127      50.390  83.910  51.250  0.00  0.00            
ATOM   1977  H   ILE X 127      51.380  83.780  51.340  0.00  0.00            
ATOM   1978  CA  ILE X 127      49.860  85.090  50.590  0.00  0.00            
ATOM   1979  HA  ILE X 127      49.160  85.680  51.190  0.00  0.00            
ATOM   1980  CB  ILE X 127      50.960  86.140  50.400  0.00  0.00            
ATOM   1981  HB  ILE X 127      51.760  85.560  49.940  0.00  0.00            
ATOM   1982  CG2 ILE X 127      50.480  87.180  49.390  0.00  0.00            
ATOM   1983 HG21 ILE X 127      51.380  87.790  49.230  0.00  0.00            
ATOM   1984 HG22 ILE X 127      50.220  86.750  48.430  0.00  0.00            
ATOM   1985 HG23 ILE X 127      49.670  87.670  49.940  0.00  0.00            
ATOM   1986  CG1 ILE X 127      51.420  86.690  51.740  0.00  0.00            
ATOM   1987 HG11 ILE X 127      51.600  85.930  52.500  0.00  0.00            
ATOM   1988 HG12 ILE X 127      50.640  87.340  52.130  0.00  0.00            
ATOM   1989  CD  ILE X 127      52.700  87.520  51.660  0.00  0.00            
ATOM   1990  HD1 ILE X 127      52.540  88.390  51.020  0.00  0.00            
ATOM   1991  HD2 ILE X 127      52.960  87.750  52.690  0.00  0.00            
ATOM   1992  HD3 ILE X 127      53.460  86.880  51.230  0.00  0.00            
ATOM   1993  C   ILE X 127      49.070  84.780  49.340  0.00  0.00            
ATOM   1994  O   ILE X 127      48.070  85.480  49.190  0.00  0.00            
ATOM   1995  N   GLY X 128      49.420  83.780  48.520  0.00  0.00            
ATOM   1996  H   GLY X 128      50.300  83.330  48.710  0.00  0.00            
ATOM   1997  CA  GLY X 128      48.680  83.330  47.360  0.00  0.00            
ATOM   1998  HA1 GLY X 128      49.260  82.600  46.790  0.00  0.00            
ATOM   1999  HA2 GLY X 128      48.640  84.110  46.600  0.00  0.00            
ATOM   2000  C   GLY X 128      47.290  82.770  47.640  0.00  0.00            
ATOM   2001  O   GLY X 128      46.500  82.590  46.720  0.00  0.00            
ATOM   2002  N   GLY X 129      46.930  82.550  48.910  0.00  0.00            
ATOM   2003  H   GLY X 129      47.680  82.650  49.580  0.00  0.00            
ATOM   2004  CA  GLY X 129      45.530  82.350  49.220  0.00  0.00            
ATOM   2005  HA1 GLY X 129      45.470  81.990  50.250  0.00  0.00            
ATOM   2006  HA2 GLY X 129      45.080  81.570  48.610  0.00  0.00            
ATOM   2007  C   GLY X 129      44.540  83.500  49.230  0.00  0.00            
ATOM   2008  O   GLY X 129      43.360  83.190  49.130  0.00  0.00            
ATOM   2009  N   ASP X 130      44.980  84.760  49.160  0.00  0.00            
ATOM   2010  H   ASP X 130      45.980  84.870  49.250  0.00  0.00            
ATOM   2011  CA  ASP X 130      44.150  85.940  49.050  0.00  0.00            
ATOM   2012  HA  ASP X 130      43.250  85.720  48.490  0.00  0.00            
ATOM   2013  CB  ASP X 130      43.790  86.470  50.430  0.00  0.00            
ATOM   2014  HB1 ASP X 130      44.590  87.160  50.710  0.00  0.00            
ATOM   2015  HB2 ASP X 130      43.670  85.710  51.210  0.00  0.00            
ATOM   2016  CG  ASP X 130      42.580  87.380  50.360  0.00  0.00            
ATOM   2017  OD1 ASP X 130      41.540  86.950  49.810  0.00  0.00            
ATOM   2018  OD2 ASP X 130      42.510  88.410  51.080  0.00  0.00            
ATOM   2019  C   ASP X 130      44.720  87.090  48.230  0.00  0.00            
ATOM   2020  O   ASP X 130      44.040  88.070  47.940  0.00  0.00            
ATOM   2021  N   ASP X 131      46.050  87.080  48.060  0.00  0.00            
ATOM   2022  H   ASP X 131      46.600  86.320  48.420  0.00  0.00            
ATOM   2023  CA  ASP X 131      46.840  88.210  47.610  0.00  0.00            
ATOM   2024  HA  ASP X 131      46.230  88.850  46.970  0.00  0.00            
ATOM   2025  CB  ASP X 131      47.310  89.030  48.810  0.00  0.00            
ATOM   2026  HB1 ASP X 131      48.380  89.200  48.870  0.00  0.00            
ATOM   2027  HB2 ASP X 131      47.020  88.540  49.740  0.00  0.00            
ATOM   2028  CG  ASP X 131      46.680  90.410  48.810  0.00  0.00            
ATOM   2029  OD1 ASP X 131      47.120  91.280  48.020  0.00  0.00            
ATOM   2030  OD2 ASP X 131      45.680  90.630  49.540  0.00  0.00            
ATOM   2031  C   ASP X 131      48.010  87.720  46.780  0.00  0.00            
ATOM   2032  O   ASP X 131      48.130  86.560  46.400  0.00  0.00            
ATOM   2033  N   ALA X 132      48.940  88.570  46.340  0.00  0.00            
ATOM   2034  H   ALA X 132      48.620  89.530  46.430  0.00  0.00            
ATOM   2035  CA  ALA X 132      50.230  88.200  45.810  0.00  0.00            
ATOM   2036  HA  ALA X 132      50.330  87.160  46.110  0.00  0.00            
ATOM   2037  CB  ALA X 132      50.190  88.170  44.290  0.00  0.00            
ATOM   2038  HB1 ALA X 132      51.150  88.050  43.790  0.00  0.00            
ATOM   2039  HB2 ALA X 132      49.550  87.320  44.020  0.00  0.00            
ATOM   2040  HB3 ALA X 132      49.950  89.180  43.950  0.00  0.00            
ATOM   2041  C   ALA X 132      51.280  89.060  46.500  0.00  0.00            
ATOM   2042  O   ALA X 132      50.970  90.100  47.080  0.00  0.00            
ATOM   2043  N   ARG X 133      52.530  88.580  46.540  0.00  0.00            
ATOM   2044  H   ARG X 133      52.620  87.740  45.990  0.00  0.00            
ATOM   2045  CA  ARG X 133      53.730  89.260  46.980  0.00  0.00            
ATOM   2046  HA  ARG X 133      53.360  90.240  47.290  0.00  0.00            
ATOM   2047  CB  ARG X 133      54.370  88.540  48.160  0.00  0.00            
ATOM   2048  HB1 ARG X 133      53.720  88.550  49.030  0.00  0.00            
ATOM   2049  HB2 ARG X 133      55.320  89.000  48.450  0.00  0.00            
ATOM   2050  CG  ARG X 133      54.780  87.090  47.930  0.00  0.00            
ATOM   2051  HG1 ARG X 133      54.080  86.290  47.680  0.00  0.00            
ATOM   2052  HG2 ARG X 133      55.110  86.800  48.930  0.00  0.00            
ATOM   2053  CD  ARG X 133      55.960  86.820  46.990  0.00  0.00            
ATOM   2054  HD1 ARG X 133      56.540  86.010  47.420  0.00  0.00            
ATOM   2055  HD2 ARG X 133      56.530  87.750  46.950  0.00  0.00            
ATOM   2056  NE  ARG X 133      55.580  86.360  45.660  0.00  0.00            
ATOM   2057  HE  ARG X 133      54.640  86.560  45.340  0.00  0.00            
ATOM   2058  CZ  ARG X 133      56.420  85.890  44.720  0.00  0.00            
ATOM   2059  NH1 ARG X 133      57.750  85.820  44.840  0.00  0.00            
ATOM   2060 HH11 ARG X 133      58.180  86.140  45.700  0.00  0.00            
ATOM   2061 HH12 ARG X 133      58.250  85.250  44.170  0.00  0.00            
ATOM   2062  NH2 ARG X 133      55.870  85.540  43.550  0.00  0.00            
ATOM   2063 HH21 ARG X 133      54.910  85.670  43.260  0.00  0.00            
ATOM   2064 HH22 ARG X 133      56.530  85.300  42.830  0.00  0.00            
ATOM   2065  C   ARG X 133      54.650  89.640  45.820  0.00  0.00            
ATOM   2066  O   ARG X 133      54.500  89.120  44.720  0.00  0.00            
ATOM   2067  N   TYR X 134      55.550  90.590  46.110  0.00  0.00            
ATOM   2068  H   TYR X 134      55.540  91.040  47.010  0.00  0.00            
ATOM   2069  CA  TYR X 134      56.430  91.040  45.050  0.00  0.00            
ATOM   2070  HA  TYR X 134      55.940  90.870  44.090  0.00  0.00            
ATOM   2071  CB  TYR X 134      56.560  92.540  45.250  0.00  0.00            
ATOM   2072  HB1 TYR X 134      56.880  92.740  46.280  0.00  0.00            
ATOM   2073  HB2 TYR X 134      55.600  93.060  45.210  0.00  0.00            
ATOM   2074  CG  TYR X 134      57.440  93.200  44.220  0.00  0.00            
ATOM   2075  CD1 TYR X 134      56.780  93.500  43.030  0.00  0.00            
ATOM   2076  HD1 TYR X 134      55.720  93.420  42.850  0.00  0.00            
ATOM   2077  CE1 TYR X 134      57.480  93.960  41.900  0.00  0.00            
ATOM   2078  HE1 TYR X 134      56.950  94.180  40.990  0.00  0.00            
ATOM   2079  CZ  TYR X 134      58.870  94.110  42.050  0.00  0.00            
ATOM   2080  OH  TYR X 134      59.550  94.420  40.910  0.00  0.00            
ATOM   2081  HH  TYR X 134      60.490  94.250  41.000  0.00  0.00            
ATOM   2082  CE2 TYR X 134      59.540  93.710  43.230  0.00  0.00            
ATOM   2083  HE2 TYR X 134      60.620  93.740  43.330  0.00  0.00            
ATOM   2084  CD2 TYR X 134      58.830  93.280  44.350  0.00  0.00            
ATOM   2085  HD2 TYR X 134      59.350  93.000  45.260  0.00  0.00            
ATOM   2086  C   TYR X 134      57.740  90.270  45.170  0.00  0.00            
ATOM   2087  O   TYR X 134      58.100  89.790  46.250  0.00  0.00            
ATOM   2088  N   SER X 135      58.460  90.170  44.060  0.00  0.00            
ATOM   2089  H   SER X 135      57.950  90.520  43.260  0.00  0.00            
ATOM   2090  CA  SER X 135      59.780  89.650  43.750  0.00  0.00            
ATOM   2091  HA  SER X 135      59.680  88.610  43.440  0.00  0.00            
ATOM   2092  CB  SER X 135      60.330  90.400  42.530  0.00  0.00            
ATOM   2093  HB1 SER X 135      61.370  90.190  42.270  0.00  0.00            
ATOM   2094  HB2 SER X 135      60.460  91.440  42.830  0.00  0.00            
ATOM   2095  OG  SER X 135      59.520  90.290  41.390  0.00  0.00            
ATOM   2096  HG  SER X 135      59.050  89.450  41.410  0.00  0.00            
ATOM   2097  C   SER X 135      60.840  89.750  44.840  0.00  0.00            
ATOM   2098  O   SER X 135      60.900  90.720  45.600  0.00  0.00            
ATOM   2099  N   ARG X 136      61.680  88.740  45.020  0.00  0.00            
ATOM   2100  H   ARG X 136      61.550  87.960  44.390  0.00  0.00            
ATOM   2101  CA  ARG X 136      62.800  88.590  45.930  0.00  0.00            
ATOM   2102  HA  ARG X 136      62.700  89.090  46.890  0.00  0.00            
ATOM   2103  CB  ARG X 136      63.070  87.090  46.090  0.00  0.00            
ATOM   2104  HB1 ARG X 136      63.180  86.630  45.110  0.00  0.00            
ATOM   2105  HB2 ARG X 136      62.200  86.630  46.560  0.00  0.00            
ATOM   2106  CG  ARG X 136      64.310  86.700  46.890  0.00  0.00            
ATOM   2107  HG1 ARG X 136      64.480  87.290  47.790  0.00  0.00            
ATOM   2108  HG2 ARG X 136      65.180  86.900  46.270  0.00  0.00            
ATOM   2109  CD  ARG X 136      64.410  85.220  47.250  0.00  0.00            
ATOM   2110  HD1 ARG X 136      64.280  84.620  46.350  0.00  0.00            
ATOM   2111  HD2 ARG X 136      63.650  85.130  48.030  0.00  0.00            
ATOM   2112  NE  ARG X 136      65.740  84.950  47.790  0.00  0.00            
ATOM   2113  HE  ARG X 136      66.310  84.380  47.190  0.00  0.00            
ATOM   2114  CZ  ARG X 136      66.190  85.190  49.030  0.00  0.00            
ATOM   2115  NH1 ARG X 136      65.530  85.820  50.010  0.00  0.00            
ATOM   2116 HH11 ARG X 136      64.630  86.260  49.940  0.00  0.00            
ATOM   2117 HH12 ARG X 136      66.020  86.160  50.830  0.00  0.00            
ATOM   2118  NH2 ARG X 136      67.390  84.710  49.360  0.00  0.00            
ATOM   2119 HH21 ARG X 136      67.940  84.160  48.720  0.00  0.00            
ATOM   2120 HH22 ARG X 136      67.630  84.810  50.340  0.00  0.00            
ATOM   2121  C   ARG X 136      63.980  89.250  45.230  0.00  0.00            
ATOM   2122  O   ARG X 136      64.340  88.800  44.140  0.00  0.00            
ATOM   2123  N   VAL X 137      64.520  90.310  45.830  0.00  0.00            
ATOM   2124  H   VAL X 137      63.990  90.720  46.590  0.00  0.00            
ATOM   2125  CA  VAL X 137      65.710  91.050  45.460  0.00  0.00            
ATOM   2126  HA  VAL X 137      66.280  90.440  44.760  0.00  0.00            
ATOM   2127  CB  VAL X 137      65.260  92.290  44.690  0.00  0.00            
ATOM   2128  HB  VAL X 137      64.700  92.990  45.310  0.00  0.00            
ATOM   2129  CG1 VAL X 137      66.460  92.870  43.950  0.00  0.00            
ATOM   2130 HG11 VAL X 137      66.210  93.860  43.570  0.00  0.00            
ATOM   2131 HG12 VAL X 137      67.330  93.070  44.580  0.00  0.00            
ATOM   2132 HG13 VAL X 137      66.930  92.290  43.150  0.00  0.00            
ATOM   2133  CG2 VAL X 137      64.370  91.990  43.480  0.00  0.00            
ATOM   2134 HG21 VAL X 137      64.110  92.940  43.020  0.00  0.00            
ATOM   2135 HG22 VAL X 137      64.820  91.270  42.800  0.00  0.00            
ATOM   2136 HG23 VAL X 137      63.410  91.580  43.800  0.00  0.00            
ATOM   2137  C   VAL X 137      66.600  91.320  46.670  0.00  0.00            
ATOM   2138  O   VAL X 137      66.280  92.090  47.570  0.00  0.00            
ATOM   2139  N   VAL X 138      67.780  90.710  46.770  0.00  0.00            
ATOM   2140  H   VAL X 138      68.130  90.230  45.950  0.00  0.00            
ATOM   2141  CA  VAL X 138      68.620  90.680  47.950  0.00  0.00            
ATOM   2142  HA  VAL X 138      68.190  91.300  48.740  0.00  0.00            
ATOM   2143  CB  VAL X 138      68.540  89.340  48.670  0.00  0.00            
ATOM   2144  HB  VAL X 138      69.150  89.370  49.580  0.00  0.00            
ATOM   2145  CG1 VAL X 138      67.150  89.010  49.210  0.00  0.00            
ATOM   2146 HG11 VAL X 138      66.390  88.880  48.440  0.00  0.00            
ATOM   2147 HG12 VAL X 138      67.080  88.110  49.820  0.00  0.00            
ATOM   2148 HG13 VAL X 138      66.770  89.830  49.830  0.00  0.00            
ATOM   2149  CG2 VAL X 138      68.820  88.160  47.750  0.00  0.00            
ATOM   2150 HG21 VAL X 138      69.720  88.430  47.200  0.00  0.00            
ATOM   2151 HG22 VAL X 138      68.960  87.250  48.340  0.00  0.00            
ATOM   2152 HG23 VAL X 138      67.940  88.090  47.100  0.00  0.00            
ATOM   2153  C   VAL X 138      70.080  91.030  47.700  0.00  0.00            
ATOM   2154  O   VAL X 138      70.620  90.930  46.610  0.00  0.00            
ATOM   2155  N   PHE X 139      70.690  91.500  48.790  0.00  0.00            
ATOM   2156  H   PHE X 139      70.190  91.550  49.670  0.00  0.00            
ATOM   2157  CA  PHE X 139      72.010  92.100  48.800  0.00  0.00            
ATOM   2158  HA  PHE X 139      72.720  91.780  48.050  0.00  0.00            
ATOM   2159  CB  PHE X 139      71.840  93.610  48.650  0.00  0.00            
ATOM   2160  HB1 PHE X 139      72.830  94.040  48.510  0.00  0.00            
ATOM   2161  HB2 PHE X 139      71.620  94.050  49.630  0.00  0.00            
ATOM   2162  CG  PHE X 139      70.980  94.130  47.520  0.00  0.00            
ATOM   2163  CD1 PHE X 139      71.420  94.260  46.190  0.00  0.00            
ATOM   2164  HD1 PHE X 139      72.420  94.000  45.860  0.00  0.00            
ATOM   2165  CE1 PHE X 139      70.560  94.690  45.180  0.00  0.00            
ATOM   2166  HE1 PHE X 139      70.880  94.760  44.150  0.00  0.00            
ATOM   2167  CZ  PHE X 139      69.250  95.080  45.490  0.00  0.00            
ATOM   2168  HZ  PHE X 139      68.600  95.370  44.680  0.00  0.00            
ATOM   2169  CE2 PHE X 139      68.810  94.910  46.810  0.00  0.00            
ATOM   2170  HE2 PHE X 139      67.800  95.210  47.040  0.00  0.00            
ATOM   2171  CD2 PHE X 139      69.650  94.410  47.820  0.00  0.00            
ATOM   2172  HD2 PHE X 139      69.250  94.280  48.810  0.00  0.00            
ATOM   2173  C   PHE X 139      72.710  91.890  50.130  0.00  0.00            
ATOM   2174  O   PHE X 139      72.050  91.750  51.160  0.00  0.00            
ATOM   2175  N   ASN X 140      74.050  91.820  50.200  0.00  0.00            
ATOM   2176  H   ASN X 140      74.510  92.100  49.350  0.00  0.00            
ATOM   2177  CA  ASN X 140      74.770  91.710  51.450  0.00  0.00            
ATOM   2178  HA  ASN X 140      74.180  91.050  52.090  0.00  0.00            
ATOM   2179  CB  ASN X 140      76.110  91.020  51.250  0.00  0.00            
ATOM   2180  HB1 ASN X 140      76.840  91.780  50.960  0.00  0.00            
ATOM   2181  HB2 ASN X 140      76.100  90.330  50.400  0.00  0.00            
ATOM   2182  CG  ASN X 140      76.590  90.210  52.450  0.00  0.00            
ATOM   2183  OD1 ASN X 140      76.090  90.360  53.560  0.00  0.00            
ATOM   2184  ND2 ASN X 140      77.670  89.450  52.330  0.00  0.00            
ATOM   2185 HD21 ASN X 140      78.050  89.430  51.400  0.00  0.00            
ATOM   2186 HD22 ASN X 140      77.840  88.680  52.970  0.00  0.00            
ATOM   2187  C   ASN X 140      74.880  93.000  52.250  0.00  0.00            
ATOM   2188  O   ASN X 140      75.020  92.970  53.470  0.00  0.00            
ATOM   2189  N   GLU X 141      74.750  94.140  51.560  0.00  0.00            
ATOM   2190  H   GLU X 141      74.770  94.180  50.550  0.00  0.00            
ATOM   2191  CA  GLU X 141      74.560  95.400  52.250  0.00  0.00            
ATOM   2192  HA  GLU X 141      74.650  95.420  53.340  0.00  0.00            
ATOM   2193  CB  GLU X 141      75.570  96.410  51.700  0.00  0.00            
ATOM   2194  HB1 GLU X 141      75.380  97.430  52.030  0.00  0.00            
ATOM   2195  HB2 GLU X 141      75.410  96.400  50.620  0.00  0.00            
ATOM   2196  CG  GLU X 141      76.990  95.970  52.030  0.00  0.00            
ATOM   2197  HG1 GLU X 141      77.100  94.970  51.620  0.00  0.00            
ATOM   2198  HG2 GLU X 141      77.110  95.910  53.120  0.00  0.00            
ATOM   2199  CD  GLU X 141      77.990  96.920  51.380  0.00  0.00            
ATOM   2200  OE1 GLU X 141      78.010  98.120  51.700  0.00  0.00            
ATOM   2201  OE2 GLU X 141      78.670  96.470  50.430  0.00  0.00            
ATOM   2202  C   GLU X 141      73.230  96.040  51.870  0.00  0.00            
ATOM   2203  O   GLU X 141      72.950  96.180  50.680  0.00  0.00            
ATOM   2204  N   ILE X 142      72.420  96.450  52.850  0.00  0.00            
ATOM   2205  H   ILE X 142      72.680  96.370  53.820  0.00  0.00            
ATOM   2206  CA  ILE X 142      71.180  97.170  52.630  0.00  0.00            
ATOM   2207  HA  ILE X 142      70.770  96.970  51.640  0.00  0.00            
ATOM   2208  CB  ILE X 142      70.090  96.960  53.670  0.00  0.00            
ATOM   2209  HB  ILE X 142      70.590  97.240  54.600  0.00  0.00            
ATOM   2210  CG2 ILE X 142      68.870  97.840  53.400  0.00  0.00            
ATOM   2211 HG21 ILE X 142      68.270  97.900  54.300  0.00  0.00            
ATOM   2212 HG22 ILE X 142      69.100  98.870  53.140  0.00  0.00            
ATOM   2213 HG23 ILE X 142      68.300  97.410  52.580  0.00  0.00            
ATOM   2214  CG1 ILE X 142      69.680  95.490  53.670  0.00  0.00            
ATOM   2215 HG11 ILE X 142      70.530  94.910  54.030  0.00  0.00            
ATOM   2216 HG12 ILE X 142      69.300  95.240  52.680  0.00  0.00            
ATOM   2217  CD  ILE X 142      68.580  95.270  54.710  0.00  0.00            
ATOM   2218  HD1 ILE X 142      68.580  94.260  55.100  0.00  0.00            
ATOM   2219  HD2 ILE X 142      68.780  95.910  55.570  0.00  0.00            
ATOM   2220  HD3 ILE X 142      67.580  95.490  54.350  0.00  0.00            
ATOM   2221  C   ILE X 142      71.600  98.630  52.540  0.00  0.00            
ATOM   2222  O   ILE X 142      72.190  99.120  53.500  0.00  0.00            
ATOM   2223  N   THR X 143      71.280  99.310  51.430  0.00  0.00            
ATOM   2224  H   THR X 143      70.820  98.800  50.690  0.00  0.00            
ATOM   2225  CA  THR X 143      71.750 100.660  51.190  0.00  0.00            
ATOM   2226  HA  THR X 143      71.800 101.240  52.100  0.00  0.00            
ATOM   2227  CB  THR X 143      73.120 100.770  50.530  0.00  0.00            
ATOM   2228  HB  THR X 143      73.490 101.790  50.680  0.00  0.00            
ATOM   2229  CG2 THR X 143      74.240  99.860  51.040  0.00  0.00            
ATOM   2230 HG21 THR X 143      73.980  98.800  51.010  0.00  0.00            
ATOM   2231 HG22 THR X 143      75.170 100.010  50.490  0.00  0.00            
ATOM   2232 HG23 THR X 143      74.480 100.200  52.050  0.00  0.00            
ATOM   2233  OG1 THR X 143      73.030 100.520  49.150  0.00  0.00            
ATOM   2234  HG1 THR X 143      73.910 100.500  48.770  0.00  0.00            
ATOM   2235  C   THR X 143      70.740 101.490  50.410  0.00  0.00            
ATOM   2236  O   THR X 143      69.810 101.000  49.780  0.00  0.00            
ATOM   2237  N   LYS X 144      71.020 102.790  50.330  0.00  0.00            
ATOM   2238  H   LYS X 144      71.780 103.040  50.960  0.00  0.00            
ATOM   2239  CA  LYS X 144      70.130 103.710  49.660  0.00  0.00            
ATOM   2240  HA  LYS X 144      69.160 103.500  50.100  0.00  0.00            
ATOM   2241  CB  LYS X 144      70.430 105.150  50.060  0.00  0.00            
ATOM   2242  HB1 LYS X 144      71.470 105.300  49.750  0.00  0.00            
ATOM   2243  HB2 LYS X 144      70.490 105.200  51.150  0.00  0.00            
ATOM   2244  CG  LYS X 144      69.520 106.190  49.410  0.00  0.00            
ATOM   2245  HG1 LYS X 144      69.550 106.070  48.330  0.00  0.00            
ATOM   2246  HG2 LYS X 144      69.880 107.210  49.530  0.00  0.00            
ATOM   2247  CD  LYS X 144      68.060 106.090  49.850  0.00  0.00            
ATOM   2248  HD1 LYS X 144      67.690 105.140  49.460  0.00  0.00            
ATOM   2249  HD2 LYS X 144      67.540 106.800  49.220  0.00  0.00            
ATOM   2250  CE  LYS X 144      67.660 106.190  51.320  0.00  0.00            
ATOM   2251  HE1 LYS X 144      68.420 106.830  51.770  0.00  0.00            
ATOM   2252  HE2 LYS X 144      67.990 105.280  51.810  0.00  0.00            
ATOM   2253  NZ  LYS X 144      66.300 106.510  51.780  0.00  0.00            
ATOM   2254  HZ1 LYS X 144      66.090 107.480  51.600  0.00  0.00            
ATOM   2255  HZ2 LYS X 144      65.680 105.890  51.290  0.00  0.00            
ATOM   2256  HZ3 LYS X 144      66.130 106.460  52.780  0.00  0.00            
ATOM   2257  C   LYS X 144      70.070 103.430  48.160  0.00  0.00            
ATOM   2258  O   LYS X 144      68.960 103.390  47.640  0.00  0.00            
ATOM   2259  N   ASN X 145      71.110 102.960  47.480  0.00  0.00            
ATOM   2260  H   ASN X 145      72.070 103.100  47.770  0.00  0.00            
ATOM   2261  CA  ASN X 145      70.950 102.390  46.160  0.00  0.00            
ATOM   2262  HA  ASN X 145      70.320 103.010  45.510  0.00  0.00            
ATOM   2263  CB  ASN X 145      72.340 102.220  45.560  0.00  0.00            
ATOM   2264  HB1 ASN X 145      72.780 101.260  45.860  0.00  0.00            
ATOM   2265  HB2 ASN X 145      73.010 103.040  45.820  0.00  0.00            
ATOM   2266  CG  ASN X 145      72.460 102.090  44.050  0.00  0.00            
ATOM   2267  OD1 ASN X 145      71.660 102.740  43.380  0.00  0.00            
ATOM   2268  ND2 ASN X 145      73.500 101.460  43.510  0.00  0.00            
ATOM   2269 HD21 ASN X 145      74.080 100.860  44.080  0.00  0.00            
ATOM   2270 HD22 ASN X 145      73.590 101.550  42.510  0.00  0.00            
ATOM   2271  C   ASN X 145      70.300 101.010  46.200  0.00  0.00            
ATOM   2272  O   ASN X 145      69.680 100.670  45.190  0.00  0.00            
ATOM   2273  N   ALA X 146      70.530 100.140  47.180  0.00  0.00            
ATOM   2274  H   ALA X 146      71.190 100.350  47.910  0.00  0.00            
ATOM   2275  CA  ALA X 146      69.930  98.820  47.240  0.00  0.00            
ATOM   2276  HA  ALA X 146      70.200  98.310  46.310  0.00  0.00            
ATOM   2277  CB  ALA X 146      70.540  98.000  48.370  0.00  0.00            
ATOM   2278  HB1 ALA X 146      70.410  96.950  48.110  0.00  0.00            
ATOM   2279  HB2 ALA X 146      71.580  98.160  48.690  0.00  0.00            
ATOM   2280  HB3 ALA X 146      70.000  98.290  49.270  0.00  0.00            
ATOM   2281  C   ALA X 146      68.410  98.850  47.330  0.00  0.00            
ATOM   2282  O   ALA X 146      67.700  98.220  46.560  0.00  0.00            
ATOM   2283  N   ILE X 147      67.850  99.730  48.160  0.00  0.00            
ATOM   2284  H   ILE X 147      68.450 100.310  48.720  0.00  0.00            
ATOM   2285  CA  ILE X 147      66.410  99.800  48.380  0.00  0.00            
ATOM   2286  HA  ILE X 147      66.070  98.770  48.380  0.00  0.00            
ATOM   2287  CB  ILE X 147      66.220 100.630  49.640  0.00  0.00            
ATOM   2288  HB  ILE X 147      67.070 100.470  50.300  0.00  0.00            
ATOM   2289  CG2 ILE X 147      66.160 102.110  49.270  0.00  0.00            
ATOM   2290 HG21 ILE X 147      65.170 102.320  48.870  0.00  0.00            
ATOM   2291 HG22 ILE X 147      66.200 102.680  50.200  0.00  0.00            
ATOM   2292 HG23 ILE X 147      66.960 102.480  48.630  0.00  0.00            
ATOM   2293  CG1 ILE X 147      64.920 100.120  50.240  0.00  0.00            
ATOM   2294 HG11 ILE X 147      64.100 100.280  49.530  0.00  0.00            
ATOM   2295 HG12 ILE X 147      64.630 100.730  51.100  0.00  0.00            
ATOM   2296  CD  ILE X 147      64.920  98.680  50.750  0.00  0.00            
ATOM   2297  HD1 ILE X 147      65.800  98.620  51.380  0.00  0.00            
ATOM   2298  HD2 ILE X 147      63.980  98.450  51.260  0.00  0.00            
ATOM   2299  HD3 ILE X 147      65.090  98.000  49.920  0.00  0.00            
ATOM   2300  C   ILE X 147      65.740 100.450  47.180  0.00  0.00            
ATOM   2301  O   ILE X 147      64.630 100.120  46.770  0.00  0.00            
ATOM   2302  N   ARG X 148      66.420 101.300  46.400  0.00  0.00            
ATOM   2303  H   ARG X 148      67.340 101.550  46.710  0.00  0.00            
ATOM   2304  CA  ARG X 148      65.980 101.720  45.080  0.00  0.00            
ATOM   2305  HA  ARG X 148      64.930 101.990  45.150  0.00  0.00            
ATOM   2306  CB  ARG X 148      66.760 102.910  44.530  0.00  0.00            
ATOM   2307  HB1 ARG X 148      66.460 103.160  43.510  0.00  0.00            
ATOM   2308  HB2 ARG X 148      67.830 102.680  44.490  0.00  0.00            
ATOM   2309  CG  ARG X 148      66.560 104.190  45.340  0.00  0.00            
ATOM   2310  HG1 ARG X 148      66.510 104.120  46.430  0.00  0.00            
ATOM   2311  HG2 ARG X 148      65.560 104.540  45.080  0.00  0.00            
ATOM   2312  CD  ARG X 148      67.610 105.240  44.960  0.00  0.00            
ATOM   2313  HD1 ARG X 148      67.700 105.400  43.880  0.00  0.00            
ATOM   2314  HD2 ARG X 148      68.530 104.840  45.390  0.00  0.00            
ATOM   2315  NE  ARG X 148      67.320 106.540  45.560  0.00  0.00            
ATOM   2316  HE  ARG X 148      66.350 106.760  45.720  0.00  0.00            
ATOM   2317  CZ  ARG X 148      68.170 107.550  45.780  0.00  0.00            
ATOM   2318  NH1 ARG X 148      69.460 107.440  45.420  0.00  0.00            
ATOM   2319 HH11 ARG X 148      69.770 106.560  45.050  0.00  0.00            
ATOM   2320 HH12 ARG X 148      69.990 108.250  45.130  0.00  0.00            
ATOM   2321  NH2 ARG X 148      67.710 108.790  45.980  0.00  0.00            
ATOM   2322 HH21 ARG X 148      66.710 108.880  46.040  0.00  0.00            
ATOM   2323 HH22 ARG X 148      68.310 109.600  45.880  0.00  0.00            
ATOM   2324  C   ARG X 148      66.060 100.620  44.030  0.00  0.00            
ATOM   2325  O   ARG X 148      65.480 100.780  42.960  0.00  0.00            
ATOM   2326  N   GLN X 149      66.610  99.420  44.230  0.00  0.00            
ATOM   2327  H   GLN X 149      67.120  99.240  45.080  0.00  0.00            
ATOM   2328  CA  GLN X 149      66.620  98.330  43.270  0.00  0.00            
ATOM   2329  HA  GLN X 149      66.330  98.640  42.270  0.00  0.00            
ATOM   2330  CB  GLN X 149      68.020  97.740  43.220  0.00  0.00            
ATOM   2331  HB1 GLN X 149      68.030  96.830  42.630  0.00  0.00            
ATOM   2332  HB2 GLN X 149      68.460  97.560  44.200  0.00  0.00            
ATOM   2333  CG  GLN X 149      69.030  98.560  42.430  0.00  0.00            
ATOM   2334  HG1 GLN X 149      68.980  99.610  42.700  0.00  0.00            
ATOM   2335  HG2 GLN X 149      68.860  98.480  41.350  0.00  0.00            
ATOM   2336  CD  GLN X 149      70.450  98.100  42.750  0.00  0.00            
ATOM   2337  OE1 GLN X 149      70.990  97.290  42.000  0.00  0.00            
ATOM   2338  NE2 GLN X 149      71.110  98.580  43.810  0.00  0.00            
ATOM   2339 HE21 GLN X 149      70.580  99.330  44.240  0.00  0.00            
ATOM   2340 HE22 GLN X 149      71.940  98.240  44.270  0.00  0.00            
ATOM   2341  C   GLN X 149      65.560  97.310  43.650  0.00  0.00            
ATOM   2342  O   GLN X 149      64.920  96.680  42.810  0.00  0.00            
ATOM   2343  N   ALA X 150      65.230  97.230  44.940  0.00  0.00            
ATOM   2344  H   ALA X 150      65.740  97.880  45.510  0.00  0.00            
ATOM   2345  CA  ALA X 150      64.640  96.110  45.650  0.00  0.00            
ATOM   2346  HA  ALA X 150      65.140  95.180  45.370  0.00  0.00            
ATOM   2347  CB  ALA X 150      64.810  96.340  47.150  0.00  0.00            
ATOM   2348  HB1 ALA X 150      65.870  96.550  47.300  0.00  0.00            
ATOM   2349  HB2 ALA X 150      64.340  97.290  47.430  0.00  0.00            
ATOM   2350  HB3 ALA X 150      64.440  95.470  47.700  0.00  0.00            
ATOM   2351  C   ALA X 150      63.180  95.820  45.340  0.00  0.00            
ATOM   2352  O   ALA X 150      62.740  94.670  45.350  0.00  0.00            
ATOM   2353  N   PHE X 151      62.470  96.910  45.070  0.00  0.00            
ATOM   2354  H   PHE X 151      62.970  97.790  45.040  0.00  0.00            
ATOM   2355  CA  PHE X 151      61.050  96.970  44.760  0.00  0.00            
ATOM   2356  HA  PHE X 151      60.540  96.020  44.910  0.00  0.00            
ATOM   2357  CB  PHE X 151      60.450  98.010  45.690  0.00  0.00            
ATOM   2358  HB1 PHE X 151      59.370  97.990  45.590  0.00  0.00            
ATOM   2359  HB2 PHE X 151      60.850  99.000  45.470  0.00  0.00            
ATOM   2360  CG  PHE X 151      60.720  97.980  47.180  0.00  0.00            
ATOM   2361  CD1 PHE X 151      60.870  99.180  47.890  0.00  0.00            
ATOM   2362  HD1 PHE X 151      60.720 100.140  47.410  0.00  0.00            
ATOM   2363  CE1 PHE X 151      61.200  99.160  49.250  0.00  0.00            
ATOM   2364  HE1 PHE X 151      61.340 100.120  49.730  0.00  0.00            
ATOM   2365  CZ  PHE X 151      61.330  97.940  49.910  0.00  0.00            
ATOM   2366  HZ  PHE X 151      61.500  97.980  50.970  0.00  0.00            
ATOM   2367  CE2 PHE X 151      61.170  96.720  49.240  0.00  0.00            
ATOM   2368  HE2 PHE X 151      61.170  95.720  49.650  0.00  0.00            
ATOM   2369  CD2 PHE X 151      60.900  96.780  47.860  0.00  0.00            
ATOM   2370  HD2 PHE X 151      60.730  95.810  47.400  0.00  0.00            
ATOM   2371  C   PHE X 151      60.860  97.320  43.290  0.00  0.00            
ATOM   2372  O   PHE X 151      59.750  97.230  42.780  0.00  0.00            
ATOM   2373  N   ASN X 152      61.880  97.640  42.490  0.00  0.00            
ATOM   2374  H   ASN X 152      62.760  97.720  42.970  0.00  0.00            
ATOM   2375  CA  ASN X 152      61.870  98.120  41.120  0.00  0.00            
ATOM   2376  HA  ASN X 152      60.900  98.540  40.850  0.00  0.00            
ATOM   2377  CB  ASN X 152      62.910  99.240  41.130  0.00  0.00            
ATOM   2378  HB1 ASN X 152      63.890  98.980  41.530  0.00  0.00            
ATOM   2379  HB2 ASN X 152      62.460 100.010  41.760  0.00  0.00            
ATOM   2380  CG  ASN X 152      63.050  99.800  39.720  0.00  0.00            
ATOM   2381  OD1 ASN X 152      63.860  99.390  38.890  0.00  0.00            
ATOM   2382  ND2 ASN X 152      62.300 100.850  39.380  0.00  0.00            
ATOM   2383 HD21 ASN X 152      61.520 101.170  39.940  0.00  0.00            
ATOM   2384 HD22 ASN X 152      62.520 101.220  38.460  0.00  0.00            
ATOM   2385  C   ASN X 152      62.040  97.050  40.060  0.00  0.00            
ATOM   2386  O   ASN X 152      61.520  97.290  38.970  0.00  0.00            
ATOM   2387  N   LYS X 153      62.800  96.000  40.350  0.00  0.00            
ATOM   2388  H   LYS X 153      63.140  95.980  41.310  0.00  0.00            
ATOM   2389  CA  LYS X 153      63.360  95.000  39.470  0.00  0.00            
ATOM   2390  HA  LYS X 153      63.180  95.420  38.480  0.00  0.00            
ATOM   2391  CB  LYS X 153      64.870  94.910  39.680  0.00  0.00            
ATOM   2392  HB1 LYS X 153      65.260  94.010  39.200  0.00  0.00            
ATOM   2393  HB2 LYS X 153      65.210  94.830  40.720  0.00  0.00            
ATOM   2394  CG  LYS X 153      65.590  96.040  38.960  0.00  0.00            
ATOM   2395  HG1 LYS X 153      64.830  96.780  38.690  0.00  0.00            
ATOM   2396  HG2 LYS X 153      65.980  95.650  38.020  0.00  0.00            
ATOM   2397  CD  LYS X 153      66.770  96.600  39.750  0.00  0.00            
ATOM   2398  HD1 LYS X 153      67.350  95.680  39.880  0.00  0.00            
ATOM   2399  HD2 LYS X 153      66.450  96.950  40.740  0.00  0.00            
ATOM   2400  CE  LYS X 153      67.570  97.670  39.020  0.00  0.00            
ATOM   2401  HE1 LYS X 153      68.130  97.220  38.190  0.00  0.00            
ATOM   2402  HE2 LYS X 153      68.310  98.120  39.680  0.00  0.00            
ATOM   2403  NZ  LYS X 153      66.660  98.680  38.460  0.00  0.00            
ATOM   2404  HZ1 LYS X 153      66.350  99.330  39.170  0.00  0.00            
ATOM   2405  HZ2 LYS X 153      67.200  99.270  37.830  0.00  0.00            
ATOM   2406  HZ3 LYS X 153      65.900  98.270  37.940  0.00  0.00            
ATOM   2407  C   LYS X 153      62.670  93.670  39.750  0.00  0.00            
ATOM   2408  O   LYS X 153      61.980  93.480  40.760  0.00  0.00            
ATOM   2409  N   PRO X 154      62.690  92.780  38.760  0.00  0.00            
ATOM   2410  CD  PRO X 154      63.130  93.060  37.400  0.00  0.00            
ATOM   2411  HD1 PRO X 154      64.150  93.440  37.350  0.00  0.00            
ATOM   2412  HD2 PRO X 154      62.620  93.880  36.890  0.00  0.00            
ATOM   2413  CG  PRO X 154      63.090  91.730  36.670  0.00  0.00            
ATOM   2414  HG1 PRO X 154      64.040  91.200  36.710  0.00  0.00            
ATOM   2415  HG2 PRO X 154      62.760  91.760  35.630  0.00  0.00            
ATOM   2416  CB  PRO X 154      62.080  90.890  37.460  0.00  0.00            
ATOM   2417  HB1 PRO X 154      62.230  89.830  37.300  0.00  0.00            
ATOM   2418  HB2 PRO X 154      61.070  91.140  37.110  0.00  0.00            
ATOM   2419  CA  PRO X 154      62.210  91.420  38.880  0.00  0.00            
ATOM   2420  HA  PRO X 154      61.200  91.360  39.280  0.00  0.00            
ATOM   2421  C   PRO X 154      63.150  90.490  39.630  0.00  0.00            
ATOM   2422  O   PRO X 154      64.280  90.910  39.870  0.00  0.00            
ATOM   2423  N   GLY X 155      62.640  89.290  39.930  0.00  0.00            
ATOM   2424  H   GLY X 155      61.650  89.190  39.750  0.00  0.00            
ATOM   2425  CA  GLY X 155      63.380  88.260  40.640  0.00  0.00            
ATOM   2426  HA1 GLY X 155      64.070  88.620  41.400  0.00  0.00            
ATOM   2427  HA2 GLY X 155      63.930  87.710  39.880  0.00  0.00            
ATOM   2428  C   GLY X 155      62.460  87.280  41.360  0.00  0.00            
ATOM   2429  O   GLY X 155      61.580  87.710  42.110  0.00  0.00            
ATOM   2430  N   GLU X 156      62.410  86.000  40.990  0.00  0.00            
ATOM   2431  H   GLU X 156      62.920  85.740  40.160  0.00  0.00            
ATOM   2432  CA  GLU X 156      61.580  84.970  41.580  0.00  0.00            
ATOM   2433  HA  GLU X 156      61.010  85.410  42.400  0.00  0.00            
ATOM   2434  CB  GLU X 156      60.610  84.440  40.530  0.00  0.00            
ATOM   2435  HB1 GLU X 156      61.090  83.810  39.790  0.00  0.00            
ATOM   2436  HB2 GLU X 156      60.230  85.310  40.000  0.00  0.00            
ATOM   2437  CG  GLU X 156      59.490  83.480  40.930  0.00  0.00            
ATOM   2438  HG1 GLU X 156      59.910  82.580  41.380  0.00  0.00            
ATOM   2439  HG2 GLU X 156      58.960  83.200  40.020  0.00  0.00            
ATOM   2440  CD  GLU X 156      58.570  84.200  41.920  0.00  0.00            
ATOM   2441  OE1 GLU X 156      58.600  83.900  43.130  0.00  0.00            
ATOM   2442  OE2 GLU X 156      57.940  85.240  41.640  0.00  0.00            
ATOM   2443  C   GLU X 156      62.430  83.880  42.240  0.00  0.00            
ATOM   2444  O   GLU X 156      63.600  83.670  41.920  0.00  0.00            
ATOM   2445  N   LEU X 157      61.840  83.160  43.190  0.00  0.00            
ATOM   2446  H   LEU X 157      60.920  83.520  43.390  0.00  0.00            
ATOM   2447  CA  LEU X 157      62.340  82.130  44.080  0.00  0.00            
ATOM   2448  HA  LEU X 157      63.380  82.310  44.360  0.00  0.00            
ATOM   2449  CB  LEU X 157      61.440  81.940  45.300  0.00  0.00            
ATOM   2450  HB1 LEU X 157      61.880  81.090  45.820  0.00  0.00            
ATOM   2451  HB2 LEU X 157      60.430  81.650  45.000  0.00  0.00            
ATOM   2452  CG  LEU X 157      61.380  83.050  46.340  0.00  0.00            
ATOM   2453  HG  LEU X 157      62.350  83.260  46.800  0.00  0.00            
ATOM   2454  CD1 LEU X 157      60.620  84.260  45.800  0.00  0.00            
ATOM   2455 HD11 LEU X 157      60.640  85.050  46.550  0.00  0.00            
ATOM   2456 HD12 LEU X 157      61.110  84.730  44.950  0.00  0.00            
ATOM   2457 HD13 LEU X 157      59.640  83.860  45.560  0.00  0.00            
ATOM   2458  CD2 LEU X 157      60.580  82.500  47.520  0.00  0.00            
ATOM   2459 HD21 LEU X 157      60.630  83.140  48.400  0.00  0.00            
ATOM   2460 HD22 LEU X 157      59.520  82.370  47.290  0.00  0.00            
ATOM   2461 HD23 LEU X 157      60.950  81.520  47.810  0.00  0.00            
ATOM   2462  C   LEU X 157      62.460  80.790  43.380  0.00  0.00            
ATOM   2463  O   LEU X 157      61.730  80.590  42.410  0.00  0.00            
ATOM   2464  N   ASN X 158      63.220  79.810  43.880  0.00  0.00            
ATOM   2465  H   ASN X 158      63.680  79.990  44.760  0.00  0.00            
ATOM   2466  CA  ASN X 158      63.540  78.580  43.180  0.00  0.00            
ATOM   2467  HA  ASN X 158      62.730  78.440  42.470  0.00  0.00            
ATOM   2468  CB  ASN X 158      64.930  78.640  42.530  0.00  0.00            
ATOM   2469  HB1 ASN X 158      65.750  78.730  43.250  0.00  0.00            
ATOM   2470  HB2 ASN X 158      65.000  79.580  41.980  0.00  0.00            
ATOM   2471  CG  ASN X 158      65.230  77.520  41.550  0.00  0.00            
ATOM   2472  OD1 ASN X 158      64.400  76.640  41.310  0.00  0.00            
ATOM   2473  ND2 ASN X 158      66.460  77.410  41.040  0.00  0.00            
ATOM   2474 HD21 ASN X 158      67.250  77.890  41.440  0.00  0.00            
ATOM   2475 HD22 ASN X 158      66.730  76.600  40.500  0.00  0.00            
ATOM   2476  C   ASN X 158      63.510  77.410  44.160  0.00  0.00            
ATOM   2477  O   ASN X 158      64.150  77.350  45.200  0.00  0.00            
ATOM   2478  N   ILE X 159      62.750  76.380  43.790  0.00  0.00            
ATOM   2479  H   ILE X 159      62.200  76.490  42.940  0.00  0.00            
ATOM   2480  CA  ILE X 159      62.510  75.170  44.540  0.00  0.00            
ATOM   2481  HA  ILE X 159      62.160  75.460  45.530  0.00  0.00            
ATOM   2482  CB  ILE X 159      61.440  74.290  43.900  0.00  0.00            
ATOM   2483  HB  ILE X 159      60.550  74.930  43.880  0.00  0.00            
ATOM   2484  CG2 ILE X 159      61.750  73.790  42.490  0.00  0.00            
ATOM   2485 HG21 ILE X 159      62.030  74.580  41.790  0.00  0.00            
ATOM   2486 HG22 ILE X 159      62.550  73.050  42.520  0.00  0.00            
ATOM   2487 HG23 ILE X 159      60.820  73.400  42.070  0.00  0.00            
ATOM   2488  CG1 ILE X 159      61.030  73.140  44.820  0.00  0.00            
ATOM   2489 HG11 ILE X 159      61.020  73.510  45.840  0.00  0.00            
ATOM   2490 HG12 ILE X 159      61.820  72.400  44.720  0.00  0.00            
ATOM   2491  CD  ILE X 159      59.620  72.620  44.530  0.00  0.00            
ATOM   2492  HD1 ILE X 159      59.490  71.840  45.290  0.00  0.00            
ATOM   2493  HD2 ILE X 159      58.870  73.380  44.720  0.00  0.00            
ATOM   2494  HD3 ILE X 159      59.510  72.140  43.560  0.00  0.00            
ATOM   2495  C   ILE X 159      63.880  74.570  44.830  0.00  0.00            
ATOM   2496  O   ILE X 159      64.090  74.030  45.910  0.00  0.00            
ATOM   2497  N   ASP X 160      64.850  74.730  43.920  0.00  0.00            
ATOM   2498  H   ASP X 160      64.660  75.110  43.010  0.00  0.00            
ATOM   2499  CA  ASP X 160      66.060  73.970  44.150  0.00  0.00            
ATOM   2500  HA  ASP X 160      65.760  72.960  44.420  0.00  0.00            
ATOM   2501  CB  ASP X 160      66.890  73.970  42.870  0.00  0.00            
ATOM   2502  HB1 ASP X 160      67.050  75.000  42.570  0.00  0.00            
ATOM   2503  HB2 ASP X 160      66.290  73.570  42.050  0.00  0.00            
ATOM   2504  CG  ASP X 160      68.220  73.220  42.910  0.00  0.00            
ATOM   2505  OD1 ASP X 160      69.270  73.780  42.540  0.00  0.00            
ATOM   2506  OD2 ASP X 160      68.300  72.130  43.520  0.00  0.00            
ATOM   2507  C   ASP X 160      66.940  74.520  45.260  0.00  0.00            
ATOM   2508  O   ASP X 160      67.770  73.780  45.790  0.00  0.00            
ATOM   2509  N   ARG X 161      66.720  75.780  45.620  0.00  0.00            
ATOM   2510  H   ARG X 161      66.020  76.330  45.140  0.00  0.00            
ATOM   2511  CA  ARG X 161      67.420  76.510  46.660  0.00  0.00            
ATOM   2512  HA  ARG X 161      68.430  76.110  46.740  0.00  0.00            
ATOM   2513  CB  ARG X 161      67.480  78.010  46.400  0.00  0.00            
ATOM   2514  HB1 ARG X 161      68.040  78.530  47.180  0.00  0.00            
ATOM   2515  HB2 ARG X 161      66.480  78.450  46.400  0.00  0.00            
ATOM   2516  CG  ARG X 161      68.300  78.250  45.140  0.00  0.00            
ATOM   2517  HG1 ARG X 161      67.740  77.890  44.270  0.00  0.00            
ATOM   2518  HG2 ARG X 161      69.230  77.680  45.180  0.00  0.00            
ATOM   2519  CD  ARG X 161      68.520  79.740  44.880  0.00  0.00            
ATOM   2520  HD1 ARG X 161      69.160  79.840  44.000  0.00  0.00            
ATOM   2521  HD2 ARG X 161      69.140  80.140  45.680  0.00  0.00            
ATOM   2522  NE  ARG X 161      67.270  80.430  44.550  0.00  0.00            
ATOM   2523  HE  ARG X 161      66.690  80.600  45.350  0.00  0.00            
ATOM   2524  CZ  ARG X 161      66.950  81.250  43.540  0.00  0.00            
ATOM   2525  NH1 ARG X 161      67.660  81.160  42.400  0.00  0.00            
ATOM   2526 HH11 ARG X 161      68.250  80.350  42.280  0.00  0.00            
ATOM   2527 HH12 ARG X 161      67.550  81.770  41.610  0.00  0.00            
ATOM   2528  NH2 ARG X 161      65.870  82.030  43.640  0.00  0.00            
ATOM   2529 HH21 ARG X 161      65.530  82.110  44.590  0.00  0.00            
ATOM   2530 HH22 ARG X 161      65.700  82.610  42.830  0.00  0.00            
ATOM   2531  C   ARG X 161      66.790  76.250  48.020  0.00  0.00            
ATOM   2532  O   ARG X 161      67.400  76.210  49.090  0.00  0.00            
ATOM   2533  N   VAL X 162      65.470  76.110  48.020  0.00  0.00            
ATOM   2534  H   VAL X 162      64.970  76.230  47.150  0.00  0.00            
ATOM   2535  CA  VAL X 162      64.730  75.840  49.240  0.00  0.00            
ATOM   2536  HA  VAL X 162      65.130  76.470  50.030  0.00  0.00            
ATOM   2537  CB  VAL X 162      63.240  76.110  49.020  0.00  0.00            
ATOM   2538  HB  VAL X 162      63.020  75.540  48.120  0.00  0.00            
ATOM   2539  CG1 VAL X 162      62.290  75.800  50.170  0.00  0.00            
ATOM   2540 HG11 VAL X 162      62.570  76.410  51.030  0.00  0.00            
ATOM   2541 HG12 VAL X 162      61.270  76.100  49.940  0.00  0.00            
ATOM   2542 HG13 VAL X 162      62.350  74.730  50.320  0.00  0.00            
ATOM   2543  CG2 VAL X 162      63.000  77.580  48.690  0.00  0.00            
ATOM   2544 HG21 VAL X 162      61.940  77.800  48.540  0.00  0.00            
ATOM   2545 HG22 VAL X 162      63.430  78.210  49.470  0.00  0.00            
ATOM   2546 HG23 VAL X 162      63.430  77.800  47.710  0.00  0.00            
ATOM   2547  C   VAL X 162      64.870  74.390  49.680  0.00  0.00            
ATOM   2548  O   VAL X 162      65.060  74.090  50.860  0.00  0.00            
ATOM   2549  N   ASN X 163      64.740  73.430  48.770  0.00  0.00            
ATOM   2550  H   ASN X 163      64.660  73.720  47.810  0.00  0.00            
ATOM   2551  CA  ASN X 163      64.770  72.000  49.040  0.00  0.00            
ATOM   2552  HA  ASN X 163      63.990  71.710  49.740  0.00  0.00            
ATOM   2553  CB  ASN X 163      64.310  71.470  47.690  0.00  0.00            
ATOM   2554  HB1 ASN X 163      65.050  71.810  46.960  0.00  0.00            
ATOM   2555  HB2 ASN X 163      63.300  71.800  47.470  0.00  0.00            
ATOM   2556  CG  ASN X 163      64.290  69.950  47.650  0.00  0.00            
ATOM   2557  OD1 ASN X 163      63.290  69.320  48.000  0.00  0.00            
ATOM   2558  ND2 ASN X 163      65.380  69.240  47.360  0.00  0.00            
ATOM   2559 HD21 ASN X 163      66.170  69.680  46.930  0.00  0.00            
ATOM   2560 HD22 ASN X 163      65.380  68.280  47.680  0.00  0.00            
ATOM   2561  C   ASN X 163      66.120  71.570  49.580  0.00  0.00            
ATOM   2562  O   ASN X 163      66.230  70.620  50.360  0.00  0.00            
ATOM   2563  N   ALA X 164      67.200  72.270  49.220  0.00  0.00            
ATOM   2564  H   ALA X 164      67.020  72.970  48.520  0.00  0.00            
ATOM   2565  CA  ALA X 164      68.570  72.110  49.670  0.00  0.00            
ATOM   2566  HA  ALA X 164      68.810  71.050  49.700  0.00  0.00            
ATOM   2567  CB  ALA X 164      69.320  72.770  48.520  0.00  0.00            
ATOM   2568  HB1 ALA X 164      68.940  72.190  47.680  0.00  0.00            
ATOM   2569  HB2 ALA X 164      69.040  73.820  48.400  0.00  0.00            
ATOM   2570  HB3 ALA X 164      70.400  72.740  48.630  0.00  0.00            
ATOM   2571  C   ALA X 164      68.810  72.760  51.020  0.00  0.00            
ATOM   2572  O   ALA X 164      69.550  72.110  51.750  0.00  0.00            
ATOM   2573  N   GLN X 165      68.170  73.900  51.310  0.00  0.00            
ATOM   2574  H   GLN X 165      67.690  74.380  50.570  0.00  0.00            
ATOM   2575  CA  GLN X 165      67.990  74.340  52.680  0.00  0.00            
ATOM   2576  HA  GLN X 165      68.980  74.500  53.110  0.00  0.00            
ATOM   2577  CB  GLN X 165      67.240  75.670  52.700  0.00  0.00            
ATOM   2578  HB1 GLN X 165      66.240  75.440  52.330  0.00  0.00            
ATOM   2579  HB2 GLN X 165      67.750  76.340  52.010  0.00  0.00            
ATOM   2580  CG  GLN X 165      67.090  76.370  54.040  0.00  0.00            
ATOM   2581  HG1 GLN X 165      66.690  75.710  54.820  0.00  0.00            
ATOM   2582  HG2 GLN X 165      66.390  77.200  53.930  0.00  0.00            
ATOM   2583  CD  GLN X 165      68.420  76.770  54.670  0.00  0.00            
ATOM   2584  OE1 GLN X 165      69.510  76.800  54.120  0.00  0.00            
ATOM   2585  NE2 GLN X 165      68.500  77.080  55.970  0.00  0.00            
ATOM   2586 HE21 GLN X 165      67.720  77.270  56.590  0.00  0.00            
ATOM   2587 HE22 GLN X 165      69.390  77.310  56.390  0.00  0.00            
ATOM   2588  C   GLN X 165      67.320  73.260  53.530  0.00  0.00            
ATOM   2589  O   GLN X 165      67.790  72.860  54.590  0.00  0.00            
ATOM   2590  N   GLN X 166      66.200  72.760  53.010  0.00  0.00            
ATOM   2591  H   GLN X 166      65.800  73.210  52.200  0.00  0.00            
ATOM   2592  CA  GLN X 166      65.470  71.830  53.850  0.00  0.00            
ATOM   2593  HA  GLN X 166      65.120  72.260  54.790  0.00  0.00            
ATOM   2594  CB  GLN X 166      64.210  71.430  53.090  0.00  0.00            
ATOM   2595  HB1 GLN X 166      63.700  70.560  53.510  0.00  0.00            
ATOM   2596  HB2 GLN X 166      64.600  71.130  52.110  0.00  0.00            
ATOM   2597  CG  GLN X 166      63.090  72.450  52.870  0.00  0.00            
ATOM   2598  HG1 GLN X 166      63.580  73.390  52.630  0.00  0.00            
ATOM   2599  HG2 GLN X 166      62.690  72.580  53.880  0.00  0.00            
ATOM   2600  CD  GLN X 166      62.080  72.120  51.780  0.00  0.00            
ATOM   2601  OE1 GLN X 166      62.150  71.160  51.010  0.00  0.00            
ATOM   2602  NE2 GLN X 166      61.040  72.960  51.760  0.00  0.00            
ATOM   2603 HE21 GLN X 166      61.030  73.740  52.400  0.00  0.00            
ATOM   2604 HE22 GLN X 166      60.350  73.010  51.030  0.00  0.00            
ATOM   2605  C   GLN X 166      66.190  70.570  54.280  0.00  0.00            
ATOM   2606  O   GLN X 166      66.220  70.280  55.480  0.00  0.00            
ATOM   2607  N   ALA X 167      66.840  69.900  53.330  0.00  0.00            
ATOM   2608  H   ALA X 167      66.750  70.210  52.370  0.00  0.00            
ATOM   2609  CA  ALA X 167      67.780  68.810  53.510  0.00  0.00            
ATOM   2610  HA  ALA X 167      67.280  67.900  53.840  0.00  0.00            
ATOM   2611  CB  ALA X 167      68.280  68.440  52.120  0.00  0.00            
ATOM   2612  HB1 ALA X 167      68.830  69.220  51.600  0.00  0.00            
ATOM   2613  HB2 ALA X 167      68.960  67.600  52.250  0.00  0.00            
ATOM   2614  HB3 ALA X 167      67.480  68.130  51.440  0.00  0.00            
ATOM   2615  C   ALA X 167      68.920  69.160  54.450  0.00  0.00            
ATOM   2616  O   ALA X 167      69.190  68.330  55.320  0.00  0.00            
ATOM   2617  N   ARG X 168      69.390  70.410  54.490  0.00  0.00            
ATOM   2618  H   ARG X 168      69.110  71.000  53.730  0.00  0.00            
ATOM   2619  CA  ARG X 168      70.400  70.890  55.410  0.00  0.00            
ATOM   2620  HA  ARG X 168      71.140  70.090  55.440  0.00  0.00            
ATOM   2621  CB  ARG X 168      71.050  72.140  54.820  0.00  0.00            
ATOM   2622  HB1 ARG X 168      70.300  72.900  54.610  0.00  0.00            
ATOM   2623  HB2 ARG X 168      71.410  71.930  53.810  0.00  0.00            
ATOM   2624  CG  ARG X 168      72.160  72.760  55.660  0.00  0.00            
ATOM   2625  HG1 ARG X 168      71.730  73.310  56.500  0.00  0.00            
ATOM   2626  HG2 ARG X 168      72.550  73.520  54.990  0.00  0.00            
ATOM   2627  CD  ARG X 168      73.320  71.890  56.140  0.00  0.00            
ATOM   2628  HD1 ARG X 168      72.950  71.060  56.750  0.00  0.00            
ATOM   2629  HD2 ARG X 168      73.880  72.470  56.870  0.00  0.00            
ATOM   2630  NE  ARG X 168      74.200  71.590  55.010  0.00  0.00            
ATOM   2631  HE  ARG X 168      74.420  72.280  54.300  0.00  0.00            
ATOM   2632  CZ  ARG X 168      74.870  70.460  54.790  0.00  0.00            
ATOM   2633  NH1 ARG X 168      74.860  69.430  55.660  0.00  0.00            
ATOM   2634 HH11 ARG X 168      74.250  69.520  56.460  0.00  0.00            
ATOM   2635 HH12 ARG X 168      75.500  68.670  55.460  0.00  0.00            
ATOM   2636  NH2 ARG X 168      75.670  70.320  53.720  0.00  0.00            
ATOM   2637 HH21 ARG X 168      75.770  71.080  53.060  0.00  0.00            
ATOM   2638 HH22 ARG X 168      76.380  69.620  53.810  0.00  0.00            
ATOM   2639  C   ARG X 168      69.880  71.170  56.820  0.00  0.00            
ATOM   2640  O   ARG X 168      70.610  70.850  57.760  0.00  0.00            
ATOM   2641  N   ARG X 169      68.650  71.650  56.940  0.00  0.00            
ATOM   2642  H   ARG X 169      68.160  71.930  56.100  0.00  0.00            
ATOM   2643  CA  ARG X 169      68.050  71.780  58.250  0.00  0.00            
ATOM   2644  HA  ARG X 169      68.720  72.160  59.020  0.00  0.00            
ATOM   2645  CB  ARG X 169      66.900  72.770  58.070  0.00  0.00            
ATOM   2646  HB1 ARG X 169      66.220  72.580  58.900  0.00  0.00            
ATOM   2647  HB2 ARG X 169      66.230  72.580  57.230  0.00  0.00            
ATOM   2648  CG  ARG X 169      67.250  74.250  57.990  0.00  0.00            
ATOM   2649  HG1 ARG X 169      66.360  74.780  57.640  0.00  0.00            
ATOM   2650  HG2 ARG X 169      68.020  74.370  57.240  0.00  0.00            
ATOM   2651  CD  ARG X 169      67.700  74.820  59.340  0.00  0.00            
ATOM   2652  HD1 ARG X 169      68.490  74.240  59.800  0.00  0.00            
ATOM   2653  HD2 ARG X 169      66.810  74.600  59.940  0.00  0.00            
ATOM   2654  NE  ARG X 169      67.970  76.250  59.240  0.00  0.00            
ATOM   2655  HE  ARG X 169      67.260  76.880  58.880  0.00  0.00            
ATOM   2656  CZ  ARG X 169      69.150  76.830  59.480  0.00  0.00            
ATOM   2657  NH1 ARG X 169      70.280  76.160  59.780  0.00  0.00            
ATOM   2658 HH11 ARG X 169      70.180  75.150  59.780  0.00  0.00            
ATOM   2659 HH12 ARG X 169      71.120  76.700  59.880  0.00  0.00            
ATOM   2660  NH2 ARG X 169      69.280  78.160  59.460  0.00  0.00            
ATOM   2661 HH21 ARG X 169      68.600  78.860  59.230  0.00  0.00            
ATOM   2662 HH22 ARG X 169      70.180  78.610  59.570  0.00  0.00            
ATOM   2663  C   ARG X 169      67.580  70.490  58.920  0.00  0.00            
ATOM   2664  O   ARG X 169      67.600  70.370  60.140  0.00  0.00            
ATOM   2665  N   PHE X 170      67.230  69.490  58.110  0.00  0.00            
ATOM   2666  H   PHE X 170      67.080  69.690  57.140  0.00  0.00            
ATOM   2667  CA  PHE X 170      66.830  68.150  58.520  0.00  0.00            
ATOM   2668  HA  PHE X 170      66.060  68.260  59.280  0.00  0.00            
ATOM   2669  CB  PHE X 170      66.140  67.410  57.380  0.00  0.00            
ATOM   2670  HB1 PHE X 170      66.640  67.470  56.420  0.00  0.00            
ATOM   2671  HB2 PHE X 170      65.180  67.910  57.290  0.00  0.00            
ATOM   2672  CG  PHE X 170      65.880  65.950  57.690  0.00  0.00            
ATOM   2673  CD1 PHE X 170      64.610  65.580  58.170  0.00  0.00            
ATOM   2674  HD1 PHE X 170      63.830  66.260  58.480  0.00  0.00            
ATOM   2675  CE1 PHE X 170      64.290  64.220  58.180  0.00  0.00            
ATOM   2676  HE1 PHE X 170      63.270  63.980  58.430  0.00  0.00            
ATOM   2677  CZ  PHE X 170      65.240  63.210  57.950  0.00  0.00            
ATOM   2678  HZ  PHE X 170      64.960  62.180  58.050  0.00  0.00            
ATOM   2679  CE2 PHE X 170      66.510  63.600  57.500  0.00  0.00            
ATOM   2680  HE2 PHE X 170      67.240  62.830  57.350  0.00  0.00            
ATOM   2681  CD2 PHE X 170      66.780  64.960  57.290  0.00  0.00            
ATOM   2682  HD2 PHE X 170      67.790  65.200  56.980  0.00  0.00            
ATOM   2683  C   PHE X 170      68.050  67.440  59.080  0.00  0.00            
ATOM   2684  O   PHE X 170      67.950  66.960  60.210  0.00  0.00            
ATOM   2685  N   MET X 171      69.210  67.500  58.420  0.00  0.00            
ATOM   2686  H   MET X 171      69.160  67.770  57.440  0.00  0.00            
ATOM   2687  CA  MET X 171      70.490  67.010  58.870  0.00  0.00            
ATOM   2688  HA  MET X 171      70.300  65.970  59.110  0.00  0.00            
ATOM   2689  CB  MET X 171      71.510  66.970  57.740  0.00  0.00            
ATOM   2690  HB1 MET X 171      72.520  66.670  58.020  0.00  0.00            
ATOM   2691  HB2 MET X 171      71.470  67.910  57.190  0.00  0.00            
ATOM   2692  CG  MET X 171      70.950  65.930  56.780  0.00  0.00            
ATOM   2693  HG1 MET X 171      71.450  66.120  55.830  0.00  0.00            
ATOM   2694  HG2 MET X 171      69.900  66.060  56.510  0.00  0.00            
ATOM   2695  SD  MET X 171      71.110  64.170  57.190  0.00  0.00            
ATOM   2696  CE  MET X 171      72.910  64.060  57.000  0.00  0.00            
ATOM   2697  HE1 MET X 171      73.270  64.640  56.150  0.00  0.00            
ATOM   2698  HE2 MET X 171      73.230  64.480  57.950  0.00  0.00            
ATOM   2699  HE3 MET X 171      73.150  63.000  57.110  0.00  0.00            
ATOM   2700  C   MET X 171      71.020  67.630  60.160  0.00  0.00            
ATOM   2701  O   MET X 171      71.590  66.890  60.960  0.00  0.00            
ATOM   2702  N   ASP X 172      70.830  68.920  60.410  0.00  0.00            
ATOM   2703  H   ASP X 172      70.390  69.550  59.750  0.00  0.00            
ATOM   2704  CA  ASP X 172      71.260  69.690  61.570  0.00  0.00            
ATOM   2705  HA  ASP X 172      72.210  69.310  61.930  0.00  0.00            
ATOM   2706  CB  ASP X 172      71.280  71.180  61.220  0.00  0.00            
ATOM   2707  HB1 ASP X 172      70.350  71.450  60.720  0.00  0.00            
ATOM   2708  HB2 ASP X 172      72.120  71.420  60.570  0.00  0.00            
ATOM   2709  CG  ASP X 172      71.470  72.100  62.410  0.00  0.00            
ATOM   2710  OD1 ASP X 172      70.470  72.570  63.010  0.00  0.00            
ATOM   2711  OD2 ASP X 172      72.630  72.270  62.850  0.00  0.00            
ATOM   2712  C   ASP X 172      70.280  69.570  62.730  0.00  0.00            
ATOM   2713  O   ASP X 172      70.750  69.410  63.850  0.00  0.00            
ATOM   2714  N   ARG X 173      68.960  69.610  62.540  0.00  0.00            
ATOM   2715  H   ARG X 173      68.660  69.650  61.570  0.00  0.00            
ATOM   2716  CA  ARG X 173      67.930  69.870  63.520  0.00  0.00            
ATOM   2717  HA  ARG X 173      68.460  70.000  64.460  0.00  0.00            
ATOM   2718  CB  ARG X 173      67.110  71.150  63.330  0.00  0.00            
ATOM   2719  HB1 ARG X 173      66.280  70.850  62.690  0.00  0.00            
ATOM   2720  HB2 ARG X 173      67.800  71.780  62.790  0.00  0.00            
ATOM   2721  CG  ARG X 173      66.540  71.930  64.510  0.00  0.00            
ATOM   2722  HG1 ARG X 173      66.200  71.220  65.260  0.00  0.00            
ATOM   2723  HG2 ARG X 173      65.750  72.520  64.050  0.00  0.00            
ATOM   2724  CD  ARG X 173      67.510  72.920  65.170  0.00  0.00            
ATOM   2725  HD1 ARG X 173      68.280  72.330  65.660  0.00  0.00            
ATOM   2726  HD2 ARG X 173      67.020  73.510  65.940  0.00  0.00            
ATOM   2727  NE  ARG X 173      68.160  73.760  64.170  0.00  0.00            
ATOM   2728  HE  ARG X 173      68.980  73.310  63.790  0.00  0.00            
ATOM   2729  CZ  ARG X 173      67.620  74.790  63.500  0.00  0.00            
ATOM   2730  NH1 ARG X 173      66.410  75.250  63.830  0.00  0.00            
ATOM   2731 HH11 ARG X 173      65.880  74.960  64.640  0.00  0.00            
ATOM   2732 HH12 ARG X 173      65.970  76.050  63.390  0.00  0.00            
ATOM   2733  NH2 ARG X 173      68.280  75.340  62.470  0.00  0.00            
ATOM   2734 HH21 ARG X 173      69.290  75.270  62.440  0.00  0.00            
ATOM   2735 HH22 ARG X 173      67.870  76.100  61.930  0.00  0.00            
ATOM   2736  C   ARG X 173      67.140  68.600  63.810  0.00  0.00            
ATOM   2737  O   ARG X 173      66.730  68.370  64.940  0.00  0.00            
ATOM   2738  N   VAL X 174      66.840  67.810  62.780  0.00  0.00            
ATOM   2739  H   VAL X 174      67.270  68.180  61.940  0.00  0.00            
ATOM   2740  CA  VAL X 174      65.770  66.840  62.890  0.00  0.00            
ATOM   2741  HA  VAL X 174      65.250  67.020  63.830  0.00  0.00            
ATOM   2742  CB  VAL X 174      64.710  67.100  61.820  0.00  0.00            
ATOM   2743  HB  VAL X 174      65.290  66.910  60.920  0.00  0.00            
ATOM   2744  CG1 VAL X 174      63.550  66.120  61.920  0.00  0.00            
ATOM   2745 HG11 VAL X 174      63.060  66.220  62.890  0.00  0.00            
ATOM   2746 HG12 VAL X 174      62.860  66.250  61.080  0.00  0.00            
ATOM   2747 HG13 VAL X 174      63.750  65.050  61.850  0.00  0.00            
ATOM   2748  CG2 VAL X 174      64.060  68.490  61.790  0.00  0.00            
ATOM   2749 HG21 VAL X 174      64.770  69.260  61.500  0.00  0.00            
ATOM   2750 HG22 VAL X 174      63.380  68.660  60.960  0.00  0.00            
ATOM   2751 HG23 VAL X 174      63.650  68.580  62.800  0.00  0.00            
ATOM   2752  C   VAL X 174      66.260  65.400  62.910  0.00  0.00            
ATOM   2753  O   VAL X 174      65.690  64.570  63.630  0.00  0.00            
ATOM   2754  N   VAL X 175      67.410  65.090  62.320  0.00  0.00            
ATOM   2755  H   VAL X 175      67.860  65.770  61.730  0.00  0.00            
ATOM   2756  CA  VAL X 175      67.910  63.730  62.420  0.00  0.00            
ATOM   2757  HA  VAL X 175      67.220  62.950  62.120  0.00  0.00            
ATOM   2758  CB  VAL X 175      69.200  63.650  61.610  0.00  0.00            
ATOM   2759  HB  VAL X 175      69.950  64.410  61.840  0.00  0.00            
ATOM   2760  CG1 VAL X 175      69.990  62.360  61.780  0.00  0.00            
ATOM   2761 HG11 VAL X 175      69.490  61.460  61.430  0.00  0.00            
ATOM   2762 HG12 VAL X 175      71.030  62.520  61.510  0.00  0.00            
ATOM   2763 HG13 VAL X 175      70.220  62.060  62.810  0.00  0.00            
ATOM   2764  CG2 VAL X 175      68.900  63.630  60.110  0.00  0.00            
ATOM   2765 HG21 VAL X 175      69.790  63.190  59.650  0.00  0.00            
ATOM   2766 HG22 VAL X 175      67.970  63.120  59.860  0.00  0.00            
ATOM   2767 HG23 VAL X 175      68.820  64.660  59.790  0.00  0.00            
ATOM   2768  C   VAL X 175      68.220  63.220  63.820  0.00  0.00            
ATOM   2769  O   VAL X 175      67.850  62.120  64.210  0.00  0.00            
ATOM   2770  N   GLY X 176      68.750  64.070  64.700  0.00  0.00            
ATOM   2771  H   GLY X 176      69.100  64.960  64.380  0.00  0.00            
ATOM   2772  CA  GLY X 176      68.980  63.650  66.070  0.00  0.00            
ATOM   2773  HA1 GLY X 176      69.450  64.490  66.580  0.00  0.00            
ATOM   2774  HA2 GLY X 176      69.660  62.800  66.130  0.00  0.00            
ATOM   2775  C   GLY X 176      67.660  63.380  66.790  0.00  0.00            
ATOM   2776  O   GLY X 176      67.610  62.460  67.590  0.00  0.00            
ATOM   2777  N   TYR X 177      66.600  64.150  66.530  0.00  0.00            
ATOM   2778  H   TYR X 177      66.640  64.850  65.800  0.00  0.00            
ATOM   2779  CA  TYR X 177      65.320  63.940  67.160  0.00  0.00            
ATOM   2780  HA  TYR X 177      65.440  63.820  68.240  0.00  0.00            
ATOM   2781  CB  TYR X 177      64.320  65.040  66.810  0.00  0.00            
ATOM   2782  HB1 TYR X 177      64.170  65.140  65.730  0.00  0.00            
ATOM   2783  HB2 TYR X 177      64.600  66.020  67.200  0.00  0.00            
ATOM   2784  CG  TYR X 177      62.910  64.830  67.290  0.00  0.00            
ATOM   2785  CD1 TYR X 177      61.840  64.530  66.430  0.00  0.00            
ATOM   2786  HD1 TYR X 177      61.990  64.470  65.360  0.00  0.00            
ATOM   2787  CE1 TYR X 177      60.520  64.450  66.890  0.00  0.00            
ATOM   2788  HE1 TYR X 177      59.710  64.340  66.190  0.00  0.00            
ATOM   2789  CZ  TYR X 177      60.290  64.730  68.250  0.00  0.00            
ATOM   2790  OH  TYR X 177      59.010  64.700  68.710  0.00  0.00            
ATOM   2791  HH  TYR X 177      58.860  64.500  69.640  0.00  0.00            
ATOM   2792  CE2 TYR X 177      61.400  64.860  69.110  0.00  0.00            
ATOM   2793  HE2 TYR X 177      61.220  65.020  70.170  0.00  0.00            
ATOM   2794  CD2 TYR X 177      62.720  65.000  68.670  0.00  0.00            
ATOM   2795  HD2 TYR X 177      63.520  65.170  69.380  0.00  0.00            
ATOM   2796  C   TYR X 177      64.770  62.580  66.770  0.00  0.00            
ATOM   2797  O   TYR X 177      64.210  61.890  67.620  0.00  0.00            
ATOM   2798  N   MET X 178      64.970  62.120  65.530  0.00  0.00            
ATOM   2799  H   MET X 178      65.550  62.740  64.980  0.00  0.00            
ATOM   2800  CA  MET X 178      64.450  60.910  64.930  0.00  0.00            
ATOM   2801  HA  MET X 178      63.410  60.870  65.260  0.00  0.00            
ATOM   2802  CB  MET X 178      64.580  60.950  63.410  0.00  0.00            
ATOM   2803  HB1 MET X 178      64.320  59.960  63.020  0.00  0.00            
ATOM   2804  HB2 MET X 178      65.620  61.160  63.140  0.00  0.00            
ATOM   2805  CG  MET X 178      63.610  61.950  62.780  0.00  0.00            
ATOM   2806  HG1 MET X 178      63.730  62.960  63.180  0.00  0.00            
ATOM   2807  HG2 MET X 178      62.630  61.600  63.100  0.00  0.00            
ATOM   2808  SD  MET X 178      63.790  62.080  60.990  0.00  0.00            
ATOM   2809  CE  MET X 178      62.690  60.730  60.480  0.00  0.00            
ATOM   2810  HE1 MET X 178      62.780  60.570  59.410  0.00  0.00            
ATOM   2811  HE2 MET X 178      62.940  59.780  60.950  0.00  0.00            
ATOM   2812  HE3 MET X 178      61.680  61.090  60.720  0.00  0.00            
ATOM   2813  C   MET X 178      65.010  59.650  65.580  0.00  0.00            
ATOM   2814  O   MET X 178      64.330  58.630  65.750  0.00  0.00            
ATOM   2815  N   VAL X 179      66.230  59.650  66.120  0.00  0.00            
ATOM   2816  H   VAL X 179      66.870  60.330  65.760  0.00  0.00            
ATOM   2817  CA  VAL X 179      66.990  58.530  66.640  0.00  0.00            
ATOM   2818  HA  VAL X 179      66.470  57.580  66.480  0.00  0.00            
ATOM   2819  CB  VAL X 179      68.360  58.360  65.990  0.00  0.00            
ATOM   2820  HB  VAL X 179      68.780  57.440  66.370  0.00  0.00            
ATOM   2821  CG1 VAL X 179      68.250  58.100  64.490  0.00  0.00            
ATOM   2822 HG11 VAL X 179      69.210  57.720  64.130  0.00  0.00            
ATOM   2823 HG12 VAL X 179      67.490  57.330  64.340  0.00  0.00            
ATOM   2824 HG13 VAL X 179      68.000  59.020  63.960  0.00  0.00            
ATOM   2825  CG2 VAL X 179      69.460  59.370  66.320  0.00  0.00            
ATOM   2826 HG21 VAL X 179      69.550  59.580  67.390  0.00  0.00            
ATOM   2827 HG22 VAL X 179      70.400  58.940  65.970  0.00  0.00            
ATOM   2828 HG23 VAL X 179      69.170  60.360  65.980  0.00  0.00            
ATOM   2829  C   VAL X 179      67.170  58.530  68.150  0.00  0.00            
ATOM   2830  O   VAL X 179      67.120  57.460  68.740  0.00  0.00            
ATOM   2831  N   SER X 180      67.320  59.660  68.850  0.00  0.00            
ATOM   2832  H   SER X 180      67.310  60.530  68.330  0.00  0.00            
ATOM   2833  CA  SER X 180      67.730  59.790  70.240  0.00  0.00            
ATOM   2834  HA  SER X 180      68.720  59.340  70.250  0.00  0.00            
ATOM   2835  CB  SER X 180      67.850  61.270  70.560  0.00  0.00            
ATOM   2836  HB1 SER X 180      68.030  61.340  71.630  0.00  0.00            
ATOM   2837  HB2 SER X 180      66.920  61.750  70.260  0.00  0.00            
ATOM   2838  OG  SER X 180      68.960  61.830  69.880  0.00  0.00            
ATOM   2839  HG  SER X 180      68.620  61.950  68.980  0.00  0.00            
ATOM   2840  C   SER X 180      66.890  59.100  71.310  0.00  0.00            
ATOM   2841  O   SER X 180      67.510  58.740  72.310  0.00  0.00            
ATOM   2842  N   PRO X 181      65.580  58.930  71.090  0.00  0.00            
ATOM   2843  CD  PRO X 181      64.680  59.450  70.090  0.00  0.00            
ATOM   2844  HD1 PRO X 181      64.540  58.850  69.190  0.00  0.00            
ATOM   2845  HD2 PRO X 181      65.010  60.430  69.750  0.00  0.00            
ATOM   2846  CG  PRO X 181      63.300  59.310  70.730  0.00  0.00            
ATOM   2847  HG1 PRO X 181      62.450  59.230  70.050  0.00  0.00            
ATOM   2848  HG2 PRO X 181      63.140  60.020  71.530  0.00  0.00            
ATOM   2849  CB  PRO X 181      63.420  58.010  71.530  0.00  0.00            
ATOM   2850  HB1 PRO X 181      63.280  57.100  70.950  0.00  0.00            
ATOM   2851  HB2 PRO X 181      62.790  58.030  72.420  0.00  0.00            
ATOM   2852  CA  PRO X 181      64.840  58.150  72.060  0.00  0.00            
ATOM   2853  HA  PRO X 181      64.860  58.700  72.990  0.00  0.00            
ATOM   2854  C   PRO X 181      65.500  56.810  72.390  0.00  0.00            
ATOM   2855  O   PRO X 181      65.230  56.290  73.470  0.00  0.00            
ATOM   2856  N   LEU X 182      66.300  56.260  71.480  0.00  0.00            
ATOM   2857  H   LEU X 182      66.450  56.760  70.610  0.00  0.00            
ATOM   2858  CA  LEU X 182      66.930  54.960  71.520  0.00  0.00            
ATOM   2859  HA  LEU X 182      66.280  54.350  72.150  0.00  0.00            
ATOM   2860  CB  LEU X 182      66.990  54.350  70.120  0.00  0.00            
ATOM   2861  HB1 LEU X 182      67.670  54.970  69.530  0.00  0.00            
ATOM   2862  HB2 LEU X 182      65.960  54.370  69.760  0.00  0.00            
ATOM   2863  CG  LEU X 182      67.490  52.920  69.950  0.00  0.00            
ATOM   2864  HG  LEU X 182      68.550  52.880  70.200  0.00  0.00            
ATOM   2865  CD1 LEU X 182      66.830  51.840  70.800  0.00  0.00            
ATOM   2866 HD11 LEU X 182      67.370  50.900  70.690  0.00  0.00            
ATOM   2867 HD12 LEU X 182      66.970  52.080  71.860  0.00  0.00            
ATOM   2868 HD13 LEU X 182      65.750  51.800  70.650  0.00  0.00            
ATOM   2869  CD2 LEU X 182      67.370  52.390  68.520  0.00  0.00            
ATOM   2870 HD21 LEU X 182      67.980  51.510  68.330  0.00  0.00            
ATOM   2871 HD22 LEU X 182      66.330  52.170  68.290  0.00  0.00            
ATOM   2872 HD23 LEU X 182      67.720  53.190  67.860  0.00  0.00            
ATOM   2873  C   LEU X 182      68.300  55.030  72.180  0.00  0.00            
ATOM   2874  O   LEU X 182      68.880  53.980  72.460  0.00  0.00            
ATOM   2875  N   LEU X 183      68.760  56.220  72.570  0.00  0.00            
ATOM   2876  H   LEU X 183      68.230  57.010  72.210  0.00  0.00            
ATOM   2877  CA  LEU X 183      69.570  56.340  73.760  0.00  0.00            
ATOM   2878  HA  LEU X 183      70.340  55.570  73.790  0.00  0.00            
ATOM   2879  CB  LEU X 183      70.270  57.690  73.710  0.00  0.00            
ATOM   2880  HB1 LEU X 183      70.870  57.760  74.620  0.00  0.00            
ATOM   2881  HB2 LEU X 183      69.600  58.540  73.840  0.00  0.00            
ATOM   2882  CG  LEU X 183      71.190  58.000  72.530  0.00  0.00            
ATOM   2883  HG  LEU X 183      70.680  57.810  71.580  0.00  0.00            
ATOM   2884  CD1 LEU X 183      71.620  59.460  72.380  0.00  0.00            
ATOM   2885 HD11 LEU X 183      70.830  60.180  72.570  0.00  0.00            
ATOM   2886 HD12 LEU X 183      72.400  59.740  73.090  0.00  0.00            
ATOM   2887 HD13 LEU X 183      71.980  59.640  71.370  0.00  0.00            
ATOM   2888  CD2 LEU X 183      72.400  57.080  72.540  0.00  0.00            
ATOM   2889 HD21 LEU X 183      73.000  57.080  73.450  0.00  0.00            
ATOM   2890 HD22 LEU X 183      71.970  56.090  72.410  0.00  0.00            
ATOM   2891 HD23 LEU X 183      73.110  57.300  71.740  0.00  0.00            
ATOM   2892  C   LEU X 183      68.790  56.310  75.070  0.00  0.00            
ATOM   2893  O   LEU X 183      69.140  55.550  75.970  0.00  0.00            
ATOM   2894  N   TRP X 184      67.720  57.110  75.100  0.00  0.00            
ATOM   2895  H   TRP X 184      67.460  57.590  74.250  0.00  0.00            
ATOM   2896  CA  TRP X 184      67.020  57.510  76.310  0.00  0.00            
ATOM   2897  HA  TRP X 184      67.800  57.920  76.950  0.00  0.00            
ATOM   2898  CB  TRP X 184      66.040  58.650  76.080  0.00  0.00            
ATOM   2899  HB1 TRP X 184      65.630  59.060  77.000  0.00  0.00            
ATOM   2900  HB2 TRP X 184      65.170  58.240  75.560  0.00  0.00            
ATOM   2901  CG  TRP X 184      66.630  59.840  75.400  0.00  0.00            
ATOM   2902  CD1 TRP X 184      67.890  60.310  75.530  0.00  0.00            
ATOM   2903  HD1 TRP X 184      68.700  59.830  76.070  0.00  0.00            
ATOM   2904  NE1 TRP X 184      68.050  61.460  74.770  0.00  0.00            
ATOM   2905  HE1 TRP X 184      68.890  62.010  74.720  0.00  0.00            
ATOM   2906  CE2 TRP X 184      66.860  61.800  74.160  0.00  0.00            
ATOM   2907  CZ2 TRP X 184      66.490  62.880  73.350  0.00  0.00            
ATOM   2908  HZ2 TRP X 184      67.170  63.650  73.010  0.00  0.00            
ATOM   2909  CH2 TRP X 184      65.160  62.960  72.910  0.00  0.00            
ATOM   2910  HH2 TRP X 184      64.930  63.720  72.180  0.00  0.00            
ATOM   2911  CZ3 TRP X 184      64.240  62.010  73.370  0.00  0.00            
ATOM   2912  HZ3 TRP X 184      63.200  62.150  73.130  0.00  0.00            
ATOM   2913  CE3 TRP X 184      64.570  60.940  74.210  0.00  0.00            
ATOM   2914  HE3 TRP X 184      63.800  60.280  74.580  0.00  0.00            
ATOM   2915  CD2 TRP X 184      65.910  60.840  74.620  0.00  0.00            
ATOM   2916  C   TRP X 184      66.400  56.330  77.030  0.00  0.00            
ATOM   2917  O   TRP X 184      66.600  56.310  78.250  0.00  0.00            
ATOM   2918  N   LYS X 185      65.800  55.310  76.420  0.00  0.00            
ATOM   2919  H   LYS X 185      65.530  55.560  75.480  0.00  0.00            
ATOM   2920  CA  LYS X 185      65.350  54.040  76.970  0.00  0.00            
ATOM   2921  HA  LYS X 185      64.510  54.210  77.650  0.00  0.00            
ATOM   2922  CB  LYS X 185      64.780  53.300  75.770  0.00  0.00            
ATOM   2923  HB1 LYS X 185      65.440  53.320  74.900  0.00  0.00            
ATOM   2924  HB2 LYS X 185      63.870  53.840  75.510  0.00  0.00            
ATOM   2925  CG  LYS X 185      64.590  51.820  76.130  0.00  0.00            
ATOM   2926  HG1 LYS X 185      64.040  51.750  77.060  0.00  0.00            
ATOM   2927  HG2 LYS X 185      65.600  51.420  76.260  0.00  0.00            
ATOM   2928  CD  LYS X 185      63.870  51.040  75.040  0.00  0.00            
ATOM   2929  HD1 LYS X 185      64.410  51.170  74.100  0.00  0.00            
ATOM   2930  HD2 LYS X 185      62.880  51.390  74.750  0.00  0.00            
ATOM   2931  CE  LYS X 185      63.820  49.570  75.450  0.00  0.00            
ATOM   2932  HE1 LYS X 185      62.900  49.370  75.990  0.00  0.00            
ATOM   2933  HE2 LYS X 185      64.640  49.340  76.130  0.00  0.00            
ATOM   2934  NZ  LYS X 185      63.920  48.670  74.290  0.00  0.00            
ATOM   2935  HZ1 LYS X 185      64.800  48.740  73.800  0.00  0.00            
ATOM   2936  HZ2 LYS X 185      63.760  47.720  74.570  0.00  0.00            
ATOM   2937  HZ3 LYS X 185      63.200  48.970  73.640  0.00  0.00            
ATOM   2938  C   LYS X 185      66.460  53.320  77.720  0.00  0.00            
ATOM   2939  O   LYS X 185      66.190  52.620  78.690  0.00  0.00            
ATOM   2940  N   LYS X 186      67.730  53.400  77.320  0.00  0.00            
ATOM   2941  H   LYS X 186      67.840  54.100  76.610  0.00  0.00            
ATOM   2942  CA  LYS X 186      68.880  52.940  78.090  0.00  0.00            
ATOM   2943  HA  LYS X 186      68.620  51.960  78.480  0.00  0.00            
ATOM   2944  CB  LYS X 186      70.130  52.710  77.250  0.00  0.00            
ATOM   2945  HB1 LYS X 186      70.430  53.550  76.630  0.00  0.00            
ATOM   2946  HB2 LYS X 186      69.950  51.940  76.500  0.00  0.00            
ATOM   2947  CG  LYS X 186      71.310  52.080  78.000  0.00  0.00            
ATOM   2948  HG1 LYS X 186      70.910  51.150  78.410  0.00  0.00            
ATOM   2949  HG2 LYS X 186      71.640  52.690  78.840  0.00  0.00            
ATOM   2950  CD  LYS X 186      72.540  51.800  77.140  0.00  0.00            
ATOM   2951  HD1 LYS X 186      73.080  52.730  76.950  0.00  0.00            
ATOM   2952  HD2 LYS X 186      72.090  51.390  76.240  0.00  0.00            
ATOM   2953  CE  LYS X 186      73.470  50.760  77.740  0.00  0.00            
ATOM   2954  HE1 LYS X 186      72.860  49.910  78.030  0.00  0.00            
ATOM   2955  HE2 LYS X 186      73.890  51.150  78.670  0.00  0.00            
ATOM   2956  NZ  LYS X 186      74.540  50.320  76.830  0.00  0.00            
ATOM   2957  HZ1 LYS X 186      75.050  51.190  76.760  0.00  0.00            
ATOM   2958  HZ2 LYS X 186      75.200  49.740  77.320  0.00  0.00            
ATOM   2959  HZ3 LYS X 186      74.180  50.080  75.920  0.00  0.00            
ATOM   2960  C   LYS X 186      69.250  53.790  79.290  0.00  0.00            
ATOM   2961  O   LYS X 186      69.420  53.290  80.400  0.00  0.00            
ATOM   2962  N   ILE X 187      69.310  55.090  79.030  0.00  0.00            
ATOM   2963  H   ILE X 187      68.940  55.400  78.140  0.00  0.00            
ATOM   2964  CA  ILE X 187      69.890  56.060  79.930  0.00  0.00            
ATOM   2965  HA  ILE X 187      69.630  55.900  80.970  0.00  0.00            
ATOM   2966  CB  ILE X 187      71.410  56.000  79.780  0.00  0.00            
ATOM   2967  HB  ILE X 187      71.630  54.950  79.990  0.00  0.00            
ATOM   2968  CG2 ILE X 187      72.050  56.200  78.410  0.00  0.00            
ATOM   2969 HG21 ILE X 187      71.740  57.130  77.930  0.00  0.00            
ATOM   2970 HG22 ILE X 187      73.120  56.320  78.520  0.00  0.00            
ATOM   2971 HG23 ILE X 187      71.930  55.400  77.680  0.00  0.00            
ATOM   2972  CG1 ILE X 187      72.080  56.940  80.780  0.00  0.00            
ATOM   2973 HG11 ILE X 187      71.500  57.010  81.700  0.00  0.00            
ATOM   2974 HG12 ILE X 187      72.090  57.980  80.460  0.00  0.00            
ATOM   2975  CD  ILE X 187      73.490  56.470  81.150  0.00  0.00            
ATOM   2976  HD1 ILE X 187      74.100  56.250  80.280  0.00  0.00            
ATOM   2977  HD2 ILE X 187      73.920  57.320  81.690  0.00  0.00            
ATOM   2978  HD3 ILE X 187      73.460  55.610  81.820  0.00  0.00            
ATOM   2979  C   ILE X 187      69.400  57.450  79.540  0.00  0.00            
ATOM   2980  O   ILE X 187      69.570  57.800  78.370  0.00  0.00            
ATOM   2981  N   ALA X 188      68.890  58.160  80.550  0.00  0.00            
ATOM   2982  H   ALA X 188      68.760  57.750  81.460  0.00  0.00            
ATOM   2983  CA  ALA X 188      68.390  59.510  80.400  0.00  0.00            
ATOM   2984  HA  ALA X 188      67.780  59.500  79.490  0.00  0.00            
ATOM   2985  CB  ALA X 188      67.370  59.850  81.480  0.00  0.00            
ATOM   2986  HB1 ALA X 188      67.850  60.130  82.420  0.00  0.00            
ATOM   2987  HB2 ALA X 188      66.710  60.670  81.230  0.00  0.00            
ATOM   2988  HB3 ALA X 188      66.660  59.020  81.540  0.00  0.00            
ATOM   2989  C   ALA X 188      69.480  60.570  80.280  0.00  0.00            
ATOM   2990  O   ALA X 188      69.720  61.320  81.220  0.00  0.00            
ATOM   2991  N   ARG X 189      70.210  60.500  79.160  0.00  0.00            
ATOM   2992  H   ARG X 189      69.940  59.740  78.550  0.00  0.00            
ATOM   2993  CA  ARG X 189      71.160  61.410  78.550  0.00  0.00            
ATOM   2994  HA  ARG X 189      71.570  62.080  79.300  0.00  0.00            
ATOM   2995  CB  ARG X 189      72.320  60.660  77.900  0.00  0.00            
ATOM   2996  HB1 ARG X 189      72.710  60.050  78.720  0.00  0.00            
ATOM   2997  HB2 ARG X 189      73.150  61.340  77.710  0.00  0.00            
ATOM   2998  CG  ARG X 189      72.020  59.840  76.650  0.00  0.00            
ATOM   2999  HG1 ARG X 189      71.630  60.390  75.800  0.00  0.00            
ATOM   3000  HG2 ARG X 189      71.220  59.150  76.920  0.00  0.00            
ATOM   3001  CD  ARG X 189      73.210  59.020  76.170  0.00  0.00            
ATOM   3002  HD1 ARG X 189      72.840  58.360  75.380  0.00  0.00            
ATOM   3003  HD2 ARG X 189      73.560  58.360  76.960  0.00  0.00            
ATOM   3004  NE  ARG X 189      74.260  59.920  75.690  0.00  0.00            
ATOM   3005  HE  ARG X 189      74.160  60.920  75.670  0.00  0.00            
ATOM   3006  CZ  ARG X 189      75.390  59.490  75.110  0.00  0.00            
ATOM   3007  NH1 ARG X 189      75.730  58.220  74.870  0.00  0.00            
ATOM   3008 HH11 ARG X 189      75.160  57.440  75.180  0.00  0.00            
ATOM   3009 HH12 ARG X 189      76.640  58.130  74.460  0.00  0.00            
ATOM   3010  NH2 ARG X 189      76.310  60.430  74.840  0.00  0.00            
ATOM   3011 HH21 ARG X 189      75.960  61.360  74.970  0.00  0.00            
ATOM   3012 HH22 ARG X 189      77.160  60.260  74.310  0.00  0.00            
ATOM   3013  C   ARG X 189      70.460  62.380  77.610  0.00  0.00            
ATOM   3014  O   ARG X 189      69.260  62.610  77.620  0.00  0.00            
ATOM   3015  N   GLY X 190      71.290  63.080  76.830  0.00  0.00            
ATOM   3016  H   GLY X 190      72.280  62.980  77.010  0.00  0.00            
ATOM   3017  CA  GLY X 190      70.890  64.040  75.820  0.00  0.00            
ATOM   3018  HA1 GLY X 190      71.430  64.960  76.030  0.00  0.00            
ATOM   3019  HA2 GLY X 190      69.840  64.310  75.940  0.00  0.00            
ATOM   3020  C   GLY X 190      70.940  63.630  74.360  0.00  0.00            
ATOM   3021  O   GLY X 190      70.900  62.450  74.020  0.00  0.00            
ATOM   3022  N   LEU X 191      71.160  64.620  73.490  0.00  0.00            
ATOM   3023  H   LEU X 191      71.170  65.570  73.830  0.00  0.00            
ATOM   3024  CA  LEU X 191      71.750  64.400  72.180  0.00  0.00            
ATOM   3025  HA  LEU X 191      71.210  63.600  71.670  0.00  0.00            
ATOM   3026  CB  LEU X 191      71.740  65.630  71.280  0.00  0.00            
ATOM   3027  HB1 LEU X 191      72.280  65.550  70.330  0.00  0.00            
ATOM   3028  HB2 LEU X 191      72.220  66.450  71.820  0.00  0.00            
ATOM   3029  CG  LEU X 191      70.330  66.030  70.850  0.00  0.00            
ATOM   3030  HG  LEU X 191      69.550  66.150  71.600  0.00  0.00            
ATOM   3031  CD1 LEU X 191      70.280  67.380  70.130  0.00  0.00            
ATOM   3032 HD11 LEU X 191      70.500  68.170  70.840  0.00  0.00            
ATOM   3033 HD12 LEU X 191      71.020  67.530  69.350  0.00  0.00            
ATOM   3034 HD13 LEU X 191      69.280  67.570  69.740  0.00  0.00            
ATOM   3035  CD2 LEU X 191      69.820  64.910  69.950  0.00  0.00            
ATOM   3036 HD21 LEU X 191      68.850  65.090  69.470  0.00  0.00            
ATOM   3037 HD22 LEU X 191      70.540  64.660  69.180  0.00  0.00            
ATOM   3038 HD23 LEU X 191      69.740  63.970  70.490  0.00  0.00            
ATOM   3039  C   LEU X 191      73.180  63.890  72.220  0.00  0.00            
ATOM   3040  O   LEU X 191      73.960  64.140  73.130  0.00  0.00            
ATOM   3041  N   SER X 192      73.550  63.150  71.170  0.00  0.00            
ATOM   3042  H   SER X 192      72.980  63.030  70.340  0.00  0.00            
ATOM   3043  CA  SER X 192      74.900  62.660  71.010  0.00  0.00            
ATOM   3044  HA  SER X 192      75.550  63.220  71.690  0.00  0.00            
ATOM   3045  CB  SER X 192      74.960  61.190  71.430  0.00  0.00            
ATOM   3046  HB1 SER X 192      74.460  61.120  72.400  0.00  0.00            
ATOM   3047  HB2 SER X 192      76.010  60.920  71.600  0.00  0.00            
ATOM   3048  OG  SER X 192      74.230  60.400  70.530  0.00  0.00            
ATOM   3049  HG  SER X 192      74.600  59.510  70.550  0.00  0.00            
ATOM   3050  C   SER X 192      75.450  62.760  69.600  0.00  0.00            
ATOM   3051  O   SER X 192      74.640  63.060  68.720  0.00  0.00            
ATOM   3052  N   ALA X 193      76.740  62.520  69.360  0.00  0.00            
ATOM   3053  H   ALA X 193      77.320  62.300  70.160  0.00  0.00            
ATOM   3054  CA  ALA X 193      77.470  62.990  68.200  0.00  0.00            
ATOM   3055  HA  ALA X 193      77.220  64.040  68.070  0.00  0.00            
ATOM   3056  CB  ALA X 193      78.950  62.810  68.540  0.00  0.00            
ATOM   3057  HB1 ALA X 193      79.570  63.000  67.670  0.00  0.00            
ATOM   3058  HB2 ALA X 193      79.170  63.490  69.370  0.00  0.00            
ATOM   3059  HB3 ALA X 193      79.150  61.770  68.780  0.00  0.00            
ATOM   3060  C   ALA X 193      77.100  62.350  66.870  0.00  0.00            
ATOM   3061  O   ALA X 193      77.580  62.870  65.870  0.00  0.00            
ATOM   3062  N   GLY X 194      76.180  61.390  66.810  0.00  0.00            
ATOM   3063  H   GLY X 194      75.710  61.180  67.690  0.00  0.00            
ATOM   3064  CA  GLY X 194      75.540  60.780  65.660  0.00  0.00            
ATOM   3065  HA1 GLY X 194      74.510  61.100  65.550  0.00  0.00            
ATOM   3066  HA2 GLY X 194      75.350  59.760  66.010  0.00  0.00            
ATOM   3067  C   GLY X 194      76.310  60.800  64.350  0.00  0.00            
ATOM   3068  O   GLY X 194      77.260  60.020  64.210  0.00  0.00            
ATOM   3069  N   ARG X 195      75.860  61.640  63.410  0.00  0.00            
ATOM   3070  H   ARG X 195      75.030  62.170  63.610  0.00  0.00            
ATOM   3071  CA  ARG X 195      76.400  61.800  62.080  0.00  0.00            
ATOM   3072  HA  ARG X 195      76.300  60.800  61.630  0.00  0.00            
ATOM   3073  CB  ARG X 195      75.490  62.740  61.290  0.00  0.00            
ATOM   3074  HB1 ARG X 195      75.490  63.690  61.820  0.00  0.00            
ATOM   3075  HB2 ARG X 195      74.470  62.370  61.350  0.00  0.00            
ATOM   3076  CG  ARG X 195      75.790  63.010  59.820  0.00  0.00            
ATOM   3077  HG1 ARG X 195      76.730  63.550  59.670  0.00  0.00            
ATOM   3078  HG2 ARG X 195      75.010  63.710  59.520  0.00  0.00            
ATOM   3079  CD  ARG X 195      75.730  61.840  58.840  0.00  0.00            
ATOM   3080  HD1 ARG X 195      75.590  62.180  57.820  0.00  0.00            
ATOM   3081  HD2 ARG X 195      74.860  61.220  59.050  0.00  0.00            
ATOM   3082  NE  ARG X 195      77.000  61.110  58.820  0.00  0.00            
ATOM   3083  HE  ARG X 195      77.780  61.630  59.210  0.00  0.00            
ATOM   3084  CZ  ARG X 195      77.280  59.830  58.540  0.00  0.00            
ATOM   3085  NH1 ARG X 195      76.360  59.060  57.940  0.00  0.00            
ATOM   3086 HH11 ARG X 195      75.470  59.440  57.640  0.00  0.00            
ATOM   3087 HH12 ARG X 195      76.640  58.160  57.580  0.00  0.00            
ATOM   3088  NH2 ARG X 195      78.490  59.290  58.740  0.00  0.00            
ATOM   3089 HH21 ARG X 195      79.220  59.820  59.180  0.00  0.00            
ATOM   3090 HH22 ARG X 195      78.650  58.370  58.350  0.00  0.00            
ATOM   3091  C   ARG X 195      77.870  62.160  61.960  0.00  0.00            
ATOM   3092  O   ARG X 195      78.530  61.790  60.990  0.00  0.00            
ATOM   3093  N   VAL X 196      78.420  62.890  62.930  0.00  0.00            
ATOM   3094  H   VAL X 196      77.810  63.180  63.680  0.00  0.00            
ATOM   3095  CA  VAL X 196      79.730  63.510  62.890  0.00  0.00            
ATOM   3096  HA  VAL X 196      80.160  63.320  61.910  0.00  0.00            
ATOM   3097  CB  VAL X 196      79.700  65.040  62.900  0.00  0.00            
ATOM   3098  HB  VAL X 196      80.700  65.470  62.860  0.00  0.00            
ATOM   3099  CG1 VAL X 196      79.130  65.440  61.540  0.00  0.00            
ATOM   3100 HG11 VAL X 196      78.060  65.200  61.510  0.00  0.00            
ATOM   3101 HG12 VAL X 196      79.230  66.500  61.320  0.00  0.00            
ATOM   3102 HG13 VAL X 196      79.410  64.950  60.600  0.00  0.00            
ATOM   3103  CG2 VAL X 196      78.940  65.720  64.030  0.00  0.00            
ATOM   3104 HG21 VAL X 196      79.190  65.340  65.020  0.00  0.00            
ATOM   3105 HG22 VAL X 196      79.130  66.790  64.000  0.00  0.00            
ATOM   3106 HG23 VAL X 196      77.870  65.530  63.950  0.00  0.00            
ATOM   3107  C   VAL X 196      80.700  62.970  63.930  0.00  0.00            
ATOM   3108  O   VAL X 196      81.760  63.560  64.100  0.00  0.00            
ATOM   3109  N   GLN X 197      80.430  61.790  64.510  0.00  0.00            
ATOM   3110  H   GLN X 197      79.600  61.260  64.330  0.00  0.00            
ATOM   3111  CA  GLN X 197      81.290  61.480  65.630  0.00  0.00            
ATOM   3112  HA  GLN X 197      81.430  62.400  66.190  0.00  0.00            
ATOM   3113  CB  GLN X 197      80.580  60.500  66.560  0.00  0.00            
ATOM   3114  HB1 GLN X 197      79.590  60.880  66.830  0.00  0.00            
ATOM   3115  HB2 GLN X 197      81.120  60.350  67.490  0.00  0.00            
ATOM   3116  CG  GLN X 197      80.270  59.080  66.090  0.00  0.00            
ATOM   3117  HG1 GLN X 197      81.230  58.560  66.080  0.00  0.00            
ATOM   3118  HG2 GLN X 197      79.900  59.240  65.080  0.00  0.00            
ATOM   3119  CD  GLN X 197      79.260  58.350  66.970  0.00  0.00            
ATOM   3120  OE1 GLN X 197      79.550  57.680  67.960  0.00  0.00            
ATOM   3121  NE2 GLN X 197      77.950  58.400  66.770  0.00  0.00            
ATOM   3122 HE21 GLN X 197      77.520  58.940  66.020  0.00  0.00            
ATOM   3123 HE22 GLN X 197      77.390  57.840  67.400  0.00  0.00            
ATOM   3124  C   GLN X 197      82.700  61.050  65.270  0.00  0.00            
ATOM   3125  O   GLN X 197      83.600  61.150  66.100  0.00  0.00            
ATOM   3126  N   SER X 198      82.950  60.820  63.980  0.00  0.00            
ATOM   3127  H   SER X 198      82.230  60.720  63.280  0.00  0.00            
ATOM   3128  CA  SER X 198      84.310  60.710  63.500  0.00  0.00            
ATOM   3129  HA  SER X 198      84.790  59.910  64.070  0.00  0.00            
ATOM   3130  CB  SER X 198      84.350  60.280  62.030  0.00  0.00            
ATOM   3131  HB1 SER X 198      83.850  59.320  61.920  0.00  0.00            
ATOM   3132  HB2 SER X 198      85.380  60.170  61.700  0.00  0.00            
ATOM   3133  OG  SER X 198      83.680  61.180  61.160  0.00  0.00            
ATOM   3134  HG  SER X 198      82.740  61.030  61.220  0.00  0.00            
ATOM   3135  C   SER X 198      85.230  61.910  63.670  0.00  0.00            
ATOM   3136  O   SER X 198      86.410  61.750  63.370  0.00  0.00            
ATOM   3137  N   VAL X 199      84.650  63.050  64.060  0.00  0.00            
ATOM   3138  H   VAL X 199      83.650  63.080  64.000  0.00  0.00            
ATOM   3139  CA  VAL X 199      85.510  64.080  64.610  0.00  0.00            
ATOM   3140  HA  VAL X 199      86.510  63.680  64.440  0.00  0.00            
ATOM   3141  CB  VAL X 199      85.500  65.330  63.730  0.00  0.00            
ATOM   3142  HB  VAL X 199      85.600  65.020  62.690  0.00  0.00            
ATOM   3143  CG1 VAL X 199      84.180  66.090  63.830  0.00  0.00            
ATOM   3144 HG11 VAL X 199      83.990  66.490  64.830  0.00  0.00            
ATOM   3145 HG12 VAL X 199      84.000  66.890  63.120  0.00  0.00            
ATOM   3146 HG13 VAL X 199      83.390  65.400  63.540  0.00  0.00            
ATOM   3147  CG2 VAL X 199      86.670  66.240  64.090  0.00  0.00            
ATOM   3148 HG21 VAL X 199      86.710  67.080  63.400  0.00  0.00            
ATOM   3149 HG22 VAL X 199      86.550  66.670  65.080  0.00  0.00            
ATOM   3150 HG23 VAL X 199      87.620  65.700  64.010  0.00  0.00            
ATOM   3151  C   VAL X 199      85.360  64.320  66.110  0.00  0.00            
ATOM   3152  O   VAL X 199      86.360  64.420  66.810  0.00  0.00            
ATOM   3153  N   ALA X 200      84.130  64.360  66.640  0.00  0.00            
ATOM   3154  H   ALA X 200      83.380  64.470  65.980  0.00  0.00            
ATOM   3155  CA  ALA X 200      83.950  64.630  68.050  0.00  0.00            
ATOM   3156  HA  ALA X 200      84.640  65.450  68.240  0.00  0.00            
ATOM   3157  CB  ALA X 200      82.520  65.170  68.150  0.00  0.00            
ATOM   3158  HB1 ALA X 200      82.280  65.930  67.400  0.00  0.00            
ATOM   3159  HB2 ALA X 200      81.850  64.320  68.000  0.00  0.00            
ATOM   3160  HB3 ALA X 200      82.280  65.600  69.120  0.00  0.00            
ATOM   3161  C   ALA X 200      84.180  63.550  69.100  0.00  0.00            
ATOM   3162  O   ALA X 200      84.370  63.860  70.270  0.00  0.00            
ATOM   3163  N   VAL X 201      84.350  62.270  68.750  0.00  0.00            
ATOM   3164  H   VAL X 201      84.230  61.960  67.800  0.00  0.00            
ATOM   3165  CA  VAL X 201      84.830  61.250  69.670  0.00  0.00            
ATOM   3166  HA  VAL X 201      84.960  61.580  70.700  0.00  0.00            
ATOM   3167  CB  VAL X 201      83.840  60.100  69.760  0.00  0.00            
ATOM   3168  HB  VAL X 201      83.720  59.680  68.760  0.00  0.00            
ATOM   3169  CG1 VAL X 201      84.270  59.060  70.790  0.00  0.00            
ATOM   3170 HG11 VAL X 201      85.180  58.560  70.460  0.00  0.00            
ATOM   3171 HG12 VAL X 201      84.400  59.570  71.750  0.00  0.00            
ATOM   3172 HG13 VAL X 201      83.470  58.320  70.830  0.00  0.00            
ATOM   3173  CG2 VAL X 201      82.430  60.510  70.160  0.00  0.00            
ATOM   3174 HG21 VAL X 201      81.710  59.710  69.950  0.00  0.00            
ATOM   3175 HG22 VAL X 201      82.430  60.780  71.210  0.00  0.00            
ATOM   3176 HG23 VAL X 201      82.200  61.450  69.660  0.00  0.00            
ATOM   3177  C   VAL X 201      86.200  60.740  69.240  0.00  0.00            
ATOM   3178  O   VAL X 201      87.170  60.790  69.990  0.00  0.00            
ATOM   3179  N   ARG X 202      86.260  60.320  67.970  0.00  0.00            
ATOM   3180  H   ARG X 202      85.420  60.370  67.420  0.00  0.00            
ATOM   3181  CA  ARG X 202      87.500  59.830  67.410  0.00  0.00            
ATOM   3182  HA  ARG X 202      87.730  58.870  67.870  0.00  0.00            
ATOM   3183  CB  ARG X 202      87.360  59.480  65.930  0.00  0.00            
ATOM   3184  HB1 ARG X 202      87.170  60.400  65.370  0.00  0.00            
ATOM   3185  HB2 ARG X 202      86.470  58.880  65.740  0.00  0.00            
ATOM   3186  CG  ARG X 202      88.550  58.770  65.290  0.00  0.00            
ATOM   3187  HG1 ARG X 202      89.410  59.440  65.250  0.00  0.00            
ATOM   3188  HG2 ARG X 202      88.300  58.640  64.240  0.00  0.00            
ATOM   3189  CD  ARG X 202      88.860  57.420  65.940  0.00  0.00            
ATOM   3190  HD1 ARG X 202      87.930  56.860  66.020  0.00  0.00            
ATOM   3191  HD2 ARG X 202      89.150  57.540  66.980  0.00  0.00            
ATOM   3192  NE  ARG X 202      89.880  56.740  65.150  0.00  0.00            
ATOM   3193  HE  ARG X 202      90.320  57.190  64.360  0.00  0.00            
ATOM   3194  CZ  ARG X 202      90.300  55.490  65.410  0.00  0.00            
ATOM   3195  NH1 ARG X 202      89.960  54.780  66.490  0.00  0.00            
ATOM   3196 HH11 ARG X 202      89.190  55.100  67.070  0.00  0.00            
ATOM   3197 HH12 ARG X 202      90.170  53.800  66.540  0.00  0.00            
ATOM   3198  NH2 ARG X 202      91.120  54.950  64.500  0.00  0.00            
ATOM   3199 HH21 ARG X 202      91.290  55.470  63.650  0.00  0.00            
ATOM   3200 HH22 ARG X 202      91.670  54.110  64.640  0.00  0.00            
ATOM   3201  C   ARG X 202      88.700  60.710  67.720  0.00  0.00            
ATOM   3202  O   ARG X 202      89.630  60.250  68.380  0.00  0.00            
ATOM   3203  N   LEU X 203      88.680  61.970  67.260  0.00  0.00            
ATOM   3204  H   LEU X 203      87.860  62.250  66.750  0.00  0.00            
ATOM   3205  CA  LEU X 203      89.860  62.800  67.230  0.00  0.00            
ATOM   3206  HA  LEU X 203      90.580  62.190  66.680  0.00  0.00            
ATOM   3207  CB  LEU X 203      89.520  64.010  66.370  0.00  0.00            
ATOM   3208  HB1 LEU X 203      88.690  64.510  66.880  0.00  0.00            
ATOM   3209  HB2 LEU X 203      89.210  63.640  65.390  0.00  0.00            
ATOM   3210  CG  LEU X 203      90.700  64.980  66.280  0.00  0.00            
ATOM   3211  HG  LEU X 203      90.950  65.440  67.230  0.00  0.00            
ATOM   3212  CD1 LEU X 203      91.980  64.390  65.690  0.00  0.00            
ATOM   3213 HD11 LEU X 203      92.750  65.150  65.800  0.00  0.00            
ATOM   3214 HD12 LEU X 203      92.320  63.630  66.380  0.00  0.00            
ATOM   3215 HD13 LEU X 203      91.760  64.040  64.680  0.00  0.00            
ATOM   3216  CD2 LEU X 203      90.280  66.200  65.460  0.00  0.00            
ATOM   3217 HD21 LEU X 203      89.450  66.770  65.880  0.00  0.00            
ATOM   3218 HD22 LEU X 203      91.180  66.800  65.370  0.00  0.00            
ATOM   3219 HD23 LEU X 203      90.040  65.910  64.440  0.00  0.00            
ATOM   3220  C   LEU X 203      90.410  63.140  68.610  0.00  0.00            
ATOM   3221  O   LEU X 203      91.620  63.220  68.820  0.00  0.00            
ATOM   3222  N   VAL X 204      89.470  63.130  69.550  0.00  0.00            
ATOM   3223  H   VAL X 204      88.560  62.790  69.270  0.00  0.00            
ATOM   3224  CA  VAL X 204      89.730  63.370  70.950  0.00  0.00            
ATOM   3225  HA  VAL X 204      90.410  64.210  71.060  0.00  0.00            
ATOM   3226  CB  VAL X 204      88.380  63.640  71.610  0.00  0.00            
ATOM   3227  HB  VAL X 204      87.850  62.740  71.910  0.00  0.00            
ATOM   3228  CG1 VAL X 204      88.530  64.240  73.010  0.00  0.00            
ATOM   3229 HG11 VAL X 204      89.200  63.630  73.610  0.00  0.00            
ATOM   3230 HG12 VAL X 204      88.750  65.310  73.000  0.00  0.00            
ATOM   3231 HG13 VAL X 204      87.550  64.220  73.480  0.00  0.00            
ATOM   3232  CG2 VAL X 204      87.430  64.500  70.780  0.00  0.00            
ATOM   3233 HG21 VAL X 204      86.680  64.850  71.490  0.00  0.00            
ATOM   3234 HG22 VAL X 204      87.990  65.290  70.260  0.00  0.00            
ATOM   3235 HG23 VAL X 204      86.830  63.900  70.100  0.00  0.00            
ATOM   3236  C   VAL X 204      90.430  62.260  71.710  0.00  0.00            
ATOM   3237  O   VAL X 204      91.370  62.510  72.470  0.00  0.00            
ATOM   3238  N   VAL X 205      90.070  61.000  71.440  0.00  0.00            
ATOM   3239  H   VAL X 205      89.380  60.790  70.740  0.00  0.00            
ATOM   3240  CA  VAL X 205      90.840  59.910  72.000  0.00  0.00            
ATOM   3241  HA  VAL X 205      91.380  60.260  72.870  0.00  0.00            
ATOM   3242  CB  VAL X 205      90.000  58.680  72.340  0.00  0.00            
ATOM   3243  HB  VAL X 205      90.760  57.930  72.560  0.00  0.00            
ATOM   3244  CG1 VAL X 205      89.200  58.850  73.620  0.00  0.00            
ATOM   3245 HG11 VAL X 205      88.540  59.720  73.560  0.00  0.00            
ATOM   3246 HG12 VAL X 205      88.500  58.060  73.890  0.00  0.00            
ATOM   3247 HG13 VAL X 205      89.930  58.890  74.430  0.00  0.00            
ATOM   3248  CG2 VAL X 205      89.050  58.140  71.270  0.00  0.00            
ATOM   3249 HG21 VAL X 205      89.680  58.040  70.390  0.00  0.00            
ATOM   3250 HG22 VAL X 205      88.580  57.200  71.580  0.00  0.00            
ATOM   3251 HG23 VAL X 205      88.280  58.900  71.180  0.00  0.00            
ATOM   3252  C   VAL X 205      92.020  59.550  71.110  0.00  0.00            
ATOM   3253  O   VAL X 205      93.050  59.120  71.620  0.00  0.00            
ATOM   3254  N   GLU X 206      92.040  59.890  69.810  0.00  0.00            
ATOM   3255  H   GLU X 206      91.200  60.120  69.300  0.00  0.00            
ATOM   3256  CA  GLU X 206      93.230  59.620  69.030  0.00  0.00            
ATOM   3257  HA  GLU X 206      93.520  58.580  69.100  0.00  0.00            
ATOM   3258  CB  GLU X 206      92.830  59.860  67.570  0.00  0.00            
ATOM   3259  HB1 GLU X 206      93.680  60.180  66.970  0.00  0.00            
ATOM   3260  HB2 GLU X 206      92.140  60.700  67.480  0.00  0.00            
ATOM   3261  CG  GLU X 206      92.020  58.800  66.830  0.00  0.00            
ATOM   3262  HG1 GLU X 206      91.520  59.270  65.990  0.00  0.00            
ATOM   3263  HG2 GLU X 206      91.200  58.410  67.450  0.00  0.00            
ATOM   3264  CD  GLU X 206      92.920  57.730  66.220  0.00  0.00            
ATOM   3265  OE1 GLU X 206      93.410  57.910  65.090  0.00  0.00            
ATOM   3266  OE2 GLU X 206      93.150  56.750  66.960  0.00  0.00            
ATOM   3267  C   GLU X 206      94.390  60.530  69.410  0.00  0.00            
ATOM   3268  O   GLU X 206      95.460  59.960  69.640  0.00  0.00            
ATOM   3269  N   ARG X 207      94.180  61.840  69.580  0.00  0.00            
ATOM   3270  H   ARG X 207      93.260  62.200  69.400  0.00  0.00            
ATOM   3271  CA  ARG X 207      95.160  62.790  70.070  0.00  0.00            
ATOM   3272  HA  ARG X 207      96.080  62.770  69.490  0.00  0.00            
ATOM   3273  CB  ARG X 207      94.600  64.200  70.110  0.00  0.00            
ATOM   3274  HB1 ARG X 207      93.890  64.340  70.930  0.00  0.00            
ATOM   3275  HB2 ARG X 207      94.240  64.380  69.090  0.00  0.00            
ATOM   3276  CG  ARG X 207      95.710  65.180  70.480  0.00  0.00            
ATOM   3277  HG1 ARG X 207      95.840  65.030  71.550  0.00  0.00            
ATOM   3278  HG2 ARG X 207      95.240  66.140  70.260  0.00  0.00            
ATOM   3279  CD  ARG X 207      97.010  65.150  69.690  0.00  0.00            
ATOM   3280  HD1 ARG X 207      96.670  65.060  68.660  0.00  0.00            
ATOM   3281  HD2 ARG X 207      97.790  64.470  70.040  0.00  0.00            
ATOM   3282  NE  ARG X 207      97.620  66.460  69.930  0.00  0.00            
ATOM   3283  HE  ARG X 207      97.160  67.120  70.540  0.00  0.00            
ATOM   3284  CZ  ARG X 207      98.730  66.870  69.290  0.00  0.00            
ATOM   3285  NH1 ARG X 207      99.420  66.100  68.430  0.00  0.00            
ATOM   3286 HH11 ARG X 207      99.040  65.220  68.140  0.00  0.00            
ATOM   3287 HH12 ARG X 207     100.310  66.370  68.040  0.00  0.00            
ATOM   3288  NH2 ARG X 207      99.060  68.170  69.290  0.00  0.00            
ATOM   3289 HH21 ARG X 207      98.560  68.850  69.850  0.00  0.00            
ATOM   3290 HH22 ARG X 207      99.890  68.510  68.830  0.00  0.00            
ATOM   3291  C   ARG X 207      95.620  62.330  71.450  0.00  0.00            
ATOM   3292  O   ARG X 207      96.810  62.400  71.740  0.00  0.00            
ATOM   3293  N   GLU X 208      94.750  61.700  72.240  0.00  0.00            
ATOM   3294  H   GLU X 208      93.830  61.580  71.810  0.00  0.00            
ATOM   3295  CA  GLU X 208      95.060  61.120  73.530  0.00  0.00            
ATOM   3296  HA  GLU X 208      95.620  61.840  74.130  0.00  0.00            
ATOM   3297  CB  GLU X 208      93.810  60.740  74.320  0.00  0.00            
ATOM   3298  HB1 GLU X 208      93.440  59.770  74.020  0.00  0.00            
ATOM   3299  HB2 GLU X 208      93.120  61.550  74.090  0.00  0.00            
ATOM   3300  CG  GLU X 208      93.950  60.510  75.820  0.00  0.00            
ATOM   3301  HG1 GLU X 208      94.660  59.700  75.970  0.00  0.00            
ATOM   3302  HG2 GLU X 208      93.000  60.150  76.210  0.00  0.00            
ATOM   3303  CD  GLU X 208      94.410  61.670  76.690  0.00  0.00            
ATOM   3304  OE1 GLU X 208      95.450  61.580  77.380  0.00  0.00            
ATOM   3305  OE2 GLU X 208      93.740  62.730  76.730  0.00  0.00            
ATOM   3306  C   GLU X 208      96.000  59.940  73.380  0.00  0.00            
ATOM   3307  O   GLU X 208      96.940  59.810  74.160  0.00  0.00            
ATOM   3308  N   ARG X 209      95.820  59.120  72.340  0.00  0.00            
ATOM   3309  H   ARG X 209      95.160  59.300  71.600  0.00  0.00            
ATOM   3310  CA  ARG X 209      96.680  57.980  72.080  0.00  0.00            
ATOM   3311  HA  ARG X 209      96.870  57.450  73.010  0.00  0.00            
ATOM   3312  CB  ARG X 209      95.910  57.040  71.160  0.00  0.00            
ATOM   3313  HB1 ARG X 209      96.650  56.340  70.770  0.00  0.00            
ATOM   3314  HB2 ARG X 209      95.540  57.620  70.320  0.00  0.00            
ATOM   3315  CG  ARG X 209      94.800  56.290  71.900  0.00  0.00            
ATOM   3316  HG1 ARG X 209      93.940  56.910  72.160  0.00  0.00            
ATOM   3317  HG2 ARG X 209      95.280  55.840  72.770  0.00  0.00            
ATOM   3318  CD  ARG X 209      94.260  55.110  71.100  0.00  0.00            
ATOM   3319  HD1 ARG X 209      93.820  54.470  71.870  0.00  0.00            
ATOM   3320  HD2 ARG X 209      95.030  54.660  70.480  0.00  0.00            
ATOM   3321  NE  ARG X 209      93.320  55.640  70.110  0.00  0.00            
ATOM   3322  HE  ARG X 209      93.630  55.870  69.180  0.00  0.00            
ATOM   3323  CZ  ARG X 209      91.980  55.650  70.180  0.00  0.00            
ATOM   3324  NH1 ARG X 209      91.340  55.270  71.300  0.00  0.00            
ATOM   3325 HH11 ARG X 209      91.850  54.880  72.080  0.00  0.00            
ATOM   3326 HH12 ARG X 209      90.330  55.340  71.350  0.00  0.00            
ATOM   3327  NH2 ARG X 209      91.240  56.040  69.140  0.00  0.00            
ATOM   3328 HH21 ARG X 209      91.730  56.250  68.280  0.00  0.00            
ATOM   3329 HH22 ARG X 209      90.240  55.870  69.170  0.00  0.00            
ATOM   3330  C   ARG X 209      97.960  58.430  71.400  0.00  0.00            
ATOM   3331  O   ARG X 209      99.020  57.820  71.540  0.00  0.00            
ATOM   3332  N   GLU X 210      98.020  59.600  70.750  0.00  0.00            
ATOM   3333  H   GLU X 210      97.150  59.980  70.430  0.00  0.00            
ATOM   3334  CA  GLU X 210      99.300  60.190  70.400  0.00  0.00            
ATOM   3335  HA  GLU X 210      99.910  59.490  69.840  0.00  0.00            
ATOM   3336  CB  GLU X 210      98.940  61.300  69.410  0.00  0.00            
ATOM   3337  HB1 GLU X 210      98.360  62.110  69.840  0.00  0.00            
ATOM   3338  HB2 GLU X 210      98.490  60.860  68.520  0.00  0.00            
ATOM   3339  CG  GLU X 210     100.210  61.990  68.910  0.00  0.00            
ATOM   3340  HG1 GLU X 210     101.050  61.310  68.750  0.00  0.00            
ATOM   3341  HG2 GLU X 210     100.520  62.760  69.620  0.00  0.00            
ATOM   3342  CD  GLU X 210      99.880  62.660  67.580  0.00  0.00            
ATOM   3343  OE1 GLU X 210     100.440  62.220  66.550  0.00  0.00            
ATOM   3344  OE2 GLU X 210      99.140  63.660  67.500  0.00  0.00            
ATOM   3345  C   GLU X 210     100.110  60.680  71.580  0.00  0.00            
ATOM   3346  O   GLU X 210     101.330  60.510  71.630  0.00  0.00            
ATOM   3347  N   ILE X 211      99.460  61.110  72.670  0.00  0.00            
ATOM   3348  H   ILE X 211      98.510  61.400  72.490  0.00  0.00            
ATOM   3349  CA  ILE X 211     100.080  61.610  73.880  0.00  0.00            
ATOM   3350  HA  ILE X 211     101.080  62.010  73.690  0.00  0.00            
ATOM   3351  CB  ILE X 211      99.190  62.710  74.470  0.00  0.00            
ATOM   3352  HB  ILE X 211      98.190  62.270  74.520  0.00  0.00            
ATOM   3353  CG2 ILE X 211      99.690  63.130  75.850  0.00  0.00            
ATOM   3354 HG21 ILE X 211      99.160  64.010  76.220  0.00  0.00            
ATOM   3355 HG22 ILE X 211      99.350  62.370  76.550  0.00  0.00            
ATOM   3356 HG23 ILE X 211     100.760  63.290  75.770  0.00  0.00            
ATOM   3357  CG1 ILE X 211      99.000  63.920  73.560  0.00  0.00            
ATOM   3358 HG11 ILE X 211      99.040  63.580  72.530  0.00  0.00            
ATOM   3359 HG12 ILE X 211      99.880  64.540  73.720  0.00  0.00            
ATOM   3360  CD  ILE X 211      97.830  64.840  73.900  0.00  0.00            
ATOM   3361  HD1 ILE X 211      97.880  65.160  74.940  0.00  0.00            
ATOM   3362  HD2 ILE X 211      97.840  65.680  73.210  0.00  0.00            
ATOM   3363  HD3 ILE X 211      96.880  64.310  73.820  0.00  0.00            
ATOM   3364  C   ILE X 211     100.370  60.530  74.910  0.00  0.00            
ATOM   3365  O   ILE X 211     101.390  60.580  75.590  0.00  0.00            
ATOM   3366  N   LYS X 212      99.600  59.450  74.770  0.00  0.00            
ATOM   3367  H   LYS X 212      98.670  59.570  74.390  0.00  0.00            
ATOM   3368  CA  LYS X 212      99.990  58.240  75.470  0.00  0.00            
ATOM   3369  HA  LYS X 212     100.040  58.520  76.520  0.00  0.00            
ATOM   3370  CB  LYS X 212      99.000  57.090  75.340  0.00  0.00            
ATOM   3371  HB1 LYS X 212      99.050  56.800  74.290  0.00  0.00            
ATOM   3372  HB2 LYS X 212      98.070  57.560  75.650  0.00  0.00            
ATOM   3373  CG  LYS X 212      99.230  55.920  76.290  0.00  0.00            
ATOM   3374  HG1 LYS X 212      99.280  56.180  77.350  0.00  0.00            
ATOM   3375  HG2 LYS X 212     100.120  55.390  75.970  0.00  0.00            
ATOM   3376  CD  LYS X 212      98.020  54.990  76.170  0.00  0.00            
ATOM   3377  HD1 LYS X 212      97.940  54.560  75.170  0.00  0.00            
ATOM   3378  HD2 LYS X 212      97.140  55.570  76.410  0.00  0.00            
ATOM   3379  CE  LYS X 212      98.160  53.920  77.240  0.00  0.00            
ATOM   3380  HE1 LYS X 212      97.850  54.260  78.230  0.00  0.00            
ATOM   3381  HE2 LYS X 212      99.180  53.520  77.320  0.00  0.00            
ATOM   3382  NZ  LYS X 212      97.210  52.860  76.870  0.00  0.00            
ATOM   3383  HZ1 LYS X 212      97.470  52.480  75.970  0.00  0.00            
ATOM   3384  HZ2 LYS X 212      97.200  52.060  77.480  0.00  0.00            
ATOM   3385  HZ3 LYS X 212      96.250  53.170  76.790  0.00  0.00            
ATOM   3386  C   LYS X 212     101.390  57.850  75.010  0.00  0.00            
ATOM   3387  O   LYS X 212     102.170  57.300  75.800  0.00  0.00            
ATOM   3388  N   ALA X 213     101.790  58.140  73.770  0.00  0.00            
ATOM   3389  H   ALA X 213     101.200  58.700  73.180  0.00  0.00            
ATOM   3390  CA  ALA X 213     103.130  57.830  73.320  0.00  0.00            
ATOM   3391  HA  ALA X 213     103.520  56.960  73.850  0.00  0.00            
ATOM   3392  CB  ALA X 213     103.090  57.560  71.820  0.00  0.00            
ATOM   3393  HB1 ALA X 213     102.380  56.750  71.670  0.00  0.00            
ATOM   3394  HB2 ALA X 213     102.610  58.390  71.300  0.00  0.00            
ATOM   3395  HB3 ALA X 213     104.020  57.360  71.290  0.00  0.00            
ATOM   3396  C   ALA X 213     104.220  58.840  73.640  0.00  0.00            
ATOM   3397  O   ALA X 213     105.370  58.450  73.460  0.00  0.00            
ATOM   3398  N   PHE X 214     103.940  60.050  74.130  0.00  0.00            
ATOM   3399  H   PHE X 214     103.010  60.350  74.370  0.00  0.00            
ATOM   3400  CA  PHE X 214     104.970  60.930  74.650  0.00  0.00            
ATOM   3401  HA  PHE X 214     105.800  60.740  73.980  0.00  0.00            
ATOM   3402  CB  PHE X 214     104.430  62.350  74.470  0.00  0.00            
ATOM   3403  HB1 PHE X 214     103.560  62.510  75.100  0.00  0.00            
ATOM   3404  HB2 PHE X 214     104.100  62.580  73.460  0.00  0.00            
ATOM   3405  CG  PHE X 214     105.310  63.530  74.830  0.00  0.00            
ATOM   3406  CD1 PHE X 214     106.240  64.020  73.910  0.00  0.00            
ATOM   3407  HD1 PHE X 214     106.250  63.630  72.900  0.00  0.00            
ATOM   3408  CE1 PHE X 214     107.190  64.940  74.380  0.00  0.00            
ATOM   3409  HE1 PHE X 214     107.930  65.370  73.730  0.00  0.00            
ATOM   3410  CZ  PHE X 214     107.230  65.350  75.720  0.00  0.00            
ATOM   3411  HZ  PHE X 214     108.020  66.000  76.070  0.00  0.00            
ATOM   3412  CE2 PHE X 214     106.230  64.960  76.610  0.00  0.00            
ATOM   3413  HE2 PHE X 214     106.340  65.180  77.660  0.00  0.00            
ATOM   3414  CD2 PHE X 214     105.260  64.080  76.110  0.00  0.00            
ATOM   3415  HD2 PHE X 214     104.660  63.530  76.820  0.00  0.00            
ATOM   3416  C   PHE X 214     105.370  60.590  76.080  0.00  0.00            
ATOM   3417  O   PHE X 214     104.540  60.190  76.900  0.00  0.00            
ATOM   3418  N   VAL X 215     106.630  60.920  76.380  0.00  0.00            
ATOM   3419  H   VAL X 215     107.240  61.280  75.650  0.00  0.00            
ATOM   3420  CA  VAL X 215     107.220  60.770  77.690  0.00  0.00            
ATOM   3421  HA  VAL X 215     106.600  60.170  78.350  0.00  0.00            
ATOM   3422  CB  VAL X 215     108.440  59.850  77.660  0.00  0.00            
ATOM   3423  HB  VAL X 215     109.130  60.420  77.030  0.00  0.00            
ATOM   3424  CG1 VAL X 215     109.040  59.650  79.040  0.00  0.00            
ATOM   3425 HG11 VAL X 215     109.740  58.810  78.980  0.00  0.00            
ATOM   3426 HG12 VAL X 215     109.510  60.570  79.380  0.00  0.00            
ATOM   3427 HG13 VAL X 215     108.330  59.480  79.850  0.00  0.00            
ATOM   3428  CG2 VAL X 215     108.140  58.490  77.030  0.00  0.00            
ATOM   3429 HG21 VAL X 215     108.890  57.730  77.250  0.00  0.00            
ATOM   3430 HG22 VAL X 215     107.150  58.120  77.290  0.00  0.00            
ATOM   3431 HG23 VAL X 215     108.170  58.600  75.950  0.00  0.00            
ATOM   3432  C   VAL X 215     107.480  62.090  78.400  0.00  0.00            
ATOM   3433  O   VAL X 215     108.440  62.790  78.060  0.00  0.00            
ATOM   3434  N   PRO X 216     106.660  62.490  79.380  0.00  0.00            
ATOM   3435  CD  PRO X 216     105.360  61.960  79.740  0.00  0.00            
ATOM   3436  HD1 PRO X 216     105.500  61.020  80.280  0.00  0.00            
ATOM   3437  HD2 PRO X 216     104.830  61.840  78.800  0.00  0.00            
ATOM   3438  CG  PRO X 216     104.580  63.030  80.510  0.00  0.00            
ATOM   3439  HG1 PRO X 216     104.010  62.650  81.360  0.00  0.00            
ATOM   3440  HG2 PRO X 216     103.890  63.510  79.820  0.00  0.00            
ATOM   3441  CB  PRO X 216     105.730  63.860  81.070  0.00  0.00            
ATOM   3442  HB1 PRO X 216     105.760  63.630  82.130  0.00  0.00            
ATOM   3443  HB2 PRO X 216     105.530  64.930  81.020  0.00  0.00            
ATOM   3444  CA  PRO X 216     107.020  63.540  80.300  0.00  0.00            
ATOM   3445  HA  PRO X 216     107.350  64.450  79.810  0.00  0.00            
ATOM   3446  C   PRO X 216     108.130  63.090  81.240  0.00  0.00            
ATOM   3447  O   PRO X 216     108.420  61.900  81.370  0.00  0.00            
ATOM   3448  N   GLU X 217     108.720  64.010  82.000  0.00  0.00            
ATOM   3449  H   GLU X 217     108.370  64.940  81.790  0.00  0.00            
ATOM   3450  CA  GLU X 217     109.280  63.810  83.320  0.00  0.00            
ATOM   3451  HA  GLU X 217     109.660  62.790  83.430  0.00  0.00            
ATOM   3452  CB  GLU X 217     110.470  64.740  83.580  0.00  0.00            
ATOM   3453  HB1 GLU X 217     110.200  65.790  83.480  0.00  0.00            
ATOM   3454  HB2 GLU X 217     111.220  64.510  82.820  0.00  0.00            
ATOM   3455  CG  GLU X 217     111.020  64.600  84.990  0.00  0.00            
ATOM   3456  HG1 GLU X 217     110.180  64.750  85.670  0.00  0.00            
ATOM   3457  HG2 GLU X 217     111.790  65.340  85.180  0.00  0.00            
ATOM   3458  CD  GLU X 217     111.660  63.230  85.160  0.00  0.00            
ATOM   3459  OE1 GLU X 217     110.880  62.330  85.550  0.00  0.00            
ATOM   3460  OE2 GLU X 217     112.890  63.140  85.020  0.00  0.00            
ATOM   3461  C   GLU X 217     108.190  63.970  84.370  0.00  0.00            
ATOM   3462  O   GLU X 217     107.370  64.870  84.190  0.00  0.00            
ATOM   3463  N   GLU X 218     108.090  63.040  85.320  0.00  0.00            
ATOM   3464  H   GLU X 218     108.870  62.430  85.470  0.00  0.00            
ATOM   3465  CA  GLU X 218     106.960  63.000  86.230  0.00  0.00            
ATOM   3466  HA  GLU X 218     106.330  63.860  86.020  0.00  0.00            
ATOM   3467  CB  GLU X 218     106.090  61.790  85.890  0.00  0.00            
ATOM   3468  HB1 GLU X 218     105.370  61.870  86.700  0.00  0.00            
ATOM   3469  HB2 GLU X 218     106.670  60.870  85.940  0.00  0.00            
ATOM   3470  CG  GLU X 218     105.330  61.880  84.570  0.00  0.00            
ATOM   3471  HG1 GLU X 218     106.060  62.140  83.810  0.00  0.00            
ATOM   3472  HG2 GLU X 218     104.660  62.740  84.660  0.00  0.00            
ATOM   3473  CD  GLU X 218     104.630  60.610  84.110  0.00  0.00            
ATOM   3474  OE1 GLU X 218     103.510  60.340  84.600  0.00  0.00            
ATOM   3475  OE2 GLU X 218     105.120  59.800  83.290  0.00  0.00            
ATOM   3476  C   GLU X 218     107.330  63.000  87.700  0.00  0.00            
ATOM   3477  O   GLU X 218     108.310  62.360  88.080  0.00  0.00            
ATOM   3478  N   PHE X 219     106.470  63.590  88.540  0.00  0.00            
ATOM   3479  H   PHE X 219     105.640  63.940  88.090  0.00  0.00            
ATOM   3480  CA  PHE X 219     106.760  64.010  89.900  0.00  0.00            
ATOM   3481  HA  PHE X 219     107.690  63.520  90.190  0.00  0.00            
ATOM   3482  CB  PHE X 219     106.980  65.520  89.920  0.00  0.00            
ATOM   3483  HB1 PHE X 219     106.920  65.790  90.980  0.00  0.00            
ATOM   3484  HB2 PHE X 219     106.100  65.950  89.430  0.00  0.00            
ATOM   3485  CG  PHE X 219     108.180  66.070  89.200  0.00  0.00            
ATOM   3486  CD1 PHE X 219     109.380  66.310  89.880  0.00  0.00            
ATOM   3487  HD1 PHE X 219     109.440  66.210  90.960  0.00  0.00            
ATOM   3488  CE1 PHE X 219     110.500  66.860  89.240  0.00  0.00            
ATOM   3489  HE1 PHE X 219     111.320  67.220  89.850  0.00  0.00            
ATOM   3490  CZ  PHE X 219     110.470  67.130  87.870  0.00  0.00            
ATOM   3491  HZ  PHE X 219     111.250  67.670  87.350  0.00  0.00            
ATOM   3492  CE2 PHE X 219     109.350  66.700  87.150  0.00  0.00            
ATOM   3493  HE2 PHE X 219     109.230  66.820  86.080  0.00  0.00            
ATOM   3494  CD2 PHE X 219     108.200  66.250  87.820  0.00  0.00            
ATOM   3495  HD2 PHE X 219     107.360  66.140  87.150  0.00  0.00            
ATOM   3496  C   PHE X 219     105.660  63.490  90.810  0.00  0.00            
ATOM   3497  O   PHE X 219     104.480  63.550  90.470  0.00  0.00            
ATOM   3498  N   TRP X 220     106.040  63.150  92.040  0.00  0.00            
ATOM   3499  H   TRP X 220     106.990  63.230  92.380  0.00  0.00            
ATOM   3500  CA  TRP X 220     105.120  62.660  93.050  0.00  0.00            
ATOM   3501  HA  TRP X 220     104.110  62.660  92.640  0.00  0.00            
ATOM   3502  CB  TRP X 220     105.550  61.220  93.270  0.00  0.00            
ATOM   3503  HB1 TRP X 220     105.170  60.840  94.220  0.00  0.00            
ATOM   3504  HB2 TRP X 220     106.640  61.170  93.370  0.00  0.00            
ATOM   3505  CG  TRP X 220     105.070  60.200  92.280  0.00  0.00            
ATOM   3506  CD1 TRP X 220     103.920  59.520  92.470  0.00  0.00            
ATOM   3507  HD1 TRP X 220     103.360  59.500  93.390  0.00  0.00            
ATOM   3508  NE1 TRP X 220     103.670  58.780  91.320  0.00  0.00            
ATOM   3509  HE1 TRP X 220     102.880  58.180  91.130  0.00  0.00            
ATOM   3510  CE2 TRP X 220     104.660  58.950  90.380  0.00  0.00            
ATOM   3511  CZ2 TRP X 220     105.020  58.350  89.160  0.00  0.00            
ATOM   3512  HZ2 TRP X 220     104.460  57.500  88.810  0.00  0.00            
ATOM   3513  CH2 TRP X 220     106.170  58.760  88.470  0.00  0.00            
ATOM   3514  HH2 TRP X 220     106.440  58.230  87.570  0.00  0.00            
ATOM   3515  CZ3 TRP X 220     107.120  59.590  89.080  0.00  0.00            
ATOM   3516  HZ3 TRP X 220     107.990  59.920  88.520  0.00  0.00            
ATOM   3517  CE3 TRP X 220     106.810  60.120  90.330  0.00  0.00            
ATOM   3518  HE3 TRP X 220     107.500  60.820  90.780  0.00  0.00            
ATOM   3519  CD2 TRP X 220     105.580  59.860  90.960  0.00  0.00            
ATOM   3520  C   TRP X 220     105.130  63.560  94.280  0.00  0.00            
ATOM   3521  O   TRP X 220     106.190  63.820  94.830  0.00  0.00            
ATOM   3522  N   GLU X 221     103.950  63.980  94.740  0.00  0.00            
ATOM   3523  H   GLU X 221     103.090  63.610  94.380  0.00  0.00            
ATOM   3524  CA  GLU X 221     103.820  65.190  95.540  0.00  0.00            
ATOM   3525  HA  GLU X 221     104.710  65.460  96.110  0.00  0.00            
ATOM   3526  CB  GLU X 221     103.490  66.400  94.680  0.00  0.00            
ATOM   3527  HB1 GLU X 221     103.310  67.270  95.320  0.00  0.00            
ATOM   3528  HB2 GLU X 221     102.510  66.170  94.280  0.00  0.00            
ATOM   3529  CG  GLU X 221     104.520  66.800  93.620  0.00  0.00            
ATOM   3530  HG1 GLU X 221     104.130  67.530  92.900  0.00  0.00            
ATOM   3531  HG2 GLU X 221     104.820  65.930  93.040  0.00  0.00            
ATOM   3532  CD  GLU X 221     105.770  67.410  94.240  0.00  0.00            
ATOM   3533  OE1 GLU X 221     106.870  67.320  93.660  0.00  0.00            
ATOM   3534  OE2 GLU X 221     105.730  68.060  95.310  0.00  0.00            
ATOM   3535  C   GLU X 221     102.800  65.020  96.660  0.00  0.00            
ATOM   3536  O   GLU X 221     102.020  64.070  96.660  0.00  0.00            
ATOM   3537  N   VAL X 222     102.560  65.970  97.560  0.00  0.00            
ATOM   3538  H   VAL X 222     103.270  66.680  97.530  0.00  0.00            
ATOM   3539  CA  VAL X 222     101.440  66.020  98.480  0.00  0.00            
ATOM   3540  HA  VAL X 222     100.660  65.370  98.080  0.00  0.00            
ATOM   3541  CB  VAL X 222     101.860  65.430  99.820  0.00  0.00            
ATOM   3542  HB  VAL X 222     102.640  66.020 100.290  0.00  0.00            
ATOM   3543  CG1 VAL X 222     100.680  65.290 100.780  0.00  0.00            
ATOM   3544 HG11 VAL X 222     100.110  66.210 100.910  0.00  0.00            
ATOM   3545 HG12 VAL X 222      99.970  64.600 100.320  0.00  0.00            
ATOM   3546 HG13 VAL X 222     101.040  64.930 101.740  0.00  0.00            
ATOM   3547  CG2 VAL X 222     102.440  64.020  99.690  0.00  0.00            
ATOM   3548 HG21 VAL X 222     102.930  63.650 100.590  0.00  0.00            
ATOM   3549 HG22 VAL X 222     101.750  63.330  99.220  0.00  0.00            
ATOM   3550 HG23 VAL X 222     103.260  64.100  98.970  0.00  0.00            
ATOM   3551  C   VAL X 222     100.770  67.380  98.650  0.00  0.00            
ATOM   3552  O   VAL X 222     101.470  68.380  98.780  0.00  0.00            
ATOM   3553  N   ASP X 223      99.440  67.420  98.590  0.00  0.00            
ATOM   3554  H   ASP X 223      99.000  66.510  98.630  0.00  0.00            
ATOM   3555  CA  ASP X 223      98.580  68.590  98.470  0.00  0.00            
ATOM   3556  HA  ASP X 223      99.210  69.470  98.350  0.00  0.00            
ATOM   3557  CB  ASP X 223      97.590  68.410  97.330  0.00  0.00            
ATOM   3558  HB1 ASP X 223      96.960  67.540  97.510  0.00  0.00            
ATOM   3559  HB2 ASP X 223      98.130  68.220  96.410  0.00  0.00            
ATOM   3560  CG  ASP X 223      96.700  69.610  97.020  0.00  0.00            
ATOM   3561  OD1 ASP X 223      95.470  69.550  97.240  0.00  0.00            
ATOM   3562  OD2 ASP X 223      97.320  70.650  96.700  0.00  0.00            
ATOM   3563  C   ASP X 223      97.800  68.760  99.760  0.00  0.00            
ATOM   3564  O   ASP X 223      97.070  67.830 100.120  0.00  0.00            
ATOM   3565  N   ALA X 224      97.770  69.950 100.360  0.00  0.00            
ATOM   3566  H   ALA X 224      98.130  70.760  99.870  0.00  0.00            
ATOM   3567  CA  ALA X 224      96.980  70.190 101.550  0.00  0.00            
ATOM   3568  HA  ALA X 224      96.190  69.450 101.610  0.00  0.00            
ATOM   3569  CB  ALA X 224      97.830  70.050 102.810  0.00  0.00            
ATOM   3570  HB1 ALA X 224      98.740  70.630 102.670  0.00  0.00            
ATOM   3571  HB2 ALA X 224      97.350  70.390 103.730  0.00  0.00            
ATOM   3572  HB3 ALA X 224      98.080  68.990 102.900  0.00  0.00            
ATOM   3573  C   ALA X 224      96.340  71.570 101.460  0.00  0.00            
ATOM   3574  O   ALA X 224      96.430  72.320 100.490  0.00  0.00            
ATOM   3575  N   SER X 225      95.680  71.900 102.570  0.00  0.00            
ATOM   3576  H   SER X 225      95.750  71.170 103.260  0.00  0.00            
ATOM   3577  CA  SER X 225      95.290  73.230 103.000  0.00  0.00            
ATOM   3578  HA  SER X 225      96.010  73.840 102.460  0.00  0.00            
ATOM   3579  CB  SER X 225      93.890  73.550 102.470  0.00  0.00            
ATOM   3580  HB1 SER X 225      93.650  74.570 102.780  0.00  0.00            
ATOM   3581  HB2 SER X 225      93.110  72.890 102.860  0.00  0.00            
ATOM   3582  OG  SER X 225      93.780  73.490 101.070  0.00  0.00            
ATOM   3583  HG  SER X 225      93.700  74.390 100.750  0.00  0.00            
ATOM   3584  C   SER X 225      95.380  73.430 104.500  0.00  0.00            
ATOM   3585  O   SER X 225      95.370  72.440 105.230  0.00  0.00            
ATOM   3586  N   THR X 226      95.540  74.670 104.960  0.00  0.00            
ATOM   3587  H   THR X 226      95.590  75.400 104.270  0.00  0.00            
ATOM   3588  CA  THR X 226      95.800  74.980 106.360  0.00  0.00            
ATOM   3589  HA  THR X 226      95.480  74.160 106.990  0.00  0.00            
ATOM   3590  CB  THR X 226      97.310  75.110 106.540  0.00  0.00            
ATOM   3591  HB  THR X 226      97.730  74.180 106.160  0.00  0.00            
ATOM   3592  CG2 THR X 226      98.080  76.180 105.780  0.00  0.00            
ATOM   3593 HG21 THR X 226      98.020  77.110 106.360  0.00  0.00            
ATOM   3594 HG22 THR X 226      99.090  75.850 105.550  0.00  0.00            
ATOM   3595 HG23 THR X 226      97.480  76.300 104.880  0.00  0.00            
ATOM   3596  OG1 THR X 226      97.780  75.300 107.850  0.00  0.00            
ATOM   3597  HG1 THR X 226      97.550  74.540 108.390  0.00  0.00            
ATOM   3598  C   THR X 226      95.020  76.210 106.790  0.00  0.00            
ATOM   3599  O   THR X 226      94.340  76.820 105.970  0.00  0.00            
ATOM   3600  N   THR X 227      95.100  76.470 108.100  0.00  0.00            
ATOM   3601  H   THR X 227      95.660  75.810 108.630  0.00  0.00            
ATOM   3602  CA  THR X 227      94.350  77.450 108.860  0.00  0.00            
ATOM   3603  HA  THR X 227      93.390  77.480 108.340  0.00  0.00            
ATOM   3604  CB  THR X 227      93.940  76.960 110.250  0.00  0.00            
ATOM   3605  HB  THR X 227      93.880  77.760 110.990  0.00  0.00            
ATOM   3606  CG2 THR X 227      92.670  76.130 110.280  0.00  0.00            
ATOM   3607 HG21 THR X 227      92.070  76.290 109.390  0.00  0.00            
ATOM   3608 HG22 THR X 227      92.850  75.090 110.560  0.00  0.00            
ATOM   3609 HG23 THR X 227      92.120  76.500 111.150  0.00  0.00            
ATOM   3610  OG1 THR X 227      94.940  76.110 110.770  0.00  0.00            
ATOM   3611  HG1 THR X 227      95.010  76.370 111.690  0.00  0.00            
ATOM   3612  C   THR X 227      95.000  78.820 108.920  0.00  0.00            
ATOM   3613  O   THR X 227      96.190  78.980 108.670  0.00  0.00            
ATOM   3614  N   THR X 228      94.290  79.870 109.360  0.00  0.00            
ATOM   3615  H   THR X 228      93.330  79.790 109.640  0.00  0.00            
ATOM   3616  CA  THR X 228      94.730  81.250 109.260  0.00  0.00            
ATOM   3617  HA  THR X 228      95.820  81.250 109.340  0.00  0.00            
ATOM   3618  CB  THR X 228      94.340  81.800 107.890  0.00  0.00            
ATOM   3619  HB  THR X 228      95.010  82.650 107.820  0.00  0.00            
ATOM   3620  CG2 THR X 228      94.730  80.880 106.740  0.00  0.00            
ATOM   3621 HG21 THR X 228      94.500  81.460 105.840  0.00  0.00            
ATOM   3622 HG22 THR X 228      95.720  80.430 106.790  0.00  0.00            
ATOM   3623 HG23 THR X 228      94.080  80.010 106.710  0.00  0.00            
ATOM   3624  OG1 THR X 228      92.950  81.950 107.720  0.00  0.00            
ATOM   3625  HG1 THR X 228      92.650  81.160 107.280  0.00  0.00            
ATOM   3626  C   THR X 228      94.070  82.060 110.370  0.00  0.00            
ATOM   3627  O   THR X 228      92.910  81.860 110.740  0.00  0.00            
ATOM   3628  N   PRO X 229      94.770  83.080 110.880  0.00  0.00            
ATOM   3629  CD  PRO X 229      96.090  83.420 110.400  0.00  0.00            
ATOM   3630  HD1 PRO X 229      96.120  83.250 109.320  0.00  0.00            
ATOM   3631  HD2 PRO X 229      96.910  82.840 110.820  0.00  0.00            
ATOM   3632  CG  PRO X 229      96.240  84.890 110.810  0.00  0.00            
ATOM   3633  HG1 PRO X 229      95.890  85.510 109.980  0.00  0.00            
ATOM   3634  HG2 PRO X 229      97.290  85.110 110.940  0.00  0.00            
ATOM   3635  CB  PRO X 229      95.290  85.050 112.000  0.00  0.00            
ATOM   3636  HB1 PRO X 229      94.980  86.100 112.030  0.00  0.00            
ATOM   3637  HB2 PRO X 229      95.860  84.760 112.880  0.00  0.00            
ATOM   3638  CA  PRO X 229      94.130  84.130 111.650  0.00  0.00            
ATOM   3639  HA  PRO X 229      93.680  83.640 112.510  0.00  0.00            
ATOM   3640  C   PRO X 229      93.010  84.850 110.910  0.00  0.00            
ATOM   3641  O   PRO X 229      92.110  85.380 111.550  0.00  0.00            
ATOM   3642  N   SER X 230      93.010  84.800 109.570  0.00  0.00            
ATOM   3643  H   SER X 230      93.810  84.410 109.110  0.00  0.00            
ATOM   3644  CA  SER X 230      92.050  85.440 108.700  0.00  0.00            
ATOM   3645  HA  SER X 230      91.890  86.470 109.030  0.00  0.00            
ATOM   3646  CB  SER X 230      92.600  85.650 107.290  0.00  0.00            
ATOM   3647  HB1 SER X 230      92.060  86.450 106.790  0.00  0.00            
ATOM   3648  HB2 SER X 230      92.610  84.660 106.820  0.00  0.00            
ATOM   3649  OG  SER X 230      93.880  86.220 107.430  0.00  0.00            
ATOM   3650  HG  SER X 230      94.000  86.790 106.670  0.00  0.00            
ATOM   3651  C   SER X 230      90.650  84.840 108.600  0.00  0.00            
ATOM   3652  O   SER X 230      89.730  85.270 107.910  0.00  0.00            
ATOM   3653  N   GLY X 231      90.460  83.770 109.380  0.00  0.00            
ATOM   3654  H   GLY X 231      91.300  83.530 109.880  0.00  0.00            
ATOM   3655  CA  GLY X 231      89.380  82.810 109.270  0.00  0.00            
ATOM   3656  HA1 GLY X 231      88.540  83.390 109.630  0.00  0.00            
ATOM   3657  HA2 GLY X 231      89.550  82.060 110.050  0.00  0.00            
ATOM   3658  C   GLY X 231      89.080  82.270 107.880  0.00  0.00            
ATOM   3659  O   GLY X 231      87.910  82.130 107.540  0.00  0.00            
ATOM   3660  N   GLU X 232      90.070  81.870 107.080  0.00  0.00            
ATOM   3661  H   GLU X 232      91.010  82.010 107.450  0.00  0.00            
ATOM   3662  CA  GLU X 232      89.920  81.320 105.750  0.00  0.00            
ATOM   3663  HA  GLU X 232      88.890  81.010 105.560  0.00  0.00            
ATOM   3664  CB  GLU X 232      90.320  82.390 104.750  0.00  0.00            
ATOM   3665  HB1 GLU X 232      90.490  81.920 103.790  0.00  0.00            
ATOM   3666  HB2 GLU X 232      91.250  82.840 105.100  0.00  0.00            
ATOM   3667  CG  GLU X 232      89.440  83.640 104.700  0.00  0.00            
ATOM   3668  HG1 GLU X 232      89.620  84.280 105.560  0.00  0.00            
ATOM   3669  HG2 GLU X 232      88.400  83.300 104.650  0.00  0.00            
ATOM   3670  CD  GLU X 232      89.730  84.460 103.450  0.00  0.00            
ATOM   3671  OE1 GLU X 232      89.120  84.320 102.370  0.00  0.00            
ATOM   3672  OE2 GLU X 232      90.580  85.370 103.520  0.00  0.00            
ATOM   3673  C   GLU X 232      90.770  80.060 105.700  0.00  0.00            
ATOM   3674  O   GLU X 232      91.550  79.760 106.600  0.00  0.00            
ATOM   3675  N   ALA X 233      90.690  79.370 104.560  0.00  0.00            
ATOM   3676  H   ALA X 233      90.090  79.730 103.840  0.00  0.00            
ATOM   3677  CA  ALA X 233      91.580  78.240 104.350  0.00  0.00            
ATOM   3678  HA  ALA X 233      92.110  77.970 105.270  0.00  0.00            
ATOM   3679  CB  ALA X 233      90.700  77.080 103.910  0.00  0.00            
ATOM   3680  HB1 ALA X 233      89.900  77.450 103.280  0.00  0.00            
ATOM   3681  HB2 ALA X 233      91.370  76.320 103.490  0.00  0.00            
ATOM   3682  HB3 ALA X 233      90.320  76.760 104.880  0.00  0.00            
ATOM   3683  C   ALA X 233      92.580  78.600 103.260  0.00  0.00            
ATOM   3684  O   ALA X 233      92.310  79.110 102.170  0.00  0.00            
ATOM   3685  N   LEU X 234      93.840  78.370 103.630  0.00  0.00            
ATOM   3686  H   LEU X 234      93.880  78.040 104.580  0.00  0.00            
ATOM   3687  CA  LEU X 234      95.050  78.570 102.860  0.00  0.00            
ATOM   3688  HA  LEU X 234      94.730  79.180 102.020  0.00  0.00            
ATOM   3689  CB  LEU X 234      96.120  79.290 103.690  0.00  0.00            
ATOM   3690  HB1 LEU X 234      96.190  78.720 104.620  0.00  0.00            
ATOM   3691  HB2 LEU X 234      95.810  80.310 103.890  0.00  0.00            
ATOM   3692  CG  LEU X 234      97.480  79.330 103.010  0.00  0.00            
ATOM   3693  HG  LEU X 234      97.710  78.320 102.680  0.00  0.00            
ATOM   3694  CD1 LEU X 234      97.530  80.200 101.760  0.00  0.00            
ATOM   3695 HD11 LEU X 234      98.130  79.590 101.090  0.00  0.00            
ATOM   3696 HD12 LEU X 234      96.530  80.330 101.340  0.00  0.00            
ATOM   3697 HD13 LEU X 234      98.010  81.170 101.900  0.00  0.00            
ATOM   3698  CD2 LEU X 234      98.600  79.730 103.970  0.00  0.00            
ATOM   3699 HD21 LEU X 234      99.540  79.350 103.570  0.00  0.00            
ATOM   3700 HD22 LEU X 234      98.680  80.810 103.940  0.00  0.00            
ATOM   3701 HD23 LEU X 234      98.470  79.350 104.990  0.00  0.00            
ATOM   3702  C   LEU X 234      95.550  77.350 102.110  0.00  0.00            
ATOM   3703  O   LEU X 234      95.710  76.320 102.760  0.00  0.00            
ATOM   3704  N   ALA X 235      95.770  77.440 100.800  0.00  0.00            
ATOM   3705  H   ALA X 235      95.740  78.390 100.460  0.00  0.00            
ATOM   3706  CA  ALA X 235      96.410  76.450  99.950  0.00  0.00            
ATOM   3707  HA  ALA X 235      95.960  75.470 100.070  0.00  0.00            
ATOM   3708  CB  ALA X 235      96.210  76.760  98.470  0.00  0.00            
ATOM   3709  HB1 ALA X 235      96.670  75.950  97.910  0.00  0.00            
ATOM   3710  HB2 ALA X 235      95.170  76.800  98.140  0.00  0.00            
ATOM   3711  HB3 ALA X 235      96.750  77.700  98.320  0.00  0.00            
ATOM   3712  C   ALA X 235      97.860  76.150 100.320  0.00  0.00            
ATOM   3713  O   ALA X 235      98.700  76.960 100.700  0.00  0.00            
ATOM   3714  N   LEU X 236      98.190  74.850 100.330  0.00  0.00            
ATOM   3715  H   LEU X 236      97.620  74.160  99.870  0.00  0.00            
ATOM   3716  CA  LEU X 236      99.400  74.270 100.870  0.00  0.00            
ATOM   3717  HA  LEU X 236     100.160  75.050 100.770  0.00  0.00            
ATOM   3718  CB  LEU X 236      99.180  73.830 102.310  0.00  0.00            
ATOM   3719  HB1 LEU X 236      98.620  72.900 102.380  0.00  0.00            
ATOM   3720  HB2 LEU X 236      98.530  74.600 102.740  0.00  0.00            
ATOM   3721  CG  LEU X 236     100.410  73.680 103.210  0.00  0.00            
ATOM   3722  HG  LEU X 236     101.030  73.050 102.570  0.00  0.00            
ATOM   3723  CD1 LEU X 236     101.320  74.870 103.490  0.00  0.00            
ATOM   3724 HD11 LEU X 236     102.180  74.520 104.070  0.00  0.00            
ATOM   3725 HD12 LEU X 236     101.800  75.230 102.590  0.00  0.00            
ATOM   3726 HD13 LEU X 236     100.750  75.670 103.950  0.00  0.00            
ATOM   3727  CD2 LEU X 236      99.990  73.070 104.540  0.00  0.00            
ATOM   3728 HD21 LEU X 236      99.320  72.250 104.290  0.00  0.00            
ATOM   3729 HD22 LEU X 236     100.910  72.670 104.970  0.00  0.00            
ATOM   3730 HD23 LEU X 236      99.520  73.760 105.240  0.00  0.00            
ATOM   3731  C   LEU X 236     100.000  73.160 100.010  0.00  0.00            
ATOM   3732  O   LEU X 236      99.270  72.310  99.500  0.00  0.00            
ATOM   3733  N   GLN X 237     101.320  72.940  99.980  0.00  0.00            
ATOM   3734  H   GLN X 237     101.950  73.610 100.390  0.00  0.00            
ATOM   3735  CA  GLN X 237     102.020  71.800  99.420  0.00  0.00            
ATOM   3736  HA  GLN X 237     101.280  71.030  99.230  0.00  0.00            
ATOM   3737  CB  GLN X 237     102.710  72.200  98.120  0.00  0.00            
ATOM   3738  HB1 GLN X 237     103.570  72.820  98.360  0.00  0.00            
ATOM   3739  HB2 GLN X 237     101.970  72.770  97.540  0.00  0.00            
ATOM   3740  CG  GLN X 237     103.350  71.000  97.430  0.00  0.00            
ATOM   3741  HG1 GLN X 237     102.610  70.230  97.250  0.00  0.00            
ATOM   3742  HG2 GLN X 237     104.200  70.570  97.960  0.00  0.00            
ATOM   3743  CD  GLN X 237     103.730  71.410  96.010  0.00  0.00            
ATOM   3744  OE1 GLN X 237     103.520  72.560  95.610  0.00  0.00            
ATOM   3745  NE2 GLN X 237     104.290  70.550  95.160  0.00  0.00            
ATOM   3746 HE21 GLN X 237     104.620  69.690  95.570  0.00  0.00            
ATOM   3747 HE22 GLN X 237     104.290  70.680  94.160  0.00  0.00            
ATOM   3748  C   GLN X 237     102.980  71.270 100.480  0.00  0.00            
ATOM   3749  O   GLN X 237     103.630  72.050 101.160  0.00  0.00            
ATOM   3750  N   VAL X 238     103.000  69.950 100.700  0.00  0.00            
ATOM   3751  H   VAL X 238     102.370  69.470 100.070  0.00  0.00            
ATOM   3752  CA  VAL X 238     103.600  69.270 101.830  0.00  0.00            
ATOM   3753  HA  VAL X 238     104.310  69.940 102.310  0.00  0.00            
ATOM   3754  CB  VAL X 238     102.600  68.990 102.950  0.00  0.00            
ATOM   3755  HB  VAL X 238     103.140  68.460 103.740  0.00  0.00            
ATOM   3756  CG1 VAL X 238     102.190  70.280 103.650  0.00  0.00            
ATOM   3757 HG11 VAL X 238     103.070  70.910 103.750  0.00  0.00            
ATOM   3758 HG12 VAL X 238     101.480  70.830 103.030  0.00  0.00            
ATOM   3759 HG13 VAL X 238     101.690  69.980 104.570  0.00  0.00            
ATOM   3760  CG2 VAL X 238     101.360  68.230 102.490  0.00  0.00            
ATOM   3761 HG21 VAL X 238     100.730  68.830 101.840  0.00  0.00            
ATOM   3762 HG22 VAL X 238     101.800  67.400 101.930  0.00  0.00            
ATOM   3763 HG23 VAL X 238     100.780  67.980 103.380  0.00  0.00            
ATOM   3764  C   VAL X 238     104.460  68.060 101.490  0.00  0.00            
ATOM   3765  O   VAL X 238     104.530  67.070 102.200  0.00  0.00            
ATOM   3766  N   THR X 239     105.210  68.040 100.380  0.00  0.00            
ATOM   3767  H   THR X 239     105.330  68.870  99.820  0.00  0.00            
ATOM   3768  CA  THR X 239     105.870  66.840  99.920  0.00  0.00            
ATOM   3769  HA  THR X 239     105.070  66.100  99.950  0.00  0.00            
ATOM   3770  CB  THR X 239     106.360  66.990  98.490  0.00  0.00            
ATOM   3771  HB  THR X 239     107.250  67.620  98.500  0.00  0.00            
ATOM   3772  CG2 THR X 239     106.690  65.630  97.870  0.00  0.00            
ATOM   3773 HG21 THR X 239     106.960  65.700  96.820  0.00  0.00            
ATOM   3774 HG22 THR X 239     107.580  65.330  98.420  0.00  0.00            
ATOM   3775 HG23 THR X 239     105.920  64.860  97.930  0.00  0.00            
ATOM   3776  OG1 THR X 239     105.240  67.450  97.760  0.00  0.00            
ATOM   3777  HG1 THR X 239     105.480  67.700  96.860  0.00  0.00            
ATOM   3778  C   THR X 239     106.960  66.440 100.910  0.00  0.00            
ATOM   3779  O   THR X 239     107.660  67.310 101.410  0.00  0.00            
ATOM   3780  N   HIE X 240     107.090  65.150 101.240  0.00  0.00            
ATOM   3781  H   HIE X 240     106.600  64.470 100.680  0.00  0.00            
ATOM   3782  CA  HIE X 240     108.010  64.700 102.270  0.00  0.00            
ATOM   3783  HA  HIE X 240     108.870  65.350 102.410  0.00  0.00            
ATOM   3784  CB  HIE X 240     107.300  64.520 103.610  0.00  0.00            
ATOM   3785  HB1 HIE X 240     106.720  63.610 103.760  0.00  0.00            
ATOM   3786  HB2 HIE X 240     106.780  65.440 103.870  0.00  0.00            
ATOM   3787  CG  HIE X 240     108.390  64.260 104.620  0.00  0.00            
ATOM   3788  ND1 HIE X 240     108.760  62.990 105.070  0.00  0.00            
ATOM   3789  CE1 HIE X 240     109.720  63.220 105.960  0.00  0.00            
ATOM   3790  HE1 HIE X 240     110.250  62.450 106.500  0.00  0.00            
ATOM   3791  NE2 HIE X 240     109.910  64.530 106.160  0.00  0.00            
ATOM   3792  HE2 HIE X 240     110.570  64.950 106.800  0.00  0.00            
ATOM   3793  CD2 HIE X 240     109.130  65.220 105.250  0.00  0.00            
ATOM   3794  HD2 HIE X 240     108.780  66.240 105.180  0.00  0.00            
ATOM   3795  C   HIE X 240     108.650  63.440 101.720  0.00  0.00            
ATOM   3796  O   HIE X 240     107.970  62.820 100.900  0.00  0.00            
ATOM   3797  N   GLN X 241     109.820  63.030 102.210  0.00  0.00            
ATOM   3798  H   GLN X 241     110.180  63.490 103.030  0.00  0.00            
ATOM   3799  CA  GLN X 241     110.510  61.870 101.680  0.00  0.00            
ATOM   3800  HA  GLN X 241     109.870  61.060 101.330  0.00  0.00            
ATOM   3801  CB  GLN X 241     111.210  62.310 100.400  0.00  0.00            
ATOM   3802  HB1 GLN X 241     110.500  62.690  99.660  0.00  0.00            
ATOM   3803  HB2 GLN X 241     111.550  61.410  99.880  0.00  0.00            
ATOM   3804  CG  GLN X 241     112.390  63.260 100.590  0.00  0.00            
ATOM   3805  HG1 GLN X 241     112.940  62.950 101.470  0.00  0.00            
ATOM   3806  HG2 GLN X 241     112.000  64.270 100.770  0.00  0.00            
ATOM   3807  CD  GLN X 241     113.350  63.240  99.410  0.00  0.00            
ATOM   3808  OE1 GLN X 241     113.280  64.010  98.450  0.00  0.00            
ATOM   3809  NE2 GLN X 241     114.420  62.440  99.470  0.00  0.00            
ATOM   3810 HE21 GLN X 241     114.550  61.810 100.250  0.00  0.00            
ATOM   3811 HE22 GLN X 241     115.080  62.310  98.720  0.00  0.00            
ATOM   3812  C   GLN X 241     111.440  61.210 102.690  0.00  0.00            
ATOM   3813  O   GLN X 241     111.850  61.760 103.710  0.00  0.00            
ATOM   3814  N   ASN X 242     111.790  59.970 102.320  0.00  0.00            
ATOM   3815  H   ASN X 242     111.430  59.650 101.430  0.00  0.00            
ATOM   3816  CA  ASN X 242     112.860  59.160 102.850  0.00  0.00            
ATOM   3817  HA  ASN X 242     112.730  58.990 103.920  0.00  0.00            
ATOM   3818  CB  ASN X 242     113.020  57.880 102.030  0.00  0.00            
ATOM   3819  HB1 ASN X 242     113.470  58.110 101.060  0.00  0.00            
ATOM   3820  HB2 ASN X 242     111.970  57.600 101.920  0.00  0.00            
ATOM   3821  CG  ASN X 242     113.840  56.810 102.730  0.00  0.00            
ATOM   3822  OD1 ASN X 242     114.970  56.550 102.320  0.00  0.00            
ATOM   3823  ND2 ASN X 242     113.440  56.400 103.940  0.00  0.00            
ATOM   3824 HD21 ASN X 242     112.510  56.570 104.280  0.00  0.00            
ATOM   3825 HD22 ASN X 242     113.860  55.620 104.420  0.00  0.00            
ATOM   3826  C   ASN X 242     114.150  59.970 102.790  0.00  0.00            
ATOM   3827  O   ASN X 242     114.420  60.690 101.830  0.00  0.00            
ATOM   3828  N   ASP X 243     115.040  59.750 103.760  0.00  0.00            
ATOM   3829  H   ASP X 243     114.840  59.060 104.470  0.00  0.00            
ATOM   3830  CA  ASP X 243     116.330  60.410 103.870  0.00  0.00            
ATOM   3831  HA  ASP X 243     116.150  61.480 103.940  0.00  0.00            
ATOM   3832  CB  ASP X 243     117.080  60.020 105.140  0.00  0.00            
ATOM   3833  HB1 ASP X 243     117.330  58.970 105.250  0.00  0.00            
ATOM   3834  HB2 ASP X 243     116.380  60.310 105.920  0.00  0.00            
ATOM   3835  CG  ASP X 243     118.300  60.930 105.210  0.00  0.00            
ATOM   3836  OD1 ASP X 243     118.230  62.150 105.470  0.00  0.00            
ATOM   3837  OD2 ASP X 243     119.390  60.370 104.960  0.00  0.00            
ATOM   3838  C   ASP X 243     117.280  60.180 102.700  0.00  0.00            
ATOM   3839  O   ASP X 243     118.010  61.110 102.360  0.00  0.00            
ATOM   3840  N   LYS X 244     117.300  58.980 102.130  0.00  0.00            
ATOM   3841  H   LYS X 244     116.480  58.430 102.340  0.00  0.00            
ATOM   3842  CA  LYS X 244     118.250  58.510 101.140  0.00  0.00            
ATOM   3843  HA  LYS X 244     119.260  58.800 101.450  0.00  0.00            
ATOM   3844  CB  LYS X 244     118.380  56.990 101.210  0.00  0.00            
ATOM   3845  HB1 LYS X 244     117.450  56.590 100.810  0.00  0.00            
ATOM   3846  HB2 LYS X 244     118.570  56.660 102.230  0.00  0.00            
ATOM   3847  CG  LYS X 244     119.370  56.340 100.250  0.00  0.00            
ATOM   3848  HG1 LYS X 244     119.160  56.470  99.190  0.00  0.00            
ATOM   3849  HG2 LYS X 244     119.180  55.260 100.260  0.00  0.00            
ATOM   3850  CD  LYS X 244     120.840  56.690 100.440  0.00  0.00            
ATOM   3851  HD1 LYS X 244     121.070  57.730 100.200  0.00  0.00            
ATOM   3852  HD2 LYS X 244     121.370  56.050  99.740  0.00  0.00            
ATOM   3853  CE  LYS X 244     121.300  56.400 101.870  0.00  0.00            
ATOM   3854  HE1 LYS X 244     121.040  55.370 102.140  0.00  0.00            
ATOM   3855  HE2 LYS X 244     120.840  57.060 102.590  0.00  0.00            
ATOM   3856  NZ  LYS X 244     122.750  56.540 102.060  0.00  0.00            
ATOM   3857  HZ1 LYS X 244     123.020  56.320 103.010  0.00  0.00            
ATOM   3858  HZ2 LYS X 244     123.250  55.920 101.430  0.00  0.00            
ATOM   3859  HZ3 LYS X 244     123.040  57.480 101.850  0.00  0.00            
ATOM   3860  C   LYS X 244     118.160  59.070  99.730  0.00  0.00            
ATOM   3861  O   LYS X 244     119.100  59.730  99.300  0.00  0.00            
ATOM   3862  N   PRO X 245     117.060  58.800  99.010  0.00  0.00            
ATOM   3863  CD  PRO X 245     115.750  58.410  99.490  0.00  0.00            
ATOM   3864  HD1 PRO X 245     115.490  59.060 100.320  0.00  0.00            
ATOM   3865  HD2 PRO X 245     115.860  57.410  99.910  0.00  0.00            
ATOM   3866  CG  PRO X 245     114.740  58.430  98.350  0.00  0.00            
ATOM   3867  HG1 PRO X 245     114.120  59.320  98.360  0.00  0.00            
ATOM   3868  HG2 PRO X 245     114.200  57.480  98.330  0.00  0.00            
ATOM   3869  CB  PRO X 245     115.660  58.440  97.140  0.00  0.00            
ATOM   3870  HB1 PRO X 245     115.150  58.930  96.310  0.00  0.00            
ATOM   3871  HB2 PRO X 245     115.770  57.420  96.760  0.00  0.00            
ATOM   3872  CA  PRO X 245     116.930  59.140  97.610  0.00  0.00            
ATOM   3873  HA  PRO X 245     117.780  58.680  97.100  0.00  0.00            
ATOM   3874  C   PRO X 245     116.880  60.640  97.340  0.00  0.00            
ATOM   3875  O   PRO X 245     116.670  61.470  98.220  0.00  0.00            
ATOM   3876  N   PHE X 246     117.220  60.990  96.090  0.00  0.00            
ATOM   3877  H   PHE X 246     117.490  60.230  95.490  0.00  0.00            
ATOM   3878  CA  PHE X 246     117.200  62.250  95.380  0.00  0.00            
ATOM   3879  HA  PHE X 246     117.740  62.980  95.980  0.00  0.00            
ATOM   3880  CB  PHE X 246     117.930  62.150  94.050  0.00  0.00            
ATOM   3881  HB1 PHE X 246     117.620  61.360  93.370  0.00  0.00            
ATOM   3882  HB2 PHE X 246     118.960  61.880  94.300  0.00  0.00            
ATOM   3883  CG  PHE X 246     117.910  63.480  93.330  0.00  0.00            
ATOM   3884  CD1 PHE X 246     118.990  64.360  93.480  0.00  0.00            
ATOM   3885  HD1 PHE X 246     119.810  63.980  94.080  0.00  0.00            
ATOM   3886  CE1 PHE X 246     118.930  65.660  92.970  0.00  0.00            
ATOM   3887  HE1 PHE X 246     119.770  66.310  93.180  0.00  0.00            
ATOM   3888  CZ  PHE X 246     117.750  66.070  92.350  0.00  0.00            
ATOM   3889  HZ  PHE X 246     117.750  67.090  91.990  0.00  0.00            
ATOM   3890  CE2 PHE X 246     116.660  65.210  92.180  0.00  0.00            
ATOM   3891  HE2 PHE X 246     115.670  65.520  91.880  0.00  0.00            
ATOM   3892  CD2 PHE X 246     116.720  63.930  92.730  0.00  0.00            
ATOM   3893  HD2 PHE X 246     115.880  63.250  92.790  0.00  0.00            
ATOM   3894  C   PHE X 246     115.770  62.780  95.370  0.00  0.00            
ATOM   3895  O   PHE X 246     115.550  63.960  95.600  0.00  0.00            
ATOM   3896  N   ARG X 247     114.790  61.900  95.100  0.00  0.00            
ATOM   3897  H   ARG X 247     114.840  60.950  94.770  0.00  0.00            
ATOM   3898  CA  ARG X 247     113.400  62.290  95.160  0.00  0.00            
ATOM   3899  HA  ARG X 247     113.210  62.870  96.060  0.00  0.00            
ATOM   3900  CB  ARG X 247     113.080  63.210  93.980  0.00  0.00            
ATOM   3901  HB1 ARG X 247     113.850  63.980  93.950  0.00  0.00            
ATOM   3902  HB2 ARG X 247     112.120  63.700  94.140  0.00  0.00            
ATOM   3903  CG  ARG X 247     112.970  62.680  92.550  0.00  0.00            
ATOM   3904  HG1 ARG X 247     112.230  61.890  92.550  0.00  0.00            
ATOM   3905  HG2 ARG X 247     113.900  62.180  92.270  0.00  0.00            
ATOM   3906  CD  ARG X 247     112.610  63.830  91.610  0.00  0.00            
ATOM   3907  HD1 ARG X 247     113.270  64.700  91.690  0.00  0.00            
ATOM   3908  HD2 ARG X 247     111.640  64.230  91.900  0.00  0.00            
ATOM   3909  NE  ARG X 247     112.650  63.390  90.220  0.00  0.00            
ATOM   3910  HE  ARG X 247     113.570  63.480  89.820  0.00  0.00            
ATOM   3911  CZ  ARG X 247     111.650  63.020  89.410  0.00  0.00            
ATOM   3912  NH1 ARG X 247     110.360  63.040  89.800  0.00  0.00            
ATOM   3913 HH11 ARG X 247     110.110  63.440  90.680  0.00  0.00            
ATOM   3914 HH12 ARG X 247     109.630  62.890  89.120  0.00  0.00            
ATOM   3915  NH2 ARG X 247     111.990  62.560  88.200  0.00  0.00            
ATOM   3916 HH21 ARG X 247     112.950  62.540  87.910  0.00  0.00            
ATOM   3917 HH22 ARG X 247     111.300  62.340  87.500  0.00  0.00            
ATOM   3918  C   ARG X 247     112.490  61.070  95.110  0.00  0.00            
ATOM   3919  O   ARG X 247     112.960  60.000  94.720  0.00  0.00            
ATOM   3920  N   PRO X 248     111.260  61.200  95.600  0.00  0.00            
ATOM   3921  CD  PRO X 248     110.760  62.300  96.400  0.00  0.00            
ATOM   3922  HD1 PRO X 248     110.930  63.290  95.980  0.00  0.00            
ATOM   3923  HD2 PRO X 248     111.180  62.360  97.400  0.00  0.00            
ATOM   3924  CG  PRO X 248     109.280  61.990  96.570  0.00  0.00            
ATOM   3925  HG1 PRO X 248     108.790  62.420  95.700  0.00  0.00            
ATOM   3926  HG2 PRO X 248     108.940  62.390  97.530  0.00  0.00            
ATOM   3927  CB  PRO X 248     109.170  60.460  96.580  0.00  0.00            
ATOM   3928  HB1 PRO X 248     108.180  60.100  96.290  0.00  0.00            
ATOM   3929  HB2 PRO X 248     109.360  60.100  97.590  0.00  0.00            
ATOM   3930  CA  PRO X 248     110.260  60.150  95.560  0.00  0.00            
ATOM   3931  HA  PRO X 248     110.660  59.170  95.830  0.00  0.00            
ATOM   3932  C   PRO X 248     109.780  59.960  94.130  0.00  0.00            
ATOM   3933  O   PRO X 248     109.370  60.930  93.510  0.00  0.00            
ATOM   3934  N   VAL X 249     109.870  58.760  93.550  0.00  0.00            
ATOM   3935  H   VAL X 249     110.330  58.010  94.050  0.00  0.00            
ATOM   3936  CA  VAL X 249     109.330  58.370  92.260  0.00  0.00            
ATOM   3937  HA  VAL X 249     108.640  59.120  91.880  0.00  0.00            
ATOM   3938  CB  VAL X 249     110.360  58.190  91.150  0.00  0.00            
ATOM   3939  HB  VAL X 249     109.960  58.060  90.140  0.00  0.00            
ATOM   3940  CG1 VAL X 249     111.260  59.400  90.930  0.00  0.00            
ATOM   3941 HG11 VAL X 249     111.760  59.700  91.850  0.00  0.00            
ATOM   3942 HG12 VAL X 249     112.040  59.160  90.210  0.00  0.00            
ATOM   3943 HG13 VAL X 249     110.680  60.270  90.620  0.00  0.00            
ATOM   3944  CG2 VAL X 249     111.300  57.040  91.460  0.00  0.00            
ATOM   3945 HG21 VAL X 249     111.880  57.330  92.340  0.00  0.00            
ATOM   3946 HG22 VAL X 249     110.750  56.120  91.650  0.00  0.00            
ATOM   3947 HG23 VAL X 249     112.020  56.830  90.660  0.00  0.00            
ATOM   3948  C   VAL X 249     108.300  57.240  92.240  0.00  0.00            
ATOM   3949  O   VAL X 249     108.190  56.550  91.240  0.00  0.00            
ATOM   3950  N   ASN X 250     107.670  56.940  93.370  0.00  0.00            
ATOM   3951  H   ASN X 250     107.830  57.550  94.160  0.00  0.00            
ATOM   3952  CA  ASN X 250     106.660  55.910  93.500  0.00  0.00            
ATOM   3953  HA  ASN X 250     106.370  55.730  92.470  0.00  0.00            
ATOM   3954  CB  ASN X 250     107.460  54.690  93.950  0.00  0.00            
ATOM   3955  HB1 ASN X 250     107.550  54.770  95.040  0.00  0.00            
ATOM   3956  HB2 ASN X 250     108.440  54.630  93.470  0.00  0.00            
ATOM   3957  CG  ASN X 250     106.690  53.430  93.580  0.00  0.00            
ATOM   3958  OD1 ASN X 250     105.840  52.940  94.320  0.00  0.00            
ATOM   3959  ND2 ASN X 250     106.900  52.810  92.420  0.00  0.00            
ATOM   3960 HD21 ASN X 250     107.600  53.240  91.830  0.00  0.00            
ATOM   3961 HD22 ASN X 250     106.350  52.020  92.130  0.00  0.00            
ATOM   3962  C   ASN X 250     105.520  56.450  94.350  0.00  0.00            
ATOM   3963  O   ASN X 250     105.740  57.290  95.220  0.00  0.00            
ATOM   3964  N   LYS X 251     104.340  55.880  94.080  0.00  0.00            
ATOM   3965  H   LYS X 251     104.250  55.210  93.330  0.00  0.00            
ATOM   3966  CA  LYS X 251     103.130  56.080  94.840  0.00  0.00            
ATOM   3967  HA  LYS X 251     102.970  57.160  94.830  0.00  0.00            
ATOM   3968  CB  LYS X 251     101.950  55.470  94.080  0.00  0.00            
ATOM   3969  HB1 LYS X 251     101.850  54.390  94.150  0.00  0.00            
ATOM   3970  HB2 LYS X 251     102.210  55.810  93.080  0.00  0.00            
ATOM   3971  CG  LYS X 251     100.640  56.150  94.460  0.00  0.00            
ATOM   3972  HG1 LYS X 251     100.740  57.190  94.140  0.00  0.00            
ATOM   3973  HG2 LYS X 251     100.450  56.180  95.540  0.00  0.00            
ATOM   3974  CD  LYS X 251      99.450  55.550  93.720  0.00  0.00            
ATOM   3975  HD1 LYS X 251      99.170  54.630  94.240  0.00  0.00            
ATOM   3976  HD2 LYS X 251      99.580  55.340  92.660  0.00  0.00            
ATOM   3977  CE  LYS X 251      98.250  56.480  93.890  0.00  0.00            
ATOM   3978  HE1 LYS X 251      98.650  57.450  93.600  0.00  0.00            
ATOM   3979  HE2 LYS X 251      97.880  56.520  94.920  0.00  0.00            
ATOM   3980  NZ  LYS X 251      97.140  56.100  93.000  0.00  0.00            
ATOM   3981  HZ1 LYS X 251      97.400  56.010  92.030  0.00  0.00            
ATOM   3982  HZ2 LYS X 251      96.640  55.280  93.300  0.00  0.00            
ATOM   3983  HZ3 LYS X 251      96.540  56.910  93.000  0.00  0.00            
ATOM   3984  C   LYS X 251     103.150  55.610  96.290  0.00  0.00            
ATOM   3985  O   LYS X 251     102.760  56.340  97.190  0.00  0.00            
ATOM   3986  N   GLU X 252     103.710  54.440  96.630  0.00  0.00            
ATOM   3987  H   GLU X 252     104.090  53.800  95.960  0.00  0.00            
ATOM   3988  CA  GLU X 252     103.990  54.110  98.020  0.00  0.00            
ATOM   3989  HA  GLU X 252     103.040  53.920  98.520  0.00  0.00            
ATOM   3990  CB  GLU X 252     104.680  52.750  98.110  0.00  0.00            
ATOM   3991  HB1 GLU X 252     104.190  52.070  97.420  0.00  0.00            
ATOM   3992  HB2 GLU X 252     104.570  52.270  99.090  0.00  0.00            
ATOM   3993  CG  GLU X 252     106.130  52.820  97.640  0.00  0.00            
ATOM   3994  HG1 GLU X 252     106.790  53.400  98.280  0.00  0.00            
ATOM   3995  HG2 GLU X 252     106.180  53.490  96.780  0.00  0.00            
ATOM   3996  CD  GLU X 252     106.790  51.470  97.380  0.00  0.00            
ATOM   3997  OE1 GLU X 252     106.090  50.520  96.980  0.00  0.00            
ATOM   3998  OE2 GLU X 252     108.010  51.310  97.610  0.00  0.00            
ATOM   3999  C   GLU X 252     104.650  55.150  98.900  0.00  0.00            
ATOM   4000  O   GLU X 252     104.380  55.200 100.100  0.00  0.00            
ATOM   4001  N   GLN X 253     105.560  55.950  98.330  0.00  0.00            
ATOM   4002  H   GLN X 253     105.670  55.970  97.330  0.00  0.00            
ATOM   4003  CA  GLN X 253     106.350  56.860  99.140  0.00  0.00            
ATOM   4004  HA  GLN X 253     106.720  56.410 100.050  0.00  0.00            
ATOM   4005  CB  GLN X 253     107.540  57.320  98.300  0.00  0.00            
ATOM   4006  HB1 GLN X 253     108.120  58.070  98.840  0.00  0.00            
ATOM   4007  HB2 GLN X 253     107.090  57.760  97.420  0.00  0.00            
ATOM   4008  CG  GLN X 253     108.500  56.210  97.880  0.00  0.00            
ATOM   4009  HG1 GLN X 253     108.090  55.290  97.460  0.00  0.00            
ATOM   4010  HG2 GLN X 253     109.050  55.860  98.750  0.00  0.00            
ATOM   4011  CD  GLN X 253     109.610  56.700  96.950  0.00  0.00            
ATOM   4012  OE1 GLN X 253     109.430  56.710  95.740  0.00  0.00            
ATOM   4013  NE2 GLN X 253     110.820  56.920  97.470  0.00  0.00            
ATOM   4014 HE21 GLN X 253     110.980  56.560  98.390  0.00  0.00            
ATOM   4015 HE22 GLN X 253     111.580  57.010  96.820  0.00  0.00            
ATOM   4016  C   GLN X 253     105.380  58.000  99.430  0.00  0.00            
ATOM   4017  O   GLN X 253     105.300  58.440 100.580  0.00  0.00            
ATOM   4018  N   THR X 254     104.570  58.540  98.520  0.00  0.00            
ATOM   4019  H   THR X 254     104.400  58.100  97.630  0.00  0.00            
ATOM   4020  CA  THR X 254     103.650  59.600  98.890  0.00  0.00            
ATOM   4021  HA  THR X 254     104.180  60.420  99.370  0.00  0.00            
ATOM   4022  CB  THR X 254     102.960  60.200  97.670  0.00  0.00            
ATOM   4023  HB  THR X 254     102.200  60.910  98.010  0.00  0.00            
ATOM   4024  CG2 THR X 254     103.980  60.980  96.830  0.00  0.00            
ATOM   4025 HG21 THR X 254     103.440  61.470  96.030  0.00  0.00            
ATOM   4026 HG22 THR X 254     104.600  61.620  97.450  0.00  0.00            
ATOM   4027 HG23 THR X 254     104.590  60.220  96.340  0.00  0.00            
ATOM   4028  OG1 THR X 254     102.340  59.190  96.920  0.00  0.00            
ATOM   4029  HG1 THR X 254     101.980  59.600  96.120  0.00  0.00            
ATOM   4030  C   THR X 254     102.560  59.160  99.870  0.00  0.00            
ATOM   4031  O   THR X 254     102.270  59.930 100.780  0.00  0.00            
ATOM   4032  N   GLN X 255     102.030  57.940  99.730  0.00  0.00            
ATOM   4033  H   GLN X 255     102.260  57.480  98.860  0.00  0.00            
ATOM   4034  CA  GLN X 255     101.400  57.160 100.770  0.00  0.00            
ATOM   4035  HA  GLN X 255     100.430  57.650 100.910  0.00  0.00            
ATOM   4036  CB  GLN X 255     101.180  55.800 100.120  0.00  0.00            
ATOM   4037  HB1 GLN X 255     100.780  55.120 100.870  0.00  0.00            
ATOM   4038  HB2 GLN X 255     102.140  55.310  99.950  0.00  0.00            
ATOM   4039  CG  GLN X 255     100.220  55.800  98.930  0.00  0.00            
ATOM   4040  HG1 GLN X 255     100.590  56.530  98.220  0.00  0.00            
ATOM   4041  HG2 GLN X 255      99.310  56.080  99.460  0.00  0.00            
ATOM   4042  CD  GLN X 255     100.020  54.490  98.170  0.00  0.00            
ATOM   4043  OE1 GLN X 255     100.670  53.450  98.280  0.00  0.00            
ATOM   4044  NE2 GLN X 255      99.200  54.580  97.130  0.00  0.00            
ATOM   4045 HE21 GLN X 255      98.780  55.480  97.000  0.00  0.00            
ATOM   4046 HE22 GLN X 255      99.170  53.790  96.490  0.00  0.00            
ATOM   4047  C   GLN X 255     102.020  57.070 102.150  0.00  0.00            
ATOM   4048  O   GLN X 255     101.340  57.290 103.160  0.00  0.00            
ATOM   4049  N   ALA X 256     103.300  56.750 102.340  0.00  0.00            
ATOM   4050  H   ALA X 256     103.860  56.710 101.500  0.00  0.00            
ATOM   4051  CA  ALA X 256     104.080  56.930 103.550  0.00  0.00            
ATOM   4052  HA  ALA X 256     103.540  56.350 104.290  0.00  0.00            
ATOM   4053  CB  ALA X 256     105.430  56.230 103.390  0.00  0.00            
ATOM   4054  HB1 ALA X 256     105.870  56.210 104.390  0.00  0.00            
ATOM   4055  HB2 ALA X 256     105.350  55.190 103.080  0.00  0.00            
ATOM   4056  HB3 ALA X 256     106.090  56.830 102.770  0.00  0.00            
ATOM   4057  C   ALA X 256     104.190  58.340 104.110  0.00  0.00            
ATOM   4058  O   ALA X 256     104.090  58.510 105.320  0.00  0.00            
ATOM   4059  N   ALA X 257     104.360  59.290 103.190  0.00  0.00            
ATOM   4060  H   ALA X 257     104.440  58.950 102.240  0.00  0.00            
ATOM   4061  CA  ALA X 257     104.490  60.680 103.590  0.00  0.00            
ATOM   4062  HA  ALA X 257     105.360  60.680 104.250  0.00  0.00            
ATOM   4063  CB  ALA X 257     104.880  61.450 102.330  0.00  0.00            
ATOM   4064  HB1 ALA X 257     105.570  60.880 101.710  0.00  0.00            
ATOM   4065  HB2 ALA X 257     103.960  61.560 101.760  0.00  0.00            
ATOM   4066  HB3 ALA X 257     105.410  62.400 102.490  0.00  0.00            
ATOM   4067  C   ALA X 257     103.300  61.240 104.340  0.00  0.00            
ATOM   4068  O   ALA X 257     103.480  61.770 105.430  0.00  0.00            
ATOM   4069  N   VAL X 258     102.120  61.040 103.740  0.00  0.00            
ATOM   4070  H   VAL X 258     102.180  60.610 102.820  0.00  0.00            
ATOM   4071  CA  VAL X 258     100.860  61.430 104.340  0.00  0.00            
ATOM   4072  HA  VAL X 258     100.830  62.490 104.590  0.00  0.00            
ATOM   4073  CB  VAL X 258      99.640  61.300 103.420  0.00  0.00            
ATOM   4074  HB  VAL X 258      98.830  61.450 104.140  0.00  0.00            
ATOM   4075  CG1 VAL X 258      99.570  62.380 102.340  0.00  0.00            
ATOM   4076 HG11 VAL X 258      98.610  62.430 101.830  0.00  0.00            
ATOM   4077 HG12 VAL X 258      99.810  63.320 102.830  0.00  0.00            
ATOM   4078 HG13 VAL X 258     100.390  62.210 101.640  0.00  0.00            
ATOM   4079  CG2 VAL X 258      99.380  59.910 102.860  0.00  0.00            
ATOM   4080 HG21 VAL X 258      99.190  59.250 103.710  0.00  0.00            
ATOM   4081 HG22 VAL X 258      98.430  59.970 102.330  0.00  0.00            
ATOM   4082 HG23 VAL X 258     100.160  59.430 102.270  0.00  0.00            
ATOM   4083  C   VAL X 258     100.600  60.710 105.650  0.00  0.00            
ATOM   4084  O   VAL X 258     100.240  61.250 106.690  0.00  0.00            
ATOM   4085  N   SER X 259     100.890  59.400 105.630  0.00  0.00            
ATOM   4086  H   SER X 259     101.060  59.060 104.700  0.00  0.00            
ATOM   4087  CA  SER X 259     100.620  58.560 106.770  0.00  0.00            
ATOM   4088  HA  SER X 259      99.600  58.700 107.140  0.00  0.00            
ATOM   4089  CB  SER X 259     100.690  57.090 106.350  0.00  0.00            
ATOM   4090  HB1 SER X 259     100.370  56.440 107.160  0.00  0.00            
ATOM   4091  HB2 SER X 259     101.700  56.820 106.050  0.00  0.00            
ATOM   4092  OG  SER X 259      99.800  57.000 105.260  0.00  0.00            
ATOM   4093  HG  SER X 259     100.380  56.990 104.490  0.00  0.00            
ATOM   4094  C   SER X 259     101.550  58.800 107.950  0.00  0.00            
ATOM   4095  O   SER X 259     101.320  58.400 109.090  0.00  0.00            
ATOM   4096  N   LEU X 260     102.700  59.430 107.720  0.00  0.00            
ATOM   4097  H   LEU X 260     102.940  59.750 106.790  0.00  0.00            
ATOM   4098  CA  LEU X 260     103.600  59.820 108.790  0.00  0.00            
ATOM   4099  HA  LEU X 260     103.730  58.930 109.410  0.00  0.00            
ATOM   4100  CB  LEU X 260     104.950  60.240 108.240  0.00  0.00            
ATOM   4101  HB1 LEU X 260     104.890  61.190 107.720  0.00  0.00            
ATOM   4102  HB2 LEU X 260     105.290  59.440 107.580  0.00  0.00            
ATOM   4103  CG  LEU X 260     106.030  60.270 109.320  0.00  0.00            
ATOM   4104  HG  LEU X 260     105.830  61.220 109.820  0.00  0.00            
ATOM   4105  CD1 LEU X 260     106.080  59.060 110.260  0.00  0.00            
ATOM   4106 HD11 LEU X 260     106.790  59.290 111.050  0.00  0.00            
ATOM   4107 HD12 LEU X 260     105.160  58.920 110.820  0.00  0.00            
ATOM   4108 HD13 LEU X 260     106.410  58.220 109.650  0.00  0.00            
ATOM   4109  CD2 LEU X 260     107.410  60.400 108.690  0.00  0.00            
ATOM   4110 HD21 LEU X 260     108.230  60.640 109.370  0.00  0.00            
ATOM   4111 HD22 LEU X 260     107.660  59.580 108.020  0.00  0.00            
ATOM   4112 HD23 LEU X 260     107.360  61.370 108.190  0.00  0.00            
ATOM   4113  C   LEU X 260     103.010  60.940 109.640  0.00  0.00            
ATOM   4114  O   LEU X 260     103.220  60.910 110.850  0.00  0.00            
ATOM   4115  N   LEU X 261     102.190  61.810 109.060  0.00  0.00            
ATOM   4116  H   LEU X 261     102.160  61.780 108.050  0.00  0.00            
ATOM   4117  CA  LEU X 261     101.490  62.880 109.730  0.00  0.00            
ATOM   4118  HA  LEU X 261     102.210  63.320 110.420  0.00  0.00            
ATOM   4119  CB  LEU X 261     101.040  63.950 108.740  0.00  0.00            
ATOM   4120  HB1 LEU X 261     100.670  64.660 109.480  0.00  0.00            
ATOM   4121  HB2 LEU X 261     100.200  63.550 108.170  0.00  0.00            
ATOM   4122  CG  LEU X 261     102.110  64.620 107.890  0.00  0.00            
ATOM   4123  HG  LEU X 261     102.390  64.000 107.030  0.00  0.00            
ATOM   4124  CD1 LEU X 261     101.470  65.900 107.350  0.00  0.00            
ATOM   4125 HD11 LEU X 261     102.040  66.230 106.490  0.00  0.00            
ATOM   4126 HD12 LEU X 261     100.390  65.770 107.250  0.00  0.00            
ATOM   4127 HD13 LEU X 261     101.590  66.700 108.080  0.00  0.00            
ATOM   4128  CD2 LEU X 261     103.340  64.960 108.730  0.00  0.00            
ATOM   4129 HD21 LEU X 261     104.040  65.420 108.040  0.00  0.00            
ATOM   4130 HD22 LEU X 261     103.050  65.540 109.610  0.00  0.00            
ATOM   4131 HD23 LEU X 261     103.830  64.100 109.180  0.00  0.00            
ATOM   4132  C   LEU X 261     100.310  62.340 110.530  0.00  0.00            
ATOM   4133  O   LEU X 261      99.520  63.100 111.100  0.00  0.00            
ATOM   4134  N   GLU X 262     100.140  61.040 110.790  0.00  0.00            
ATOM   4135  H   GLU X 262     100.730  60.550 110.130  0.00  0.00            
ATOM   4136  CA  GLU X 262      99.380  60.360 111.810  0.00  0.00            
ATOM   4137  HA  GLU X 262      98.430  60.880 111.940  0.00  0.00            
ATOM   4138  CB  GLU X 262      99.110  58.910 111.400  0.00  0.00            
ATOM   4139  HB1 GLU X 262      98.650  58.520 112.310  0.00  0.00            
ATOM   4140  HB2 GLU X 262     100.040  58.360 111.250  0.00  0.00            
ATOM   4141  CG  GLU X 262      98.200  58.700 110.190  0.00  0.00            
ATOM   4142  HG1 GLU X 262      98.650  58.990 109.240  0.00  0.00            
ATOM   4143  HG2 GLU X 262      97.280  59.270 110.320  0.00  0.00            
ATOM   4144  CD  GLU X 262      97.860  57.230 110.050  0.00  0.00            
ATOM   4145  OE1 GLU X 262      97.740  56.840 108.870  0.00  0.00            
ATOM   4146  OE2 GLU X 262      97.930  56.470 111.050  0.00  0.00            
ATOM   4147  C   GLU X 262     100.040  60.290 113.180  0.00  0.00            
ATOM   4148  O   GLU X 262      99.350  60.100 114.170  0.00  0.00            
ATOM   4149  N   LYS X 263     101.370  60.420 113.160  0.00  0.00            
ATOM   4150  H   LYS X 263     101.820  60.410 112.260  0.00  0.00            
ATOM   4151  CA  LYS X 263     102.170  60.630 114.340  0.00  0.00            
ATOM   4152  HA  LYS X 263     101.530  61.000 115.140  0.00  0.00            
ATOM   4153  CB  LYS X 263     102.550  59.250 114.880  0.00  0.00            
ATOM   4154  HB1 LYS X 263     101.620  58.810 115.240  0.00  0.00            
ATOM   4155  HB2 LYS X 263     103.200  59.360 115.750  0.00  0.00            
ATOM   4156  CG  LYS X 263     103.130  58.270 113.860  0.00  0.00            
ATOM   4157  HG1 LYS X 263     104.190  58.550 113.790  0.00  0.00            
ATOM   4158  HG2 LYS X 263     102.540  58.330 112.950  0.00  0.00            
ATOM   4159  CD  LYS X 263     103.070  56.840 114.370  0.00  0.00            
ATOM   4160  HD1 LYS X 263     102.080  56.500 114.680  0.00  0.00            
ATOM   4161  HD2 LYS X 263     103.710  56.890 115.250  0.00  0.00            
ATOM   4162  CE  LYS X 263     103.720  55.870 113.390  0.00  0.00            
ATOM   4163  HE1 LYS X 263     104.330  56.440 112.680  0.00  0.00            
ATOM   4164  HE2 LYS X 263     103.020  55.280 112.800  0.00  0.00            
ATOM   4165  NZ  LYS X 263     104.600  54.850 113.970  0.00  0.00            
ATOM   4166  HZ1 LYS X 263     104.080  54.230 114.590  0.00  0.00            
ATOM   4167  HZ2 LYS X 263     104.920  54.220 113.240  0.00  0.00            
ATOM   4168  HZ3 LYS X 263     105.430  55.280 114.360  0.00  0.00            
ATOM   4169  C   LYS X 263     103.300  61.640 114.260  0.00  0.00            
ATOM   4170  O   LYS X 263     104.270  61.440 114.990  0.00  0.00            
ATOM   4171  N   ALA X 264     103.290  62.610 113.350  0.00  0.00            
ATOM   4172  H   ALA X 264     102.480  62.580 112.750  0.00  0.00            
ATOM   4173  CA  ALA X 264     104.250  63.660 113.050  0.00  0.00            
ATOM   4174  HA  ALA X 264     104.830  63.810 113.960  0.00  0.00            
ATOM   4175  CB  ALA X 264     105.170  63.070 111.980  0.00  0.00            
ATOM   4176  HB1 ALA X 264     104.630  63.050 111.030  0.00  0.00            
ATOM   4177  HB2 ALA X 264     106.100  63.620 111.830  0.00  0.00            
ATOM   4178  HB3 ALA X 264     105.470  62.040 112.200  0.00  0.00            
ATOM   4179  C   ALA X 264     103.520  64.930 112.640  0.00  0.00            
ATOM   4180  O   ALA X 264     102.320  64.890 112.350  0.00  0.00            
ATOM   4181  N   ARG X 265     104.320  65.990 112.560  0.00  0.00            
ATOM   4182  H   ARG X 265     105.270  66.000 112.890  0.00  0.00            
ATOM   4183  CA  ARG X 265     103.860  67.310 112.160  0.00  0.00            
ATOM   4184  HA  ARG X 265     102.910  67.160 111.650  0.00  0.00            
ATOM   4185  CB  ARG X 265     103.450  68.240 113.300  0.00  0.00            
ATOM   4186  HB1 ARG X 265     102.930  67.580 114.000  0.00  0.00            
ATOM   4187  HB2 ARG X 265     102.810  69.080 113.050  0.00  0.00            
ATOM   4188  CG  ARG X 265     104.590  68.910 114.070  0.00  0.00            
ATOM   4189  HG1 ARG X 265     104.800  69.770 113.450  0.00  0.00            
ATOM   4190  HG2 ARG X 265     105.450  68.250 114.220  0.00  0.00            
ATOM   4191  CD  ARG X 265     104.180  69.290 115.490  0.00  0.00            
ATOM   4192  HD1 ARG X 265     103.560  68.500 115.920  0.00  0.00            
ATOM   4193  HD2 ARG X 265     103.510  70.130 115.260  0.00  0.00            
ATOM   4194  NE  ARG X 265     105.270  69.900 116.240  0.00  0.00            
ATOM   4195  HE  ARG X 265     105.680  70.780 115.960  0.00  0.00            
ATOM   4196  CZ  ARG X 265     106.090  69.210 117.050  0.00  0.00            
ATOM   4197  NH1 ARG X 265     105.980  67.890 117.230  0.00  0.00            
ATOM   4198 HH11 ARG X 265     105.280  67.370 116.720  0.00  0.00            
ATOM   4199 HH12 ARG X 265     106.600  67.470 117.910  0.00  0.00            
ATOM   4200  NH2 ARG X 265     107.100  69.820 117.700  0.00  0.00            
ATOM   4201 HH21 ARG X 265     107.200  70.810 117.560  0.00  0.00            
ATOM   4202 HH22 ARG X 265     107.610  69.330 118.430  0.00  0.00            
ATOM   4203  C   ARG X 265     104.760  68.000 111.150  0.00  0.00            
ATOM   4204  O   ARG X 265     105.970  67.810 111.180  0.00  0.00            
ATOM   4205  N   TYR X 266     104.110  68.790 110.290  0.00  0.00            
ATOM   4206  H   TYR X 266     103.110  68.890 110.300  0.00  0.00            
ATOM   4207  CA  TYR X 266     104.770  69.690 109.360  0.00  0.00            
ATOM   4208  HA  TYR X 266     105.790  69.370 109.180  0.00  0.00            
ATOM   4209  CB  TYR X 266     104.090  69.440 108.020  0.00  0.00            
ATOM   4210  HB1 TYR X 266     103.290  70.180 107.910  0.00  0.00            
ATOM   4211  HB2 TYR X 266     103.540  68.500 108.050  0.00  0.00            
ATOM   4212  CG  TYR X 266     104.840  69.470 106.720  0.00  0.00            
ATOM   4213  CD1 TYR X 266     104.970  70.630 105.950  0.00  0.00            
ATOM   4214  HD1 TYR X 266     104.450  71.510 106.310  0.00  0.00            
ATOM   4215  CE1 TYR X 266     105.640  70.600 104.720  0.00  0.00            
ATOM   4216  HE1 TYR X 266     105.560  71.450 104.050  0.00  0.00            
ATOM   4217  CZ  TYR X 266     106.270  69.430 104.270  0.00  0.00            
ATOM   4218  OH  TYR X 266     106.830  69.470 103.030  0.00  0.00            
ATOM   4219  HH  TYR X 266     107.090  68.620 102.650  0.00  0.00            
ATOM   4220  CE2 TYR X 266     106.200  68.280 105.080  0.00  0.00            
ATOM   4221  HE2 TYR X 266     106.670  67.340 104.810  0.00  0.00            
ATOM   4222  CD2 TYR X 266     105.410  68.280 106.230  0.00  0.00            
ATOM   4223  HD2 TYR X 266     105.290  67.340 106.750  0.00  0.00            
ATOM   4224  C   TYR X 266     104.730  71.150 109.790  0.00  0.00            
ATOM   4225  O   TYR X 266     103.930  71.600 110.610  0.00  0.00            
ATOM   4226  N   SER X 267     105.680  71.940 109.270  0.00  0.00            
ATOM   4227  H   SER X 267     106.190  71.620 108.460  0.00  0.00            
ATOM   4228  CA  SER X 267     105.940  73.270 109.780  0.00  0.00            
ATOM   4229  HA  SER X 267     105.030  73.740 110.170  0.00  0.00            
ATOM   4230  CB  SER X 267     106.960  73.070 110.900  0.00  0.00            
ATOM   4231  HB1 SER X 267     107.130  74.000 111.440  0.00  0.00            
ATOM   4232  HB2 SER X 267     107.880  72.790 110.370  0.00  0.00            
ATOM   4233  OG  SER X 267     106.650  72.170 111.930  0.00  0.00            
ATOM   4234  HG  SER X 267     106.880  71.280 111.650  0.00  0.00            
ATOM   4235  C   SER X 267     106.650  74.220 108.830  0.00  0.00            
ATOM   4236  O   SER X 267     107.300  73.730 107.910  0.00  0.00            
ATOM   4237  N   VAL X 268     106.620  75.530 109.080  0.00  0.00            
ATOM   4238  H   VAL X 268     105.980  75.830 109.800  0.00  0.00            
ATOM   4239  CA  VAL X 268     107.490  76.530 108.490  0.00  0.00            
ATOM   4240  HA  VAL X 268     107.720  76.300 107.450  0.00  0.00            
ATOM   4241  CB  VAL X 268     106.710  77.840 108.640  0.00  0.00            
ATOM   4242  HB  VAL X 268     106.540  78.090 109.690  0.00  0.00            
ATOM   4243  CG1 VAL X 268     107.430  79.080 108.130  0.00  0.00            
ATOM   4244 HG11 VAL X 268     108.330  79.220 108.730  0.00  0.00            
ATOM   4245 HG12 VAL X 268     107.730  78.970 107.090  0.00  0.00            
ATOM   4246 HG13 VAL X 268     106.840  79.980 108.320  0.00  0.00            
ATOM   4247  CG2 VAL X 268     105.330  77.740 107.980  0.00  0.00            
ATOM   4248 HG21 VAL X 268     105.300  77.550 106.910  0.00  0.00            
ATOM   4249 HG22 VAL X 268     104.600  77.040 108.390  0.00  0.00            
ATOM   4250 HG23 VAL X 268     104.850  78.680 108.240  0.00  0.00            
ATOM   4251  C   VAL X 268     108.820  76.680 109.210  0.00  0.00            
ATOM   4252  O   VAL X 268     108.890  76.940 110.410  0.00  0.00            
ATOM   4253  N   LEU X 269     109.890  76.800 108.420  0.00  0.00            
ATOM   4254  H   LEU X 269     109.720  76.610 107.440  0.00  0.00            
ATOM   4255  CA  LEU X 269     111.260  76.960 108.860  0.00  0.00            
ATOM   4256  HA  LEU X 269     111.280  76.680 109.910  0.00  0.00            
ATOM   4257  CB  LEU X 269     112.200  76.060 108.050  0.00  0.00            
ATOM   4258  HB1 LEU X 269     113.210  76.380 108.320  0.00  0.00            
ATOM   4259  HB2 LEU X 269     112.150  76.160 106.970  0.00  0.00            
ATOM   4260  CG  LEU X 269     112.260  74.580 108.400  0.00  0.00            
ATOM   4261  HG  LEU X 269     113.090  74.180 107.830  0.00  0.00            
ATOM   4262  CD1 LEU X 269     112.450  74.090 109.840  0.00  0.00            
ATOM   4263 HD11 LEU X 269     113.420  74.430 110.220  0.00  0.00            
ATOM   4264 HD12 LEU X 269     111.760  74.640 110.480  0.00  0.00            
ATOM   4265 HD13 LEU X 269     112.310  73.020 110.000  0.00  0.00            
ATOM   4266  CD2 LEU X 269     110.930  73.890 108.100  0.00  0.00            
ATOM   4267 HD21 LEU X 269     110.200  74.080 108.890  0.00  0.00            
ATOM   4268 HD22 LEU X 269     110.570  74.320 107.170  0.00  0.00            
ATOM   4269 HD23 LEU X 269     111.150  72.830 107.960  0.00  0.00            
ATOM   4270  C   LEU X 269     111.710  78.410 108.760  0.00  0.00            
ATOM   4271  O   LEU X 269     111.920  79.010 109.810  0.00  0.00            
ATOM   4272  N   GLU X 270     111.640  79.050 107.590  0.00  0.00            
ATOM   4273  H   GLU X 270     111.310  78.580 106.760  0.00  0.00            
ATOM   4274  CA  GLU X 270     112.040  80.410 107.320  0.00  0.00            
ATOM   4275  HA  GLU X 270     111.660  80.940 108.190  0.00  0.00            
ATOM   4276  CB  GLU X 270     113.560  80.440 107.230  0.00  0.00            
ATOM   4277  HB1 GLU X 270     113.870  79.980 108.160  0.00  0.00            
ATOM   4278  HB2 GLU X 270     113.730  81.510 107.170  0.00  0.00            
ATOM   4279  CG  GLU X 270     114.100  79.620 106.050  0.00  0.00            
ATOM   4280  HG1 GLU X 270     113.470  79.820 105.190  0.00  0.00            
ATOM   4281  HG2 GLU X 270     113.930  78.550 106.130  0.00  0.00            
ATOM   4282  CD  GLU X 270     115.540  79.940 105.690  0.00  0.00            
ATOM   4283  OE1 GLU X 270     116.520  79.160 105.770  0.00  0.00            
ATOM   4284  OE2 GLU X 270     115.700  81.090 105.220  0.00  0.00            
ATOM   4285  C   GLU X 270     111.370  81.000 106.080  0.00  0.00            
ATOM   4286  O   GLU X 270     110.830  80.240 105.280  0.00  0.00            
ATOM   4287  N   ARG X 271     111.410  82.330 105.970  0.00  0.00            
ATOM   4288  H   ARG X 271     111.710  82.850 106.770  0.00  0.00            
ATOM   4289  CA  ARG X 271     111.230  83.090 104.750  0.00  0.00            
ATOM   4290  HA  ARG X 271     111.450  82.380 103.960  0.00  0.00            
ATOM   4291  CB  ARG X 271     109.770  83.510 104.630  0.00  0.00            
ATOM   4292  HB1 ARG X 271     109.170  82.620 104.400  0.00  0.00            
ATOM   4293  HB2 ARG X 271     109.660  84.000 103.660  0.00  0.00            
ATOM   4294  CG  ARG X 271     109.250  84.300 105.830  0.00  0.00            
ATOM   4295  HG1 ARG X 271     109.630  85.320 105.890  0.00  0.00            
ATOM   4296  HG2 ARG X 271     109.650  83.910 106.760  0.00  0.00            
ATOM   4297  CD  ARG X 271     107.730  84.180 105.930  0.00  0.00            
ATOM   4298  HD1 ARG X 271     107.390  84.840 106.730  0.00  0.00            
ATOM   4299  HD2 ARG X 271     107.510  83.150 106.200  0.00  0.00            
ATOM   4300  NE  ARG X 271     107.080  84.480 104.650  0.00  0.00            
ATOM   4301  HE  ARG X 271     107.670  84.990 104.010  0.00  0.00            
ATOM   4302  CZ  ARG X 271     105.820  84.340 104.240  0.00  0.00            
ATOM   4303  NH1 ARG X 271     104.870  83.770 105.000  0.00  0.00            
ATOM   4304 HH11 ARG X 271     105.090  83.380 105.900  0.00  0.00            
ATOM   4305 HH12 ARG X 271     103.940  83.770 104.600  0.00  0.00            
ATOM   4306  NH2 ARG X 271     105.370  84.850 103.090  0.00  0.00            
ATOM   4307 HH21 ARG X 271     106.020  85.430 102.590  0.00  0.00            
ATOM   4308 HH22 ARG X 271     104.510  84.440 102.740  0.00  0.00            
ATOM   4309  C   ARG X 271     112.120  84.300 104.500  0.00  0.00            
ATOM   4310  O   ARG X 271     112.740  84.900 105.370  0.00  0.00            
ATOM   4311  N   GLU X 272     112.220  84.680 103.220  0.00  0.00            
ATOM   4312  H   GLU X 272     111.770  84.130 102.510  0.00  0.00            
ATOM   4313  CA  GLU X 272     112.930  85.800 102.640  0.00  0.00            
ATOM   4314  HA  GLU X 272     113.080  86.460 103.500  0.00  0.00            
ATOM   4315  CB  GLU X 272     114.250  85.390 101.990  0.00  0.00            
ATOM   4316  HB1 GLU X 272     114.630  86.190 101.350  0.00  0.00            
ATOM   4317  HB2 GLU X 272     114.130  84.550 101.310  0.00  0.00            
ATOM   4318  CG  GLU X 272     115.260  85.120 103.100  0.00  0.00            
ATOM   4319  HG1 GLU X 272     114.830  84.350 103.740  0.00  0.00            
ATOM   4320  HG2 GLU X 272     115.290  86.000 103.750  0.00  0.00            
ATOM   4321  CD  GLU X 272     116.570  84.670 102.480  0.00  0.00            
ATOM   4322  OE1 GLU X 272     117.590  85.400 102.400  0.00  0.00            
ATOM   4323  OE2 GLU X 272     116.650  83.480 102.110  0.00  0.00            
ATOM   4324  C   GLU X 272     112.120  86.460 101.540  0.00  0.00            
ATOM   4325  O   GLU X 272     111.410  85.740 100.830  0.00  0.00            
ATOM   4326  N   ASP X 273     112.410  87.730 101.250  0.00  0.00            
ATOM   4327  H   ASP X 273     113.030  88.260 101.840  0.00  0.00            
ATOM   4328  CA  ASP X 273     111.600  88.510 100.330  0.00  0.00            
ATOM   4329  HA  ASP X 273     111.300  87.820  99.540  0.00  0.00            
ATOM   4330  CB  ASP X 273     110.380  89.020 101.090  0.00  0.00            
ATOM   4331  HB1 ASP X 273     109.850  88.190 101.560  0.00  0.00            
ATOM   4332  HB2 ASP X 273     109.660  89.500 100.420  0.00  0.00            
ATOM   4333  CG  ASP X 273     110.680  90.050 102.170  0.00  0.00            
ATOM   4334  OD1 ASP X 273     110.640  91.260 101.860  0.00  0.00            
ATOM   4335  OD2 ASP X 273     110.910  89.620 103.320  0.00  0.00            
ATOM   4336  C   ASP X 273     112.310  89.710  99.730  0.00  0.00            
ATOM   4337  O   ASP X 273     113.210  90.300 100.320  0.00  0.00            
ATOM   4338  N   LYS X 274     111.850  90.170  98.560  0.00  0.00            
ATOM   4339  H   LYS X 274     111.190  89.560  98.090  0.00  0.00            
ATOM   4340  CA  LYS X 274     112.150  91.480  98.020  0.00  0.00            
ATOM   4341  HA  LYS X 274     112.490  92.040  98.900  0.00  0.00            
ATOM   4342  CB  LYS X 274     113.240  91.290  96.970  0.00  0.00            
ATOM   4343  HB1 LYS X 274     113.310  92.140  96.280  0.00  0.00            
ATOM   4344  HB2 LYS X 274     112.880  90.600  96.210  0.00  0.00            
ATOM   4345  CG  LYS X 274     114.620  90.940  97.500  0.00  0.00            
ATOM   4346  HG1 LYS X 274     114.750  89.850  97.540  0.00  0.00            
ATOM   4347  HG2 LYS X 274     114.840  91.390  98.470  0.00  0.00            
ATOM   4348  CD  LYS X 274     115.650  91.490  96.530  0.00  0.00            
ATOM   4349  HD1 LYS X 274     115.530  92.580  96.560  0.00  0.00            
ATOM   4350  HD2 LYS X 274     115.500  91.150  95.500  0.00  0.00            
ATOM   4351  CE  LYS X 274     116.940  90.970  97.150  0.00  0.00            
ATOM   4352  HE1 LYS X 274     116.910  89.900  97.370  0.00  0.00            
ATOM   4353  HE2 LYS X 274     117.050  91.440  98.130  0.00  0.00            
ATOM   4354  NZ  LYS X 274     118.150  91.420  96.450  0.00  0.00            
ATOM   4355  HZ1 LYS X 274     118.440  91.060  95.550  0.00  0.00            
ATOM   4356  HZ2 LYS X 274     118.220  92.420  96.320  0.00  0.00            
ATOM   4357  HZ3 LYS X 274     118.930  91.250  97.070  0.00  0.00            
ATOM   4358  C   LYS X 274     110.920  92.160  97.460  0.00  0.00            
ATOM   4359  O   LYS X 274     110.090  91.380  96.990  0.00  0.00            
ATOM   4360  N   PRO X 275     110.860  93.470  97.210  0.00  0.00            
ATOM   4361  CD  PRO X 275     111.760  94.510  97.670  0.00  0.00            
ATOM   4362  HD1 PRO X 275     112.770  94.350  97.280  0.00  0.00            
ATOM   4363  HD2 PRO X 275     111.800  94.530  98.760  0.00  0.00            
ATOM   4364  CG  PRO X 275     111.230  95.870  97.250  0.00  0.00            
ATOM   4365  HG1 PRO X 275     111.660  96.130  96.280  0.00  0.00            
ATOM   4366  HG2 PRO X 275     111.380  96.580  98.070  0.00  0.00            
ATOM   4367  CB  PRO X 275     109.750  95.580  97.060  0.00  0.00            
ATOM   4368  HB1 PRO X 275     109.340  96.240  96.300  0.00  0.00            
ATOM   4369  HB2 PRO X 275     109.240  95.680  98.030  0.00  0.00            
ATOM   4370  CA  PRO X 275     109.710  94.120  96.610  0.00  0.00            
ATOM   4371  HA  PRO X 275     108.780  93.620  96.890  0.00  0.00            
ATOM   4372  C   PRO X 275     109.800  94.150  95.100  0.00  0.00            
ATOM   4373  O   PRO X 275     110.830  94.390  94.460  0.00  0.00            
ATOM   4374  N   THR X 276     108.630  94.030  94.470  0.00  0.00            
ATOM   4375  H   THR X 276     107.860  93.850  95.100  0.00  0.00            
ATOM   4376  CA  THR X 276     108.370  93.920  93.050  0.00  0.00            
ATOM   4377  HA  THR X 276     109.230  94.320  92.520  0.00  0.00            
ATOM   4378  CB  THR X 276     108.560  92.480  92.590  0.00  0.00            
ATOM   4379  HB  THR X 276     108.420  92.450  91.510  0.00  0.00            
ATOM   4380  CG2 THR X 276     109.950  91.880  92.790  0.00  0.00            
ATOM   4381 HG21 THR X 276     110.050  90.960  92.210  0.00  0.00            
ATOM   4382 HG22 THR X 276     110.760  92.510  92.420  0.00  0.00            
ATOM   4383 HG23 THR X 276     110.130  91.750  93.860  0.00  0.00            
ATOM   4384  OG1 THR X 276     107.570  91.630  93.120  0.00  0.00            
ATOM   4385  HG1 THR X 276     106.770  91.640  92.580  0.00  0.00            
ATOM   4386  C   THR X 276     107.020  94.460  92.580  0.00  0.00            
ATOM   4387  O   THR X 276     106.040  94.610  93.290  0.00  0.00            
ATOM   4388  N   THR X 277     106.970  95.040  91.380  0.00  0.00            
ATOM   4389  H   THR X 277     107.840  95.120  90.870  0.00  0.00            
ATOM   4390  CA  THR X 277     105.830  95.780  90.880  0.00  0.00            
ATOM   4391  HA  THR X 277     104.990  95.580  91.550  0.00  0.00            
ATOM   4392  CB  THR X 277     106.060  97.290  90.870  0.00  0.00            
ATOM   4393  HB  THR X 277     105.120  97.790  90.640  0.00  0.00            
ATOM   4394  CG2 THR X 277     106.490  97.930  92.180  0.00  0.00            
ATOM   4395 HG21 THR X 277     105.890  97.580  93.020  0.00  0.00            
ATOM   4396 HG22 THR X 277     107.570  97.930  92.340  0.00  0.00            
ATOM   4397 HG23 THR X 277     106.420  99.010  92.040  0.00  0.00            
ATOM   4398  OG1 THR X 277     106.950  97.790  89.890  0.00  0.00            
ATOM   4399  HG1 THR X 277     107.840  97.560  90.140  0.00  0.00            
ATOM   4400  C   THR X 277     105.440  95.330  89.480  0.00  0.00            
ATOM   4401  O   THR X 277     106.220  94.660  88.820  0.00  0.00            
ATOM   4402  N   SER X 278     104.260  95.720  88.980  0.00  0.00            
ATOM   4403  H   SER X 278     103.650  96.300  89.540  0.00  0.00            
ATOM   4404  CA  SER X 278     103.820  95.330  87.660  0.00  0.00            
ATOM   4405  HA  SER X 278     104.700  95.260  87.020  0.00  0.00            
ATOM   4406  CB  SER X 278     103.040  94.030  87.840  0.00  0.00            
ATOM   4407  HB1 SER X 278     102.510  93.750  86.940  0.00  0.00            
ATOM   4408  HB2 SER X 278     102.290  94.190  88.610  0.00  0.00            
ATOM   4409  OG  SER X 278     103.920  93.020  88.290  0.00  0.00            
ATOM   4410  HG  SER X 278     103.460  92.180  88.250  0.00  0.00            
ATOM   4411  C   SER X 278     102.840  96.300  87.010  0.00  0.00            
ATOM   4412  O   SER X 278     102.010  96.940  87.660  0.00  0.00            
ATOM   4413  N   LYS X 279     102.890  96.310  85.680  0.00  0.00            
ATOM   4414  H   LYS X 279     103.450  95.630  85.180  0.00  0.00            
ATOM   4415  CA  LYS X 279     102.240  97.310  84.860  0.00  0.00            
ATOM   4416  HA  LYS X 279     101.830  98.050  85.540  0.00  0.00            
ATOM   4417  CB  LYS X 279     103.290  98.160  84.170  0.00  0.00            
ATOM   4418  HB1 LYS X 279     104.050  98.460  84.890  0.00  0.00            
ATOM   4419  HB2 LYS X 279     102.850  99.040  83.690  0.00  0.00            
ATOM   4420  CG  LYS X 279     104.030  97.270  83.170  0.00  0.00            
ATOM   4421  HG1 LYS X 279     103.430  96.950  82.320  0.00  0.00            
ATOM   4422  HG2 LYS X 279     104.290  96.380  83.740  0.00  0.00            
ATOM   4423  CD  LYS X 279     105.290  98.000  82.720  0.00  0.00            
ATOM   4424  HD1 LYS X 279     106.070  98.150  83.480  0.00  0.00            
ATOM   4425  HD2 LYS X 279     105.070  99.050  82.490  0.00  0.00            
ATOM   4426  CE  LYS X 279     105.940  97.270  81.550  0.00  0.00            
ATOM   4427  HE1 LYS X 279     105.890  96.190  81.710  0.00  0.00            
ATOM   4428  HE2 LYS X 279     107.000  97.500  81.540  0.00  0.00            
ATOM   4429  NZ  LYS X 279     105.280  97.630  80.290  0.00  0.00            
ATOM   4430  HZ1 LYS X 279     105.060  98.620  80.240  0.00  0.00            
ATOM   4431  HZ2 LYS X 279     105.860  97.310  79.530  0.00  0.00            
ATOM   4432  HZ3 LYS X 279     104.460  97.060  80.160  0.00  0.00            
ATOM   4433  C   LYS X 279     101.100  96.720  84.030  0.00  0.00            
ATOM   4434  O   LYS X 279     101.010  95.510  83.880  0.00  0.00            
ATOM   4435  N   PRO X 280     100.090  97.510  83.660  0.00  0.00            
ATOM   4436  CD  PRO X 280      99.990  98.930  83.930  0.00  0.00            
ATOM   4437  HD1 PRO X 280     100.800  99.500  83.470  0.00  0.00            
ATOM   4438  HD2 PRO X 280      99.870  99.180  84.990  0.00  0.00            
ATOM   4439  CG  PRO X 280      98.700  99.370  83.240  0.00  0.00            
ATOM   4440  HG1 PRO X 280      98.910  99.650  82.210  0.00  0.00            
ATOM   4441  HG2 PRO X 280      98.230 100.170  83.800  0.00  0.00            
ATOM   4442  CB  PRO X 280      97.870  98.090  83.220  0.00  0.00            
ATOM   4443  HB1 PRO X 280      97.100  98.120  82.450  0.00  0.00            
ATOM   4444  HB2 PRO X 280      97.480  98.010  84.240  0.00  0.00            
ATOM   4445  CA  PRO X 280      98.910  97.000  83.000  0.00  0.00            
ATOM   4446  HA  PRO X 280      98.480  96.140  83.530  0.00  0.00            
ATOM   4447  C   PRO X 280      99.040  96.620  81.530  0.00  0.00            
ATOM   4448  O   PRO X 280     100.120  96.850  81.000  0.00  0.00            
ATOM   4449  N   GLY X 281      98.080  95.970  80.860  0.00  0.00            
ATOM   4450  H   GLY X 281      97.280  95.640  81.390  0.00  0.00            
ATOM   4451  CA  GLY X 281      98.200  95.520  79.480  0.00  0.00            
ATOM   4452  HA1 GLY X 281      97.800  94.520  79.310  0.00  0.00            
ATOM   4453  HA2 GLY X 281      99.230  95.360  79.180  0.00  0.00            
ATOM   4454  C   GLY X 281      97.660  96.490  78.440  0.00  0.00            
ATOM   4455  O   GLY X 281      97.830  97.690  78.610  0.00  0.00            
ATOM   4456  N   ALA X 282      96.920  96.030  77.430  0.00  0.00            
ATOM   4457  H   ALA X 282      96.740  95.030  77.380  0.00  0.00            
ATOM   4458  CA  ALA X 282      96.410  96.770  76.300  0.00  0.00            
ATOM   4459  HA  ALA X 282      96.690  97.790  76.580  0.00  0.00            
ATOM   4460  CB  ALA X 282      97.220  96.300  75.090  0.00  0.00            
ATOM   4461  HB1 ALA X 282      96.710  96.590  74.170  0.00  0.00            
ATOM   4462  HB2 ALA X 282      98.200  96.770  75.200  0.00  0.00            
ATOM   4463  HB3 ALA X 282      97.190  95.210  75.160  0.00  0.00            
ATOM   4464  C   ALA X 282      94.900  96.800  76.150  0.00  0.00            
ATOM   4465  O   ALA X 282      94.240  95.770  76.210  0.00  0.00            
ATOM   4466  N   PRO X 283      94.330  97.920  75.690  0.00  0.00            
ATOM   4467  CD  PRO X 283      95.020  99.160  75.420  0.00  0.00            
ATOM   4468  HD1 PRO X 283      95.970  98.950  74.910  0.00  0.00            
ATOM   4469  HD2 PRO X 283      95.170  99.910  76.200  0.00  0.00            
ATOM   4470  CG  PRO X 283      94.130  99.830  74.380  0.00  0.00            
ATOM   4471  HG1 PRO X 283      94.450  99.540  73.380  0.00  0.00            
ATOM   4472  HG2 PRO X 283      94.000 100.910  74.490  0.00  0.00            
ATOM   4473  CB  PRO X 283      92.720  99.340  74.680  0.00  0.00            
ATOM   4474  HB1 PRO X 283      92.110  99.430  73.770  0.00  0.00            
ATOM   4475  HB2 PRO X 283      92.300  99.920  75.500  0.00  0.00            
ATOM   4476  CA  PRO X 283      92.970  97.930  75.180  0.00  0.00            
ATOM   4477  HA  PRO X 283      92.370  97.660  76.050  0.00  0.00            
ATOM   4478  C   PRO X 283      92.690  96.920  74.070  0.00  0.00            
ATOM   4479  O   PRO X 283      93.540  96.570  73.260  0.00  0.00            
ATOM   4480  N   PHE X 284      91.410  96.590  73.860  0.00  0.00            
ATOM   4481  H   PHE X 284      90.760  97.000  74.520  0.00  0.00            
ATOM   4482  CA  PHE X 284      90.980  95.570  72.930  0.00  0.00            
ATOM   4483  HA  PHE X 284      91.540  94.660  73.150  0.00  0.00            
ATOM   4484  CB  PHE X 284      89.530  95.210  73.240  0.00  0.00            
ATOM   4485  HB1 PHE X 284      89.160  94.780  72.310  0.00  0.00            
ATOM   4486  HB2 PHE X 284      88.920  96.090  73.430  0.00  0.00            
ATOM   4487  CG  PHE X 284      89.260  94.190  74.320  0.00  0.00            
ATOM   4488  CD1 PHE X 284      89.960  92.990  74.530  0.00  0.00            
ATOM   4489  HD1 PHE X 284      90.740  92.680  73.850  0.00  0.00            
ATOM   4490  CE1 PHE X 284      89.690  92.190  75.640  0.00  0.00            
ATOM   4491  HE1 PHE X 284      90.260  91.280  75.700  0.00  0.00            
ATOM   4492  CZ  PHE X 284      88.830  92.620  76.660  0.00  0.00            
ATOM   4493  HZ  PHE X 284      88.640  92.030  77.550  0.00  0.00            
ATOM   4494  CE2 PHE X 284      88.130  93.820  76.460  0.00  0.00            
ATOM   4495  HE2 PHE X 284      87.350  94.110  77.160  0.00  0.00            
ATOM   4496  CD2 PHE X 284      88.380  94.600  75.330  0.00  0.00            
ATOM   4497  HD2 PHE X 284      87.860  95.540  75.220  0.00  0.00            
ATOM   4498  C   PHE X 284      91.060  95.890  71.440  0.00  0.00            
ATOM   4499  O   PHE X 284      90.710  96.960  70.970  0.00  0.00            
ATOM   4500  N   ILE X 285      91.450  94.840  70.710  0.00  0.00            
ATOM   4501  H   ILE X 285      91.650  94.000  71.240  0.00  0.00            
ATOM   4502  CA  ILE X 285      91.200  94.640  69.300  0.00  0.00            
ATOM   4503  HA  ILE X 285      90.750  95.530  68.860  0.00  0.00            
ATOM   4504  CB  ILE X 285      92.430  94.470  68.410  0.00  0.00            
ATOM   4505  HB  ILE X 285      92.050  94.480  67.390  0.00  0.00            
ATOM   4506  CG2 ILE X 285      93.290  95.710  68.590  0.00  0.00            
ATOM   4507 HG21 ILE X 285      93.650  95.740  69.620  0.00  0.00            
ATOM   4508 HG22 ILE X 285      94.030  95.860  67.810  0.00  0.00            
ATOM   4509 HG23 ILE X 285      92.620  96.580  68.590  0.00  0.00            
ATOM   4510  CG1 ILE X 285      93.260  93.200  68.610  0.00  0.00            
ATOM   4511 HG11 ILE X 285      92.560  92.360  68.650  0.00  0.00            
ATOM   4512 HG12 ILE X 285      93.760  93.180  69.580  0.00  0.00            
ATOM   4513  CD  ILE X 285      94.260  92.890  67.510  0.00  0.00            
ATOM   4514  HD1 ILE X 285      94.560  91.840  67.590  0.00  0.00            
ATOM   4515  HD2 ILE X 285      93.720  92.960  66.560  0.00  0.00            
ATOM   4516  HD3 ILE X 285      95.050  93.640  67.510  0.00  0.00            
ATOM   4517  C   ILE X 285      90.150  93.550  69.130  0.00  0.00            
ATOM   4518  O   ILE X 285      89.600  93.020  70.090  0.00  0.00            
ATOM   4519  N   THR X 286      89.740  93.190  67.910  0.00  0.00            
ATOM   4520  H   THR X 286      90.240  93.580  67.120  0.00  0.00            
ATOM   4521  CA  THR X 286      88.880  92.030  67.730  0.00  0.00            
ATOM   4522  HA  THR X 286      88.000  92.240  68.330  0.00  0.00            
ATOM   4523  CB  THR X 286      88.480  91.950  66.260  0.00  0.00            
ATOM   4524  HB  THR X 286      89.260  91.660  65.550  0.00  0.00            
ATOM   4525  CG2 THR X 286      87.290  91.050  65.960  0.00  0.00            
ATOM   4526 HG21 THR X 286      86.340  91.400  66.360  0.00  0.00            
ATOM   4527 HG22 THR X 286      87.240  90.930  64.880  0.00  0.00            
ATOM   4528 HG23 THR X 286      87.470  90.040  66.340  0.00  0.00            
ATOM   4529  OG1 THR X 286      88.150  93.260  65.850  0.00  0.00            
ATOM   4530  HG1 THR X 286      87.300  93.460  66.250  0.00  0.00            
ATOM   4531  C   THR X 286      89.550  90.730  68.140  0.00  0.00            
ATOM   4532  O   THR X 286      88.940  90.070  68.980  0.00  0.00            
ATOM   4533  N   SER X 287      90.740  90.330  67.680  0.00  0.00            
ATOM   4534  H   SER X 287      91.250  90.800  66.950  0.00  0.00            
ATOM   4535  CA  SER X 287      91.290  89.040  68.060  0.00  0.00            
ATOM   4536  HA  SER X 287      90.450  88.390  67.860  0.00  0.00            
ATOM   4537  CB  SER X 287      92.310  88.510  67.050  0.00  0.00            
ATOM   4538  HB1 SER X 287      91.840  88.560  66.070  0.00  0.00            
ATOM   4539  HB2 SER X 287      92.630  87.480  67.260  0.00  0.00            
ATOM   4540  OG  SER X 287      93.470  89.300  66.940  0.00  0.00            
ATOM   4541  HG  SER X 287      93.820  89.110  66.070  0.00  0.00            
ATOM   4542  C   SER X 287      91.600  88.810  69.530  0.00  0.00            
ATOM   4543  O   SER X 287      91.400  87.690  69.980  0.00  0.00            
ATOM   4544  N   THR X 288      91.970  89.880  70.250  0.00  0.00            
ATOM   4545  H   THR X 288      92.270  90.730  69.800  0.00  0.00            
ATOM   4546  CA  THR X 288      92.120  89.910  71.690  0.00  0.00            
ATOM   4547  HA  THR X 288      92.540  88.970  72.030  0.00  0.00            
ATOM   4548  CB  THR X 288      93.070  91.000  72.170  0.00  0.00            
ATOM   4549  HB  THR X 288      93.000  91.120  73.250  0.00  0.00            
ATOM   4550  CG2 THR X 288      94.530  90.630  71.880  0.00  0.00            
ATOM   4551 HG21 THR X 288      95.070  91.530  72.180  0.00  0.00            
ATOM   4552 HG22 THR X 288      94.860  89.780  72.470  0.00  0.00            
ATOM   4553 HG23 THR X 288      94.770  90.460  70.830  0.00  0.00            
ATOM   4554  OG1 THR X 288      92.740  92.170  71.470  0.00  0.00            
ATOM   4555  HG1 THR X 288      93.480  92.750  71.650  0.00  0.00            
ATOM   4556  C   THR X 288      90.850  89.980  72.520  0.00  0.00            
ATOM   4557  O   THR X 288      90.870  89.360  73.580  0.00  0.00            
ATOM   4558  N   LEU X 289      89.720  90.510  72.040  0.00  0.00            
ATOM   4559  H   LEU X 289      89.850  91.110  71.240  0.00  0.00            
ATOM   4560  CA  LEU X 289      88.340  90.350  72.460  0.00  0.00            
ATOM   4561  HA  LEU X 289      88.210  90.330  73.540  0.00  0.00            
ATOM   4562  CB  LEU X 289      87.560  91.520  71.880  0.00  0.00            
ATOM   4563  HB1 LEU X 289      87.560  91.290  70.820  0.00  0.00            
ATOM   4564  HB2 LEU X 289      88.010  92.490  72.120  0.00  0.00            
ATOM   4565  CG  LEU X 289      86.100  91.580  72.310  0.00  0.00            
ATOM   4566  HG  LEU X 289      85.610  90.690  71.900  0.00  0.00            
ATOM   4567  CD1 LEU X 289      85.860  91.700  73.810  0.00  0.00            
ATOM   4568 HD11 LEU X 289      86.310  92.610  74.180  0.00  0.00            
ATOM   4569 HD12 LEU X 289      84.770  91.760  73.920  0.00  0.00            
ATOM   4570 HD13 LEU X 289      86.250  90.900  74.440  0.00  0.00            
ATOM   4571  CD2 LEU X 289      85.520  92.800  71.610  0.00  0.00            
ATOM   4572 HD21 LEU X 289      86.090  93.680  71.890  0.00  0.00            
ATOM   4573 HD22 LEU X 289      85.580  92.680  70.530  0.00  0.00            
ATOM   4574 HD23 LEU X 289      84.510  92.900  72.020  0.00  0.00            
ATOM   4575  C   LEU X 289      87.850  88.940  72.140  0.00  0.00            
ATOM   4576  O   LEU X 289      87.060  88.390  72.910  0.00  0.00            
ATOM   4577  N   GLN X 290      88.210  88.330  71.010  0.00  0.00            
ATOM   4578  H   GLN X 290      88.860  88.810  70.400  0.00  0.00            
ATOM   4579  CA  GLN X 290      87.850  86.960  70.710  0.00  0.00            
ATOM   4580  HA  GLN X 290      86.780  87.000  70.930  0.00  0.00            
ATOM   4581  CB  GLN X 290      88.190  86.710  69.250  0.00  0.00            
ATOM   4582  HB1 GLN X 290      89.260  86.550  69.110  0.00  0.00            
ATOM   4583  HB2 GLN X 290      87.910  87.580  68.650  0.00  0.00            
ATOM   4584  CG  GLN X 290      87.440  85.470  68.770  0.00  0.00            
ATOM   4585  HG1 GLN X 290      86.400  85.610  69.030  0.00  0.00            
ATOM   4586  HG2 GLN X 290      87.770  84.560  69.260  0.00  0.00            
ATOM   4587  CD  GLN X 290      87.460  85.290  67.260  0.00  0.00            
ATOM   4588  OE1 GLN X 290      86.700  85.870  66.480  0.00  0.00            
ATOM   4589  NE2 GLN X 290      88.400  84.530  66.680  0.00  0.00            
ATOM   4590 HE21 GLN X 290      88.850  83.870  67.290  0.00  0.00            
ATOM   4591 HE22 GLN X 290      88.520  84.500  65.680  0.00  0.00            
ATOM   4592  C   GLN X 290      88.510  86.070  71.750  0.00  0.00            
ATOM   4593  O   GLN X 290      87.780  85.280  72.350  0.00  0.00            
ATOM   4594  N   GLN X 291      89.720  86.370  72.210  0.00  0.00            
ATOM   4595  H   GLN X 291      90.280  87.080  71.760  0.00  0.00            
ATOM   4596  CA  GLN X 291      90.410  85.500  73.150  0.00  0.00            
ATOM   4597  HA  GLN X 291      90.290  84.470  72.820  0.00  0.00            
ATOM   4598  CB  GLN X 291      91.870  85.960  73.100  0.00  0.00            
ATOM   4599  HB1 GLN X 291      91.950  86.990  73.440  0.00  0.00            
ATOM   4600  HB2 GLN X 291      92.210  85.930  72.070  0.00  0.00            
ATOM   4601  CG  GLN X 291      92.790  85.110  73.970  0.00  0.00            
ATOM   4602  HG1 GLN X 291      93.830  85.140  73.640  0.00  0.00            
ATOM   4603  HG2 GLN X 291      92.460  84.100  73.760  0.00  0.00            
ATOM   4604  CD  GLN X 291      92.790  85.450  75.460  0.00  0.00            
ATOM   4605  OE1 GLN X 291      92.500  86.580  75.850  0.00  0.00            
ATOM   4606  NE2 GLN X 291      92.990  84.460  76.320  0.00  0.00            
ATOM   4607 HE21 GLN X 291      93.260  83.540  76.000  0.00  0.00            
ATOM   4608 HE22 GLN X 291      92.680  84.570  77.280  0.00  0.00            
ATOM   4609  C   GLN X 291      89.840  85.760  74.540  0.00  0.00            
ATOM   4610  O   GLN X 291      89.700  84.820  75.320  0.00  0.00            
ATOM   4611  N   ALA X 292      89.440  86.980  74.920  0.00  0.00            
ATOM   4612  H   ALA X 292      89.530  87.670  74.190  0.00  0.00            
ATOM   4613  CA  ALA X 292      88.810  87.350  76.170  0.00  0.00            
ATOM   4614  HA  ALA X 292      89.490  87.000  76.950  0.00  0.00            
ATOM   4615  CB  ALA X 292      88.790  88.870  76.300  0.00  0.00            
ATOM   4616  HB1 ALA X 292      88.480  89.070  77.330  0.00  0.00            
ATOM   4617  HB2 ALA X 292      89.820  89.190  76.190  0.00  0.00            
ATOM   4618  HB3 ALA X 292      88.190  89.310  75.510  0.00  0.00            
ATOM   4619  C   ALA X 292      87.420  86.750  76.300  0.00  0.00            
ATOM   4620  O   ALA X 292      87.210  86.240  77.390  0.00  0.00            
ATOM   4621  N   ALA X 293      86.530  86.780  75.300  0.00  0.00            
ATOM   4622  H   ALA X 293      86.660  87.430  74.540  0.00  0.00            
ATOM   4623  CA  ALA X 293      85.190  86.350  75.640  0.00  0.00            
ATOM   4624  HA  ALA X 293      84.770  86.820  76.530  0.00  0.00            
ATOM   4625  CB  ALA X 293      84.320  86.950  74.530  0.00  0.00            
ATOM   4626  HB1 ALA X 293      84.680  86.530  73.590  0.00  0.00            
ATOM   4627  HB2 ALA X 293      83.270  86.810  74.790  0.00  0.00            
ATOM   4628  HB3 ALA X 293      84.500  88.020  74.490  0.00  0.00            
ATOM   4629  C   ALA X 293      85.020  84.850  75.830  0.00  0.00            
ATOM   4630  O   ALA X 293      84.220  84.460  76.670  0.00  0.00            
ATOM   4631  N   SER X 294      85.840  84.040  75.160  0.00  0.00            
ATOM   4632  H   SER X 294      86.370  84.550  74.470  0.00  0.00            
ATOM   4633  CA  SER X 294      85.740  82.590  75.180  0.00  0.00            
ATOM   4634  HA  SER X 294      84.730  82.280  75.460  0.00  0.00            
ATOM   4635  CB  SER X 294      86.020  81.960  73.820  0.00  0.00            
ATOM   4636  HB1 SER X 294      86.040  80.870  73.860  0.00  0.00            
ATOM   4637  HB2 SER X 294      87.030  82.200  73.490  0.00  0.00            
ATOM   4638  OG  SER X 294      85.140  82.450  72.840  0.00  0.00            
ATOM   4639  HG  SER X 294      84.240  82.300  73.130  0.00  0.00            
ATOM   4640  C   SER X 294      86.660  81.960  76.210  0.00  0.00            
ATOM   4641  O   SER X 294      86.790  80.740  76.300  0.00  0.00            
ATOM   4642  N   THR X 295      87.420  82.770  76.950  0.00  0.00            
ATOM   4643  H   THR X 295      87.290  83.760  76.760  0.00  0.00            
ATOM   4644  CA  THR X 295      88.150  82.410  78.140  0.00  0.00            
ATOM   4645  HA  THR X 295      87.990  81.350  78.330  0.00  0.00            
ATOM   4646  CB  THR X 295      89.670  82.580  78.080  0.00  0.00            
ATOM   4647  HB  THR X 295      90.020  82.210  79.040  0.00  0.00            
ATOM   4648  CG2 THR X 295      90.250  81.660  77.020  0.00  0.00            
ATOM   4649 HG21 THR X 295      91.340  81.700  77.070  0.00  0.00            
ATOM   4650 HG22 THR X 295      89.970  80.620  77.200  0.00  0.00            
ATOM   4651 HG23 THR X 295      90.000  81.960  76.000  0.00  0.00            
ATOM   4652  OG1 THR X 295      89.960  83.950  77.910  0.00  0.00            
ATOM   4653  HG1 THR X 295      89.850  84.040  76.960  0.00  0.00            
ATOM   4654  C   THR X 295      87.620  83.130  79.370  0.00  0.00            
ATOM   4655  O   THR X 295      88.040  82.710  80.450  0.00  0.00            
ATOM   4656  N   ARG X 296      86.750  84.150  79.320  0.00  0.00            
ATOM   4657  H   ARG X 296      86.480  84.460  78.400  0.00  0.00            
ATOM   4658  CA  ARG X 296      86.370  84.930  80.470  0.00  0.00            
ATOM   4659  HA  ARG X 296      86.630  84.450  81.410  0.00  0.00            
ATOM   4660  CB  ARG X 296      87.030  86.300  80.520  0.00  0.00            
ATOM   4661  HB1 ARG X 296      86.770  86.730  81.490  0.00  0.00            
ATOM   4662  HB2 ARG X 296      86.760  86.930  79.670  0.00  0.00            
ATOM   4663  CG  ARG X 296      88.550  86.360  80.370  0.00  0.00            
ATOM   4664  HG1 ARG X 296      88.760  85.800  79.460  0.00  0.00            
ATOM   4665  HG2 ARG X 296      89.030  85.990  81.270  0.00  0.00            
ATOM   4666  CD  ARG X 296      89.140  87.770  80.340  0.00  0.00            
ATOM   4667  HD1 ARG X 296      88.930  88.190  79.360  0.00  0.00            
ATOM   4668  HD2 ARG X 296      90.210  87.560  80.390  0.00  0.00            
ATOM   4669  NE  ARG X 296      88.730  88.660  81.420  0.00  0.00            
ATOM   4670  HE  ARG X 296      88.300  88.340  82.270  0.00  0.00            
ATOM   4671  CZ  ARG X 296      89.150  89.930  81.580  0.00  0.00            
ATOM   4672  NH1 ARG X 296      90.020  90.530  80.770  0.00  0.00            
ATOM   4673 HH11 ARG X 296      90.500  90.080  80.010  0.00  0.00            
ATOM   4674 HH12 ARG X 296      90.280  91.450  81.120  0.00  0.00            
ATOM   4675  NH2 ARG X 296      88.730  90.670  82.620  0.00  0.00            
ATOM   4676 HH21 ARG X 296      87.970  90.330  83.190  0.00  0.00            
ATOM   4677 HH22 ARG X 296      88.920  91.660  82.690  0.00  0.00            
ATOM   4678  C   ARG X 296      84.880  85.230  80.650  0.00  0.00            
ATOM   4679  O   ARG X 296      84.440  85.780  81.650  0.00  0.00            
ATOM   4680  N   LEU X 297      84.030  84.870  79.690  0.00  0.00            
ATOM   4681  H   LEU X 297      84.300  84.180  79.000  0.00  0.00            
ATOM   4682  CA  LEU X 297      82.640  85.260  79.730  0.00  0.00            
ATOM   4683  HA  LEU X 297      82.310  85.410  80.760  0.00  0.00            
ATOM   4684  CB  LEU X 297      82.510  86.560  78.930  0.00  0.00            
ATOM   4685  HB1 LEU X 297      82.600  86.320  77.870  0.00  0.00            
ATOM   4686  HB2 LEU X 297      83.320  87.240  79.200  0.00  0.00            
ATOM   4687  CG  LEU X 297      81.280  87.450  79.080  0.00  0.00            
ATOM   4688  HG  LEU X 297      80.410  86.950  78.660  0.00  0.00            
ATOM   4689  CD1 LEU X 297      80.890  88.120  80.390  0.00  0.00            
ATOM   4690 HD11 LEU X 297      79.810  88.200  80.470  0.00  0.00            
ATOM   4691 HD12 LEU X 297      81.280  87.580  81.250  0.00  0.00            
ATOM   4692 HD13 LEU X 297      81.350  89.100  80.500  0.00  0.00            
ATOM   4693  CD2 LEU X 297      81.470  88.610  78.100  0.00  0.00            
ATOM   4694 HD21 LEU X 297      80.570  89.220  78.030  0.00  0.00            
ATOM   4695 HD22 LEU X 297      82.250  89.320  78.350  0.00  0.00            
ATOM   4696 HD23 LEU X 297      81.730  88.210  77.120  0.00  0.00            
ATOM   4697  C   LEU X 297      81.680  84.160  79.290  0.00  0.00            
ATOM   4698  O   LEU X 297      80.500  84.430  79.460  0.00  0.00            
ATOM   4699  N   GLY X 298      82.100  83.010  78.760  0.00  0.00            
ATOM   4700  H   GLY X 298      83.050  82.690  78.890  0.00  0.00            
ATOM   4701  CA  GLY X 298      81.210  81.950  78.320  0.00  0.00            
ATOM   4702  HA1 GLY X 298      80.400  81.770  79.020  0.00  0.00            
ATOM   4703  HA2 GLY X 298      81.770  81.020  78.320  0.00  0.00            
ATOM   4704  C   GLY X 298      80.570  82.060  76.940  0.00  0.00            
ATOM   4705  O   GLY X 298      79.420  81.680  76.720  0.00  0.00            
ATOM   4706  N   PHE X 299      81.330  82.540  75.950  0.00  0.00            
ATOM   4707  H   PHE X 299      82.190  83.010  76.200  0.00  0.00            
ATOM   4708  CA  PHE X 299      80.960  82.790  74.570  0.00  0.00            
ATOM   4709  HA  PHE X 299      79.870  82.760  74.480  0.00  0.00            
ATOM   4710  CB  PHE X 299      81.420  84.210  74.290  0.00  0.00            
ATOM   4711  HB1 PHE X 299      81.640  84.350  73.230  0.00  0.00            
ATOM   4712  HB2 PHE X 299      82.370  84.320  74.810  0.00  0.00            
ATOM   4713  CG  PHE X 299      80.470  85.310  74.710  0.00  0.00            
ATOM   4714  CD1 PHE X 299      79.720  85.320  75.890  0.00  0.00            
ATOM   4715  HD1 PHE X 299      79.810  84.510  76.590  0.00  0.00            
ATOM   4716  CE1 PHE X 299      78.870  86.360  76.290  0.00  0.00            
ATOM   4717  HE1 PHE X 299      78.270  86.410  77.180  0.00  0.00            
ATOM   4718  CZ  PHE X 299      78.850  87.510  75.490  0.00  0.00            
ATOM   4719  HZ  PHE X 299      78.280  88.370  75.810  0.00  0.00            
ATOM   4720  CE2 PHE X 299      79.500  87.500  74.250  0.00  0.00            
ATOM   4721  HE2 PHE X 299      79.320  88.410  73.690  0.00  0.00            
ATOM   4722  CD2 PHE X 299      80.340  86.440  73.890  0.00  0.00            
ATOM   4723  HD2 PHE X 299      80.880  86.470  72.950  0.00  0.00            
ATOM   4724  C   PHE X 299      81.700  81.800  73.680  0.00  0.00            
ATOM   4725  O   PHE X 299      82.850  81.430  73.910  0.00  0.00            
ATOM   4726  N   GLY X 300      80.990  81.430  72.610  0.00  0.00            
ATOM   4727  H   GLY X 300      80.000  81.590  72.680  0.00  0.00            
ATOM   4728  CA  GLY X 300      81.560  80.990  71.350  0.00  0.00            
ATOM   4729  HA1 GLY X 300      80.780  80.540  70.730  0.00  0.00            
ATOM   4730  HA2 GLY X 300      82.330  80.250  71.560  0.00  0.00            
ATOM   4731  C   GLY X 300      82.090  82.180  70.560  0.00  0.00            
ATOM   4732  O   GLY X 300      81.730  83.340  70.730  0.00  0.00            
ATOM   4733  N   VAL X 301      82.910  81.920  69.540  0.00  0.00            
ATOM   4734  H   VAL X 301      83.100  80.950  69.300  0.00  0.00            
ATOM   4735  CA  VAL X 301      83.690  82.950  68.890  0.00  0.00            
ATOM   4736  HA  VAL X 301      84.220  83.570  69.620  0.00  0.00            
ATOM   4737  CB  VAL X 301      84.920  82.370  68.210  0.00  0.00            
ATOM   4738  HB  VAL X 301      85.440  83.160  67.660  0.00  0.00            
ATOM   4739  CG1 VAL X 301      85.960  81.720  69.120  0.00  0.00            
ATOM   4740 HG11 VAL X 301      86.700  81.250  68.470  0.00  0.00            
ATOM   4741 HG12 VAL X 301      86.480  82.550  69.600  0.00  0.00            
ATOM   4742 HG13 VAL X 301      85.500  81.080  69.870  0.00  0.00            
ATOM   4743  CG2 VAL X 301      84.500  81.390  67.120  0.00  0.00            
ATOM   4744 HG21 VAL X 301      83.800  81.790  66.380  0.00  0.00            
ATOM   4745 HG22 VAL X 301      85.440  81.250  66.580  0.00  0.00            
ATOM   4746 HG23 VAL X 301      84.060  80.480  67.540  0.00  0.00            
ATOM   4747  C   VAL X 301      82.930  83.860  67.930  0.00  0.00            
ATOM   4748  O   VAL X 301      83.440  84.930  67.640  0.00  0.00            
ATOM   4749  N   LYS X 302      81.760  83.460  67.410  0.00  0.00            
ATOM   4750  H   LYS X 302      81.430  82.540  67.650  0.00  0.00            
ATOM   4751  CA  LYS X 302      80.830  84.290  66.670  0.00  0.00            
ATOM   4752  HA  LYS X 302      81.500  84.960  66.140  0.00  0.00            
ATOM   4753  CB  LYS X 302      79.980  83.620  65.600  0.00  0.00            
ATOM   4754  HB1 LYS X 302      79.510  84.450  65.060  0.00  0.00            
ATOM   4755  HB2 LYS X 302      79.170  83.070  66.080  0.00  0.00            
ATOM   4756  CG  LYS X 302      80.660  82.670  64.630  0.00  0.00            
ATOM   4757  HG1 LYS X 302      79.940  82.430  63.850  0.00  0.00            
ATOM   4758  HG2 LYS X 302      80.960  81.720  65.070  0.00  0.00            
ATOM   4759  CD  LYS X 302      81.830  83.290  63.870  0.00  0.00            
ATOM   4760  HD1 LYS X 302      82.560  83.480  64.660  0.00  0.00            
ATOM   4761  HD2 LYS X 302      81.500  84.120  63.250  0.00  0.00            
ATOM   4762  CE  LYS X 302      82.480  82.310  62.900  0.00  0.00            
ATOM   4763  HE1 LYS X 302      81.630  81.800  62.450  0.00  0.00            
ATOM   4764  HE2 LYS X 302      83.160  81.680  63.480  0.00  0.00            
ATOM   4765  NZ  LYS X 302      83.320  82.960  61.880  0.00  0.00            
ATOM   4766  HZ1 LYS X 302      82.820  83.600  61.270  0.00  0.00            
ATOM   4767  HZ2 LYS X 302      84.090  83.500  62.250  0.00  0.00            
ATOM   4768  HZ3 LYS X 302      83.850  82.380  61.260  0.00  0.00            
ATOM   4769  C   LYS X 302      79.910  85.100  67.580  0.00  0.00            
ATOM   4770  O   LYS X 302      79.600  86.250  67.290  0.00  0.00            
ATOM   4771  N   LYS X 303      79.470  84.630  68.740  0.00  0.00            
ATOM   4772  H   LYS X 303      79.760  83.680  68.950  0.00  0.00            
ATOM   4773  CA  LYS X 303      78.750  85.360  69.770  0.00  0.00            
ATOM   4774  HA  LYS X 303      77.800  85.610  69.310  0.00  0.00            
ATOM   4775  CB  LYS X 303      78.620  84.460  70.990  0.00  0.00            
ATOM   4776  HB1 LYS X 303      79.560  84.440  71.530  0.00  0.00            
ATOM   4777  HB2 LYS X 303      78.370  83.450  70.680  0.00  0.00            
ATOM   4778  CG  LYS X 303      77.560  84.940  71.990  0.00  0.00            
ATOM   4779  HG1 LYS X 303      76.650  85.060  71.400  0.00  0.00            
ATOM   4780  HG2 LYS X 303      77.820  85.920  72.390  0.00  0.00            
ATOM   4781  CD  LYS X 303      77.300  83.910  73.080  0.00  0.00            
ATOM   4782  HD1 LYS X 303      78.230  83.480  73.470  0.00  0.00            
ATOM   4783  HD2 LYS X 303      76.800  83.080  72.580  0.00  0.00            
ATOM   4784  CE  LYS X 303      76.410  84.330  74.240  0.00  0.00            
ATOM   4785  HE1 LYS X 303      75.620  84.990  73.880  0.00  0.00            
ATOM   4786  HE2 LYS X 303      76.820  84.990  75.020  0.00  0.00            
ATOM   4787  NZ  LYS X 303      75.710  83.220  74.890  0.00  0.00            
ATOM   4788  HZ1 LYS X 303      76.370  82.540  75.270  0.00  0.00            
ATOM   4789  HZ2 LYS X 303      75.270  83.470  75.770  0.00  0.00            
ATOM   4790  HZ3 LYS X 303      75.050  82.800  74.250  0.00  0.00            
ATOM   4791  C   LYS X 303      79.380  86.720  70.050  0.00  0.00            
ATOM   4792  O   LYS X 303      78.680  87.730  70.050  0.00  0.00            
ATOM   4793  N   THR X 304      80.710  86.730  70.050  0.00  0.00            
ATOM   4794  H   THR X 304      81.240  85.870  70.100  0.00  0.00            
ATOM   4795  CA  THR X 304      81.530  87.900  70.290  0.00  0.00            
ATOM   4796  HA  THR X 304      81.140  88.440  71.150  0.00  0.00            
ATOM   4797  CB  THR X 304      82.970  87.530  70.650  0.00  0.00            
ATOM   4798  HB  THR X 304      83.630  87.410  69.790  0.00  0.00            
ATOM   4799  CG2 THR X 304      83.700  88.600  71.460  0.00  0.00            
ATOM   4800 HG21 THR X 304      84.660  88.180  71.770  0.00  0.00            
ATOM   4801 HG22 THR X 304      83.830  89.560  70.970  0.00  0.00            
ATOM   4802 HG23 THR X 304      83.130  88.680  72.380  0.00  0.00            
ATOM   4803  OG1 THR X 304      82.950  86.250  71.230  0.00  0.00            
ATOM   4804  HG1 THR X 304      83.790  85.810  71.090  0.00  0.00            
ATOM   4805  C   THR X 304      81.480  88.860  69.110  0.00  0.00            
ATOM   4806  O   THR X 304      81.310  90.040  69.400  0.00  0.00            
ATOM   4807  N   MET X 305      81.480  88.370  67.860  0.00  0.00            
ATOM   4808  H   MET X 305      81.760  87.410  67.690  0.00  0.00            
ATOM   4809  CA  MET X 305      81.290  89.260  66.740  0.00  0.00            
ATOM   4810  HA  MET X 305      82.030  90.050  66.880  0.00  0.00            
ATOM   4811  CB  MET X 305      81.680  88.420  65.520  0.00  0.00            
ATOM   4812  HB1 MET X 305      81.120  87.490  65.420  0.00  0.00            
ATOM   4813  HB2 MET X 305      82.710  88.120  65.690  0.00  0.00            
ATOM   4814  CG  MET X 305      81.560  89.230  64.230  0.00  0.00            
ATOM   4815  HG1 MET X 305      82.120  88.680  63.470  0.00  0.00            
ATOM   4816  HG2 MET X 305      81.970  90.230  64.360  0.00  0.00            
ATOM   4817  SD  MET X 305      79.940  89.300  63.440  0.00  0.00            
ATOM   4818  CE  MET X 305      79.940  87.580  62.880  0.00  0.00            
ATOM   4819  HE1 MET X 305      80.430  87.590  61.900  0.00  0.00            
ATOM   4820  HE2 MET X 305      80.330  86.900  63.640  0.00  0.00            
ATOM   4821  HE3 MET X 305      78.960  87.270  62.520  0.00  0.00            
ATOM   4822  C   MET X 305      79.900  89.870  66.570  0.00  0.00            
ATOM   4823  O   MET X 305      79.760  91.080  66.430  0.00  0.00            
ATOM   4824  N   MET X 306      78.940  88.960  66.730  0.00  0.00            
ATOM   4825  H   MET X 306      79.120  87.980  66.880  0.00  0.00            
ATOM   4826  CA  MET X 306      77.540  89.310  66.610  0.00  0.00            
ATOM   4827  HA  MET X 306      77.460  89.810  65.640  0.00  0.00            
ATOM   4828  CB  MET X 306      76.600  88.120  66.390  0.00  0.00            
ATOM   4829  HB1 MET X 306      75.580  88.500  66.310  0.00  0.00            
ATOM   4830  HB2 MET X 306      76.650  87.450  67.240  0.00  0.00            
ATOM   4831  CG  MET X 306      76.910  87.330  65.120  0.00  0.00            
ATOM   4832  HG1 MET X 306      77.920  86.930  65.130  0.00  0.00            
ATOM   4833  HG2 MET X 306      77.020  88.010  64.280  0.00  0.00            
ATOM   4834  SD  MET X 306      75.700  86.040  64.750  0.00  0.00            
ATOM   4835  CE  MET X 306      76.480  85.200  63.340  0.00  0.00            
ATOM   4836  HE1 MET X 306      76.440  85.860  62.470  0.00  0.00            
ATOM   4837  HE2 MET X 306      77.510  84.890  63.500  0.00  0.00            
ATOM   4838  HE3 MET X 306      75.820  84.350  63.190  0.00  0.00            
ATOM   4839  C   MET X 306      77.040  90.300  67.650  0.00  0.00            
ATOM   4840  O   MET X 306      76.380  91.260  67.290  0.00  0.00            
ATOM   4841  N   MET X 307      77.380  90.200  68.940  0.00  0.00            
ATOM   4842  H   MET X 307      77.980  89.410  69.170  0.00  0.00            
ATOM   4843  CA  MET X 307      77.060  91.170  69.960  0.00  0.00            
ATOM   4844  HA  MET X 307      76.010  91.440  69.880  0.00  0.00            
ATOM   4845  CB  MET X 307      77.300  90.460  71.290  0.00  0.00            
ATOM   4846  HB1 MET X 307      78.370  90.280  71.320  0.00  0.00            
ATOM   4847  HB2 MET X 307      76.720  89.540  71.370  0.00  0.00            
ATOM   4848  CG  MET X 307      76.910  91.290  72.510  0.00  0.00            
ATOM   4849  HG1 MET X 307      75.890  91.690  72.480  0.00  0.00            
ATOM   4850  HG2 MET X 307      77.630  92.110  72.480  0.00  0.00            
ATOM   4851  SD  MET X 307      77.050  90.580  74.170  0.00  0.00            
ATOM   4852  CE  MET X 307      75.780  89.290  74.250  0.00  0.00            
ATOM   4853  HE1 MET X 307      74.780  89.720  74.220  0.00  0.00            
ATOM   4854  HE2 MET X 307      75.910  88.600  73.420  0.00  0.00            
ATOM   4855  HE3 MET X 307      75.910  88.790  75.210  0.00  0.00            
ATOM   4856  C   MET X 307      77.840  92.470  69.820  0.00  0.00            
ATOM   4857  O   MET X 307      77.280  93.530  70.100  0.00  0.00            
ATOM   4858  N   ALA X 308      79.150  92.390  69.580  0.00  0.00            
ATOM   4859  H   ALA X 308      79.520  91.490  69.310  0.00  0.00            
ATOM   4860  CA  ALA X 308      79.860  93.610  69.220  0.00  0.00            
ATOM   4861  HA  ALA X 308      79.750  94.250  70.090  0.00  0.00            
ATOM   4862  CB  ALA X 308      81.310  93.170  69.050  0.00  0.00            
ATOM   4863  HB1 ALA X 308      81.440  92.630  68.110  0.00  0.00            
ATOM   4864  HB2 ALA X 308      81.860  94.110  69.010  0.00  0.00            
ATOM   4865  HB3 ALA X 308      81.750  92.630  69.880  0.00  0.00            
ATOM   4866  C   ALA X 308      79.290  94.330  68.010  0.00  0.00            
ATOM   4867  O   ALA X 308      79.270  95.560  68.010  0.00  0.00            
ATOM   4868  N   GLN X 309      78.760  93.630  67.000  0.00  0.00            
ATOM   4869  H   GLN X 309      78.990  92.660  66.900  0.00  0.00            
ATOM   4870  CA  GLN X 309      78.090  94.240  65.860  0.00  0.00            
ATOM   4871  HA  GLN X 309      78.810  94.950  65.460  0.00  0.00            
ATOM   4872  CB  GLN X 309      77.700  93.140  64.870  0.00  0.00            
ATOM   4873  HB1 GLN X 309      76.930  92.440  65.190  0.00  0.00            
ATOM   4874  HB2 GLN X 309      78.530  92.470  64.670  0.00  0.00            
ATOM   4875  CG  GLN X 309      77.120  93.800  63.630  0.00  0.00            
ATOM   4876  HG1 GLN X 309      77.730  94.650  63.300  0.00  0.00            
ATOM   4877  HG2 GLN X 309      76.080  94.100  63.670  0.00  0.00            
ATOM   4878  CD  GLN X 309      76.900  92.680  62.630  0.00  0.00            
ATOM   4879  OE1 GLN X 309      77.580  92.630  61.600  0.00  0.00            
ATOM   4880  NE2 GLN X 309      76.040  91.680  62.810  0.00  0.00            
ATOM   4881 HE21 GLN X 309      75.560  91.600  63.700  0.00  0.00            
ATOM   4882 HE22 GLN X 309      75.990  90.990  62.070  0.00  0.00            
ATOM   4883  C   GLN X 309      76.840  94.930  66.410  0.00  0.00            
ATOM   4884  O   GLN X 309      76.570  96.030  65.940  0.00  0.00            
ATOM   4885  N   ARG X 310      76.030  94.290  67.250  0.00  0.00            
ATOM   4886  H   ARG X 310      76.150  93.290  67.230  0.00  0.00            
ATOM   4887  CA  ARG X 310      74.830  94.900  67.800  0.00  0.00            
ATOM   4888  HA  ARG X 310      74.290  95.260  66.930  0.00  0.00            
ATOM   4889  CB  ARG X 310      74.070  93.820  68.570  0.00  0.00            
ATOM   4890  HB1 ARG X 310      74.650  93.420  69.400  0.00  0.00            
ATOM   4891  HB2 ARG X 310      73.980  92.990  67.860  0.00  0.00            
ATOM   4892  CG  ARG X 310      72.720  94.310  69.080  0.00  0.00            
ATOM   4893  HG1 ARG X 310      72.830  95.070  69.850  0.00  0.00            
ATOM   4894  HG2 ARG X 310      72.370  93.430  69.630  0.00  0.00            
ATOM   4895  CD  ARG X 310      71.690  94.930  68.150  0.00  0.00            
ATOM   4896  HD1 ARG X 310      71.650  94.230  67.310  0.00  0.00            
ATOM   4897  HD2 ARG X 310      72.000  95.930  67.840  0.00  0.00            
ATOM   4898  NE  ARG X 310      70.400  95.040  68.840  0.00  0.00            
ATOM   4899  HE  ARG X 310      70.410  95.150  69.840  0.00  0.00            
ATOM   4900  CZ  ARG X 310      69.200  95.380  68.340  0.00  0.00            
ATOM   4901  NH1 ARG X 310      68.980  95.490  67.020  0.00  0.00            
ATOM   4902 HH11 ARG X 310      69.720  95.640  66.350  0.00  0.00            
ATOM   4903 HH12 ARG X 310      68.110  95.960  66.850  0.00  0.00            
ATOM   4904  NH2 ARG X 310      68.150  95.450  69.160  0.00  0.00            
ATOM   4905 HH21 ARG X 310      68.270  95.340  70.160  0.00  0.00            
ATOM   4906 HH22 ARG X 310      67.290  95.790  68.770  0.00  0.00            
ATOM   4907  C   ARG X 310      75.070  96.080  68.720  0.00  0.00            
ATOM   4908  O   ARG X 310      74.380  97.100  68.690  0.00  0.00            
ATOM   4909  N   LEU X 311      76.110  95.960  69.550  0.00  0.00            
ATOM   4910  H   LEU X 311      76.520  95.070  69.780  0.00  0.00            
ATOM   4911  CA  LEU X 311      76.480  97.130  70.330  0.00  0.00            
ATOM   4912  HA  LEU X 311      75.520  97.400  70.770  0.00  0.00            
ATOM   4913  CB  LEU X 311      77.460  96.620  71.390  0.00  0.00            
ATOM   4914  HB1 LEU X 311      78.070  97.470  71.690  0.00  0.00            
ATOM   4915  HB2 LEU X 311      78.190  95.920  71.000  0.00  0.00            
ATOM   4916  CG  LEU X 311      76.870  95.940  72.630  0.00  0.00            
ATOM   4917  HG  LEU X 311      76.140  95.210  72.280  0.00  0.00            
ATOM   4918  CD1 LEU X 311      77.980  95.200  73.370  0.00  0.00            
ATOM   4919 HD11 LEU X 311      77.590  94.890  74.350  0.00  0.00            
ATOM   4920 HD12 LEU X 311      78.120  94.280  72.810  0.00  0.00            
ATOM   4921 HD13 LEU X 311      78.850  95.840  73.520  0.00  0.00            
ATOM   4922  CD2 LEU X 311      76.230  96.950  73.570  0.00  0.00            
ATOM   4923 HD21 LEU X 311      76.920  97.740  73.880  0.00  0.00            
ATOM   4924 HD22 LEU X 311      75.320  97.280  73.070  0.00  0.00            
ATOM   4925 HD23 LEU X 311      75.960  96.440  74.500  0.00  0.00            
ATOM   4926  C   LEU X 311      76.830  98.370  69.520  0.00  0.00            
ATOM   4927  O   LEU X 311      76.540  99.460  70.010  0.00  0.00            
ATOM   4928  N   TYR X 312      77.520  98.190  68.390  0.00  0.00            
ATOM   4929  H   TYR X 312      77.870  97.300  68.070  0.00  0.00            
ATOM   4930  CA  TYR X 312      77.850  99.220  67.420  0.00  0.00            
ATOM   4931  HA  TYR X 312      78.190 100.150  67.860  0.00  0.00            
ATOM   4932  CB  TYR X 312      78.940  98.650  66.520  0.00  0.00            
ATOM   4933  HB1 TYR X 312      78.730  97.690  66.060  0.00  0.00            
ATOM   4934  HB2 TYR X 312      79.790  98.450  67.170  0.00  0.00            
ATOM   4935  CG  TYR X 312      79.450  99.560  65.420  0.00  0.00            
ATOM   4936  CD1 TYR X 312      80.420 100.450  65.870  0.00  0.00            
ATOM   4937  HD1 TYR X 312      80.750 100.460  66.900  0.00  0.00            
ATOM   4938  CE1 TYR X 312      81.000 101.290  64.910  0.00  0.00            
ATOM   4939  HE1 TYR X 312      81.770 102.010  65.160  0.00  0.00            
ATOM   4940  CZ  TYR X 312      80.560 101.230  63.570  0.00  0.00            
ATOM   4941  OH  TYR X 312      81.250 101.990  62.670  0.00  0.00            
ATOM   4942  HH  TYR X 312      80.990 101.830  61.760  0.00  0.00            
ATOM   4943  CE2 TYR X 312      79.600 100.290  63.140  0.00  0.00            
ATOM   4944  HE2 TYR X 312      79.360 100.320  62.090  0.00  0.00            
ATOM   4945  CD2 TYR X 312      78.970  99.500  64.100  0.00  0.00            
ATOM   4946  HD2 TYR X 312      78.170  98.870  63.730  0.00  0.00            
ATOM   4947  C   TYR X 312      76.600  99.740  66.720  0.00  0.00            
ATOM   4948  O   TYR X 312      76.570 100.890  66.300  0.00  0.00            
ATOM   4949  N   GLU X 313      75.540  98.940  66.600  0.00  0.00            
ATOM   4950  H   GLU X 313      75.580  97.960  66.840  0.00  0.00            
ATOM   4951  CA  GLU X 313      74.300  99.360  65.970  0.00  0.00            
ATOM   4952  HA  GLU X 313      74.590  99.880  65.060  0.00  0.00            
ATOM   4953  CB  GLU X 313      73.530  98.120  65.520  0.00  0.00            
ATOM   4954  HB1 GLU X 313      73.390  97.410  66.340  0.00  0.00            
ATOM   4955  HB2 GLU X 313      74.110  97.620  64.750  0.00  0.00            
ATOM   4956  CG  GLU X 313      72.100  98.330  65.040  0.00  0.00            
ATOM   4957  HG1 GLU X 313      72.110  99.160  64.330  0.00  0.00            
ATOM   4958  HG2 GLU X 313      71.440  98.530  65.890  0.00  0.00            
ATOM   4959  CD  GLU X 313      71.610  97.030  64.420  0.00  0.00            
ATOM   4960  OE1 GLU X 313      72.080  96.530  63.370  0.00  0.00            
ATOM   4961  OE2 GLU X 313      70.730  96.360  64.990  0.00  0.00            
ATOM   4962  C   GLU X 313      73.490 100.330  66.820  0.00  0.00            
ATOM   4963  O   GLU X 313      72.920 101.300  66.320  0.00  0.00            
ATOM   4964  N   ALA X 314      73.460 100.130  68.140  0.00  0.00            
ATOM   4965  H   ALA X 314      73.880  99.300  68.510  0.00  0.00            
ATOM   4966  CA  ALA X 314      72.950 101.130  69.060  0.00  0.00            
ATOM   4967  HA  ALA X 314      72.160 101.630  68.500  0.00  0.00            
ATOM   4968  CB  ALA X 314      72.100 100.400  70.090  0.00  0.00            
ATOM   4969  HB1 ALA X 314      72.630  99.610  70.620  0.00  0.00            
ATOM   4970  HB2 ALA X 314      71.780 101.130  70.840  0.00  0.00            
ATOM   4971  HB3 ALA X 314      71.130 100.120  69.670  0.00  0.00            
ATOM   4972  C   ALA X 314      73.980 102.180  69.450  0.00  0.00            
ATOM   4973  O   ALA X 314      73.790 103.070  70.280  0.00  0.00            
ATOM   4974  N   GLY X 315      75.190 102.070  68.900  0.00  0.00            
ATOM   4975  H   GLY X 315      75.390 101.340  68.230  0.00  0.00            
ATOM   4976  CA  GLY X 315      76.150 103.150  68.960  0.00  0.00            
ATOM   4977  HA1 GLY X 315      75.650 104.120  68.900  0.00  0.00            
ATOM   4978  HA2 GLY X 315      76.830 103.030  68.110  0.00  0.00            
ATOM   4979  C   GLY X 315      76.940 103.190  70.260  0.00  0.00            
ATOM   4980  O   GLY X 315      77.490 104.230  70.620  0.00  0.00            
ATOM   4981  N   TYR X 316      76.830 102.160  71.100  0.00  0.00            
ATOM   4982  H   TYR X 316      76.420 101.310  70.720  0.00  0.00            
ATOM   4983  CA  TYR X 316      77.460 102.100  72.410  0.00  0.00            
ATOM   4984  HA  TYR X 316      77.190 103.070  72.820  0.00  0.00            
ATOM   4985  CB  TYR X 316      76.830 100.920  73.150  0.00  0.00            
ATOM   4986  HB1 TYR X 316      77.320 100.740  74.100  0.00  0.00            
ATOM   4987  HB2 TYR X 316      77.080 100.080  72.510  0.00  0.00            
ATOM   4988  CG  TYR X 316      75.340 101.080  73.350  0.00  0.00            
ATOM   4989  CD1 TYR X 316      74.420 100.100  72.970  0.00  0.00            
ATOM   4990  HD1 TYR X 316      74.740  99.320  72.290  0.00  0.00            
ATOM   4991  CE1 TYR X 316      73.070 100.260  73.270  0.00  0.00            
ATOM   4992  HE1 TYR X 316      72.370  99.500  72.940  0.00  0.00            
ATOM   4993  CZ  TYR X 316      72.660 101.290  74.140  0.00  0.00            
ATOM   4994  OH  TYR X 316      71.340 101.410  74.470  0.00  0.00            
ATOM   4995  HH  TYR X 316      71.320 102.130  75.110  0.00  0.00            
ATOM   4996  CE2 TYR X 316      73.620 102.230  74.570  0.00  0.00            
ATOM   4997  HE2 TYR X 316      73.240 103.060  75.160  0.00  0.00            
ATOM   4998  CD2 TYR X 316      74.970 102.110  74.230  0.00  0.00            
ATOM   4999  HD2 TYR X 316      75.710 102.860  74.460  0.00  0.00            
ATOM   5000  C   TYR X 316      78.980 102.030  72.400  0.00  0.00            
ATOM   5001  O   TYR X 316      79.650 102.480  73.330  0.00  0.00            
ATOM   5002  N   ILE X 317      79.590 101.520  71.320  0.00  0.00            
ATOM   5003  H   ILE X 317      78.970 101.290  70.560  0.00  0.00            
ATOM   5004  CA  ILE X 317      81.020 101.320  71.220  0.00  0.00            
ATOM   5005  HA  ILE X 317      81.560 101.910  71.970  0.00  0.00            
ATOM   5006  CB  ILE X 317      81.350  99.850  71.430  0.00  0.00            
ATOM   5007  HB  ILE X 317      82.440  99.730  71.380  0.00  0.00            
ATOM   5008  CG2 ILE X 317      80.950  99.300  72.790  0.00  0.00            
ATOM   5009 HG21 ILE X 317      81.410  98.310  72.790  0.00  0.00            
ATOM   5010 HG22 ILE X 317      81.440  99.780  73.630  0.00  0.00            
ATOM   5011 HG23 ILE X 317      79.870  99.140  72.850  0.00  0.00            
ATOM   5012  CG1 ILE X 317      80.700  98.960  70.370  0.00  0.00            
ATOM   5013 HG11 ILE X 317      80.590  99.450  69.410  0.00  0.00            
ATOM   5014 HG12 ILE X 317      79.690  98.680  70.680  0.00  0.00            
ATOM   5015  CD  ILE X 317      81.440  97.650  70.120  0.00  0.00            
ATOM   5016  HD1 ILE X 317      80.990  97.120  69.280  0.00  0.00            
ATOM   5017  HD2 ILE X 317      82.520  97.710  69.970  0.00  0.00            
ATOM   5018  HD3 ILE X 317      81.280  97.060  71.020  0.00  0.00            
ATOM   5019  C   ILE X 317      81.550 101.780  69.870  0.00  0.00            
ATOM   5020  O   ILE X 317      80.790 102.040  68.940  0.00  0.00            
ATOM   5021  N   THR X 318      82.870 101.920  69.720  0.00  0.00            
ATOM   5022  H   THR X 318      83.490 101.800  70.510  0.00  0.00            
ATOM   5023  CA  THR X 318      83.530 102.210  68.470  0.00  0.00            
ATOM   5024  HA  THR X 318      83.010 102.960  67.880  0.00  0.00            
ATOM   5025  CB  THR X 318      84.930 102.730  68.780  0.00  0.00            
ATOM   5026  HB  THR X 318      85.540 102.910  67.890  0.00  0.00            
ATOM   5027  CG2 THR X 318      84.930 104.070  69.500  0.00  0.00            
ATOM   5028 HG21 THR X 318      84.570 103.980  70.530  0.00  0.00            
ATOM   5029 HG22 THR X 318      85.930 104.500  69.550  0.00  0.00            
ATOM   5030 HG23 THR X 318      84.250 104.710  68.940  0.00  0.00            
ATOM   5031  OG1 THR X 318      85.750 101.930  69.600  0.00  0.00            
ATOM   5032  HG1 THR X 318      86.550 102.440  69.700  0.00  0.00            
ATOM   5033  C   THR X 318      83.700 100.920  67.680  0.00  0.00            
ATOM   5034  O   THR X 318      83.390  99.860  68.210  0.00  0.00            
ATOM   5035  N   TYR X 319      84.170 101.020  66.430  0.00  0.00            
ATOM   5036  H   TYR X 319      84.400 101.910  66.010  0.00  0.00            
ATOM   5037  CA  TYR X 319      84.230  99.970  65.440  0.00  0.00            
ATOM   5038  HA  TYR X 319      83.250  99.590  65.160  0.00  0.00            
ATOM   5039  CB  TYR X 319      84.740 100.580  64.130  0.00  0.00            
ATOM   5040  HB1 TYR X 319      85.810 100.740  64.270  0.00  0.00            
ATOM   5041  HB2 TYR X 319      84.220 101.520  63.950  0.00  0.00            
ATOM   5042  CG  TYR X 319      84.450  99.710  62.940  0.00  0.00            
ATOM   5043  CD1 TYR X 319      83.180  99.250  62.580  0.00  0.00            
ATOM   5044  HD1 TYR X 319      82.360  99.310  63.280  0.00  0.00            
ATOM   5045  CE1 TYR X 319      83.090  98.390  61.480  0.00  0.00            
ATOM   5046  HE1 TYR X 319      82.150  97.870  61.340  0.00  0.00            
ATOM   5047  CZ  TYR X 319      84.190  98.070  60.670  0.00  0.00            
ATOM   5048  OH  TYR X 319      84.040  97.310  59.540  0.00  0.00            
ATOM   5049  HH  TYR X 319      84.890  97.280  59.090  0.00  0.00            
ATOM   5050  CE2 TYR X 319      85.450  98.640  60.960  0.00  0.00            
ATOM   5051  HE2 TYR X 319      86.250  98.370  60.280  0.00  0.00            
ATOM   5052  CD2 TYR X 319      85.540  99.450  62.100  0.00  0.00            
ATOM   5053  HD2 TYR X 319      86.510  99.880  62.320  0.00  0.00            
ATOM   5054  C   TYR X 319      84.940  98.670  65.790  0.00  0.00            
ATOM   5055  O   TYR X 319      86.160  98.550  65.900  0.00  0.00            
ATOM   5056  N   MET X 320      84.140  97.630  66.000  0.00  0.00            
ATOM   5057  H   MET X 320      83.180  97.910  66.140  0.00  0.00            
ATOM   5058  CA  MET X 320      84.510  96.280  66.400  0.00  0.00            
ATOM   5059  HA  MET X 320      84.990  96.340  67.380  0.00  0.00            
ATOM   5060  CB  MET X 320      83.170  95.590  66.600  0.00  0.00            
ATOM   5061  HB1 MET X 320      82.510  96.200  67.220  0.00  0.00            
ATOM   5062  HB2 MET X 320      83.390  94.670  67.130  0.00  0.00
[truncated: 379,916 more chars]
