# Supplementary material for: Unraveling topoisomerase IA gate dynamics in presence of PPEF and its preclinical evaluation against multidrug-resistant pathogens
Source: Commun Biol. 2023 Feb 18;6:195. doi: 10.1038/s42003-023-04412-1 (PMC9938908; doi:10.1038/s42003-023-04412-1)
Supplement: Supplementary file 9 — Supplementary Data 7 [file 42003_2023_4412_MOESM9_ESM.zip › Metadynamic-conformation/TopoIA-ssDNA-PPEF/close.pdb]

REMARK    GENERATED BY TRJCONV
TITLE     Protein in water t= 904.00000 step= 452000
REMARK    THIS IS A SIMULATION BOX
CRYST1  119.217  119.217  119.217  90.00  90.00  90.00 P 1           1
MODEL        1
ATOM      1  N   MET A   1      12.620  52.353  79.983  1.00  0.00           N
ATOM      2  H1  MET A   1      11.880  51.803  79.583  1.00  0.00           H
ATOM      3  H2  MET A   1      12.480  52.453  80.984  1.00  0.00           H
ATOM      4  H3  MET A   1      12.640  53.253  79.513  1.00  0.00           H
ATOM      5  CA  MET A   1      13.970  51.833  79.763  1.00  0.00           C
ATOM      6  HA  MET A   1      14.600  52.523  80.324  1.00  0.00           H
ATOM      7  CB  MET A   1      14.070  50.363  80.153  1.00  0.00           C
ATOM      8  HB1 MET A   1      13.900  50.363  81.233  1.00  0.00           H
ATOM      9  HB2 MET A   1      15.110  50.073  79.983  1.00  0.00           H
ATOM     10  CG  MET A   1      13.080  49.453  79.433  1.00  0.00           C
ATOM     11  HG1 MET A   1      13.390  48.413  79.483  1.00  0.00           H
ATOM     12  HG2 MET A   1      12.940  49.743  78.394  1.00  0.00           H
ATOM     13  SD  MET A   1      11.500  49.483  80.333  1.00  0.00           S
ATOM     14  CE  MET A   1      10.520  48.623  79.074  1.00  0.00           C
ATOM     15  HE1 MET A   1       9.560  48.383  79.533  1.00  0.00           H
ATOM     16  HE2 MET A   1      10.390  49.213  78.163  1.00  0.00           H
ATOM     17  HE3 MET A   1      10.950  47.673  78.753  1.00  0.00           H
ATOM     18  C   MET A   1      14.450  51.963  78.324  1.00  0.00           C
ATOM     19  O   MET A   1      13.620  52.163  77.433  1.00  0.00           O
ATOM     20  N   GLY A   2      15.770  51.823  78.163  1.00  0.00           N
ATOM     21  H   GLY A   2      16.330  51.603  78.973  1.00  0.00           H
ATOM     22  CA  GLY A   2      16.440  51.863  76.884  1.00  0.00           C
ATOM     23  HA1 GLY A   2      15.930  52.573  76.233  1.00  0.00           H
ATOM     24  HA2 GLY A   2      16.450  50.933  76.323  1.00  0.00           H
ATOM     25  C   GLY A   2      17.860  52.393  77.024  1.00  0.00           C
ATOM     26  O   GLY A   2      18.100  52.953  78.084  1.00  0.00           O
ATOM     27  N   LYS A   3      18.730  52.013  76.073  1.00  0.00           N
ATOM     28  H   LYS A   3      18.430  51.373  75.353  1.00  0.00           H
ATOM     29  CA  LYS A   3      20.150  52.303  76.154  1.00  0.00           C
ATOM     30  HA  LYS A   3      20.290  53.203  76.733  1.00  0.00           H
ATOM     31  CB  LYS A   3      20.820  51.153  76.904  1.00  0.00           C
ATOM     32  HB1 LYS A   3      20.700  50.223  76.353  1.00  0.00           H
ATOM     33  HB2 LYS A   3      20.140  51.093  77.754  1.00  0.00           H
ATOM     34  CG  LYS A   3      22.240  51.403  77.404  1.00  0.00           C
ATOM     35  HG1 LYS A   3      22.230  52.193  78.143  1.00  0.00           H
ATOM     36  HG2 LYS A   3      22.900  51.763  76.613  1.00  0.00           H
ATOM     37  CD  LYS A   3      22.910  50.233  78.113  1.00  0.00           C
ATOM     38  HD1 LYS A   3      23.940  50.543  78.303  1.00  0.00           H
ATOM     39  HD2 LYS A   3      23.000  49.343  77.474  1.00  0.00           H
ATOM     40  CE  LYS A   3      22.230  49.823  79.413  1.00  0.00           C
ATOM     41  HE1 LYS A   3      21.330  49.293  79.113  1.00  0.00           H
ATOM     42  HE2 LYS A   3      22.000  50.713  79.994  1.00  0.00           H
ATOM     43  NZ  LYS A   3      23.100  49.103  80.363  1.00  0.00           N
ATOM     44  HZ1 LYS A   3      22.630  49.003  81.253  1.00  0.00           H
ATOM     45  HZ2 LYS A   3      23.350  48.153  80.123  1.00  0.00           H
ATOM     46  HZ3 LYS A   3      23.940  49.643  80.533  1.00  0.00           H
ATOM     47  C   LYS A   3      20.690  52.443  74.734  1.00  0.00           C
ATOM     48  O   LYS A   3      20.300  51.713  73.823  1.00  0.00           O
ATOM     49  N   ALA A   4      21.540  53.443  74.483  1.00  0.00           N
ATOM     50  H   ALA A   4      21.790  54.063  75.243  1.00  0.00           H
ATOM     51  CA  ALA A   4      22.300  53.713  73.283  1.00  0.00           C
ATOM     52  HA  ALA A   4      21.700  53.523  72.393  1.00  0.00           H
ATOM     53  CB  ALA A   4      22.540  55.213  73.263  1.00  0.00           C
ATOM     54  HB1 ALA A   4      22.660  55.573  74.283  1.00  0.00           H
ATOM     55  HB2 ALA A   4      23.340  55.463  72.573  1.00  0.00           H
ATOM     56  HB3 ALA A   4      21.640  55.683  72.853  1.00  0.00           H
ATOM     57  C   ALA A   4      23.570  52.893  73.123  1.00  0.00           C
ATOM     58  O   ALA A   4      23.990  52.213  74.063  1.00  0.00           O
ATOM     59  N   LEU A   5      24.130  52.853  71.903  1.00  0.00           N
ATOM     60  H   LEU A   5      23.660  53.373  71.183  1.00  0.00           H
ATOM     61  CA  LEU A   5      25.380  52.233  71.543  1.00  0.00           C
ATOM     62  HA  LEU A   5      25.840  51.793  72.433  1.00  0.00           H
ATOM     63  CB  LEU A   5      25.040  51.213  70.464  1.00  0.00           C
ATOM     64  HB1 LEU A   5      24.620  51.673  69.563  1.00  0.00           H
ATOM     65  HB2 LEU A   5      24.280  50.563  70.883  1.00  0.00           H
ATOM     66  CG  LEU A   5      26.170  50.343  69.913  1.00  0.00           C
ATOM     67  HG  LEU A   5      26.820  51.043  69.393  1.00  0.00           H
ATOM     68  CD1 LEU A   5      26.870  49.683  71.093  1.00  0.00           C
ATOM     69 1HD1 LEU A   5      26.190  49.143  71.743  1.00  0.00           H
ATOM     70 2HD1 LEU A   5      27.560  49.013  70.563  1.00  0.00           H
ATOM     71 3HD1 LEU A   5      27.510  50.353  71.673  1.00  0.00           H
ATOM     72  CD2 LEU A   5      25.530  49.283  69.013  1.00  0.00           C
ATOM     73 1HD2 LEU A   5      25.020  48.563  69.643  1.00  0.00           H
ATOM     74 2HD2 LEU A   5      24.870  49.723  68.263  1.00  0.00           H
ATOM     75 3HD2 LEU A   5      26.280  48.703  68.473  1.00  0.00           H
ATOM     76  C   LEU A   5      26.410  53.173  70.924  1.00  0.00           C
ATOM     77  O   LEU A   5      26.090  53.823  69.933  1.00  0.00           O
ATOM     78  N   VAL A   6      27.610  53.093  71.513  1.00  0.00           N
ATOM     79  H   VAL A   6      27.780  52.413  72.233  1.00  0.00           H
ATOM     80  CA  VAL A   6      28.780  53.603  70.823  1.00  0.00           C
ATOM     81  HA  VAL A   6      28.390  54.333  70.103  1.00  0.00           H
ATOM     82  CB  VAL A   6      29.760  54.313  71.753  1.00  0.00           C
ATOM     83  HB  VAL A   6      30.330  53.543  72.283  1.00  0.00           H
ATOM     84  CG1 VAL A   6      30.860  55.043  70.983  1.00  0.00           C
ATOM     85 1HG1 VAL A   6      31.520  55.453  71.733  1.00  0.00           H
ATOM     86 2HG1 VAL A   6      31.380  54.263  70.423  1.00  0.00           H
ATOM     87 3HG1 VAL A   6      30.460  55.823  70.333  1.00  0.00           H
ATOM     88  CG2 VAL A   6      29.090  55.303  72.693  1.00  0.00           C
ATOM     89 1HG2 VAL A   6      29.740  56.043  73.153  1.00  0.00           H
ATOM     90 2HG2 VAL A   6      28.350  55.813  72.073  1.00  0.00           H
ATOM     91 3HG2 VAL A   6      28.460  54.853  73.463  1.00  0.00           H
ATOM     92  C   VAL A   6      29.460  52.483  70.043  1.00  0.00           C
ATOM     93  O   VAL A   6      29.960  51.593  70.713  1.00  0.00           O
ATOM     94  N   ILE A   7      29.620  52.663  68.733  1.00  0.00           N
ATOM     95  H   ILE A   7      29.220  53.493  68.323  1.00  0.00           H
ATOM     96  CA  ILE A   7      30.610  51.903  67.993  1.00  0.00           C
ATOM     97  HA  ILE A   7      30.870  51.013  68.563  1.00  0.00           H
ATOM     98  CB  ILE A   7      30.100  51.273  66.703  1.00  0.00           C
ATOM     99  HB  ILE A   7      29.780  52.103  66.083  1.00  0.00           H
ATOM    100  CG2 ILE A   7      31.130  50.563  65.833  1.00  0.00           C
ATOM    101 1HG2 ILE A   7      31.530  49.733  66.423  1.00  0.00           H
ATOM    102 2HG2 ILE A   7      30.710  50.083  64.953  1.00  0.00           H
ATOM    103 3HG2 ILE A   7      31.890  51.253  65.453  1.00  0.00           H
ATOM    104  CG1 ILE A   7      28.930  50.333  66.973  1.00  0.00           C
ATOM    105 1HG1 ILE A   7      28.220  50.833  67.633  1.00  0.00           H
ATOM    106 2HG1 ILE A   7      29.310  49.383  67.343  1.00  0.00           H
ATOM    107  CD  ILE A   7      28.080  49.913  65.773  1.00  0.00           C
ATOM    108  HD1 ILE A   7      28.010  50.833  65.193  1.00  0.00           H
ATOM    109  HD2 ILE A   7      28.620  49.123  65.263  1.00  0.00           H
ATOM    110  HD3 ILE A   7      27.100  49.583  66.123  1.00  0.00           H
ATOM    111  C   ILE A   7      31.900  52.683  67.753  1.00  0.00           C
ATOM    112  O   ILE A   7      31.820  53.873  67.473  1.00  0.00           O
ATOM    113  N   VAL A   8      33.050  52.003  67.813  1.00  0.00           N
ATOM    114  H   VAL A   8      32.900  51.073  68.193  1.00  0.00           H
ATOM    115  CA  VAL A   8      34.380  52.553  67.953  1.00  0.00           C
ATOM    116  HA  VAL A   8      34.460  53.613  67.723  1.00  0.00           H
ATOM    117  CB  VAL A   8      34.900  52.433  69.383  1.00  0.00           C
ATOM    118  HB  VAL A   8      35.210  51.423  69.623  1.00  0.00           H
ATOM    119  CG1 VAL A   8      36.080  53.363  69.693  1.00  0.00           C
ATOM    120 1HG1 VAL A   8      35.770  54.353  69.383  1.00  0.00           H
ATOM    121 2HG1 VAL A   8      36.340  53.233  70.743  1.00  0.00           H
ATOM    122 3HG1 VAL A   8      36.910  52.983  69.093  1.00  0.00           H
ATOM    123  CG2 VAL A   8      33.900  52.803  70.464  1.00  0.00           C
ATOM    124 1HG2 VAL A   8      34.380  52.503  71.403  1.00  0.00           H
ATOM    125 2HG2 VAL A   8      33.710  53.873  70.563  1.00  0.00           H
ATOM    126 3HG2 VAL A   8      33.110  52.043  70.423  1.00  0.00           H
ATOM    127  C   VAL A   8      35.290  51.753  67.033  1.00  0.00           C
ATOM    128  O   VAL A   8      35.090  50.563  66.793  1.00  0.00           O
ATOM    129  N   GLU A   9      36.280  52.473  66.493  1.00  0.00           N
ATOM    130  H   GLU A   9      36.280  53.453  66.723  1.00  0.00           H
ATOM    131  CA  GLU A   9      37.150  52.023  65.433  1.00  0.00           C
ATOM    132  HA  GLU A   9      36.650  51.593  64.563  1.00  0.00           H
ATOM    133  CB  GLU A   9      37.840  53.283  64.913  1.00  0.00           C
ATOM    134  HB1 GLU A   9      38.460  53.673  65.733  1.00  0.00           H
ATOM    135  HB2 GLU A   9      37.080  53.993  64.603  1.00  0.00           H
ATOM    136  CG  GLU A   9      38.740  52.953  63.723  1.00  0.00           C
ATOM    137  HG1 GLU A   9      38.580  53.683  62.923  1.00  0.00           H
ATOM    138  HG2 GLU A   9      38.340  52.043  63.273  1.00  0.00           H
ATOM    139  CD  GLU A   9      40.220  52.763  64.003  1.00  0.00           C
ATOM    140  OE1 GLU A   9      40.820  51.843  63.403  1.00  0.00           O
ATOM    141  OE2 GLU A   9      40.830  53.473  64.833  1.00  0.00           O
ATOM    142  C   GLU A   9      38.210  51.043  65.923  1.00  0.00           C
ATOM    143  O   GLU A   9      38.600  50.143  65.193  1.00  0.00           O
ATOM    144  N   SER A  10      38.740  51.173  67.143  1.00  0.00           N
ATOM    145  H   SER A  10      38.430  52.003  67.623  1.00  0.00           H
ATOM    146  CA  SER A  10      39.630  50.263  67.823  1.00  0.00           C
ATOM    147  HA  SER A  10      39.770  49.393  67.183  1.00  0.00           H
ATOM    148  CB  SER A  10      41.030  50.853  67.963  1.00  0.00           C
ATOM    149  HB1 SER A  10      41.450  51.013  66.973  1.00  0.00           H
ATOM    150  HB2 SER A  10      41.590  50.053  68.433  1.00  0.00           H
ATOM    151  OG  SER A  10      40.980  52.003  68.773  1.00  0.00           O
ATOM    152  HG  SER A  10      41.790  52.523  68.753  1.00  0.00           H
ATOM    153  C   SER A  10      39.130  49.963  69.233  1.00  0.00           C
ATOM    154  O   SER A  10      38.580  50.833  69.913  1.00  0.00           O
ATOM    155  N   PRO A  11      39.400  48.773  69.783  1.00  0.00           N
ATOM    156  CD  PRO A  11      39.900  47.643  69.023  1.00  0.00           C
ATOM    157  HD1 PRO A  11      40.920  47.823  68.683  1.00  0.00           H
ATOM    158  HD2 PRO A  11      39.280  47.483  68.143  1.00  0.00           H
ATOM    159  CG  PRO A  11      39.810  46.433  69.943  1.00  0.00           C
ATOM    160  HG1 PRO A  11      40.570  45.663  69.783  1.00  0.00           H
ATOM    161  HG2 PRO A  11      38.810  46.063  69.753  1.00  0.00           H
ATOM    162  CB  PRO A  11      39.920  47.033  71.343  1.00  0.00           C
ATOM    163  HB1 PRO A  11      40.980  47.063  71.583  1.00  0.00           H
ATOM    164  HB2 PRO A  11      39.490  46.333  72.063  1.00  0.00           H
ATOM    165  CA  PRO A  11      39.400  48.463  71.193  1.00  0.00           C
ATOM    166  HA  PRO A  11      38.400  48.433  71.633  1.00  0.00           H
ATOM    167  C   PRO A  11      40.240  49.453  71.983  1.00  0.00           C
ATOM    168  O   PRO A  11      39.780  49.873  73.043  1.00  0.00           O
ATOM    169  N   ALA A  12      41.450  49.773  71.503  1.00  0.00           N
ATOM    170  H   ALA A  12      41.740  49.523  70.573  1.00  0.00           H
ATOM    171  CA  ALA A  12      42.310  50.703  72.213  1.00  0.00           C
ATOM    172  HA  ALA A  12      42.640  50.413  73.203  1.00  0.00           H
ATOM    173  CB  ALA A  12      43.650  50.653  71.483  1.00  0.00           C
ATOM    174  HB1 ALA A  12      44.180  49.703  71.593  1.00  0.00           H
ATOM    175  HB2 ALA A  12      43.490  51.093  70.503  1.00  0.00           H
ATOM    176  HB3 ALA A  12      44.370  51.323  71.963  1.00  0.00           H
ATOM    177  C   ALA A  12      41.750  52.113  72.343  1.00  0.00           C
ATOM    178  O   ALA A  12      42.230  52.803  73.243  1.00  0.00           O
ATOM    179  N   LYS A  13      40.710  52.543  71.633  1.00  0.00           N
ATOM    180  H   LYS A  13      40.450  51.963  70.843  1.00  0.00           H
ATOM    181  CA  LYS A  13      39.950  53.713  71.993  1.00  0.00           C
ATOM    182  HA  LYS A  13      40.600  54.353  72.593  1.00  0.00           H
ATOM    183  CB  LYS A  13      39.590  54.433  70.693  1.00  0.00           C
ATOM    184  HB1 LYS A  13      38.780  55.123  70.933  1.00  0.00           H
ATOM    185  HB2 LYS A  13      39.160  53.773  69.933  1.00  0.00           H
ATOM    186  CG  LYS A  13      40.790  55.223  70.203  1.00  0.00           C
ATOM    187  HG1 LYS A  13      41.660  54.593  70.013  1.00  0.00           H
ATOM    188  HG2 LYS A  13      41.030  55.993  70.943  1.00  0.00           H
ATOM    189  CD  LYS A  13      40.390  55.993  68.943  1.00  0.00           C
ATOM    190  HD1 LYS A  13      41.070  56.813  68.703  1.00  0.00           H
ATOM    191  HD2 LYS A  13      39.470  56.553  69.123  1.00  0.00           H
ATOM    192  CE  LYS A  13      40.280  55.093  67.723  1.00  0.00           C
ATOM    193  HE1 LYS A  13      39.620  55.573  67.013  1.00  0.00           H
ATOM    194  HE2 LYS A  13      39.830  54.203  68.163  1.00  0.00           H
ATOM    195  NZ  LYS A  13      41.590  54.853  67.093  1.00  0.00           N
ATOM    196  HZ1 LYS A  13      41.440  54.273  66.273  1.00  0.00           H
ATOM    197  HZ2 LYS A  13      41.960  55.723  66.743  1.00  0.00           H
ATOM    198  HZ3 LYS A  13      42.250  54.373  67.683  1.00  0.00           H
ATOM    199  C   LYS A  13      38.780  53.333  72.883  1.00  0.00           C
ATOM    200  O   LYS A  13      38.500  54.123  73.783  1.00  0.00           O
ATOM    201  N   ALA A  14      38.130  52.183  72.723  1.00  0.00           N
ATOM    202  H   ALA A  14      38.430  51.553  71.993  1.00  0.00           H
ATOM    203  CA  ALA A  14      36.890  51.893  73.413  1.00  0.00           C
ATOM    204  HA  ALA A  14      36.210  52.723  73.243  1.00  0.00           H
ATOM    205  CB  ALA A  14      36.230  50.693  72.733  1.00  0.00           C
ATOM    206  HB1 ALA A  14      36.810  49.793  72.913  1.00  0.00           H
ATOM    207  HB2 ALA A  14      35.290  50.453  73.233  1.00  0.00           H
ATOM    208  HB3 ALA A  14      35.980  50.763  71.673  1.00  0.00           H
ATOM    209  C   ALA A  14      37.070  51.663  74.913  1.00  0.00           C
ATOM    210  O   ALA A  14      36.170  52.133  75.603  1.00  0.00           O
ATOM    211  N   LYS A  15      38.170  51.033  75.333  1.00  0.00           N
ATOM    212  H   LYS A  15      38.810  50.613  74.673  1.00  0.00           H
ATOM    213  CA  LYS A  15      38.640  50.953  76.694  1.00  0.00           C
ATOM    214  HA  LYS A  15      37.910  50.383  77.263  1.00  0.00           H
ATOM    215  CB  LYS A  15      39.990  50.233  76.753  1.00  0.00           C
ATOM    216  HB1 LYS A  15      39.830  49.253  76.294  1.00  0.00           H
ATOM    217  HB2 LYS A  15      40.210  50.073  77.804  1.00  0.00           H
ATOM    218  CG  LYS A  15      41.140  50.983  76.104  1.00  0.00           C
ATOM    219  HG1 LYS A  15      41.300  51.893  76.673  1.00  0.00           H
ATOM    220  HG2 LYS A  15      40.820  51.193  75.083  1.00  0.00           H
ATOM    221  CD  LYS A  15      42.400  50.143  76.294  1.00  0.00           C
ATOM    222  HD1 LYS A  15      42.220  49.283  75.654  1.00  0.00           H
ATOM    223  HD2 LYS A  15      42.590  49.903  77.343  1.00  0.00           H
ATOM    224  CE  LYS A  15      43.650  50.833  75.753  1.00  0.00           C
ATOM    225  HE1 LYS A  15      44.030  51.523  76.504  1.00  0.00           H
ATOM    226  HE2 LYS A  15      43.410  51.363  74.823  1.00  0.00           H
ATOM    227  NZ  LYS A  15      44.750  49.873  75.573  1.00  0.00           N
ATOM    228  HZ1 LYS A  15      45.520  50.453  75.304  1.00  0.00           H
ATOM    229  HZ2 LYS A  15      44.960  49.323  76.393  1.00  0.00           H
ATOM    230  HZ3 LYS A  15      44.600  49.173  74.854  1.00  0.00           H
ATOM    231  C   LYS A  15      38.740  52.313  77.373  1.00  0.00           C
ATOM    232  O   LYS A  15      38.290  52.443  78.513  1.00  0.00           O
ATOM    233  N   THR A  16      39.180  53.343  76.644  1.00  0.00           N
ATOM    234  H   THR A  16      39.540  53.113  75.724  1.00  0.00           H
ATOM    235  CA  THR A  16      39.230  54.703  77.133  1.00  0.00           C
ATOM    236  HA  THR A  16      39.720  54.773  78.103  1.00  0.00           H
ATOM    237  CB  THR A  16      40.140  55.573  76.273  1.00  0.00           C
ATOM    238  HB  THR A  16      39.680  55.783  75.304  1.00  0.00           H
ATOM    239  CG2 THR A  16      40.590  56.913  76.843  1.00  0.00           C
ATOM    240 1HG2 THR A  16      41.440  57.303  76.283  1.00  0.00           H
ATOM    241 2HG2 THR A  16      39.830  57.693  76.814  1.00  0.00           H
ATOM    242 3HG2 THR A  16      40.960  56.713  77.853  1.00  0.00           H
ATOM    243  OG1 THR A  16      41.350  54.913  75.953  1.00  0.00           O
ATOM    244  HG1 THR A  16      41.580  55.133  75.053  1.00  0.00           H
ATOM    245  C   THR A  16      37.850  55.333  77.263  1.00  0.00           C
ATOM    246  O   THR A  16      37.420  55.683  78.353  1.00  0.00           O
ATOM    247  N   ILE A  17      37.020  55.263  76.213  1.00  0.00           N
ATOM    248  H   ILE A  17      37.370  54.953  75.324  1.00  0.00           H
ATOM    249  CA  ILE A  17      35.640  55.713  76.154  1.00  0.00           C
ATOM    250  HA  ILE A  17      35.670  56.803  76.174  1.00  0.00           H
ATOM    251  CB  ILE A  17      35.000  55.293  74.833  1.00  0.00           C
ATOM    252  HB  ILE A  17      35.160  54.223  74.714  1.00  0.00           H
ATOM    253  CG2 ILE A  17      33.500  55.593  74.823  1.00  0.00           C
ATOM    254 1HG2 ILE A  17      33.000  55.003  75.584  1.00  0.00           H
ATOM    255 2HG2 ILE A  17      33.300  56.603  75.184  1.00  0.00           H
ATOM    256 3HG2 ILE A  17      33.100  55.433  73.823  1.00  0.00           H
ATOM    257  CG1 ILE A  17      35.650  56.203  73.793  1.00  0.00           C
ATOM    258 1HG1 ILE A  17      36.700  56.283  74.063  1.00  0.00           H
ATOM    259 2HG1 ILE A  17      35.250  57.213  73.853  1.00  0.00           H
ATOM    260  CD  ILE A  17      35.680  55.603  72.383  1.00  0.00           C
ATOM    261  HD1 ILE A  17      34.750  55.063  72.174  1.00  0.00           H
ATOM    262  HD2 ILE A  17      35.850  56.353  71.603  1.00  0.00           H
ATOM    263  HD3 ILE A  17      36.480  54.873  72.273  1.00  0.00           H
ATOM    264  C   ILE A  17      34.780  55.143  77.284  1.00  0.00           C
ATOM    265  O   ILE A  17      34.140  55.903  78.003  1.00  0.00           O
ATOM    266  N   ASN A  18      34.920  53.873  77.673  1.00  0.00           N
ATOM    267  H   ASN A  18      35.390  53.283  77.013  1.00  0.00           H
ATOM    268  CA  ASN A  18      34.120  53.233  78.703  1.00  0.00           C
ATOM    269  HA  ASN A  18      33.100  53.543  78.464  1.00  0.00           H
ATOM    270  CB  ASN A  18      34.170  51.753  78.373  1.00  0.00           C
ATOM    271  HB1 ASN A  18      35.170  51.363  78.163  1.00  0.00           H
ATOM    272  HB2 ASN A  18      33.690  51.683  77.393  1.00  0.00           H
ATOM    273  CG  ASN A  18      33.480  50.793  79.334  1.00  0.00           C
ATOM    274  OD1 ASN A  18      32.250  50.763  79.314  1.00  0.00           O
ATOM    275  ND2 ASN A  18      34.070  49.963  80.184  1.00  0.00           N
ATOM    276 1HD2 ASN A  18      35.080  49.993  80.283  1.00  0.00           H
ATOM    277 2HD2 ASN A  18      33.500  49.483  80.863  1.00  0.00           H
ATOM    278  C   ASN A  18      34.410  53.643  80.143  1.00  0.00           C
ATOM    279  O   ASN A  18      33.500  53.723  80.964  1.00  0.00           O
ATOM    280  N   LYS A  19      35.660  54.003  80.444  1.00  0.00           N
ATOM    281  H   LYS A  19      36.410  53.733  79.823  1.00  0.00           H
ATOM    282  CA  LYS A  19      36.090  54.353  81.783  1.00  0.00           C
ATOM    283  HA  LYS A  19      35.430  53.863  82.494  1.00  0.00           H
ATOM    284  CB  LYS A  19      37.480  53.753  81.933  1.00  0.00           C
ATOM    285  HB1 LYS A  19      37.550  52.733  81.563  1.00  0.00           H
ATOM    286  HB2 LYS A  19      37.720  53.793  82.994  1.00  0.00           H
ATOM    287  CG  LYS A  19      38.610  54.443  81.163  1.00  0.00           C
ATOM    288  HG1 LYS A  19      38.880  55.393  81.624  1.00  0.00           H
ATOM    289  HG2 LYS A  19      38.400  54.543  80.103  1.00  0.00           H
ATOM    290  CD  LYS A  19      39.860  53.603  81.403  1.00  0.00           C
ATOM    291  HD1 LYS A  19      39.960  52.693  80.813  1.00  0.00           H
ATOM    292  HD2 LYS A  19      39.900  53.303  82.443  1.00  0.00           H
ATOM    293  CE  LYS A  19      41.050  54.473  81.003  1.00  0.00           C
ATOM    294  HE1 LYS A  19      41.000  55.403  81.563  1.00  0.00           H
ATOM    295  HE2 LYS A  19      41.030  54.703  79.933  1.00  0.00           H
ATOM    296  NZ  LYS A  19      42.350  53.833  81.224  1.00  0.00           N
ATOM    297  HZ1 LYS A  19      42.550  53.123  80.533  1.00  0.00           H
ATOM    298  HZ2 LYS A  19      43.040  54.573  81.273  1.00  0.00           H
ATOM    299  HZ3 LYS A  19      42.300  53.313  82.094  1.00  0.00           H
ATOM    300  C   LYS A  19      35.990  55.843  82.083  1.00  0.00           C
ATOM    301  O   LYS A  19      36.040  56.273  83.243  1.00  0.00           O
ATOM    302  N   TYR A  20      35.760  56.643  81.043  1.00  0.00           N
ATOM    303  H   TYR A  20      35.940  56.273  80.123  1.00  0.00           H
ATOM    304  CA  TYR A  20      35.760  58.093  81.054  1.00  0.00           C
ATOM    305  HA  TYR A  20      35.790  58.443  82.094  1.00  0.00           H
ATOM    306  CB  TYR A  20      36.940  58.653  80.263  1.00  0.00           C
ATOM    307  HB1 TYR A  20      36.770  59.733  80.324  1.00  0.00           H
ATOM    308  HB2 TYR A  20      36.890  58.253  79.253  1.00  0.00           H
ATOM    309  CG  TYR A  20      38.320  58.303  80.763  1.00  0.00           C
ATOM    310  CD1 TYR A  20      38.570  58.053  82.123  1.00  0.00           C
ATOM    311  HD1 TYR A  20      37.790  58.053  82.863  1.00  0.00           H
ATOM    312  CE1 TYR A  20      39.930  58.073  82.474  1.00  0.00           C
ATOM    313  HE1 TYR A  20      40.220  57.873  83.493  1.00  0.00           H
ATOM    314  CZ  TYR A  20      40.990  58.273  81.563  1.00  0.00           C
ATOM    315  OH  TYR A  20      42.260  58.343  82.043  1.00  0.00           O
ATOM    316  HH  TYR A  20      42.900  58.293  81.333  1.00  0.00           H
ATOM    317  CE2 TYR A  20      40.710  58.363  80.184  1.00  0.00           C
ATOM    318  HE2 TYR A  20      41.410  58.343  79.363  1.00  0.00           H
ATOM    319  CD2 TYR A  20      39.360  58.413  79.834  1.00  0.00           C
ATOM    320  HD2 TYR A  20      39.160  58.573  78.783  1.00  0.00           H
ATOM    321  C   TYR A  20      34.550  58.873  80.553  1.00  0.00           C
ATOM    322  O   TYR A  20      34.240  59.954  81.043  1.00  0.00           O
ATOM    323  N   LEU A  21      33.740  58.193  79.734  1.00  0.00           N
ATOM    324  H   LEU A  21      34.010  57.273  79.404  1.00  0.00           H
ATOM    325  CA  LEU A  21      32.470  58.704  79.253  1.00  0.00           C
ATOM    326  HA  LEU A  21      32.580  59.783  79.113  1.00  0.00           H
ATOM    327  CB  LEU A  21      32.010  58.033  77.964  1.00  0.00           C
ATOM    328  HB1 LEU A  21      31.730  56.993  78.123  1.00  0.00           H
ATOM    329  HB2 LEU A  21      32.830  58.173  77.263  1.00  0.00           H
ATOM    330  CG  LEU A  21      30.800  58.733  77.363  1.00  0.00           C
ATOM    331  HG  LEU A  21      29.990  58.833  78.093  1.00  0.00           H
ATOM    332  CD1 LEU A  21      31.130  60.083  76.753  1.00  0.00           C
ATOM    333 1HD1 LEU A  21      31.480  60.573  77.664  1.00  0.00           H
ATOM    334 2HD1 LEU A  21      31.870  60.043  75.953  1.00  0.00           H
ATOM    335 3HD1 LEU A  21      30.200  60.493  76.353  1.00  0.00           H
ATOM    336  CD2 LEU A  21      30.030  57.833  76.403  1.00  0.00           C
ATOM    337 1HD2 LEU A  21      29.250  58.423  75.903  1.00  0.00           H
ATOM    338 2HD2 LEU A  21      30.730  57.553  75.623  1.00  0.00           H
ATOM    339 3HD2 LEU A  21      29.690  56.943  76.923  1.00  0.00           H
ATOM    340  C   LEU A  21      31.490  58.463  80.383  1.00  0.00           C
ATOM    341  O   LEU A  21      31.300  57.343  80.863  1.00  0.00           O
ATOM    342  N   GLY A  22      30.860  59.553  80.833  1.00  0.00           N
ATOM    343  H   GLY A  22      31.080  60.414  80.343  1.00  0.00           H
ATOM    344  CA  GLY A  22      30.070  59.613  82.043  1.00  0.00           C
ATOM    345  HA1 GLY A  22      29.960  60.663  82.293  1.00  0.00           H
ATOM    346  HA2 GLY A  22      30.670  59.213  82.874  1.00  0.00           H
ATOM    347  C   GLY A  22      28.750  58.873  81.873  1.00  0.00           C
ATOM    348  O   GLY A  22      28.260  58.133  82.723  1.00  0.00           O
ATOM    349  N   SER A  23      28.170  58.913  80.673  1.00  0.00           N
ATOM    350  H   SER A  23      28.500  59.623  80.033  1.00  0.00           H
ATOM    351  CA  SER A  23      26.930  58.263  80.304  1.00  0.00           C
ATOM    352  HA  SER A  23      26.200  58.423  81.093  1.00  0.00           H
ATOM    353  CB  SER A  23      26.360  58.813  78.993  1.00  0.00           C
ATOM    354  HB1 SER A  23      25.550  58.193  78.613  1.00  0.00           H
ATOM    355  HB2 SER A  23      27.070  58.723  78.173  1.00  0.00           H
ATOM    356  OG  SER A  23      26.020  60.173  79.124  1.00  0.00           O
ATOM    357  HG  SER A  23      25.260  60.253  79.714  1.00  0.00           H
ATOM    358  C   SER A  23      27.010  56.763  80.083  1.00  0.00           C
ATOM    359  O   SER A  23      27.930  56.293  79.413  1.00  0.00           O
ATOM    360  N   ASP A  24      26.030  55.993  80.584  1.00  0.00           N
ATOM    361  H   ASP A  24      25.390  56.403  81.244  1.00  0.00           H
ATOM    362  CA  ASP A  24      25.990  54.543  80.553  1.00  0.00           C
ATOM    363  HA  ASP A  24      27.030  54.223  80.623  1.00  0.00           H
ATOM    364  CB  ASP A  24      25.220  54.013  81.753  1.00  0.00           C
ATOM    365  HB1 ASP A  24      24.160  54.273  81.773  1.00  0.00           H
ATOM    366  HB2 ASP A  24      25.670  54.423  82.653  1.00  0.00           H
ATOM    367  CG  ASP A  24      25.360  52.493  81.834  1.00  0.00           C
ATOM    368  OD1 ASP A  24      24.330  51.793  81.703  1.00  0.00           O
ATOM    369  OD2 ASP A  24      26.480  52.023  82.113  1.00  0.00           O
ATOM    370  C   ASP A  24      25.420  54.003  79.253  1.00  0.00           C
ATOM    371  O   ASP A  24      24.260  53.593  79.153  1.00  0.00           O
ATOM    372  N   TYR A  25      26.140  54.243  78.154  1.00  0.00           N
ATOM    373  H   TYR A  25      26.920  54.873  78.243  1.00  0.00           H
ATOM    374  CA  TYR A  25      25.900  53.533  76.913  1.00  0.00           C
ATOM    375  HA  TYR A  25      24.840  53.303  76.933  1.00  0.00           H
ATOM    376  CB  TYR A  25      26.260  54.523  75.813  1.00  0.00           C
ATOM    377  HB1 TYR A  25      26.040  54.073  74.843  1.00  0.00           H
ATOM    378  HB2 TYR A  25      27.320  54.743  75.953  1.00  0.00           H
ATOM    379  CG  TYR A  25      25.620  55.883  75.883  1.00  0.00           C
ATOM    380  CD1 TYR A  25      26.350  56.963  75.383  1.00  0.00           C
ATOM    381  HD1 TYR A  25      27.360  56.883  75.013  1.00  0.00           H
ATOM    382  CE1 TYR A  25      25.810  58.253  75.333  1.00  0.00           C
ATOM    383  HE1 TYR A  25      26.440  59.043  74.953  1.00  0.00           H
ATOM    384  CZ  TYR A  25      24.510  58.463  75.833  1.00  0.00           C
ATOM    385  OH  TYR A  25      24.070  59.753  75.953  1.00  0.00           O
ATOM    386  HH  TYR A  25      23.210  59.773  76.364  1.00  0.00           H
ATOM    387  CE2 TYR A  25      23.720  57.403  76.343  1.00  0.00           C
ATOM    388  HE2 TYR A  25      22.690  57.513  76.633  1.00  0.00           H
ATOM    389  CD2 TYR A  25      24.310  56.133  76.314  1.00  0.00           C
ATOM    390  HD2 TYR A  25      23.710  55.283  76.613  1.00  0.00           H
ATOM    391  C   TYR A  25      26.700  52.233  76.793  1.00  0.00           C
ATOM    392  O   TYR A  25      27.690  52.023  77.483  1.00  0.00           O
ATOM    393  N   VAL A  26      26.150  51.353  75.964  1.00  0.00           N
ATOM    394  H   VAL A  26      25.410  51.683  75.363  1.00  0.00           H
ATOM    395  CA  VAL A  26      26.920  50.203  75.533  1.00  0.00           C
ATOM    396  HA  VAL A  26      27.280  49.743  76.463  1.00  0.00           H
ATOM    397  CB  VAL A  26      26.130  49.213  74.683  1.00  0.00           C
ATOM    398  HB  VAL A  26      25.920  49.713  73.733  1.00  0.00           H
ATOM    399  CG1 VAL A  26      26.850  47.903  74.373  1.00  0.00           C
ATOM    400 1HG1 VAL A  26      26.470  47.513  73.433  1.00  0.00           H
ATOM    401 2HG1 VAL A  26      27.930  48.003  74.373  1.00  0.00           H
ATOM    402 3HG1 VAL A  26      26.630  47.133  75.114  1.00  0.00           H
ATOM    403  CG2 VAL A  26      24.810  48.863  75.353  1.00  0.00           C
ATOM    404 1HG2 VAL A  26      24.420  48.013  74.793  1.00  0.00           H
ATOM    405 2HG2 VAL A  26      24.910  48.583  76.393  1.00  0.00           H
ATOM    406 3HG2 VAL A  26      24.100  49.683  75.234  1.00  0.00           H
ATOM    407  C   VAL A  26      28.120  50.673  74.723  1.00  0.00           C
ATOM    408  O   VAL A  26      27.950  51.543  73.873  1.00  0.00           O
ATOM    409  N   VAL A  27      29.280  50.003  74.843  1.00  0.00           N
ATOM    410  H   VAL A  27      29.340  49.323  75.584  1.00  0.00           H
ATOM    411  CA  VAL A  27      30.470  50.303  74.073  1.00  0.00           C
ATOM    412  HA  VAL A  27      30.290  51.003  73.253  1.00  0.00           H
ATOM    413  CB  VAL A  27      31.480  51.063  74.924  1.00  0.00           C
ATOM    414  HB  VAL A  27      31.980  50.343  75.573  1.00  0.00           H
ATOM    415  CG1 VAL A  27      32.540  51.693  74.033  1.00  0.00           C
ATOM    416 1HG1 VAL A  27      33.030  50.883  73.493  1.00  0.00           H
ATOM    417 2HG1 VAL A  27      32.090  52.313  73.253  1.00  0.00           H
ATOM    418 3HG1 VAL A  27      33.240  52.343  74.573  1.00  0.00           H
ATOM    419  CG2 VAL A  27      30.860  52.133  75.833  1.00  0.00           C
ATOM    420 1HG2 VAL A  27      31.570  52.773  76.353  1.00  0.00           H
ATOM    421 2HG2 VAL A  27      30.310  52.793  75.164  1.00  0.00           H
ATOM    422 3HG2 VAL A  27      30.210  51.683  76.583  1.00  0.00           H
ATOM    423  C   VAL A  27      31.120  49.143  73.353  1.00  0.00           C
ATOM    424  O   VAL A  27      31.510  48.163  73.983  1.00  0.00           O
ATOM    425  N   LYS A  28      31.250  49.133  72.023  1.00  0.00           N
ATOM    426  H   LYS A  28      30.870  49.943  71.553  1.00  0.00           H
ATOM    427  CA  LYS A  28      31.740  48.003  71.263  1.00  0.00           C
ATOM    428  HA  LYS A  28      32.350  47.363  71.893  1.00  0.00           H
ATOM    429  CB  LYS A  28      30.530  47.273  70.693  1.00  0.00           C
ATOM    430  HB1 LYS A  28      30.890  46.543  69.963  1.00  0.00           H
ATOM    431  HB2 LYS A  28      29.780  47.893  70.203  1.00  0.00           H
ATOM    432  CG  LYS A  28      29.550  46.613  71.663  1.00  0.00           C
ATOM    433  HG1 LYS A  28      29.120  47.353  72.333  1.00  0.00           H
ATOM    434  HG2 LYS A  28      30.160  46.053  72.383  1.00  0.00           H
ATOM    435  CD  LYS A  28      28.530  45.713  70.973  1.00  0.00           C
ATOM    436  HD1 LYS A  28      29.080  44.813  70.683  1.00  0.00           H
ATOM    437  HD2 LYS A  28      28.030  46.133  70.103  1.00  0.00           H
ATOM    438  CE  LYS A  28      27.450  45.363  71.983  1.00  0.00           C
ATOM    439  HE1 LYS A  28      26.820  46.253  72.063  1.00  0.00           H
ATOM    440  HE2 LYS A  28      27.860  45.103  72.964  1.00  0.00           H
ATOM    441  NZ  LYS A  28      26.550  44.303  71.503  1.00  0.00           N
ATOM    442  HZ1 LYS A  28      26.090  43.843  72.283  1.00  0.00           H
ATOM    443  HZ2 LYS A  28      25.910  44.773  70.883  1.00  0.00           H
ATOM    444  HZ3 LYS A  28      27.090  43.593  71.033  1.00  0.00           H
ATOM    445  C   LYS A  28      32.640  48.403  70.103  1.00  0.00           C
ATOM    446  O   LYS A  28      32.330  49.493  69.633  1.00  0.00           O
ATOM    447  N   SER A  29      33.510  47.563  69.523  1.00  0.00           N
ATOM    448  H   SER A  29      33.580  46.613  69.853  1.00  0.00           H
ATOM    449  CA  SER A  29      34.400  48.023  68.483  1.00  0.00           C
ATOM    450  HA  SER A  29      33.960  48.883  67.983  1.00  0.00           H
ATOM    451  CB  SER A  29      35.740  48.493  69.043  1.00  0.00           C
ATOM    452  HB1 SER A  29      35.560  49.213  69.833  1.00  0.00           H
ATOM    453  HB2 SER A  29      36.430  49.053  68.413  1.00  0.00           H
ATOM    454  OG  SER A  29      36.300  47.273  69.463  1.00  0.00           O
ATOM    455  HG  SER A  29      36.350  47.373  70.423  1.00  0.00           H
ATOM    456  C   SER A  29      34.690  47.043  67.353  1.00  0.00           C
ATOM    457  O   SER A  29      34.440  45.843  67.453  1.00  0.00           O
ATOM    458  N   SER A  30      35.280  47.583  66.283  1.00  0.00           N
ATOM    459  H   SER A  30      35.460  48.573  66.393  1.00  0.00           H
ATOM    460  CA  SER A  30      35.910  46.953  65.143  1.00  0.00           C
ATOM    461  HA  SER A  30      35.400  46.033  64.873  1.00  0.00           H
ATOM    462  CB  SER A  30      35.770  47.843  63.903  1.00  0.00           C
ATOM    463  HB1 SER A  30      34.700  47.913  63.763  1.00  0.00           H
ATOM    464  HB2 SER A  30      36.240  47.363  63.043  1.00  0.00           H
ATOM    465  OG  SER A  30      36.300  49.123  64.143  1.00  0.00           O
ATOM    466  HG  SER A  30      37.170  49.003  64.503  1.00  0.00           H
ATOM    467  C   SER A  30      37.410  46.773  65.293  1.00  0.00           C
ATOM    468  O   SER A  30      38.020  47.593  65.983  1.00  0.00           O
ATOM    469  N   VAL A  31      38.080  45.863  64.583  1.00  0.00           N
ATOM    470  H   VAL A  31      37.470  45.233  64.083  1.00  0.00           H
ATOM    471  CA  VAL A  31      39.520  45.813  64.383  1.00  0.00           C
ATOM    472  HA  VAL A  31      40.000  46.663  64.863  1.00  0.00           H
ATOM    473  CB  VAL A  31      40.180  44.623  65.083  1.00  0.00           C
ATOM    474  HB  VAL A  31      39.640  43.733  64.743  1.00  0.00           H
ATOM    475  CG1 VAL A  31      41.650  44.403  64.753  1.00  0.00           C
ATOM    476 1HG1 VAL A  31      42.130  45.373  64.693  1.00  0.00           H
ATOM    477 2HG1 VAL A  31      42.080  43.783  65.543  1.00  0.00           H
ATOM    478 3HG1 VAL A  31      41.790  43.863  63.813  1.00  0.00           H
ATOM    479  CG2 VAL A  31      40.040  44.753  66.593  1.00  0.00           C
ATOM    480 1HG2 VAL A  31      40.690  45.593  66.843  1.00  0.00           H
ATOM    481 2HG2 VAL A  31      38.970  44.823  66.813  1.00  0.00           H
ATOM    482 3HG2 VAL A  31      40.460  43.893  67.103  1.00  0.00           H
ATOM    483  C   VAL A  31      39.830  45.703  62.903  1.00  0.00           C
ATOM    484  O   VAL A  31      39.450  44.743  62.243  1.00  0.00           O
ATOM    485  N   GLY A  32      40.460  46.743  62.333  1.00  0.00           N
ATOM    486  H   GLY A  32      40.670  47.453  63.013  1.00  0.00           H
ATOM    487  CA  GLY A  32      40.610  47.073  60.933  1.00  0.00           C
ATOM    488  HA1 GLY A  32      40.970  46.183  60.423  1.00  0.00           H
ATOM    489  HA2 GLY A  32      41.300  47.923  60.893  1.00  0.00           H
ATOM    490  C   GLY A  32      39.350  47.513  60.183  1.00  0.00           C
ATOM    491  O   GLY A  32      38.330  47.833  60.783  1.00  0.00           O
ATOM    492  N   HIE A  33      39.480  47.743  58.873  1.00  0.00           N
ATOM    493  H   HIE A  33      40.330  47.433  58.433  1.00  0.00           H
ATOM    494  CA  HIE A  33      38.460  48.353  58.043  1.00  0.00           C
ATOM    495  HA  HIE A  33      38.210  49.293  58.543  1.00  0.00           H
ATOM    496  CB  HIE A  33      39.210  48.753  56.773  1.00  0.00           C
ATOM    497  HB1 HIE A  33      39.480  47.943  56.103  1.00  0.00           H
ATOM    498  HB2 HIE A  33      40.100  49.323  57.033  1.00  0.00           H
ATOM    499  CG  HIE A  33      38.450  49.763  55.953  1.00  0.00           C
ATOM    500  ND1 HIE A  33      37.080  49.683  55.733  1.00  0.00           N
ATOM    501  CE1 HIE A  33      36.700  50.743  55.013  1.00  0.00           C
ATOM    502  HE1 HIE A  33      35.750  50.903  54.533  1.00  0.00           H
ATOM    503  NE2 HIE A  33      37.770  51.553  54.873  1.00  0.00           N
ATOM    504  HE2 HIE A  33      37.870  52.443  54.413  1.00  0.00           H
ATOM    505  CD2 HIE A  33      38.850  51.003  55.523  1.00  0.00           C
ATOM    506  HD2 HIE A  33      39.870  51.363  55.603  1.00  0.00           H
ATOM    507  C   HIE A  33      37.230  47.473  57.933  1.00  0.00           C
ATOM    508  O   HIE A  33      37.280  46.253  58.073  1.00  0.00           O
ATOM    509  N   ILE A  34      36.070  48.133  57.943  1.00  0.00           N
ATOM    510  H   ILE A  34      36.090  49.133  57.863  1.00  0.00           H
ATOM    511  CA  ILE A  34      34.780  47.483  58.123  1.00  0.00           C
ATOM    512  HA  ILE A  34      34.940  46.623  58.773  1.00  0.00           H
ATOM    513  CB  ILE A  34      33.840  48.433  58.863  1.00  0.00           C
ATOM    514  HB  ILE A  34      33.010  47.773  59.103  1.00  0.00           H
ATOM    515  CG2 ILE A  34      34.430  48.723  60.243  1.00  0.00           C
ATOM    516 1HG2 ILE A  34      34.970  49.673  60.273  1.00  0.00           H
ATOM    517 2HG2 ILE A  34      33.570  48.713  60.903  1.00  0.00           H
ATOM    518 3HG2 ILE A  34      35.160  47.983  60.553  1.00  0.00           H
ATOM    519  CG1 ILE A  34      33.310  49.613  58.053  1.00  0.00           C
ATOM    520 1HG1 ILE A  34      33.030  49.323  57.043  1.00  0.00           H
ATOM    521 2HG1 ILE A  34      34.160  50.283  58.033  1.00  0.00           H
ATOM    522  CD  ILE A  34      32.160  50.333  58.763  1.00  0.00           C
ATOM    523  HD1 ILE A  34      31.400  49.623  59.073  1.00  0.00           H
ATOM    524  HD2 ILE A  34      32.510  50.913  59.623  1.00  0.00           H
ATOM    525  HD3 ILE A  34      31.790  51.023  58.013  1.00  0.00           H
ATOM    526  C   ILE A  34      34.310  46.833  56.833  1.00  0.00           C
ATOM    527  O   ILE A  34      33.580  45.843  56.833  1.00  0.00           O
ATOM    528  N   ARG A  35      34.840  47.333  55.713  1.00  0.00           N
ATOM    529  H   ARG A  35      35.540  48.043  55.853  1.00  0.00           H
ATOM    530  CA  ARG A  35      34.520  46.923  54.363  1.00  0.00           C
ATOM    531  HA  ARG A  35      34.000  45.963  54.313  1.00  0.00           H
ATOM    532  CB  ARG A  35      33.680  48.003  53.673  1.00  0.00           C
ATOM    533  HB1 ARG A  35      33.620  47.823  52.603  1.00  0.00           H
ATOM    534  HB2 ARG A  35      34.110  48.973  53.933  1.00  0.00           H
ATOM    535  CG  ARG A  35      32.240  47.963  54.153  1.00  0.00           C
ATOM    536  HG1 ARG A  35      32.240  47.953  55.243  1.00  0.00           H
ATOM    537  HG2 ARG A  35      31.710  47.043  53.893  1.00  0.00           H
ATOM    538  CD  ARG A  35      31.480  49.163  53.613  1.00  0.00           C
ATOM    539  HD1 ARG A  35      31.940  49.533  52.693  1.00  0.00           H
ATOM    540  HD2 ARG A  35      31.590  49.993  54.313  1.00  0.00           H
ATOM    541  NE  ARG A  35      30.040  48.963  53.433  1.00  0.00           N
ATOM    542  HE  ARG A  35      29.720  48.033  53.673  1.00  0.00           H
ATOM    543  CZ  ARG A  35      29.120  49.813  52.953  1.00  0.00           C
ATOM    544  NH1 ARG A  35      29.390  51.083  52.613  1.00  0.00           N
ATOM    545 1HH1 ARG A  35      30.360  51.313  52.793  1.00  0.00           H
ATOM    546 2HH1 ARG A  35      28.760  51.653  52.073  1.00  0.00           H
ATOM    547  NH2 ARG A  35      27.850  49.493  52.713  1.00  0.00           N
ATOM    548 1HH2 ARG A  35      27.530  48.643  53.163  1.00  0.00           H
ATOM    549 2HH2 ARG A  35      27.190  50.223  52.463  1.00  0.00           H
ATOM    550  C   ARG A  35      35.800  46.733  53.553  1.00  0.00           C
ATOM    551  O   ARG A  35      36.740  47.523  53.593  1.00  0.00           O
ATOM    552  N   ASP A  36      35.870  45.743  52.673  1.00  0.00           N
ATOM    553  H   ASP A  36      35.090  45.113  52.563  1.00  0.00           H
ATOM    554  CA  ASP A  36      37.030  45.513  51.823  1.00  0.00           C
ATOM    555  HA  ASP A  36      37.890  45.873  52.393  1.00  0.00           H
ATOM    556  CB  ASP A  36      37.200  44.023  51.543  1.00  0.00           C
ATOM    557  HB1 ASP A  36      36.650  43.843  50.623  1.00  0.00           H
ATOM    558  HB2 ASP A  36      36.730  43.463  52.353  1.00  0.00           H
ATOM    559  CG  ASP A  36      38.620  43.493  51.383  1.00  0.00           C
ATOM    560  OD1 ASP A  36      39.040  42.713  52.263  1.00  0.00           O
ATOM    561  OD2 ASP A  36      39.170  43.613  50.273  1.00  0.00           O
ATOM    562  C   ASP A  36      37.060  46.353  50.553  1.00  0.00           C
ATOM    563  O   ASP A  36      36.120  47.123  50.403  1.00  0.00           O
ATOM    564  N   LEU A  37      38.060  46.253  49.673  1.00  0.00           N
ATOM    565  H   LEU A  37      38.680  45.463  49.763  1.00  0.00           H
ATOM    566  CA  LEU A  37      38.190  47.013  48.443  1.00  0.00           C
ATOM    567  HA  LEU A  37      37.270  47.593  48.353  1.00  0.00           H
ATOM    568  CB  LEU A  37      39.340  47.983  48.683  1.00  0.00           C
ATOM    569  HB1 LEU A  37      40.310  47.503  48.563  1.00  0.00           H
ATOM    570  HB2 LEU A  37      39.380  48.263  49.733  1.00  0.00           H
ATOM    571  CG  LEU A  37      39.270  49.303  47.923  1.00  0.00           C
ATOM    572  HG  LEU A  37      39.310  49.113  46.853  1.00  0.00           H
ATOM    573  CD1 LEU A  37      38.110  50.163  48.413  1.00  0.00           C
ATOM    574 1HD1 LEU A  37      37.230  49.583  48.133  1.00  0.00           H
ATOM    575 2HD1 LEU A  37      38.190  50.353  49.483  1.00  0.00           H
ATOM    576 3HD1 LEU A  37      38.120  51.123  47.893  1.00  0.00           H
ATOM    577  CD2 LEU A  37      40.540  50.123  48.163  1.00  0.00           C
ATOM    578 1HD2 LEU A  37      40.470  51.033  47.563  1.00  0.00           H
ATOM    579 2HD2 LEU A  37      40.580  50.313  49.233  1.00  0.00           H
ATOM    580 3HD2 LEU A  37      41.330  49.463  47.813  1.00  0.00           H
ATOM    581  C   LEU A  37      38.470  46.173  47.203  1.00  0.00           C
ATOM    582  O   LEU A  37      39.350  46.563  46.443  1.00  0.00           O
ATOM    583  N   PRO A  38      37.800  45.053  46.933  1.00  0.00           N
ATOM    584  CD  PRO A  38      36.880  44.343  47.803  1.00  0.00           C
ATOM    585  HD1 PRO A  38      36.110  44.853  48.383  1.00  0.00           H
ATOM    586  HD2 PRO A  38      37.490  43.693  48.443  1.00  0.00           H
ATOM    587  CG  PRO A  38      36.050  43.403  46.943  1.00  0.00           C
ATOM    588  HG1 PRO A  38      35.190  43.953  46.563  1.00  0.00           H
ATOM    589  HG2 PRO A  38      35.800  42.453  47.413  1.00  0.00           H
ATOM    590  CB  PRO A  38      37.000  43.163  45.773  1.00  0.00           C
ATOM    591  HB1 PRO A  38      36.460  42.843  44.873  1.00  0.00           H
ATOM    592  HB2 PRO A  38      37.720  42.423  46.103  1.00  0.00           H
ATOM    593  CA  PRO A  38      37.690  44.513  45.593  1.00  0.00           C
ATOM    594  HA  PRO A  38      38.680  44.413  45.163  1.00  0.00           H
ATOM    595  C   PRO A  38      36.890  45.343  44.593  1.00  0.00           C
ATOM    596  O   PRO A  38      36.180  46.293  44.943  1.00  0.00           O
ATOM    597  N   THR A  39      37.050  45.043  43.303  1.00  0.00           N
ATOM    598  H   THR A  39      37.620  44.233  43.093  1.00  0.00           H
ATOM    599  CA  THR A  39      36.310  45.693  42.243  1.00  0.00           C
ATOM    600  HA  THR A  39      35.820  46.603  42.583  1.00  0.00           H
ATOM    601  CB  THR A  39      37.320  46.283  41.263  1.00  0.00           C
ATOM    602  HB  THR A  39      36.800  46.693  40.403  1.00  0.00           H
ATOM    603  CG2 THR A  39      38.080  47.493  41.783  1.00  0.00           C
ATOM    604 1HG2 THR A  39      37.520  48.033  42.543  1.00  0.00           H
ATOM    605 2HG2 THR A  39      38.820  47.043  42.453  1.00  0.00           H
ATOM    606 3HG2 THR A  39      38.460  48.203  41.043  1.00  0.00           H
ATOM    607  OG1 THR A  39      38.210  45.283  40.833  1.00  0.00           O
ATOM    608  HG1 THR A  39      38.570  45.523  39.983  1.00  0.00           H
ATOM    609  C   THR A  39      35.220  44.843  41.593  1.00  0.00           C
ATOM    610  O   THR A  39      35.170  43.633  41.793  1.00  0.00           O
ATOM    611  N   SER A  40      34.270  45.423  40.853  1.00  0.00           N
ATOM    612  H   SER A  40      34.310  46.433  40.913  1.00  0.00           H
ATOM    613  CA  SER A  40      33.280  44.703  40.083  1.00  0.00           C
ATOM    614  HA  SER A  40      32.660  44.093  40.753  1.00  0.00           H
ATOM    615  CB  SER A  40      32.290  45.693  39.473  1.00  0.00           C
ATOM    616  HB1 SER A  40      32.680  46.163  38.573  1.00  0.00           H
ATOM    617  HB2 SER A  40      32.110  46.543  40.143  1.00  0.00           H
ATOM    618  OG  SER A  40      31.120  44.983  39.123  1.00  0.00           O
ATOM    619  HG  SER A  40      30.460  45.153  39.793  1.00  0.00           H
ATOM    620  C   SER A  40      33.770  43.833  38.933  1.00  0.00           C
ATOM    621  O   SER A  40      33.280  42.773  38.543  1.00  0.00           O
ATOM    622  N   GLY A  41      34.850  44.333  38.333  1.00  0.00           N
ATOM    623  H   GLY A  41      35.190  45.203  38.723  1.00  0.00           H
ATOM    624  CA  GLY A  41      35.550  43.903  37.133  1.00  0.00           C
ATOM    625  HA1 GLY A  41      36.400  44.583  37.093  1.00  0.00           H
ATOM    626  HA2 GLY A  41      34.910  44.023  36.263  1.00  0.00           H
ATOM    627  C   GLY A  41      36.200  42.523  37.163  1.00  0.00           C
ATOM    628  O   GLY A  41      37.090  42.243  36.373  1.00  0.00           O
ATOM    629  N   SER A  42      35.840  41.633  38.083  1.00  0.00           N
ATOM    630  H   SER A  42      35.100  41.983  38.683  1.00  0.00           H
ATOM    631  CA  SER A  42      36.030  40.203  38.253  1.00  0.00           C
ATOM    632  HA  SER A  42      35.700  39.973  39.273  1.00  0.00           H
ATOM    633  CB  SER A  42      35.040  39.423  37.393  1.00  0.00           C
ATOM    634  HB1 SER A  42      35.200  38.353  37.523  1.00  0.00           H
ATOM    635  HB2 SER A  42      35.060  39.713  36.343  1.00  0.00           H
ATOM    636  OG  SER A  42      33.730  39.683  37.863  1.00  0.00           O
ATOM    637  HG  SER A  42      33.510  40.603  37.693  1.00  0.00           H
ATOM    638  C   SER A  42      37.470  39.753  38.133  1.00  0.00           C
ATOM    639  O   SER A  42      37.760  38.773  37.453  1.00  0.00           O
ATOM    640  N   ALA A  43      38.370  40.413  38.863  1.00  0.00           N
ATOM    641  H   ALA A  43      38.060  41.253  39.333  1.00  0.00           H
ATOM    642  CA  ALA A  43      39.710  39.923  39.143  1.00  0.00           C
ATOM    643  HA  ALA A  43      40.150  39.203  38.443  1.00  0.00           H
ATOM    644  CB  ALA A  43      40.610  41.143  39.053  1.00  0.00           C
ATOM    645  HB1 ALA A  43      40.540  41.763  39.953  1.00  0.00           H
ATOM    646  HB2 ALA A  43      41.610  40.723  38.883  1.00  0.00           H
ATOM    647  HB3 ALA A  43      40.250  41.523  38.103  1.00  0.00           H
ATOM    648  C   ALA A  43      39.690  39.193  40.483  1.00  0.00           C
ATOM    649  O   ALA A  43      40.510  38.343  40.803  1.00  0.00           O
ATOM    650  N   ALA A  44      38.650  39.483  41.273  1.00  0.00           N
ATOM    651  H   ALA A  44      37.980  40.113  40.843  1.00  0.00           H
ATOM    652  CA  ALA A  44      38.330  38.693  42.443  1.00  0.00           C
ATOM    653  HA  ALA A  44      39.270  38.463  42.933  1.00  0.00           H
ATOM    654  CB  ALA A  44      37.670  39.523  43.533  1.00  0.00           C
ATOM    655  HB1 ALA A  44      36.700  39.863  43.163  1.00  0.00           H
ATOM    656  HB2 ALA A  44      37.560  38.843  44.373  1.00  0.00           H
ATOM    657  HB3 ALA A  44      38.250  40.423  43.783  1.00  0.00           H
ATOM    658  C   ALA A  44      37.490  37.513  41.973  1.00  0.00           C
ATOM    659  O   ALA A  44      37.200  37.493  40.773  1.00  0.00           O
ATOM    660  N   LYS A  45      37.150  36.593  42.883  1.00  0.00           N
ATOM    661  H   LYS A  45      37.420  36.633  43.853  1.00  0.00           H
ATOM    662  CA  LYS A  45      36.230  35.533  42.523  1.00  0.00           C
ATOM    663  HA  LYS A  45      36.530  35.123  41.563  1.00  0.00           H
ATOM    664  CB  LYS A  45      36.350  34.473  43.613  1.00  0.00           C
ATOM    665  HB1 LYS A  45      35.880  34.853  44.523  1.00  0.00           H
ATOM    666  HB2 LYS A  45      37.370  34.123  43.753  1.00  0.00           H
ATOM    667  CG  LYS A  45      35.600  33.153  43.443  1.00  0.00           C
ATOM    668  HG1 LYS A  45      35.790  32.823  42.423  1.00  0.00           H
ATOM    669  HG2 LYS A  45      34.540  33.413  43.503  1.00  0.00           H
ATOM    670  CD  LYS A  45      35.810  32.103  44.533  1.00  0.00           C
ATOM    671  HD1 LYS A  45      35.420  32.473  45.473  1.00  0.00           H
ATOM    672  HD2 LYS A  45      36.810  31.683  44.643  1.00  0.00           H
ATOM    673  CE  LYS A  45      34.860  30.913  44.423  1.00  0.00           C
ATOM    674  HE1 LYS A  45      34.640  30.523  45.413  1.00  0.00           H
ATOM    675  HE2 LYS A  45      35.370  30.153  43.823  1.00  0.00           H
ATOM    676  NZ  LYS A  45      33.570  31.143  43.763  1.00  0.00           N
ATOM    677  HZ1 LYS A  45      33.200  31.973  44.213  1.00  0.00           H
ATOM    678  HZ2 LYS A  45      33.660  31.263  42.763  1.00  0.00           H
ATOM    679  HZ3 LYS A  45      32.950  30.343  43.893  1.00  0.00           H
ATOM    680  C   LYS A  45      34.780  36.013  42.443  1.00  0.00           C
ATOM    681  O   LYS A  45      34.440  36.833  43.293  1.00  0.00           O
ATOM    682  N   LYS A  46      33.900  35.603  41.533  1.00  0.00           N
ATOM    683  H   LYS A  46      34.310  35.053  40.783  1.00  0.00           H
ATOM    684  CA  LYS A  46      32.570  36.153  41.443  1.00  0.00           C
ATOM    685  HA  LYS A  46      32.800  37.213  41.333  1.00  0.00           H
ATOM    686  CB  LYS A  46      31.850  35.803  40.143  1.00  0.00           C
ATOM    687  HB1 LYS A  46      30.790  36.083  40.153  1.00  0.00           H
ATOM    688  HB2 LYS A  46      31.780  34.713  40.113  1.00  0.00           H
ATOM    689  CG  LYS A  46      32.660  36.263  38.933  1.00  0.00           C
ATOM    690  HG1 LYS A  46      33.610  35.733  38.843  1.00  0.00           H
ATOM    691  HG2 LYS A  46      32.940  37.293  39.143  1.00  0.00           H
ATOM    692  CD  LYS A  46      31.890  36.083  37.633  1.00  0.00           C
ATOM    693  HD1 LYS A  46      30.850  36.333  37.813  1.00  0.00           H
ATOM    694  HD2 LYS A  46      31.860  35.053  37.293  1.00  0.00           H
ATOM    695  CE  LYS A  46      32.540  36.873  36.503  1.00  0.00           C
ATOM    696  HE1 LYS A  46      33.560  36.503  36.373  1.00  0.00           H
ATOM    697  HE2 LYS A  46      32.600  37.923  36.813  1.00  0.00           H
ATOM    698  NZ  LYS A  46      31.800  36.713  35.243  1.00  0.00           N
ATOM    699  HZ1 LYS A  46      32.000  37.413  34.543  1.00  0.00           H
ATOM    700  HZ2 LYS A  46      31.900  35.763  34.923  1.00  0.00           H
ATOM    701  HZ3 LYS A  46      30.820  36.783  35.483  1.00  0.00           H
ATOM    702  C   LYS A  46      31.750  35.963  42.713  1.00  0.00           C
ATOM    703  O   LYS A  46      31.750  34.883  43.293  1.00  0.00           O
ATOM    704  N   SER A  47      30.930  36.973  43.003  1.00  0.00           N
ATOM    705  H   SER A  47      31.050  37.823  42.473  1.00  0.00           H
ATOM    706  CA  SER A  47      29.980  37.033  44.093  1.00  0.00           C
ATOM    707  HA  SER A  47      29.480  36.083  44.283  1.00  0.00           H
ATOM    708  CB  SER A  47      30.710  37.433  45.373  1.00  0.00           C
ATOM    709  HB1 SER A  47      31.380  36.613  45.623  1.00  0.00           H
ATOM    710  HB2 SER A  47      30.060  37.693  46.213  1.00  0.00           H
ATOM    711  OG  SER A  47      31.500  38.603  45.243  1.00  0.00           O
ATOM    712  HG  SER A  47      30.930  39.373  45.153  1.00  0.00           H
ATOM    713  C   SER A  47      28.880  38.053  43.853  1.00  0.00           C
ATOM    714  O   SER A  47      28.950  38.783  42.863  1.00  0.00           O
ATOM    715  N   ALA A  48      27.860  38.103  44.703  1.00  0.00           N
ATOM    716  H   ALA A  48      27.910  37.583  45.573  1.00  0.00           H
ATOM    717  CA  ALA A  48      26.660  38.913  44.593  1.00  0.00           C
ATOM    718  HA  ALA A  48      26.950  39.633  43.823  1.00  0.00           H
ATOM    719  CB  ALA A  48      25.530  38.093  43.973  1.00  0.00           C
ATOM    720  HB1 ALA A  48      25.820  37.413  43.173  1.00  0.00           H
ATOM    721  HB2 ALA A  48      25.110  37.403  44.693  1.00  0.00           H
ATOM    722  HB3 ALA A  48      24.770  38.793  43.643  1.00  0.00           H
ATOM    723  C   ALA A  48      26.280  39.683  45.843  1.00  0.00           C
ATOM    724  O   ALA A  48      26.870  39.483  46.903  1.00  0.00           O
ATOM    725  N   ASP A  49      25.310  40.593  45.793  1.00  0.00           N
ATOM    726  H   ASP A  49      24.840  40.753  44.913  1.00  0.00           H
ATOM    727  CA  ASP A  49      24.930  41.593  46.773  1.00  0.00           C
ATOM    728  HA  ASP A  49      25.840  42.043  47.183  1.00  0.00           H
ATOM    729  CB  ASP A  49      24.140  42.763  46.213  1.00  0.00           C
ATOM    730  HB1 ASP A  49      23.240  42.433  45.693  1.00  0.00           H
ATOM    731  HB2 ASP A  49      24.680  43.263  45.413  1.00  0.00           H
ATOM    732  CG  ASP A  49      23.720  43.753  47.293  1.00  0.00           C
ATOM    733  OD1 ASP A  49      22.840  43.463  48.133  1.00  0.00           O
ATOM    734  OD2 ASP A  49      24.260  44.883  47.223  1.00  0.00           O
ATOM    735  C   ASP A  49      24.250  40.823  47.893  1.00  0.00           C
ATOM    736  O   ASP A  49      23.120  40.353  47.733  1.00  0.00           O
ATOM    737  N   SER A  50      24.890  40.773  49.063  1.00  0.00           N
ATOM    738  H   SER A  50      25.850  41.063  49.073  1.00  0.00           H
ATOM    739  CA  SER A  50      24.360  40.113  50.243  1.00  0.00           C
ATOM    740  HA  SER A  50      24.080  39.083  50.013  1.00  0.00           H
ATOM    741  CB  SER A  50      25.580  40.133  51.153  1.00  0.00           C
ATOM    742  HB1 SER A  50      26.370  39.553  50.683  1.00  0.00           H
ATOM    743  HB2 SER A  50      25.370  39.583  52.073  1.00  0.00           H
ATOM    744  OG  SER A  50      26.080  41.373  51.593  1.00  0.00           O
ATOM    745  HG  SER A  50      26.620  41.823  50.943  1.00  0.00           H
ATOM    746  C   SER A  50      23.210  40.823  50.953  1.00  0.00           C
ATOM    747  O   SER A  50      22.680  40.223  51.883  1.00  0.00           O
ATOM    748  N   THR A  51      22.730  41.963  50.443  1.00  0.00           N
ATOM    749  H   THR A  51      23.190  42.393  49.653  1.00  0.00           H
ATOM    750  CA  THR A  51      21.520  42.603  50.923  1.00  0.00           C
ATOM    751  HA  THR A  51      21.230  42.213  51.893  1.00  0.00           H
ATOM    752  CB  THR A  51      21.850  44.043  51.283  1.00  0.00           C
ATOM    753  HB  THR A  51      20.900  44.503  51.563  1.00  0.00           H
ATOM    754  CG2 THR A  51      22.810  44.303  52.443  1.00  0.00           C
ATOM    755 1HG2 THR A  51      22.160  44.163  53.303  1.00  0.00           H
ATOM    756 2HG2 THR A  51      23.650  43.603  52.383  1.00  0.00           H
ATOM    757 3HG2 THR A  51      23.100  45.343  52.513  1.00  0.00           H
ATOM    758  OG1 THR A  51      22.350  44.843  50.233  1.00  0.00           O
ATOM    759  HG1 THR A  51      22.750  44.293  49.553  1.00  0.00           H
ATOM    760  C   THR A  51      20.330  42.473  49.973  1.00  0.00           C
ATOM    761  O   THR A  51      19.250  43.043  50.103  1.00  0.00           O
ATOM    762  N   SER A  52      20.520  41.673  48.923  1.00  0.00           N
ATOM    763  H   SER A  52      21.500  41.543  48.713  1.00  0.00           H
ATOM    764  CA  SER A  52      19.580  41.363  47.873  1.00  0.00           C
ATOM    765  HA  SER A  52      18.640  41.913  47.973  1.00  0.00           H
ATOM    766  CB  SER A  52      20.170  41.753  46.523  1.00  0.00           C
ATOM    767  HB1 SER A  52      19.400  41.623  45.763  1.00  0.00           H
ATOM    768  HB2 SER A  52      21.100  41.253  46.283  1.00  0.00           H
ATOM    769  OG  SER A  52      20.470  43.133  46.533  1.00  0.00           O
ATOM    770  HG  SER A  52      21.160  43.233  47.193  1.00  0.00           H
ATOM    771  C   SER A  52      19.130  39.903  47.963  1.00  0.00           C
ATOM    772  O   SER A  52      18.770  39.373  46.923  1.00  0.00           O
ATOM    773  N   THR A  53      19.250  39.203  49.093  1.00  0.00           N
ATOM    774  H   THR A  53      19.580  39.683  49.913  1.00  0.00           H
ATOM    775  CA  THR A  53      18.770  37.833  49.123  1.00  0.00           C
ATOM    776  HA  THR A  53      19.160  37.183  48.333  1.00  0.00           H
ATOM    777  CB  THR A  53      19.260  37.173  50.413  1.00  0.00           C
ATOM    778  HB  THR A  53      18.820  36.173  50.493  1.00  0.00           H
ATOM    779  CG2 THR A  53      20.750  36.883  50.553  1.00  0.00           C
ATOM    780 1HG2 THR A  53      21.000  36.403  51.503  1.00  0.00           H
ATOM    781 2HG2 THR A  53      21.120  36.233  49.763  1.00  0.00           H
ATOM    782 3HG2 THR A  53      21.270  37.823  50.393  1.00  0.00           H
ATOM    783  OG1 THR A  53      19.090  37.913  51.593  1.00  0.00           O
ATOM    784  HG1 THR A  53      19.310  37.303  52.313  1.00  0.00           H
ATOM    785  C   THR A  53      17.260  37.713  49.073  1.00  0.00           C
ATOM    786  O   THR A  53      16.490  38.653  49.243  1.00  0.00           O
ATOM    787  N   LYS A  54      16.700  36.523  48.823  1.00  0.00           N
ATOM    788  H   LYS A  54      17.300  35.793  48.463  1.00  0.00           H
ATOM    789  CA  LYS A  54      15.280  36.263  48.673  1.00  0.00           C
ATOM    790  HA  LYS A  54      14.860  37.253  48.853  1.00  0.00           H
ATOM    791  CB  LYS A  54      14.860  35.793  47.283  1.00  0.00           C
ATOM    792  HB1 LYS A  54      13.780  35.833  47.363  1.00  0.00           H
ATOM    793  HB2 LYS A  54      15.030  34.743  47.033  1.00  0.00           H
ATOM    794  CG  LYS A  54      15.380  36.563  46.073  1.00  0.00           C
ATOM    795  HG1 LYS A  54      15.040  36.063  45.163  1.00  0.00           H
ATOM    796  HG2 LYS A  54      16.450  36.373  45.953  1.00  0.00           H
ATOM    797  CD  LYS A  54      15.020  38.043  46.203  1.00  0.00           C
ATOM    798  HD1 LYS A  54      15.480  38.413  47.123  1.00  0.00           H
ATOM    799  HD2 LYS A  54      13.950  38.163  46.313  1.00  0.00           H
ATOM    800  CE  LYS A  54      15.430  38.843  44.963  1.00  0.00           C
ATOM    801  HE1 LYS A  54      14.700  38.683  44.173  1.00  0.00           H
ATOM    802  HE2 LYS A  54      16.430  38.483  44.713  1.00  0.00           H
ATOM    803  NZ  LYS A  54      15.550  40.283  45.223  1.00  0.00           N
ATOM    804  HZ1 LYS A  54      16.140  40.513  46.013  1.00  0.00           H
ATOM    805  HZ2 LYS A  54      16.040  40.803  44.513  1.00  0.00           H
ATOM    806  HZ3 LYS A  54      14.620  40.683  45.143  1.00  0.00           H
ATOM    807  C   LYS A  54      14.620  35.383  49.723  1.00  0.00           C
ATOM    808  O   LYS A  54      13.450  35.013  49.663  1.00  0.00           O
ATOM    809  N   THR A  55      15.390  35.033  50.753  1.00  0.00           N
ATOM    810  H   THR A  55      16.320  35.433  50.853  1.00  0.00           H
ATOM    811  CA  THR A  55      15.100  34.113  51.833  1.00  0.00           C
ATOM    812  HA  THR A  55      14.770  33.153  51.443  1.00  0.00           H
ATOM    813  CB  THR A  55      16.390  33.733  52.563  1.00  0.00           C
ATOM    814  HB  THR A  55      16.240  32.913  53.263  1.00  0.00           H
ATOM    815  CG2 THR A  55      17.520  33.233  51.673  1.00  0.00           C
ATOM    816 1HG2 THR A  55      17.160  32.433  51.033  1.00  0.00           H
ATOM    817 2HG2 THR A  55      17.840  33.983  50.943  1.00  0.00           H
ATOM    818 3HG2 THR A  55      18.250  32.673  52.263  1.00  0.00           H
ATOM    819  OG1 THR A  55      16.990  34.823  53.223  1.00  0.00           O
ATOM    820  HG1 THR A  55      17.760  34.443  53.653  1.00  0.00           H
ATOM    821  C   THR A  55      14.010  34.623  52.773  1.00  0.00           C
ATOM    822  O   THR A  55      13.240  33.793  53.253  1.00  0.00           O
ATOM    823  N   ALA A  56      13.830  35.933  52.993  1.00  0.00           N
ATOM    824  H   ALA A  56      14.550  36.583  52.713  1.00  0.00           H
ATOM    825  CA  ALA A  56      12.830  36.483  53.883  1.00  0.00           C
ATOM    826  HA  ALA A  56      12.000  35.783  54.023  1.00  0.00           H
ATOM    827  CB  ALA A  56      13.410  36.623  55.293  1.00  0.00           C
ATOM    828  HB1 ALA A  56      13.220  35.683  55.813  1.00  0.00           H
ATOM    829  HB2 ALA A  56      14.470  36.753  55.063  1.00  0.00           H
ATOM    830  HB3 ALA A  56      12.960  37.443  55.843  1.00  0.00           H
ATOM    831  C   ALA A  56      12.250  37.823  53.463  1.00  0.00           C
ATOM    832  O   ALA A  56      12.920  38.613  52.813  1.00  0.00           O
ATOM    833  N   LYS A  57      11.000  38.053  53.893  1.00  0.00           N
ATOM    834  H   LYS A  57      10.560  37.363  54.493  1.00  0.00           H
ATOM    835  CA  LYS A  57      10.170  39.133  53.413  1.00  0.00           C
ATOM    836  HA  LYS A  57      10.200  39.083  52.323  1.00  0.00           H
ATOM    837  CB  LYS A  57       8.730  38.933  53.883  1.00  0.00           C
ATOM    838  HB1 LYS A  57       8.720  38.973  54.973  1.00  0.00           H
ATOM    839  HB2 LYS A  57       8.360  38.013  53.443  1.00  0.00           H
ATOM    840  CG  LYS A  57       7.780  39.993  53.333  1.00  0.00           C
ATOM    841  HG1 LYS A  57       7.890  40.003  52.253  1.00  0.00           H
ATOM    842  HG2 LYS A  57       8.060  40.923  53.813  1.00  0.00           H
ATOM    843  CD  LYS A  57       6.300  39.733  53.613  1.00  0.00           C
ATOM    844  HD1 LYS A  57       5.730  40.593  53.273  1.00  0.00           H
ATOM    845  HD2 LYS A  57       6.180  39.803  54.693  1.00  0.00           H
ATOM    846  CE  LYS A  57       5.700  38.493  52.963  1.00  0.00           C
ATOM    847  HE1 LYS A  57       5.980  37.633  53.563  1.00  0.00           H
ATOM    848  HE2 LYS A  57       6.230  38.343  52.013  1.00  0.00           H
ATOM    849  NZ  LYS A  57       4.230  38.483  53.023  1.00  0.00           N
ATOM    850  HZ1 LYS A  57       3.990  37.533  52.793  1.00  0.00           H
ATOM    851  HZ2 LYS A  57       3.820  38.693  53.923  1.00  0.00           H
ATOM    852  HZ3 LYS A  57       3.710  39.003  52.333  1.00  0.00           H
ATOM    853  C   LYS A  57      10.670  40.523  53.773  1.00  0.00           C
ATOM    854  O   LYS A  57      10.350  41.453  53.043  1.00  0.00           O
ATOM    855  N   LYS A  58      11.530  40.703  54.773  1.00  0.00           N
ATOM    856  H   LYS A  58      11.830  39.913  55.343  1.00  0.00           H
ATOM    857  CA  LYS A  58      11.960  42.023  55.173  1.00  0.00           C
ATOM    858  HA  LYS A  58      11.300  42.833  54.853  1.00  0.00           H
ATOM    859  CB  LYS A  58      12.140  42.023  56.683  1.00  0.00           C
ATOM    860  HB1 LYS A  58      12.790  42.853  56.973  1.00  0.00           H
ATOM    861  HB2 LYS A  58      12.560  41.093  57.063  1.00  0.00           H
ATOM    862  CG  LYS A  58      10.860  42.303  57.473  1.00  0.00           C
ATOM    863  HG1 LYS A  58      10.270  41.393  57.513  1.00  0.00           H
ATOM    864  HG2 LYS A  58      10.300  43.073  56.943  1.00  0.00           H
ATOM    865  CD  LYS A  58      10.890  42.813  58.913  1.00  0.00           C
ATOM    866  HD1 LYS A  58      11.440  43.753  58.913  1.00  0.00           H
ATOM    867  HD2 LYS A  58      11.460  42.193  59.603  1.00  0.00           H
ATOM    868  CE  LYS A  58       9.490  42.943  59.513  1.00  0.00           C
ATOM    869  HE1 LYS A  58       9.700  43.093  60.573  1.00  0.00           H
ATOM    870  HE2 LYS A  58       8.880  42.043  59.413  1.00  0.00           H
ATOM    871  NZ  LYS A  58       8.760  44.143  59.093  1.00  0.00           N
ATOM    872  HZ1 LYS A  58       8.610  44.203  58.093  1.00  0.00           H
ATOM    873  HZ2 LYS A  58       7.800  44.183  59.403  1.00  0.00           H
ATOM    874  HZ3 LYS A  58       9.150  45.013  59.433  1.00  0.00           H
ATOM    875  C   LYS A  58      13.250  42.333  54.423  1.00  0.00           C
ATOM    876  O   LYS A  58      13.980  41.363  54.263  1.00  0.00           O
ATOM    877  N   PRO A  59      13.590  43.573  54.083  1.00  0.00           N
ATOM    878  CD  PRO A  59      12.760  44.763  54.083  1.00  0.00           C
ATOM    879  HD1 PRO A  59      12.170  44.933  54.983  1.00  0.00           H
ATOM    880  HD2 PRO A  59      12.090  44.733  53.213  1.00  0.00           H
ATOM    881  CG  PRO A  59      13.720  45.943  53.953  1.00  0.00           C
ATOM    882  HG1 PRO A  59      14.070  46.343  54.913  1.00  0.00           H
ATOM    883  HG2 PRO A  59      13.380  46.803  53.383  1.00  0.00           H
ATOM    884  CB  PRO A  59      14.910  45.433  53.153  1.00  0.00           C
ATOM    885  HB1 PRO A  59      15.820  45.973  53.423  1.00  0.00           H
ATOM    886  HB2 PRO A  59      14.780  45.463  52.073  1.00  0.00           H
ATOM    887  CA  PRO A  59      14.910  43.983  53.633  1.00  0.00           C
ATOM    888  HA  PRO A  59      15.170  43.333  52.803  1.00  0.00           H
ATOM    889  C   PRO A  59      15.960  43.753  54.703  1.00  0.00           C
ATOM    890  O   PRO A  59      15.630  43.573  55.873  1.00  0.00           O
ATOM    891  N   LYS A  60      17.210  43.673  54.253  1.00  0.00           N
ATOM    892  H   LYS A  60      17.350  43.953  53.293  1.00  0.00           H
ATOM    893  CA  LYS A  60      18.420  43.603  55.043  1.00  0.00           C
ATOM    894  HA  LYS A  60      18.210  43.463  56.103  1.00  0.00           H
ATOM    895  CB  LYS A  60      19.290  42.513  54.433  1.00  0.00           C
ATOM    896  HB1 LYS A  60      20.170  42.323  55.053  1.00  0.00           H
ATOM    897  HB2 LYS A  60      19.770  42.803  53.503  1.00  0.00           H
ATOM    898  CG  LYS A  60      18.670  41.163  54.063  1.00  0.00           C
ATOM    899  HG1 LYS A  60      19.410  40.443  53.713  1.00  0.00           H
ATOM    900  HG2 LYS A  60      18.050  41.403  53.203  1.00  0.00           H
ATOM    901  CD  LYS A  60      17.920  40.503  55.223  1.00  0.00           C
ATOM    902  HD1 LYS A  60      17.610  39.513  54.893  1.00  0.00           H
ATOM    903  HD2 LYS A  60      17.040  41.113  55.453  1.00  0.00           H
ATOM    904  CE  LYS A  60      18.700  40.373  56.523  1.00  0.00           C
ATOM    905  HE1 LYS A  60      18.010  39.993  57.283  1.00  0.00           H
ATOM    906  HE2 LYS A  60      18.890  41.393  56.863  1.00  0.00           H
ATOM    907  NZ  LYS A  60      19.940  39.583  56.413  1.00  0.00           N
ATOM    908  HZ1 LYS A  60      19.680  38.613  56.523  1.00  0.00           H
ATOM    909  HZ2 LYS A  60      20.350  39.723  55.503  1.00  0.00           H
ATOM    910  HZ3 LYS A  60      20.540  39.843  57.183  1.00  0.00           H
ATOM    911  C   LYS A  60      19.180  44.913  54.913  1.00  0.00           C
ATOM    912  O   LYS A  60      19.210  45.453  53.813  1.00  0.00           O
ATOM    913  N   LYS A  61      20.010  45.233  55.913  1.00  0.00           N
ATOM    914  H   LYS A  61      19.910  44.673  56.753  1.00  0.00           H
ATOM    915  CA  LYS A  61      21.090  46.183  55.803  1.00  0.00           C
ATOM    916  HA  LYS A  61      21.140  46.583  54.783  1.00  0.00           H
ATOM    917  CB  LYS A  61      20.840  47.343  56.763  1.00  0.00           C
ATOM    918  HB1 LYS A  61      21.750  47.933  56.773  1.00  0.00           H
ATOM    919  HB2 LYS A  61      20.770  46.883  57.753  1.00  0.00           H
ATOM    920  CG  LYS A  61      19.690  48.313  56.513  1.00  0.00           C
ATOM    921  HG1 LYS A  61      19.560  48.843  57.453  1.00  0.00           H
ATOM    922  HG2 LYS A  61      18.780  47.733  56.383  1.00  0.00           H
ATOM    923  CD  LYS A  61      19.840  49.253  55.313  1.00  0.00           C
ATOM    924  HD1 LYS A  61      19.980  48.663  54.413  1.00  0.00           H
ATOM    925  HD2 LYS A  61      20.650  49.943  55.523  1.00  0.00           H
ATOM    926  CE  LYS A  61      18.460  49.893  55.143  1.00  0.00           C
ATOM    927  HE1 LYS A  61      18.220  50.273  56.133  1.00  0.00           H
ATOM    928  HE2 LYS A  61      17.770  49.143  54.753  1.00  0.00           H
ATOM    929  NZ  LYS A  61      18.430  50.833  54.003  1.00  0.00           N
ATOM    930  HZ1 LYS A  61      17.640  51.463  54.053  1.00  0.00           H
ATOM    931  HZ2 LYS A  61      19.210  51.463  53.953  1.00  0.00           H
ATOM    932  HZ3 LYS A  61      18.380  50.253  53.183  1.00  0.00           H
ATOM    933  C   LYS A  61      22.370  45.413  56.103  1.00  0.00           C
ATOM    934  O   LYS A  61      23.440  45.733  55.583  1.00  0.00           O
ATOM    935  N   ASP A  62      22.310  44.423  56.993  1.00  0.00           N
ATOM    936  H   ASP A  62      21.410  44.173  57.383  1.00  0.00           H
ATOM    937  CA  ASP A  62      23.470  43.593  57.253  1.00  0.00           C
ATOM    938  HA  ASP A  62      24.240  44.243  57.653  1.00  0.00           H
ATOM    939  CB  ASP A  62      23.150  42.493  58.263  1.00  0.00           C
ATOM    940  HB1 ASP A  62      22.980  42.893  59.263  1.00  0.00           H
ATOM    941  HB2 ASP A  62      23.990  41.803  58.333  1.00  0.00           H
ATOM    942  CG  ASP A  62      21.910  41.643  57.993  1.00  0.00           C
ATOM    943  OD1 ASP A  62      20.770  42.143  57.953  1.00  0.00           O
ATOM    944  OD2 ASP A  62      22.040  40.393  57.913  1.00  0.00           O
ATOM    945  C   ASP A  62      24.020  42.993  55.963  1.00  0.00           C
ATOM    946  O   ASP A  62      23.360  42.603  55.003  1.00  0.00           O
ATOM    947  N   GLU A  63      25.350  42.963  55.883  1.00  0.00           N
ATOM    948  H   GLU A  63      25.860  43.323  56.673  1.00  0.00           H
ATOM    949  CA  GLU A  63      26.080  42.733  54.653  1.00  0.00           C
ATOM    950  HA  GLU A  63      25.520  42.123  53.943  1.00  0.00           H
ATOM    951  CB  GLU A  63      26.310  44.053  53.933  1.00  0.00           C
ATOM    952  HB1 GLU A  63      25.390  44.433  53.493  1.00  0.00           H
ATOM    953  HB2 GLU A  63      26.920  43.743  53.083  1.00  0.00           H
ATOM    954  CG  GLU A  63      27.000  45.113  54.793  1.00  0.00           C
ATOM    955  HG1 GLU A  63      27.930  44.693  55.183  1.00  0.00           H
ATOM    956  HG2 GLU A  63      26.390  45.443  55.633  1.00  0.00           H
ATOM    957  CD  GLU A  63      27.430  46.303  53.953  1.00  0.00           C
ATOM    958  OE1 GLU A  63      26.600  47.193  53.673  1.00  0.00           O
ATOM    959  OE2 GLU A  63      28.640  46.443  53.663  1.00  0.00           O
ATOM    960  C   GLU A  63      27.360  41.923  54.793  1.00  0.00           C
ATOM    961  O   GLU A  63      28.090  42.203  55.733  1.00  0.00           O
ATOM    962  N   ARG A  64      27.700  41.053  53.843  1.00  0.00           N
ATOM    963  H   ARG A  64      27.020  40.943  53.103  1.00  0.00           H
ATOM    964  CA  ARG A  64      28.870  40.203  53.833  1.00  0.00           C
ATOM    965  HA  ARG A  64      29.590  40.773  54.423  1.00  0.00           H
ATOM    966  CB  ARG A  64      28.570  38.943  54.653  1.00  0.00           C
ATOM    967  HB1 ARG A  64      28.240  39.153  55.673  1.00  0.00           H
ATOM    968  HB2 ARG A  64      29.510  38.433  54.853  1.00  0.00           H
ATOM    969  CG  ARG A  64      27.500  38.013  54.093  1.00  0.00           C
ATOM    970  HG1 ARG A  64      27.780  37.523  53.153  1.00  0.00           H
ATOM    971  HG2 ARG A  64      26.640  38.603  53.773  1.00  0.00           H
ATOM    972  CD  ARG A  64      27.080  36.983  55.143  1.00  0.00           C
ATOM    973  HD1 ARG A  64      26.490  37.523  55.883  1.00  0.00           H
ATOM    974  HD2 ARG A  64      27.930  36.713  55.773  1.00  0.00           H
ATOM    975  NE  ARG A  64      26.390  35.793  54.643  1.00  0.00           N
ATOM    976  HE  ARG A  64      26.700  35.473  53.733  1.00  0.00           H
ATOM    977  CZ  ARG A  64      25.690  34.933  55.383  1.00  0.00           C
ATOM    978  NH1 ARG A  64      25.350  35.283  56.633  1.00  0.00           N
ATOM    979 1HH1 ARG A  64      25.560  36.173  57.063  1.00  0.00           H
ATOM    980 2HH1 ARG A  64      24.980  34.513  57.173  1.00  0.00           H
ATOM    981  NH2 ARG A  64      25.260  33.753  54.903  1.00  0.00           N
ATOM    982 1HH2 ARG A  64      25.680  33.413  54.043  1.00  0.00           H
ATOM    983 2HH2 ARG A  64      24.870  33.093  55.543  1.00  0.00           H
ATOM    984  C   ARG A  64      29.500  39.863  52.493  1.00  0.00           C
ATOM    985  O   ARG A  64      30.380  39.023  52.383  1.00  0.00           O
ATOM    986  N   GLY A  65      29.100  40.533  51.403  1.00  0.00           N
ATOM    987  H   GLY A  65      28.490  41.323  51.563  1.00  0.00           H
ATOM    988  CA  GLY A  65      29.610  40.283  50.073  1.00  0.00           C
ATOM    989  HA1 GLY A  65      29.610  39.213  49.893  1.00  0.00           H
ATOM    990  HA2 GLY A  65      30.670  40.563  50.033  1.00  0.00           H
ATOM    991  C   GLY A  65      28.790  40.973  48.993  1.00  0.00           C
ATOM    992  O   GLY A  65      27.610  41.283  49.203  1.00  0.00           O
ATOM    993  N   ALA A  66      29.430  41.323  47.873  1.00  0.00           N
ATOM    994  H   ALA A  66      30.430  41.183  47.883  1.00  0.00           H
ATOM    995  CA  ALA A  66      29.000  42.263  46.853  1.00  0.00           C
ATOM    996  HA  ALA A  66      27.980  42.553  47.103  1.00  0.00           H
ATOM    997  CB  ALA A  66      29.830  43.533  47.043  1.00  0.00           C
ATOM    998  HB1 ALA A  66      29.540  43.883  48.033  1.00  0.00           H
ATOM    999  HB2 ALA A  66      30.870  43.263  46.863  1.00  0.00           H
ATOM   1000  HB3 ALA A  66      29.520  44.173  46.213  1.00  0.00           H
ATOM   1001  C   ALA A  66      29.180  41.773  45.423  1.00  0.00           C
ATOM   1002  O   ALA A  66      29.930  40.863  45.093  1.00  0.00           O
ATOM   1003  N   LEU A  67      28.380  42.393  44.553  1.00  0.00           N
ATOM   1004  H   LEU A  67      27.870  43.183  44.903  1.00  0.00           H
ATOM   1005  CA  LEU A  67      28.220  42.093  43.143  1.00  0.00           C
ATOM   1006  HA  LEU A  67      27.880  41.063  42.973  1.00  0.00           H
ATOM   1007  CB  LEU A  67      27.140  43.043  42.653  1.00  0.00           C
ATOM   1008  HB1 LEU A  67      27.470  44.013  43.033  1.00  0.00           H
ATOM   1009  HB2 LEU A  67      26.180  42.913  43.173  1.00  0.00           H
ATOM   1010  CG  LEU A  67      26.950  42.873  41.153  1.00  0.00           C
ATOM   1011  HG  LEU A  67      27.790  43.273  40.583  1.00  0.00           H
ATOM   1012  CD1 LEU A  67      26.660  41.463  40.643  1.00  0.00           C
ATOM   1013 1HD1 LEU A  67      25.750  41.043  41.083  1.00  0.00           H
ATOM   1014 2HD1 LEU A  67      26.530  41.423  39.553  1.00  0.00           H
ATOM   1015 3HD1 LEU A  67      27.500  40.793  40.813  1.00  0.00           H
ATOM   1016  CD2 LEU A  67      25.830  43.843  40.793  1.00  0.00           C
ATOM   1017 1HD2 LEU A  67      24.900  43.433  41.183  1.00  0.00           H
ATOM   1018 2HD2 LEU A  67      26.040  44.843  41.163  1.00  0.00           H
ATOM   1019 3HD2 LEU A  67      25.740  43.773  39.703  1.00  0.00           H
ATOM   1020  C   LEU A  67      29.550  42.183  42.403  1.00  0.00           C
ATOM   1021  O   LEU A  67      30.020  43.293  42.173  1.00  0.00           O
ATOM   1022  N   VAL A  68      30.090  41.093  41.843  1.00  0.00           N
ATOM   1023  H   VAL A  68      29.670  40.223  42.133  1.00  0.00           H
ATOM   1024  CA  VAL A  68      31.280  40.933  41.043  1.00  0.00           C
ATOM   1025  HA  VAL A  68      31.670  41.813  40.533  1.00  0.00           H
ATOM   1026  CB  VAL A  68      32.430  40.453  41.933  1.00  0.00           C
ATOM   1027  HB  VAL A  68      32.320  39.413  42.253  1.00  0.00           H
ATOM   1028  CG1 VAL A  68      33.760  40.403  41.183  1.00  0.00           C
ATOM   1029 1HG1 VAL A  68      33.700  39.723  40.333  1.00  0.00           H
ATOM   1030 2HG1 VAL A  68      34.040  41.383  40.813  1.00  0.00           H
ATOM   1031 3HG1 VAL A  68      34.580  40.063  41.823  1.00  0.00           H
ATOM   1032  CG2 VAL A  68      32.630  41.403  43.113  1.00  0.00           C
ATOM   1033 1HG2 VAL A  68      33.540  41.123  43.653  1.00  0.00           H
ATOM   1034 2HG2 VAL A  68      32.780  42.423  42.763  1.00  0.00           H
ATOM   1035 3HG2 VAL A  68      31.880  41.323  43.893  1.00  0.00           H
ATOM   1036  C   VAL A  68      30.890  39.883  40.013  1.00  0.00           C
ATOM   1037  O   VAL A  68      30.690  38.693  40.233  1.00  0.00           O
ATOM   1038  N   ASN A  69      30.860  40.413  38.783  1.00  0.00           N
ATOM   1039  H   ASN A  69      31.160  41.383  38.763  1.00  0.00           H
ATOM   1040  CA  ASN A  69      30.280  39.773  37.623  1.00  0.00           C
ATOM   1041  HA  ASN A  69      30.350  38.683  37.703  1.00  0.00           H
ATOM   1042  CB  ASN A  69      28.770  40.023  37.593  1.00  0.00           C
ATOM   1043  HB1 ASN A  69      28.270  39.823  38.543  1.00  0.00           H
ATOM   1044  HB2 ASN A  69      28.350  39.313  36.883  1.00  0.00           H
ATOM   1045  CG  ASN A  69      28.390  41.463  37.303  1.00  0.00           C
ATOM   1046  OD1 ASN A  69      28.870  42.403  37.933  1.00  0.00           O
ATOM   1047  ND2 ASN A  69      27.600  41.603  36.233  1.00  0.00           N
ATOM   1048 1HD2 ASN A  69      27.090  40.863  35.773  1.00  0.00           H
ATOM   1049 2HD2 ASN A  69      27.340  42.553  35.983  1.00  0.00           H
ATOM   1050  C   ASN A  69      30.870  40.193  36.283  1.00  0.00           C
ATOM   1051  O   ASN A  69      31.040  39.433  35.333  1.00  0.00           O
ATOM   1052  N   ARG A  70      31.370  41.423  36.203  1.00  0.00           N
ATOM   1053  H   ARG A  70      31.350  42.003  37.033  1.00  0.00           H
ATOM   1054  CA  ARG A  70      31.800  42.023  34.953  1.00  0.00           C
ATOM   1055  HA  ARG A  70      31.350  41.503  34.113  1.00  0.00           H
ATOM   1056  CB  ARG A  70      31.250  43.443  34.823  1.00  0.00           C
ATOM   1057  HB1 ARG A  70      30.160  43.443  34.733  1.00  0.00           H
ATOM   1058  HB2 ARG A  70      31.800  43.913  34.013  1.00  0.00           H
ATOM   1059  CG  ARG A  70      31.780  44.313  35.953  1.00  0.00           C
ATOM   1060  HG1 ARG A  70      32.860  44.403  35.983  1.00  0.00           H
ATOM   1061  HG2 ARG A  70      31.410  43.983  36.933  1.00  0.00           H
ATOM   1062  CD  ARG A  70      31.450  45.803  35.843  1.00  0.00           C
ATOM   1063  HD1 ARG A  70      31.740  46.333  34.943  1.00  0.00           H
ATOM   1064  HD2 ARG A  70      31.980  46.313  36.643  1.00  0.00           H
ATOM   1065  NE  ARG A  70      30.030  45.943  36.163  1.00  0.00           N
ATOM   1066  HE  ARG A  70      29.740  45.273  36.873  1.00  0.00           H
ATOM   1067  CZ  ARG A  70      29.000  46.583  35.593  1.00  0.00           C
ATOM   1068  NH1 ARG A  70      29.090  47.113  34.363  1.00  0.00           N
ATOM   1069 1HH1 ARG A  70      29.980  47.343  33.943  1.00  0.00           H
ATOM   1070 2HH1 ARG A  70      28.270  47.513  33.933  1.00  0.00           H
ATOM   1071  NH2 ARG A  70      27.820  46.643  36.223  1.00  0.00           N
ATOM   1072 1HH2 ARG A  70      27.800  46.143  37.103  1.00  0.00           H
ATOM   1073 2HH2 ARG A  70      27.020  47.083  35.783  1.00  0.00           H
ATOM   1074  C   ARG A  70      33.310  41.923  34.773  1.00  0.00           C
ATOM   1075  O   ARG A  70      33.970  41.543  35.733  1.00  0.00           O
ATOM   1076  N   MET A  71      33.870  42.083  33.563  1.00  0.00           N
ATOM   1077  H   MET A  71      33.240  42.473  32.873  1.00  0.00           H
ATOM   1078  CA  MET A  71      35.250  41.863  33.183  1.00  0.00           C
ATOM   1079  HA  MET A  71      35.860  41.673  34.063  1.00  0.00           H
ATOM   1080  CB  MET A  71      35.410  40.603  32.333  1.00  0.00           C
ATOM   1081  HB1 MET A  71      35.160  40.883  31.313  1.00  0.00           H
ATOM   1082  HB2 MET A  71      34.720  39.813  32.633  1.00  0.00           H
ATOM   1083  CG  MET A  71      36.840  40.083  32.363  1.00  0.00           C
ATOM   1084  HG1 MET A  71      37.400  41.003  32.193  1.00  0.00           H
ATOM   1085  HG2 MET A  71      37.090  39.363  31.583  1.00  0.00           H
ATOM   1086  SD  MET A  71      37.450  39.413  33.933  1.00  0.00           S
ATOM   1087  CE  MET A  71      36.690  37.773  33.983  1.00  0.00           C
ATOM   1088  HE1 MET A  71      36.920  37.353  33.003  1.00  0.00           H
ATOM   1089  HE2 MET A  71      37.040  37.023  34.693  1.00  0.00           H
ATOM   1090  HE3 MET A  71      35.610  37.893  34.033  1.00  0.00           H
ATOM   1091  C   MET A  71      35.760  43.193  32.643  1.00  0.00           C
ATOM   1092  O   MET A  71      36.710  43.773  33.153  1.00  0.00           O
ATOM   1093  N   GLY A  72      35.190  43.723  31.563  1.00  0.00           N
ATOM   1094  H   GLY A  72      34.390  43.223  31.193  1.00  0.00           H
ATOM   1095  CA  GLY A  72      35.370  45.043  30.973  1.00  0.00           C
ATOM   1096  HA1 GLY A  72      35.760  45.683  31.753  1.00  0.00           H
ATOM   1097  HA2 GLY A  72      34.370  45.403  30.723  1.00  0.00           H
ATOM   1098  C   GLY A  72      36.270  45.093  29.743  1.00  0.00           C
ATOM   1099  O   GLY A  72      36.090  44.333  28.793  1.00  0.00           O
ATOM   1100  N   VAL A  73      37.150  46.093  29.753  1.00  0.00           N
ATOM   1101  H   VAL A  73      37.110  46.803  30.463  1.00  0.00           H
ATOM   1102  CA  VAL A  73      37.910  46.433  28.553  1.00  0.00           C
ATOM   1103  HA  VAL A  73      37.630  45.803  27.703  1.00  0.00           H
ATOM   1104  CB  VAL A  73      37.780  47.903  28.173  1.00  0.00           C
ATOM   1105  HB  VAL A  73      38.460  48.193  27.373  1.00  0.00           H
ATOM   1106  CG1 VAL A  73      36.370  48.183  27.663  1.00  0.00           C
ATOM   1107 1HG1 VAL A  73      36.180  49.183  27.273  1.00  0.00           H
ATOM   1108 2HG1 VAL A  73      36.160  47.493  26.843  1.00  0.00           H
ATOM   1109 3HG1 VAL A  73      35.640  48.063  28.463  1.00  0.00           H
ATOM   1110  CG2 VAL A  73      38.110  48.973  29.203  1.00  0.00           C
ATOM   1111 1HG2 VAL A  73      38.010  49.963  28.763  1.00  0.00           H
ATOM   1112 2HG2 VAL A  73      37.470  48.883  30.083  1.00  0.00           H
ATOM   1113 3HG2 VAL A  73      39.150  48.843  29.523  1.00  0.00           H
ATOM   1114  C   VAL A  73      39.370  46.073  28.743  1.00  0.00           C
ATOM   1115  O   VAL A  73      39.840  45.573  29.763  1.00  0.00           O
ATOM   1116  N   ASP A  74      40.250  46.283  27.763  1.00  0.00           N
ATOM   1117  H   ASP A  74      39.950  46.513  26.823  1.00  0.00           H
ATOM   1118  CA  ASP A  74      41.670  45.983  27.843  1.00  0.00           C
ATOM   1119  HA  ASP A  74      41.810  44.973  28.223  1.00  0.00           H
ATOM   1120  CB  ASP A  74      42.270  46.233  26.463  1.00  0.00           C
ATOM   1121  HB1 ASP A  74      42.050  47.273  26.213  1.00  0.00           H
ATOM   1122  HB2 ASP A  74      41.730  45.623  25.743  1.00  0.00           H
ATOM   1123  CG  ASP A  74      43.760  45.923  26.423  1.00  0.00           C
ATOM   1124  OD1 ASP A  74      44.140  44.733  26.373  1.00  0.00           O
ATOM   1125  OD2 ASP A  74      44.540  46.893  26.573  1.00  0.00           O
ATOM   1126  C   ASP A  74      42.300  46.913  28.883  1.00  0.00           C
ATOM   1127  O   ASP A  74      41.930  48.083  28.963  1.00  0.00           O
ATOM   1128  N   PRO A  75      43.190  46.403  29.743  1.00  0.00           N
ATOM   1129  CD  PRO A  75      43.860  45.123  29.743  1.00  0.00           C
ATOM   1130  HD1 PRO A  75      44.240  44.853  28.753  1.00  0.00           H
ATOM   1131  HD2 PRO A  75      43.200  44.313  30.043  1.00  0.00           H
ATOM   1132  CG  PRO A  75      45.060  45.203  30.683  1.00  0.00           C
ATOM   1133  HG1 PRO A  75      45.920  45.733  30.283  1.00  0.00           H
ATOM   1134  HG2 PRO A  75      45.380  44.253  31.093  1.00  0.00           H
ATOM   1135  CB  PRO A  75      44.440  46.073  31.773  1.00  0.00           C
ATOM   1136  HB1 PRO A  75      45.160  46.463  32.493  1.00  0.00           H
ATOM   1137  HB2 PRO A  75      43.800  45.403  32.353  1.00  0.00           H
ATOM   1138  CA  PRO A  75      43.520  47.023  31.013  1.00  0.00           C
ATOM   1139  HA  PRO A  75      42.680  47.203  31.693  1.00  0.00           H
ATOM   1140  C   PRO A  75      44.080  48.433  30.893  1.00  0.00           C
ATOM   1141  O   PRO A  75      44.080  49.113  31.923  1.00  0.00           O
ATOM   1142  N   TRP A  76      44.510  48.873  29.713  1.00  0.00           N
ATOM   1143  H   TRP A  76      44.390  48.273  28.913  1.00  0.00           H
ATOM   1144  CA  TRP A  76      44.910  50.223  29.373  1.00  0.00           C
ATOM   1145  HA  TRP A  76      45.850  50.453  29.873  1.00  0.00           H
ATOM   1146  CB  TRP A  76      45.080  50.223  27.853  1.00  0.00           C
ATOM   1147  HB1 TRP A  76      44.060  50.033  27.513  1.00  0.00           H
ATOM   1148  HB2 TRP A  76      45.830  49.483  27.563  1.00  0.00           H
ATOM   1149  CG  TRP A  76      45.440  51.523  27.223  1.00  0.00           C
ATOM   1150  CD1 TRP A  76      46.670  52.063  27.373  1.00  0.00           C
ATOM   1151  HD1 TRP A  76      47.530  51.643  27.873  1.00  0.00           H
ATOM   1152  NE1 TRP A  76      46.760  53.133  26.503  1.00  0.00           N
ATOM   1153  HE1 TRP A  76      47.580  53.683  26.313  1.00  0.00           H
ATOM   1154  CE2 TRP A  76      45.560  53.393  25.863  1.00  0.00           C
ATOM   1155  CZ2 TRP A  76      45.250  54.333  24.873  1.00  0.00           C
ATOM   1156  HZ2 TRP A  76      46.050  54.983  24.533  1.00  0.00           H
ATOM   1157  CH2 TRP A  76      44.000  54.313  24.243  1.00  0.00           C
ATOM   1158  HH2 TRP A  76      43.780  54.923  23.383  1.00  0.00           H
ATOM   1159  CZ3 TRP A  76      43.070  53.393  24.743  1.00  0.00           C
ATOM   1160  HZ3 TRP A  76      42.050  53.343  24.393  1.00  0.00           H
ATOM   1161  CE3 TRP A  76      43.430  52.423  25.673  1.00  0.00           C
ATOM   1162  HE3 TRP A  76      42.690  51.683  25.953  1.00  0.00           H
ATOM   1163  CD2 TRP A  76      44.680  52.373  26.313  1.00  0.00           C
ATOM   1164  C   TRP A  76      43.860  51.243  29.773  1.00  0.00           C
ATOM   1165  O   TRP A  76      44.210  52.283  30.333  1.00  0.00           O
ATOM   1166  N   HIE A  77      42.560  50.943  29.673  1.00  0.00           N
ATOM   1167  H   HIE A  77      42.440  50.063  29.203  1.00  0.00           H
ATOM   1168  CA  HIE A  77      41.510  51.873  30.033  1.00  0.00           C
ATOM   1169  HA  HIE A  77      41.970  52.513  30.793  1.00  0.00           H
ATOM   1170  CB  HIE A  77      41.120  52.743  28.843  1.00  0.00           C
ATOM   1171  HB1 HIE A  77      42.050  53.133  28.423  1.00  0.00           H
ATOM   1172  HB2 HIE A  77      40.590  53.613  29.223  1.00  0.00           H
ATOM   1173  CG  HIE A  77      40.220  52.133  27.803  1.00  0.00           C
ATOM   1174  ND1 HIE A  77      39.100  52.783  27.273  1.00  0.00           N
ATOM   1175  CE1 HIE A  77      38.580  51.943  26.363  1.00  0.00           C
ATOM   1176  HE1 HIE A  77      37.650  52.103  25.853  1.00  0.00           H
ATOM   1177  NE2 HIE A  77      39.260  50.793  26.363  1.00  0.00           N
ATOM   1178  HE2 HIE A  77      39.060  49.993  25.773  1.00  0.00           H
ATOM   1179  CD2 HIE A  77      40.400  50.953  27.133  1.00  0.00           C
ATOM   1180  HD2 HIE A  77      41.160  50.223  27.333  1.00  0.00           H
ATOM   1181  C   HIE A  77      40.390  51.283  30.883  1.00  0.00           C
ATOM   1182  O   HIE A  77      39.230  51.683  30.823  1.00  0.00           O
ATOM   1183  N   ASN A  78      40.560  50.233  31.683  1.00  0.00           N
ATOM   1184  H   ASN A  78      41.470  49.773  31.713  1.00  0.00           H
ATOM   1185  CA  ASN A  78      39.560  49.483  32.413  1.00  0.00           C
ATOM   1186  HA  ASN A  78      38.680  49.563  31.783  1.00  0.00           H
ATOM   1187  CB  ASN A  78      39.850  47.983  32.403  1.00  0.00           C
ATOM   1188  HB1 ASN A  78      40.390  47.743  33.323  1.00  0.00           H
ATOM   1189  HB2 ASN A  78      40.460  47.773  31.523  1.00  0.00           H
ATOM   1190  CG  ASN A  78      38.650  47.043  32.373  1.00  0.00           C
ATOM   1191  OD1 ASN A  78      37.500  47.463  32.283  1.00  0.00           O
ATOM   1192  ND2 ASN A  78      38.910  45.753  32.623  1.00  0.00           N
ATOM   1193 1HD2 ASN A  78      39.870  45.443  32.663  1.00  0.00           H
ATOM   1194 2HD2 ASN A  78      38.140  45.093  32.603  1.00  0.00           H
ATOM   1195  C   ASN A  78      39.140  50.083  33.753  1.00  0.00           C
ATOM   1196  O   ASN A  78      38.620  49.353  34.593  1.00  0.00           O
ATOM   1197  N   TRP A  79      39.320  51.393  33.933  1.00  0.00           N
ATOM   1198  H   TRP A  79      39.820  51.943  33.253  1.00  0.00           H
ATOM   1199  CA  TRP A  79      38.680  52.113  35.023  1.00  0.00           C
ATOM   1200  HA  TRP A  79      39.000  51.623  35.943  1.00  0.00           H
ATOM   1201  CB  TRP A  79      39.080  53.583  35.183  1.00  0.00           C
ATOM   1202  HB1 TRP A  79      39.990  53.583  35.773  1.00  0.00           H
ATOM   1203  HB2 TRP A  79      38.310  54.073  35.783  1.00  0.00           H
ATOM   1204  CG  TRP A  79      39.270  54.313  33.893  1.00  0.00           C
ATOM   1205  CD1 TRP A  79      38.320  54.983  33.203  1.00  0.00           C
ATOM   1206  HD1 TRP A  79      37.270  55.083  33.443  1.00  0.00           H
ATOM   1207  NE1 TRP A  79      38.930  55.493  32.073  1.00  0.00           N
ATOM   1208  HE1 TRP A  79      38.540  56.063  31.333  1.00  0.00           H
ATOM   1209  CE2 TRP A  79      40.280  55.223  32.043  1.00  0.00           C
ATOM   1210  CZ2 TRP A  79      41.310  55.573  31.153  1.00  0.00           C
ATOM   1211  HZ2 TRP A  79      41.140  56.223  30.313  1.00  0.00           H
ATOM   1212  CH2 TRP A  79      42.540  54.923  31.303  1.00  0.00           C
ATOM   1213  HH2 TRP A  79      43.400  55.113  30.683  1.00  0.00           H
ATOM   1214  CZ3 TRP A  79      42.760  54.043  32.373  1.00  0.00           C
ATOM   1215  HZ3 TRP A  79      43.730  53.593  32.543  1.00  0.00           H
ATOM   1216  CE3 TRP A  79      41.770  53.733  33.303  1.00  0.00           C
ATOM   1217  HE3 TRP A  79      41.930  53.043  34.113  1.00  0.00           H
ATOM   1218  CD2 TRP A  79      40.510  54.343  33.133  1.00  0.00           C
ATOM   1219  C   TRP A  79      37.170  52.013  34.963  1.00  0.00           C
ATOM   1220  O   TRP A  79      36.540  51.913  36.013  1.00  0.00           O
ATOM   1221  N   GLU A  80      36.540  51.823  33.803  1.00  0.00           N
ATOM   1222  H   GLU A  80      37.050  51.853  32.923  1.00  0.00           H
ATOM   1223  CA  GLU A  80      35.110  51.743  33.603  1.00  0.00           C
ATOM   1224  HA  GLU A  80      34.660  52.643  34.013  1.00  0.00           H
ATOM   1225  CB  GLU A  80      34.820  51.663  32.103  1.00  0.00           C
ATOM   1226  HB1 GLU A  80      35.130  50.693  31.723  1.00  0.00           H
ATOM   1227  HB2 GLU A  80      35.290  52.443  31.503  1.00  0.00           H
ATOM   1228  CG  GLU A  80      33.310  51.813  31.953  1.00  0.00           C
ATOM   1229  HG1 GLU A  80      32.980  52.623  32.603  1.00  0.00           H
ATOM   1230  HG2 GLU A  80      32.750  51.033  32.463  1.00  0.00           H
ATOM   1231  CD  GLU A  80      32.830  52.063  30.533  1.00  0.00           C
ATOM   1232  OE1 GLU A  80      31.780  51.453  30.223  1.00  0.00           O
ATOM   1233  OE2 GLU A  80      33.420  52.853  29.773  1.00  0.00           O
ATOM   1234  C   GLU A  80      34.550  50.533  34.343  1.00  0.00           C
ATOM   1235  O   GLU A  80      33.510  50.543  35.003  1.00  0.00           O
ATOM   1236  N   ALA A  81      35.260  49.403  34.353  1.00  0.00           N
ATOM   1237  H   ALA A  81      36.130  49.383  33.843  1.00  0.00           H
ATOM   1238  CA  ALA A  81      34.750  48.163  34.913  1.00  0.00           C
ATOM   1239  HA  ALA A  81      33.710  48.423  35.153  1.00  0.00           H
ATOM   1240  CB  ALA A  81      34.880  47.063  33.863  1.00  0.00           C
ATOM   1241  HB1 ALA A  81      34.490  47.393  32.903  1.00  0.00           H
ATOM   1242  HB2 ALA A  81      35.910  46.713  33.753  1.00  0.00           H
ATOM   1243  HB3 ALA A  81      34.240  46.283  34.263  1.00  0.00           H
ATOM   1244  C   ALA A  81      35.400  47.823  36.243  1.00  0.00           C
ATOM   1245  O   ALA A  81      34.810  47.043  36.983  1.00  0.00           O
ATOM   1246  N   HIE A  82      36.590  48.323  36.583  1.00  0.00           N
ATOM   1247  H   HIE A  82      37.030  48.853  35.853  1.00  0.00           H
ATOM   1248  CA  HIE A  82      37.240  48.203  37.873  1.00  0.00           C
ATOM   1249  HA  HIE A  82      36.850  47.273  38.293  1.00  0.00           H
ATOM   1250  CB  HIE A  82      38.740  47.983  37.683  1.00  0.00           C
ATOM   1251  HB1 HIE A  82      39.180  48.133  38.673  1.00  0.00           H
ATOM   1252  HB2 HIE A  82      39.160  48.743  37.023  1.00  0.00           H
ATOM   1253  CG  HIE A  82      39.180  46.613  37.263  1.00  0.00           C
ATOM   1254  ND1 HIE A  82      39.010  45.543  38.133  1.00  0.00           N
ATOM   1255  CE1 HIE A  82      39.160  44.463  37.363  1.00  0.00           C
ATOM   1256  HE1 HIE A  82      39.230  43.453  37.753  1.00  0.00           H
ATOM   1257  NE2 HIE A  82      39.260  44.813  36.073  1.00  0.00           N
ATOM   1258  HE2 HIE A  82      39.270  44.083  35.383  1.00  0.00           H
ATOM   1259  CD2 HIE A  82      39.280  46.193  35.963  1.00  0.00           C
ATOM   1260  HD2 HIE A  82      39.240  46.813  35.083  1.00  0.00           H
ATOM   1261  C   HIE A  82      36.890  49.463  38.663  1.00  0.00           C
ATOM   1262  O   HIE A  82      37.660  50.413  38.683  1.00  0.00           O
ATOM   1263  N   TYR A  83      35.780  49.283  39.383  1.00  0.00           N
ATOM   1264  H   TYR A  83      35.360  48.373  39.243  1.00  0.00           H
ATOM   1265  CA  TYR A  83      35.250  50.193  40.383  1.00  0.00           C
ATOM   1266  HA  TYR A  83      36.040  50.883  40.673  1.00  0.00           H
ATOM   1267  CB  TYR A  83      33.990  50.863  39.843  1.00  0.00           C
ATOM   1268  HB1 TYR A  83      34.430  51.253  38.923  1.00  0.00           H
ATOM   1269  HB2 TYR A  83      33.710  51.753  40.393  1.00  0.00           H
ATOM   1270  CG  TYR A  83      32.760  50.023  39.583  1.00  0.00           C
ATOM   1271  CD1 TYR A  83      31.900  49.773  40.663  1.00  0.00           C
ATOM   1272  HD1 TYR A  83      32.110  50.053  41.683  1.00  0.00           H
ATOM   1273  CE1 TYR A  83      30.690  49.123  40.423  1.00  0.00           C
ATOM   1274  HE1 TYR A  83      29.990  48.963  41.243  1.00  0.00           H
ATOM   1275  CZ  TYR A  83      30.270  48.873  39.103  1.00  0.00           C
ATOM   1276  OH  TYR A  83      29.040  48.303  38.953  1.00  0.00           O
ATOM   1277  HH  TYR A  83      28.880  48.053  38.043  1.00  0.00           H
ATOM   1278  CE2 TYR A  83      31.120  49.173  38.023  1.00  0.00           C
ATOM   1279  HE2 TYR A  83      30.810  48.923  37.013  1.00  0.00           H
ATOM   1280  CD2 TYR A  83      32.360  49.773  38.273  1.00  0.00           C
ATOM   1281  HD2 TYR A  83      32.930  50.103  37.423  1.00  0.00           H
ATOM   1282  C   TYR A  83      34.940  49.423  41.663  1.00  0.00           C
ATOM   1283  O   TYR A  83      34.550  48.263  41.573  1.00  0.00           O
ATOM   1284  N   GLU A  84      35.200  50.023  42.823  1.00  0.00           N
ATOM   1285  H   GLU A  84      35.730  50.883  42.803  1.00  0.00           H
ATOM   1286  CA  GLU A  84      35.070  49.363  44.113  1.00  0.00           C
ATOM   1287  HA  GLU A  84      35.600  48.423  43.993  1.00  0.00           H
ATOM   1288  CB  GLU A  84      35.690  50.183  45.233  1.00  0.00           C
ATOM   1289  HB1 GLU A  84      35.810  49.543  46.103  1.00  0.00           H
ATOM   1290  HB2 GLU A  84      35.110  51.073  45.453  1.00  0.00           H
ATOM   1291  CG  GLU A  84      37.100  50.693  44.923  1.00  0.00           C
ATOM   1292  HG1 GLU A  84      37.570  50.213  44.063  1.00  0.00           H
ATOM   1293  HG2 GLU A  84      37.820  50.663  45.733  1.00  0.00           H
ATOM   1294  CD  GLU A  84      37.180  52.153  44.513  1.00  0.00           C
ATOM   1295  OE1 GLU A  84      37.410  52.973  45.433  1.00  0.00           O
ATOM   1296  OE2 GLU A  84      36.990  52.523  43.333  1.00  0.00           O
ATOM   1297  C   GLU A  84      33.680  48.953  44.563  1.00  0.00           C
ATOM   1298  O   GLU A  84      32.710  49.703  44.443  1.00  0.00           O
ATOM   1299  N   VAL A  85      33.440  47.763  45.123  1.00  0.00           N
ATOM   1300  H   VAL A  85      34.190  47.103  45.293  1.00  0.00           H
ATOM   1301  CA  VAL A  85      32.110  47.283  45.443  1.00  0.00           C
ATOM   1302  HA  VAL A  85      31.390  48.063  45.203  1.00  0.00           H
ATOM   1303  CB  VAL A  85      31.690  46.113  44.573  1.00  0.00           C
ATOM   1304  HB  VAL A  85      30.660  45.863  44.833  1.00  0.00           H
ATOM   1305  CG1 VAL A  85      31.570  46.583  43.123  1.00  0.00           C
ATOM   1306 1HG1 VAL A  85      30.810  47.363  43.153  1.00  0.00           H
ATOM   1307 2HG1 VAL A  85      32.500  46.943  42.683  1.00  0.00           H
ATOM   1308 3HG1 VAL A  85      31.300  45.793  42.433  1.00  0.00           H
ATOM   1309  CG2 VAL A  85      32.640  44.923  44.753  1.00  0.00           C
ATOM   1310 1HG2 VAL A  85      32.360  44.103  44.103  1.00  0.00           H
ATOM   1311 2HG2 VAL A  85      33.630  45.173  44.373  1.00  0.00           H
ATOM   1312 3HG2 VAL A  85      32.590  44.623  45.803  1.00  0.00           H
ATOM   1313  C   VAL A  85      31.890  47.063  46.933  1.00  0.00           C
ATOM   1314  O   VAL A  85      30.710  47.033  47.293  1.00  0.00           O
ATOM   1315  N   LEU A  86      32.880  47.183  47.823  1.00  0.00           N
ATOM   1316  H   LEU A  86      33.810  47.263  47.453  1.00  0.00           H
ATOM   1317  CA  LEU A  86      32.830  47.623  49.203  1.00  0.00           C
ATOM   1318  HA  LEU A  86      33.870  47.533  49.513  1.00  0.00           H
ATOM   1319  CB  LEU A  86      32.350  49.073  49.273  1.00  0.00           C
ATOM   1320  HB1 LEU A  86      32.290  49.333  50.323  1.00  0.00           H
ATOM   1321  HB2 LEU A  86      31.400  49.203  48.763  1.00  0.00           H
ATOM   1322  CG  LEU A  86      33.260  50.093  48.593  1.00  0.00           C
ATOM   1323  HG  LEU A  86      33.630  49.743  47.633  1.00  0.00           H
ATOM   1324  CD1 LEU A  86      32.410  51.353  48.473  1.00  0.00           C
ATOM   1325 1HD1 LEU A  86      31.450  51.163  47.993  1.00  0.00           H
ATOM   1326 2HD1 LEU A  86      32.170  51.843  49.413  1.00  0.00           H
ATOM   1327 3HD1 LEU A  86      32.930  52.133  47.913  1.00  0.00           H
ATOM   1328  CD2 LEU A  86      34.570  50.443  49.303  1.00  0.00           C
ATOM   1329 1HD2 LEU A  86      34.360  50.813  50.303  1.00  0.00           H
ATOM   1330 2HD2 LEU A  86      35.220  49.563  49.283  1.00  0.00           H
ATOM   1331 3HD2 LEU A  86      35.050  51.183  48.663  1.00  0.00           H
ATOM   1332  C   LEU A  86      32.090  46.693  50.153  1.00  0.00           C
ATOM   1333  O   LEU A  86      31.390  47.143  51.063  1.00  0.00           O
ATOM   1334  N   PRO A  87      32.410  45.403  50.133  1.00  0.00           N
ATOM   1335  CD  PRO A  87      33.330  44.683  49.273  1.00  0.00           C
ATOM   1336  HD1 PRO A  87      34.290  45.203  49.273  1.00  0.00           H
ATOM   1337  HD2 PRO A  87      32.890  44.703  48.283  1.00  0.00           H
ATOM   1338  CG  PRO A  87      33.500  43.243  49.743  1.00  0.00           C
ATOM   1339  HG1 PRO A  87      34.180  43.073  50.583  1.00  0.00           H
ATOM   1340  HG2 PRO A  87      33.660  42.663  48.833  1.00  0.00           H
ATOM   1341  CB  PRO A  87      32.070  43.063  50.243  1.00  0.00           C
ATOM   1342  HB1 PRO A  87      32.000  42.233  50.943  1.00  0.00           H
ATOM   1343  HB2 PRO A  87      31.310  42.803  49.503  1.00  0.00           H
ATOM   1344  CA  PRO A  87      31.690  44.383  50.893  1.00  0.00           C
ATOM   1345  HA  PRO A  87      30.620  44.473  50.743  1.00  0.00           H
ATOM   1346  C   PRO A  87      32.080  44.393  52.363  1.00  0.00           C
ATOM   1347  O   PRO A  87      33.240  44.553  52.743  1.00  0.00           O
ATOM   1348  N   GLY A  88      31.120  43.963  53.193  1.00  0.00           N
ATOM   1349  H   GLY A  88      30.200  44.063  52.783  1.00  0.00           H
ATOM   1350  CA  GLY A  88      31.320  43.803  54.613  1.00  0.00           C
ATOM   1351  HA1 GLY A  88      30.330  43.563  55.023  1.00  0.00           H
ATOM   1352  HA2 GLY A  88      31.630  44.763  55.033  1.00  0.00           H
ATOM   1353  C   GLY A  88      32.240  42.703  55.123  1.00  0.00           C
ATOM   1354  O   GLY A  88      32.180  41.553  54.693  1.00  0.00           O
ATOM   1355  N   LYS A  89      33.150  43.053  56.023  1.00  0.00           N
ATOM   1356  H   LYS A  89      33.270  44.033  56.263  1.00  0.00           H
ATOM   1357  CA  LYS A  89      33.990  42.113  56.733  1.00  0.00           C
ATOM   1358  HA  LYS A  89      33.470  41.163  56.603  1.00  0.00           H
ATOM   1359  CB  LYS A  89      35.330  42.053  56.003  1.00  0.00           C
ATOM   1360  HB1 LYS A  89      35.260  41.993  54.913  1.00  0.00           H
ATOM   1361  HB2 LYS A  89      35.860  41.193  56.423  1.00  0.00           H
ATOM   1362  CG  LYS A  89      36.170  43.283  56.333  1.00  0.00           C
ATOM   1363  HG1 LYS A  89      36.340  43.393  57.403  1.00  0.00           H
ATOM   1364  HG2 LYS A  89      35.710  44.213  56.023  1.00  0.00           H
ATOM   1365  CD  LYS A  89      37.500  43.323  55.593  1.00  0.00           C
ATOM   1366  HD1 LYS A  89      38.000  44.253  55.873  1.00  0.00           H
ATOM   1367  HD2 LYS A  89      37.450  43.283  54.503  1.00  0.00           H
ATOM   1368  CE  LYS A  89      38.400  42.153  55.983  1.00  0.00           C
ATOM   1369  HE1 LYS A  89      37.800  41.253  55.833  1.00  0.00           H
ATOM   1370  HE2 LYS A  89      38.710  42.203  57.033  1.00  0.00           H
ATOM   1371  NZ  LYS A  89      39.620  42.113  55.163  1.00  0.00           N
ATOM   1372  HZ1 LYS A  89      40.290  41.563  55.673  1.00  0.00           H
ATOM   1373  HZ2 LYS A  89      39.510  41.683  54.253  1.00  0.00           H
ATOM   1374  HZ3 LYS A  89      40.030  43.013  54.943  1.00  0.00           H
ATOM   1375  C   LYS A  89      34.070  42.113  58.253  1.00  0.00           C
ATOM   1376  O   LYS A  89      34.850  41.393  58.873  1.00  0.00           O
ATOM   1377  N   GLU A  90      33.220  42.893  58.913  1.00  0.00           N
ATOM   1378  H   GLU A  90      32.460  43.313  58.393  1.00  0.00           H
ATOM   1379  CA  GLU A  90      33.260  43.093  60.353  1.00  0.00           C
ATOM   1380  HA  GLU A  90      34.030  42.453  60.793  1.00  0.00           H
ATOM   1381  CB  GLU A  90      33.730  44.513  60.693  1.00  0.00           C
ATOM   1382  HB1 GLU A  90      33.270  44.823  61.633  1.00  0.00           H
ATOM   1383  HB2 GLU A  90      33.360  45.203  59.933  1.00  0.00           H
ATOM   1384  CG  GLU A  90      35.250  44.623  60.583  1.00  0.00           C
ATOM   1385  HG1 GLU A  90      35.450  45.683  60.773  1.00  0.00           H
ATOM   1386  HG2 GLU A  90      35.620  44.493  59.573  1.00  0.00           H
ATOM   1387  CD  GLU A  90      35.920  43.793  61.663  1.00  0.00           C
ATOM   1388  OE1 GLU A  90      35.610  44.083  62.843  1.00  0.00           O
ATOM   1389  OE2 GLU A  90      36.710  42.863  61.403  1.00  0.00           O
ATOM   1390  C   GLU A  90      31.980  42.793  61.113  1.00  0.00           C
ATOM   1391  O   GLU A  90      30.920  42.973  60.523  1.00  0.00           O
ATOM   1392  N   LYS A  91      32.080  42.453  62.403  1.00  0.00           N
ATOM   1393  H   LYS A  91      32.950  42.583  62.883  1.00  0.00           H
ATOM   1394  CA  LYS A  91      30.850  42.383  63.163  1.00  0.00           C
ATOM   1395  HA  LYS A  91      30.220  41.563  62.793  1.00  0.00           H
ATOM   1396  CB  LYS A  91      31.060  41.973  64.613  1.00  0.00           C
ATOM   1397  HB1 LYS A  91      30.090  41.823  65.073  1.00  0.00           H
ATOM   1398  HB2 LYS A  91      31.590  42.793  65.113  1.00  0.00           H
ATOM   1399  CG  LYS A  91      31.810  40.643  64.653  1.00  0.00           C
ATOM   1400  HG1 LYS A  91      32.850  40.843  64.373  1.00  0.00           H
ATOM   1401  HG2 LYS A  91      31.420  39.883  63.983  1.00  0.00           H
ATOM   1402  CD  LYS A  91      31.810  40.073  66.073  1.00  0.00           C
ATOM   1403  HD1 LYS A  91      30.830  39.743  66.403  1.00  0.00           H
ATOM   1404  HD2 LYS A  91      32.140  40.883  66.723  1.00  0.00           H
ATOM   1405  CE  LYS A  91      32.770  38.903  66.263  1.00  0.00           C
ATOM   1406  HE1 LYS A  91      33.730  39.283  65.913  1.00  0.00           H
ATOM   1407  HE2 LYS A  91      32.490  38.003  65.733  1.00  0.00           H
ATOM   1408  NZ  LYS A  91      33.050  38.563  67.663  1.00  0.00           N
ATOM   1409  HZ1 LYS A  91      32.240  38.093  68.063  1.00  0.00           H
ATOM   1410  HZ2 LYS A  91      33.720  37.803  67.683  1.00  0.00           H
ATOM   1411  HZ3 LYS A  91      33.250  39.383  68.213  1.00  0.00           H
ATOM   1412  C   LYS A  91      29.900  43.563  63.073  1.00  0.00           C
ATOM   1413  O   LYS A  91      28.720  43.383  62.793  1.00  0.00           O
ATOM   1414  N   VAL A  92      30.480  44.753  63.243  1.00  0.00           N
ATOM   1415  H   VAL A  92      31.480  44.813  63.363  1.00  0.00           H
ATOM   1416  CA  VAL A  92      29.720  45.993  63.193  1.00  0.00           C
ATOM   1417  HA  VAL A  92      28.950  45.823  63.943  1.00  0.00           H
ATOM   1418  CB  VAL A  92      30.590  47.123  63.743  1.00  0.00           C
ATOM   1419  HB  VAL A  92      30.030  48.033  63.583  1.00  0.00           H
ATOM   1420  CG1 VAL A  92      30.970  47.073  65.223  1.00  0.00           C
ATOM   1421 1HG1 VAL A  92      31.970  47.463  65.403  1.00  0.00           H
ATOM   1422 2HG1 VAL A  92      30.230  47.623  65.803  1.00  0.00           H
ATOM   1423 3HG1 VAL A  92      31.000  46.023  65.523  1.00  0.00           H
ATOM   1424  CG2 VAL A  92      31.900  47.373  62.993  1.00  0.00           C
ATOM   1425 1HG2 VAL A  92      32.660  46.653  63.303  1.00  0.00           H
ATOM   1426 2HG2 VAL A  92      31.800  47.213  61.913  1.00  0.00           H
ATOM   1427 3HG2 VAL A  92      32.290  48.373  63.183  1.00  0.00           H
ATOM   1428  C   VAL A  92      28.990  46.273  61.893  1.00  0.00           C
ATOM   1429  O   VAL A  92      28.390  47.333  61.773  1.00  0.00           O
ATOM   1430  N   VAL A  93      29.120  45.423  60.863  1.00  0.00           N
ATOM   1431  H   VAL A  93      29.580  44.553  61.063  1.00  0.00           H
ATOM   1432  CA  VAL A  93      28.360  45.503  59.633  1.00  0.00           C
ATOM   1433  HA  VAL A  93      27.600  46.263  59.773  1.00  0.00           H
ATOM   1434  CB  VAL A  93      29.300  45.953  58.523  1.00  0.00           C
ATOM   1435  HB  VAL A  93      28.630  45.983  57.673  1.00  0.00           H
ATOM   1436  CG1 VAL A  93      29.960  47.303  58.823  1.00  0.00           C
ATOM   1437 1HG1 VAL A  93      30.730  47.223  59.593  1.00  0.00           H
ATOM   1438 2HG1 VAL A  93      30.390  47.743  57.913  1.00  0.00           H
ATOM   1439 3HG1 VAL A  93      29.230  48.063  59.093  1.00  0.00           H
ATOM   1440  CG2 VAL A  93      30.390  44.983  58.073  1.00  0.00           C
ATOM   1441 1HG2 VAL A  93      31.120  45.483  57.443  1.00  0.00           H
ATOM   1442 2HG2 VAL A  93      31.050  44.673  58.883  1.00  0.00           H
ATOM   1443 3HG2 VAL A  93      29.900  44.203  57.503  1.00  0.00           H
ATOM   1444  C   VAL A  93      27.650  44.203  59.283  1.00  0.00           C
ATOM   1445  O   VAL A  93      26.440  44.303  59.113  1.00  0.00           O
ATOM   1446  N   SER A  94      28.330  43.053  59.203  1.00  0.00           N
ATOM   1447  H   SER A  94      29.340  43.143  59.163  1.00  0.00           H
ATOM   1448  CA  SER A  94      27.700  41.783  58.913  1.00  0.00           C
ATOM   1449  HA  SER A  94      27.040  41.883  58.063  1.00  0.00           H
ATOM   1450  CB  SER A  94      28.770  40.773  58.513  1.00  0.00           C
ATOM   1451  HB1 SER A  94      28.260  39.863  58.203  1.00  0.00           H
ATOM   1452  HB2 SER A  94      29.240  40.563  59.473  1.00  0.00           H
ATOM   1453  OG  SER A  94      29.760  41.193  57.583  1.00  0.00           O
ATOM   1454  HG  SER A  94      29.330  41.873  57.063  1.00  0.00           H
ATOM   1455  C   SER A  94      26.740  41.213  59.953  1.00  0.00           C
ATOM   1456  O   SER A  94      25.870  40.433  59.563  1.00  0.00           O
ATOM   1457  N   GLU A  95      26.860  41.643  61.203  1.00  0.00           N
ATOM   1458  H   GLU A  95      27.570  42.343  61.373  1.00  0.00           H
ATOM   1459  CA  GLU A  95      26.140  41.203  62.383  1.00  0.00           C
ATOM   1460  HA  GLU A  95      25.390  40.493  62.053  1.00  0.00           H
ATOM   1461  CB  GLU A  95      27.000  40.503  63.423  1.00  0.00           C
ATOM   1462  HB1 GLU A  95      26.270  40.243  64.193  1.00  0.00           H
ATOM   1463  HB2 GLU A  95      27.750  41.193  63.813  1.00  0.00           H
ATOM   1464  CG  GLU A  95      27.780  39.293  62.913  1.00  0.00           C
ATOM   1465  HG1 GLU A  95      28.650  39.193  63.563  1.00  0.00           H
ATOM   1466  HG2 GLU A  95      28.120  39.323  61.883  1.00  0.00           H
ATOM   1467  CD  GLU A  95      26.900  38.043  62.973  1.00  0.00           C
ATOM   1468  OE1 GLU A  95      26.810  37.313  63.983  1.00  0.00           O
ATOM   1469  OE2 GLU A  95      26.230  37.763  61.953  1.00  0.00           O
ATOM   1470  C   GLU A  95      25.430  42.363  63.083  1.00  0.00           C
ATOM   1471  O   GLU A  95      24.840  42.173  64.133  1.00  0.00           O
ATOM   1472  N   LEU A  96      25.380  43.493  62.363  1.00  0.00           N
ATOM   1473  H   LEU A  96      25.800  43.513  61.453  1.00  0.00           H
ATOM   1474  CA  LEU A  96      24.980  44.773  62.903  1.00  0.00           C
ATOM   1475  HA  LEU A  96      25.770  45.143  63.553  1.00  0.00           H
ATOM   1476  CB  LEU A  96      24.980  45.713  61.703  1.00  0.00           C
ATOM   1477  HB1 LEU A  96      24.460  45.253  60.863  1.00  0.00           H
ATOM   1478  HB2 LEU A  96      26.030  45.703  61.403  1.00  0.00           H
ATOM   1479  CG  LEU A  96      24.700  47.183  61.983  1.00  0.00           C
ATOM   1480  HG  LEU A  96      23.650  47.093  62.223  1.00  0.00           H
ATOM   1481  CD1 LEU A  96      25.430  47.833  63.153  1.00  0.00           C
ATOM   1482 1HD1 LEU A  96      25.130  48.883  63.253  1.00  0.00           H
ATOM   1483 2HD1 LEU A  96      25.250  47.313  64.093  1.00  0.00           H
ATOM   1484 3HD1 LEU A  96      26.500  47.933  63.003  1.00  0.00           H
ATOM   1485  CD2 LEU A  96      24.830  48.063  60.743  1.00  0.00           C
ATOM   1486 1HD2 LEU A  96      25.800  47.863  60.273  1.00  0.00           H
ATOM   1487 2HD2 LEU A  96      24.090  47.813  59.983  1.00  0.00           H
ATOM   1488 3HD2 LEU A  96      24.610  49.083  61.053  1.00  0.00           H
ATOM   1489  C   LEU A  96      23.640  44.883  63.633  1.00  0.00           C
ATOM   1490  O   LEU A  96      23.580  45.723  64.533  1.00  0.00           O
ATOM   1491  N   LYS A  97      22.610  44.123  63.263  1.00  0.00           N
ATOM   1492  H   LYS A  97      22.790  43.513  62.483  1.00  0.00           H
ATOM   1493  CA  LYS A  97      21.250  44.213  63.753  1.00  0.00           C
ATOM   1494  HA  LYS A  97      21.030  45.223  64.113  1.00  0.00           H
ATOM   1495  CB  LYS A  97      20.240  43.783  62.693  1.00  0.00           C
ATOM   1496  HB1 LYS A  97      19.260  44.073  63.093  1.00  0.00           H
ATOM   1497  HB2 LYS A  97      20.210  42.743  62.403  1.00  0.00           H
ATOM   1498  CG  LYS A  97      20.310  44.423  61.313  1.00  0.00           C
ATOM   1499  HG1 LYS A  97      19.610  43.893  60.673  1.00  0.00           H
ATOM   1500  HG2 LYS A  97      21.260  44.123  60.863  1.00  0.00           H
ATOM   1501  CD  LYS A  97      20.160  45.943  61.323  1.00  0.00           C
ATOM   1502  HD1 LYS A  97      20.510  46.243  60.333  1.00  0.00           H
ATOM   1503  HD2 LYS A  97      20.860  46.433  61.993  1.00  0.00           H
ATOM   1504  CE  LYS A  97      18.710  46.403  61.463  1.00  0.00           C
ATOM   1505  HE1 LYS A  97      18.070  45.843  62.133  1.00  0.00           H
ATOM   1506  HE2 LYS A  97      18.340  46.383  60.433  1.00  0.00           H
ATOM   1507  NZ  LYS A  97      18.690  47.813  61.903  1.00  0.00           N
ATOM   1508  HZ1 LYS A  97      18.930  47.973  62.873  1.00  0.00           H
ATOM   1509  HZ2 LYS A  97      19.450  48.243  61.393  1.00  0.00           H
ATOM   1510  HZ3 LYS A  97      17.890  48.393  61.733  1.00  0.00           H
ATOM   1511  C   LYS A  97      21.090  43.443  65.053  1.00  0.00           C
ATOM   1512  O   LYS A  97      20.090  43.743  65.713  1.00  0.00           O
ATOM   1513  N   GLN A  98      21.940  42.443  65.303  1.00  0.00           N
ATOM   1514  H   GLN A  98      22.740  42.323  64.703  1.00  0.00           H
ATOM   1515  CA  GLN A  98      22.080  41.703  66.543  1.00  0.00           C
ATOM   1516  HA  GLN A  98      21.140  41.593  67.073  1.00  0.00           H
ATOM   1517  CB  GLN A  98      22.580  40.293  66.223  1.00  0.00           C
ATOM   1518  HB1 GLN A  98      22.770  39.853  67.203  1.00  0.00           H
ATOM   1519  HB2 GLN A  98      23.460  40.323  65.583  1.00  0.00           H
ATOM   1520  CG  GLN A  98      21.460  39.423  65.663  1.00  0.00           C
ATOM   1521  HG1 GLN A  98      21.180  39.803  64.683  1.00  0.00           H
ATOM   1522  HG2 GLN A  98      20.540  39.523  66.243  1.00  0.00           H
ATOM   1523  CD  GLN A  98      21.700  37.933  65.443  1.00  0.00           C
ATOM   1524  OE1 GLN A  98      22.580  37.243  65.943  1.00  0.00           O
ATOM   1525  NE2 GLN A  98      20.900  37.223  64.653  1.00  0.00           N
ATOM   1526 1HE2 GLN A  98      20.150  37.713  64.173  1.00  0.00           H
ATOM   1527 2HE2 GLN A  98      21.000  36.233  64.793  1.00  0.00           H
ATOM   1528  C   GLN A  98      22.990  42.543  67.423  1.00  0.00           C
ATOM   1529  O   GLN A  98      22.660  42.703  68.603  1.00  0.00           O
ATOM   1530  N   LEU A  99      24.070  43.063  66.843  1.00  0.00           N
ATOM   1531  H   LEU A  99      24.280  42.723  65.923  1.00  0.00           H
ATOM   1532  CA  LEU A  99      25.070  43.873  67.503  1.00  0.00           C
ATOM   1533  HA  LEU A  99      25.500  43.403  68.393  1.00  0.00           H
ATOM   1534  CB  LEU A  99      26.220  44.163  66.543  1.00  0.00           C
ATOM   1535  HB1 LEU A  99      25.950  44.843  65.733  1.00  0.00           H
ATOM   1536  HB2 LEU A  99      26.350  43.243  65.963  1.00  0.00           H
ATOM   1537  CG  LEU A  99      27.530  44.633  67.163  1.00  0.00           C
ATOM   1538  HG  LEU A  99      27.610  44.473  68.243  1.00  0.00           H
ATOM   1539  CD1 LEU A  99      28.670  43.903  66.463  1.00  0.00           C
ATOM   1540 1HD1 LEU A  99      29.620  44.313  66.833  1.00  0.00           H
ATOM   1541 2HD1 LEU A  99      28.580  42.853  66.733  1.00  0.00           H
ATOM   1542 3HD1 LEU A  99      28.640  44.003  65.383  1.00  0.00           H
ATOM   1543  CD2 LEU A  99      27.870  46.113  67.013  1.00  0.00           C
ATOM   1544 1HD2 LEU A  99      27.300  46.833  67.593  1.00  0.00           H
ATOM   1545 2HD2 LEU A  99      28.910  46.383  67.223  1.00  0.00           H
ATOM   1546 3HD2 LEU A  99      27.780  46.473  65.993  1.00  0.00           H
ATOM   1547  C   LEU A  99      24.520  45.213  67.983  1.00  0.00           C
ATOM   1548  O   LEU A  99      24.950  45.633  69.053  1.00  0.00           O
ATOM   1549  N   ALA A 100      23.490  45.743  67.323  1.00  0.00           N
ATOM   1550  H   ALA A 100      23.270  45.283  66.453  1.00  0.00           H
ATOM   1551  CA  ALA A 100      22.710  46.933  67.633  1.00  0.00           C
ATOM   1552  HA  ALA A 100      23.170  47.223  68.573  1.00  0.00           H
ATOM   1553  CB  ALA A 100      22.810  47.933  66.483  1.00  0.00           C
ATOM   1554  HB1 ALA A 100      23.860  48.043  66.213  1.00  0.00           H
ATOM   1555  HB2 ALA A 100      22.230  47.533  65.653  1.00  0.00           H
ATOM   1556  HB3 ALA A 100      22.350  48.903  66.663  1.00  0.00           H
ATOM   1557  C   ALA A 100      21.250  46.713  68.013  1.00  0.00           C
ATOM   1558  O   ALA A 100      20.430  47.623  67.963  1.00  0.00           O
ATOM   1559  N   GLU A 101      20.900  45.533  68.523  1.00  0.00           N
ATOM   1560  H   GLU A 101      21.600  44.813  68.543  1.00  0.00           H
ATOM   1561  CA  GLU A 101      19.520  45.203  68.853  1.00  0.00           C
ATOM   1562  HA  GLU A 101      18.950  45.193  67.923  1.00  0.00           H
ATOM   1563  CB  GLU A 101      19.560  43.843  69.553  1.00  0.00           C
ATOM   1564  HB1 GLU A 101      20.200  44.033  70.413  1.00  0.00           H
ATOM   1565  HB2 GLU A 101      20.150  43.183  68.913  1.00  0.00           H
ATOM   1566  CG  GLU A 101      18.190  43.253  69.863  1.00  0.00           C
ATOM   1567  HG1 GLU A 101      17.600  43.153  68.953  1.00  0.00           H
ATOM   1568  HG2 GLU A 101      17.610  43.883  70.533  1.00  0.00           H
ATOM   1569  CD  GLU A 101      18.330  41.873  70.483  1.00  0.00           C
ATOM   1570  OE1 GLU A 101      18.940  41.703  71.563  1.00  0.00           O
ATOM   1571  OE2 GLU A 101      17.910  40.943  69.753  1.00  0.00           O
ATOM   1572  C   GLU A 101      18.790  46.173  69.763  1.00  0.00           C
ATOM   1573  O   GLU A 101      19.150  46.383  70.924  1.00  0.00           O
ATOM   1574  N   LYS A 102      17.710  46.793  69.303  1.00  0.00           N
ATOM   1575  H   LYS A 102      17.510  46.663  68.323  1.00  0.00           H
ATOM   1576  CA  LYS A 102      16.880  47.783  69.963  1.00  0.00           C
ATOM   1577  HA  LYS A 102      16.270  48.253  69.183  1.00  0.00           H
ATOM   1578  CB  LYS A 102      16.000  47.053  70.963  1.00  0.00           C
ATOM   1579  HB1 LYS A 102      15.390  47.843  71.413  1.00  0.00           H
ATOM   1580  HB2 LYS A 102      16.490  46.643  71.844  1.00  0.00           H
ATOM   1581  CG  LYS A 102      14.990  46.033  70.423  1.00  0.00           C
ATOM   1582  HG1 LYS A 102      15.510  45.343  69.763  1.00  0.00           H
ATOM   1583  HG2 LYS A 102      14.310  46.613  69.793  1.00  0.00           H
ATOM   1584  CD  LYS A 102      14.190  45.303  71.503  1.00  0.00           C
ATOM   1585  HD1 LYS A 102      13.580  45.993  72.093  1.00  0.00           H
ATOM   1586  HD2 LYS A 102      14.880  44.793  72.174  1.00  0.00           H
ATOM   1587  CE  LYS A 102      13.300  44.313  70.753  1.00  0.00           C
ATOM   1588  HE1 LYS A 102      13.810  43.883  69.893  1.00  0.00           H
ATOM   1589  HE2 LYS A 102      12.400  44.813  70.413  1.00  0.00           H
ATOM   1590  NZ  LYS A 102      12.780  43.243  71.623  1.00  0.00           N
ATOM   1591  HZ1 LYS A 102      12.270  43.493  72.453  1.00  0.00           H
ATOM   1592  HZ2 LYS A 102      12.240  42.583  71.083  1.00  0.00           H
ATOM   1593  HZ3 LYS A 102      13.550  42.743  72.053  1.00  0.00           H
ATOM   1594  C   LYS A 102      17.650  48.953  70.553  1.00  0.00           C
ATOM   1595  O   LYS A 102      17.220  49.523  71.553  1.00  0.00           O
ATOM   1596  N   ALA A 103      18.740  49.363  69.903  1.00  0.00           N
ATOM   1597  H   ALA A 103      19.200  48.733  69.253  1.00  0.00           H
ATOM   1598  CA  ALA A 103      19.470  50.533  70.343  1.00  0.00           C
ATOM   1599  HA  ALA A 103      19.750  50.433  71.393  1.00  0.00           H
ATOM   1600  CB  ALA A 103      20.700  50.473  69.453  1.00  0.00           C
ATOM   1601  HB1 ALA A 103      20.580  50.443  68.373  1.00  0.00           H
ATOM   1602  HB2 ALA A 103      21.390  51.303  69.643  1.00  0.00           H
ATOM   1603  HB3 ALA A 103      21.310  49.603  69.703  1.00  0.00           H
ATOM   1604  C   ALA A 103      18.750  51.873  70.243  1.00  0.00           C
ATOM   1605  O   ALA A 103      18.250  52.203  69.173  1.00  0.00           O
ATOM   1606  N   ASP A 104      18.810  52.603  71.363  1.00  0.00           N
ATOM   1607  H   ASP A 104      19.340  52.243  72.143  1.00  0.00           H
ATOM   1608  CA  ASP A 104      18.000  53.803  71.443  1.00  0.00           C
ATOM   1609  HA  ASP A 104      16.990  53.493  71.183  1.00  0.00           H
ATOM   1610  CB  ASP A 104      18.150  54.233  72.893  1.00  0.00           C
ATOM   1611  HB1 ASP A 104      19.170  54.433  73.213  1.00  0.00           H
ATOM   1612  HB2 ASP A 104      17.770  53.433  73.533  1.00  0.00           H
ATOM   1613  CG  ASP A 104      17.380  55.523  73.143  1.00  0.00           C
ATOM   1614  OD1 ASP A 104      16.180  55.483  72.793  1.00  0.00           O
ATOM   1615  OD2 ASP A 104      17.960  56.493  73.683  1.00  0.00           O
ATOM   1616  C   ASP A 104      18.610  54.873  70.553  1.00  0.00           C
ATOM   1617  O   ASP A 104      17.950  55.693  69.913  1.00  0.00           O
ATOM   1618  N   HIE A 105      19.940  54.933  70.503  1.00  0.00           N
ATOM   1619  H   HIE A 105      20.420  54.203  71.013  1.00  0.00           H
ATOM   1620  CA  HIE A 105      20.750  55.873  69.743  1.00  0.00           C
ATOM   1621  HA  HIE A 105      20.190  56.023  68.813  1.00  0.00           H
ATOM   1622  CB  HIE A 105      20.950  57.163  70.543  1.00  0.00           C
ATOM   1623  HB1 HIE A 105      22.000  57.283  70.793  1.00  0.00           H
ATOM   1624  HB2 HIE A 105      20.440  57.023  71.493  1.00  0.00           H
ATOM   1625  CG  HIE A 105      20.570  58.483  69.933  1.00  0.00           C
ATOM   1626  ND1 HIE A 105      19.620  59.413  70.353  1.00  0.00           N
ATOM   1627  CE1 HIE A 105      19.720  60.503  69.593  1.00  0.00           C
ATOM   1628  HE1 HIE A 105      19.100  61.393  69.583  1.00  0.00           H
ATOM   1629  NE2 HIE A 105      20.700  60.353  68.683  1.00  0.00           N
ATOM   1630  HE2 HIE A 105      20.950  61.003  67.963  1.00  0.00           H
ATOM   1631  CD2 HIE A 105      21.220  59.093  68.893  1.00  0.00           C
ATOM   1632  HD2 HIE A 105      22.060  58.593  68.423  1.00  0.00           H
ATOM   1633  C   HIE A 105      22.060  55.213  69.363  1.00  0.00           C
ATOM   1634  O   HIE A 105      22.620  54.483  70.183  1.00  0.00           O
ATOM   1635  N   ILE A 106      22.680  55.533  68.223  1.00  0.00           N
ATOM   1636  H   ILE A 106      22.180  55.963  67.463  1.00  0.00           H
ATOM   1637  CA  ILE A 106      24.050  55.223  67.853  1.00  0.00           C
ATOM   1638  HA  ILE A 106      24.470  54.613  68.653  1.00  0.00           H
ATOM   1639  CB  ILE A 106      24.000  54.323  66.623  1.00  0.00           C
ATOM   1640  HB  ILE A 106      23.630  54.833  65.733  1.00  0.00           H
ATOM   1641  CG2 ILE A 106      25.400  53.813  66.283  1.00  0.00           C
ATOM   1642 1HG2 ILE A 106      26.070  54.663  66.193  1.00  0.00           H
ATOM   1643 2HG2 ILE A 106      25.850  53.273  67.123  1.00  0.00           H
ATOM   1644 3HG2 ILE A 106      25.510  53.303  65.333  1.00  0.00           H
ATOM   1645  CG1 ILE A 106      23.140  53.083  66.823  1.00  0.00           C
ATOM   1646 1HG1 ILE A 106      22.130  53.383  67.093  1.00  0.00           H
ATOM   1647 2HG1 ILE A 106      23.420  52.543  67.723  1.00  0.00           H
ATOM   1648  CD  ILE A 106      22.930  52.073  65.703  1.00  0.00           C
ATOM   1649  HD1 ILE A 106      22.510  52.683  64.903  1.00  0.00           H
ATOM   1650  HD2 ILE A 106      23.840  51.563  65.393  1.00  0.00           H
ATOM   1651  HD3 ILE A 106      22.260  51.263  65.983  1.00  0.00           H
ATOM   1652  C   ILE A 106      25.000  56.403  67.703  1.00  0.00           C
ATOM   1653  O   ILE A 106      24.660  57.373  67.023  1.00  0.00           O
ATOM   1654  N   TYR A 107      26.210  56.223  68.243  1.00  0.00           N
ATOM   1655  H   TYR A 107      26.360  55.323  68.673  1.00  0.00           H
ATOM   1656  CA  TYR A 107      27.310  57.163  68.233  1.00  0.00           C
ATOM   1657  HA  TYR A 107      27.120  58.033  67.603  1.00  0.00           H
ATOM   1658  CB  TYR A 107      27.720  57.593  69.643  1.00  0.00           C
ATOM   1659  HB1 TYR A 107      28.690  58.073  69.543  1.00  0.00           H
ATOM   1660  HB2 TYR A 107      27.930  56.673  70.183  1.00  0.00           H
ATOM   1661  CG  TYR A 107      26.780  58.423  70.503  1.00  0.00           C
ATOM   1662  CD1 TYR A 107      27.100  59.773  70.653  1.00  0.00           C
ATOM   1663  HD1 TYR A 107      28.020  60.053  70.173  1.00  0.00           H
ATOM   1664  CE1 TYR A 107      26.360  60.533  71.563  1.00  0.00           C
ATOM   1665  HE1 TYR A 107      26.620  61.573  71.693  1.00  0.00           H
ATOM   1666  CZ  TYR A 107      25.220  59.993  72.203  1.00  0.00           C
ATOM   1667  OH  TYR A 107      24.620  60.713  73.203  1.00  0.00           O
ATOM   1668  HH  TYR A 107      23.950  60.183  73.643  1.00  0.00           H
ATOM   1669  CE2 TYR A 107      25.040  58.603  72.113  1.00  0.00           C
ATOM   1670  HE2 TYR A 107      24.210  58.163  72.653  1.00  0.00           H
ATOM   1671  CD2 TYR A 107      25.820  57.783  71.293  1.00  0.00           C
ATOM   1672  HD2 TYR A 107      25.580  56.733  71.313  1.00  0.00           H
ATOM   1673  C   TYR A 107      28.440  56.423  67.533  1.00  0.00           C
ATOM   1674  O   TYR A 107      28.500  55.203  67.693  1.00  0.00           O
ATOM   1675  N   LEU A 108      29.230  57.103  66.693  1.00  0.00           N
ATOM   1676  H   LEU A 108      28.990  58.073  66.573  1.00  0.00           H
ATOM   1677  CA  LEU A 108      30.300  56.633  65.833  1.00  0.00           C
ATOM   1678  HA  LEU A 108      30.530  55.573  65.923  1.00  0.00           H
ATOM   1679  CB  LEU A 108      30.020  56.913  64.363  1.00  0.00           C
ATOM   1680  HB1 LEU A 108      30.790  56.553  63.683  1.00  0.00           H
ATOM   1681  HB2 LEU A 108      30.010  57.993  64.173  1.00  0.00           H
ATOM   1682  CG  LEU A 108      28.670  56.373  63.923  1.00  0.00           C
ATOM   1683  HG  LEU A 108      27.900  56.863  64.523  1.00  0.00           H
ATOM   1684  CD1 LEU A 108      28.350  56.733  62.483  1.00  0.00           C
ATOM   1685 1HD1 LEU A 108      28.880  56.143  61.733  1.00  0.00           H
ATOM   1686 2HD1 LEU A 108      27.290  56.573  62.263  1.00  0.00           H
ATOM   1687 3HD1 LEU A 108      28.640  57.753  62.233  1.00  0.00           H
ATOM   1688  CD2 LEU A 108      28.390  54.883  64.073  1.00  0.00           C
ATOM   1689 1HD2 LEU A 108      27.410  54.563  63.733  1.00  0.00           H
ATOM   1690 2HD2 LEU A 108      29.130  54.433  63.413  1.00  0.00           H
ATOM   1691 3HD2 LEU A 108      28.480  54.533  65.103  1.00  0.00           H
ATOM   1692  C   LEU A 108      31.600  57.343  66.223  1.00  0.00           C
ATOM   1693  O   LEU A 108      31.810  58.533  66.043  1.00  0.00           O
ATOM   1694  N   ALA A 109      32.480  56.603  66.913  1.00  0.00           N
ATOM   1695  H   ALA A 109      32.320  55.653  67.193  1.00  0.00           H
ATOM   1696  CA  ALA A 109      33.690  57.043  67.573  1.00  0.00           C
ATOM   1697  HA  ALA A 109      33.570  58.123  67.663  1.00  0.00           H
ATOM   1698  CB  ALA A 109      33.630  56.593  69.023  1.00  0.00           C
ATOM   1699  HB1 ALA A 109      33.290  55.563  69.173  1.00  0.00           H
ATOM   1700  HB2 ALA A 109      34.630  56.723  69.443  1.00  0.00           H
ATOM   1701  HB3 ALA A 109      32.940  57.233  69.573  1.00  0.00           H
ATOM   1702  C   ALA A 109      34.990  56.813  66.813  1.00  0.00           C
ATOM   1703  O   ALA A 109      35.520  55.703  66.793  1.00  0.00           O
ATOM   1704  N   THR A 110      35.350  57.733  65.923  1.00  0.00           N
ATOM   1705  H   THR A 110      34.890  58.633  65.873  1.00  0.00           H
ATOM   1706  CA  THR A 110      36.540  57.573  65.113  1.00  0.00           C
ATOM   1707  HA  THR A 110      37.140  56.743  65.503  1.00  0.00           H
ATOM   1708  CB  THR A 110      36.310  57.373  63.623  1.00  0.00           C
ATOM   1709  HB  THR A 110      37.180  57.603  63.003  1.00  0.00           H
ATOM   1710  CG2 THR A 110      35.730  56.013  63.243  1.00  0.00           C
ATOM   1711 1HG2 THR A 110      35.260  56.153  62.263  1.00  0.00           H
ATOM   1712 2HG2 THR A 110      36.530  55.373  62.883  1.00  0.00           H
ATOM   1713 3HG2 THR A 110      35.010  55.643  63.983  1.00  0.00           H
ATOM   1714  OG1 THR A 110      35.430  58.353  63.123  1.00  0.00           O
ATOM   1715  HG1 THR A 110      35.370  58.323  62.173  1.00  0.00           H
ATOM   1716  C   THR A 110      37.430  58.803  65.243  1.00  0.00           C
ATOM   1717  O   THR A 110      37.020  59.863  65.703  1.00  0.00           O
ATOM   1718  N   ASP A 111      38.690  58.704  64.823  1.00  0.00           N
ATOM   1719  H   ASP A 111      38.950  57.863  64.313  1.00  0.00           H
ATOM   1720  CA  ASP A 111      39.690  59.733  65.033  1.00  0.00           C
ATOM   1721  HA  ASP A 111      39.630  60.163  66.043  1.00  0.00           H
ATOM   1722  CB  ASP A 111      41.080  59.203  64.713  1.00  0.00           C
ATOM   1723  HB1 ASP A 111      41.760  60.003  64.983  1.00  0.00           H
ATOM   1724  HB2 ASP A 111      41.210  59.073  63.633  1.00  0.00           H
ATOM   1725  CG  ASP A 111      41.550  58.043  65.583  1.00  0.00           C
ATOM   1726  OD1 ASP A 111      41.780  58.253  66.793  1.00  0.00           O
ATOM   1727  OD2 ASP A 111      41.680  56.893  65.103  1.00  0.00           O
ATOM   1728  C   ASP A 111      39.410  60.943  64.163  1.00  0.00           C
ATOM   1729  O   ASP A 111      38.520  60.923  63.313  1.00  0.00           O
ATOM   1730  N   LEU A 112      40.190  62.033  64.273  1.00  0.00           N
ATOM   1731  H   LEU A 112      41.000  61.933  64.863  1.00  0.00           H
ATOM   1732  CA  LEU A 112      40.190  63.223  63.443  1.00  0.00           C
ATOM   1733  HA  LEU A 112      39.180  63.213  63.023  1.00  0.00           H
ATOM   1734  CB  LEU A 112      40.370  64.483  64.283  1.00  0.00           C
ATOM   1735  HB1 LEU A 112      41.400  64.424  64.633  1.00  0.00           H
ATOM   1736  HB2 LEU A 112      39.740  64.523  65.173  1.00  0.00           H
ATOM   1737  CG  LEU A 112      40.090  65.783  63.533  1.00  0.00           C
ATOM   1738  HG  LEU A 112      40.810  65.963  62.733  1.00  0.00           H
ATOM   1739  CD1 LEU A 112      38.740  65.863  62.813  1.00  0.00           C
ATOM   1740 1HD1 LEU A 112      38.630  65.043  62.093  1.00  0.00           H
ATOM   1741 2HD1 LEU A 112      37.930  65.763  63.533  1.00  0.00           H
ATOM   1742 3HD1 LEU A 112      38.770  66.833  62.323  1.00  0.00           H
ATOM   1743  CD2 LEU A 112      40.270  66.933  64.513  1.00  0.00           C
ATOM   1744 1HD2 LEU A 112      39.940  67.923  64.173  1.00  0.00           H
ATOM   1745 2HD2 LEU A 112      39.640  66.723  65.373  1.00  0.00           H
ATOM   1746 3HD2 LEU A 112      41.310  67.063  64.813  1.00  0.00           H
ATOM   1747  C   LEU A 112      41.140  63.013  62.283  1.00  0.00           C
ATOM   1748  O   LEU A 112      41.990  63.843  61.933  1.00  0.00           O
ATOM   1749  N   ASP A 113      40.940  61.863  61.633  1.00  0.00           N
ATOM   1750  H   ASP A 113      40.210  61.273  62.023  1.00  0.00           H
ATOM   1751  CA  ASP A 113      41.590  61.283  60.483  1.00  0.00           C
ATOM   1752  HA  ASP A 113      42.420  61.983  60.323  1.00  0.00           H
ATOM   1753  CB  ASP A 113      42.200  59.943  60.903  1.00  0.00           C
ATOM   1754  HB1 ASP A 113      41.340  59.333  61.183  1.00  0.00           H
ATOM   1755  HB2 ASP A 113      42.780  60.053  61.823  1.00  0.00           H
ATOM   1756  CG  ASP A 113      43.020  59.233  59.843  1.00  0.00           C
ATOM   1757  OD1 ASP A 113      43.600  59.933  58.973  1.00  0.00           O
ATOM   1758  OD2 ASP A 113      42.990  57.983  59.803  1.00  0.00           O
ATOM   1759  C   ASP A 113      40.720  61.263  59.243  1.00  0.00           C
ATOM   1760  O   ASP A 113      39.510  61.013  59.273  1.00  0.00           O
ATOM   1761  N   ARG A 114      41.290  61.353  58.043  1.00  0.00           N
ATOM   1762  H   ARG A 114      42.270  61.563  57.913  1.00  0.00           H
ATOM   1763  CA  ARG A 114      40.530  61.123  56.833  1.00  0.00           C
ATOM   1764  HA  ARG A 114      39.750  61.883  56.743  1.00  0.00           H
ATOM   1765  CB  ARG A 114      41.330  61.353  55.553  1.00  0.00           C
ATOM   1766  HB1 ARG A 114      40.740  61.073  54.683  1.00  0.00           H
ATOM   1767  HB2 ARG A 114      42.150  60.623  55.513  1.00  0.00           H
ATOM   1768  CG  ARG A 114      41.880  62.773  55.483  1.00  0.00           C
ATOM   1769  HG1 ARG A 114      42.530  62.943  56.343  1.00  0.00           H
ATOM   1770  HG2 ARG A 114      41.030  63.453  55.553  1.00  0.00           H
ATOM   1771  CD  ARG A 114      42.780  62.973  54.273  1.00  0.00           C
ATOM   1772  HD1 ARG A 114      42.340  62.763  53.293  1.00  0.00           H
ATOM   1773  HD2 ARG A 114      43.600  62.283  54.453  1.00  0.00           H
ATOM   1774  NE  ARG A 114      43.340  64.313  54.113  1.00  0.00           N
ATOM   1775  HE  ARG A 114      42.980  65.023  54.733  1.00  0.00           H
ATOM   1776  CZ  ARG A 114      44.450  64.643  53.423  1.00  0.00           C
ATOM   1777  NH1 ARG A 114      45.270  63.823  52.763  1.00  0.00           N
ATOM   1778 1HH1 ARG A 114      45.150  62.813  52.803  1.00  0.00           H
ATOM   1779 2HH1 ARG A 114      46.090  64.203  52.313  1.00  0.00           H
ATOM   1780  NH2 ARG A 114      44.780  65.933  53.333  1.00  0.00           N
ATOM   1781 1HH2 ARG A 114      44.310  66.643  53.873  1.00  0.00           H
ATOM   1782 2HH2 ARG A 114      45.600  66.113  52.763  1.00  0.00           H
ATOM   1783  C   ARG A 114      39.930  59.723  56.803  1.00  0.00           C
ATOM   1784  O   ARG A 114      38.740  59.613  56.513  1.00  0.00           O
ATOM   1785  N   GLU A 115      40.670  58.723  57.263  1.00  0.00           N
ATOM   1786  H   GLU A 115      41.670  58.833  57.403  1.00  0.00           H
ATOM   1787  CA  GLU A 115      40.160  57.373  57.433  1.00  0.00           C
ATOM   1788  HA  GLU A 115      39.480  57.283  56.583  1.00  0.00           H
ATOM   1789  CB  GLU A 115      41.270  56.353  57.263  1.00  0.00           C
ATOM   1790  HB1 GLU A 115      41.890  56.133  58.133  1.00  0.00           H
ATOM   1791  HB2 GLU A 115      41.880  56.763  56.453  1.00  0.00           H
ATOM   1792  CG  GLU A 115      40.660  55.033  56.783  1.00  0.00           C
ATOM   1793  HG1 GLU A 115      39.920  55.163  55.993  1.00  0.00           H
ATOM   1794  HG2 GLU A 115      40.280  54.553  57.683  1.00  0.00           H
ATOM   1795  CD  GLU A 115      41.740  54.163  56.153  1.00  0.00           C
ATOM   1796  OE1 GLU A 115      41.800  54.163  54.903  1.00  0.00           O
ATOM   1797  OE2 GLU A 115      42.590  53.653  56.913  1.00  0.00           O
ATOM   1798  C   GLU A 115      39.290  57.193  58.673  1.00  0.00           C
ATOM   1799  O   GLU A 115      38.380  56.373  58.593  1.00  0.00           O
ATOM   1800  N   GLY A 116      39.510  57.983  59.733  1.00  0.00           N
ATOM   1801  H   GLY A 116      40.370  58.523  59.773  1.00  0.00           H
ATOM   1802  CA  GLY A 116      38.570  58.203  60.813  1.00  0.00           C
ATOM   1803  HA1 GLY A 116      38.980  58.873  61.563  1.00  0.00           H
ATOM   1804  HA2 GLY A 116      38.380  57.243  61.293  1.00  0.00           H
ATOM   1805  C   GLY A 116      37.210  58.593  60.253  1.00  0.00           C
ATOM   1806  O   GLY A 116      36.260  57.833  60.443  1.00  0.00           O
ATOM   1807  N   GLU A 117      37.060  59.633  59.443  1.00  0.00           N
ATOM   1808  H   GLU A 117      37.890  60.183  59.283  1.00  0.00           H
ATOM   1809  CA  GLU A 117      35.830  60.093  58.833  1.00  0.00           C
ATOM   1810  HA  GLU A 117      35.070  60.323  59.573  1.00  0.00           H
ATOM   1811  CB  GLU A 117      36.010  61.313  57.933  1.00  0.00           C
ATOM   1812  HB1 GLU A 117      36.100  61.023  56.893  1.00  0.00           H
ATOM   1813  HB2 GLU A 117      36.840  61.933  58.273  1.00  0.00           H
ATOM   1814  CG  GLU A 117      34.820  62.263  58.003  1.00  0.00           C
ATOM   1815  HG1 GLU A 117      33.860  61.753  57.933  1.00  0.00           H
ATOM   1816  HG2 GLU A 117      34.760  62.873  57.093  1.00  0.00           H
ATOM   1817  CD  GLU A 117      34.840  63.243  59.173  1.00  0.00           C
ATOM   1818  OE1 GLU A 117      33.760  63.813  59.463  1.00  0.00           O
ATOM   1819  OE2 GLU A 117      35.840  63.463  59.883  1.00  0.00           O
ATOM   1820  C   GLU A 117      35.190  59.043  57.933  1.00  0.00           C
ATOM   1821  O   GLU A 117      33.960  58.983  57.863  1.00  0.00           O
ATOM   1822  N   ALA A 118      35.960  58.163  57.283  1.00  0.00           N
ATOM   1823  H   ALA A 118      36.940  58.323  57.433  1.00  0.00           H
ATOM   1824  CA  ALA A 118      35.480  57.183  56.333  1.00  0.00           C
ATOM   1825  HA  ALA A 118      34.710  57.613  55.693  1.00  0.00           H
ATOM   1826  CB  ALA A 118      36.610  56.843  55.363  1.00  0.00           C
ATOM   1827  HB1 ALA A 118      36.230  56.383  54.453  1.00  0.00           H
ATOM   1828  HB2 ALA A 118      37.130  57.763  55.093  1.00  0.00           H
ATOM   1829  HB3 ALA A 118      37.330  56.143  55.793  1.00  0.00           H
ATOM   1830  C   ALA A 118      34.850  55.943  56.943  1.00  0.00           C
ATOM   1831  O   ALA A 118      33.900  55.313  56.473  1.00  0.00           O
ATOM   1832  N   ILE A 119      35.460  55.423  58.023  1.00  0.00           N
ATOM   1833  H   ILE A 119      36.240  55.933  58.403  1.00  0.00           H
ATOM   1834  CA  ILE A 119      34.920  54.333  58.803  1.00  0.00           C
ATOM   1835  HA  ILE A 119      34.640  53.563  58.093  1.00  0.00           H
ATOM   1836  CB  ILE A 119      35.880  53.743  59.843  1.00  0.00           C
ATOM   1837  HB  ILE A 119      36.090  54.543  60.553  1.00  0.00           H
ATOM   1838  CG2 ILE A 119      35.160  52.703  60.703  1.00  0.00           C
ATOM   1839 1HG2 ILE A 119      34.300  53.113  61.243  1.00  0.00           H
ATOM   1840 2HG2 ILE A 119      34.820  51.853  60.113  1.00  0.00           H
ATOM   1841 3HG2 ILE A 119      35.770  52.383  61.543  1.00  0.00           H
ATOM   1842  CG1 ILE A 119      37.200  53.243  59.253  1.00  0.00           C
ATOM   1843 1HG1 ILE A 119      37.710  52.773  60.093  1.00  0.00           H
ATOM   1844 2HG1 ILE A 119      37.790  54.073  58.863  1.00  0.00           H
ATOM   1845  CD  ILE A 119      37.030  52.173  58.173  1.00  0.00           C
ATOM   1846  HD1 ILE A 119      36.680  51.273  58.673  1.00  0.00           H
ATOM   1847  HD2 ILE A 119      36.330  52.423  57.383  1.00  0.00           H
ATOM   1848  HD3 ILE A 119      37.950  51.843  57.693  1.00  0.00           H
ATOM   1849  C   ILE A 119      33.590  54.733  59.413  1.00  0.00           C
ATOM   1850  O   ILE A 119      32.710  53.883  59.443  1.00  0.00           O
ATOM   1851  N   ALA A 120      33.370  56.003  59.763  1.00  0.00           N
ATOM   1852  H   ALA A 120      34.130  56.653  59.633  1.00  0.00           H
ATOM   1853  CA  ALA A 120      32.090  56.493  60.243  1.00  0.00           C
ATOM   1854  HA  ALA A 120      31.520  55.793  60.853  1.00  0.00           H
ATOM   1855  CB  ALA A 120      32.300  57.723  61.113  1.00  0.00           C
ATOM   1856  HB1 ALA A 120      31.370  58.293  61.183  1.00  0.00           H
ATOM   1857  HB2 ALA A 120      32.640  57.423  62.113  1.00  0.00           H
ATOM   1858  HB3 ALA A 120      33.020  58.333  60.573  1.00  0.00           H
ATOM   1859  C   ALA A 120      31.160  56.663  59.053  1.00  0.00           C
ATOM   1860  O   ALA A 120      29.960  56.393  59.133  1.00  0.00           O
ATOM   1861  N   TRP A 121      31.620  57.013  57.853  1.00  0.00           N
ATOM   1862  H   TRP A 121      32.620  57.123  57.723  1.00  0.00           H
ATOM   1863  CA  TRP A 121      30.860  57.153  56.623  1.00  0.00           C
ATOM   1864  HA  TRP A 121      30.000  57.803  56.743  1.00  0.00           H
ATOM   1865  CB  TRP A 121      31.760  57.923  55.663  1.00  0.00           C
ATOM   1866  HB1 TRP A 121      32.630  57.303  55.443  1.00  0.00           H
ATOM   1867  HB2 TRP A 121      32.010  58.893  56.093  1.00  0.00           H
ATOM   1868  CG  TRP A 121      31.190  58.253  54.323  1.00  0.00           C
ATOM   1869  CD1 TRP A 121      30.960  57.373  53.323  1.00  0.00           C
ATOM   1870  HD1 TRP A 121      31.050  56.293  53.333  1.00  0.00           H
ATOM   1871  NE1 TRP A 121      30.390  58.073  52.273  1.00  0.00           N
ATOM   1872  HE1 TRP A 121      30.070  57.553  51.463  1.00  0.00           H
ATOM   1873  CE2 TRP A 121      30.340  59.433  52.473  1.00  0.00           C
ATOM   1874  CZ2 TRP A 121      29.980  60.493  51.633  1.00  0.00           C
ATOM   1875  HZ2 TRP A 121      29.750  60.343  50.593  1.00  0.00           H
ATOM   1876  CH2 TRP A 121      29.990  61.783  52.183  1.00  0.00           C
ATOM   1877  HH2 TRP A 121      29.640  62.683  51.693  1.00  0.00           H
ATOM   1878  CZ3 TRP A 121      30.430  61.953  53.503  1.00  0.00           C
ATOM   1879  HZ3 TRP A 121      30.470  62.953  53.923  1.00  0.00           H
ATOM   1880  CE3 TRP A 121      31.000  60.903  54.223  1.00  0.00           C
ATOM   1881  HE3 TRP A 121      31.470  61.143  55.173  1.00  0.00           H
ATOM   1882  CD2 TRP A 121      30.850  59.573  53.793  1.00  0.00           C
ATOM   1883  C   TRP A 121      30.350  55.813  56.113  1.00  0.00           C
ATOM   1884  O   TRP A 121      29.190  55.743  55.713  1.00  0.00           O
ATOM   1885  N   HIE A 122      31.140  54.743  56.193  1.00  0.00           N
ATOM   1886  H   HIE A 122      32.120  54.853  56.443  1.00  0.00           H
ATOM   1887  CA  HIE A 122      30.690  53.463  55.683  1.00  0.00           C
ATOM   1888  HA  HIE A 122      30.250  53.493  54.683  1.00  0.00           H
ATOM   1889  CB  HIE A 122      31.870  52.513  55.603  1.00  0.00           C
ATOM   1890  HB1 HIE A 122      31.550  51.483  55.733  1.00  0.00           H
ATOM   1891  HB2 HIE A 122      32.570  52.833  56.373  1.00  0.00           H
ATOM   1892  CG  HIE A 122      32.690  52.623  54.343  1.00  0.00           C
ATOM   1893  ND1 HIE A 122      32.150  52.433  53.073  1.00  0.00           N
ATOM   1894  CE1 HIE A 122      33.180  52.633  52.243  1.00  0.00           C
ATOM   1895  HE1 HIE A 122      33.140  52.573  51.163  1.00  0.00           H
ATOM   1896  NE2 HIE A 122      34.300  52.933  52.913  1.00  0.00           N
ATOM   1897  HE2 HIE A 122      35.180  53.233  52.513  1.00  0.00           H
ATOM   1898  CD2 HIE A 122      34.040  52.883  54.263  1.00  0.00           C
ATOM   1899  HD2 HIE A 122      34.700  53.173  55.063  1.00  0.00           H
ATOM   1900  C   HIE A 122      29.670  52.783  56.583  1.00  0.00           C
ATOM   1901  O   HIE A 122      28.710  52.203  56.063  1.00  0.00           O
ATOM   1902  N   LEU A 123      29.720  53.073  57.883  1.00  0.00           N
ATOM   1903  H   LEU A 123      30.500  53.603  58.253  1.00  0.00           H
ATOM   1904  CA  LEU A 123      28.750  52.693  58.893  1.00  0.00           C
ATOM   1905  HA  LEU A 123      28.490  51.643  58.753  1.00  0.00           H
ATOM   1906  CB  LEU A 123      29.500  52.723  60.213  1.00  0.00           C
ATOM   1907  HB1 LEU A 123      29.640  53.773  60.453  1.00  0.00           H
ATOM   1908  HB2 LEU A 123      30.510  52.343  60.073  1.00  0.00           H
ATOM   1909  CG  LEU A 123      28.980  51.973  61.443  1.00  0.00           C
ATOM   1910  HG  LEU A 123      28.120  52.513  61.843  1.00  0.00           H
ATOM   1911  CD1 LEU A 123      28.610  50.523  61.143  1.00  0.00           C
ATOM   1912 1HD1 LEU A 123      27.700  50.533  60.543  1.00  0.00           H
ATOM   1913 2HD1 LEU A 123      29.350  49.983  60.543  1.00  0.00           H
ATOM   1914 3HD1 LEU A 123      28.380  49.953  62.043  1.00  0.00           H
ATOM   1915  CD2 LEU A 123      29.990  51.993  62.593  1.00  0.00           C
ATOM   1916 1HD2 LEU A 123      30.380  52.993  62.773  1.00  0.00           H
ATOM   1917 2HD2 LEU A 123      29.490  51.543  63.453  1.00  0.00           H
ATOM   1918 3HD2 LEU A 123      30.770  51.323  62.233  1.00  0.00           H
ATOM   1919  C   LEU A 123      27.500  53.553  59.013  1.00  0.00           C
ATOM   1920  O   LEU A 123      26.390  53.093  59.273  1.00  0.00           O
ATOM   1921  N   ARG A 124      27.580  54.813  58.573  1.00  0.00           N
ATOM   1922  H   ARG A 124      28.490  55.223  58.423  1.00  0.00           H
ATOM   1923  CA  ARG A 124      26.450  55.693  58.363  1.00  0.00           C
ATOM   1924  HA  ARG A 124      25.770  55.713  59.213  1.00  0.00           H
ATOM   1925  CB  ARG A 124      26.930  57.123  58.153  1.00  0.00           C
ATOM   1926  HB1 ARG A 124      27.580  57.173  57.283  1.00  0.00           H
ATOM   1927  HB2 ARG A 124      27.440  57.513  59.033  1.00  0.00           H
ATOM   1928  CG  ARG A 124      25.770  58.093  57.903  1.00  0.00           C
ATOM   1929  HG1 ARG A 124      25.130  58.223  58.773  1.00  0.00           H
ATOM   1930  HG2 ARG A 124      25.150  57.803  57.053  1.00  0.00           H
ATOM   1931  CD  ARG A 124      26.340  59.473  57.563  1.00  0.00           C
ATOM   1932  HD1 ARG A 124      27.220  59.713  58.153  1.00  0.00           H
ATOM   1933  HD2 ARG A 124      25.580  60.243  57.593  1.00  0.00           H
ATOM   1934  NE  ARG A 124      26.810  59.533  56.173  1.00  0.00           N
ATOM   1935  HE  ARG A 124      26.900  58.613  55.763  1.00  0.00           H
ATOM   1936  CZ  ARG A 124      27.140  60.613  55.463  1.00  0.00           C
ATOM   1937  NH1 ARG A 124      27.140  61.843  55.983  1.00  0.00           N
ATOM   1938 1HH1 ARG A 124      26.940  62.124  56.933  1.00  0.00           H
ATOM   1939 2HH1 ARG A 124      27.780  62.463  55.493  1.00  0.00           H
ATOM   1940  NH2 ARG A 124      27.520  60.493  54.183  1.00  0.00           N
ATOM   1941 1HH2 ARG A 124      27.690  59.593  53.743  1.00  0.00           H
ATOM   1942 2HH2 ARG A 124      27.810  61.283  53.633  1.00  0.00           H
ATOM   1943  C   ARG A 124      25.550  55.223  57.223  1.00  0.00           C
ATOM   1944  O   ARG A 124      24.340  55.373  57.363  1.00  0.00           O
ATOM   1945  N   GLU A 125      26.110  54.643  56.153  1.00  0.00           N
ATOM   1946  H   GLU A 125      27.110  54.713  56.033  1.00  0.00           H
ATOM   1947  CA  GLU A 125      25.300  53.923  55.193  1.00  0.00           C
ATOM   1948  HA  GLU A 125      24.530  54.643  54.903  1.00  0.00           H
ATOM   1949  CB  GLU A 125      26.190  53.493  54.043  1.00  0.00           C
ATOM   1950  HB1 GLU A 125      26.880  52.713  54.363  1.00  0.00           H
ATOM   1951  HB2 GLU A 125      26.790  54.373  53.843  1.00  0.00           H
ATOM   1952  CG  GLU A 125      25.440  53.093  52.773  1.00  0.00           C
ATOM   1953  HG1 GLU A 125      24.810  53.913  52.413  1.00  0.00           H
ATOM   1954  HG2 GLU A 125      24.860  52.203  53.003  1.00  0.00           H
ATOM   1955  CD  GLU A 125      26.470  52.853  51.683  1.00  0.00           C
ATOM   1956  OE1 GLU A 125      26.990  53.863  51.143  1.00  0.00           O
ATOM   1957  OE2 GLU A 125      26.720  51.663  51.393  1.00  0.00           O
ATOM   1958  C   GLU A 125      24.510  52.693  55.633  1.00  0.00           C
ATOM   1959  O   GLU A 125      23.410  52.413  55.173  1.00  0.00           O
ATOM   1960  N   VAL A 126      25.010  51.903  56.593  1.00  0.00           N
ATOM   1961  H   VAL A 126      25.830  52.213  57.093  1.00  0.00           H
ATOM   1962  CA  VAL A 126      24.390  50.653  56.983  1.00  0.00           C
ATOM   1963  HA  VAL A 126      23.890  50.213  56.133  1.00  0.00           H
ATOM   1964  CB  VAL A 126      25.420  49.603  57.393  1.00  0.00           C
ATOM   1965  HB  VAL A 126      25.710  49.813  58.423  1.00  0.00           H
ATOM   1966  CG1 VAL A 126      24.790  48.223  57.263  1.00  0.00           C
ATOM   1967 1HG1 VAL A 126      25.540  47.463  57.503  1.00  0.00           H
ATOM   1968 2HG1 VAL A 126      23.980  48.213  57.993  1.00  0.00           H
ATOM   1969 3HG1 VAL A 126      24.320  48.113  56.283  1.00  0.00           H
ATOM   1970  CG2 VAL A 126      26.750  49.503  56.663  1.00  0.00           C
ATOM   1971 1HG2 VAL A 126      27.320  48.673  57.083  1.00  0.00           H
ATOM   1972 2HG2 VAL A 126      26.700  49.403  55.573  1.00  0.00           H
ATOM   1973 3HG2 VAL A 126      27.280  50.453  56.663  1.00  0.00           H
ATOM   1974  C   VAL A 126      23.350  50.933  58.063  1.00  0.00           C
ATOM   1975  O   VAL A 126      22.360  50.203  58.143  1.00  0.00           O
ATOM   1976  N   ILE A 127      23.490  52.023  58.823  1.00  0.00           N
ATOM   1977  H   ILE A 127      24.340  52.563  58.723  1.00  0.00           H
ATOM   1978  CA  ILE A 127      22.510  52.523  59.763  1.00  0.00           C
ATOM   1979  HA  ILE A 127      21.880  51.683  60.053  1.00  0.00           H
ATOM   1980  CB  ILE A 127      23.170  52.903  61.083  1.00  0.00           C
ATOM   1981  HB  ILE A 127      22.370  53.013  61.813  1.00  0.00           H
ATOM   1982  CG2 ILE A 127      24.050  51.753  61.563  1.00  0.00           C
ATOM   1983 1HG2 ILE A 127      24.280  51.803  62.633  1.00  0.00           H
ATOM   1984 2HG2 ILE A 127      23.490  50.843  61.373  1.00  0.00           H
ATOM   1985 3HG2 ILE A 127      25.020  51.883  61.083  1.00  0.00           H
ATOM   1986  CG1 ILE A 127      23.820  54.273  61.003  1.00  0.00           C
ATOM   1987 1HG1 ILE A 127      23.100  54.983  60.603  1.00  0.00           H
ATOM   1988 2HG1 ILE A 127      24.650  54.153  60.303  1.00  0.00           H
ATOM   1989  CD  ILE A 127      24.420  54.783  62.313  1.00  0.00           C
ATOM   1990  HD1 ILE A 127      25.310  54.223  62.603  1.00  0.00           H
ATOM   1991  HD2 ILE A 127      24.640  55.843  62.143  1.00  0.00           H
ATOM   1992  HD3 ILE A 127      23.720  54.693  63.143  1.00  0.00           H
ATOM   1993  C   ILE A 127      21.570  53.513  59.093  1.00  0.00           C
ATOM   1994  O   ILE A 127      20.670  54.073  59.723  1.00  0.00           O
ATOM   1995  N   GLY A 128      21.730  53.713  57.783  1.00  0.00           N
ATOM   1996  H   GLY A 128      22.450  53.223  57.293  1.00  0.00           H
ATOM   1997  CA  GLY A 128      20.930  54.653  57.023  1.00  0.00           C
ATOM   1998  HA1 GLY A 128      21.400  54.693  56.043  1.00  0.00           H
ATOM   1999  HA2 GLY A 128      21.070  55.643  57.453  1.00  0.00           H
ATOM   2000  C   GLY A 128      19.470  54.223  56.963  1.00  0.00           C
ATOM   2001  O   GLY A 128      19.180  53.043  56.773  1.00  0.00           O
ATOM   2002  N   GLY A 129      18.530  55.103  57.293  1.00  0.00           N
ATOM   2003  H   GLY A 129      18.870  55.993  57.633  1.00  0.00           H
ATOM   2004  CA  GLY A 129      17.090  54.953  57.383  1.00  0.00           C
ATOM   2005  HA1 GLY A 129      16.850  54.293  56.553  1.00  0.00           H
ATOM   2006  HA2 GLY A 129      16.540  55.883  57.233  1.00  0.00           H
ATOM   2007  C   GLY A 129      16.740  54.223  58.673  1.00  0.00           C
ATOM   2008  O   GLY A 129      15.760  54.573  59.323  1.00  0.00           O
ATOM   2009  N   ASP A 130      17.330  53.063  58.973  1.00  0.00           N
ATOM   2010  H   ASP A 130      17.970  52.733  58.263  1.00  0.00           H
ATOM   2011  CA  ASP A 130      16.750  52.063  59.843  1.00  0.00           C
ATOM   2012  HA  ASP A 130      15.670  52.073  59.743  1.00  0.00           H
ATOM   2013  CB  ASP A 130      17.320  50.733  59.343  1.00  0.00           C
ATOM   2014  HB1 ASP A 130      18.340  50.583  59.713  1.00  0.00           H
ATOM   2015  HB2 ASP A 130      17.350  50.923  58.263  1.00  0.00           H
ATOM   2016  CG  ASP A 130      16.330  49.673  59.793  1.00  0.00           C
ATOM   2017  OD1 ASP A 130      15.390  49.333  59.043  1.00  0.00           O
ATOM   2018  OD2 ASP A 130      16.600  49.063  60.853  1.00  0.00           O
ATOM   2019  C   ASP A 130      16.960  52.243  61.343  1.00  0.00           C
ATOM   2020  O   ASP A 130      16.170  51.793  62.163  1.00  0.00           O
ATOM   2021  N   ASP A 131      18.070  52.913  61.673  1.00  0.00           N
ATOM   2022  H   ASP A 131      18.630  53.203  60.893  1.00  0.00           H
ATOM   2023  CA  ASP A 131      18.380  53.353  63.023  1.00  0.00           C
ATOM   2024  HA  ASP A 131      17.470  53.173  63.603  1.00  0.00           H
ATOM   2025  CB  ASP A 131      19.480  52.413  63.513  1.00  0.00           C
ATOM   2026  HB1 ASP A 131      20.020  52.793  64.373  1.00  0.00           H
ATOM   2027  HB2 ASP A 131      20.180  52.323  62.683  1.00  0.00           H
ATOM   2028  CG  ASP A 131      18.850  51.083  63.893  1.00  0.00           C
ATOM   2029  OD1 ASP A 131      19.350  49.993  63.543  1.00  0.00           O
ATOM   2030  OD2 ASP A 131      17.950  51.013  64.763  1.00  0.00           O
ATOM   2031  C   ASP A 131      18.700  54.833  63.163  1.00  0.00           C
ATOM   2032  O   ASP A 131      18.670  55.563  62.173  1.00  0.00           O
ATOM   2033  N   ALA A 132      18.940  55.333  64.373  1.00  0.00           N
ATOM   2034  H   ALA A 132      18.830  54.693  65.153  1.00  0.00           H
ATOM   2035  CA  ALA A 132      19.120  56.753  64.603  1.00  0.00           C
ATOM   2036  HA  ALA A 132      18.870  57.283  63.693  1.00  0.00           H
ATOM   2037  CB  ALA A 132      18.170  57.203  65.703  1.00  0.00           C
ATOM   2038  HB1 ALA A 132      18.360  58.273  65.793  1.00  0.00           H
ATOM   2039  HB2 ALA A 132      17.160  57.253  65.283  1.00  0.00           H
ATOM   2040  HB3 ALA A 132      18.360  56.653  66.623  1.00  0.00           H
ATOM   2041  C   ALA A 132      20.520  57.103  65.093  1.00  0.00           C
ATOM   2042  O   ALA A 132      21.090  56.433  65.943  1.00  0.00           O
ATOM   2043  N   ARG A 133      21.150  58.173  64.593  1.00  0.00           N
ATOM   2044  H   ARG A 133      20.640  58.733  63.933  1.00  0.00           H
ATOM   2045  CA  ARG A 133      22.540  58.433  64.883  1.00  0.00           C
ATOM   2046  HA  ARG A 133      22.850  57.693  65.613  1.00  0.00           H
ATOM   2047  CB  ARG A 133      23.430  58.223  63.653  1.00  0.00           C
ATOM   2048  HB1 ARG A 133      23.190  57.213  63.303  1.00  0.00           H
ATOM   2049  HB2 ARG A 133      24.440  58.083  64.043  1.00  0.00           H
ATOM   2050  CG  ARG A 133      23.350  59.293  62.573  1.00  0.00           C
ATOM   2051  HG1 ARG A 133      23.610  60.253  63.043  1.00  0.00           H
ATOM   2052  HG2 ARG A 133      22.290  59.253  62.333  1.00  0.00           H
ATOM   2053  CD  ARG A 133      24.010  59.153  61.213  1.00  0.00           C
ATOM   2054  HD1 ARG A 133      23.850  58.233  60.663  1.00  0.00           H
ATOM   2055  HD2 ARG A 133      25.090  59.323  61.293  1.00  0.00           H
ATOM   2056  NE  ARG A 133      23.520  60.253  60.373  1.00  0.00           N
ATOM   2057  HE  ARG A 133      22.550  60.333  60.103  1.00  0.00           H
ATOM   2058  CZ  ARG A 133      24.270  61.233  59.863  1.00  0.00           C
ATOM   2059  NH1 ARG A 133      25.580  61.423  60.063  1.00  0.00           N
ATOM   2060 1HH1 ARG A 133      25.960  61.043  60.923  1.00  0.00           H
ATOM   2061 2HH1 ARG A 133      26.100  62.163  59.603  1.00  0.00           H
ATOM   2062  NH2 ARG A 133      23.670  62.053  58.983  1.00  0.00           N
ATOM   2063 1HH2 ARG A 133      22.690  62.243  59.073  1.00  0.00           H
ATOM   2064 2HH2 ARG A 133      24.310  62.743  58.623  1.00  0.00           H
ATOM   2065  C   ARG A 133      22.690  59.793  65.543  1.00  0.00           C
ATOM   2066  O   ARG A 133      22.000  60.773  65.263  1.00  0.00           O
ATOM   2067  N   TYR A 134      23.660  59.873  66.453  1.00  0.00           N
ATOM   2068  H   TYR A 134      24.160  59.013  66.653  1.00  0.00           H
ATOM   2069  CA  TYR A 134      24.090  61.163  66.953  1.00  0.00           C
ATOM   2070  HA  TYR A 134      23.290  61.883  67.093  1.00  0.00           H
ATOM   2071  CB  TYR A 134      24.730  60.993  68.323  1.00  0.00           C
ATOM   2072  HB1 TYR A 134      25.680  60.493  68.133  1.00  0.00           H
ATOM   2073  HB2 TYR A 134      24.140  60.343  68.953  1.00  0.00           H
ATOM   2074  CG  TYR A 134      24.820  62.273  69.133  1.00  0.00           C
ATOM   2075  CD1 TYR A 134      23.660  62.773  69.733  1.00  0.00           C
ATOM   2076  HD1 TYR A 134      22.760  62.183  69.593  1.00  0.00           H
ATOM   2077  CE1 TYR A 134      23.580  64.043  70.313  1.00  0.00           C
ATOM   2078  HE1 TYR A 134      22.670  64.294  70.823  1.00  0.00           H
ATOM   2079  CZ  TYR A 134      24.770  64.793  70.423  1.00  0.00           C
ATOM   2080  OH  TYR A 134      24.790  66.023  71.013  1.00  0.00           O
ATOM   2081  HH  TYR A 134      23.930  66.233  71.384  1.00  0.00           H
ATOM   2082  CE2 TYR A 134      25.970  64.253  69.923  1.00  0.00           C
ATOM   2083  HE2 TYR A 134      26.890  64.813  70.003  1.00  0.00           H
ATOM   2084  CD2 TYR A 134      25.980  63.053  69.203  1.00  0.00           C
ATOM   2085  HD2 TYR A 134      26.900  62.743  68.723  1.00  0.00           H
ATOM   2086  C   TYR A 134      25.080  61.793  65.983  1.00  0.00           C
ATOM   2087  O   TYR A 134      25.650  61.073  65.163  1.00  0.00           O
ATOM   2088  N   SER A 135      25.360  63.083  66.223  1.00  0.00           N
ATOM   2089  H   SER A 135      24.870  63.453  67.023  1.00  0.00           H
ATOM   2090  CA  SER A 135      26.280  63.953  65.513  1.00  0.00           C
ATOM   2091  HA  SER A 135      26.030  64.003  64.453  1.00  0.00           H
ATOM   2092  CB  SER A 135      26.060  65.383  66.003  1.00  0.00           C
ATOM   2093  HB1 SER A 135      26.880  66.043  65.743  1.00  0.00           H
ATOM   2094  HB2 SER A 135      26.010  65.463  67.093  1.00  0.00           H
ATOM   2095  OG  SER A 135      24.830  65.913  65.573  1.00  0.00           O
ATOM   2096  HG  SER A 135      24.530  66.523  66.253  1.00  0.00           H
ATOM   2097  C   SER A 135      27.760  63.643  65.633  1.00  0.00           C
ATOM   2098  O   SER A 135      28.180  62.843  66.463  1.00  0.00           O
ATOM   2099  N   ARG A 136      28.590  64.183  64.733  1.00  0.00           N
ATOM   2100  H   ARG A 136      28.090  64.693  64.013  1.00  0.00           H
ATOM   2101  CA  ARG A 136      30.000  63.873  64.643  1.00  0.00           C
ATOM   2102  HA  ARG A 136      29.950  62.793  64.723  1.00  0.00           H
ATOM   2103  CB  ARG A 136      30.510  64.243  63.253  1.00  0.00           C
ATOM   2104  HB1 ARG A 136      30.040  65.173  62.963  1.00  0.00           H
ATOM   2105  HB2 ARG A 136      30.070  63.493  62.593  1.00  0.00           H
ATOM   2106  CG  ARG A 136      32.020  64.383  63.033  1.00  0.00           C
ATOM   2107  HG1 ARG A 136      32.360  65.223  63.633  1.00  0.00           H
ATOM   2108  HG2 ARG A 136      32.090  64.763  62.013  1.00  0.00           H
ATOM   2109  CD  ARG A 136      32.830  63.103  63.173  1.00  0.00           C
ATOM   2110  HD1 ARG A 136      32.220  62.263  62.843  1.00  0.00           H
ATOM   2111  HD2 ARG A 136      32.960  62.973  64.253  1.00  0.00           H
ATOM   2112  NE  ARG A 136      34.130  63.044  62.513  1.00  0.00           N
ATOM   2113  HE  ARG A 136      34.200  63.333  61.543  1.00  0.00           H
ATOM   2114  CZ  ARG A 136      35.210  62.443  63.023  1.00  0.00           C
ATOM   2115  NH1 ARG A 136      35.290  62.063  64.303  1.00  0.00           N
ATOM   2116 1HH1 ARG A 136      34.500  62.243  64.903  1.00  0.00           H
ATOM   2117 2HH1 ARG A 136      36.180  61.643  64.533  1.00  0.00           H
ATOM   2118  NH2 ARG A 136      36.350  62.363  62.313  1.00  0.00           N
ATOM   2119 1HH2 ARG A 136      36.400  62.723  61.373  1.00  0.00           H
ATOM   2120 2HH2 ARG A 136      37.130  61.793  62.613  1.00  0.00           H
ATOM   2121  C   ARG A 136      30.750  64.433  65.843  1.00  0.00           C
ATOM   2122  O   ARG A 136      31.020  65.623  65.963  1.00  0.00           O
ATOM   2123  N   VAL A 137      30.930  63.453  66.733  1.00  0.00           N
ATOM   2124  H   VAL A 137      30.500  62.553  66.623  1.00  0.00           H
ATOM   2125  CA  VAL A 137      31.870  63.543  67.843  1.00  0.00           C
ATOM   2126  HA  VAL A 137      31.510  64.403  68.403  1.00  0.00           H
ATOM   2127  CB  VAL A 137      31.720  62.343  68.783  1.00  0.00           C
ATOM   2128  HB  VAL A 137      31.720  61.473  68.123  1.00  0.00           H
ATOM   2129  CG1 VAL A 137      32.850  62.083  69.763  1.00  0.00           C
ATOM   2130 1HG1 VAL A 137      32.820  62.823  70.563  1.00  0.00           H
ATOM   2131 2HG1 VAL A 137      32.750  61.093  70.213  1.00  0.00           H
ATOM   2132 3HG1 VAL A 137      33.770  62.193  69.193  1.00  0.00           H
ATOM   2133  CG2 VAL A 137      30.420  62.243  69.573  1.00  0.00           C
ATOM   2134 1HG2 VAL A 137      29.600  61.953  68.913  1.00  0.00           H
ATOM   2135 2HG2 VAL A 137      30.430  61.533  70.403  1.00  0.00           H
ATOM   2136 3HG2 VAL A 137      30.250  63.213  70.033  1.00  0.00           H
ATOM   2137  C   VAL A 137      33.270  63.704  67.273  1.00  0.00           C
ATOM   2138  O   VAL A 137      33.730  62.893  66.473  1.00  0.00           O
ATOM   2139  N   VAL A 138      33.970  64.743  67.753  1.00  0.00           N
ATOM   2140  H   VAL A 138      33.490  65.253  68.473  1.00  0.00           H
ATOM   2141  CA  VAL A 138      35.340  65.053  67.413  1.00  0.00           C
ATOM   2142  HA  VAL A 138      35.900  64.343  66.803  1.00  0.00           H
ATOM   2143  CB  VAL A 138      35.360  66.423  66.733  1.00  0.00           C
ATOM   2144  HB  VAL A 138      34.940  67.193  67.383  1.00  0.00           H
ATOM   2145  CG1 VAL A 138      36.830  66.803  66.563  1.00  0.00           C
ATOM   2146 1HG1 VAL A 138      37.280  67.443  67.313  1.00  0.00           H
ATOM   2147 2HG1 VAL A 138      37.370  65.923  66.213  1.00  0.00           H
ATOM   2148 3HG1 VAL A 138      36.870  67.523  65.743  1.00  0.00           H
ATOM   2149  CG2 VAL A 138      34.710  66.503  65.353  1.00  0.00           C
ATOM   2150 1HG2 VAL A 138      34.800  67.454  64.823  1.00  0.00           H
ATOM   2151 2HG2 VAL A 138      34.990  65.663  64.713  1.00  0.00           H
ATOM   2152 3HG2 VAL A 138      33.640  66.433  65.553  1.00  0.00           H
ATOM   2153  C   VAL A 138      36.170  65.203  68.683  1.00  0.00           C
ATOM   2154  O   VAL A 138      35.820  65.993  69.563  1.00  0.00           O
ATOM   2155  N   PHE A 139      37.340  64.553  68.753  1.00  0.00           N
ATOM   2156  H   PHE A 139      37.570  64.073  67.893  1.00  0.00           H
ATOM   2157  CA  PHE A 139      38.340  64.754  69.783  1.00  0.00           C
ATOM   2158  HA  PHE A 139      38.170  65.703  70.293  1.00  0.00           H
ATOM   2159  CB  PHE A 139      38.350  63.593  70.783  1.00  0.00           C
ATOM   2160  HB1 PHE A 139      37.660  63.723  71.613  1.00  0.00           H
ATOM   2161  HB2 PHE A 139      39.300  63.583  71.313  1.00  0.00           H
ATOM   2162  CG  PHE A 139      37.990  62.233  70.233  1.00  0.00           C
ATOM   2163  CD1 PHE A 139      36.630  61.933  70.073  1.00  0.00           C
ATOM   2164  HD1 PHE A 139      35.910  62.713  70.293  1.00  0.00           H
ATOM   2165  CE1 PHE A 139      36.320  60.703  69.483  1.00  0.00           C
ATOM   2166  HE1 PHE A 139      35.300  60.383  69.353  1.00  0.00           H
ATOM   2167  CZ  PHE A 139      37.310  59.803  69.073  1.00  0.00           C
ATOM   2168  HZ  PHE A 139      37.040  58.843  68.663  1.00  0.00           H
ATOM   2169  CE2 PHE A 139      38.650  60.143  69.253  1.00  0.00           C
ATOM   2170  HE2 PHE A 139      39.490  59.493  69.053  1.00  0.00           H
ATOM   2171  CD2 PHE A 139      39.010  61.363  69.843  1.00  0.00           C
ATOM   2172  HD2 PHE A 139      40.020  61.723  69.973  1.00  0.00           H
ATOM   2173  C   PHE A 139      39.730  64.723  69.173  1.00  0.00           C
ATOM   2174  O   PHE A 139      40.050  63.893  68.333  1.00  0.00           O
ATOM   2175  N   ASN A 140      40.600  65.613  69.663  1.00  0.00           N
ATOM   2176  H   ASN A 140      40.190  66.204  70.373  1.00  0.00           H
ATOM   2177  CA  ASN A 140      42.040  65.643  69.503  1.00  0.00           C
ATOM   2178  HA  ASN A 140      42.250  65.043  68.623  1.00  0.00           H
ATOM   2179  CB  ASN A 140      42.470  67.073  69.183  1.00  0.00           C
ATOM   2180  HB1 ASN A 140      42.180  67.733  70.013  1.00  0.00           H
ATOM   2181  HB2 ASN A 140      41.950  67.454  68.303  1.00  0.00           H
ATOM   2182  CG  ASN A 140      43.960  67.243  68.923  1.00  0.00           C
ATOM   2183  OD1 ASN A 140      44.410  67.073  67.793  1.00  0.00           O
ATOM   2184  ND2 ASN A 140      44.720  67.723  69.903  1.00  0.00           N
ATOM   2185 1HD2 ASN A 140      44.210  67.833  70.763  1.00  0.00           H
ATOM   2186 2HD2 ASN A 140      45.680  67.993  69.743  1.00  0.00           H
ATOM   2187  C   ASN A 140      42.880  64.993  70.594  1.00  0.00           C
ATOM   2188  O   ASN A 140      43.990  64.483  70.433  1.00  0.00           O
ATOM   2189  N   GLU A 141      42.260  64.973  71.783  1.00  0.00           N
ATOM   2190  H   GLU A 141      41.360  65.414  71.873  1.00  0.00           H
ATOM   2191  CA  GLU A 141      42.760  64.273  72.953  1.00  0.00           C
ATOM   2192  HA  GLU A 141      43.460  63.493  72.663  1.00  0.00           H
ATOM   2193  CB  GLU A 141      43.480  65.303  73.813  1.00  0.00           C
ATOM   2194  HB1 GLU A 141      44.300  65.703  73.224  1.00  0.00           H
ATOM   2195  HB2 GLU A 141      43.960  64.733  74.613  1.00  0.00           H
ATOM   2196  CG  GLU A 141      42.830  66.563  74.383  1.00  0.00           C
ATOM   2197  HG1 GLU A 141      43.540  67.093  75.013  1.00  0.00           H
ATOM   2198  HG2 GLU A 141      41.960  66.334  74.994  1.00  0.00           H
ATOM   2199  CD  GLU A 141      42.570  67.593  73.293  1.00  0.00           C
ATOM   2200  OE1 GLU A 141      43.430  67.943  72.453  1.00  0.00           O
ATOM   2201  OE2 GLU A 141      41.410  68.083  73.243  1.00  0.00           O
ATOM   2202  C   GLU A 141      41.610  63.693  73.773  1.00  0.00           C
ATOM   2203  O   GLU A 141      40.530  64.273  73.884  1.00  0.00           O
ATOM   2204  N   ILE A 142      41.870  62.493  74.283  1.00  0.00           N
ATOM   2205  H   ILE A 142      42.810  62.143  74.173  1.00  0.00           H
ATOM   2206  CA  ILE A 142      40.860  61.573  74.763  1.00  0.00           C
ATOM   2207  HA  ILE A 142      39.870  61.963  74.533  1.00  0.00           H
ATOM   2208  CB  ILE A 142      40.930  60.233  74.023  1.00  0.00           C
ATOM   2209  HB  ILE A 142      41.590  59.663  74.683  1.00  0.00           H
ATOM   2210  CG2 ILE A 142      39.540  59.623  73.953  1.00  0.00           C
ATOM   2211 1HG2 ILE A 142      39.150  59.443  74.953  1.00  0.00           H
ATOM   2212 2HG2 ILE A 142      38.940  60.263  73.303  1.00  0.00           H
ATOM   2213 3HG2 ILE A 142      39.530  58.653  73.453  1.00  0.00           H
ATOM   2214  CG1 ILE A 142      41.430  60.243  72.583  1.00  0.00           C
ATOM   2215 1HG1 ILE A 142      42.390  60.753  72.643  1.00  0.00           H
ATOM   2216 2HG1 ILE A 142      40.810  60.863  71.933  1.00  0.00           H
ATOM   2217  CD  ILE A 142      41.720  58.943  71.833  1.00  0.00           C
ATOM   2218  HD1 ILE A 142      42.250  58.273  72.503  1.00  0.00           H
ATOM   2219  HD2 ILE A 142      40.840  58.403  71.493  1.00  0.00           H
ATOM   2220  HD3 ILE A 142      42.320  59.023  70.933  1.00  0.00           H
ATOM   2221  C   ILE A 142      40.820  61.473  76.283  1.00  0.00           C
ATOM   2222  O   ILE A 142      40.680  60.383  76.843  1.00  0.00           O
ATOM   2223  N   THR A 143      41.140  62.563  76.974  1.00  0.00           N
ATOM   2224  H   THR A 143      41.130  63.374  76.364  1.00  0.00           H
ATOM   2225  CA  THR A 143      41.170  62.703  78.414  1.00  0.00           C
ATOM   2226  HA  THR A 143      41.870  61.973  78.823  1.00  0.00           H
ATOM   2227  CB  THR A 143      41.730  64.033  78.903  1.00  0.00           C
ATOM   2228  HB  THR A 143      41.870  63.863  79.974  1.00  0.00           H
ATOM   2229  CG2 THR A 143      43.010  64.303  78.113  1.00  0.00           C
ATOM   2230 1HG2 THR A 143      42.860  65.073  77.354  1.00  0.00           H
ATOM   2231 2HG2 THR A 143      43.650  64.783  78.853  1.00  0.00           H
ATOM   2232 3HG2 THR A 143      43.420  63.463  77.564  1.00  0.00           H
ATOM   2233  OG1 THR A 143      40.760  65.043  78.783  1.00  0.00           O
ATOM   2234  HG1 THR A 143      41.240  65.833  79.054  1.00  0.00           H
ATOM   2235  C   THR A 143      39.750  62.553  78.963  1.00  0.00           C
ATOM   2236  O   THR A 143      38.780  62.753  78.243  1.00  0.00           O
ATOM   2237  N   LYS A 144      39.580  62.363  80.273  1.00  0.00           N
ATOM   2238  H   LYS A 144      40.380  62.133  80.844  1.00  0.00           H
ATOM   2239  CA  LYS A 144      38.340  62.233  81.013  1.00  0.00           C
ATOM   2240  HA  LYS A 144      37.720  61.563  80.403  1.00  0.00           H
ATOM   2241  CB  LYS A 144      38.500  61.623  82.404  1.00  0.00           C
ATOM   2242  HB1 LYS A 144      39.120  60.743  82.234  1.00  0.00           H
ATOM   2243  HB2 LYS A 144      37.490  61.283  82.643  1.00  0.00           H
ATOM   2244  CG  LYS A 144      39.040  62.513  83.503  1.00  0.00           C
ATOM   2245  HG1 LYS A 144      38.190  63.103  83.833  1.00  0.00           H
ATOM   2246  HG2 LYS A 144      39.730  63.223  83.043  1.00  0.00           H
ATOM   2247  CD  LYS A 144      39.680  61.783  84.683  1.00  0.00           C
ATOM   2248  HD1 LYS A 144      40.460  61.143  84.264  1.00  0.00           H
ATOM   2249  HD2 LYS A 144      38.950  61.204  85.234  1.00  0.00           H
ATOM   2250  CE  LYS A 144      40.390  62.793  85.584  1.00  0.00           C
ATOM   2251  HE1 LYS A 144      39.690  63.583  85.844  1.00  0.00           H
ATOM   2252  HE2 LYS A 144      41.260  63.213  85.073  1.00  0.00           H
ATOM   2253  NZ  LYS A 144      40.880  62.133  86.803  1.00  0.00           N
ATOM   2254  HZ1 LYS A 144      40.160  61.773  87.413  1.00  0.00           H
ATOM   2255  HZ2 LYS A 144      41.470  61.343  86.574  1.00  0.00           H
ATOM   2256  HZ3 LYS A 144      41.420  62.763  87.383  1.00  0.00           H
ATOM   2257  C   LYS A 144      37.510  63.504  81.054  1.00  0.00           C
ATOM   2258  O   LYS A 144      36.340  63.433  81.414  1.00  0.00           O
ATOM   2259  N   ASN A 145      38.010  64.663  80.593  1.00  0.00           N
ATOM   2260  H   ASN A 145      39.000  64.763  80.433  1.00  0.00           H
ATOM   2261  CA  ASN A 145      37.160  65.803  80.304  1.00  0.00           C
ATOM   2262  HA  ASN A 145      36.210  65.723  80.844  1.00  0.00           H
ATOM   2263  CB  ASN A 145      37.740  67.103  80.853  1.00  0.00           C
ATOM   2264  HB1 ASN A 145      38.690  67.263  80.353  1.00  0.00           H
ATOM   2265  HB2 ASN A 145      37.930  67.093  81.923  1.00  0.00           H
ATOM   2266  CG  ASN A 145      36.800  68.273  80.584  1.00  0.00           C
ATOM   2267  OD1 ASN A 145      36.910  69.123  79.693  1.00  0.00           O
ATOM   2268  ND2 ASN A 145      35.800  68.403  81.463  1.00  0.00           N
ATOM   2269 1HD2 ASN A 145      35.720  67.693  82.183  1.00  0.00           H
ATOM   2270 2HD2 ASN A 145      35.500  69.353  81.624  1.00  0.00           H
ATOM   2271  C   ASN A 145      36.940  65.874  78.803  1.00  0.00           C
ATOM   2272  O   ASN A 145      35.830  65.874  78.274  1.00  0.00           O
ATOM   2273  N   ALA A 146      38.030  65.763  78.043  1.00  0.00           N
ATOM   2274  H   ALA A 146      38.920  65.623  78.503  1.00  0.00           H
ATOM   2275  CA  ALA A 146      38.090  65.833  76.603  1.00  0.00           C
ATOM   2276  HA  ALA A 146      37.590  66.773  76.343  1.00  0.00           H
ATOM   2277  CB  ALA A 146      39.520  65.953  76.073  1.00  0.00           C
ATOM   2278  HB1 ALA A 146      39.400  66.233  75.033  1.00  0.00           H
ATOM   2279  HB2 ALA A 146      40.030  66.673  76.714  1.00  0.00           H
ATOM   2280  HB3 ALA A 146      39.970  64.963  76.193  1.00  0.00           H
ATOM   2281  C   ALA A 146      37.210  64.843  75.863  1.00  0.00           C
ATOM   2282  O   ALA A 146      36.900  65.113  74.703  1.00  0.00           O
ATOM   2283  N   ILE A 147      36.830  63.713  76.473  1.00  0.00           N
ATOM   2284  H   ILE A 147      37.300  63.393  77.304  1.00  0.00           H
ATOM   2285  CA  ILE A 147      35.980  62.763  75.783  1.00  0.00           C
ATOM   2286  HA  ILE A 147      36.150  62.873  74.714  1.00  0.00           H
ATOM   2287  CB  ILE A 147      36.370  61.373  76.294  1.00  0.00           C
ATOM   2288  HB  ILE A 147      37.430  61.183  76.174  1.00  0.00           H
ATOM   2289  CG2 ILE A 147      35.990  61.103  77.754  1.00  0.00           C
ATOM   2290 1HG2 ILE A 147      36.340  61.933  78.373  1.00  0.00           H
ATOM   2291 2HG2 ILE A 147      34.930  61.083  77.983  1.00  0.00           H
ATOM   2292 3HG2 ILE A 147      36.510  60.243  78.173  1.00  0.00           H
ATOM   2293  CG1 ILE A 147      35.630  60.273  75.543  1.00  0.00           C
ATOM   2294 1HG1 ILE A 147      34.610  60.163  75.914  1.00  0.00           H
ATOM   2295 2HG1 ILE A 147      36.160  59.363  75.824  1.00  0.00           H
ATOM   2296  CD  ILE A 147      35.580  60.343  74.023  1.00  0.00           C
ATOM   2297  HD1 ILE A 147      35.150  61.283  73.683  1.00  0.00           H
ATOM   2298  HD2 ILE A 147      36.610  60.283  73.683  1.00  0.00           H
ATOM   2299  HD3 ILE A 147      35.150  59.433  73.613  1.00  0.00           H
ATOM   2300  C   ILE A 147      34.520  63.103  76.003  1.00  0.00           C
ATOM   2301  O   ILE A 147      33.660  62.933  75.134  1.00  0.00           O
ATOM   2302  N   ARG A 148      34.120  63.553  77.193  1.00  0.00           N
ATOM   2303  H   ARG A 148      34.880  63.813  77.804  1.00  0.00           H
ATOM   2304  CA  ARG A 148      32.820  64.103  77.523  1.00  0.00           C
ATOM   2305  HA  ARG A 148      32.060  63.374  77.243  1.00  0.00           H
ATOM   2306  CB  ARG A 148      32.830  64.393  79.023  1.00  0.00           C
ATOM   2307  HB1 ARG A 148      31.960  64.973  79.323  1.00  0.00           H
ATOM   2308  HB2 ARG A 148      33.660  65.023  79.314  1.00  0.00           H
ATOM   2309  CG  ARG A 148      32.870  63.143  79.893  1.00  0.00           C
ATOM   2310  HG1 ARG A 148      33.740  62.513  79.723  1.00  0.00           H
ATOM   2311  HG2 ARG A 148      31.980  62.593  79.583  1.00  0.00           H
ATOM   2312  CD  ARG A 148      32.750  63.513  81.364  1.00  0.00           C
ATOM   2313  HD1 ARG A 148      31.700  63.653  81.613  1.00  0.00           H
ATOM   2314  HD2 ARG A 148      33.190  64.493  81.574  1.00  0.00           H
ATOM   2315  NE  ARG A 148      33.250  62.403  82.173  1.00  0.00           N
ATOM   2316  HE  ARG A 148      33.140  61.443  81.884  1.00  0.00           H
ATOM   2317  CZ  ARG A 148      34.050  62.493  83.243  1.00  0.00           C
ATOM   2318  NH1 ARG A 148      34.430  63.663  83.773  1.00  0.00           N
ATOM   2319 1HH1 ARG A 148      33.910  64.493  83.523  1.00  0.00           H
ATOM   2320 2HH1 ARG A 148      35.200  63.683  84.423  1.00  0.00           H
ATOM   2321  NH2 ARG A 148      34.580  61.383  83.763  1.00  0.00           N
ATOM   2322 1HH2 ARG A 148      34.150  60.533  83.443  1.00  0.00           H
ATOM   2323 2HH2 ARG A 148      35.170  61.453  84.583  1.00  0.00           H
ATOM   2324  C   ARG A 148      32.430  65.353  76.753  1.00  0.00           C
ATOM   2325  O   ARG A 148      31.270  65.453  76.364  1.00  0.00           O
ATOM   2326  N   GLN A 149      33.370  66.283  76.563  1.00  0.00           N
ATOM   2327  H   GLN A 149      34.270  66.123  76.983  1.00  0.00           H
ATOM   2328  CA  GLN A 149      33.160  67.514  75.824  1.00  0.00           C
ATOM   2329  HA  GLN A 149      32.350  68.083  76.273  1.00  0.00           H
ATOM   2330  CB  GLN A 149      34.480  68.283  75.713  1.00  0.00           C
ATOM   2331  HB1 GLN A 149      34.270  69.033  74.943  1.00  0.00           H
ATOM   2332  HB2 GLN A 149      35.350  67.703  75.394  1.00  0.00           H
ATOM   2333  CG  GLN A 149      34.980  69.003  76.963  1.00  0.00           C
ATOM   2334  HG1 GLN A 149      35.970  69.443  76.853  1.00  0.00           H
ATOM   2335  HG2 GLN A 149      35.100  68.273  77.754  1.00  0.00           H
ATOM   2336  CD  GLN A 149      34.030  70.003  77.614  1.00  0.00           C
ATOM   2337  OE1 GLN A 149      32.940  70.303  77.113  1.00  0.00           O
ATOM   2338  NE2 GLN A 149      34.390  70.523  78.783  1.00  0.00           N
ATOM   2339 1HE2 GLN A 149      35.210  70.173  79.264  1.00  0.00           H
ATOM   2340 2HE2 GLN A 149      33.610  71.004  79.194  1.00  0.00           H
ATOM   2341  C   GLN A 149      32.910  67.153  74.363  1.00  0.00           C
ATOM   2342  O   GLN A 149      32.100  67.723  73.633  1.00  0.00           O
ATOM   2343  N   ALA A 150      33.580  66.113  73.853  1.00  0.00           N
ATOM   2344  H   ALA A 150      34.160  65.573  74.474  1.00  0.00           H
ATOM   2345  CA  ALA A 150      33.490  65.593  72.503  1.00  0.00           C
ATOM   2346  HA  ALA A 150      33.530  66.433  71.803  1.00  0.00           H
ATOM   2347  CB  ALA A 150      34.610  64.603  72.233  1.00  0.00           C
ATOM   2348  HB1 ALA A 150      34.640  64.393  71.163  1.00  0.00           H
ATOM   2349  HB2 ALA A 150      35.570  65.003  72.553  1.00  0.00           H
ATOM   2350  HB3 ALA A 150      34.470  63.673  72.773  1.00  0.00           H
ATOM   2351  C   ALA A 150      32.120  64.963  72.263  1.00  0.00           C
ATOM   2352  O   ALA A 150      31.590  65.163  71.173  1.00  0.00           O
ATOM   2353  N   PHE A 151      31.520  64.283  73.243  1.00  0.00           N
ATOM   2354  H   PHE A 151      31.990  64.243  74.133  1.00  0.00           H
ATOM   2355  CA  PHE A 151      30.310  63.523  72.993  1.00  0.00           C
ATOM   2356  HA  PHE A 151      30.260  62.943  72.063  1.00  0.00           H
ATOM   2357  CB  PHE A 151      30.180  62.523  74.133  1.00  0.00           C
ATOM   2358  HB1 PHE A 151      29.180  62.483  74.553  1.00  0.00           H
ATOM   2359  HB2 PHE A 151      30.890  62.783  74.924  1.00  0.00           H
ATOM   2360  CG  PHE A 151      30.510  61.153  73.573  1.00  0.00           C
ATOM   2361  CD1 PHE A 151      31.830  60.753  73.383  1.00  0.00           C
ATOM   2362  HD1 PHE A 151      32.630  61.463  73.554  1.00  0.00           H
ATOM   2363  CE1 PHE A 151      32.050  59.563  72.683  1.00  0.00           C
ATOM   2364  HE1 PHE A 151      33.020  59.323  72.253  1.00  0.00           H
ATOM   2365  CZ  PHE A 151      31.000  58.693  72.363  1.00  0.00           C
ATOM   2366  HZ  PHE A 151      31.090  57.843  71.714  1.00  0.00           H
ATOM   2367  CE2 PHE A 151      29.670  59.023  72.663  1.00  0.00           C
ATOM   2368  HE2 PHE A 151      28.830  58.443  72.313  1.00  0.00           H
ATOM   2369  CD2 PHE A 151      29.470  60.253  73.283  1.00  0.00           C
ATOM   2370  HD2 PHE A 151      28.460  60.633  73.353  1.00  0.00           H
ATOM   2371  C   PHE A 151      29.060  64.363  72.783  1.00  0.00           C
ATOM   2372  O   PHE A 151      28.080  63.873  72.223  1.00  0.00           O
ATOM   2373  N   ASN A 152      29.090  65.653  73.123  1.00  0.00           N
ATOM   2374  H   ASN A 152      29.820  65.913  73.763  1.00  0.00           H
ATOM   2375  CA  ASN A 152      27.970  66.523  72.793  1.00  0.00           C
ATOM   2376  HA  ASN A 152      27.100  65.883  72.713  1.00  0.00           H
ATOM   2377  CB  ASN A 152      27.740  67.403  74.023  1.00  0.00           C
ATOM   2378  HB1 ASN A 152      28.340  68.304  73.843  1.00  0.00           H
ATOM   2379  HB2 ASN A 152      28.040  66.983  74.983  1.00  0.00           H
ATOM   2380  CG  ASN A 152      26.290  67.863  74.153  1.00  0.00           C
ATOM   2381  OD1 ASN A 152      25.920  69.033  74.223  1.00  0.00           O
ATOM   2382  ND2 ASN A 152      25.360  66.953  74.443  1.00  0.00           N
ATOM   2383 1HD2 ASN A 152      25.650  65.993  74.573  1.00  0.00           H
ATOM   2384 2HD2 ASN A 152      24.380  67.173  74.363  1.00  0.00           H
ATOM   2385  C   ASN A 152      28.080  67.263  71.473  1.00  0.00           C
ATOM   2386  O   ASN A 152      27.260  68.133  71.193  1.00  0.00           O
ATOM   2387  N   LYS A 153      29.160  67.063  70.713  1.00  0.00           N
ATOM   2388  H   LYS A 153      29.910  66.453  71.003  1.00  0.00           H
ATOM   2389  CA  LYS A 153      29.340  67.983  69.593  1.00  0.00           C
ATOM   2390  HA  LYS A 153      29.450  68.983  69.993  1.00  0.00           H
ATOM   2391  CB  LYS A 153      30.730  67.763  69.003  1.00  0.00           C
ATOM   2392  HB1 LYS A 153      30.890  68.443  68.173  1.00  0.00           H
ATOM   2393  HB2 LYS A 153      30.930  66.773  68.583  1.00  0.00           H
ATOM   2394  CG  LYS A 153      31.790  68.263  69.983  1.00  0.00           C
ATOM   2395  HG1 LYS A 153      31.560  67.844  70.963  1.00  0.00           H
ATOM   2396  HG2 LYS A 153      31.640  69.333  70.123  1.00  0.00           H
ATOM   2397  CD  LYS A 153      33.240  68.093  69.563  1.00  0.00           C
ATOM   2398  HD1 LYS A 153      33.440  68.634  68.633  1.00  0.00           H
ATOM   2399  HD2 LYS A 153      33.430  67.023  69.553  1.00  0.00           H
ATOM   2400  CE  LYS A 153      34.140  68.743  70.613  1.00  0.00           C
ATOM   2401  HE1 LYS A 153      34.060  68.213  71.563  1.00  0.00           H
ATOM   2402  HE2 LYS A 153      33.800  69.773  70.763  1.00  0.00           H
ATOM   2403  NZ  LYS A 153      35.570  68.764  70.273  1.00  0.00           N
ATOM   2404  HZ1 LYS A 153      35.830  69.313  69.463  1.00  0.00           H
ATOM   2405  HZ2 LYS A 153      36.040  69.253  71.033  1.00  0.00           H
ATOM   2406  HZ3 LYS A 153      35.860  67.803  70.303  1.00  0.00           H
ATOM   2407  C   LYS A 153      28.290  67.853  68.503  1.00  0.00           C
ATOM   2408  O   LYS A 153      27.930  66.723  68.183  1.00  0.00           O
ATOM   2409  N   PRO A 154      27.660  68.953  68.083  1.00  0.00           N
ATOM   2410  CD  PRO A 154      27.980  70.313  68.483  1.00  0.00           C
ATOM   2411  HD1 PRO A 154      29.030  70.523  68.303  1.00  0.00           H
ATOM   2412  HD2 PRO A 154      27.620  70.503  69.503  1.00  0.00           H
ATOM   2413  CG  PRO A 154      27.070  71.223  67.663  1.00  0.00           C
ATOM   2414  HG1 PRO A 154      27.710  71.743  66.953  1.00  0.00           H
ATOM   2415  HG2 PRO A 154      26.530  71.893  68.333  1.00  0.00           H
ATOM   2416  CB  PRO A 154      26.120  70.293  66.923  1.00  0.00           C
ATOM   2417  HB1 PRO A 154      25.790  70.653  65.953  1.00  0.00           H
ATOM   2418  HB2 PRO A 154      25.390  70.133  67.723  1.00  0.00           H
ATOM   2419  CA  PRO A 154      26.830  68.943  66.903  1.00  0.00           C
ATOM   2420  HA  PRO A 154      26.080  68.153  66.943  1.00  0.00           H
ATOM   2421  C   PRO A 154      27.740  68.753  65.693  1.00  0.00           C
ATOM   2422  O   PRO A 154      28.950  68.973  65.753  1.00  0.00           O
ATOM   2423  N   GLY A 155      27.260  68.283  64.543  1.00  0.00           N
ATOM   2424  H   GLY A 155      26.260  68.213  64.423  1.00  0.00           H
ATOM   2425  CA  GLY A 155      28.080  68.033  63.373  1.00  0.00           C
ATOM   2426  HA1 GLY A 155      29.150  67.914  63.553  1.00  0.00           H
ATOM   2427  HA2 GLY A 155      27.930  68.893  62.723  1.00  0.00           H
ATOM   2428  C   GLY A 155      27.680  66.833  62.523  1.00  0.00           C
ATOM   2429  O   GLY A 155      26.860  66.004  62.903  1.00  0.00           O
ATOM   2430  N   GLU A 156      28.280  66.683  61.333  1.00  0.00           N
ATOM   2431  H   GLU A 156      28.990  67.363  61.113  1.00  0.00           H
ATOM   2432  CA  GLU A 156      27.970  65.703  60.313  1.00  0.00           C
ATOM   2433  HA  GLU A 156      27.410  64.873  60.743  1.00  0.00           H
ATOM   2434  CB  GLU A 156      27.040  66.423  59.333  1.00  0.00           C
ATOM   2435  HB1 GLU A 156      27.490  67.393  59.103  1.00  0.00           H
ATOM   2436  HB2 GLU A 156      26.190  66.693  59.963  1.00  0.00           H
ATOM   2437  CG  GLU A 156      26.690  65.643  58.073  1.00  0.00           C
ATOM   2438  HG1 GLU A 156      27.580  65.373  57.503  1.00  0.00           H
ATOM   2439  HG2 GLU A 156      26.150  66.393  57.493  1.00  0.00           H
ATOM   2440  CD  GLU A 156      25.920  64.343  58.243  1.00  0.00           C
ATOM   2441  OE1 GLU A 156      24.680  64.383  58.053  1.00  0.00           O
ATOM   2442  OE2 GLU A 156      26.550  63.293  58.453  1.00  0.00           O
ATOM   2443  C   GLU A 156      29.280  65.203  59.733  1.00  0.00           C
ATOM   2444  O   GLU A 156      30.220  65.983  59.663  1.00  0.00           O
ATOM   2445  N   LEU A 157      29.300  64.003  59.153  1.00  0.00           N
ATOM   2446  H   LEU A 157      28.490  63.403  59.233  1.00  0.00           H
ATOM   2447  CA  LEU A 157      30.450  63.513  58.413  1.00  0.00           C
ATOM   2448  HA  LEU A 157      31.320  63.693  59.053  1.00  0.00           H
ATOM   2449  CB  LEU A 157      30.320  62.013  58.233  1.00  0.00           C
ATOM   2450  HB1 LEU A 157      31.140  61.743  57.573  1.00  0.00           H
ATOM   2451  HB2 LEU A 157      29.340  61.833  57.793  1.00  0.00           H
ATOM   2452  CG  LEU A 157      30.420  61.013  59.383  1.00  0.00           C
ATOM   2453  HG  LEU A 157      30.370  60.133  58.743  1.00  0.00           H
ATOM   2454  CD1 LEU A 157      31.740  61.023  60.143  1.00  0.00           C
ATOM   2455 1HD1 LEU A 157      32.100  62.033  60.323  1.00  0.00           H
ATOM   2456 2HD1 LEU A 157      31.610  60.573  61.133  1.00  0.00           H
ATOM   2457 3HD1 LEU A 157      32.470  60.503  59.523  1.00  0.00           H
ATOM   2458  CD2 LEU A 157      29.240  61.003  60.363  1.00  0.00           C
ATOM   2459 1HD2 LEU A 157      28.340  60.623  59.873  1.00  0.00           H
ATOM   2460 2HD2 LEU A 157      29.370  60.303  61.183  1.00  0.00           H
ATOM   2461 3HD2 LEU A 157      29.050  62.053  60.583  1.00  0.00           H
ATOM   2462  C   LEU A 157      30.740  64.253  57.113  1.00  0.00           C
ATOM   2463  O   LEU A 157      29.770  64.513  56.393  1.00  0.00           O
ATOM   2464  N   ASN A 158      32.010  64.543  56.853  1.00  0.00           N
ATOM   2465  H   ASN A 158      32.700  64.103  57.453  1.00  0.00           H
ATOM   2466  CA  ASN A 158      32.480  65.313  55.723  1.00  0.00           C
ATOM   2467  HA  ASN A 158      31.750  66.043  55.383  1.00  0.00           H
ATOM   2468  CB  ASN A 158      33.680  66.153  56.153  1.00  0.00           C
ATOM   2469  HB1 ASN A 158      34.410  65.373  56.383  1.00  0.00           H
ATOM   2470  HB2 ASN A 158      33.440  66.803  56.993  1.00  0.00           H
ATOM   2471  CG  ASN A 158      34.260  67.013  55.043  1.00  0.00           C
ATOM   2472  OD1 ASN A 158      35.390  66.803  54.613  1.00  0.00           O
ATOM   2473  ND2 ASN A 158      33.570  68.073  54.623  1.00  0.00           N
ATOM   2474 1HD2 ASN A 158      32.810  68.333  55.233  1.00  0.00           H
ATOM   2475 2HD2 ASN A 158      33.990  68.773  54.033  1.00  0.00           H
ATOM   2476  C   ASN A 158      32.770  64.463  54.493  1.00  0.00           C
ATOM   2477  O   ASN A 158      33.410  63.423  54.623  1.00  0.00           O
ATOM   2478  N   ILE A 159      32.350  64.893  53.303  1.00  0.00           N
ATOM   2479  H   ILE A 159      31.810  65.743  53.233  1.00  0.00           H
ATOM   2480  CA  ILE A 159      32.600  64.303  52.003  1.00  0.00           C
ATOM   2481  HA  ILE A 159      32.400  63.233  52.063  1.00  0.00           H
ATOM   2482  CB  ILE A 159      31.700  64.833  50.883  1.00  0.00           C
ATOM   2483  HB  ILE A 159      30.650  64.733  51.193  1.00  0.00           H
ATOM   2484  CG2 ILE A 159      31.930  66.323  50.653  1.00  0.00           C
ATOM   2485 1HG2 ILE A 159      31.040  66.773  50.223  1.00  0.00           H
ATOM   2486 2HG2 ILE A 159      32.000  66.833  51.613  1.00  0.00           H
ATOM   2487 3HG2 ILE A 159      32.800  66.563  50.043  1.00  0.00           H
ATOM   2488  CG1 ILE A 159      31.930  64.103  49.563  1.00  0.00           C
ATOM   2489 1HG1 ILE A 159      33.010  64.053  49.393  1.00  0.00           H
ATOM   2490 2HG1 ILE A 159      31.650  64.773  48.753  1.00  0.00           H
ATOM   2491  CD  ILE A 159      31.270  62.743  49.333  1.00  0.00           C
ATOM   2492  HD1 ILE A 159      30.270  62.793  49.753  1.00  0.00           H
ATOM   2493  HD2 ILE A 159      31.340  62.373  48.313  1.00  0.00           H
ATOM   2494  HD3 ILE A 159      31.880  62.113  49.983  1.00  0.00           H
ATOM   2495  C   ILE A 159      34.060  64.403  51.593  1.00  0.00           C
ATOM   2496  O   ILE A 159      34.630  63.453  51.053  1.00  0.00           O
ATOM   2497  N   ASP A 160      34.730  65.513  51.923  1.00  0.00           N
ATOM   2498  H   ASP A 160      34.370  66.303  52.423  1.00  0.00           H
ATOM   2499  CA  ASP A 160      36.010  65.713  51.273  1.00  0.00           C
ATOM   2500  HA  ASP A 160      35.980  65.523  50.203  1.00  0.00           H
ATOM   2501  CB  ASP A 160      36.280  67.213  51.303  1.00  0.00           C
ATOM   2502  HB1 ASP A 160      37.280  67.413  50.923  1.00  0.00           H
ATOM   2503  HB2 ASP A 160      36.330  67.633  52.313  1.00  0.00           H
ATOM   2504  CG  ASP A 160      35.390  68.133  50.483  1.00  0.00           C
ATOM   2505  OD1 ASP A 160      34.890  69.183  50.963  1.00  0.00           O
ATOM   2506  OD2 ASP A 160      34.960  67.803  49.363  1.00  0.00           O
ATOM   2507  C   ASP A 160      37.160  64.883  51.843  1.00  0.00           C
ATOM   2508  O   ASP A 160      38.070  64.473  51.133  1.00  0.00           O
ATOM   2509  N   ARG A 161      37.110  64.693  53.163  1.00  0.00           N
ATOM   2510  H   ARG A 161      36.440  65.313  53.593  1.00  0.00           H
ATOM   2511  CA  ARG A 161      37.830  63.743  53.993  1.00  0.00           C
ATOM   2512  HA  ARG A 161      38.910  63.923  53.933  1.00  0.00           H
ATOM   2513  CB  ARG A 161      37.370  63.733  55.443  1.00  0.00           C
ATOM   2514  HB1 ARG A 161      37.860  62.943  56.013  1.00  0.00           H
ATOM   2515  HB2 ARG A 161      36.290  63.653  55.483  1.00  0.00           H
ATOM   2516  CG  ARG A 161      37.840  65.013  56.143  1.00  0.00           C
ATOM   2517  HG1 ARG A 161      37.490  65.913  55.623  1.00  0.00           H
ATOM   2518  HG2 ARG A 161      38.920  65.003  56.033  1.00  0.00           H
ATOM   2519  CD  ARG A 161      37.550  65.123  57.633  1.00  0.00           C
ATOM   2520  HD1 ARG A 161      38.140  64.333  58.083  1.00  0.00           H
ATOM   2521  HD2 ARG A 161      36.510  64.863  57.833  1.00  0.00           H
ATOM   2522  NE  ARG A 161      37.880  66.403  58.263  1.00  0.00           N
ATOM   2523  HE  ARG A 161      38.390  67.113  57.763  1.00  0.00           H
ATOM   2524  CZ  ARG A 161      37.410  66.903  59.413  1.00  0.00           C
ATOM   2525  NH1 ARG A 161      36.560  66.223  60.193  1.00  0.00           N
ATOM   2526 1HH1 ARG A 161      36.410  65.263  59.913  1.00  0.00           H
ATOM   2527 2HH1 ARG A 161      36.170  66.613  61.033  1.00  0.00           H
ATOM   2528  NH2 ARG A 161      37.600  68.133  59.903  1.00  0.00           N
ATOM   2529 1HH2 ARG A 161      38.280  68.733  59.453  1.00  0.00           H
ATOM   2530 2HH2 ARG A 161      37.130  68.383  60.753  1.00  0.00           H
ATOM   2531  C   ARG A 161      37.710  62.313  53.493  1.00  0.00           C
ATOM   2532  O   ARG A 161      38.680  61.573  53.393  1.00  0.00           O
ATOM   2533  N   VAL A 162      36.530  61.933  52.973  1.00  0.00           N
ATOM   2534  H   VAL A 162      35.710  62.463  53.193  1.00  0.00           H
ATOM   2535  CA  VAL A 162      36.300  60.613  52.423  1.00  0.00           C
ATOM   2536  HA  VAL A 162      36.980  59.843  52.793  1.00  0.00           H
ATOM   2537  CB  VAL A 162      34.850  60.163  52.573  1.00  0.00           C
ATOM   2538  HB  VAL A 162      34.180  60.833  52.033  1.00  0.00           H
ATOM   2539  CG1 VAL A 162      34.530  58.793  51.993  1.00  0.00           C
ATOM   2540 1HG1 VAL A 162      35.050  58.093  52.653  1.00  0.00           H
ATOM   2541 2HG1 VAL A 162      33.450  58.643  51.933  1.00  0.00           H
ATOM   2542 3HG1 VAL A 162      34.930  58.713  50.973  1.00  0.00           H
ATOM   2543  CG2 VAL A 162      34.440  60.113  54.043  1.00  0.00           C
ATOM   2544 1HG2 VAL A 162      34.370  61.093  54.503  1.00  0.00           H
ATOM   2545 2HG2 VAL A 162      33.510  59.563  54.153  1.00  0.00           H
ATOM   2546 3HG2 VAL A 162      35.240  59.603  54.573  1.00  0.00           H
ATOM   2547  C   VAL A 162      36.650  60.543  50.943  1.00  0.00           C
ATOM   2548  O   VAL A 162      37.230  59.563  50.483  1.00  0.00           O
ATOM   2549  N   ASN A 163      36.400  61.613  50.173  1.00  0.00           N
ATOM   2550  H   ASN A 163      36.050  62.433  50.643  1.00  0.00           H
ATOM   2551  CA  ASN A 163      36.880  61.643  48.813  1.00  0.00           C
ATOM   2552  HA  ASN A 163      36.510  60.793  48.243  1.00  0.00           H
ATOM   2553  CB  ASN A 163      36.260  62.873  48.143  1.00  0.00           C
ATOM   2554  HB1 ASN A 163      36.740  63.753  48.573  1.00  0.00           H
ATOM   2555  HB2 ASN A 163      35.210  62.863  48.423  1.00  0.00           H
ATOM   2556  CG  ASN A 163      36.250  62.863  46.623  1.00  0.00           C
ATOM   2557  OD1 ASN A 163      35.970  61.873  45.953  1.00  0.00           O
ATOM   2558  ND2 ASN A 163      36.420  64.033  46.003  1.00  0.00           N
ATOM   2559 1HD2 ASN A 163      36.600  64.893  46.513  1.00  0.00           H
ATOM   2560 2HD2 ASN A 163      36.380  64.053  44.993  1.00  0.00           H
ATOM   2561  C   ASN A 163      38.400  61.613  48.683  1.00  0.00           C
ATOM   2562  O   ASN A 163      38.940  60.843  47.893  1.00  0.00           O
ATOM   2563  N   ALA A 164      39.090  62.213  49.653  1.00  0.00           N
ATOM   2564  H   ALA A 164      38.550  62.723  50.333  1.00  0.00           H
ATOM   2565  CA  ALA A 164      40.500  61.933  49.843  1.00  0.00           C
ATOM   2566  HA  ALA A 164      41.040  62.003  48.903  1.00  0.00           H
ATOM   2567  CB  ALA A 164      41.070  63.073  50.693  1.00  0.00           C
ATOM   2568  HB1 ALA A 164      40.950  64.063  50.253  1.00  0.00           H
ATOM   2569  HB2 ALA A 164      40.640  63.063  51.693  1.00  0.00           H
ATOM   2570  HB3 ALA A 164      42.130  62.943  50.893  1.00  0.00           H
ATOM   2571  C   ALA A 164      40.890  60.533  50.303  1.00  0.00           C
ATOM   2572  O   ALA A 164      41.960  60.103  49.873  1.00  0.00           O
ATOM   2573  N   GLN A 165      40.080  59.833  51.093  1.00  0.00           N
ATOM   2574  H   GLN A 165      39.180  60.243  51.313  1.00  0.00           H
ATOM   2575  CA  GLN A 165      40.420  58.483  51.503  1.00  0.00           C
ATOM   2576  HA  GLN A 165      41.500  58.483  51.653  1.00  0.00           H
ATOM   2577  CB  GLN A 165      39.760  58.133  52.833  1.00  0.00           C
ATOM   2578  HB1 GLN A 165      38.680  58.273  52.873  1.00  0.00           H
ATOM   2579  HB2 GLN A 165      40.210  58.843  53.523  1.00  0.00           H
ATOM   2580  CG  GLN A 165      40.170  56.763  53.363  1.00  0.00           C
ATOM   2581  HG1 GLN A 165      40.020  56.793  54.443  1.00  0.00           H
ATOM   2582  HG2 GLN A 165      41.230  56.533  53.243  1.00  0.00           H
ATOM   2583  CD  GLN A 165      39.280  55.623  52.913  1.00  0.00           C
ATOM   2584  OE1 GLN A 165      38.220  55.913  52.363  1.00  0.00           O
ATOM   2585  NE2 GLN A 165      39.580  54.383  53.333  1.00  0.00           N
ATOM   2586 1HE2 GLN A 165      40.380  54.173  53.903  1.00  0.00           H
ATOM   2587 2HE2 GLN A 165      39.090  53.653  52.843  1.00  0.00           H
ATOM   2588  C   GLN A 165      40.120  57.463  50.423  1.00  0.00           C
ATOM   2589  O   GLN A 165      40.940  56.543  50.303  1.00  0.00           O
ATOM   2590  N   GLN A 166      39.020  57.603  49.693  1.00  0.00           N
ATOM   2591  H   GLN A 166      38.370  58.343  49.923  1.00  0.00           H
ATOM   2592  CA  GLN A 166      38.650  56.843  48.523  1.00  0.00           C
ATOM   2593  HA  GLN A 166      38.480  55.843  48.913  1.00  0.00           H
ATOM   2594  CB  GLN A 166      37.370  57.393  47.883  1.00  0.00           C
ATOM   2595  HB1 GLN A 166      37.220  56.893  46.923  1.00  0.00           H
ATOM   2596  HB2 GLN A 166      37.480  58.473  47.893  1.00  0.00           H
ATOM   2597  CG  GLN A 166      36.140  57.043  48.723  1.00  0.00           C
ATOM   2598  HG1 GLN A 166      36.280  57.053  49.803  1.00  0.00           H
ATOM   2599  HG2 GLN A 166      35.850  55.993  48.633  1.00  0.00           H
ATOM   2600  CD  GLN A 166      34.920  57.893  48.393  1.00  0.00           C
ATOM   2601  OE1 GLN A 166      35.050  58.883  47.683  1.00  0.00           O
ATOM   2602  NE2 GLN A 166      33.680  57.503  48.723  1.00  0.00           N
ATOM   2603 1HE2 GLN A 166      33.450  56.663  49.233  1.00  0.00           H
ATOM   2604 2HE2 GLN A 166      32.900  58.103  48.513  1.00  0.00           H
ATOM   2605  C   GLN A 166      39.810  57.043  47.553  1.00  0.00           C
ATOM   2606  O   GLN A 166      40.340  56.103  46.963  1.00  0.00           O
ATOM   2607  N   ALA A 167      40.400  58.223  47.383  1.00  0.00           N
ATOM   2608  H   ALA A 167      40.060  58.993  47.933  1.00  0.00           H
ATOM   2609  CA  ALA A 167      41.540  58.463  46.523  1.00  0.00           C
ATOM   2610  HA  ALA A 167      41.390  58.013  45.533  1.00  0.00           H
ATOM   2611  CB  ALA A 167      41.600  59.973  46.273  1.00  0.00           C
ATOM   2612  HB1 ALA A 167      42.160  60.213  45.373  1.00  0.00           H
ATOM   2613  HB2 ALA A 167      40.630  60.353  45.973  1.00  0.00           H
ATOM   2614  HB3 ALA A 167      42.060  60.493  47.113  1.00  0.00           H
ATOM   2615  C   ALA A 167      42.840  57.823  46.983  1.00  0.00           C
ATOM   2616  O   ALA A 167      43.540  57.133  46.243  1.00  0.00           O
ATOM   2617  N   ARG A 168      43.090  57.903  48.293  1.00  0.00           N
ATOM   2618  H   ARG A 168      42.480  58.403  48.923  1.00  0.00           H
ATOM   2619  CA  ARG A 168      44.350  57.533  48.893  1.00  0.00           C
ATOM   2620  HA  ARG A 168      45.140  57.883  48.233  1.00  0.00           H
ATOM   2621  CB  ARG A 168      44.420  58.173  50.283  1.00  0.00           C
ATOM   2622  HB1 ARG A 168      43.580  57.773  50.863  1.00  0.00           H
ATOM   2623  HB2 ARG A 168      44.320  59.243  50.123  1.00  0.00           H
ATOM   2624  CG  ARG A 168      45.740  57.853  50.973  1.00  0.00           C
ATOM   2625  HG1 ARG A 168      45.800  56.773  51.143  1.00  0.00           H
ATOM   2626  HG2 ARG A 168      45.790  58.373  51.933  1.00  0.00           H
ATOM   2627  CD  ARG A 168      47.040  58.143  50.243  1.00  0.00           C
ATOM   2628  HD1 ARG A 168      47.080  57.513  49.353  1.00  0.00           H
ATOM   2629  HD2 ARG A 168      47.890  57.843  50.863  1.00  0.00           H
ATOM   2630  NE  ARG A 168      47.150  59.573  49.943  1.00  0.00           N
ATOM   2631  HE  ARG A 168      46.310  60.103  49.793  1.00  0.00           H
ATOM   2632  CZ  ARG A 168      48.270  60.283  49.713  1.00  0.00           C
ATOM   2633  NH1 ARG A 168      49.470  59.693  49.633  1.00  0.00           N
ATOM   2634 1HH1 ARG A 168      49.470  58.713  49.403  1.00  0.00           H
ATOM   2635 2HH1 ARG A 168      50.300  60.253  49.523  1.00  0.00           H
ATOM   2636  NH2 ARG A 168      48.240  61.623  49.743  1.00  0.00           N
ATOM   2637 1HH2 ARG A 168      47.360  62.093  49.883  1.00  0.00           H
ATOM   2638 2HH2 ARG A 168      49.120  62.113  49.843  1.00  0.00           H
ATOM   2639  C   ARG A 168      44.570  56.033  48.873  1.00  0.00           C
ATOM   2640  O   ARG A 168      45.690  55.603  48.613  1.00  0.00           O
ATOM   2641  N   ARG A 169      43.500  55.243  48.963  1.00  0.00           N
ATOM   2642  H   ARG A 169      42.630  55.663  49.263  1.00  0.00           H
ATOM   2643  CA  ARG A 169      43.380  53.803  48.783  1.00  0.00           C
ATOM   2644  HA  ARG A 169      44.260  53.323  49.203  1.00  0.00           H
ATOM   2645  CB  ARG A 169      42.240  53.183  49.573  1.00  0.00           C
ATOM   2646  HB1 ARG A 169      42.320  52.103  49.483  1.00  0.00           H
ATOM   2647  HB2 ARG A 169      41.310  53.543  49.133  1.00  0.00           H
ATOM   2648  CG  ARG A 169      42.310  53.383  51.083  1.00  0.00           C
ATOM   2649  HG1 ARG A 169      41.530  52.733  51.473  1.00  0.00           H
ATOM   2650  HG2 ARG A 169      42.200  54.433  51.383  1.00  0.00           H
ATOM   2651  CD  ARG A 169      43.630  52.893  51.663  1.00  0.00           C
ATOM   2652  HD1 ARG A 169      44.350  53.633  51.293  1.00  0.00           H
ATOM   2653  HD2 ARG A 169      43.780  51.893  51.253  1.00  0.00           H
ATOM   2654  NE  ARG A 169      43.660  52.823  53.123  1.00  0.00           N
ATOM   2655  HE  ARG A 169      42.860  53.183  53.623  1.00  0.00           H
ATOM   2656  CZ  ARG A 169      44.590  52.213  53.873  1.00  0.00           C
ATOM   2657  NH1 ARG A 169      45.510  51.433  53.293  1.00  0.00           N
ATOM   2658 1HH1 ARG A 169      45.430  51.173  52.323  1.00  0.00           H
ATOM   2659 2HH1 ARG A 169      46.220  50.983  53.853  1.00  0.00           H
ATOM   2660  NH2 ARG A 169      44.610  52.493  55.183  1.00  0.00           N
ATOM   2661 1HH2 ARG A 169      43.870  53.043  55.573  1.00  0.00           H
ATOM   2662 2HH2 ARG A 169      45.280  51.923  55.683  1.00  0.00           H
ATOM   2663  C   ARG A 169      43.270  53.343  47.333  1.00  0.00           C
ATOM   2664  O   ARG A 169      43.830  52.313  46.973  1.00  0.00           O
ATOM   2665  N   PHE A 170      42.750  54.233  46.483  1.00  0.00           N
ATOM   2666  H   PHE A 170      42.330  55.063  46.883  1.00  0.00           H
ATOM   2667  CA  PHE A 170      42.630  53.983  45.063  1.00  0.00           C
ATOM   2668  HA  PHE A 170      42.100  53.043  44.883  1.00  0.00           H
ATOM   2669  CB  PHE A 170      41.820  55.033  44.303  1.00  0.00           C
ATOM   2670  HB1 PHE A 170      42.300  55.963  44.583  1.00  0.00           H
ATOM   2671  HB2 PHE A 170      40.820  55.093  44.713  1.00  0.00           H
ATOM   2672  CG  PHE A 170      41.780  55.003  42.793  1.00  0.00           C
ATOM   2673  CD1 PHE A 170      40.940  54.083  42.153  1.00  0.00           C
ATOM   2674  HD1 PHE A 170      40.280  53.373  42.623  1.00  0.00           H
ATOM   2675  CE1 PHE A 170      40.870  53.983  40.763  1.00  0.00           C
ATOM   2676  HE1 PHE A 170      40.050  53.443  40.303  1.00  0.00           H
ATOM   2677  CZ  PHE A 170      41.750  54.753  39.993  1.00  0.00           C
ATOM   2678  HZ  PHE A 170      41.700  54.723  38.913  1.00  0.00           H
ATOM   2679  CE2 PHE A 170      42.650  55.653  40.573  1.00  0.00           C
ATOM   2680  HE2 PHE A 170      43.270  56.263  39.933  1.00  0.00           H
ATOM   2681  CD2 PHE A 170      42.570  55.813  41.963  1.00  0.00           C
ATOM   2682  HD2 PHE A 170      43.180  56.563  42.443  1.00  0.00           H
ATOM   2683  C   PHE A 170      44.040  53.823  44.503  1.00  0.00           C
ATOM   2684  O   PHE A 170      44.270  52.733  43.983  1.00  0.00           O
ATOM   2685  N   MET A 171      44.830  54.893  44.623  1.00  0.00           N
ATOM   2686  H   MET A 171      44.490  55.643  45.213  1.00  0.00           H
ATOM   2687  CA  MET A 171      46.190  54.893  44.143  1.00  0.00           C
ATOM   2688  HA  MET A 171      46.210  54.573  43.103  1.00  0.00           H
ATOM   2689  CB  MET A 171      46.820  56.283  44.093  1.00  0.00           C
ATOM   2690  HB1 MET A 171      47.790  56.393  43.603  1.00  0.00           H
ATOM   2691  HB2 MET A 171      47.080  56.583  45.103  1.00  0.00           H
ATOM   2692  CG  MET A 171      45.920  57.353  43.483  1.00  0.00           C
ATOM   2693  HG1 MET A 171      46.420  58.323  43.613  1.00  0.00           H
ATOM   2694  HG2 MET A 171      44.930  57.313  43.923  1.00  0.00           H
ATOM   2695  SD  MET A 171      45.760  56.963  41.723  1.00  0.00           S
ATOM   2696  CE  MET A 171      47.440  56.913  41.063  1.00  0.00           C
ATOM   2697  HE1 MET A 171      48.160  56.243  41.543  1.00  0.00           H
ATOM   2698  HE2 MET A 171      47.510  56.703  40.003  1.00  0.00           H
ATOM   2699  HE3 MET A 171      47.850  57.923  41.173  1.00  0.00           H
ATOM   2700  C   MET A 171      47.100  53.953  44.933  1.00  0.00           C
ATOM   2701  O   MET A 171      48.210  53.673  44.483  1.00  0.00           O
ATOM   2702  N   ASP A 172      46.730  53.343  46.063  1.00  0.00           N
ATOM   2703  H   ASP A 172      45.880  53.623  46.523  1.00  0.00           H
ATOM   2704  CA  ASP A 172      47.440  52.263  46.713  1.00  0.00           C
ATOM   2705  HA  ASP A 172      48.510  52.413  46.563  1.00  0.00           H
ATOM   2706  CB  ASP A 172      47.120  52.233  48.203  1.00  0.00           C
ATOM   2707  HB1 ASP A 172      46.080  51.893  48.213  1.00  0.00           H
ATOM   2708  HB2 ASP A 172      47.090  53.243  48.623  1.00  0.00           H
ATOM   2709  CG  ASP A 172      48.010  51.353  49.063  1.00  0.00           C
ATOM   2710  OD1 ASP A 172      47.700  50.143  49.203  1.00  0.00           O
ATOM   2711  OD2 ASP A 172      48.990  51.933  49.563  1.00  0.00           O
ATOM   2712  C   ASP A 172      47.260  50.903  46.053  1.00  0.00           C
ATOM   2713  O   ASP A 172      48.210  50.243  45.623  1.00  0.00           O
ATOM   2714  N   ARG A 173      45.990  50.493  45.953  1.00  0.00           N
ATOM   2715  H   ARG A 173      45.280  51.123  46.283  1.00  0.00           H
ATOM   2716  CA  ARG A 173      45.580  49.143  45.593  1.00  0.00           C
ATOM   2717  HA  ARG A 173      46.480  48.543  45.443  1.00  0.00           H
ATOM   2718  CB  ARG A 173      44.690  48.643  46.723  1.00  0.00           C
ATOM   2719  HB1 ARG A 173      43.780  49.213  46.873  1.00  0.00           H
ATOM   2720  HB2 ARG A 173      45.150  48.823  47.703  1.00  0.00           H
ATOM   2721  CG  ARG A 173      44.350  47.153  46.703  1.00  0.00           C
ATOM   2722  HG1 ARG A 173      45.320  46.663  46.593  1.00  0.00           H
ATOM   2723  HG2 ARG A 173      43.830  46.843  45.793  1.00  0.00           H
ATOM   2724  CD  ARG A 173      43.650  46.733  47.983  1.00  0.00           C
ATOM   2725  HD1 ARG A 173      42.960  47.503  48.323  1.00  0.00           H
ATOM   2726  HD2 ARG A 173      44.330  46.573  48.823  1.00  0.00           H
ATOM   2727  NE  ARG A 173      42.900  45.503  47.733  1.00  0.00           N
ATOM   2728  HE  ARG A 173      43.170  45.043  46.873  1.00  0.00           H
ATOM   2729  CZ  ARG A 173      41.910  44.993  48.473  1.00  0.00           C
ATOM   2730  NH1 ARG A 173      41.560  45.613  49.603  1.00  0.00           N
ATOM   2731 1HH1 ARG A 173      42.030  46.443  49.943  1.00  0.00           H
ATOM   2732 2HH1 ARG A 173      41.000  44.993  50.183  1.00  0.00           H
ATOM   2733  NH2 ARG A 173      41.390  43.803  48.133  1.00  0.00           N
ATOM   2734 1HH2 ARG A 173      41.590  43.483  47.203  1.00  0.00           H
ATOM   2735 2HH2 ARG A 173      40.760  43.303  48.743  1.00  0.00           H
ATOM   2736  C   ARG A 173      44.860  49.123  44.253  1.00  0.00           C
ATOM   2737  O   ARG A 173      45.150  48.223  43.473  1.00  0.00           O
ATOM   2738  N   VAL A 174      43.860  49.963  43.993  1.00  0.00           N
ATOM   2739  H   VAL A 174      43.640  50.743  44.593  1.00  0.00           H
ATOM   2740  CA  VAL A 174      42.870  49.773  42.953  1.00  0.00           C
ATOM   2741  HA  VAL A 174      42.530  48.733  42.993  1.00  0.00           H
ATOM   2742  CB  VAL A 174      41.600  50.513  43.383  1.00  0.00           C
ATOM   2743  HB  VAL A 174      41.810  51.563  43.193  1.00  0.00           H
ATOM   2744  CG1 VAL A 174      40.340  50.053  42.653  1.00  0.00           C
ATOM   2745 1HG1 VAL A 174      39.770  49.333  43.243  1.00  0.00           H
ATOM   2746 2HG1 VAL A 174      39.750  50.863  42.233  1.00  0.00           H
ATOM   2747 3HG1 VAL A 174      40.630  49.493  41.763  1.00  0.00           H
ATOM   2748  CG2 VAL A 174      41.280  50.443  44.873  1.00  0.00           C
ATOM   2749 1HG2 VAL A 174      41.250  49.403  45.173  1.00  0.00           H
ATOM   2750 2HG2 VAL A 174      42.080  50.853  45.473  1.00  0.00           H
ATOM   2751 3HG2 VAL A 174      40.320  50.923  45.063  1.00  0.00           H
ATOM   2752  C   VAL A 174      43.280  50.073  41.513  1.00  0.00           C
ATOM   2753  O   VAL A 174      42.650  49.603  40.573  1.00  0.00           O
ATOM   2754  N   VAL A 175      44.370  50.843  41.393  1.00  0.00           N
ATOM   2755  H   VAL A 175      44.690  51.403  42.163  1.00  0.00           H
ATOM   2756  CA  VAL A 175      45.010  51.013  40.113  1.00  0.00           C
ATOM   2757  HA  VAL A 175      44.220  51.213  39.373  1.00  0.00           H
ATOM   2758  CB  VAL A 175      46.050  52.123  40.153  1.00  0.00           C
ATOM   2759  HB  VAL A 175      46.610  52.103  39.213  1.00  0.00           H
ATOM   2760  CG1 VAL A 175      45.410  53.513  40.233  1.00  0.00           C
ATOM   2761 1HG1 VAL A 175      45.150  53.743  41.263  1.00  0.00           H
ATOM   2762 2HG1 VAL A 175      46.200  54.223  39.973  1.00  0.00           H
ATOM   2763 3HG1 VAL A 175      44.490  53.643  39.673  1.00  0.00           H
ATOM   2764  CG2 VAL A 175      47.180  52.033  41.173  1.00  0.00           C
ATOM   2765 1HG2 VAL A 175      46.760  51.983  42.183  1.00  0.00           H
ATOM   2766 2HG2 VAL A 175      47.670  51.073  41.043  1.00  0.00           H
ATOM   2767 3HG2 VAL A 175      47.940  52.783  40.943  1.00  0.00           H
ATOM   2768  C   VAL A 175      45.720  49.753  39.633  1.00  0.00           C
ATOM   2769  O   VAL A 175      46.000  49.553  38.453  1.00  0.00           O
ATOM   2770  N   GLY A 176      46.040  48.873  40.583  1.00  0.00           N
ATOM   2771  H   GLY A 176      45.900  49.203  41.533  1.00  0.00           H
ATOM   2772  CA  GLY A 176      46.850  47.703  40.323  1.00  0.00           C
ATOM   2773  HA1 GLY A 176      46.920  47.133  41.253  1.00  0.00           H
ATOM   2774  HA2 GLY A 176      47.850  47.933  39.963  1.00  0.00           H
ATOM   2775  C   GLY A 176      46.110  46.783  39.353  1.00  0.00           C
ATOM   2776  O   GLY A 176      46.760  46.253  38.453  1.00  0.00           O
ATOM   2777  N   TYR A 177      44.780  46.783  39.393  1.00  0.00           N
ATOM   2778  H   TYR A 177      44.260  47.153  40.173  1.00  0.00           H
ATOM   2779  CA  TYR A 177      43.940  46.053  38.463  1.00  0.00           C
ATOM   2780  HA  TYR A 177      44.220  44.993  38.383  1.00  0.00           H
ATOM   2781  CB  TYR A 177      42.570  45.943  39.123  1.00  0.00           C
ATOM   2782  HB1 TYR A 177      42.050  45.203  38.513  1.00  0.00           H
ATOM   2783  HB2 TYR A 177      42.140  46.933  38.963  1.00  0.00           H
ATOM   2784  CG  TYR A 177      42.440  45.543  40.573  1.00  0.00           C
ATOM   2785  CD1 TYR A 177      41.600  46.273  41.423  1.00  0.00           C
ATOM   2786  HD1 TYR A 177      41.100  47.163  41.043  1.00  0.00           H
ATOM   2787  CE1 TYR A 177      41.390  45.923  42.763  1.00  0.00           C
ATOM   2788  HE1 TYR A 177      40.610  46.433  43.313  1.00  0.00           H
ATOM   2789  CZ  TYR A 177      41.950  44.733  43.253  1.00  0.00           C
ATOM   2790  OH  TYR A 177      41.560  44.233  44.463  1.00  0.00           O
ATOM   2791  HH  TYR A 177      41.800  43.313  44.623  1.00  0.00           H
ATOM   2792  CE2 TYR A 177      42.800  43.973  42.423  1.00  0.00           C
ATOM   2793  HE2 TYR A 177      43.270  43.073  42.783  1.00  0.00           H
ATOM   2794  CD2 TYR A 177      43.040  44.403  41.113  1.00  0.00           C
ATOM   2795  HD2 TYR A 177      43.720  43.883  40.453  1.00  0.00           H
ATOM   2796  C   TYR A 177      43.990  46.603  37.043  1.00  0.00           C
ATOM   2797  O   TYR A 177      43.210  46.143  36.213  1.00  0.00           O
ATOM   2798  N   MET A 178      44.810  47.613  36.753  1.00  0.00           N
ATOM   2799  H   MET A 178      45.580  47.723  37.403  1.00  0.00           H
ATOM   2800  CA  MET A 178      44.990  48.283  35.473  1.00  0.00           C
ATOM   2801  HA  MET A 178      44.530  47.743  34.643  1.00  0.00           H
ATOM   2802  CB  MET A 178      44.360  49.673  35.563  1.00  0.00           C
ATOM   2803  HB1 MET A 178      44.600  50.253  34.673  1.00  0.00           H
ATOM   2804  HB2 MET A 178      44.550  50.103  36.543  1.00  0.00           H
ATOM   2805  CG  MET A 178      42.850  49.553  35.343  1.00  0.00           C
ATOM   2806  HG1 MET A 178      42.480  48.543  35.543  1.00  0.00           H
ATOM   2807  HG2 MET A 178      42.710  49.543  34.263  1.00  0.00           H
ATOM   2808  SD  MET A 178      41.770  50.783  36.113  1.00  0.00           S
ATOM   2809  CE  MET A 178      41.760  50.333  37.863  1.00  0.00           C
ATOM   2810  HE1 MET A 178      41.310  51.103  38.483  1.00  0.00           H
ATOM   2811  HE2 MET A 178      41.320  49.343  37.983  1.00  0.00           H
ATOM   2812  HE3 MET A 178      42.840  50.353  38.033  1.00  0.00           H
ATOM   2813  C   MET A 178      46.430  48.463  35.043  1.00  0.00           C
ATOM   2814  O   MET A 178      46.780  48.143  33.913  1.00  0.00           O
ATOM   2815  N   VAL A 179      47.290  49.013  35.903  1.00  0.00           N
ATOM   2816  H   VAL A 179      46.900  49.333  36.783  1.00  0.00           H
ATOM   2817  CA  VAL A 179      48.710  49.143  35.623  1.00  0.00           C
ATOM   2818  HA  VAL A 179      48.670  49.613  34.633  1.00  0.00           H
ATOM   2819  CB  VAL A 179      49.350  50.053  36.653  1.00  0.00           C
ATOM   2820  HB  VAL A 179      50.340  50.153  36.193  1.00  0.00           H
ATOM   2821  CG1 VAL A 179      48.720  51.443  36.693  1.00  0.00           C
ATOM   2822 1HG1 VAL A 179      47.710  51.313  37.103  1.00  0.00           H
ATOM   2823 2HG1 VAL A 179      49.170  52.203  37.323  1.00  0.00           H
ATOM   2824 3HG1 VAL A 179      48.610  51.783  35.663  1.00  0.00           H
ATOM   2825  CG2 VAL A 179      49.480  49.523  38.083  1.00  0.00           C
ATOM   2826 1HG2 VAL A 179      49.660  50.313  38.813  1.00  0.00           H
ATOM   2827 2HG2 VAL A 179      48.580  48.993  38.373  1.00  0.00           H
ATOM   2828 3HG2 VAL A 179      50.320  48.823  38.173  1.00  0.00           H
ATOM   2829  C   VAL A 179      49.490  47.843  35.543  1.00  0.00           C
ATOM   2830  O   VAL A 179      50.410  47.723  34.743  1.00  0.00           O
ATOM   2831  N   SER A 180      49.240  46.813  36.363  1.00  0.00           N
ATOM   2832  H   SER A 180      48.560  46.923  37.103  1.00  0.00           H
ATOM   2833  CA  SER A 180      50.000  45.583  36.373  1.00  0.00           C
ATOM   2834  HA  SER A 180      51.060  45.823  36.223  1.00  0.00           H
ATOM   2835  CB  SER A 180      49.880  44.883  37.723  1.00  0.00           C
ATOM   2836  HB1 SER A 180      50.390  43.923  37.633  1.00  0.00           H
ATOM   2837  HB2 SER A 180      48.830  44.803  38.023  1.00  0.00           H
ATOM   2838  OG  SER A 180      50.450  45.713  38.713  1.00  0.00           O
ATOM   2839  HG  SER A 180      50.450  45.313  39.583  1.00  0.00           H
ATOM   2840  C   SER A 180      49.590  44.643  35.253  1.00  0.00           C
ATOM   2841  O   SER A 180      50.440  44.053  34.603  1.00  0.00           O
ATOM   2842  N   PRO A 181      48.300  44.453  34.953  1.00  0.00           N
ATOM   2843  CD  PRO A 181      47.140  44.923  35.693  1.00  0.00           C
ATOM   2844  HD1 PRO A 181      46.840  45.933  35.393  1.00  0.00           H
ATOM   2845  HD2 PRO A 181      47.380  44.893  36.753  1.00  0.00           H
ATOM   2846  CG  PRO A 181      46.060  43.893  35.413  1.00  0.00           C
ATOM   2847  HG1 PRO A 181      45.090  44.373  35.553  1.00  0.00           H
ATOM   2848  HG2 PRO A 181      46.160  42.953  35.933  1.00  0.00           H
ATOM   2849  CB  PRO A 181      46.330  43.633  33.933  1.00  0.00           C
ATOM   2850  HB1 PRO A 181      45.940  44.493  33.383  1.00  0.00           H
ATOM   2851  HB2 PRO A 181      45.900  42.723  33.503  1.00  0.00           H
ATOM   2852  CA  PRO A 181      47.850  43.673  33.823  1.00  0.00           C
ATOM   2853  HA  PRO A 181      48.310  42.693  33.953  1.00  0.00           H
ATOM   2854  C   PRO A 181      48.240  44.283  32.483  1.00  0.00           C
ATOM   2855  O   PRO A 181      48.190  43.673  31.423  1.00  0.00           O
ATOM   2856  N   LEU A 182      48.660  45.553  32.513  1.00  0.00           N
ATOM   2857  H   LEU A 182      48.560  46.163  33.303  1.00  0.00           H
ATOM   2858  CA  LEU A 182      49.370  46.153  31.403  1.00  0.00           C
ATOM   2859  HA  LEU A 182      48.880  45.803  30.493  1.00  0.00           H
ATOM   2860  CB  LEU A 182      49.120  47.663  31.333  1.00  0.00           C
ATOM   2861  HB1 LEU A 182      49.600  48.073  32.213  1.00  0.00           H
ATOM   2862  HB2 LEU A 182      48.050  47.833  31.403  1.00  0.00           H
ATOM   2863  CG  LEU A 182      49.650  48.383  30.093  1.00  0.00           C
ATOM   2864  HG  LEU A 182      50.670  48.043  29.883  1.00  0.00           H
ATOM   2865  CD1 LEU A 182      48.730  48.073  28.923  1.00  0.00           C
ATOM   2866 1HD1 LEU A 182      48.850  47.073  28.493  1.00  0.00           H
ATOM   2867 2HD1 LEU A 182      47.680  48.193  29.193  1.00  0.00           H
ATOM   2868 3HD1 LEU A 182      49.020  48.733  28.113  1.00  0.00           H
ATOM   2869  CD2 LEU A 182      49.760  49.863  30.423  1.00  0.00           C
ATOM   2870 1HD2 LEU A 182      48.890  50.203  30.983  1.00  0.00           H
ATOM   2871 2HD2 LEU A 182      50.690  49.993  30.983  1.00  0.00           H
ATOM   2872 3HD2 LEU A 182      49.930  50.353  29.463  1.00  0.00           H
ATOM   2873  C   LEU A 182      50.850  45.833  31.283  1.00  0.00           C
ATOM   2874  O   LEU A 182      51.260  45.233  30.283  1.00  0.00           O
ATOM   2875  N   LEU A 183      51.660  45.903  32.333  1.00  0.00           N
ATOM   2876  H   LEU A 183      51.330  46.363  33.173  1.00  0.00           H
ATOM   2877  CA  LEU A 183      53.050  45.473  32.373  1.00  0.00           C
ATOM   2878  HA  LEU A 183      53.560  45.973  31.553  1.00  0.00           H
ATOM   2879  CB  LEU A 183      53.560  46.023  33.703  1.00  0.00           C
ATOM   2880  HB1 LEU A 183      53.070  45.423  34.463  1.00  0.00           H
ATOM   2881  HB2 LEU A 183      53.380  47.083  33.823  1.00  0.00           H
ATOM   2882  CG  LEU A 183      55.040  45.863  34.073  1.00  0.00           C
ATOM   2883  HG  LEU A 183      55.250  44.803  34.123  1.00  0.00           H
ATOM   2884  CD1 LEU A 183      55.980  46.423  33.003  1.00  0.00           C
ATOM   2885 1HD1 LEU A 183      56.960  46.453  33.473  1.00  0.00           H
ATOM   2886 2HD1 LEU A 183      55.990  45.813  32.093  1.00  0.00           H
ATOM   2887 3HD1 LEU A 183      55.700  47.453  32.783  1.00  0.00           H
ATOM   2888  CD2 LEU A 183      55.330  46.613  35.373  1.00  0.00           C
ATOM   2889 1HD2 LEU A 183      55.030  47.653  35.293  1.00  0.00           H
ATOM   2890 2HD2 LEU A 183      55.030  46.003  36.233  1.00  0.00           H
ATOM   2891 3HD2 LEU A 183      56.420  46.653  35.473  1.00  0.00           H
ATOM   2892  C   LEU A 183      53.220  43.983  32.133  1.00  0.00           C
ATOM   2893  O   LEU A 183      54.290  43.543  31.703  1.00  0.00           O
ATOM   2894  N   TRP A 184      52.170  43.193  32.383  1.00  0.00           N
ATOM   2895  H   TRP A 184      51.430  43.483  33.003  1.00  0.00           H
ATOM   2896  CA  TRP A 184      52.190  41.773  32.083  1.00  0.00           C
ATOM   2897  HA  TRP A 184      53.040  41.323  32.583  1.00  0.00           H
ATOM   2898  CB  TRP A 184      51.000  41.003  32.643  1.00  0.00           C
ATOM   2899  HB1 TRP A 184      50.720  40.223  31.933  1.00  0.00           H
ATOM   2900  HB2 TRP A 184      50.160  41.683  32.783  1.00  0.00           H
ATOM   2901  CG  TRP A 184      51.250  40.313  33.953  1.00  0.00           C
ATOM   2902  CD1 TRP A 184      50.990  40.723  35.223  1.00  0.00           C
ATOM   2903  HD1 TRP A 184      50.570  41.673  35.493  1.00  0.00           H
ATOM   2904  NE1 TRP A 184      51.300  39.693  36.093  1.00  0.00           N
ATOM   2905  HE1 TRP A 184      51.220  39.763  37.103  1.00  0.00           H
ATOM   2906  CE2 TRP A 184      51.740  38.563  35.453  1.00  0.00           C
ATOM   2907  CZ2 TRP A 184      52.330  37.353  35.863  1.00  0.00           C
ATOM   2908  HZ2 TRP A 184      52.210  37.163  36.913  1.00  0.00           H
ATOM   2909  CH2 TRP A 184      52.960  36.533  34.923  1.00  0.00           C
ATOM   2910  HH2 TRP A 184      53.460  35.633  35.253  1.00  0.00           H
ATOM   2911  CZ3 TRP A 184      52.870  36.863  33.563  1.00  0.00           C
ATOM   2912  HZ3 TRP A 184      53.430  36.273  32.853  1.00  0.00           H
ATOM   2913  CE3 TRP A 184      52.220  38.023  33.143  1.00  0.00           C
ATOM   2914  HE3 TRP A 184      52.160  38.293  32.103  1.00  0.00           H
ATOM   2915  CD2 TRP A 184      51.780  38.963  34.093  1.00  0.00           C
ATOM   2916  C   TRP A 184      52.340  41.523  30.583  1.00  0.00           C
ATOM   2917  O   TRP A 184      52.820  40.443  30.243  1.00  0.00           O
ATOM   2918  N   LYS A 185      52.020  42.493  29.733  1.00  0.00           N
ATOM   2919  H   LYS A 185      51.660  43.313  30.193  1.00  0.00           H
ATOM   2920  CA  LYS A 185      52.150  42.533  28.293  1.00  0.00           C
ATOM   2921  HA  LYS A 185      51.630  41.693  27.823  1.00  0.00           H
ATOM   2922  CB  LYS A 185      51.580  43.803  27.683  1.00  0.00           C
ATOM   2923  HB1 LYS A 185      52.320  44.563  27.953  1.00  0.00           H
ATOM   2924  HB2 LYS A 185      50.660  44.033  28.213  1.00  0.00           H
ATOM   2925  CG  LYS A 185      51.410  43.803  26.163  1.00  0.00           C
ATOM   2926  HG1 LYS A 185      50.770  42.993  25.813  1.00  0.00           H
ATOM   2927  HG2 LYS A 185      52.400  43.723  25.703  1.00  0.00           H
ATOM   2928  CD  LYS A 185      50.730  45.103  25.743  1.00  0.00           C
ATOM   2929  HD1 LYS A 185      51.300  45.983  26.023  1.00  0.00           H
ATOM   2930  HD2 LYS A 185      49.750  45.093  26.213  1.00  0.00           H
ATOM   2931  CE  LYS A 185      50.600  45.323  24.233  1.00  0.00           C
ATOM   2932  HE1 LYS A 185      50.210  46.283  23.893  1.00  0.00           H
ATOM   2933  HE2 LYS A 185      49.820  44.573  24.053  1.00  0.00           H
ATOM   2934  NZ  LYS A 185      51.830  45.193  23.443  1.00  0.00           N
ATOM   2935  HZ1 LYS A 185      51.650  45.493  22.493  1.00  0.00           H
ATOM   2936  HZ2 LYS A 185      52.640  45.683  23.783  1.00  0.00           H
ATOM   2937  HZ3 LYS A 185      52.060  44.213  23.403  1.00  0.00           H
ATOM   2938  C   LYS A 185      53.620  42.423  27.893  1.00  0.00           C
ATOM   2939  O   LYS A 185      53.850  41.933  26.793  1.00  0.00           O
ATOM   2940  N   LYS A 186      54.530  42.913  28.733  1.00  0.00           N
ATOM   2941  H   LYS A 186      54.170  43.233  29.623  1.00  0.00           H
ATOM   2942  CA  LYS A 186      55.960  43.033  28.533  1.00  0.00           C
ATOM   2943  HA  LYS A 186      56.250  43.003  27.483  1.00  0.00           H
ATOM   2944  CB  LYS A 186      56.350  44.443  28.963  1.00  0.00           C
ATOM   2945  HB1 LYS A 186      56.170  44.513  30.033  1.00  0.00           H
ATOM   2946  HB2 LYS A 186      55.660  45.133  28.483  1.00  0.00           H
ATOM   2947  CG  LYS A 186      57.750  44.903  28.573  1.00  0.00           C
ATOM   2948  HG1 LYS A 186      57.670  45.223  27.533  1.00  0.00           H
ATOM   2949  HG2 LYS A 186      58.460  44.083  28.523  1.00  0.00           H
ATOM   2950  CD  LYS A 186      58.440  45.953  29.443  1.00  0.00           C
ATOM   2951  HD1 LYS A 186      58.750  45.403  30.343  1.00  0.00           H
ATOM   2952  HD2 LYS A 186      57.750  46.753  29.733  1.00  0.00           H
ATOM   2953  CE  LYS A 186      59.700  46.553  28.833  1.00  0.00           C
ATOM   2954  HE1 LYS A 186      59.380  46.953  27.873  1.00  0.00           H
ATOM   2955  HE2 LYS A 186      60.480  45.803  28.733  1.00  0.00           H
ATOM   2956  NZ  LYS A 186      60.240  47.603  29.713  1.00  0.00           N
ATOM   2957  HZ1 LYS A 186      59.640  48.393  29.913  1.00  0.00           H
ATOM   2958  HZ2 LYS A 186      60.470  47.143  30.583  1.00  0.00           H
ATOM   2959  HZ3 LYS A 186      61.160  47.873  29.413  1.00  0.00           H
ATOM   2960  C   LYS A 186      56.780  41.963  29.243  1.00  0.00           C
ATOM   2961  O   LYS A 186      57.700  41.343  28.703  1.00  0.00           O
ATOM   2962  N   ILE A 187      56.480  41.733  30.533  1.00  0.00           N
ATOM   2963  H   ILE A 187      55.670  42.153  30.963  1.00  0.00           H
ATOM   2964  CA  ILE A 187      57.200  40.853  31.433  1.00  0.00           C
ATOM   2965  HA  ILE A 187      57.750  40.113  30.853  1.00  0.00           H
ATOM   2966  CB  ILE A 187      58.190  41.673  32.263  1.00  0.00           C
ATOM   2967  HB  ILE A 187      58.720  40.923  32.843  1.00  0.00           H
ATOM   2968  CG2 ILE A 187      59.250  42.283  31.363  1.00  0.00           C
ATOM   2969 1HG2 ILE A 187      59.480  41.613  30.543  1.00  0.00           H
ATOM   2970 2HG2 ILE A 187      58.970  43.263  30.963  1.00  0.00           H
ATOM   2971 3HG2 ILE A 187      60.150  42.393  31.973  1.00  0.00           H
ATOM   2972  CG1 ILE A 187      57.640  42.803  33.123  1.00  0.00           C
ATOM   2973 1HG1 ILE A 187      56.920  42.453  33.853  1.00  0.00           H
ATOM   2974 2HG1 ILE A 187      57.140  43.543  32.503  1.00  0.00           H
ATOM   2975  CD  ILE A 187      58.600  43.523  34.063  1.00  0.00           C
ATOM   2976  HD1 ILE A 187      59.290  44.173  33.523  1.00  0.00           H
ATOM   2977  HD2 ILE A 187      58.060  44.223  34.693  1.00  0.00           H
ATOM   2978  HD3 ILE A 187      59.130  42.833  34.723  1.00  0.00           H
ATOM   2979  C   ILE A 187      56.280  39.983  32.283  1.00  0.00           C
ATOM   2980  O   ILE A 187      55.090  40.263  32.433  1.00  0.00           O
ATOM   2981  N   ALA A 188      56.830  38.933  32.903  1.00  0.00           N
ATOM   2982  H   ALA A 188      57.810  38.723  32.803  1.00  0.00           H
ATOM   2983  CA  ALA A 188      56.070  38.023  33.723  1.00  0.00           C
ATOM   2984  HA  ALA A 188      55.050  37.933  33.353  1.00  0.00           H
ATOM   2985  CB  ALA A 188      56.730  36.653  33.603  1.00  0.00           C
ATOM   2986  HB1 ALA A 188      56.220  35.973  34.293  1.00  0.00           H
ATOM   2987  HB2 ALA A 188      56.570  36.343  32.573  1.00  0.00           H
ATOM   2988  HB3 ALA A 188      57.770  36.693  33.933  1.00  0.00           H
ATOM   2989  C   ALA A 188      55.880  38.533  35.143  1.00  0.00           C
ATOM   2990  O   ALA A 188      56.070  37.763  36.083  1.00  0.00           O
ATOM   2991  N   ARG A 189      55.510  39.793  35.403  1.00  0.00           N
ATOM   2992  H   ARG A 189      55.270  40.353  34.603  1.00  0.00           H
ATOM   2993  CA  ARG A 189      55.120  40.383  36.663  1.00  0.00           C
ATOM   2994  HA  ARG A 189      54.620  39.683  37.333  1.00  0.00           H
ATOM   2995  CB  ARG A 189      56.340  40.763  37.503  1.00  0.00           C
ATOM   2996  HB1 ARG A 189      56.970  39.873  37.523  1.00  0.00           H
ATOM   2997  HB2 ARG A 189      55.980  41.053  38.493  1.00  0.00           H
ATOM   2998  CG  ARG A 189      57.150  41.823  36.773  1.00  0.00           C
ATOM   2999  HG1 ARG A 189      56.560  42.613  36.313  1.00  0.00           H
ATOM   3000  HG2 ARG A 189      57.690  41.263  36.013  1.00  0.00           H
ATOM   3001  CD  ARG A 189      58.140  42.663  37.583  1.00  0.00           C
ATOM   3002  HD1 ARG A 189      58.630  43.413  36.963  1.00  0.00           H
ATOM   3003  HD2 ARG A 189      58.870  41.983  38.023  1.00  0.00           H
ATOM   3004  NE  ARG A 189      57.510  43.373  38.693  1.00  0.00           N
ATOM   3005  HE  ARG A 189      56.600  43.063  39.003  1.00  0.00           H
ATOM   3006  CZ  ARG A 189      58.050  44.383  39.383  1.00  0.00           C
ATOM   3007  NH1 ARG A 189      59.240  44.933  39.113  1.00  0.00           N
ATOM   3008 1HH1 ARG A 189      59.840  44.363  38.533  1.00  0.00           H
ATOM   3009 2HH1 ARG A 189      59.610  45.693  39.663  1.00  0.00           H
ATOM   3010  NH2 ARG A 189      57.280  45.023  40.273  1.00  0.00           N
ATOM   3011 1HH2 ARG A 189      56.320  44.723  40.313  1.00  0.00           H
ATOM   3012 2HH2 ARG A 189      57.530  45.903  40.693  1.00  0.00           H
ATOM   3013  C   ARG A 189      54.260  41.613  36.403  1.00  0.00           C
ATOM   3014  O   ARG A 189      54.130  42.133  35.303  1.00  0.00           O
ATOM   3015  N   GLY A 190      53.650  42.073  37.503  1.00  0.00           N
ATOM   3016  H   GLY A 190      53.860  41.573  38.353  1.00  0.00           H
ATOM   3017  CA  GLY A 190      52.870  43.283  37.583  1.00  0.00           C
ATOM   3018  HA1 GLY A 190      52.040  43.113  38.263  1.00  0.00           H
ATOM   3019  HA2 GLY A 190      52.480  43.663  36.643  1.00  0.00           H
ATOM   3020  C   GLY A 190      53.770  44.373  38.153  1.00  0.00           C
ATOM   3021  O   GLY A 190      54.910  44.133  38.523  1.00  0.00           O
ATOM   3022  N   LEU A 191      53.240  45.603  38.183  1.00  0.00           N
ATOM   3023  H   LEU A 191      52.240  45.663  38.043  1.00  0.00           H
ATOM   3024  CA  LEU A 191      53.990  46.753  38.663  1.00  0.00           C
ATOM   3025  HA  LEU A 191      54.930  46.693  38.113  1.00  0.00           H
ATOM   3026  CB  LEU A 191      53.250  48.003  38.213  1.00  0.00           C
ATOM   3027  HB1 LEU A 191      52.300  47.973  38.763  1.00  0.00           H
ATOM   3028  HB2 LEU A 191      53.040  47.923  37.143  1.00  0.00           H
ATOM   3029  CG  LEU A 191      53.900  49.373  38.423  1.00  0.00           C
ATOM   3030  HG  LEU A 191      54.070  49.543  39.493  1.00  0.00           H
ATOM   3031  CD1 LEU A 191      55.240  49.603  37.743  1.00  0.00           C
ATOM   3032 1HD1 LEU A 191      55.130  49.433  36.673  1.00  0.00           H
ATOM   3033 2HD1 LEU A 191      55.550  50.603  38.043  1.00  0.00           H
ATOM   3034 3HD1 LEU A 191      56.020  48.913  38.073  1.00  0.00           H
ATOM   3035  CD2 LEU A 191      52.920  50.463  37.983  1.00  0.00           C
ATOM   3036 1HD2 LEU A 191      52.040  50.343  38.613  1.00  0.00           H
ATOM   3037 2HD2 LEU A 191      53.440  51.413  38.053  1.00  0.00           H
ATOM   3038 3HD2 LEU A 191      52.570  50.213  36.983  1.00  0.00           H
ATOM   3039  C   LEU A 191      54.140  46.843  40.173  1.00  0.00           C
ATOM   3040  O   LEU A 191      53.290  46.313  40.873  1.00  0.00           O
ATOM   3041  N   SER A 192      55.170  47.463  40.753  1.00  0.00           N
ATOM   3042  H   SER A 192      55.930  47.813  40.173  1.00  0.00           H
ATOM   3043  CA  SER A 192      55.270  47.663  42.183  1.00  0.00           C
ATOM   3044  HA  SER A 192      55.200  46.643  42.563  1.00  0.00           H
ATOM   3045  CB  SER A 192      56.650  48.233  42.483  1.00  0.00           C
ATOM   3046  HB1 SER A 192      56.760  48.443  43.543  1.00  0.00           H
ATOM   3047  HB2 SER A 192      56.840  49.153  41.923  1.00  0.00           H
ATOM   3048  OG  SER A 192      57.580  47.243  42.123  1.00  0.00           O
ATOM   3049  HG  SER A 192      58.480  47.563  42.223  1.00  0.00           H
ATOM   3050  C   SER A 192      54.150  48.533  42.763  1.00  0.00           C
ATOM   3051  O   SER A 192      53.730  49.473  42.103  1.00  0.00           O
ATOM   3052  N   ALA A 193      53.700  48.223  43.973  1.00  0.00           N
ATOM   3053  H   ALA A 193      54.210  47.513  44.483  1.00  0.00           H
ATOM   3054  CA  ALA A 193      52.640  48.983  44.613  1.00  0.00           C
ATOM   3055  HA  ALA A 193      51.860  49.253  43.913  1.00  0.00           H
ATOM   3056  CB  ALA A 193      51.990  48.183  45.743  1.00  0.00           C
ATOM   3057  HB1 ALA A 193      51.120  48.733  46.103  1.00  0.00           H
ATOM   3058  HB2 ALA A 193      51.670  47.223  45.323  1.00  0.00           H
ATOM   3059  HB3 ALA A 193      52.600  48.093  46.643  1.00  0.00           H
ATOM   3060  C   ALA A 193      53.170  50.243  45.293  1.00  0.00           C
ATOM   3061  O   ALA A 193      54.220  50.263  45.923  1.00  0.00           O
ATOM   3062  N   GLY A 194      52.400  51.333  45.263  1.00  0.00           N
ATOM   3063  H   GLY A 194      51.520  51.263  44.773  1.00  0.00           H
ATOM   3064  CA  GLY A 194      52.700  52.653  45.773  1.00  0.00           C
ATOM   3065  HA1 GLY A 194      52.950  52.543  46.823  1.00  0.00           H
ATOM   3066  HA2 GLY A 194      51.760  53.163  45.573  1.00  0.00           H
ATOM   3067  C   GLY A 194      53.850  53.283  45.003  1.00  0.00           C
ATOM   3068  O   GLY A 194      54.190  52.943  43.873  1.00  0.00           O
ATOM   3069  N   ARG A 195      54.560  54.183  45.693  1.00  0.00           N
ATOM   3070  H   ARG A 195      54.210  54.403  46.613  1.00  0.00           H
ATOM   3071  CA  ARG A 195      55.590  55.083  45.203  1.00  0.00           C
ATOM   3072  HA  ARG A 195      55.810  54.753  44.183  1.00  0.00           H
ATOM   3073  CB  ARG A 195      55.050  56.503  45.103  1.00  0.00           C
ATOM   3074  HB1 ARG A 195      55.890  57.063  44.693  1.00  0.00           H
ATOM   3075  HB2 ARG A 195      54.950  56.783  46.153  1.00  0.00           H
ATOM   3076  CG  ARG A 195      53.690  56.763  44.463  1.00  0.00           C
ATOM   3077  HG1 ARG A 195      53.290  57.753  44.693  1.00  0.00           H
ATOM   3078  HG2 ARG A 195      52.930  56.163  44.963  1.00  0.00           H
ATOM   3079  CD  ARG A 195      53.560  56.633  42.943  1.00  0.00           C
ATOM   3080  HD1 ARG A 195      52.530  56.953  42.793  1.00  0.00           H
ATOM   3081  HD2 ARG A 195      53.560  55.563  42.733  1.00  0.00           H
ATOM   3082  NE  ARG A 195      54.480  57.403  42.113  1.00  0.00           N
ATOM   3083  HE  ARG A 195      55.450  57.373  42.403  1.00  0.00           H
ATOM   3084  CZ  ARG A 195      54.310  58.063  40.963  1.00  0.00           C
ATOM   3085  NH1 ARG A 195      53.160  57.843  40.313  1.00  0.00           N
ATOM   3086 1HH1 ARG A 195      52.410  57.293  40.703  1.00  0.00           H
ATOM   3087 2HH1 ARG A 195      52.810  58.473  39.603  1.00  0.00           H
ATOM   3088  NH2 ARG A 195      55.280  58.833  40.443  1.00  0.00           N
ATOM   3089 1HH2 ARG A 195      56.190  58.983  40.853  1.00  0.00           H
ATOM   3090 2HH2 ARG A 195      55.150  59.113  39.483  1.00  0.00           H
ATOM   3091  C   ARG A 195      56.930  55.003  45.913  1.00  0.00           C
ATOM   3092  O   ARG A 195      57.940  55.563  45.483  1.00  0.00           O
ATOM   3093  N   VAL A 196      56.990  54.263  47.013  1.00  0.00           N
ATOM   3094  H   VAL A 196      56.120  53.963  47.433  1.00  0.00           H
ATOM   3095  CA  VAL A 196      58.220  54.163  47.783  1.00  0.00           C
ATOM   3096  HA  VAL A 196      58.600  55.123  48.113  1.00  0.00           H
ATOM   3097  CB  VAL A 196      58.120  53.403  49.103  1.00  0.00           C
ATOM   3098  HB  VAL A 196      59.090  53.433  49.613  1.00  0.00           H
ATOM   3099  CG1 VAL A 196      57.050  53.913  50.063  1.00  0.00           C
ATOM   3100 1HG1 VAL A 196      56.650  53.143  50.713  1.00  0.00           H
ATOM   3101 2HG1 VAL A 196      57.500  54.663  50.713  1.00  0.00           H
ATOM   3102 3HG1 VAL A 196      56.200  54.383  49.563  1.00  0.00           H
ATOM   3103  CG2 VAL A 196      57.840  51.913  48.923  1.00  0.00           C
ATOM   3104 1HG2 VAL A 196      57.770  51.403  49.883  1.00  0.00           H
ATOM   3105 2HG2 VAL A 196      56.920  51.673  48.393  1.00  0.00           H
ATOM   3106 3HG2 VAL A 196      58.670  51.393  48.453  1.00  0.00           H
ATOM   3107  C   VAL A 196      59.450  53.653  47.033  1.00  0.00           C
ATOM   3108  O   VAL A 196      60.530  54.173  47.303  1.00  0.00           O
ATOM   3109  N   GLN A 197      59.440  52.703  46.103  1.00  0.00           N
ATOM   3110  H   GLN A 197      58.590  52.243  45.813  1.00  0.00           H
ATOM   3111  CA  GLN A 197      60.690  52.193  45.573  1.00  0.00           C
ATOM   3112  HA  GLN A 197      61.390  51.933  46.363  1.00  0.00           H
ATOM   3113  CB  GLN A 197      60.410  51.003  44.653  1.00  0.00           C
ATOM   3114  HB1 GLN A 197      61.290  50.713  44.073  1.00  0.00           H
ATOM   3115  HB2 GLN A 197      59.620  51.233  43.933  1.00  0.00           H
ATOM   3116  CG  GLN A 197      59.910  49.863  45.533  1.00  0.00           C
ATOM   3117  HG1 GLN A 197      59.030  49.423  45.053  1.00  0.00           H
ATOM   3118  HG2 GLN A 197      59.610  50.253  46.503  1.00  0.00           H
ATOM   3119  CD  GLN A 197      60.930  48.783  45.853  1.00  0.00           C
ATOM   3120  OE1 GLN A 197      61.640  48.853  46.863  1.00  0.00           O
ATOM   3121  NE2 GLN A 197      61.060  47.763  45.003  1.00  0.00           N
ATOM   3122 1HE2 GLN A 197      60.600  47.933  44.113  1.00  0.00           H
ATOM   3123 2HE2 GLN A 197      61.880  47.183  45.073  1.00  0.00           H
ATOM   3124  C   GLN A 197      61.490  53.183  44.743  1.00  0.00           C
ATOM   3125  O   GLN A 197      62.720  53.143  44.813  1.00  0.00           O
ATOM   3126  N   SER A 198      60.880  54.053  43.943  1.00  0.00           N
ATOM   3127  H   SER A 198      59.870  54.053  43.863  1.00  0.00           H
ATOM   3128  CA  SER A 198      61.640  54.963  43.113  1.00  0.00           C
ATOM   3129  HA  SER A 198      62.130  54.403  42.313  1.00  0.00           H
ATOM   3130  CB  SER A 198      60.630  55.963  42.553  1.00  0.00           C
ATOM   3131  HB1 SER A 198      61.090  56.493  41.723  1.00  0.00           H
ATOM   3132  HB2 SER A 198      60.400  56.693  43.323  1.00  0.00           H
ATOM   3133  OG  SER A 198      59.440  55.373  42.063  1.00  0.00           O
ATOM   3134  HG  SER A 198      59.720  54.573  41.603  1.00  0.00           H
ATOM   3135  C   SER A 198      62.670  55.783  43.873  1.00  0.00           C
ATOM   3136  O   SER A 198      63.630  56.223  43.243  1.00  0.00           O
ATOM   3137  N   VAL A 199      62.500  55.953  45.183  1.00  0.00           N
ATOM   3138  H   VAL A 199      61.720  55.483  45.613  1.00  0.00           H
ATOM   3139  CA  VAL A 199      63.480  56.653  45.993  1.00  0.00           C
ATOM   3140  HA  VAL A 199      64.140  57.203  45.323  1.00  0.00           H
ATOM   3141  CB  VAL A 199      62.850  57.593  47.023  1.00  0.00           C
ATOM   3142  HB  VAL A 199      62.130  57.013  47.603  1.00  0.00           H
ATOM   3143  CG1 VAL A 199      63.820  58.073  48.093  1.00  0.00           C
ATOM   3144 1HG1 VAL A 199      64.060  57.273  48.793  1.00  0.00           H
ATOM   3145 2HG1 VAL A 199      64.780  58.373  47.663  1.00  0.00           H
ATOM   3146 3HG1 VAL A 199      63.320  58.853  48.663  1.00  0.00           H
ATOM   3147  CG2 VAL A 199      62.250  58.813  46.343  1.00  0.00           C
ATOM   3148 1HG2 VAL A 199      61.850  59.543  47.043  1.00  0.00           H
ATOM   3149 2HG2 VAL A 199      63.050  59.263  45.743  1.00  0.00           H
ATOM   3150 3HG2 VAL A 199      61.510  58.493  45.613  1.00  0.00           H
ATOM   3151  C   VAL A 199      64.390  55.623  46.643  1.00  0.00           C
ATOM   3152  O   VAL A 199      65.600  55.613  46.443  1.00  0.00           O
ATOM   3153  N   ALA A 200      63.750  54.673  47.313  1.00  0.00           N
ATOM   3154  H   ALA A 200      62.750  54.743  47.443  1.00  0.00           H
ATOM   3155  CA  ALA A 200      64.490  53.743  48.143  1.00  0.00           C
ATOM   3156  HA  ALA A 200      65.070  54.403  48.793  1.00  0.00           H
ATOM   3157  CB  ALA A 200      63.460  52.963  48.953  1.00  0.00           C
ATOM   3158  HB1 ALA A 200      62.900  52.393  48.213  1.00  0.00           H
ATOM   3159  HB2 ALA A 200      63.950  52.393  49.733  1.00  0.00           H
ATOM   3160  HB3 ALA A 200      62.730  53.553  49.513  1.00  0.00           H
ATOM   3161  C   ALA A 200      65.450  52.773  47.463  1.00  0.00           C
ATOM   3162  O   ALA A 200      66.370  52.363  48.163  1.00  0.00           O
ATOM   3163  N   VAL A 201      65.250  52.433  46.183  1.00  0.00           N
ATOM   3164  H   VAL A 201      64.400  52.823  45.793  1.00  0.00           H
ATOM   3165  CA  VAL A 201      66.190  51.623  45.443  1.00  0.00           C
ATOM   3166  HA  VAL A 201      66.750  51.023  46.153  1.00  0.00           H
ATOM   3167  CB  VAL A 201      65.530  50.723  44.403  1.00  0.00           C
ATOM   3168  HB  VAL A 201      66.350  50.103  44.043  1.00  0.00           H
ATOM   3169  CG1 VAL A 201      64.470  49.803  44.993  1.00  0.00           C
ATOM   3170 1HG1 VAL A 201      65.010  49.163  45.693  1.00  0.00           H
ATOM   3171 2HG1 VAL A 201      63.770  50.363  45.603  1.00  0.00           H
ATOM   3172 3HG1 VAL A 201      63.970  49.263  44.193  1.00  0.00           H
ATOM   3173  CG2 VAL A 201      65.030  51.403  43.133  1.00  0.00           C
ATOM   3174 1HG2 VAL A 201      65.920  51.783  42.623  1.00  0.00           H
ATOM   3175 2HG2 VAL A 201      64.570  50.683  42.453  1.00  0.00           H
ATOM   3176 3HG2 VAL A 201      64.310  52.143  43.473  1.00  0.00           H
ATOM   3177  C   VAL A 201      67.320  52.373  44.763  1.00  0.00           C
ATOM   3178  O   VAL A 201      68.370  51.783  44.483  1.00  0.00           O
ATOM   3179  N   ARG A 202      67.210  53.683  44.543  1.00  0.00           N
ATOM   3180  H   ARG A 202      66.310  54.083  44.743  1.00  0.00           H
ATOM   3181  CA  ARG A 202      68.250  54.553  44.053  1.00  0.00           C
ATOM   3182  HA  ARG A 202      68.710  53.963  43.253  1.00  0.00           H
ATOM   3183  CB  ARG A 202      67.690  55.833  43.433  1.00  0.00           C
ATOM   3184  HB1 ARG A 202      67.420  56.483  44.273  1.00  0.00           H
ATOM   3185  HB2 ARG A 202      66.780  55.653  42.863  1.00  0.00           H
ATOM   3186  CG  ARG A 202      68.680  56.513  42.493  1.00  0.00           C
ATOM   3187  HG1 ARG A 202      68.740  55.973  41.553  1.00  0.00           H
ATOM   3188  HG2 ARG A 202      69.660  56.643  42.953  1.00  0.00           H
ATOM   3189  CD  ARG A 202      68.050  57.873  42.203  1.00  0.00           C
ATOM   3190  HD1 ARG A 202      68.060  58.503  43.093  1.00  0.00           H
ATOM   3191  HD2 ARG A 202      67.000  57.763  41.923  1.00  0.00           H
ATOM   3192  NE  ARG A 202      68.670  58.513  41.043  1.00  0.00           N
ATOM   3193  HE  ARG A 202      68.070  58.513  40.233  1.00  0.00           H
ATOM   3194  CZ  ARG A 202      69.910  59.003  40.883  1.00  0.00           C
ATOM   3195  NH1 ARG A 202      70.730  59.273  41.903  1.00  0.00           N
ATOM   3196 1HH1 ARG A 202      70.480  59.133  42.873  1.00  0.00           H
ATOM   3197 2HH1 ARG A 202      71.650  59.623  41.663  1.00  0.00           H
ATOM   3198  NH2 ARG A 202      70.370  59.153  39.633  1.00  0.00           N
ATOM   3199 1HH2 ARG A 202      69.680  59.063  38.903  1.00  0.00           H
ATOM   3200 2HH2 ARG A 202      71.280  59.563  39.473  1.00  0.00           H
ATOM   3201  C   ARG A 202      69.280  54.833  45.133  1.00  0.00           C
ATOM   3202  O   ARG A 202      70.450  54.653  44.803  1.00  0.00           O
ATOM   3203  N   LEU A 203      68.890  55.063  46.393  1.00  0.00           N
ATOM   3204  H   LEU A 203      67.890  54.993  46.523  1.00  0.00           H
ATOM   3205  CA  LEU A 203      69.740  55.293  47.543  1.00  0.00           C
ATOM   3206  HA  LEU A 203      70.160  56.293  47.433  1.00  0.00           H
ATOM   3207  CB  LEU A 203      68.930  55.423  48.833  1.00  0.00           C
ATOM   3208  HB1 LEU A 203      69.580  55.533  49.693  1.00  0.00           H
ATOM   3209  HB2 LEU A 203      68.490  54.443  49.013  1.00  0.00           H
ATOM   3210  CG  LEU A 203      67.970  56.613  48.793  1.00  0.00           C
ATOM   3211  HG  LEU A 203      67.250  56.543  47.983  1.00  0.00           H
ATOM   3212  CD1 LEU A 203      67.010  56.553  49.983  1.00  0.00           C
ATOM   3213 1HD1 LEU A 203      66.200  57.263  49.853  1.00  0.00           H
ATOM   3214 2HD1 LEU A 203      66.470  55.613  50.053  1.00  0.00           H
ATOM   3215 3HD1 LEU A 203      67.540  56.643  50.933  1.00  0.00           H
ATOM   3216  CD2 LEU A 203      68.630  57.993  48.883  1.00  0.00           C
ATOM   3217 1HD2 LEU A 203      67.970  58.823  49.163  1.00  0.00           H
ATOM   3218 2HD2 LEU A 203      69.420  57.823  49.613  1.00  0.00           H
ATOM   3219 3HD2 LEU A 203      69.110  58.273  47.953  1.00  0.00           H
ATOM   3220  C   LEU A 203      70.800  54.223  47.713  1.00  0.00           C
ATOM   3221  O   LEU A 203      71.960  54.623  47.813  1.00  0.00           O
ATOM   3222  N   VAL A 204      70.410  52.953  47.563  1.00  0.00           N
ATOM   3223  H   VAL A 204      69.450  52.793  47.303  1.00  0.00           H
ATOM   3224  CA  VAL A 204      71.310  51.873  47.913  1.00  0.00           C
ATOM   3225  HA  VAL A 204      71.790  52.113  48.863  1.00  0.00           H
ATOM   3226  CB  VAL A 204      70.630  50.523  48.053  1.00  0.00           C
ATOM   3227  HB  VAL A 204      71.390  49.753  48.193  1.00  0.00           H
ATOM   3228  CG1 VAL A 204      69.730  50.323  49.273  1.00  0.00           C
ATOM   3229 1HG1 VAL A 204      70.430  50.293  50.103  1.00  0.00           H
ATOM   3230 2HG1 VAL A 204      68.940  51.063  49.363  1.00  0.00           H
ATOM   3231 3HG1 VAL A 204      69.290  49.323  49.263  1.00  0.00           H
ATOM   3232  CG2 VAL A 204      69.730  50.143  46.873  1.00  0.00           C
ATOM   3233 1HG2 VAL A 204      69.600  49.063  46.823  1.00  0.00           H
ATOM   3234 2HG2 VAL A 204      68.780  50.673  46.883  1.00  0.00           H
ATOM   3235 3HG2 VAL A 204      70.180  50.413  45.913  1.00  0.00           H
ATOM   3236  C   VAL A 204      72.420  51.873  46.863  1.00  0.00           C
ATOM   3237  O   VAL A 204      73.520  51.473  47.213  1.00  0.00           O
ATOM   3238  N   VAL A 205      72.230  52.343  45.623  1.00  0.00           N
ATOM   3239  H   VAL A 205      71.300  52.633  45.363  1.00  0.00           H
ATOM   3240  CA  VAL A 205      73.280  52.503  44.633  1.00  0.00           C
ATOM   3241  HA  VAL A 205      73.920  51.633  44.803  1.00  0.00           H
ATOM   3242  CB  VAL A 205      72.690  52.503  43.223  1.00  0.00           C
ATOM   3243  HB  VAL A 205      72.030  53.363  43.123  1.00  0.00           H
ATOM   3244  CG1 VAL A 205      73.730  52.453  42.103  1.00  0.00           C
ATOM   3245 1HG1 VAL A 205      74.420  51.663  42.413  1.00  0.00           H
ATOM   3246 2HG1 VAL A 205      73.300  52.203  41.133  1.00  0.00           H
ATOM   3247 3HG1 VAL A 205      74.320  53.353  41.973  1.00  0.00           H
ATOM   3248  CG2 VAL A 205      71.730  51.343  42.963  1.00  0.00           C
ATOM   3249 1HG2 VAL A 205      71.460  51.343  41.913  1.00  0.00           H
ATOM   3250 2HG2 VAL A 205      72.260  50.413  43.173  1.00  0.00           H
ATOM   3251 3HG2 VAL A 205      70.890  51.393  43.653  1.00  0.00           H
ATOM   3252  C   VAL A 205      74.100  53.773  44.753  1.00  0.00           C
ATOM   3253  O   VAL A 205      75.320  53.753  44.643  1.00  0.00           O
ATOM   3254  N   GLU A 206      73.490  54.913  45.093  1.00  0.00           N
ATOM   3255  H   GLU A 206      72.480  54.853  45.153  1.00  0.00           H
ATOM   3256  CA  GLU A 206      74.290  56.023  45.573  1.00  0.00           C
ATOM   3257  HA  GLU A 206      74.920  56.393  44.773  1.00  0.00           H
ATOM   3258  CB  GLU A 206      73.340  57.183  45.853  1.00  0.00           C
ATOM   3259  HB1 GLU A 206      73.870  58.013  46.323  1.00  0.00           H
ATOM   3260  HB2 GLU A 206      72.680  56.893  46.663  1.00  0.00           H
ATOM   3261  CG  GLU A 206      72.560  57.723  44.663  1.00  0.00           C
ATOM   3262  HG1 GLU A 206      72.030  56.903  44.173  1.00  0.00           H
ATOM   3263  HG2 GLU A 206      73.180  58.113  43.853  1.00  0.00           H
ATOM   3264  CD  GLU A 206      71.550  58.843  44.903  1.00  0.00           C
ATOM   3265  OE1 GLU A 206      70.390  58.643  44.503  1.00  0.00           O
ATOM   3266  OE2 GLU A 206      72.000  59.913  45.363  1.00  0.00           O
ATOM   3267  C   GLU A 206      75.210  55.763  46.763  1.00  0.00           C
ATOM   3268  O   GLU A 206      76.350  56.223  46.833  1.00  0.00           O
ATOM   3269  N   ARG A 207      74.890  54.793  47.623  1.00  0.00           N
ATOM   3270  H   ARG A 207      74.030  54.323  47.393  1.00  0.00           H
ATOM   3271  CA  ARG A 207      75.700  54.393  48.763  1.00  0.00           C
ATOM   3272  HA  ARG A 207      76.190  55.293  49.143  1.00  0.00           H
ATOM   3273  CB  ARG A 207      74.860  53.743  49.853  1.00  0.00           C
ATOM   3274  HB1 ARG A 207      74.750  52.683  49.643  1.00  0.00           H
ATOM   3275  HB2 ARG A 207      73.800  54.003  49.753  1.00  0.00           H
ATOM   3276  CG  ARG A 207      75.480  53.893  51.243  1.00  0.00           C
ATOM   3277  HG1 ARG A 207      76.380  53.283  51.333  1.00  0.00           H
ATOM   3278  HG2 ARG A 207      74.870  53.393  52.003  1.00  0.00           H
ATOM   3279  CD  ARG A 207      75.750  55.323  51.703  1.00  0.00           C
ATOM   3280  HD1 ARG A 207      74.900  55.973  51.503  1.00  0.00           H
ATOM   3281  HD2 ARG A 207      76.610  55.693  51.153  1.00  0.00           H
ATOM   3282  NE  ARG A 207      75.970  55.383  53.143  1.00  0.00           N
ATOM   3283  HE  ARG A 207      75.640  54.643  53.743  1.00  0.00           H
ATOM   3284  CZ  ARG A 207      76.390  56.433  53.853  1.00  0.00           C
ATOM   3285  NH1 ARG A 207      76.770  57.563  53.233  1.00  0.00           N
ATOM   3286 1HH1 ARG A 207      76.800  57.583  52.233  1.00  0.00           H
ATOM   3287 2HH1 ARG A 207      77.240  58.293  53.763  1.00  0.00           H
ATOM   3288  NH2 ARG A 207      76.580  56.403  55.183  1.00  0.00           N
ATOM   3289 1HH2 ARG A 207      76.230  55.663  55.763  1.00  0.00           H
ATOM   3290 2HH2 ARG A 207      76.930  57.223  55.653  1.00  0.00           H
ATOM   3291  C   ARG A 207      76.800  53.453  48.293  1.00  0.00           C
ATOM   3292  O   ARG A 207      77.860  53.513  48.903  1.00  0.00           O
ATOM   3293  N   GLU A 208      76.490  52.663  47.263  1.00  0.00           N
ATOM   3294  H   GLU A 208      75.540  52.713  46.933  1.00  0.00           H
ATOM   3295  CA  GLU A 208      77.380  51.703  46.643  1.00  0.00           C
ATOM   3296  HA  GLU A 208      77.790  51.213  47.523  1.00  0.00           H
ATOM   3297  CB  GLU A 208      76.600  50.823  45.673  1.00  0.00           C
ATOM   3298  HB1 GLU A 208      76.240  51.443  44.843  1.00  0.00           H
ATOM   3299  HB2 GLU A 208      75.610  50.573  46.033  1.00  0.00           H
ATOM   3300  CG  GLU A 208      77.310  49.553  45.233  1.00  0.00           C
ATOM   3301  HG1 GLU A 208      76.580  48.843  44.833  1.00  0.00           H
ATOM   3302  HG2 GLU A 208      77.810  49.063  46.073  1.00  0.00           H
ATOM   3303  CD  GLU A 208      78.400  49.763  44.193  1.00  0.00           C
ATOM   3304  OE1 GLU A 208      79.270  48.863  44.093  1.00  0.00           O
ATOM   3305  OE2 GLU A 208      78.370  50.743  43.423  1.00  0.00           O
ATOM   3306  C   GLU A 208      78.550  52.413  45.973  1.00  0.00           C
ATOM   3307  O   GLU A 208      79.650  51.883  46.133  1.00  0.00           O
ATOM   3308  N   ARG A 209      78.280  53.593  45.423  1.00  0.00           N
ATOM   3309  H   ARG A 209      77.310  53.883  45.353  1.00  0.00           H
ATOM   3310  CA  ARG A 209      79.240  54.563  44.933  1.00  0.00           C
ATOM   3311  HA  ARG A 209      80.060  54.043  44.433  1.00  0.00           H
ATOM   3312  CB  ARG A 209      78.570  55.613  44.053  1.00  0.00           C
ATOM   3313  HB1 ARG A 209      79.060  56.573  44.163  1.00  0.00           H
ATOM   3314  HB2 ARG A 209      77.600  55.813  44.503  1.00  0.00           H
ATOM   3315  CG  ARG A 209      78.490  55.293  42.563  1.00  0.00           C
ATOM   3316  HG1 ARG A 209      79.530  55.093  42.333  1.00  0.00           H
ATOM   3317  HG2 ARG A 209      78.270  56.143  41.913  1.00  0.00           H
ATOM   3318  CD  ARG A 209      77.590  54.103  42.233  1.00  0.00           C
ATOM   3319  HD1 ARG A 209      76.590  54.343  42.583  1.00  0.00           H
ATOM   3320  HD2 ARG A 209      78.000  53.193  42.673  1.00  0.00           H
ATOM   3321  NE  ARG A 209      77.480  53.773  40.813  1.00  0.00           N
ATOM   3322  HE  ARG A 209      77.320  54.563  40.203  1.00  0.00           H
ATOM   3323  CZ  ARG A 209      77.130  52.563  40.343  1.00  0.00           C
ATOM   3324  NH1 ARG A 209      77.180  51.453  41.083  1.00  0.00           N
ATOM   3325 1HH1 ARG A 209      77.540  51.483  42.033  1.00  0.00           H
ATOM   3326 2HH1 ARG A 209      77.000  50.543  40.683  1.00  0.00           H
ATOM   3327  NH2 ARG A 209      76.690  52.443  39.083  1.00  0.00           N
ATOM   3328 1HH2 ARG A 209      76.600  53.213  38.423  1.00  0.00           H
ATOM   3329 2HH2 ARG A 209      76.570  51.503  38.733  1.00  0.00           H
ATOM   3330  C   ARG A 209      80.050  55.133  46.083  1.00  0.00           C
ATOM   3331  O   ARG A 209      81.280  55.183  45.983  1.00  0.00           O
ATOM   3332  N   GLU A 210      79.380  55.533  47.163  1.00  0.00           N
ATOM   3333  H   GLU A 210      78.380  55.463  47.133  1.00  0.00           H
ATOM   3334  CA  GLU A 210      80.090  56.133  48.283  1.00  0.00           C
ATOM   3335  HA  GLU A 210      80.690  56.973  47.933  1.00  0.00           H
ATOM   3336  CB  GLU A 210      79.140  56.733  49.313  1.00  0.00           C
ATOM   3337  HB1 GLU A 210      79.720  56.843  50.223  1.00  0.00           H
ATOM   3338  HB2 GLU A 210      78.340  56.013  49.493  1.00  0.00           H
ATOM   3339  CG  GLU A 210      78.570  58.093  48.903  1.00  0.00           C
ATOM   3340  HG1 GLU A 210      77.990  57.933  47.993  1.00  0.00           H
ATOM   3341  HG2 GLU A 210      79.410  58.733  48.643  1.00  0.00           H
ATOM   3342  CD  GLU A 210      77.790  58.723  50.043  1.00  0.00           C
ATOM   3343  OE1 GLU A 210      76.820  58.053  50.463  1.00  0.00           O
ATOM   3344  OE2 GLU A 210      78.150  59.843  50.453  1.00  0.00           O
ATOM   3345  C   GLU A 210      81.140  55.223  48.903  1.00  0.00           C
ATOM   3346  O   GLU A 210      82.210  55.753  49.183  1.00  0.00           O
ATOM   3347  N   ILE A 211      80.920  53.923  49.093  1.00  0.00           N
ATOM   3348  H   ILE A 211      80.040  53.493  48.833  1.00  0.00           H
ATOM   3349  CA  ILE A 211      81.880  52.963  49.603  1.00  0.00           C
ATOM   3350  HA  ILE A 211      82.340  53.463  50.453  1.00  0.00           H
ATOM   3351  CB  ILE A 211      81.240  51.733  50.243  1.00  0.00           C
ATOM   3352  HB  ILE A 211      80.660  52.223  51.023  1.00  0.00           H
ATOM   3353  CG2 ILE A 211      80.280  50.893  49.403  1.00  0.00           C
ATOM   3354 1HG2 ILE A 211      79.760  50.183  50.053  1.00  0.00           H
ATOM   3355 2HG2 ILE A 211      79.530  51.533  48.953  1.00  0.00           H
ATOM   3356 3HG2 ILE A 211      80.780  50.403  48.563  1.00  0.00           H
ATOM   3357  CG1 ILE A 211      82.290  50.953  51.013  1.00  0.00           C
ATOM   3358 1HG1 ILE A 211      82.930  51.713  51.453  1.00  0.00           H
ATOM   3359 2HG1 ILE A 211      82.720  50.333  50.223  1.00  0.00           H
ATOM   3360  CD  ILE A 211      81.780  50.063  52.153  1.00  0.00           C
ATOM   3361  HD1 ILE A 211      81.210  49.213  51.773  1.00  0.00           H
ATOM   3362  HD2 ILE A 211      82.610  49.783  52.803  1.00  0.00           H
ATOM   3363  HD3 ILE A 211      81.130  50.733  52.713  1.00  0.00           H
ATOM   3364  C   ILE A 211      82.950  52.563  48.593  1.00  0.00           C
ATOM   3365  O   ILE A 211      84.090  52.233  48.913  1.00  0.00           O
ATOM   3366  N   LYS A 212      82.710  52.703  47.293  1.00  0.00           N
ATOM   3367  H   LYS A 212      81.810  52.993  46.943  1.00  0.00           H
ATOM   3368  CA  LYS A 212      83.810  52.633  46.343  1.00  0.00           C
ATOM   3369  HA  LYS A 212      84.390  51.713  46.283  1.00  0.00           H
ATOM   3370  CB  LYS A 212      83.210  52.793  44.953  1.00  0.00           C
ATOM   3371  HB1 LYS A 212      83.970  53.193  44.283  1.00  0.00           H
ATOM   3372  HB2 LYS A 212      82.410  53.523  44.843  1.00  0.00           H
ATOM   3373  CG  LYS A 212      82.870  51.363  44.533  1.00  0.00           C
ATOM   3374  HG1 LYS A 212      82.300  50.863  45.313  1.00  0.00           H
ATOM   3375  HG2 LYS A 212      83.760  50.763  44.323  1.00  0.00           H
ATOM   3376  CD  LYS A 212      81.920  51.483  43.333  1.00  0.00           C
ATOM   3377  HD1 LYS A 212      82.270  52.293  42.693  1.00  0.00           H
ATOM   3378  HD2 LYS A 212      80.930  51.753  43.683  1.00  0.00           H
ATOM   3379  CE  LYS A 212      81.810  50.183  42.543  1.00  0.00           C
ATOM   3380  HE1 LYS A 212      81.590  49.313  43.163  1.00  0.00           H
ATOM   3381  HE2 LYS A 212      82.720  49.973  41.983  1.00  0.00           H
ATOM   3382  NZ  LYS A 212      80.680  50.383  41.613  1.00  0.00           N
ATOM   3383  HZ1 LYS A 212      79.820  50.623  42.093  1.00  0.00           H
ATOM   3384  HZ2 LYS A 212      80.780  51.133  40.953  1.00  0.00           H
ATOM   3385  HZ3 LYS A 212      80.520  49.563  41.043  1.00  0.00           H
ATOM   3386  C   LYS A 212      84.920  53.673  46.463  1.00  0.00           C
ATOM   3387  O   LYS A 212      85.910  53.533  45.743  1.00  0.00           O
ATOM   3388  N   ALA A 213      84.760  54.693  47.303  1.00  0.00           N
ATOM   3389  H   ALA A 213      83.870  54.843  47.763  1.00  0.00           H
ATOM   3390  CA  ALA A 213      85.750  55.633  47.773  1.00  0.00           C
ATOM   3391  HA  ALA A 213      86.680  55.493  47.213  1.00  0.00           H
ATOM   3392  CB  ALA A 213      85.240  57.023  47.423  1.00  0.00           C
ATOM   3393  HB1 ALA A 213      84.260  57.253  47.853  1.00  0.00           H
ATOM   3394  HB2 ALA A 213      86.000  57.723  47.773  1.00  0.00           H
ATOM   3395  HB3 ALA A 213      85.190  57.033  46.333  1.00  0.00           H
ATOM   3396  C   ALA A 213      86.190  55.393  49.213  1.00  0.00           C
ATOM   3397  O   ALA A 213      86.300  56.393  49.923  1.00  0.00           O
ATOM   3398  N   PHE A 214      86.300  54.153  49.683  1.00  0.00           N
ATOM   3399  H   PHE A 214      86.190  53.383  49.033  1.00  0.00           H
ATOM   3400  CA  PHE A 214      86.740  53.893  51.033  1.00  0.00           C
ATOM   3401  HA  PHE A 214      87.520  54.613  51.283  1.00  0.00           H
ATOM   3402  CB  PHE A 214      85.540  53.983  51.973  1.00  0.00           C
ATOM   3403  HB1 PHE A 214      84.710  53.333  51.673  1.00  0.00           H
ATOM   3404  HB2 PHE A 214      85.130  54.983  52.013  1.00  0.00           H
ATOM   3405  CG  PHE A 214      85.910  53.593  53.383  1.00  0.00           C
ATOM   3406  CD1 PHE A 214      86.230  54.563  54.343  1.00  0.00           C
ATOM   3407  HD1 PHE A 214      86.360  55.603  54.053  1.00  0.00           H
ATOM   3408  CE1 PHE A 214      86.370  54.213  55.683  1.00  0.00           C
ATOM   3409  HE1 PHE A 214      86.650  54.993  56.383  1.00  0.00           H
ATOM   3410  CZ  PHE A 214      86.260  52.873  56.073  1.00  0.00           C
ATOM   3411  HZ  PHE A 214      86.400  52.543  57.093  1.00  0.00           H
ATOM   3412  CE2 PHE A 214      85.960  51.893  55.113  1.00  0.00           C
ATOM   3413  HE2 PHE A 214      85.960  50.863  55.433  1.00  0.00           H
ATOM   3414  CD2 PHE A 214      85.740  52.263  53.783  1.00  0.00           C
ATOM   3415  HD2 PHE A 214      85.510  51.463  53.093  1.00  0.00           H
ATOM   3416  C   PHE A 214      87.440  52.553  51.233  1.00  0.00           C
ATOM   3417  O   PHE A 214      86.940  51.493  50.853  1.00  0.00           O
ATOM   3418  N   VAL A 215      88.530  52.473  51.993  1.00  0.00           N
ATOM   3419  H   VAL A 215      88.990  53.333  52.263  1.00  0.00           H
ATOM   3420  CA  VAL A 215      89.100  51.273  52.573  1.00  0.00           C
ATOM   3421  HA  VAL A 215      88.270  50.583  52.703  1.00  0.00           H
ATOM   3422  CB  VAL A 215      90.250  50.673  51.773  1.00  0.00           C
ATOM   3423  HB  VAL A 215      90.500  49.733  52.263  1.00  0.00           H
ATOM   3424  CG1 VAL A 215      89.970  50.373  50.303  1.00  0.00           C
ATOM   3425 1HG1 VAL A 215      88.940  50.013  50.253  1.00  0.00           H
ATOM   3426 2HG1 VAL A 215      90.250  51.283  49.763  1.00  0.00           H
ATOM   3427 3HG1 VAL A 215      90.630  49.603  49.903  1.00  0.00           H
ATOM   3428  CG2 VAL A 215      91.570  51.443  51.783  1.00  0.00           C
ATOM   3429 1HG2 VAL A 215      91.460  52.413  51.303  1.00  0.00           H
ATOM   3430 2HG2 VAL A 215      91.920  51.473  52.813  1.00  0.00           H
ATOM   3431 3HG2 VAL A 215      92.480  50.963  51.433  1.00  0.00           H
ATOM   3432  C   VAL A 215      89.550  51.463  54.013  1.00  0.00           C
ATOM   3433  O   VAL A 215      90.150  52.493  54.303  1.00  0.00           O
ATOM   3434  N   PRO A 216      89.260  50.543  54.943  1.00  0.00           N
ATOM   3435  CD  PRO A 216      88.610  49.263  54.723  1.00  0.00           C
ATOM   3436  HD1 PRO A 216      89.190  48.713  53.983  1.00  0.00           H
ATOM   3437  HD2 PRO A 216      87.630  49.493  54.313  1.00  0.00           H
ATOM   3438  CG  PRO A 216      88.630  48.563  56.083  1.00  0.00           C
ATOM   3439  HG1 PRO A 216      89.620  48.113  56.103  1.00  0.00           H
ATOM   3440  HG2 PRO A 216      87.810  47.873  56.253  1.00  0.00           H
ATOM   3441  CB  PRO A 216      88.540  49.713  57.083  1.00  0.00           C
ATOM   3442  HB1 PRO A 216      88.920  49.393  58.043  1.00  0.00           H
ATOM   3443  HB2 PRO A 216      87.530  50.133  57.113  1.00  0.00           H
ATOM   3444  CA  PRO A 216      89.390  50.763  56.373  1.00  0.00           C
ATOM   3445  HA  PRO A 216      89.000  51.743  56.643  1.00  0.00           H
ATOM   3446  C   PRO A 216      90.810  50.513  56.863  1.00  0.00           C
ATOM   3447  O   PRO A 216      91.590  49.903  56.143  1.00  0.00           O
ATOM   3448  N   GLU A 217      91.110  50.953  58.083  1.00  0.00           N
ATOM   3449  H   GLU A 217      90.390  51.313  58.703  1.00  0.00           H
ATOM   3450  CA  GLU A 217      92.470  51.223  58.513  1.00  0.00           C
ATOM   3451  HA  GLU A 217      93.100  50.423  58.123  1.00  0.00           H
ATOM   3452  CB  GLU A 217      92.990  52.593  58.073  1.00  0.00           C
ATOM   3453  HB1 GLU A 217      92.220  53.323  58.303  1.00  0.00           H
ATOM   3454  HB2 GLU A 217      93.070  52.603  56.983  1.00  0.00           H
ATOM   3455  CG  GLU A 217      94.230  53.213  58.713  1.00  0.00           C
ATOM   3456  HG1 GLU A 217      95.020  52.473  58.843  1.00  0.00           H
ATOM   3457  HG2 GLU A 217      94.020  53.423  59.763  1.00  0.00           H
ATOM   3458  CD  GLU A 217      94.770  54.473  58.053  1.00  0.00           C
ATOM   3459  OE1 GLU A 217      94.400  55.603  58.413  1.00  0.00           O
ATOM   3460  OE2 GLU A 217      95.440  54.253  57.023  1.00  0.00           O
ATOM   3461  C   GLU A 217      92.640  51.153  60.023  1.00  0.00           C
ATOM   3462  O   GLU A 217      91.770  51.453  60.833  1.00  0.00           O
ATOM   3463  N   GLU A 218      93.800  50.743  60.553  1.00  0.00           N
ATOM   3464  H   GLU A 218      94.460  50.443  59.843  1.00  0.00           H
ATOM   3465  CA  GLU A 218      94.170  50.693  61.953  1.00  0.00           C
ATOM   3466  HA  GLU A 218      93.300  50.903  62.573  1.00  0.00           H
ATOM   3467  CB  GLU A 218      94.610  49.323  62.443  1.00  0.00           C
ATOM   3468  HB1 GLU A 218      94.730  49.433  63.523  1.00  0.00           H
ATOM   3469  HB2 GLU A 218      95.550  49.053  61.963  1.00  0.00           H
ATOM   3470  CG  GLU A 218      93.460  48.343  62.213  1.00  0.00           C
ATOM   3471  HG1 GLU A 218      93.230  48.283  61.143  1.00  0.00           H
ATOM   3472  HG2 GLU A 218      92.510  48.693  62.623  1.00  0.00           H
ATOM   3473  CD  GLU A 218      93.790  46.923  62.633  1.00  0.00           C
ATOM   3474  OE1 GLU A 218      93.780  46.693  63.863  1.00  0.00           O
ATOM   3475  OE2 GLU A 218      94.170  46.093  61.783  1.00  0.00           O
ATOM   3476  C   GLU A 218      95.160  51.803  62.253  1.00  0.00           C
ATOM   3477  O   GLU A 218      96.230  51.803  61.653  1.00  0.00           O
ATOM   3478  N   PHE A 219      94.800  52.773  63.103  1.00  0.00           N
ATOM   3479  H   PHE A 219      93.920  52.563  63.533  1.00  0.00           H
ATOM   3480  CA  PHE A 219      95.570  53.963  63.403  1.00  0.00           C
ATOM   3481  HA  PHE A 219      96.570  53.783  63.013  1.00  0.00           H
ATOM   3482  CB  PHE A 219      94.950  55.143  62.643  1.00  0.00           C
ATOM   3483  HB1 PHE A 219      94.840  54.863  61.593  1.00  0.00           H
ATOM   3484  HB2 PHE A 219      95.550  56.053  62.653  1.00  0.00           H
ATOM   3485  CG  PHE A 219      93.570  55.473  63.153  1.00  0.00           C
ATOM   3486  CD1 PHE A 219      92.440  54.813  62.643  1.00  0.00           C
ATOM   3487  HD1 PHE A 219      92.490  54.073  61.853  1.00  0.00           H
ATOM   3488  CE1 PHE A 219      91.190  55.243  63.083  1.00  0.00           C
ATOM   3489  HE1 PHE A 219      90.270  54.793  62.733  1.00  0.00           H
ATOM   3490  CZ  PHE A 219      91.080  56.163  64.133  1.00  0.00           C
ATOM   3491  HZ  PHE A 219      90.070  56.293  64.503  1.00  0.00           H
ATOM   3492  CE2 PHE A 219      92.230  56.803  64.633  1.00  0.00           C
ATOM   3493  HE2 PHE A 219      92.150  57.553  65.403  1.00  0.00           H
ATOM   3494  CD2 PHE A 219      93.490  56.443  64.153  1.00  0.00           C
ATOM   3495  HD2 PHE A 219      94.340  56.933  64.623  1.00  0.00           H
ATOM   3496  C   PHE A 219      95.570  54.243  64.903  1.00  0.00           C
ATOM   3497  O   PHE A 219      94.900  53.553  65.663  1.00  0.00           O
ATOM   3498  N   TRP A 220      96.310  55.223  65.423  1.00  0.00           N
ATOM   3499  H   TRP A 220      96.850  55.723  64.723  1.00  0.00           H
ATOM   3500  CA  TRP A 220      96.540  55.573  66.813  1.00  0.00           C
ATOM   3501  HA  TRP A 220      95.870  54.963  67.413  1.00  0.00           H
ATOM   3502  CB  TRP A 220      97.990  55.273  67.193  1.00  0.00           C
ATOM   3503  HB1 TRP A 220      98.260  55.913  68.033  1.00  0.00           H
ATOM   3504  HB2 TRP A 220      98.590  55.593  66.343  1.00  0.00           H
ATOM   3505  CG  TRP A 220      98.310  53.833  67.443  1.00  0.00           C
ATOM   3506  CD1 TRP A 220      98.380  53.343  68.703  1.00  0.00           C
ATOM   3507  HD1 TRP A 220      98.300  53.883  69.633  1.00  0.00           H
ATOM   3508  NE1 TRP A 220      98.430  51.973  68.573  1.00  0.00           N
ATOM   3509  HE1 TRP A 220      98.590  51.393  69.383  1.00  0.00           H
ATOM   3510  CE2 TRP A 220      98.590  51.583  67.263  1.00  0.00           C
ATOM   3511  CZ2 TRP A 220      98.560  50.333  66.623  1.00  0.00           C
ATOM   3512  HZ2 TRP A 220      98.540  49.483  67.283  1.00  0.00           H
ATOM   3513  CH2 TRP A 220      98.500  50.283  65.223  1.00  0.00           C
ATOM   3514  HH2 TRP A 220      98.520  49.313  64.753  1.00  0.00           H
ATOM   3515  CZ3 TRP A 220      98.540  51.443  64.443  1.00  0.00           C
ATOM   3516  HZ3 TRP A 220      98.470  51.423  63.363  1.00  0.00           H
ATOM   3517  CE3 TRP A 220      98.510  52.693  65.073  1.00  0.00           C
ATOM   3518  HE3 TRP A 220      98.470  53.623  64.513  1.00  0.00           H
ATOM   3519  CD2 TRP A 220      98.480  52.753  66.473  1.00  0.00           C
ATOM   3520  C   TRP A 220      96.340  57.053  67.083  1.00  0.00           C
ATOM   3521  O   TRP A 220      96.580  57.893  66.213  1.00  0.00           O
ATOM   3522  N   GLU A 221      95.780  57.343  68.263  1.00  0.00           N
ATOM   3523  H   GLU A 221      95.710  56.543  68.863  1.00  0.00           H
ATOM   3524  CA  GLU A 221      95.420  58.683  68.673  1.00  0.00           C
ATOM   3525  HA  GLU A 221      95.670  59.423  67.923  1.00  0.00           H
ATOM   3526  CB  GLU A 221      93.890  58.663  68.793  1.00  0.00           C
ATOM   3527  HB1 GLU A 221      93.650  57.913  69.533  1.00  0.00           H
ATOM   3528  HB2 GLU A 221      93.500  58.343  67.823  1.00  0.00           H
ATOM   3529  CG  GLU A 221      93.290  59.943  69.353  1.00  0.00           C
ATOM   3530  HG1 GLU A 221      93.580  60.783  68.713  1.00  0.00           H
ATOM   3531  HG2 GLU A 221      93.590  60.083  70.393  1.00  0.00           H
ATOM   3532  CD  GLU A 221      91.780  59.743  69.293  1.00  0.00           C
ATOM   3533  OE1 GLU A 221      91.080  60.213  68.373  1.00  0.00           O
ATOM   3534  OE2 GLU A 221      91.230  59.073  70.193  1.00  0.00           O
ATOM   3535  C   GLU A 221      96.040  58.993  70.033  1.00  0.00           C
ATOM   3536  O   GLU A 221      96.370  58.123  70.833  1.00  0.00           O
ATOM   3537  N   VAL A 222      96.380  60.243  70.363  1.00  0.00           N
ATOM   3538  H   VAL A 222      96.140  61.023  69.773  1.00  0.00           H
ATOM   3539  CA  VAL A 222      97.050  60.613  71.593  1.00  0.00           C
ATOM   3540  HA  VAL A 222      97.060  59.723  72.223  1.00  0.00           H
ATOM   3541  CB  VAL A 222      98.510  60.933  71.273  1.00  0.00           C
ATOM   3542  HB  VAL A 222      98.520  61.563  70.383  1.00  0.00           H
ATOM   3543  CG1 VAL A 222      99.300  61.653  72.363  1.00  0.00           C
ATOM   3544 1HG1 VAL A 222      99.230  61.073  73.283  1.00  0.00           H
ATOM   3545 2HG1 VAL A 222     100.340  61.683  72.043  1.00  0.00           H
ATOM   3546 3HG1 VAL A 222      98.870  62.653  72.423  1.00  0.00           H
ATOM   3547  CG2 VAL A 222      99.220  59.653  70.843  1.00  0.00           C
ATOM   3548 1HG2 VAL A 222      99.150  58.943  71.663  1.00  0.00           H
ATOM   3549 2HG2 VAL A 222      98.840  59.333  69.873  1.00  0.00           H
ATOM   3550 3HG2 VAL A 222     100.290  59.703  70.653  1.00  0.00           H
ATOM   3551  C   VAL A 222      96.240  61.733  72.223  1.00  0.00           C
ATOM   3552  O   VAL A 222      95.860  62.703  71.573  1.00  0.00           O
ATOM   3553  N   ASP A 223      95.880  61.613  73.503  1.00  0.00           N
ATOM   3554  H   ASP A 223      96.360  60.983  74.133  1.00  0.00           H
ATOM   3555  CA  ASP A 223      94.890  62.433  74.163  1.00  0.00           C
ATOM   3556  HA  ASP A 223      94.610  63.343  73.633  1.00  0.00           H
ATOM   3557  CB  ASP A 223      93.600  61.673  74.453  1.00  0.00           C
ATOM   3558  HB1 ASP A 223      94.050  60.853  75.013  1.00  0.00           H
ATOM   3559  HB2 ASP A 223      93.050  61.193  73.643  1.00  0.00           H
ATOM   3560  CG  ASP A 223      92.650  62.463  75.353  1.00  0.00           C
ATOM   3561  OD1 ASP A 223      91.850  63.293  74.873  1.00  0.00           O
ATOM   3562  OD2 ASP A 223      92.500  62.103  76.543  1.00  0.00           O
ATOM   3563  C   ASP A 223      95.560  62.914  75.444  1.00  0.00           C
ATOM   3564  O   ASP A 223      96.270  62.163  76.123  1.00  0.00           O
ATOM   3565  N   ALA A 224      95.490  64.213  75.704  1.00  0.00           N
ATOM   3566  H   ALA A 224      94.850  64.754  75.134  1.00  0.00           H
ATOM   3567  CA  ALA A 224      96.120  64.843  76.843  1.00  0.00           C
ATOM   3568  HA  ALA A 224      96.450  63.964  77.404  1.00  0.00           H
ATOM   3569  CB  ALA A 224      97.380  65.573  76.373  1.00  0.00           C
ATOM   3570  HB1 ALA A 224      98.020  64.843  75.873  1.00  0.00           H
ATOM   3571  HB2 ALA A 224      97.040  66.273  75.613  1.00  0.00           H
ATOM   3572  HB3 ALA A 224      97.930  66.103  77.153  1.00  0.00           H
ATOM   3573  C   ALA A 224      95.240  65.733  77.713  1.00  0.00           C
ATOM   3574  O   ALA A 224      94.040  65.773  77.474  1.00  0.00           O
ATOM   3575  N   SER A 225      95.790  66.373  78.753  1.00  0.00           N
ATOM   3576  H   SER A 225      96.760  66.123  78.923  1.00  0.00           H
ATOM   3577  CA  SER A 225      95.280  67.483  79.524  1.00  0.00           C
ATOM   3578  HA  SER A 225      94.570  68.133  79.033  1.00  0.00           H
ATOM   3579  CB  SER A 225      94.460  66.863  80.654  1.00  0.00           C
ATOM   3580  HB1 SER A 225      95.040  66.334  81.403  1.00  0.00           H
ATOM   3581  HB2 SER A 225      93.710  66.243  80.143  1.00  0.00           H
ATOM   3582  OG  SER A 225      93.710  67.883  81.263  1.00  0.00           O
ATOM   3583  HG  SER A 225      93.000  67.533  81.793  1.00  0.00           H
ATOM   3584  C   SER A 225      96.370  68.353  80.143  1.00  0.00           C
ATOM   3585  O   SER A 225      97.490  67.873  80.304  1.00  0.00           O
ATOM   3586  N   THR A 226      96.150  69.624  80.494  1.00  0.00           N
ATOM   3587  H   THR A 226      95.200  69.963  80.453  1.00  0.00           H
ATOM   3588  CA  THR A 226      97.160  70.523  80.993  1.00  0.00           C
ATOM   3589  HA  THR A 226      97.880  69.853  81.463  1.00  0.00           H
ATOM   3590  CB  THR A 226      97.820  71.213  79.804  1.00  0.00           C
ATOM   3591  HB  THR A 226      98.240  70.414  79.194  1.00  0.00           H
ATOM   3592  CG2 THR A 226      96.840  72.073  79.013  1.00  0.00           C
ATOM   3593 1HG2 THR A 226      97.410  72.503  78.193  1.00  0.00           H
ATOM   3594 2HG2 THR A 226      95.940  71.513  78.763  1.00  0.00           H
ATOM   3595 3HG2 THR A 226      96.590  72.903  79.673  1.00  0.00           H
ATOM   3596  OG1 THR A 226      98.770  72.193  80.153  1.00  0.00           O
ATOM   3597  HG1 THR A 226      99.470  71.724  80.613  1.00  0.00           H
ATOM   3598  C   THR A 226      96.680  71.464  82.103  1.00  0.00           C
ATOM   3599  O   THR A 226      95.570  71.243  82.594  1.00  0.00           O
ATOM   3600  N   THR A 227      97.430  72.443  82.603  1.00  0.00           N
ATOM   3601  H   THR A 227      98.370  72.514  82.253  1.00  0.00           H
ATOM   3602  CA  THR A 227      96.990  73.263  83.713  1.00  0.00           C
ATOM   3603  HA  THR A 227      96.130  72.893  84.283  1.00  0.00           H
ATOM   3604  CB  THR A 227      98.130  73.333  84.734  1.00  0.00           C
ATOM   3605  HB  THR A 227      97.830  74.143  85.403  1.00  0.00           H
ATOM   3606  CG2 THR A 227      98.250  71.993  85.444  1.00  0.00           C
ATOM   3607 1HG2 THR A 227      99.030  72.124  86.193  1.00  0.00           H
ATOM   3608 2HG2 THR A 227      97.320  71.724  85.933  1.00  0.00           H
ATOM   3609 3HG2 THR A 227      98.540  71.183  84.773  1.00  0.00           H
ATOM   3610  OG1 THR A 227      99.300  73.793  84.103  1.00  0.00           O
ATOM   3611  HG1 THR A 227      99.860  73.894  84.873  1.00  0.00           H
ATOM   3612  C   THR A 227      96.640  74.703  83.363  1.00  0.00           C
ATOM   3613  O   THR A 227      97.170  75.293  82.424  1.00  0.00           O
ATOM   3614  N   THR A 228      95.630  75.183  84.074  1.00  0.00           N
ATOM   3615  H   THR A 228      95.350  74.643  84.883  1.00  0.00           H
ATOM   3616  CA  THR A 228      95.070  76.493  83.783  1.00  0.00           C
ATOM   3617  HA  THR A 228      95.620  76.973  82.983  1.00  0.00           H
ATOM   3618  CB  THR A 228      93.610  76.413  83.363  1.00  0.00           C
ATOM   3619  HB  THR A 228      93.300  77.403  83.033  1.00  0.00           H
ATOM   3620  CG2 THR A 228      93.490  75.533  82.113  1.00  0.00           C
ATOM   3621 1HG2 THR A 228      92.580  75.843  81.593  1.00  0.00           H
ATOM   3622 2HG2 THR A 228      94.330  75.633  81.423  1.00  0.00           H
ATOM   3623 3HG2 THR A 228      93.410  74.473  82.373  1.00  0.00           H
ATOM   3624  OG1 THR A 228      92.690  75.893  84.303  1.00  0.00           O
ATOM   3625  HG1 THR A 228      93.020  75.063  84.653  1.00  0.00           H
ATOM   3626  C   THR A 228      95.240  77.454  84.943  1.00  0.00           C
ATOM   3627  O   THR A 228      95.450  77.043  86.084  1.00  0.00           O
ATOM   3628  N   PRO A 229      95.180  78.773  84.703  1.00  0.00           N
ATOM   3629  CD  PRO A 229      95.160  79.403  83.403  1.00  0.00           C
ATOM   3630  HD1 PRO A 229      94.090  79.433  83.193  1.00  0.00           H
ATOM   3631  HD2 PRO A 229      95.750  78.853  82.664  1.00  0.00           H
ATOM   3632  CG  PRO A 229      95.740  80.794  83.633  1.00  0.00           C
ATOM   3633  HG1 PRO A 229      95.410  81.493  82.863  1.00  0.00           H
ATOM   3634  HG2 PRO A 229      96.830  80.663  83.623  1.00  0.00           H
ATOM   3635  CB  PRO A 229      95.260  81.113  85.044  1.00  0.00           C
ATOM   3636  HB1 PRO A 229      94.210  81.373  84.924  1.00  0.00           H
ATOM   3637  HB2 PRO A 229      95.840  81.834  85.634  1.00  0.00           H
ATOM   3638  CA  PRO A 229      95.340  79.763  85.743  1.00  0.00           C
ATOM   3639  HA  PRO A 229      96.390  79.673  86.034  1.00  0.00           H
ATOM   3640  C   PRO A 229      94.410  79.614  86.943  1.00  0.00           C
ATOM   3641  O   PRO A 229      94.810  79.973  88.053  1.00  0.00           O
ATOM   3642  N   SER A 230      93.210  79.083  86.714  1.00  0.00           N
ATOM   3643  H   SER A 230      92.960  78.943  85.743  1.00  0.00           H
ATOM   3644  CA  SER A 230      92.270  78.683  87.743  1.00  0.00           C
ATOM   3645  HA  SER A 230      92.220  79.453  88.523  1.00  0.00           H
ATOM   3646  CB  SER A 230      90.880  78.623  87.133  1.00  0.00           C
ATOM   3647  HB1 SER A 230      90.090  78.523  87.874  1.00  0.00           H
ATOM   3648  HB2 SER A 230      90.630  77.753  86.523  1.00  0.00           H
ATOM   3649  OG  SER A 230      90.690  79.823  86.414  1.00  0.00           O
ATOM   3650  HG  SER A 230      90.820  80.514  87.063  1.00  0.00           H
ATOM   3651  C   SER A 230      92.620  77.444  88.554  1.00  0.00           C
ATOM   3652  O   SER A 230      91.780  76.873  89.244  1.00  0.00           O
ATOM   3653  N   GLY A 231      93.890  77.033  88.473  1.00  0.00           N
ATOM   3654  H   GLY A 231      94.520  77.584  87.913  1.00  0.00           H
ATOM   3655  CA  GLY A 231      94.520  75.874  89.063  1.00  0.00           C
ATOM   3656  HA1 GLY A 231      94.130  75.804  90.073  1.00  0.00           H
ATOM   3657  HA2 GLY A 231      95.600  76.013  89.203  1.00  0.00           H
ATOM   3658  C   GLY A 231      94.220  74.463  88.563  1.00  0.00           C
ATOM   3659  O   GLY A 231      94.990  73.533  88.783  1.00  0.00           O
ATOM   3660  N   GLU A 232      93.130  74.354  87.813  1.00  0.00           N
ATOM   3661  H   GLU A 232      92.610  75.193  87.583  1.00  0.00           H
ATOM   3662  CA  GLU A 232      92.470  73.143  87.373  1.00  0.00           C
ATOM   3663  HA  GLU A 232      92.730  72.363  88.093  1.00  0.00           H
ATOM   3664  CB  GLU A 232      90.950  73.234  87.513  1.00  0.00           C
ATOM   3665  HB1 GLU A 232      90.470  72.333  87.133  1.00  0.00           H
ATOM   3666  HB2 GLU A 232      90.610  74.053  86.873  1.00  0.00           H
ATOM   3667  CG  GLU A 232      90.600  73.304  88.993  1.00  0.00           C
ATOM   3668  HG1 GLU A 232      91.100  74.173  89.423  1.00  0.00           H
ATOM   3669  HG2 GLU A 232      90.960  72.393  89.483  1.00  0.00           H
ATOM   3670  CD  GLU A 232      89.100  73.413  89.203  1.00  0.00           C
ATOM   3671  OE1 GLU A 232      88.450  74.484  89.203  1.00  0.00           O
ATOM   3672  OE2 GLU A 232      88.520  72.333  89.454  1.00  0.00           O
ATOM   3673  C   GLU A 232      92.830  72.733  85.953  1.00  0.00           C
ATOM   3674  O   GLU A 232      93.500  73.423  85.193  1.00  0.00           O
ATOM   3675  N   ALA A 233      92.440  71.523  85.543  1.00  0.00           N
ATOM   3676  H   ALA A 233      91.790  71.033  86.143  1.00  0.00           H
ATOM   3677  CA  ALA A 233      92.850  70.874  84.323  1.00  0.00           C
ATOM   3678  HA  ALA A 233      93.860  71.253  84.153  1.00  0.00           H
ATOM   3679  CB  ALA A 233      93.030  69.373  84.543  1.00  0.00           C
ATOM   3680  HB1 ALA A 233      92.130  68.834  84.854  1.00  0.00           H
ATOM   3681  HB2 ALA A 233      93.460  68.903  83.654  1.00  0.00           H
ATOM   3682  HB3 ALA A 233      93.700  69.303  85.394  1.00  0.00           H
ATOM   3683  C   ALA A 233      91.900  71.053  83.143  1.00  0.00           C
ATOM   3684  O   ALA A 233      90.720  70.713  83.143  1.00  0.00           O
ATOM   3685  N   LEU A 234      92.500  71.293  81.983  1.00  0.00           N
ATOM   3686  H   LEU A 234      93.500  71.373  82.063  1.00  0.00           H
ATOM   3687  CA  LEU A 234      91.810  71.433  80.713  1.00  0.00           C
ATOM   3688  HA  LEU A 234      90.750  71.363  80.953  1.00  0.00           H
ATOM   3689  CB  LEU A 234      92.030  72.853  80.193  1.00  0.00           C
ATOM   3690  HB1 LEU A 234      93.100  73.023  80.313  1.00  0.00           H
ATOM   3691  HB2 LEU A 234      91.580  73.593  80.853  1.00  0.00           H
ATOM   3692  CG  LEU A 234      91.650  73.153  78.744  1.00  0.00           C
ATOM   3693  HG  LEU A 234      92.300  72.553  78.123  1.00  0.00           H
ATOM   3694  CD1 LEU A 234      90.170  72.893  78.464  1.00  0.00           C
ATOM   3695 1HD1 LEU A 234      90.070  71.813  78.414  1.00  0.00           H
ATOM   3696 2HD1 LEU A 234      89.600  73.243  79.323  1.00  0.00           H
ATOM   3697 3HD1 LEU A 234      89.900  73.353  77.513  1.00  0.00           H
ATOM   3698  CD2 LEU A 234      91.940  74.603  78.363  1.00  0.00           C
ATOM   3699 1HD2 LEU A 234      91.860  74.693  77.273  1.00  0.00           H
ATOM   3700 2HD2 LEU A 234      91.240  75.313  78.794  1.00  0.00           H
ATOM   3701 3HD2 LEU A 234      92.970  74.783  78.674  1.00  0.00           H
ATOM   3702  C   LEU A 234      92.280  70.383  79.723  1.00  0.00           C
ATOM   3703  O   LEU A 234      93.420  70.373  79.244  1.00  0.00           O
ATOM   3704  N   ALA A 235      91.390  69.503  79.264  1.00  0.00           N
ATOM   3705  H   ALA A 235      90.460  69.473  79.664  1.00  0.00           H
ATOM   3706  CA  ALA A 235      91.730  68.513  78.263  1.00  0.00           C
ATOM   3707  HA  ALA A 235      92.640  68.044  78.623  1.00  0.00           H
ATOM   3708  CB  ALA A 235      90.650  67.443  78.093  1.00  0.00           C
ATOM   3709  HB1 ALA A 235      89.780  68.013  77.763  1.00  0.00           H
ATOM   3710  HB2 ALA A 235      91.000  66.664  77.413  1.00  0.00           H
ATOM   3711  HB3 ALA A 235      90.500  66.873  79.004  1.00  0.00           H
ATOM   3712  C   ALA A 235      92.100  69.133  76.923  1.00  0.00           C
ATOM   3713  O   ALA A 235      91.440  70.063  76.463  1.00  0.00           O
ATOM   3714  N   LEU A 236      93.230  68.704  76.353  1.00  0.00           N
ATOM   3715  H   LEU A 236      93.820  68.013  76.803  1.00  0.00           H
ATOM   3716  CA  LEU A 236      93.630  69.083  75.013  1.00  0.00           C
ATOM   3717  HA  LEU A 236      92.790  69.513  74.463  1.00  0.00           H
ATOM   3718  CB  LEU A 236      94.640  70.223  75.064  1.00  0.00           C
ATOM   3719  HB1 LEU A 236      94.260  70.934  75.803  1.00  0.00           H
ATOM   3720  HB2 LEU A 236      94.600  70.713  74.093  1.00  0.00           H
ATOM   3721  CG  LEU A 236      96.100  69.813  75.203  1.00  0.00           C
ATOM   3722  HG  LEU A 236      96.210  69.033  74.453  1.00  0.00           H
ATOM   3723  CD1 LEU A 236      97.150  70.903  75.003  1.00  0.00           C
ATOM   3724 1HD1 LEU A 236      98.180  70.563  74.913  1.00  0.00           H
ATOM   3725 2HD1 LEU A 236      96.890  71.493  74.123  1.00  0.00           H
ATOM   3726 3HD1 LEU A 236      96.850  71.563  75.824  1.00  0.00           H
ATOM   3727  CD2 LEU A 236      96.380  69.153  76.543  1.00  0.00           C
ATOM   3728 1HD2 LEU A 236      95.610  68.413  76.753  1.00  0.00           H
ATOM   3729 2HD2 LEU A 236      97.400  68.753  76.484  1.00  0.00           H
ATOM   3730 3HD2 LEU A 236      96.360  69.983  77.253  1.00  0.00           H
ATOM   3731  C   LEU A 236      94.080  67.883  74.193  1.00  0.00           C
ATOM   3732  O   LEU A 236      94.420  66.813  74.714  1.00  0.00           O
ATOM   3733  N   GLN A 237      94.050  68.063  72.873  1.00  0.00           N
ATOM   3734  H   GLN A 237      93.700  68.923  72.483  1.00  0.00           H
ATOM   3735  CA  GLN A 237      94.540  67.043  71.973  1.00  0.00           C
ATOM   3736  HA  GLN A 237      94.410  66.083  72.473  1.00  0.00           H
ATOM   3737  CB  GLN A 237      93.710  66.863  70.703  1.00  0.00           C
ATOM   3738  HB1 GLN A 237      94.220  66.143  70.063  1.00  0.00           H
ATOM   3739  HB2 GLN A 237      93.680  67.793  70.123  1.00  0.00           H
ATOM   3740  CG  GLN A 237      92.310  66.383  71.053  1.00  0.00           C
ATOM   3741  HG1 GLN A 237      91.850  67.113  71.723  1.00  0.00           H
ATOM   3742  HG2 GLN A 237      92.540  65.544  71.703  1.00  0.00           H
ATOM   3743  CD  GLN A 237      91.380  66.134  69.873  1.00  0.00           C
ATOM   3744  OE1 GLN A 237      91.520  66.733  68.803  1.00  0.00           O
ATOM   3745  NE2 GLN A 237      90.520  65.123  70.033  1.00  0.00           N
ATOM   3746 1HE2 GLN A 237      90.520  64.513  70.833  1.00  0.00           H
ATOM   3747 2HE2 GLN A 237      89.870  64.823  69.323  1.00  0.00           H
ATOM   3748  C   GLN A 237      96.020  67.293  71.714  1.00  0.00           C
ATOM   3749  O   GLN A 237      96.390  68.463  71.673  1.00  0.00           O
ATOM   3750  N   VAL A 238      96.940  66.323  71.663  1.00  0.00           N
ATOM   3751  H   VAL A 238      96.550  65.393  71.683  1.00  0.00           H
ATOM   3752  CA  VAL A 238      98.340  66.503  71.323  1.00  0.00           C
ATOM   3753  HA  VAL A 238      98.500  67.413  70.743  1.00  0.00           H
ATOM   3754  CB  VAL A 238      99.180  66.603  72.593  1.00  0.00           C
ATOM   3755  HB  VAL A 238     100.220  66.713  72.283  1.00  0.00           H
ATOM   3756  CG1 VAL A 238      98.950  67.844  73.453  1.00  0.00           C
ATOM   3757 1HG1 VAL A 238      98.140  67.653  74.163  1.00  0.00           H
ATOM   3758 2HG1 VAL A 238      99.900  68.044  73.953  1.00  0.00           H
ATOM   3759 3HG1 VAL A 238      98.660  68.683  72.823  1.00  0.00           H
ATOM   3760  CG2 VAL A 238      99.110  65.373  73.483  1.00  0.00           C
ATOM   3761 1HG2 VAL A 238      99.680  64.583  72.983  1.00  0.00           H
ATOM   3762 2HG2 VAL A 238      99.500  65.613  74.474  1.00  0.00           H
ATOM   3763 3HG2 VAL A 238      98.130  64.943  73.683  1.00  0.00           H
ATOM   3764  C   VAL A 238      98.780  65.353  70.433  1.00  0.00           C
ATOM   3765  O   VAL A 238      98.280  64.223  70.393  1.00  0.00           O
ATOM   3766  N   THR A 239      99.790  65.613  69.603  1.00  0.00           N
ATOM   3767  H   THR A 239     100.200  66.533  69.693  1.00  0.00           H
ATOM   3768  CA  THR A 239     100.560  64.573  68.953  1.00  0.00           C
ATOM   3769  HA  THR A 239     100.720  63.793  69.693  1.00  0.00           H
ATOM   3770  CB  THR A 239      99.890  64.053  67.683  1.00  0.00           C
ATOM   3771  HB  THR A 239      98.820  64.023  67.883  1.00  0.00           H
ATOM   3772  CG2 THR A 239     100.050  64.913  66.443  1.00  0.00           C
ATOM   3773 1HG2 THR A 239      99.700  64.493  65.493  1.00  0.00           H
ATOM   3774 2HG2 THR A 239      99.350  65.743  66.603  1.00  0.00           H
ATOM   3775 3HG2 THR A 239     101.090  65.233  66.343  1.00  0.00           H
ATOM   3776  OG1 THR A 239     100.310  62.733  67.383  1.00  0.00           O
ATOM   3777  HG1 THR A 239      99.530  62.283  67.053  1.00  0.00           H
ATOM   3778  C   THR A 239     101.960  65.043  68.603  1.00  0.00           C
ATOM   3779  O   THR A 239     102.160  66.253  68.503  1.00  0.00           O
ATOM   3780  N   HIE A 240     102.960  64.193  68.373  1.00  0.00           N
ATOM   3781  H   HIE A 240     102.700  63.223  68.433  1.00  0.00           H
ATOM   3782  CA  HIE A 240     104.090  64.493  67.513  1.00  0.00           C
ATOM   3783  HA  HIE A 240     104.000  65.493  67.093  1.00  0.00           H
ATOM   3784  CB  HIE A 240     105.377  64.323  68.323  1.00  0.00           C
ATOM   3785  HB1 HIE A 240     105.617  63.263  68.403  1.00  0.00           H
ATOM   3786  HB2 HIE A 240     105.277  64.813  69.293  1.00  0.00           H
ATOM   3787  CG  HIE A 240     106.487  64.983  67.543  1.00  0.00           C
ATOM   3788  ND1 HIE A 240     107.187  64.343  66.513  1.00  0.00           N
ATOM   3789  CE1 HIE A 240     108.097  65.223  66.083  1.00  0.00           C
ATOM   3790  HE1 HIE A 240     108.737  65.163  65.213  1.00  0.00           H
ATOM   3791  NE2 HIE A 240     107.997  66.373  66.773  1.00  0.00           N
ATOM   3792  HE2 HIE A 240     108.637  67.153  66.753  1.00  0.00           H
ATOM   3793  CD2 HIE A 240     106.937  66.273  67.653  1.00  0.00           C
ATOM   3794  HD2 HIE A 240     106.637  67.003  68.383  1.00  0.00           H
ATOM   3795  C   HIE A 240     104.200  63.523  66.353  1.00  0.00           C
ATOM   3796  O   HIE A 240     104.030  62.323  66.563  1.00  0.00           O
ATOM   3797  N   GLN A 241     104.320  64.133  65.163  1.00  0.00           N
ATOM   3798  H   GLN A 241     104.320  65.143  65.133  1.00  0.00           H
ATOM   3799  CA  GLN A 241     104.160  63.533  63.863  1.00  0.00           C
ATOM   3800  HA  GLN A 241     104.637  62.553  63.963  1.00  0.00           H
ATOM   3801  CB  GLN A 241     102.690  63.433  63.473  1.00  0.00           C
ATOM   3802  HB1 GLN A 241     102.580  63.263  62.403  1.00  0.00           H
ATOM   3803  HB2 GLN A 241     102.140  64.363  63.573  1.00  0.00           H
ATOM   3804  CG  GLN A 241     101.860  62.343  64.143  1.00  0.00           C
ATOM   3805  HG1 GLN A 241     100.800  62.593  64.103  1.00  0.00           H
ATOM   3806  HG2 GLN A 241     101.990  62.373  65.223  1.00  0.00           H
ATOM   3807  CD  GLN A 241     102.200  60.963  63.603  1.00  0.00           C
ATOM   3808  OE1 GLN A 241     101.770  60.513  62.543  1.00  0.00           O
ATOM   3809  NE2 GLN A 241     103.070  60.153  64.203  1.00  0.00           N
ATOM   3810 1HE2 GLN A 241     103.450  60.563  65.053  1.00  0.00           H
ATOM   3811 2HE2 GLN A 241     103.420  59.323  63.753  1.00  0.00           H
ATOM   3812  C   GLN A 241     104.917  64.313  62.803  1.00  0.00           C
ATOM   3813  O   GLN A 241     105.127  65.513  62.973  1.00  0.00           O
ATOM   3814  N   ASN A 242     105.007  63.713  61.613  1.00  0.00           N
ATOM   3815  H   ASN A 242     104.957  62.713  61.553  1.00  0.00           H
ATOM   3816  CA  ASN A 242     105.127  64.413  60.343  1.00  0.00           C
ATOM   3817  HA  ASN A 242     105.877  65.193  60.423  1.00  0.00           H
ATOM   3818  CB  ASN A 242     105.567  63.363  59.323  1.00  0.00           C
ATOM   3819  HB1 ASN A 242     104.677  62.753  59.173  1.00  0.00           H
ATOM   3820  HB2 ASN A 242     106.407  62.773  59.703  1.00  0.00           H
ATOM   3821  CG  ASN A 242     106.137  63.923  58.033  1.00  0.00           C
ATOM   3822  OD1 ASN A 242     106.127  65.133  57.783  1.00  0.00           O
ATOM   3823  ND2 ASN A 242     106.417  63.073  57.043  1.00  0.00           N
ATOM   3824 1HD2 ASN A 242     106.267  62.083  57.163  1.00  0.00           H
ATOM   3825 2HD2 ASN A 242     106.727  63.453  56.163  1.00  0.00           H
ATOM   3826  C   ASN A 242     103.840  65.153  60.003  1.00  0.00           C
ATOM   3827  O   ASN A 242     102.700  64.754  60.203  1.00  0.00           O
ATOM   3828  N   ASP A 243     104.110  66.373  59.533  1.00  0.00           N
ATOM   3829  H   ASP A 243     105.077  66.633  59.483  1.00  0.00           H
ATOM   3830  CA  ASP A 243     103.090  67.233  58.953  1.00  0.00           C
ATOM   3831  HA  ASP A 243     102.390  67.563  59.723  1.00  0.00           H
ATOM   3832  CB  ASP A 243     103.760  68.543  58.553  1.00  0.00           C
ATOM   3833  HB1 ASP A 243     104.470  68.363  57.743  1.00  0.00           H
ATOM   3834  HB2 ASP A 243     104.360  68.993  59.343  1.00  0.00           H
ATOM   3835  CG  ASP A 243     102.810  69.633  58.063  1.00  0.00           C
ATOM   3836  OD1 ASP A 243     101.980  70.023  58.923  1.00  0.00           O
ATOM   3837  OD2 ASP A 243     102.980  70.273  57.013  1.00  0.00           O
ATOM   3838  C   ASP A 243     102.320  66.583  57.823  1.00  0.00           C
ATOM   3839  O   ASP A 243     101.120  66.803  57.673  1.00  0.00           O
ATOM   3840  N   LYS A 244     102.990  65.823  56.943  1.00  0.00           N
ATOM   3841  H   LYS A 244     104.000  65.823  56.943  1.00  0.00           H
ATOM   3842  CA  LYS A 244     102.380  65.183  55.793  1.00  0.00           C
ATOM   3843  HA  LYS A 244     101.850  66.013  55.313  1.00  0.00           H
ATOM   3844  CB  LYS A 244     103.520  64.683  54.923  1.00  0.00           C
ATOM   3845  HB1 LYS A 244     103.100  63.923  54.263  1.00  0.00           H
ATOM   3846  HB2 LYS A 244     104.420  64.323  55.433  1.00  0.00           H
ATOM   3847  CG  LYS A 244     103.870  65.783  53.923  1.00  0.00           C
ATOM   3848  HG1 LYS A 244     104.170  66.703  54.423  1.00  0.00           H
ATOM   3849  HG2 LYS A 244     102.960  66.023  53.363  1.00  0.00           H
ATOM   3850  CD  LYS A 244     104.817  65.383  52.793  1.00  0.00           C
ATOM   3851  HD1 LYS A 244     104.300  64.624  52.213  1.00  0.00           H
ATOM   3852  HD2 LYS A 244     105.727  65.013  53.283  1.00  0.00           H
ATOM   3853  CE  LYS A 244     105.197  66.543  51.883  1.00  0.00           C
ATOM   3854  HE1 LYS A 244     105.617  67.283  52.553  1.00  0.00           H
ATOM   3855  HE2 LYS A 244     104.350  66.963  51.333  1.00  0.00           H
ATOM   3856  NZ  LYS A 244     106.287  66.193  50.953  1.00  0.00           N
ATOM   3857  HZ1 LYS A 244     106.777  65.403  51.343  1.00  0.00           H
ATOM   3858  HZ2 LYS A 244     105.957  65.803  50.083  1.00  0.00           H
ATOM   3859  HZ3 LYS A 244     107.037  66.863  50.813  1.00  0.00           H
ATOM   3860  C   LYS A 244     101.230  64.233  56.063  1.00  0.00           C
ATOM   3861  O   LYS A 244     100.110  64.503  55.633  1.00  0.00           O
ATOM   3862  N   PRO A 245     101.380  63.033  56.633  1.00  0.00           N
ATOM   3863  CD  PRO A 245     102.640  62.433  57.023  1.00  0.00           C
ATOM   3864  HD1 PRO A 245     103.340  63.153  57.433  1.00  0.00           H
ATOM   3865  HD2 PRO A 245     103.050  61.933  56.143  1.00  0.00           H
ATOM   3866  CG  PRO A 245     102.260  61.443  58.123  1.00  0.00           C
ATOM   3867  HG1 PRO A 245     102.130  61.993  59.063  1.00  0.00           H
ATOM   3868  HG2 PRO A 245     103.000  60.643  58.193  1.00  0.00           H
ATOM   3869  CB  PRO A 245     100.920  60.903  57.623  1.00  0.00           C
ATOM   3870  HB1 PRO A 245     100.380  60.603  58.523  1.00  0.00           H
ATOM   3871  HB2 PRO A 245     101.050  60.113  56.893  1.00  0.00           H
ATOM   3872  CA  PRO A 245     100.290  62.183  57.073  1.00  0.00           C
ATOM   3873  HA  PRO A 245      99.620  61.993  56.233  1.00  0.00           H
ATOM   3874  C   PRO A 245      99.420  62.843  58.133  1.00  0.00           C
ATOM   3875  O   PRO A 245      99.810  63.843  58.733  1.00  0.00           O
ATOM   3876  N   PHE A 246      98.220  62.283  58.333  1.00  0.00           N
ATOM   3877  H   PHE A 246      98.040  61.403  57.863  1.00  0.00           H
ATOM   3878  CA  PHE A 246      97.150  62.843  59.123  1.00  0.00           C
ATOM   3879  HA  PHE A 246      97.310  63.913  59.143  1.00  0.00           H
ATOM   3880  CB  PHE A 246      95.860  62.433  58.403  1.00  0.00           C
ATOM   3881  HB1 PHE A 246      95.780  61.343  58.363  1.00  0.00           H
ATOM   3882  HB2 PHE A 246      95.900  62.803  57.383  1.00  0.00           H
ATOM   3883  CG  PHE A 246      94.610  63.053  58.963  1.00  0.00           C
ATOM   3884  CD1 PHE A 246      94.530  64.433  59.213  1.00  0.00           C
ATOM   3885  HD1 PHE A 246      95.400  65.033  58.953  1.00  0.00           H
ATOM   3886  CE1 PHE A 246      93.370  65.043  59.703  1.00  0.00           C
ATOM   3887  HE1 PHE A 246      93.270  66.123  59.683  1.00  0.00           H
ATOM   3888  CZ  PHE A 246      92.300  64.243  60.103  1.00  0.00           C
ATOM   3889  HZ  PHE A 246      91.460  64.563  60.703  1.00  0.00           H
ATOM   3890  CE2 PHE A 246      92.370  62.853  59.903  1.00  0.00           C
ATOM   3891  HE2 PHE A 246      91.530  62.243  60.223  1.00  0.00           H
ATOM   3892  CD2 PHE A 246      93.500  62.283  59.323  1.00  0.00           C
ATOM   3893  HD2 PHE A 246      93.550  61.204  59.253  1.00  0.00           H
ATOM   3894  C   PHE A 246      97.250  62.263  60.523  1.00  0.00           C
ATOM   3895  O   PHE A 246      97.000  62.893  61.553  1.00  0.00           O
ATOM   3896  N   ARG A 247      97.760  61.033  60.693  1.00  0.00           N
ATOM   3897  H   ARG A 247      98.080  60.643  59.823  1.00  0.00           H
ATOM   3898  CA  ARG A 247      97.800  60.253  61.903  1.00  0.00           C
ATOM   3899  HA  ARG A 247      98.040  60.913  62.743  1.00  0.00           H
ATOM   3900  CB  ARG A 247      96.390  59.693  62.023  1.00  0.00           C
ATOM   3901  HB1 ARG A 247      95.740  60.553  62.183  1.00  0.00           H
ATOM   3902  HB2 ARG A 247      96.440  59.073  62.913  1.00  0.00           H
ATOM   3903  CG  ARG A 247      95.830  58.793  60.923  1.00  0.00           C
ATOM   3904  HG1 ARG A 247      96.380  57.853  60.923  1.00  0.00           H
ATOM   3905  HG2 ARG A 247      95.890  59.373  60.003  1.00  0.00           H
ATOM   3906  CD  ARG A 247      94.350  58.513  61.183  1.00  0.00           C
ATOM   3907  HD1 ARG A 247      93.860  59.483  61.143  1.00  0.00           H
ATOM   3908  HD2 ARG A 247      94.170  58.103  62.183  1.00  0.00           H
ATOM   3909  NE  ARG A 247      93.750  57.693  60.133  1.00  0.00           N
ATOM   3910  HE  ARG A 247      94.370  57.023  59.703  1.00  0.00           H
ATOM   3911  CZ  ARG A 247      92.480  57.783  59.703  1.00  0.00           C
ATOM   3912  NH1 ARG A 247      91.610  58.613  60.293  1.00  0.00           N
ATOM   3913 1HH1 ARG A 247      91.980  59.053  61.123  1.00  0.00           H
ATOM   3914 2HH1 ARG A 247      90.650  58.653  59.993  1.00  0.00           H
ATOM   3915  NH2 ARG A 247      92.090  57.103  58.623  1.00  0.00           N
ATOM   3916 1HH2 ARG A 247      92.750  56.363  58.443  1.00  0.00           H
ATOM   3917 2HH2 ARG A 247      91.130  57.083  58.313  1.00  0.00           H
ATOM   3918  C   ARG A 247      98.810  59.103  61.913  1.00  0.00           C
ATOM   3919  O   ARG A 247      99.100  58.483  60.893  1.00  0.00           O
ATOM   3920  N   PRO A 248      99.240  58.693  63.103  1.00  0.00           N
ATOM   3921  CD  PRO A 248      99.160  59.283  64.423  1.00  0.00           C
ATOM   3922  HD1 PRO A 248      98.100  59.463  64.613  1.00  0.00           H
ATOM   3923  HD2 PRO A 248      99.620  60.263  64.343  1.00  0.00           H
ATOM   3924  CG  PRO A 248      99.810  58.403  65.483  1.00  0.00           C
ATOM   3925  HG1 PRO A 248      99.070  57.773  65.973  1.00  0.00           H
ATOM   3926  HG2 PRO A 248     100.390  58.983  66.203  1.00  0.00           H
ATOM   3927  CB  PRO A 248     100.660  57.483  64.593  1.00  0.00           C
ATOM   3928  HB1 PRO A 248     100.800  56.463  64.953  1.00  0.00           H
ATOM   3929  HB2 PRO A 248     101.660  57.873  64.473  1.00  0.00           H
ATOM   3930  CA  PRO A 248     100.030  57.483  63.203  1.00  0.00           C
ATOM   3931  HA  PRO A 248     100.880  57.663  62.553  1.00  0.00           H
ATOM   3932  C   PRO A 248      99.290  56.223  62.783  1.00  0.00           C
ATOM   3933  O   PRO A 248      98.180  55.893  63.203  1.00  0.00           O
ATOM   3934  N   VAL A 249      99.980  55.403  61.993  1.00  0.00           N
ATOM   3935  H   VAL A 249     100.800  55.763  61.533  1.00  0.00           H
ATOM   3936  CA  VAL A 249      99.470  54.123  61.543  1.00  0.00           C
ATOM   3937  HA  VAL A 249      98.670  53.913  62.253  1.00  0.00           H
ATOM   3938  CB  VAL A 249      98.970  54.003  60.103  1.00  0.00           C
ATOM   3939  HB  VAL A 249      98.490  53.033  59.963  1.00  0.00           H
ATOM   3940  CG1 VAL A 249      97.910  55.033  59.753  1.00  0.00           C
ATOM   3941 1HG1 VAL A 249      97.540  54.763  58.763  1.00  0.00           H
ATOM   3942 2HG1 VAL A 249      97.140  54.923  60.523  1.00  0.00           H
ATOM   3943 3HG1 VAL A 249      98.270  56.063  59.763  1.00  0.00           H
ATOM   3944  CG2 VAL A 249     100.060  54.093  59.023  1.00  0.00           C
ATOM   3945 1HG2 VAL A 249      99.740  54.343  58.013  1.00  0.00           H
ATOM   3946 2HG2 VAL A 249     100.780  54.873  59.263  1.00  0.00           H
ATOM   3947 3HG2 VAL A 249     100.700  53.233  58.843  1.00  0.00           H
ATOM   3948  C   VAL A 249     100.440  53.003  61.853  1.00  0.00           C
ATOM   3949  O   VAL A 249     100.370  51.923  61.273  1.00  0.00           O
ATOM   3950  N   ASN A 250     101.350  53.203  62.813  1.00  0.00           N
ATOM   3951  H   ASN A 250     101.420  54.173  63.083  1.00  0.00           H
ATOM   3952  CA  ASN A 250     102.070  52.223  63.593  1.00  0.00           C
ATOM   3953  HA  ASN A 250     101.490  51.303  63.473  1.00  0.00           H
ATOM   3954  CB  ASN A 250     103.370  52.083  62.813  1.00  0.00           C
ATOM   3955  HB1 ASN A 250     103.930  53.013  62.713  1.00  0.00           H
ATOM   3956  HB2 ASN A 250     103.230  51.843  61.753  1.00  0.00           H
ATOM   3957  CG  ASN A 250     104.300  50.973  63.283  1.00  0.00           C
ATOM   3958  OD1 ASN A 250     104.090  50.273  64.273  1.00  0.00           O
ATOM   3959  ND2 ASN A 250     105.507  50.893  62.733  1.00  0.00           N
ATOM   3960 1HD2 ASN A 250     105.727  51.423  61.893  1.00  0.00           H
ATOM   3961 2HD2 ASN A 250     106.037  50.043  62.843  1.00  0.00           H
ATOM   3962  C   ASN A 250     102.230  52.593  65.063  1.00  0.00           C
ATOM   3963  O   ASN A 250     102.470  53.723  65.463  1.00  0.00           O
ATOM   3964  N   LYS A 251     102.170  51.583  65.933  1.00  0.00           N
ATOM   3965  H   LYS A 251     101.940  50.643  65.633  1.00  0.00           H
ATOM   3966  CA  LYS A 251     102.280  51.713  67.373  1.00  0.00           C
ATOM   3967  HA  LYS A 251     101.610  52.533  67.643  1.00  0.00           H
ATOM   3968  CB  LYS A 251     101.910  50.393  68.053  1.00  0.00           C
ATOM   3969  HB1 LYS A 251     102.700  49.653  67.923  1.00  0.00           H
ATOM   3970  HB2 LYS A 251     100.980  50.003  67.653  1.00  0.00           H
ATOM   3971  CG  LYS A 251     101.630  50.693  69.523  1.00  0.00           C
ATOM   3972  HG1 LYS A 251     101.050  51.613  69.623  1.00  0.00           H
ATOM   3973  HG2 LYS A 251     102.520  51.003  70.063  1.00  0.00           H
ATOM   3974  CD  LYS A 251     101.150  49.473  70.303  1.00  0.00           C
ATOM   3975  HD1 LYS A 251     101.760  48.633  69.973  1.00  0.00           H
ATOM   3976  HD2 LYS A 251     100.160  49.153  70.003  1.00  0.00           H
ATOM   3977  CE  LYS A 251     101.340  49.793  71.783  1.00  0.00           C
ATOM   3978  HE1 LYS A 251     100.750  50.663  72.093  1.00  0.00           H
ATOM   3979  HE2 LYS A 251     102.380  50.083  71.953  1.00  0.00           H
ATOM   3980  NZ  LYS A 251     101.100  48.673  72.703  1.00  0.00           N
ATOM   3981  HZ1 LYS A 251     100.110  48.463  72.803  1.00  0.00           H
ATOM   3982  HZ2 LYS A 251     101.460  47.763  72.423  1.00  0.00           H
ATOM   3983  HZ3 LYS A 251     101.590  48.703  73.583  1.00  0.00           H
ATOM   3984  C   LYS A 251     103.690  52.133  67.753  1.00  0.00           C
ATOM   3985  O   LYS A 251     103.810  52.953  68.663  1.00  0.00           O
ATOM   3986  N   GLU A 252     104.727  51.793  66.983  1.00  0.00           N
ATOM   3987  H   GLU A 252     104.440  51.303  66.143  1.00  0.00           H
ATOM   3988  CA  GLU A 252     106.067  52.313  67.113  1.00  0.00           C
ATOM   3989  HA  GLU A 252     106.407  52.063  68.113  1.00  0.00           H
ATOM   3990  CB  GLU A 252     106.877  51.623  66.013  1.00  0.00           C
ATOM   3991  HB1 GLU A 252     106.837  52.103  65.043  1.00  0.00           H
ATOM   3992  HB2 GLU A 252     106.527  50.603  65.853  1.00  0.00           H
ATOM   3993  CG  GLU A 252     108.327  51.493  66.493  1.00  0.00           C
ATOM   3994  HG1 GLU A 252     108.487  50.993  67.453  1.00  0.00           H
ATOM   3995  HG2 GLU A 252     108.777  52.473  66.533  1.00  0.00           H
ATOM   3996  CD  GLU A 252     109.127  50.673  65.493  1.00  0.00           C
ATOM   3997  OE1 GLU A 252     109.507  49.513  65.763  1.00  0.00           O
ATOM   3998  OE2 GLU A 252     109.637  51.293  64.533  1.00  0.00           O
ATOM   3999  C   GLU A 252     106.187  53.823  66.993  1.00  0.00           C
ATOM   4000  O   GLU A 252     107.037  54.493  67.583  1.00  0.00           O
ATOM   4001  N   GLN A 253     105.267  54.433  66.233  1.00  0.00           N
ATOM   4002  H   GLN A 253     104.410  53.943  66.003  1.00  0.00           H
ATOM   4003  CA  GLN A 253     105.237  55.883  66.243  1.00  0.00           C
ATOM   4004  HA  GLN A 253     106.267  56.223  66.183  1.00  0.00           H
ATOM   4005  CB  GLN A 253     104.500  56.383  65.003  1.00  0.00           C
ATOM   4006  HB1 GLN A 253     104.560  57.463  64.903  1.00  0.00           H
ATOM   4007  HB2 GLN A 253     103.460  56.123  65.153  1.00  0.00           H
ATOM   4008  CG  GLN A 253     104.837  55.783  63.633  1.00  0.00           C
ATOM   4009  HG1 GLN A 253     104.827  54.693  63.633  1.00  0.00           H
ATOM   4010  HG2 GLN A 253     105.847  56.043  63.343  1.00  0.00           H
ATOM   4011  CD  GLN A 253     103.830  56.333  62.623  1.00  0.00           C
ATOM   4012  OE1 GLN A 253     103.040  55.573  62.083  1.00  0.00           O
ATOM   4013  NE2 GLN A 253     103.850  57.623  62.273  1.00  0.00           N
ATOM   4014 1HE2 GLN A 253     104.697  58.083  62.573  1.00  0.00           H
ATOM   4015 2HE2 GLN A 253     103.170  57.983  61.613  1.00  0.00           H
ATOM   4016  C   GLN A 253     104.590  56.443  67.503  1.00  0.00           C
ATOM   4017  O   GLN A 253     105.117  57.413  68.053  1.00  0.00           O
ATOM   4018  N   THR A 254     103.490  55.813  67.923  1.00  0.00           N
ATOM   4019  H   THR A 254     103.280  54.923  67.493  1.00  0.00           H
ATOM   4020  CA  THR A 254     102.630  56.313  68.973  1.00  0.00           C
ATOM   4021  HA  THR A 254     102.200  57.263  68.663  1.00  0.00           H
ATOM   4022  CB  THR A 254     101.460  55.353  69.173  1.00  0.00           C
ATOM   4023  HB  THR A 254     101.820  54.383  69.523  1.00  0.00           H
ATOM   4024  CG2 THR A 254     100.550  55.953  70.243  1.00  0.00           C
ATOM   4025 1HG2 THR A 254      99.680  55.313  70.393  1.00  0.00           H
ATOM   4026 2HG2 THR A 254     101.080  56.103  71.183  1.00  0.00           H
ATOM   4027 3HG2 THR A 254     100.150  56.903  69.883  1.00  0.00           H
ATOM   4028  OG1 THR A 254     100.810  55.303  67.923  1.00  0.00           O
ATOM   4029  HG1 THR A 254     100.100  54.663  67.973  1.00  0.00           H
ATOM   4030  C   THR A 254     103.430  56.483  70.263  1.00  0.00           C
ATOM   4031  O   THR A 254     103.510  57.593  70.773  1.00  0.00           O
ATOM   4032  N   GLN A 255     104.120  55.393  70.613  1.00  0.00           N
ATOM   4033  H   GLN A 255     103.980  54.523  70.113  1.00  0.00           H
ATOM   4034  CA  GLN A 255     105.017  55.343  71.753  1.00  0.00           C
ATOM   4035  HA  GLN A 255     104.430  55.653  72.623  1.00  0.00           H
ATOM   4036  CB  GLN A 255     105.547  53.923  71.923  1.00  0.00           C
ATOM   4037  HB1 GLN A 255     106.377  53.993  72.634  1.00  0.00           H
ATOM   4038  HB2 GLN A 255     105.877  53.543  70.953  1.00  0.00           H
ATOM   4039  CG  GLN A 255     104.440  53.003  72.433  1.00  0.00           C
ATOM   4040  HG1 GLN A 255     103.630  53.063  71.693  1.00  0.00           H
ATOM   4041  HG2 GLN A 255     104.050  53.363  73.383  1.00  0.00           H
ATOM   4042  CD  GLN A 255     104.827  51.553  72.634  1.00  0.00           C
ATOM   4043  OE1 GLN A 255     104.580  50.673  71.813  1.00  0.00           O
ATOM   4044  NE2 GLN A 255     105.347  51.283  73.843  1.00  0.00           N
ATOM   4045 1HE2 GLN A 255     105.447  52.033  74.503  1.00  0.00           H
ATOM   4046 2HE2 GLN A 255     105.677  50.343  74.023  1.00  0.00           H
ATOM   4047  C   GLN A 255     106.207  56.273  71.663  1.00  0.00           C
ATOM   4048  O   GLN A 255     106.717  56.813  72.643  1.00  0.00           O
ATOM   4049  N   ALA A 256     106.657  56.543  70.433  1.00  0.00           N
ATOM   4050  H   ALA A 256     106.357  56.053  69.603  1.00  0.00           H
ATOM   4051  CA  ALA A 256     107.737  57.483  70.223  1.00  0.00           C
ATOM   4052  HA  ALA A 256     108.557  57.373  70.943  1.00  0.00           H
ATOM   4053  CB  ALA A 256     108.247  57.463  68.783  1.00  0.00           C
ATOM   4054  HB1 ALA A 256     109.047  58.203  68.773  1.00  0.00           H
ATOM   4055  HB2 ALA A 256     108.597  56.433  68.743  1.00  0.00           H
ATOM   4056  HB3 ALA A 256     107.527  57.593  67.973  1.00  0.00           H
ATOM   4057  C   ALA A 256     107.217  58.903  70.453  1.00  0.00           C
ATOM   4058  O   ALA A 256     107.867  59.803  70.963  1.00  0.00           O
ATOM   4059  N   ALA A 257     105.997  59.223  70.003  1.00  0.00           N
ATOM   4060  H   ALA A 257     105.447  58.553  69.473  1.00  0.00           H
ATOM   4061  CA  ALA A 257     105.407  60.533  70.103  1.00  0.00           C
ATOM   4062  HA  ALA A 257     106.067  61.303  69.703  1.00  0.00           H
ATOM   4063  CB  ALA A 257     104.140  60.593  69.253  1.00  0.00           C
ATOM   4064  HB1 ALA A 257     103.630  61.553  69.283  1.00  0.00           H
ATOM   4065  HB2 ALA A 257     104.350  60.263  68.233  1.00  0.00           H
ATOM   4066  HB3 ALA A 257     103.420  59.883  69.643  1.00  0.00           H
ATOM   4067  C   ALA A 257     105.217  60.853  71.583  1.00  0.00           C
ATOM   4068  O   ALA A 257     105.737  61.893  71.963  1.00  0.00           O
ATOM   4069  N   VAL A 258     104.590  59.973  72.383  1.00  0.00           N
ATOM   4070  H   VAL A 258     104.150  59.163  71.983  1.00  0.00           H
ATOM   4071  CA  VAL A 258     104.310  60.223  73.783  1.00  0.00           C
ATOM   4072  HA  VAL A 258     103.910  61.243  73.773  1.00  0.00           H
ATOM   4073  CB  VAL A 258     103.120  59.453  74.333  1.00  0.00           C
ATOM   4074  HB  VAL A 258     102.860  59.933  75.283  1.00  0.00           H
ATOM   4075  CG1 VAL A 258     101.920  59.503  73.383  1.00  0.00           C
ATOM   4076 1HG1 VAL A 258     102.010  59.133  72.363  1.00  0.00           H
ATOM   4077 2HG1 VAL A 258     101.110  59.043  73.963  1.00  0.00           H
ATOM   4078 3HG1 VAL A 258     101.570  60.533  73.343  1.00  0.00           H
ATOM   4079  CG2 VAL A 258     103.540  58.013  74.623  1.00  0.00           C
ATOM   4080 1HG2 VAL A 258     102.730  57.373  74.963  1.00  0.00           H
ATOM   4081 2HG2 VAL A 258     103.860  57.473  73.743  1.00  0.00           H
ATOM   4082 3HG2 VAL A 258     104.270  58.093  75.423  1.00  0.00           H
ATOM   4083  C   VAL A 258     105.497  60.273  74.734  1.00  0.00           C
ATOM   4084  O   VAL A 258     105.417  60.913  75.783  1.00  0.00           O
ATOM   4085  N   SER A 259     106.587  59.613  74.353  1.00  0.00           N
ATOM   4086  H   SER A 259     106.477  59.093  73.493  1.00  0.00           H
ATOM   4087  CA  SER A 259     107.857  59.703  75.053  1.00  0.00           C
ATOM   4088  HA  SER A 259     107.727  59.783  76.133  1.00  0.00           H
ATOM   4089  CB  SER A 259     108.567  58.373  74.784  1.00  0.00           C
ATOM   4090  HB1 SER A 259     107.987  57.573  75.234  1.00  0.00           H
ATOM   4091  HB2 SER A 259     109.547  58.343  75.254  1.00  0.00           H
ATOM   4092  OG  SER A 259     108.807  58.073  73.424  1.00  0.00           O
ATOM   4093  HG  SER A 259     108.067  57.493  73.263  1.00  0.00           H
ATOM   4094  C   SER A 259     108.737  60.853  74.603  1.00  0.00           C
ATOM   4095  O   SER A 259     109.587  61.283  75.383  1.00  0.00           O
ATOM   4096  N   LEU A 260     108.547  61.423  73.413  1.00  0.00           N
ATOM   4097  H   LEU A 260     107.927  60.963  72.753  1.00  0.00           H
ATOM   4098  CA  LEU A 260     109.027  62.733  73.043  1.00  0.00           C
ATOM   4099  HA  LEU A 260     110.097  62.743  73.283  1.00  0.00           H
ATOM   4100  CB  LEU A 260     108.867  62.963  71.543  1.00  0.00           C
ATOM   4101  HB1 LEU A 260     107.827  62.933  71.223  1.00  0.00           H
ATOM   4102  HB2 LEU A 260     109.417  62.143  71.083  1.00  0.00           H
ATOM   4103  CG  LEU A 260     109.607  64.223  71.093  1.00  0.00           C
ATOM   4104  HG  LEU A 260     108.997  65.073  71.373  1.00  0.00           H
ATOM   4105  CD1 LEU A 260     111.037  64.353  71.613  1.00  0.00           C
ATOM   4106 1HD1 LEU A 260     111.557  64.873  70.813  1.00  0.00           H
ATOM   4107 2HD1 LEU A 260     111.167  64.913  72.543  1.00  0.00           H
ATOM   4108 3HD1 LEU A 260     111.557  63.403  71.783  1.00  0.00           H
ATOM   4109  CD2 LEU A 260     109.657  64.183  69.573  1.00  0.00           C
ATOM   4110 1HD2 LEU A 260     110.067  65.133  69.214  1.00  0.00           H
ATOM   4111 2HD2 LEU A 260     110.337  63.403  69.243  1.00  0.00           H
ATOM   4112 3HD2 LEU A 260     108.697  63.943  69.113  1.00  0.00           H
ATOM   4113  C   LEU A 260     108.487  63.793  73.993  1.00  0.00           C
ATOM   4114  O   LEU A 260     109.287  64.583  74.483  1.00  0.00           O
ATOM   4115  N   LEU A 261     107.167  63.843  74.214  1.00  0.00           N
ATOM   4116  H   LEU A 261     106.637  63.393  73.483  1.00  0.00           H
ATOM   4117  CA  LEU A 261     106.427  64.713  75.103  1.00  0.00           C
ATOM   4118  HA  LEU A 261     106.887  65.703  75.073  1.00  0.00           H
ATOM   4119  CB  LEU A 261     104.967  64.683  74.664  1.00  0.00           C
ATOM   4120  HB1 LEU A 261     104.330  65.023  75.483  1.00  0.00           H
ATOM   4121  HB2 LEU A 261     104.647  63.653  74.763  1.00  0.00           H
ATOM   4122  CG  LEU A 261     104.450  65.443  73.443  1.00  0.00           C
ATOM   4123  HG  LEU A 261     104.120  66.433  73.763  1.00  0.00           H
ATOM   4124  CD1 LEU A 261     105.477  65.723  72.353  1.00  0.00           C
ATOM   4125 1HD1 LEU A 261     106.247  66.464  72.553  1.00  0.00           H
ATOM   4126 2HD1 LEU A 261     105.827  64.823  71.833  1.00  0.00           H
ATOM   4127 3HD1 LEU A 261     104.877  66.243  71.603  1.00  0.00           H
ATOM   4128  CD2 LEU A 261     103.150  64.813  72.943  1.00  0.00           C
ATOM   4129 1HD2 LEU A 261     103.150  63.823  72.503  1.00  0.00           H
ATOM   4130 2HD2 LEU A 261     102.430  64.633  73.743  1.00  0.00           H
ATOM   4131 3HD2 LEU A 261     102.670  65.453  72.193  1.00  0.00           H
ATOM   4132  C   LEU A 261     106.627  64.493  76.593  1.00  0.00           C
ATOM   4133  O   LEU A 261     106.067  65.223  77.404  1.00  0.00           O
ATOM   4134  N   GLU A 262     107.187  63.343  76.993  1.00  0.00           N
ATOM   4135  H   GLU A 262     107.117  62.573  76.333  1.00  0.00           H
ATOM   4136  CA  GLU A 262     107.747  63.083  78.303  1.00  0.00           C
ATOM   4137  HA  GLU A 262     107.097  63.603  79.004  1.00  0.00           H
ATOM   4138  CB  GLU A 262     107.647  61.573  78.523  1.00  0.00           C
ATOM   4139  HB1 GLU A 262     108.307  61.113  77.793  1.00  0.00           H
ATOM   4140  HB2 GLU A 262     106.617  61.303  78.313  1.00  0.00           H
ATOM   4141  CG  GLU A 262     108.087  61.123  79.913  1.00  0.00           C
ATOM   4142  HG1 GLU A 262     107.417  61.503  80.683  1.00  0.00           H
ATOM   4143  HG2 GLU A 262     109.117  61.423  80.123  1.00  0.00           H
ATOM   4144  CD  GLU A 262     108.087  59.603  80.033  1.00  0.00           C
ATOM   4145  OE1 GLU A 262     109.177  59.023  79.883  1.00  0.00           O
ATOM   4146  OE2 GLU A 262     107.127  58.903  80.424  1.00  0.00           O
ATOM   4147  C   GLU A 262     109.087  63.763  78.534  1.00  0.00           C
ATOM   4148  O   GLU A 262     109.387  64.143  79.664  1.00  0.00           O
ATOM   4149  N   LYS A 263     109.877  64.103  77.513  1.00  0.00           N
ATOM   4150  H   LYS A 263     109.587  63.923  76.563  1.00  0.00           H
ATOM   4151  CA  LYS A 263     111.247  64.563  77.703  1.00  0.00           C
ATOM   4152  HA  LYS A 263     111.327  64.743  78.773  1.00  0.00           H
ATOM   4153  CB  LYS A 263     112.247  63.523  77.214  1.00  0.00           C
ATOM   4154  HB1 LYS A 263     112.067  62.523  77.623  1.00  0.00           H
ATOM   4155  HB2 LYS A 263     113.207  63.843  77.614  1.00  0.00           H
ATOM   4156  CG  LYS A 263     112.457  63.363  75.713  1.00  0.00           C
ATOM   4157  HG1 LYS A 263     112.707  64.363  75.363  1.00  0.00           H
ATOM   4158  HG2 LYS A 263     111.557  63.003  75.203  1.00  0.00           H
ATOM   4159  CD  LYS A 263     113.637  62.473  75.343  1.00  0.00           C
ATOM   4160  HD1 LYS A 263     113.437  61.563  75.903  1.00  0.00           H
ATOM   4161  HD2 LYS A 263     114.617  62.873  75.613  1.00  0.00           H
ATOM   4162  CE  LYS A 263     113.617  62.223  73.833  1.00  0.00           C
ATOM   4163  HE1 LYS A 263     113.887  63.143  73.323  1.00  0.00           H
ATOM   4164  HE2 LYS A 263     112.607  62.043  73.473  1.00  0.00           H
ATOM   4165  NZ  LYS A 263     114.567  61.163  73.463  1.00  0.00           N
ATOM   4166  HZ1 LYS A 263     115.507  61.353  73.763  1.00  0.00           H
ATOM   4167  HZ2 LYS A 263     114.337  60.293  73.923  1.00  0.00           H
ATOM   4168  HZ3 LYS A 263     114.727  61.013  72.473  1.00  0.00           H
ATOM   4169  C   LYS A 263     111.607  65.903  77.103  1.00  0.00           C
ATOM   4170  O   LYS A 263     112.537  66.563  77.573  1.00  0.00           O
ATOM   4171  N   ALA A 264     110.887  66.353  76.063  1.00  0.00           N
ATOM   4172  H   ALA A 264     110.197  65.713  75.683  1.00  0.00           H
ATOM   4173  CA  ALA A 264     110.937  67.663  75.453  1.00  0.00           C
ATOM   4174  HA  ALA A 264     111.707  68.273  75.933  1.00  0.00           H
ATOM   4175  CB  ALA A 264     111.347  67.433  74.003  1.00  0.00           C
ATOM   4176  HB1 ALA A 264     112.297  66.903  73.973  1.00  0.00           H
ATOM   4177  HB2 ALA A 264     110.517  66.924  73.513  1.00  0.00           H
ATOM   4178  HB3 ALA A 264     111.457  68.374  73.453  1.00  0.00           H
ATOM   4179  C   ALA A 264     109.667  68.483  75.573  1.00  0.00           C
ATOM   4180  O   ALA A 264     108.537  67.983  75.634  1.00  0.00           O
ATOM   4181  N   ARG A 265     109.757  69.813  75.603  1.00  0.00           N
ATOM   4182  H   ARG A 265     110.717  70.123  75.623  1.00  0.00           H
ATOM   4183  CA  ARG A 265     108.697  70.753  75.883  1.00  0.00           C
ATOM   4184  HA  ARG A 265     108.257  70.363  76.803  1.00  0.00           H
ATOM   4185  CB  ARG A 265     109.247  72.093  76.373  1.00  0.00           C
ATOM   4186  HB1 ARG A 265     110.157  71.813  76.904  1.00  0.00           H
ATOM   4187  HB2 ARG A 265     108.527  72.463  77.103  1.00  0.00           H
ATOM   4188  CG  ARG A 265     109.807  73.033  75.304  1.00  0.00           C
ATOM   4189  HG1 ARG A 265     108.967  73.313  74.673  1.00  0.00           H
ATOM   4190  HG2 ARG A 265     110.517  72.523  74.644  1.00  0.00           H
ATOM   4191  CD  ARG A 265     110.467  74.273  75.894  1.00  0.00           C
ATOM   4192  HD1 ARG A 265     109.787  74.503  76.714  1.00  0.00           H
ATOM   4193  HD2 ARG A 265     110.547  75.103  75.184  1.00  0.00           H
ATOM   4194  NE  ARG A 265     111.847  73.983  76.273  1.00  0.00           N
ATOM   4195  HE  ARG A 265     112.137  73.023  76.283  1.00  0.00           H
ATOM   4196  CZ  ARG A 265     112.807  74.863  76.613  1.00  0.00           C
ATOM   4197  NH1 ARG A 265     112.647  76.183  76.733  1.00  0.00           N
ATOM   4198 1HH1 ARG A 265     111.837  76.633  76.333  1.00  0.00           H
ATOM   4199 2HH1 ARG A 265     113.457  76.763  76.904  1.00  0.00           H
ATOM   4200  NH2 ARG A 265     114.027  74.333  76.814  1.00  0.00           N
ATOM   4201 1HH2 ARG A 265     114.197  73.343  76.884  1.00  0.00           H
ATOM   4202 2HH2 ARG A 265     114.787  74.963  77.024  1.00  0.00           H
ATOM   4203  C   ARG A 265     107.647  70.923  74.793  1.00  0.00           C
ATOM   4204  O   ARG A 265     107.937  71.113  73.613  1.00  0.00           O
ATOM   4205  N   TYR A 266     106.357  70.963  75.114  1.00  0.00           N
ATOM   4206  H   TYR A 266     106.067  70.923  76.084  1.00  0.00           H
ATOM   4207  CA  TYR A 266     105.307  71.113  74.123  1.00  0.00           C
ATOM   4208  HA  TYR A 266     105.717  70.943  73.123  1.00  0.00           H
ATOM   4209  CB  TYR A 266     104.210  70.053  74.233  1.00  0.00           C
ATOM   4210  HB1 TYR A 266     103.570  70.243  75.103  1.00  0.00           H
ATOM   4211  HB2 TYR A 266     104.620  69.073  74.483  1.00  0.00           H
ATOM   4212  CG  TYR A 266     103.430  69.863  72.964  1.00  0.00           C
ATOM   4213  CD1 TYR A 266     102.100  70.283  72.913  1.00  0.00           C
ATOM   4214  HD1 TYR A 266     101.710  70.903  73.703  1.00  0.00           H
ATOM   4215  CE1 TYR A 266     101.260  69.903  71.863  1.00  0.00           C
ATOM   4216  HE1 TYR A 266     100.200  70.113  71.853  1.00  0.00           H
ATOM   4217  CZ  TYR A 266     101.790  69.094  70.833  1.00  0.00           C
ATOM   4218  OH  TYR A 266     101.030  68.543  69.843  1.00  0.00           O
ATOM   4219  HH  TYR A 266     101.570  67.963  69.313  1.00  0.00           H
ATOM   4220  CE2 TYR A 266     103.150  68.704  70.863  1.00  0.00           C
ATOM   4221  HE2 TYR A 266     103.530  67.983  70.153  1.00  0.00           H
ATOM   4222  CD2 TYR A 266     103.940  69.003  71.973  1.00  0.00           C
ATOM   4223  HD2 TYR A 266     104.987  68.764  71.943  1.00  0.00           H
ATOM   4224  C   TYR A 266     104.727  72.514  74.143  1.00  0.00           C
ATOM   4225  O   TYR A 266     104.080  72.903  75.114  1.00  0.00           O
ATOM   4226  N   SER A 267     104.907  73.283  73.063  1.00  0.00           N
ATOM   4227  H   SER A 267     105.307  72.893  72.223  1.00  0.00           H
ATOM   4228  CA  SER A 267     104.667  74.713  73.033  1.00  0.00           C
ATOM   4229  HA  SER A 267     104.797  75.073  74.053  1.00  0.00           H
ATOM   4230  CB  SER A 267     105.807  75.293  72.203  1.00  0.00           C
ATOM   4231  HB1 SER A 267     105.597  76.363  72.133  1.00  0.00           H
ATOM   4232  HB2 SER A 267     105.817  74.843  71.213  1.00  0.00           H
ATOM   4233  OG  SER A 267     107.077  75.023  72.733  1.00  0.00           O
ATOM   4234  HG  SER A 267     107.167  75.144  73.683  1.00  0.00           H
ATOM   4235  C   SER A 267     103.250  75.144  72.663  1.00  0.00           C
ATOM   4236  O   SER A 267     102.600  74.403  71.923  1.00  0.00           O
ATOM   4237  N   VAL A 268     102.790  76.324  73.073  1.00  0.00           N
ATOM   4238  H   VAL A 268     103.340  76.803  73.763  1.00  0.00           H
ATOM   4239  CA  VAL A 268     101.610  76.924  72.493  1.00  0.00           C
ATOM   4240  HA  VAL A 268     101.020  76.153  71.983  1.00  0.00           H
ATOM   4241  CB  VAL A 268     100.620  77.483  73.503  1.00  0.00           C
ATOM   4242  HB  VAL A 268     101.010  78.434  73.853  1.00  0.00           H
ATOM   4243  CG1 VAL A 268      99.220  77.833  73.013  1.00  0.00           C
ATOM   4244 1HG1 VAL A 268      98.690  78.283  73.853  1.00  0.00           H
ATOM   4245 2HG1 VAL A 268      99.310  78.593  72.233  1.00  0.00           H
ATOM   4246 3HG1 VAL A 268      98.670  76.963  72.643  1.00  0.00           H
ATOM   4247  CG2 VAL A 268     100.570  76.594  74.753  1.00  0.00           C
ATOM   4248 1HG2 VAL A 268     100.080  77.073  75.603  1.00  0.00           H
ATOM   4249 2HG2 VAL A 268     100.110  75.623  74.583  1.00  0.00           H
ATOM   4250 3HG2 VAL A 268     101.580  76.433  75.114  1.00  0.00           H
ATOM   4251  C   VAL A 268     102.020  77.974  71.473  1.00  0.00           C
ATOM   4252  O   VAL A 268     102.860  78.843  71.703  1.00  0.00           O
ATOM   4253  N   LEU A 269     101.400  77.883  70.293  1.00  0.00           N
ATOM   4254  H   LEU A 269     100.620  77.243  70.223  1.00  0.00           H
ATOM   4255  CA  LEU A 269     101.690  78.704  69.133  1.00  0.00           C
ATOM   4256  HA  LEU A 269     102.590  79.294  69.293  1.00  0.00           H
ATOM   4257  CB  LEU A 269     101.810  77.844  67.873  1.00  0.00           C
ATOM   4258  HB1 LEU A 269     101.900  78.573  67.073  1.00  0.00           H
ATOM   4259  HB2 LEU A 269     100.940  77.203  67.723  1.00  0.00           H
ATOM   4260  CG  LEU A 269     103.110  77.054  67.763  1.00  0.00           C
ATOM   4261  HG  LEU A 269     103.050  76.794  66.703  1.00  0.00           H
ATOM   4262  CD1 LEU A 269     104.330  77.803  68.273  1.00  0.00           C
ATOM   4263 1HD1 LEU A 269     104.520  78.743  67.763  1.00  0.00           H
ATOM   4264 2HD1 LEU A 269     104.470  77.833  69.353  1.00  0.00           H
ATOM   4265 3HD1 LEU A 269     105.147  77.193  67.883  1.00  0.00           H
ATOM   4266  CD2 LEU A 269     102.950  75.773  68.583  1.00  0.00           C
ATOM   4267 1HD2 LEU A 269     103.840  75.173  68.373  1.00  0.00           H
ATOM   4268 2HD2 LEU A 269     103.100  75.953  69.653  1.00  0.00           H
ATOM   4269 3HD2 LEU A 269     102.090  75.183  68.293  1.00  0.00           H
ATOM   4270  C   LEU A 269     100.650  79.803  69.003  1.00  0.00           C
ATOM   4271  O   LEU A 269     100.960  80.973  68.783  1.00  0.00           O
ATOM   4272  N   GLU A 270      99.370  79.433  69.133  1.00  0.00           N
ATOM   4273  H   GLU A 270      99.150  78.483  69.393  1.00  0.00           H
ATOM   4274  CA  GLU A 270      98.300  80.414  69.093  1.00  0.00           C
ATOM   4275  HA  GLU A 270      98.570  81.294  69.674  1.00  0.00           H
ATOM   4276  CB  GLU A 270      98.050  80.663  67.603  1.00  0.00           C
ATOM   4277  HB1 GLU A 270      97.970  79.713  67.073  1.00  0.00           H
ATOM   4278  HB2 GLU A 270      98.930  81.183  67.213  1.00  0.00           H
ATOM   4279  CG  GLU A 270      96.850  81.483  67.143  1.00  0.00           C
ATOM   4280  HG1 GLU A 270      95.880  81.034  67.333  1.00  0.00           H
ATOM   4281  HG2 GLU A 270      97.020  81.543  66.073  1.00  0.00           H
ATOM   4282  CD  GLU A 270      96.660  82.874  67.733  1.00  0.00           C
ATOM   4283  OE1 GLU A 270      95.910  83.683  67.163  1.00  0.00           O
ATOM   4284  OE2 GLU A 270      97.280  83.213  68.763  1.00  0.00           O
ATOM   4285  C   GLU A 270      97.040  79.873  69.753  1.00  0.00           C
ATOM   4286  O   GLU A 270      96.860  78.694  70.053  1.00  0.00           O
ATOM   4287  N   ARG A 271      96.100  80.774  70.083  1.00  0.00           N
ATOM   4288  H   ARG A 271      96.300  81.743  69.873  1.00  0.00           H
ATOM   4289  CA  ARG A 271      94.820  80.433  70.663  1.00  0.00           C
ATOM   4290  HA  ARG A 271      94.480  79.484  70.253  1.00  0.00           H
ATOM   4291  CB  ARG A 271      94.880  80.414  72.183  1.00  0.00           C
ATOM   4292  HB1 ARG A 271      95.030  81.443  72.493  1.00  0.00           H
ATOM   4293  HB2 ARG A 271      95.770  79.863  72.493  1.00  0.00           H
ATOM   4294  CG  ARG A 271      93.640  79.754  72.793  1.00  0.00           C
ATOM   4295  HG1 ARG A 271      93.610  78.704  72.513  1.00  0.00           H
ATOM   4296  HG2 ARG A 271      92.660  80.113  72.473  1.00  0.00           H
ATOM   4297  CD  ARG A 271      93.580  79.783  74.313  1.00  0.00           C
ATOM   4298  HD1 ARG A 271      94.520  79.383  74.703  1.00  0.00           H
ATOM   4299  HD2 ARG A 271      92.870  79.003  74.563  1.00  0.00           H
ATOM   4300  NE  ARG A 271      93.310  81.113  74.873  1.00  0.00           N
ATOM   4301  HE  ARG A 271      94.060  81.773  74.804  1.00  0.00           H
ATOM   4302  CZ  ARG A 271      92.170  81.483  75.483  1.00  0.00           C
ATOM   4303  NH1 ARG A 271      91.030  80.813  75.283  1.00  0.00           N
ATOM   4304 1HH1 ARG A 271      91.030  79.933  74.793  1.00  0.00           H
ATOM   4305 2HH1 ARG A 271      90.240  81.054  75.873  1.00  0.00           H
ATOM   4306  NH2 ARG A 271      92.180  82.564  76.273  1.00  0.00           N
ATOM   4307 1HH2 ARG A 271      93.070  83.043  76.283  1.00  0.00           H
ATOM   4308 2HH2 ARG A 271      91.420  82.704  76.923  1.00  0.00           H
ATOM   4309  C   ARG A 271      93.910  81.543  70.134  1.00  0.00           C
ATOM   4310  O   ARG A 271      94.330  82.684  69.943  1.00  0.00           O
ATOM   4311  N   GLU A 272      92.640  81.233  69.863  1.00  0.00           N
ATOM   4312  H   GLU A 272      92.270  80.303  69.943  1.00  0.00           H
ATOM   4313  CA  GLU A 272      91.660  82.243  69.513  1.00  0.00           C
ATOM   4314  HA  GLU A 272      91.910  83.193  69.993  1.00  0.00           H
ATOM   4315  CB  GLU A 272      91.720  82.433  68.003  1.00  0.00           C
ATOM   4316  HB1 GLU A 272      92.770  82.663  67.813  1.00  0.00           H
ATOM   4317  HB2 GLU A 272      91.080  83.283  67.763  1.00  0.00           H
ATOM   4318  CG  GLU A 272      91.390  81.273  67.073  1.00  0.00           C
ATOM   4319  HG1 GLU A 272      90.560  80.724  67.513  1.00  0.00           H
ATOM   4320  HG2 GLU A 272      92.180  80.514  67.093  1.00  0.00           H
ATOM   4321  CD  GLU A 272      91.150  81.653  65.623  1.00  0.00           C
ATOM   4322  OE1 GLU A 272      91.700  82.623  65.063  1.00  0.00           O
ATOM   4323  OE2 GLU A 272      90.360  80.883  65.043  1.00  0.00           O
ATOM   4324  C   GLU A 272      90.260  81.974  70.023  1.00  0.00           C
ATOM   4325  O   GLU A 272      89.930  80.803  70.243  1.00  0.00           O
ATOM   4326  N   ASP A 273      89.360  82.964  70.093  1.00  0.00           N
ATOM   4327  H   ASP A 273      89.670  83.884  69.813  1.00  0.00           H
ATOM   4328  CA  ASP A 273      87.970  82.804  70.473  1.00  0.00           C
ATOM   4329  HA  ASP A 273      87.690  81.854  70.003  1.00  0.00           H
ATOM   4330  CB  ASP A 273      87.900  82.754  71.993  1.00  0.00           C
ATOM   4331  HB1 ASP A 273      88.760  82.214  72.413  1.00  0.00           H
ATOM   4332  HB2 ASP A 273      86.980  82.273  72.313  1.00  0.00           H
ATOM   4333  CG  ASP A 273      87.950  84.094  72.703  1.00  0.00           C
ATOM   4334  OD1 ASP A 273      88.990  84.384  73.333  1.00  0.00           O
ATOM   4335  OD2 ASP A 273      86.970  84.854  72.883  1.00  0.00           O
ATOM   4336  C   ASP A 273      86.990  83.783  69.853  1.00  0.00           C
ATOM   4337  O   ASP A 273      87.320  84.913  69.503  1.00  0.00           O
ATOM   4338  N   LYS A 274      85.700  83.443  69.793  1.00  0.00           N
ATOM   4339  H   LYS A 274      85.410  82.514  70.033  1.00  0.00           H
ATOM   4340  CA  LYS A 274      84.640  84.384  69.503  1.00  0.00           C
ATOM   4341  HA  LYS A 274      84.950  85.304  69.993  1.00  0.00           H
ATOM   4342  CB  LYS A 274      84.470  84.734  68.023  1.00  0.00           C
ATOM   4343  HB1 LYS A 274      85.130  85.534  67.693  1.00  0.00           H
ATOM   4344  HB2 LYS A 274      83.560  85.283  67.813  1.00  0.00           H
ATOM   4345  CG  LYS A 274      84.670  83.604  67.013  1.00  0.00           C
ATOM   4346  HG1 LYS A 274      84.010  82.754  67.193  1.00  0.00           H
ATOM   4347  HG2 LYS A 274      85.670  83.183  67.093  1.00  0.00           H
ATOM   4348  CD  LYS A 274      84.420  84.153  65.613  1.00  0.00           C
ATOM   4349  HD1 LYS A 274      83.660  84.933  65.593  1.00  0.00           H
ATOM   4350  HD2 LYS A 274      84.020  83.434  64.893  1.00  0.00           H
ATOM   4351  CE  LYS A 274      85.750  84.614  65.043  1.00  0.00           C
ATOM   4352  HE1 LYS A 274      86.310  85.123  65.833  1.00  0.00           H
ATOM   4353  HE2 LYS A 274      85.650  85.313  64.213  1.00  0.00           H
ATOM   4354  NZ  LYS A 274      86.530  83.453  64.593  1.00  0.00           N
ATOM   4355  HZ1 LYS A 274      86.060  82.983  63.833  1.00  0.00           H
ATOM   4356  HZ2 LYS A 274      87.500  83.643  64.383  1.00  0.00           H
ATOM   4357  HZ3 LYS A 274      86.600  82.883  65.423  1.00  0.00           H
ATOM   4358  C   LYS A 274      83.300  83.884  70.043  1.00  0.00           C
ATOM   4359  O   LYS A 274      83.100  82.673  70.113  1.00  0.00           O
ATOM   4360  N   PRO A 275      82.380  84.763  70.453  1.00  0.00           N
ATOM   4361  CD  PRO A 275      82.550  86.203  70.553  1.00  0.00           C
ATOM   4362  HD1 PRO A 275      82.770  86.723  69.623  1.00  0.00           H
ATOM   4363  HD2 PRO A 275      83.340  86.463  71.253  1.00  0.00           H
ATOM   4364  CG  PRO A 275      81.190  86.743  70.993  1.00  0.00           C
ATOM   4365  HG1 PRO A 275      80.450  86.834  70.203  1.00  0.00           H
ATOM   4366  HG2 PRO A 275      81.350  87.734  71.423  1.00  0.00           H
ATOM   4367  CB  PRO A 275      80.770  85.674  71.993  1.00  0.00           C
ATOM   4368  HB1 PRO A 275      79.710  85.743  72.243  1.00  0.00           H
ATOM   4369  HB2 PRO A 275      81.420  85.783  72.863  1.00  0.00           H
ATOM   4370  CA  PRO A 275      81.170  84.443  71.183  1.00  0.00           C
ATOM   4371  HA  PRO A 275      81.460  83.663  71.883  1.00  0.00           H
ATOM   4372  C   PRO A 275      80.110  83.903  70.243  1.00  0.00           C
ATOM   4373  O   PRO A 275      79.840  84.413  69.163  1.00  0.00           O
ATOM   4374  N   THR A 276      79.400  82.863  70.693  1.00  0.00           N
ATOM   4375  H   THR A 276      79.550  82.553  71.643  1.00  0.00           H
ATOM   4376  CA  THR A 276      78.240  82.273  70.073  1.00  0.00           C
ATOM   4377  HA  THR A 276      77.770  83.023  69.443  1.00  0.00           H
ATOM   4378  CB  THR A 276      78.640  81.143  69.123  1.00  0.00           C
ATOM   4379  HB  THR A 276      79.140  81.554  68.243  1.00  0.00           H
ATOM   4380  CG2 THR A 276      79.640  80.133  69.674  1.00  0.00           C
ATOM   4381 1HG2 THR A 276      79.150  79.663  70.523  1.00  0.00           H
ATOM   4382 2HG2 THR A 276      79.720  79.323  68.943  1.00  0.00           H
ATOM   4383 3HG2 THR A 276      80.640  80.493  69.913  1.00  0.00           H
ATOM   4384  OG1 THR A 276      77.540  80.414  68.653  1.00  0.00           O
ATOM   4385  HG1 THR A 276      77.550  80.464  67.693  1.00  0.00           H
ATOM   4386  C   THR A 276      77.170  81.803  71.053  1.00  0.00           C
ATOM   4387  O   THR A 276      77.410  81.113  72.043  1.00  0.00           O
ATOM   4388  N   THR A 277      75.910  82.073  70.703  1.00  0.00           N
ATOM   4389  H   THR A 277      75.840  82.673  69.893  1.00  0.00           H
ATOM   4390  CA  THR A 277      74.720  81.673  71.413  1.00  0.00           C
ATOM   4391  HA  THR A 277      74.850  81.493  72.473  1.00  0.00           H
ATOM   4392  CB  THR A 277      73.700  82.813  71.443  1.00  0.00           C
ATOM   4393  HB  THR A 277      73.440  83.064  70.413  1.00  0.00           H
ATOM   4394  CG2 THR A 277      72.450  82.433  72.223  1.00  0.00           C
ATOM   4395 1HG2 THR A 277      72.780  82.164  73.224  1.00  0.00           H
ATOM   4396 2HG2 THR A 277      71.830  83.323  72.373  1.00  0.00           H
ATOM   4397 3HG2 THR A 277      71.920  81.603  71.743  1.00  0.00           H
ATOM   4398  OG1 THR A 277      74.200  83.943  72.123  1.00  0.00           O
ATOM   4399  HG1 THR A 277      74.240  84.653  71.493  1.00  0.00           H
ATOM   4400  C   THR A 277      74.040  80.444  70.833  1.00  0.00           C
ATOM   4401  O   THR A 277      73.860  80.433  69.613  1.00  0.00           O
ATOM   4402  N   SER A 278      73.560  79.493  71.633  1.00  0.00           N
ATOM   4403  H   SER A 278      73.530  79.603  72.634  1.00  0.00           H
ATOM   4404  CA  SER A 278      72.880  78.313  71.143  1.00  0.00           C
ATOM   4405  HA  SER A 278      72.530  78.513  70.134  1.00  0.00           H
ATOM   4406  CB  SER A 278      73.760  77.073  71.013  1.00  0.00           C
ATOM   4407  HB1 SER A 278      74.010  76.873  69.973  1.00  0.00           H
ATOM   4408  HB2 SER A 278      73.210  76.153  71.233  1.00  0.00           H
ATOM   4409  OG  SER A 278      74.860  76.984  71.883  1.00  0.00           O
ATOM   4410  HG  SER A 278      75.380  77.774  71.693  1.00  0.00           H
ATOM   4411  C   SER A 278      71.690  77.923  72.013  1.00  0.00           C
ATOM   4412  O   SER A 278      71.570  78.273  73.183  1.00  0.00           O
ATOM   4413  N   LYS A 279      70.750  77.193  71.403  1.00  0.00           N
ATOM   4414  H   LYS A 279      70.910  76.813  70.483  1.00  0.00           H
ATOM   4415  CA  LYS A 279      69.340  77.163  71.753  1.00  0.00           C
ATOM   4416  HA  LYS A 279      69.160  77.833  72.593  1.00  0.00           H
ATOM   4417  CB  LYS A 279      68.430  77.783  70.703  1.00  0.00           C
ATOM   4418  HB1 LYS A 279      67.500  77.213  70.743  1.00  0.00           H
ATOM   4419  HB2 LYS A 279      68.730  77.503  69.693  1.00  0.00           H
ATOM   4420  CG  LYS A 279      68.330  79.303  70.753  1.00  0.00           C
ATOM   4421  HG1 LYS A 279      69.360  79.653  70.653  1.00  0.00           H
ATOM   4422  HG2 LYS A 279      67.950  79.643  71.723  1.00  0.00           H
ATOM   4423  CD  LYS A 279      67.410  79.973  69.743  1.00  0.00           C
ATOM   4424  HD1 LYS A 279      67.480  81.063  69.773  1.00  0.00           H
ATOM   4425  HD2 LYS A 279      66.380  79.693  69.973  1.00  0.00           H
ATOM   4426  CE  LYS A 279      67.900  79.563  68.353  1.00  0.00           C
ATOM   4427  HE1 LYS A 279      67.280  78.694  68.113  1.00  0.00           H
ATOM   4428  HE2 LYS A 279      68.940  79.243  68.363  1.00  0.00           H
ATOM   4429  NZ  LYS A 279      67.780  80.514  67.243  1.00  0.00           N
ATOM   4430  HZ1 LYS A 279      68.420  81.294  67.353  1.00  0.00           H
ATOM   4431  HZ2 LYS A 279      68.010  80.043  66.373  1.00  0.00           H
ATOM   4432  HZ3 LYS A 279      66.840  80.864  67.123  1.00  0.00           H
ATOM   4433  C   LYS A 279      68.950  75.723  72.083  1.00  0.00           C
ATOM   4434  O   LYS A 279      69.560  74.853  71.473  1.00  0.00           O
ATOM   4435  N   PRO A 280      67.960  75.404  72.933  1.00  0.00           N
ATOM   4436  CD  PRO A 280      67.190  76.313  73.743  1.00  0.00           C
ATOM   4437  HD1 PRO A 280      66.730  77.114  73.163  1.00  0.00           H
ATOM   4438  HD2 PRO A 280      67.800  76.683  74.563  1.00  0.00           H
ATOM   4439  CG  PRO A 280      66.070  75.493  74.393  1.00  0.00           C
ATOM   4440  HG1 PRO A 280      65.260  75.593  73.673  1.00  0.00           H
ATOM   4441  HG2 PRO A 280      65.860  75.943  75.363  1.00  0.00           H
ATOM   4442  CB  PRO A 280      66.610  74.063  74.363  1.00  0.00           C
ATOM   4443  HB1 PRO A 280      65.850  73.283  74.293  1.00  0.00           H
ATOM   4444  HB2 PRO A 280      67.260  73.723  75.173  1.00  0.00           H
ATOM   4445  CA  PRO A 280      67.480  74.053  73.103  1.00  0.00           C
ATOM   4446  HA  PRO A 280      68.310  73.343  73.163  1.00  0.00           H
ATOM   4447  C   PRO A 280      66.670  73.603  71.903  1.00  0.00           C
ATOM   4448  O   PRO A 280      65.920  74.393  71.333  1.00  0.00           O
ATOM   4449  N   GLY A 281      66.690  72.303  71.593  1.00  0.00           N
ATOM   4450  H   GLY A 281      67.080  71.633  72.243  1.00  0.00           H
ATOM   4451  CA  GLY A 281      65.880  71.594  70.623  1.00  0.00           C
ATOM   4452  HA1 GLY A 281      66.130  70.533  70.653  1.00  0.00           H
ATOM   4453  HA2 GLY A 281      65.970  72.023  69.623  1.00  0.00           H
ATOM   4454  C   GLY A 281      64.390  71.643  70.933  1.00  0.00           C
ATOM   4455  O   GLY A 281      64.030  71.673  72.103  1.00  0.00           O
ATOM   4456  N   ALA A 282      63.510  71.573  69.933  1.00  0.00           N
ATOM   4457  H   ALA A 282      63.890  71.553  68.993  1.00  0.00           H
ATOM   4458  CA  ALA A 282      62.070  71.703  70.013  1.00  0.00           C
ATOM   4459  HA  ALA A 282      61.770  72.553  70.623  1.00  0.00           H
ATOM   4460  CB  ALA A 282      61.650  71.963  68.573  1.00  0.00           C
ATOM   4461  HB1 ALA A 282      61.820  71.103  67.933  1.00  0.00           H
ATOM   4462  HB2 ALA A 282      60.650  72.393  68.583  1.00  0.00           H
ATOM   4463  HB3 ALA A 282      62.270  72.753  68.143  1.00  0.00           H
ATOM   4464  C   ALA A 282      61.400  70.443  70.553  1.00  0.00           C
ATOM   4465  O   ALA A 282      62.040  69.393  70.653  1.00  0.00           O
ATOM   4466  N   PRO A 283      60.090  70.443  70.773  1.00  0.00           N
ATOM   4467  CD  PRO A 283      59.290  71.653  70.873  1.00  0.00           C
ATOM   4468  HD1 PRO A 283      59.010  71.843  69.833  1.00  0.00           H
ATOM   4469  HD2 PRO A 283      59.760  72.443  71.463  1.00  0.00           H
ATOM   4470  CG  PRO A 283      57.960  71.243  71.483  1.00  0.00           C
ATOM   4471  HG1 PRO A 283      57.170  71.763  70.933  1.00  0.00           H
ATOM   4472  HG2 PRO A 283      57.990  71.573  72.523  1.00  0.00           H
ATOM   4473  CB  PRO A 283      57.900  69.723  71.343  1.00  0.00           C
ATOM   4474  HB1 PRO A 283      57.190  69.393  70.594  1.00  0.00           H
ATOM   4475  HB2 PRO A 283      57.670  69.224  72.283  1.00  0.00           H
ATOM   4476  CA  PRO A 283      59.300  69.243  70.993  1.00  0.00           C
ATOM   4477  HA  PRO A 283      59.670  68.773  71.903  1.00  0.00           H
ATOM   4478  C   PRO A 283      59.380  68.253  69.833  1.00  0.00           C
ATOM   4479  O   PRO A 283      59.680  68.583  68.693  1.00  0.00           O
ATOM   4480  N   PHE A 284      59.250  66.993  70.273  1.00  0.00           N
ATOM   4481  H   PHE A 284      59.270  66.873  71.273  1.00  0.00           H
ATOM   4482  CA  PHE A 284      59.330  65.823  69.433  1.00  0.00           C
ATOM   4483  HA  PHE A 284      60.240  65.893  68.823  1.00  0.00           H
ATOM   4484  CB  PHE A 284      59.650  64.573  70.243  1.00  0.00           C
ATOM   4485  HB1 PHE A 284      59.820  63.673  69.643  1.00  0.00           H
ATOM   4486  HB2 PHE A 284      58.890  64.443  71.013  1.00  0.00           H
ATOM   4487  CG  PHE A 284      60.930  64.573  71.043  1.00  0.00           C
ATOM   4488  CD1 PHE A 284      62.170  65.043  70.613  1.00  0.00           C
ATOM   4489  HD1 PHE A 284      62.260  65.443  69.613  1.00  0.00           H
ATOM   4490  CE1 PHE A 284      63.280  64.954  71.463  1.00  0.00           C
ATOM   4491  HE1 PHE A 284      64.190  65.353  71.023  1.00  0.00           H
ATOM   4492  CZ  PHE A 284      63.160  64.403  72.743  1.00  0.00           C
ATOM   4493  HZ  PHE A 284      63.960  64.333  73.453  1.00  0.00           H
ATOM   4494  CE2 PHE A 284      61.920  63.903  73.153  1.00  0.00           C
ATOM   4495  HE2 PHE A 284      61.850  63.423  74.113  1.00  0.00           H
ATOM   4496  CD2 PHE A 284      60.800  63.993  72.313  1.00  0.00           C
ATOM   4497  HD2 PHE A 284      59.850  63.673  72.733  1.00  0.00           H
ATOM   4498  C   PHE A 284      58.190  65.663  68.443  1.00  0.00           C
ATOM   4499  O   PHE A 284      57.020  65.913  68.743  1.00  0.00           O
ATOM   4500  N   ILE A 285      58.550  65.183  67.253  1.00  0.00           N
ATOM   4501  H   ILE A 285      59.550  65.123  67.123  1.00  0.00           H
ATOM   4502  CA  ILE A 285      57.650  64.424  66.413  1.00  0.00           C
ATOM   4503  HA  ILE A 285      56.640  64.363  66.803  1.00  0.00           H
ATOM   4504  CB  ILE A 285      57.500  65.023  65.013  1.00  0.00           C
ATOM   4505  HB  ILE A 285      57.070  64.373  64.263  1.00  0.00           H
ATOM   4506  CG2 ILE A 285      56.600  66.243  65.203  1.00  0.00           C
ATOM   4507 1HG2 ILE A 285      56.920  66.943  65.973  1.00  0.00           H
ATOM   4508 2HG2 ILE A 285      56.500  66.813  64.273  1.00  0.00           H
ATOM   4509 3HG2 ILE A 285      55.590  65.843  65.273  1.00  0.00           H
ATOM   4510  CG1 ILE A 285      58.850  65.423  64.433  1.00  0.00           C
ATOM   4511 1HG1 ILE A 285      59.580  64.613  64.443  1.00  0.00           H
ATOM   4512 2HG1 ILE A 285      59.310  66.093  65.163  1.00  0.00           H
ATOM   4513  CD  ILE A 285      58.780  66.004  63.013  1.00  0.00           C
ATOM   4514  HD1 ILE A 285      59.790  66.103  62.593  1.00  0.00           H
ATOM   4515  HD2 ILE A 285      58.420  65.183  62.403  1.00  0.00           H
ATOM   4516  HD3 ILE A 285      58.280  66.963  63.003  1.00  0.00           H
ATOM   4517  C   ILE A 285      58.140  62.983  66.363  1.00  0.00           C
ATOM   4518  O   ILE A 285      59.160  62.613  66.943  1.00  0.00           O
ATOM   4519  N   THR A 286      57.440  62.124  65.613  1.00  0.00           N
ATOM   4520  H   THR A 286      56.530  62.473  65.373  1.00  0.00           H
ATOM   4521  CA  THR A 286      57.660  60.703  65.453  1.00  0.00           C
ATOM   4522  HA  THR A 286      57.430  60.253  66.423  1.00  0.00           H
ATOM   4523  CB  THR A 286      56.820  60.143  64.313  1.00  0.00           C
ATOM   4524  HB  THR A 286      57.200  59.183  63.973  1.00  0.00           H
ATOM   4525  CG2 THR A 286      55.350  59.883  64.603  1.00  0.00           C
ATOM   4526 1HG2 THR A 286      55.120  59.183  65.413  1.00  0.00           H
ATOM   4527 2HG2 THR A 286      54.940  60.813  64.983  1.00  0.00           H
ATOM   4528 3HG2 THR A 286      54.820  59.663  63.683  1.00  0.00           H
ATOM   4529  OG1 THR A 286      56.890  60.993  63.183  1.00  0.00           O
ATOM   4530  HG1 THR A 286      57.410  60.523  62.523  1.00  0.00           H
ATOM   4531  C   THR A 286      59.070  60.193  65.173  1.00  0.00           C
ATOM   4532  O   THR A 286      59.600  59.413  65.953  1.00  0.00           O
ATOM   4533  N   SER A 287      59.740  60.883  64.243  1.00  0.00           N
ATOM   4534  H   SER A 287      59.270  61.643  63.773  1.00  0.00           H
ATOM   4535  CA  SER A 287      61.080  60.563  63.793  1.00  0.00           C
ATOM   4536  HA  SER A 287      61.150  59.493  63.603  1.00  0.00           H
ATOM   4537  CB  SER A 287      61.360  61.253  62.463  1.00  0.00           C
ATOM   4538  HB1 SER A 287      61.110  60.553  61.663  1.00  0.00           H
ATOM   4539  HB2 SER A 287      62.400  61.533  62.293  1.00  0.00           H
ATOM   4540  OG  SER A 287      60.600  62.403  62.173  1.00  0.00           O
ATOM   4541  HG  SER A 287      61.130  63.003  61.653  1.00  0.00           H
ATOM   4542  C   SER A 287      62.060  60.913  64.903  1.00  0.00           C
ATOM   4543  O   SER A 287      62.820  60.053  65.363  1.00  0.00           O
ATOM   4544  N   THR A 288      61.930  62.103  65.493  1.00  0.00           N
ATOM   4545  H   THR A 288      61.140  62.613  65.143  1.00  0.00           H
ATOM   4546  CA  THR A 288      62.790  62.723  66.493  1.00  0.00           C
ATOM   4547  HA  THR A 288      63.800  62.454  66.203  1.00  0.00           H
ATOM   4548  CB  THR A 288      62.740  64.243  66.543  1.00  0.00           C
ATOM   4549  HB  THR A 288      63.480  64.593  67.263  1.00  0.00           H
ATOM   4550  CG2 THR A 288      63.110  64.783  65.163  1.00  0.00           C
ATOM   4551 1HG2 THR A 288      63.150  65.874  65.193  1.00  0.00           H
ATOM   4552 2HG2 THR A 288      64.020  64.273  64.833  1.00  0.00           H
ATOM   4553 3HG2 THR A 288      62.390  64.553  64.373  1.00  0.00           H
ATOM   4554  OG1 THR A 288      61.480  64.773  66.863  1.00  0.00           O
ATOM   4555  HG1 THR A 288      61.610  65.703  66.673  1.00  0.00           H
ATOM   4556  C   THR A 288      62.630  62.203  67.913  1.00  0.00           C
ATOM   4557  O   THR A 288      63.650  62.103  68.593  1.00  0.00           O
ATOM   4558  N   LEU A 289      61.450  61.793  68.373  1.00  0.00           N
ATOM   4559  H   LEU A 289      60.620  62.053  67.843  1.00  0.00           H
ATOM   4560  CA  LEU A 289      61.260  60.983  69.563  1.00  0.00           C
ATOM   4561  HA  LEU A 289      61.670  61.523  70.413  1.00  0.00           H
ATOM   4562  CB  LEU A 289      59.750  60.783  69.674  1.00  0.00           C
ATOM   4563  HB1 LEU A 289      59.380  60.153  68.863  1.00  0.00           H
ATOM   4564  HB2 LEU A 289      59.170  61.703  69.703  1.00  0.00           H
ATOM   4565  CG  LEU A 289      59.450  60.013  70.953  1.00  0.00           C
ATOM   4566  HG  LEU A 289      59.840  59.003  71.063  1.00  0.00           H
ATOM   4567  CD1 LEU A 289      59.760  60.853  72.183  1.00  0.00           C
ATOM   4568 1HD1 LEU A 289      60.810  61.133  72.163  1.00  0.00           H
ATOM   4569 2HD1 LEU A 289      59.190  61.783  72.243  1.00  0.00           H
ATOM   4570 3HD1 LEU A 289      59.530  60.213  73.033  1.00  0.00           H
ATOM   4571  CD2 LEU A 289      57.940  59.743  70.973  1.00  0.00           C
ATOM   4572 1HD2 LEU A 289      57.580  59.263  71.873  1.00  0.00           H
ATOM   4573 2HD2 LEU A 289      57.430  60.693  70.843  1.00  0.00           H
ATOM   4574 3HD2 LEU A 289      57.580  59.103  70.163  1.00  0.00           H
ATOM   4575  C   LEU A 289      61.940  59.623  69.513  1.00  0.00           C
ATOM   4576  O   LEU A 289      62.490  59.203  70.533  1.00  0.00           O
ATOM   4577  N   GLN A 290      61.970  58.913  68.383  1.00  0.00           N
ATOM   4578  H   GLN A 290      61.380  59.173  67.603  1.00  0.00           H
ATOM   4579  CA  GLN A 290      62.760  57.703  68.263  1.00  0.00           C
ATOM   4580  HA  GLN A 290      62.670  57.123  69.173  1.00  0.00           H
ATOM   4581  CB  GLN A 290      62.090  56.933  67.123  1.00  0.00           C
ATOM   4582  HB1 GLN A 290      61.960  57.503  66.203  1.00  0.00           H
ATOM   4583  HB2 GLN A 290      61.040  56.733  67.313  1.00  0.00           H
ATOM   4584  CG  GLN A 290      62.760  55.593  66.833  1.00  0.00           C
ATOM   4585  HG1 GLN A 290      62.050  54.833  66.483  1.00  0.00           H
ATOM   4586  HG2 GLN A 290      63.300  55.133  67.663  1.00  0.00           H
ATOM   4587  CD  GLN A 290      63.870  55.843  65.823  1.00  0.00           C
ATOM   4588  OE1 GLN A 290      63.640  56.213  64.673  1.00  0.00           O
ATOM   4589  NE2 GLN A 290      65.130  55.563  66.163  1.00  0.00           N
ATOM   4590 1HE2 GLN A 290      65.210  55.063  67.033  1.00  0.00           H
ATOM   4591 2HE2 GLN A 290      65.860  55.723  65.483  1.00  0.00           H
ATOM   4592  C   GLN A 290      64.270  57.903  68.173  1.00  0.00           C
ATOM   4593  O   GLN A 290      65.070  57.143  68.713  1.00  0.00           O
ATOM   4594  N   GLN A 291      64.660  59.003  67.533  1.00  0.00           N
ATOM   4595  H   GLN A 291      64.000  59.383  66.883  1.00  0.00           H
ATOM   4596  CA  GLN A 291      66.020  59.533  67.583  1.00  0.00           C
ATOM   4597  HA  GLN A 291      66.770  58.853  67.173  1.00  0.00           H
ATOM   4598  CB  GLN A 291      66.000  60.783  66.713  1.00  0.00           C
ATOM   4599  HB1 GLN A 291      66.990  61.204  66.873  1.00  0.00           H
ATOM   4600  HB2 GLN A 291      65.250  61.493  67.063  1.00  0.00           H
ATOM   4601  CG  GLN A 291      65.910  60.393  65.243  1.00  0.00           C
ATOM   4602  HG1 GLN A 291      65.120  59.703  64.953  1.00  0.00           H
ATOM   4603  HG2 GLN A 291      66.910  60.033  64.973  1.00  0.00           H
ATOM   4604  CD  GLN A 291      65.800  61.553  64.263  1.00  0.00           C
ATOM   4605  OE1 GLN A 291      66.600  62.473  64.293  1.00  0.00           O
ATOM   4606  NE2 GLN A 291      64.630  61.623  63.613  1.00  0.00           N
ATOM   4607 1HE2 GLN A 291      64.060  60.793  63.543  1.00  0.00           H
ATOM   4608 2HE2 GLN A 291      64.510  62.463  63.073  1.00  0.00           H
ATOM   4609  C   GLN A 291      66.490  59.943  68.973  1.00  0.00           C
ATOM   4610  O   GLN A 291      67.680  60.233  69.073  1.00  0.00           O
ATOM   4611  N   ALA A 292      65.640  59.883  69.993  1.00  0.00           N
ATOM   4612  H   ALA A 292      64.660  59.883  69.763  1.00  0.00           H
ATOM   4613  CA  ALA A 292      65.960  59.933  71.413  1.00  0.00           C
ATOM   4614  HA  ALA A 292      67.020  60.203  71.373  1.00  0.00           H
ATOM   4615  CB  ALA A 292      65.210  61.073  72.093  1.00  0.00           C
ATOM   4616  HB1 ALA A 292      65.560  61.993  71.633  1.00  0.00           H
ATOM   4617  HB2 ALA A 292      64.120  61.013  72.073  1.00  0.00           H
ATOM   4618  HB3 ALA A 292      65.450  60.983  73.153  1.00  0.00           H
ATOM   4619  C   ALA A 292      65.740  58.573  72.073  1.00  0.00           C
ATOM   4620  O   ALA A 292      66.580  58.163  72.873  1.00  0.00           O
ATOM   4621  N   ALA A 293      64.600  57.943  71.803  1.00  0.00           N
ATOM   4622  H   ALA A 293      63.940  58.473  71.253  1.00  0.00           H
ATOM   4623  CA  ALA A 293      64.210  56.743  72.523  1.00  0.00           C
ATOM   4624  HA  ALA A 293      64.400  57.003  73.563  1.00  0.00           H
ATOM   4625  CB  ALA A 293      62.730  56.533  72.233  1.00  0.00           C
ATOM   4626  HB1 ALA A 293      62.570  56.323  71.173  1.00  0.00           H
ATOM   4627  HB2 ALA A 293      62.410  55.713  72.873  1.00  0.00           H
ATOM   4628  HB3 ALA A 293      62.060  57.383  72.363  1.00  0.00           H
ATOM   4629  C   ALA A 293      65.060  55.543  72.153  1.00  0.00           C
ATOM   4630  O   ALA A 293      65.350  54.663  72.964  1.00  0.00           O
ATOM   4631  N   SER A 294      65.580  55.353  70.933  1.00  0.00           N
ATOM   4632  H   SER A 294      65.320  55.973  70.183  1.00  0.00           H
ATOM   4633  CA  SER A 294      66.510  54.303  70.563  1.00  0.00           C
ATOM   4634  HA  SER A 294      66.120  53.353  70.933  1.00  0.00           H
ATOM   4635  CB  SER A 294      66.590  54.203  69.043  1.00  0.00           C
ATOM   4636  HB1 SER A 294      67.350  53.473  68.773  1.00  0.00           H
ATOM   4637  HB2 SER A 294      66.790  55.233  68.733  1.00  0.00           H
ATOM   4638  OG  SER A 294      65.370  53.833  68.433  1.00  0.00           O
ATOM   4639  HG  SER A 294      65.010  53.123  68.963  1.00  0.00           H
ATOM   4640  C   SER A 294      67.890  54.353  71.203  1.00  0.00           C
ATOM   4641  O   SER A 294      68.340  53.283  71.603  1.00  0.00           O
ATOM   4642  N   THR A 295      68.420  55.543  71.483  1.00  0.00           N
ATOM   4643  H   THR A 295      68.040  56.413  71.153  1.00  0.00           H
ATOM   4644  CA  THR A 295      69.610  55.633  72.304  1.00  0.00           C
ATOM   4645  HA  THR A 295      70.240  54.753  72.153  1.00  0.00           H
ATOM   4646  CB  THR A 295      70.360  56.903  71.903  1.00  0.00           C
ATOM   4647  HB  THR A 295      71.210  57.243  72.503  1.00  0.00           H
ATOM   4648  CG2 THR A 295      70.720  57.053  70.433  1.00  0.00           C
ATOM   4649 1HG2 THR A 295      71.320  56.203  70.113  1.00  0.00           H
ATOM   4650 2HG2 THR A 295      69.790  57.163  69.863  1.00  0.00           H
ATOM   4651 3HG2 THR A 295      71.260  57.993  70.333  1.00  0.00           H
ATOM   4652  OG1 THR A 295      69.500  57.993  72.103  1.00  0.00           O
ATOM   4653  HG1 THR A 295      70.040  58.773  71.953  1.00  0.00           H
ATOM   4654  C   THR A 295      69.410  55.623  73.813  1.00  0.00           C
ATOM   4655  O   THR A 295      70.120  54.843  74.443  1.00  0.00           O
ATOM   4656  N   ARG A 296      68.430  56.363  74.344  1.00  0.00           N
ATOM   4657  H   ARG A 296      68.060  57.053  73.693  1.00  0.00           H
ATOM   4658  CA  ARG A 296      68.120  56.493  75.753  1.00  0.00           C
ATOM   4659  HA  ARG A 296      69.090  56.603  76.233  1.00  0.00           H
ATOM   4660  CB  ARG A 296      67.400  57.813  76.003  1.00  0.00           C
ATOM   4661  HB1 ARG A 296      67.320  57.883  77.094  1.00  0.00           H
ATOM   4662  HB2 ARG A 296      66.450  57.793  75.473  1.00  0.00           H
ATOM   4663  CG  ARG A 296      68.220  59.043  75.623  1.00  0.00           C
ATOM   4664  HG1 ARG A 296      68.330  59.073  74.543  1.00  0.00           H
ATOM   4665  HG2 ARG A 296      69.220  59.043  76.073  1.00  0.00           H
ATOM   4666  CD  ARG A 296      67.530  60.363  75.964  1.00  0.00           C
ATOM   4667  HD1 ARG A 296      67.530  60.573  77.033  1.00  0.00           H
ATOM   4668  HD2 ARG A 296      66.450  60.423  75.793  1.00  0.00           H
ATOM   4669  NE  ARG A 296      68.060  61.513  75.234  1.00  0.00           N
ATOM   4670  HE  ARG A 296      68.700  61.373  74.463  1.00  0.00           H
ATOM   4671  CZ  ARG A 296      67.570  62.753  75.313  1.00  0.00           C
ATOM   4672  NH1 ARG A 296      66.590  63.073  76.174  1.00  0.00           N
ATOM   4673 1HH1 ARG A 296      66.350  62.303  76.773  1.00  0.00           H
ATOM   4674 2HH1 ARG A 296      66.060  63.923  76.073  1.00  0.00           H
ATOM   4675  NH2 ARG A 296      68.030  63.633  74.403  1.00  0.00           N
ATOM   4676 1HH2 ARG A 296      68.770  63.343  73.783  1.00  0.00           H
ATOM   4677 2HH2 ARG A 296      67.620  64.543  74.313  1.00  0.00           H
ATOM   4678  C   ARG A 296      67.440  55.303  76.414  1.00  0.00           C
ATOM   4679  O   ARG A 296      67.860  54.983  77.523  1.00  0.00           O
ATOM   4680  N   LEU A 297      66.390  54.743  75.803  1.00  0.00           N
ATOM   4681  H   LEU A 297      66.070  55.093  74.913  1.00  0.00           H
ATOM   4682  CA  LEU A 297      65.660  53.583  76.283  1.00  0.00           C
ATOM   4683  HA  LEU A 297      65.900  53.403  77.334  1.00  0.00           H
ATOM   4684  CB  LEU A 297      64.170  53.923  76.303  1.00  0.00           C
ATOM   4685  HB1 LEU A 297      63.640  53.103  76.793  1.00  0.00           H
ATOM   4686  HB2 LEU A 297      63.860  54.093  75.273  1.00  0.00           H
ATOM   4687  CG  LEU A 297      63.790  55.083  77.214  1.00  0.00           C
ATOM   4688  HG  LEU A 297      64.280  55.943  76.744  1.00  0.00           H
ATOM   4689  CD1 LEU A 297      62.320  55.413  76.963  1.00  0.00           C
ATOM   4690 1HD1 LEU A 297      62.070  56.293  77.564  1.00  0.00           H
ATOM   4691 2HD1 LEU A 297      62.070  55.623  75.923  1.00  0.00           H
ATOM   4692 3HD1 LEU A 297      61.700  54.643  77.413  1.00  0.00           H
ATOM   4693  CD2 LEU A 297      64.160  54.873  78.683  1.00  0.00           C
ATOM   4694 1HD2 LEU A 297      63.520  55.593  79.183  1.00  0.00           H
ATOM   4695 2HD2 LEU A 297      63.830  53.873  78.963  1.00  0.00           H
ATOM   4696 3HD2 LEU A 297      65.200  55.083  78.914  1.00  0.00           H
ATOM   4697  C   LEU A 297      65.930  52.303  75.514  1.00  0.00           C
ATOM   4698  O   LEU A 297      65.490  51.253  75.973  1.00  0.00           O
ATOM   4699  N   GLY A 298      66.650  52.393  74.383  1.00  0.00           N
ATOM   4700  H   GLY A 298      67.030  53.293  74.153  1.00  0.00           H
ATOM   4701  CA  GLY A 298      66.990  51.203  73.623  1.00  0.00           C
ATOM   4702  HA1 GLY A 298      67.390  50.453  74.313  1.00  0.00           H
ATOM   4703  HA2 GLY A 298      67.790  51.493  72.943  1.00  0.00           H
ATOM   4704  C   GLY A 298      65.880  50.573  72.803  1.00  0.00           C
ATOM   4705  O   GLY A 298      66.030  49.503  72.203  1.00  0.00           O
ATOM   4706  N   PHE A 299      64.790  51.313  72.593  1.00  0.00           N
ATOM   4707  H   PHE A 299      64.760  52.243  72.993  1.00  0.00           H
ATOM   4708  CA  PHE A 299      63.600  50.883  71.893  1.00  0.00           C
ATOM   4709  HA  PHE A 299      63.420  49.843  72.183  1.00  0.00           H
ATOM   4710  CB  PHE A 299      62.410  51.743  72.313  1.00  0.00           C
ATOM   4711  HB1 PHE A 299      61.550  51.433  71.723  1.00  0.00           H
ATOM   4712  HB2 PHE A 299      62.630  52.793  72.113  1.00  0.00           H
ATOM   4713  CG  PHE A 299      62.010  51.673  73.763  1.00  0.00           C
ATOM   4714  CD1 PHE A 299      62.480  50.733  74.693  1.00  0.00           C
ATOM   4715  HD1 PHE A 299      63.230  50.023  74.383  1.00  0.00           H
ATOM   4716  CE1 PHE A 299      61.990  50.813  76.003  1.00  0.00           C
ATOM   4717  HE1 PHE A 299      62.310  50.023  76.663  1.00  0.00           H
ATOM   4718  CZ  PHE A 299      61.080  51.813  76.364  1.00  0.00           C
ATOM   4719  HZ  PHE A 299      60.740  51.843  77.383  1.00  0.00           H
ATOM   4720  CE2 PHE A 299      60.700  52.803  75.433  1.00  0.00           C
ATOM   4721  HE2 PHE A 299      60.100  53.653  75.704  1.00  0.00           H
ATOM   4722  CD2 PHE A 299      61.120  52.693  74.103  1.00  0.00           C
ATOM   4723  HD2 PHE A 299      60.760  53.403  73.373  1.00  0.00           H
ATOM   4724  C   PHE A 299      63.770  50.913  70.373  1.00  0.00           C
ATOM   4725  O   PHE A 299      64.260  51.913  69.863  1.00  0.00           O
ATOM   4726  N   GLY A 300      63.280  49.923  69.623  1.00  0.00           N
ATOM   4727  H   GLY A 300      62.790  49.183  70.103  1.00  0.00           H
ATOM   4728  CA  GLY A 300      63.090  49.953  68.183  1.00  0.00           C
ATOM   4729  HA1 GLY A 300      62.830  48.963  67.823  1.00  0.00           H
ATOM   4730  HA2 GLY A 300      64.050  50.133  67.713  1.00  0.00           H
ATOM   4731  C   GLY A 300      62.050  50.973  67.733  1.00  0.00           C
ATOM   4732  O   GLY A 300      61.240  51.503  68.493  1.00  0.00           O
ATOM   4733  N   VAL A 301      62.020  51.123  66.403  1.00  0.00           N
ATOM   4734  H   VAL A 301      62.620  50.523  65.853  1.00  0.00           H
ATOM   4735  CA  VAL A 301      61.230  52.063  65.643  1.00  0.00           C
ATOM   4736  HA  VAL A 301      61.500  53.043  66.033  1.00  0.00           H
ATOM   4737  CB  VAL A 301      61.470  52.183  64.143  1.00  0.00           C
ATOM   4738  HB  VAL A 301      61.050  51.303  63.663  1.00  0.00           H
ATOM   4739  CG1 VAL A 301      60.780  53.423  63.593  1.00  0.00           C
ATOM   4740 1HG1 VAL A 301      61.200  54.393  63.853  1.00  0.00           H
ATOM   4741 2HG1 VAL A 301      60.760  53.423  62.503  1.00  0.00           H
ATOM   4742 3HG1 VAL A 301      59.740  53.443  63.903  1.00  0.00           H
ATOM   4743  CG2 VAL A 301      62.980  52.203  63.873  1.00  0.00           C
ATOM   4744 1HG2 VAL A 301      63.170  52.443  62.823  1.00  0.00           H
ATOM   4745 2HG2 VAL A 301      63.430  52.903  64.573  1.00  0.00           H
ATOM   4746 3HG2 VAL A 301      63.290  51.163  63.973  1.00  0.00           H
ATOM   4747  C   VAL A 301      59.740  51.863  65.933  1.00  0.00           C
ATOM   4748  O   VAL A 301      59.180  52.783  66.523  1.00  0.00           O
ATOM   4749  N   LYS A 302      59.130  50.743  65.553  1.00  0.00           N
ATOM   4750  H   LYS A 302      59.730  50.083  65.083  1.00  0.00           H
ATOM   4751  CA  LYS A 302      57.730  50.423  65.733  1.00  0.00           C
ATOM   4752  HA  LYS A 302      57.170  51.163  65.173  1.00  0.00           H
ATOM   4753  CB  LYS A 302      57.430  49.033  65.173  1.00  0.00           C
ATOM   4754  HB1 LYS A 302      57.910  48.223  65.723  1.00  0.00           H
ATOM   4755  HB2 LYS A 302      57.800  48.973  64.153  1.00  0.00           H
ATOM   4756  CG  LYS A 302      55.920  48.813  65.163  1.00  0.00           C
ATOM   4757  HG1 LYS A 302      55.500  49.593  64.533  1.00  0.00           H
ATOM   4758  HG2 LYS A 302      55.410  48.803  66.133  1.00  0.00           H
ATOM   4759  CD  LYS A 302      55.570  47.503  64.453  1.00  0.00           C
ATOM   4760  HD1 LYS A 302      56.020  46.703  65.043  1.00  0.00           H
ATOM   4761  HD2 LYS A 302      55.970  47.423  63.443  1.00  0.00           H
ATOM   4762  CE  LYS A 302      54.070  47.233  64.483  1.00  0.00           C
ATOM   4763  HE1 LYS A 302      53.560  47.893  63.783  1.00  0.00           H
ATOM   4764  HE2 LYS A 302      53.700  47.523  65.463  1.00  0.00           H
ATOM   4765  NZ  LYS A 302      53.810  45.813  64.183  1.00  0.00           N
ATOM   4766  HZ1 LYS A 302      52.860  45.523  64.353  1.00  0.00           H
ATOM   4767  HZ2 LYS A 302      54.110  45.553  63.253  1.00  0.00           H
ATOM   4768  HZ3 LYS A 302      54.260  45.203  64.843  1.00  0.00           H
ATOM   4769  C   LYS A 302      57.360  50.573  67.203  1.00  0.00           C
ATOM   4770  O   LYS A 302      56.360  51.203  67.553  1.00  0.00           O
ATOM   4771  N   LYS A 303      58.170  50.253  68.213  1.00  0.00           N
ATOM   4772  H   LYS A 303      59.070  49.813  68.093  1.00  0.00           H
ATOM   4773  CA  LYS A 303      57.910  50.413  69.623  1.00  0.00           C
ATOM   4774  HA  LYS A 303      56.940  49.963  69.873  1.00  0.00           H
ATOM   4775  CB  LYS A 303      58.980  49.683  70.433  1.00  0.00           C
ATOM   4776  HB1 LYS A 303      59.990  49.863  70.053  1.00  0.00           H
ATOM   4777  HB2 LYS A 303      58.780  48.613  70.433  1.00  0.00           H
ATOM   4778  CG  LYS A 303      58.940  50.083  71.903  1.00  0.00           C
ATOM   4779  HG1 LYS A 303      57.880  50.103  72.153  1.00  0.00           H
ATOM   4780  HG2 LYS A 303      59.380  51.063  72.073  1.00  0.00           H
ATOM   4781  CD  LYS A 303      59.570  49.063  72.853  1.00  0.00           C
ATOM   4782  HD1 LYS A 303      60.650  49.063  72.753  1.00  0.00           H
ATOM   4783  HD2 LYS A 303      59.190  48.083  72.583  1.00  0.00           H
ATOM   4784  CE  LYS A 303      59.260  49.413  74.303  1.00  0.00           C
ATOM   4785  HE1 LYS A 303      58.210  49.663  74.443  1.00  0.00           H
ATOM   4786  HE2 LYS A 303      59.830  50.293  74.603  1.00  0.00           H
ATOM   4787  NZ  LYS A 303      59.820  48.393  75.203  1.00  0.00           N
ATOM   4788  HZ1 LYS A 303      59.670  48.593  76.183  1.00  0.00           H
ATOM   4789  HZ2 LYS A 303      59.270  47.573  75.023  1.00  0.00           H
ATOM   4790  HZ3 LYS A 303      60.800  48.193  75.023  1.00  0.00           H
ATOM   4791  C   LYS A 303      57.760  51.873  70.003  1.00  0.00           C
ATOM   4792  O   LYS A 303      56.730  52.183  70.603  1.00  0.00           O
ATOM   4793  N   THR A 304      58.710  52.713  69.593  1.00  0.00           N
ATOM   4794  H   THR A 304      59.270  52.273  68.863  1.00  0.00           H
ATOM   4795  CA  THR A 304      58.650  54.133  69.873  1.00  0.00           C
ATOM   4796  HA  THR A 304      58.760  54.343  70.933  1.00  0.00           H
ATOM   4797  CB  THR A 304      59.810  54.913  69.263  1.00  0.00           C
ATOM   4798  HB  THR A 304      59.710  54.983  68.183  1.00  0.00           H
ATOM   4799  CG2 THR A 304      59.710  56.343  69.783  1.00  0.00           C
ATOM   4800 1HG2 THR A 304      59.430  56.433  70.833  1.00  0.00           H
ATOM   4801 2HG2 THR A 304      60.580  56.973  69.643  1.00  0.00           H
ATOM   4802 3HG2 THR A 304      58.870  56.803  69.253  1.00  0.00           H
ATOM   4803  OG1 THR A 304      61.060  54.413  69.683  1.00  0.00           O
ATOM   4804  HG1 THR A 304      61.370  53.683  69.143  1.00  0.00           H
ATOM   4805  C   THR A 304      57.350  54.703  69.323  1.00  0.00           C
ATOM   4806  O   THR A 304      56.600  55.473  69.913  1.00  0.00           O
ATOM   4807  N   MET A 305      56.990  54.223  68.123  1.00  0.00           N
ATOM   4808  H   MET A 305      57.660  53.703  67.573  1.00  0.00           H
ATOM   4809  CA  MET A 305      55.890  54.803  67.393  1.00  0.00           C
ATOM   4810  HA  MET A 305      55.890  55.883  67.573  1.00  0.00           H
ATOM   4811  CB  MET A 305      55.990  54.383  65.933  1.00  0.00           C
ATOM   4812  HB1 MET A 305      55.180  54.833  65.363  1.00  0.00           H
ATOM   4813  HB2 MET A 305      55.920  53.303  65.793  1.00  0.00           H
ATOM   4814  CG  MET A 305      57.210  54.933  65.203  1.00  0.00           C
ATOM   4815  HG1 MET A 305      57.110  54.523  64.193  1.00  0.00           H
ATOM   4816  HG2 MET A 305      58.150  54.633  65.653  1.00  0.00           H
ATOM   4817  SD  MET A 305      57.180  56.733  65.053  1.00  0.00           S
ATOM   4818  CE  MET A 305      58.850  56.913  64.373  1.00  0.00           C
ATOM   4819  HE1 MET A 305      59.610  56.823  65.153  1.00  0.00           H
ATOM   4820  HE2 MET A 305      59.050  56.203  63.583  1.00  0.00           H
ATOM   4821  HE3 MET A 305      58.890  57.903  63.913  1.00  0.00           H
ATOM   4822  C   MET A 305      54.570  54.273  67.943  1.00  0.00           C
ATOM   4823  O   MET A 305      53.530  54.873  67.713  1.00  0.00           O
ATOM   4824  N   MET A 306      54.460  53.113  68.603  1.00  0.00           N
ATOM   4825  H   MET A 306      55.340  52.643  68.743  1.00  0.00           H
ATOM   4826  CA  MET A 306      53.250  52.393  68.953  1.00  0.00           C
ATOM   4827  HA  MET A 306      52.360  52.873  68.543  1.00  0.00           H
ATOM   4828  CB  MET A 306      53.240  50.983  68.373  1.00  0.00           C
ATOM   4829  HB1 MET A 306      52.330  50.493  68.733  1.00  0.00           H
ATOM   4830  HB2 MET A 306      54.070  50.323  68.633  1.00  0.00           H
ATOM   4831  CG  MET A 306      53.150  50.913  66.843  1.00  0.00           C
ATOM   4832  HG1 MET A 306      53.220  49.843  66.683  1.00  0.00           H
ATOM   4833  HG2 MET A 306      54.060  51.363  66.443  1.00  0.00           H
ATOM   4834  SD  MET A 306      51.590  51.423  66.093  1.00  0.00           S
ATOM   4835  CE  MET A 306      51.530  50.153  64.793  1.00  0.00           C
ATOM   4836  HE1 MET A 306      51.200  49.273  65.343  1.00  0.00           H
ATOM   4837  HE2 MET A 306      50.880  50.353  63.933  1.00  0.00           H
ATOM   4838  HE3 MET A 306      52.500  49.933  64.353  1.00  0.00           H
ATOM   4839  C   MET A 306      52.910  52.453  70.433  1.00  0.00           C
ATOM   4840  O   MET A 306      51.730  52.563  70.753  1.00  0.00           O
ATOM   4841  N   MET A 307      53.890  52.543  71.333  1.00  0.00           N
ATOM   4842  H   MET A 307      54.830  52.353  71.023  1.00  0.00           H
ATOM   4843  CA  MET A 307      53.820  53.113  72.663  1.00  0.00           C
ATOM   4844  HA  MET A 307      53.080  52.613  73.293  1.00  0.00           H
ATOM   4845  CB  MET A 307      55.190  53.003  73.333  1.00  0.00           C
ATOM   4846  HB1 MET A 307      55.220  53.603  74.243  1.00  0.00           H
ATOM   4847  HB2 MET A 307      55.920  53.343  72.603  1.00  0.00           H
ATOM   4848  CG  MET A 307      55.560  51.563  73.683  1.00  0.00           C
ATOM   4849  HG1 MET A 307      56.630  51.523  73.893  1.00  0.00           H
ATOM   4850  HG2 MET A 307      55.430  50.853  72.863  1.00  0.00           H
ATOM   4851  SD  MET A 307      54.830  50.803  75.153  1.00  0.00           S
ATOM   4852  CE  MET A 307      55.030  49.083  74.623  1.00  0.00           C
ATOM   4853  HE1 MET A 307      54.770  48.443  75.473  1.00  0.00           H
ATOM   4854  HE2 MET A 307      54.280  48.873  73.873  1.00  0.00           H
ATOM   4855  HE3 MET A 307      56.030  48.783  74.303  1.00  0.00           H
ATOM   4856  C   MET A 307      53.290  54.533  72.663  1.00  0.00           C
ATOM   4857  O   MET A 307      52.550  55.033  73.513  1.00  0.00           O
ATOM   4858  N   ALA A 308      53.640  55.303  71.623  1.00  0.00           N
ATOM   4859  H   ALA A 308      54.230  54.923  70.903  1.00  0.00           H
ATOM   4860  CA  ALA A 308      53.090  56.633  71.493  1.00  0.00           C
ATOM   4861  HA  ALA A 308      53.120  57.103  72.483  1.00  0.00           H
ATOM   4862  CB  ALA A 308      54.000  57.483  70.613  1.00  0.00           C
ATOM   4863  HB1 ALA A 308      53.760  58.543  70.693  1.00  0.00           H
ATOM   4864  HB2 ALA A 308      55.030  57.403  70.983  1.00  0.00           H
ATOM   4865  HB3 ALA A 308      53.880  57.153  69.583  1.00  0.00           H
ATOM   4866  C   ALA A 308      51.690  56.613  70.893  1.00  0.00           C
ATOM   4867  O   ALA A 308      50.870  57.433  71.303  1.00  0.00           O
ATOM   4868  N   GLN A 309      51.400  55.583  70.093  1.00  0.00           N
ATOM   4869  H   GLN A 309      52.120  54.973  69.743  1.00  0.00           H
ATOM   4870  CA  GLN A 309      50.060  55.453  69.543  1.00  0.00           C
ATOM   4871  HA  GLN A 309      49.830  56.423  69.103  1.00  0.00           H
ATOM   4872  CB  GLN A 309      50.020  54.433  68.413  1.00  0.00           C
ATOM   4873  HB1 GLN A 309      49.830  53.433  68.803  1.00  0.00           H
ATOM   4874  HB2 GLN A 309      51.010  54.503  67.973  1.00  0.00           H
ATOM   4875  CG  GLN A 309      48.970  54.863  67.383  1.00  0.00           C
ATOM   4876  HG1 GLN A 309      48.020  54.673  67.883  1.00  0.00           H
ATOM   4877  HG2 GLN A 309      49.160  54.153  66.583  1.00  0.00           H
ATOM   4878  CD  GLN A 309      49.040  56.253  66.763  1.00  0.00           C
ATOM   4879  OE1 GLN A 309      50.140  56.783  66.663  1.00  0.00           O
ATOM   4880  NE2 GLN A 309      47.920  56.933  66.503  1.00  0.00           N
ATOM   4881 1HE2 GLN A 309      46.980  56.573  66.563  1.00  0.00           H
ATOM   4882 2HE2 GLN A 309      48.030  57.873  66.163  1.00  0.00           H
ATOM   4883  C   GLN A 309      49.050  55.163  70.643  1.00  0.00           C
ATOM   4884  O   GLN A 309      48.020  55.843  70.723  1.00  0.00           O
ATOM   4885  N   ARG A 310      49.500  54.223  71.483  1.00  0.00           N
ATOM   4886  H   ARG A 310      50.240  53.643  71.123  1.00  0.00           H
ATOM   4887  CA  ARG A 310      48.890  53.933  72.764  1.00  0.00           C
ATOM   4888  HA  ARG A 310      47.890  53.513  72.613  1.00  0.00           H
ATOM   4889  CB  ARG A 310      49.760  52.943  73.513  1.00  0.00           C
ATOM   4890  HB1 ARG A 310      50.810  53.213  73.373  1.00  0.00           H
ATOM   4891  HB2 ARG A 310      49.590  51.963  73.063  1.00  0.00           H
ATOM   4892  CG  ARG A 310      49.430  52.843  75.003  1.00  0.00           C
ATOM   4893  HG1 ARG A 310      48.350  52.773  75.093  1.00  0.00           H
ATOM   4894  HG2 ARG A 310      49.670  53.743  75.564  1.00  0.00           H
ATOM   4895  CD  ARG A 310      50.010  51.543  75.553  1.00  0.00           C
ATOM   4896  HD1 ARG A 310      51.080  51.723  75.514  1.00  0.00           H
ATOM   4897  HD2 ARG A 310      49.760  50.663  74.953  1.00  0.00           H
ATOM   4898  NE  ARG A 310      49.620  51.263  76.933  1.00  0.00           N
ATOM   4899  HE  ARG A 310      49.240  52.073  77.393  1.00  0.00           H
ATOM   4900  CZ  ARG A 310      49.570  50.083  77.583  1.00  0.00           C
ATOM   4901  NH1 ARG A 310      50.220  49.003  77.103  1.00  0.00           N
ATOM   4902 1HH1 ARG A 310      50.610  48.933  76.174  1.00  0.00           H
ATOM   4903 2HH1 ARG A 310      50.270  48.133  77.603  1.00  0.00           H
ATOM   4904  NH2 ARG A 310      48.990  50.053  78.783  1.00  0.00           N
ATOM   4905 1HH2 ARG A 310      48.440  50.843  79.103  1.00  0.00           H
ATOM   4906 2HH2 ARG A 310      48.710  49.123  79.063  1.00  0.00           H
ATOM   4907  C   ARG A 310      48.640  55.173  73.613  1.00  0.00           C
ATOM   4908  O   ARG A 310      47.540  55.423  74.103  1.00  0.00           O
ATOM   4909  N   LEU A 311      49.640  56.043  73.783  1.00  0.00           N
ATOM   4910  H   LEU A 311      50.550  55.723  73.483  1.00  0.00           H
ATOM   4911  CA  LEU A 311      49.550  57.223  74.613  1.00  0.00           C
ATOM   4912  HA  LEU A 311      49.010  56.853  75.483  1.00  0.00           H
ATOM   4913  CB  LEU A 311      50.930  57.833  74.823  1.00  0.00           C
ATOM   4914  HB1 LEU A 311      50.840  58.863  75.173  1.00  0.00           H
ATOM   4915  HB2 LEU A 311      51.340  58.003  73.823  1.00  0.00           H
ATOM   4916  CG  LEU A 311      51.860  57.133  75.803  1.00  0.00           C
ATOM   4917  HG  LEU A 311      52.130  56.133  75.453  1.00  0.00           H
ATOM   4918  CD1 LEU A 311      53.120  57.983  75.914  1.00  0.00           C
ATOM   4919 1HD1 LEU A 311      53.530  58.183  74.924  1.00  0.00           H
ATOM   4920 2HD1 LEU A 311      53.020  58.893  76.504  1.00  0.00           H
ATOM   4921 3HD1 LEU A 311      53.950  57.433  76.353  1.00  0.00           H
ATOM   4922  CD2 LEU A 311      51.260  56.953  77.203  1.00  0.00           C
ATOM   4923 1HD2 LEU A 311      50.790  57.913  77.413  1.00  0.00           H
ATOM   4924 2HD2 LEU A 311      50.430  56.253  77.304  1.00  0.00           H
ATOM   4925 3HD2 LEU A 311      52.050  56.763  77.923  1.00  0.00           H
ATOM   4926  C   LEU A 311      48.570  58.253  74.043  1.00  0.00           C
ATOM   4927  O   LEU A 311      48.010  58.973  74.863  1.00  0.00           O
ATOM   4928  N   TYR A 312      48.300  58.283  72.733  1.00  0.00           N
ATOM   4929  H   TYR A 312      48.710  57.593  72.113  1.00  0.00           H
ATOM   4930  CA  TYR A 312      47.220  59.093  72.233  1.00  0.00           C
ATOM   4931  HA  TYR A 312      47.180  59.943  72.923  1.00  0.00           H
ATOM   4932  CB  TYR A 312      47.530  59.503  70.803  1.00  0.00           C
ATOM   4933  HB1 TYR A 312      48.010  58.673  70.283  1.00  0.00           H
ATOM   4934  HB2 TYR A 312      48.170  60.383  70.853  1.00  0.00           H
ATOM   4935  CG  TYR A 312      46.260  59.773  70.033  1.00  0.00           C
ATOM   4936  CD1 TYR A 312      45.660  61.033  70.103  1.00  0.00           C
ATOM   4937  HD1 TYR A 312      46.190  61.763  70.693  1.00  0.00           H
ATOM   4938  CE1 TYR A 312      44.370  61.193  69.573  1.00  0.00           C
ATOM   4939  HE1 TYR A 312      43.920  62.163  69.713  1.00  0.00           H
ATOM   4940  CZ  TYR A 312      43.700  60.133  68.923  1.00  0.00           C
ATOM   4941  OH  TYR A 312      42.490  60.393  68.353  1.00  0.00           O
ATOM   4942  HH  TYR A 312      42.170  59.653  67.833  1.00  0.00           H
ATOM   4943  CE2 TYR A 312      44.390  58.923  68.703  1.00  0.00           C
ATOM   4944  HE2 TYR A 312      43.970  58.023  68.283  1.00  0.00           H
ATOM   4945  CD2 TYR A 312      45.670  58.773  69.243  1.00  0.00           C
ATOM   4946  HD2 TYR A 312      46.090  57.783  69.223  1.00  0.00           H
ATOM   4947  C   TYR A 312      45.890  58.363  72.373  1.00  0.00           C
ATOM   4948  O   TYR A 312      44.940  58.933  72.923  1.00  0.00           O
ATOM   4949  N   GLU A 313      45.700  57.093  72.013  1.00  0.00           N
ATOM   4950  H   GLU A 313      46.510  56.623  71.643  1.00  0.00           H
ATOM   4951  CA  GLU A 313      44.470  56.343  72.193  1.00  0.00           C
ATOM   4952  HA  GLU A 313      43.650  56.893  71.743  1.00  0.00           H
ATOM   4953  CB  GLU A 313      44.530  55.003  71.453  1.00  0.00           C
ATOM   4954  HB1 GLU A 313      43.610  54.463  71.653  1.00  0.00           H
ATOM   4955  HB2 GLU A 313      45.410  54.413  71.673  1.00  0.00           H
ATOM   4956  CG  GLU A 313      44.510  55.143  69.933  1.00  0.00           C
ATOM   4957  HG1 GLU A 313      45.480  55.573  69.674  1.00  0.00           H
ATOM   4958  HG2 GLU A 313      43.690  55.773  69.603  1.00  0.00           H
ATOM   4959  CD  GLU A 313      44.380  53.753  69.323  1.00  0.00           C
ATOM   4960  OE1 GLU A 313      45.400  53.023  69.353  1.00  0.00           O
ATOM   4961  OE2 GLU A 313      43.390  53.383  68.653  1.00  0.00           O
ATOM   4962  C   GLU A 313      44.020  56.103  73.633  1.00  0.00           C
ATOM   4963  O   GLU A 313      42.820  55.963  73.833  1.00  0.00           O
ATOM   4964  N   ALA A 314      44.950  56.263  74.573  1.00  0.00           N
ATOM   4965  H   ALA A 314      45.910  56.093  74.293  1.00  0.00           H
ATOM   4966  CA  ALA A 314      44.720  56.223  76.003  1.00  0.00           C
ATOM   4967  HA  ALA A 314      43.870  55.543  76.123  1.00  0.00           H
ATOM   4968  CB  ALA A 314      45.850  55.453  76.673  1.00  0.00           C
ATOM   4969  HB1 ALA A 314      45.600  55.373  77.734  1.00  0.00           H
ATOM   4970  HB2 ALA A 314      45.770  54.453  76.244  1.00  0.00           H
ATOM   4971  HB3 ALA A 314      46.800  55.973  76.554  1.00  0.00           H
ATOM   4972  C   ALA A 314      44.450  57.523  76.744  1.00  0.00           C
ATOM   4973  O   ALA A 314      44.320  57.543  77.964  1.00  0.00           O
ATOM   4974  N   GLY A 315      44.460  58.673  76.063  1.00  0.00           N
ATOM   4975  H   GLY A 315      44.800  58.693  75.114  1.00  0.00           H
ATOM   4976  CA  GLY A 315      44.060  59.963  76.593  1.00  0.00           C
ATOM   4977  HA1 GLY A 315      43.180  59.783  77.214  1.00  0.00           H
ATOM   4978  HA2 GLY A 315      43.790  60.663  75.793  1.00  0.00           H
ATOM   4979  C   GLY A 315      45.060  60.663  77.494  1.00  0.00           C
ATOM   4980  O   GLY A 315      44.750  60.993  78.643  1.00  0.00           O
ATOM   4981  N   TYR A 316      46.290  60.853  77.024  1.00  0.00           N
ATOM   4982  H   TYR A 316      46.510  60.423  76.133  1.00  0.00           H
ATOM   4983  CA  TYR A 316      47.370  61.513  77.734  1.00  0.00           C
ATOM   4984  HA  TYR A 316      46.980  62.093  78.563  1.00  0.00           H
ATOM   4985  CB  TYR A 316      48.420  60.503  78.173  1.00  0.00           C
ATOM   4986  HB1 TYR A 316      49.290  60.983  78.623  1.00  0.00           H
ATOM   4987  HB2 TYR A 316      48.800  60.013  77.273  1.00  0.00           H
ATOM   4988  CG  TYR A 316      47.960  59.433  79.144  1.00  0.00           C
ATOM   4989  CD1 TYR A 316      47.900  58.113  78.683  1.00  0.00           C
ATOM   4990  HD1 TYR A 316      48.060  57.803  77.653  1.00  0.00           H
ATOM   4991  CE1 TYR A 316      47.390  57.163  79.574  1.00  0.00           C
ATOM   4992  HE1 TYR A 316      47.310  56.143  79.223  1.00  0.00           H
ATOM   4993  CZ  TYR A 316      46.970  57.483  80.873  1.00  0.00           C
ATOM   4994  OH  TYR A 316      46.570  56.473  81.703  1.00  0.00           O
ATOM   4995  HH  TYR A 316      46.330  56.873  82.544  1.00  0.00           H
ATOM   4996  CE2 TYR A 316      47.150  58.793  81.364  1.00  0.00           C
ATOM   4997  HE2 TYR A 316      46.910  59.063  82.383  1.00  0.00           H
ATOM   4998  CD2 TYR A 316      47.720  59.723  80.483  1.00  0.00           C
ATOM   4999  HD2 TYR A 316      47.830  60.733  80.844  1.00  0.00           H
ATOM   5000  C   TYR A 316      48.140  62.563  76.943  1.00  0.00           C
ATOM   5001  O   TYR A 316      48.830  63.423  77.503  1.00  0.00           O
ATOM   5002  N   ILE A 317      48.050  62.603  75.613  1.00  0.00           N
ATOM   5003  H   ILE A 317      47.510  61.853  75.203  1.00  0.00           H
ATOM   5004  CA  ILE A 317      48.670  63.493  74.653  1.00  0.00           C
ATOM   5005  HA  ILE A 317      48.900  64.373  75.263  1.00  0.00           H
ATOM   5006  CB  ILE A 317      50.020  63.033  74.103  1.00  0.00           C
ATOM   5007  HB  ILE A 317      50.160  63.563  73.173  1.00  0.00           H
ATOM   5008  CG2 ILE A 317      51.200  63.233  75.044  1.00  0.00           C
ATOM   5009 1HG2 ILE A 317      51.230  64.294  75.304  1.00  0.00           H
ATOM   5010 2HG2 ILE A 317      51.120  62.623  75.943  1.00  0.00           H
ATOM   5011 3HG2 ILE A 317      52.140  62.893  74.603  1.00  0.00           H
ATOM   5012  CG1 ILE A 317      50.000  61.583  73.623  1.00  0.00           C
ATOM   5013 1HG1 ILE A 317      49.090  61.373  73.053  1.00  0.00           H
ATOM   5014 2HG1 ILE A 317      50.030  60.893  74.463  1.00  0.00           H
ATOM   5015  CD  ILE A 317      51.180  61.093  72.773  1.00  0.00           C
ATOM   5016  HD1 ILE A 317      52.080  61.033  73.383  1.00  0.00           H
ATOM   5017  HD2 ILE A 317      50.940  60.163  72.283  1.00  0.00           H
ATOM   5018  HD3 ILE A 317      51.340  61.903  72.063  1.00  0.00           H
ATOM   5019  C   ILE A 317      47.720  63.813  73.503  1.00  0.00           C
ATOM   5020  O   ILE A 317      46.850  63.044  73.103  1.00  0.00           O
ATOM   5021  N   THR A 318      47.890  64.933  72.793  1.00  0.00           N
ATOM   5022  H   THR A 318      48.600  65.503  73.224  1.00  0.00           H
ATOM   5023  CA  THR A 318      47.250  65.273  71.543  1.00  0.00           C
ATOM   5024  HA  THR A 318      46.170  65.143  71.563  1.00  0.00           H
ATOM   5025  CB  THR A 318      47.610  66.683  71.103  1.00  0.00           C
ATOM   5026  HB  THR A 318      47.060  67.003  70.213  1.00  0.00           H
ATOM   5027  CG2 THR A 318      47.190  67.703  72.163  1.00  0.00           C
ATOM   5028 1HG2 THR A 318      46.140  67.623  72.443  1.00  0.00           H
ATOM   5029 2HG2 THR A 318      47.780  67.703  73.083  1.00  0.00           H
ATOM   5030 3HG2 THR A 318      47.210  68.704  71.753  1.00  0.00           H
ATOM   5031  OG1 THR A 318      49.010  66.723  70.943  1.00  0.00           O
ATOM   5032  HG1 THR A 318      49.290  67.533  70.523  1.00  0.00           H
ATOM   5033  C   THR A 318      47.530  64.243  70.453  1.00  0.00           C
ATOM   5034  O   THR A 318      48.320  63.323  70.643  1.00  0.00           O
ATOM   5035  N   TYR A 319      46.930  64.373  69.273  1.00  0.00           N
ATOM   5036  H   TYR A 319      46.340  65.183  69.163  1.00  0.00           H
ATOM   5037  CA  TYR A 319      47.040  63.553  68.073  1.00  0.00           C
ATOM   5038  HA  TYR A 319      46.540  62.593  68.213  1.00  0.00           H
ATOM   5039  CB  TYR A 319      46.290  64.253  66.953  1.00  0.00           C
ATOM   5040  HB1 TYR A 319      46.630  65.273  66.783  1.00  0.00           H
ATOM   5041  HB2 TYR A 319      45.250  64.353  67.273  1.00  0.00           H
ATOM   5042  CG  TYR A 319      46.290  63.573  65.603  1.00  0.00           C
ATOM   5043  CD1 TYR A 319      45.220  62.743  65.243  1.00  0.00           C
ATOM   5044  HD1 TYR A 319      44.380  62.703  65.913  1.00  0.00           H
ATOM   5045  CE1 TYR A 319      45.180  62.124  63.983  1.00  0.00           C
ATOM   5046  HE1 TYR A 319      44.330  61.543  63.643  1.00  0.00           H
ATOM   5047  CZ  TYR A 319      46.170  62.454  63.053  1.00  0.00           C
ATOM   5048  OH  TYR A 319      46.180  61.903  61.793  1.00  0.00           O
ATOM   5049  HH  TYR A 319      46.800  62.393  61.243  1.00  0.00           H
ATOM   5050  CE2 TYR A 319      47.200  63.363  63.383  1.00  0.00           C
ATOM   5051  HE2 TYR A 319      47.940  63.673  62.653  1.00  0.00           H
ATOM   5052  CD2 TYR A 319      47.280  63.903  64.663  1.00  0.00           C
ATOM   5053  HD2 TYR A 319      48.000  64.673  64.903  1.00  0.00           H
ATOM   5054  C   TYR A 319      48.510  63.313  67.783  1.00  0.00           C
ATOM   5055  O   TYR A 319      49.340  64.183  67.513  1.00  0.00           O
ATOM   5056  N   MET A 320      48.820  62.023  67.683  1.00  0.00           N
ATOM   5057  H   MET A 320      48.050  61.393  67.853  1.00  0.00           H
ATOM   5058  CA  MET A 320      50.190  61.543  67.643  1.00  0.00           C
ATOM   5059  HA  MET A 320      50.870  62.053  68.313  1.00  0.00           H
ATOM   5060  CB  MET A 320      50.210  60.073  68.073  1.00  0.00           C
[truncated: 385,446 more chars]
