# Supplementary material for: Unraveling topoisomerase IA gate dynamics in presence of PPEF and its preclinical evaluation against multidrug-resistant pathogens
Source: Commun Biol. 2023 Feb 18;6:195. doi: 10.1038/s42003-023-04412-1 (PMC9938908; doi:10.1038/s42003-023-04412-1)
Supplement: Supplementary file 9 — Supplementary Data 7 [file 42003_2023_4412_MOESM9_ESM.zip › Metadynamic-conformation/TopoIA-ssDNA-PPEF/open.pdb]

CRYST1  119.217  119.217  119.217  90.00  90.00  90.00 P 1           1
ATOM      1  N   MET X   1      10.030  48.690  51.850  0.00  0.00            
ATOM      2  H1  MET X   1       9.870  48.800  50.860  0.00  0.00            
ATOM      3  H2  MET X   1       9.180  48.550  52.370  0.00  0.00            
ATOM      4  H3  MET X   1      10.440  49.540  52.230  0.00  0.00            
ATOM      5  CA  MET X   1      11.020  47.600  51.940  0.00  0.00            
ATOM      6  HA  MET X   1      10.660  46.800  51.290  0.00  0.00            
ATOM      7  CB  MET X   1      12.390  48.060  51.440  0.00  0.00            
ATOM      8  HB1 MET X   1      12.280  48.410  50.420  0.00  0.00            
ATOM      9  HB2 MET X   1      13.000  47.160  51.330  0.00  0.00            
ATOM     10  CG  MET X   1      13.060  48.930  52.490  0.00  0.00            
ATOM     11  HG1 MET X   1      14.120  49.030  52.220  0.00  0.00            
ATOM     12  HG2 MET X   1      13.010  48.560  53.520  0.00  0.00            
ATOM     13  SD  MET X   1      12.240  50.540  52.460  0.00  0.00            
ATOM     14  CE  MET X   1      12.770  51.220  50.870  0.00  0.00            
ATOM     15  HE1 MET X   1      12.500  52.280  50.810  0.00  0.00            
ATOM     16  HE2 MET X   1      13.860  51.200  50.800  0.00  0.00            
ATOM     17  HE3 MET X   1      12.260  50.720  50.050  0.00  0.00            
ATOM     18  C   MET X   1      11.050  46.900  53.290  0.00  0.00            
ATOM     19  O   MET X   1      10.550  47.370  54.310  0.00  0.00            
ATOM     20  N   GLY X   2      11.610  45.690  53.330  0.00  0.00            
ATOM     21  H   GLY X   2      11.950  45.340  52.450  0.00  0.00            
ATOM     22  CA  GLY X   2      11.970  44.950  54.530  0.00  0.00            
ATOM     23  HA1 GLY X   2      11.870  43.910  54.200  0.00  0.00            
ATOM     24  HA2 GLY X   2      11.260  45.210  55.320  0.00  0.00            
ATOM     25  C   GLY X   2      13.400  45.180  54.990  0.00  0.00            
ATOM     26  O   GLY X   2      13.920  46.230  54.610  0.00  0.00            
ATOM     27  N   LYS X   3      13.950  44.490  55.990  0.00  0.00            
ATOM     28  H   LYS X   3      13.270  43.950  56.510  0.00  0.00            
ATOM     29  CA  LYS X   3      15.320  44.460  56.460  0.00  0.00            
ATOM     30  HA  LYS X   3      15.340  45.040  57.370  0.00  0.00            
ATOM     31  CB  LYS X   3      15.740  43.060  56.900  0.00  0.00            
ATOM     32  HB1 LYS X   3      16.790  43.070  57.210  0.00  0.00            
ATOM     33  HB2 LYS X   3      15.770  42.520  55.960  0.00  0.00            
ATOM     34  CG  LYS X   3      14.970  42.380  58.030  0.00  0.00            
ATOM     35  HG1 LYS X   3      15.180  41.330  58.190  0.00  0.00            
ATOM     36  HG2 LYS X   3      13.910  42.510  57.790  0.00  0.00            
ATOM     37  CD  LYS X   3      15.350  42.980  59.380  0.00  0.00            
ATOM     38  HD1 LYS X   3      15.300  44.070  59.320  0.00  0.00            
ATOM     39  HD2 LYS X   3      16.400  42.700  59.490  0.00  0.00            
ATOM     40  CE  LYS X   3      14.470  42.650  60.580  0.00  0.00            
ATOM     41  HE1 LYS X   3      14.240  41.590  60.560  0.00  0.00            
ATOM     42  HE2 LYS X   3      13.450  43.030  60.480  0.00  0.00            
ATOM     43  NZ  LYS X   3      15.140  42.980  61.850  0.00  0.00            
ATOM     44  HZ1 LYS X   3      14.520  42.900  62.650  0.00  0.00            
ATOM     45  HZ2 LYS X   3      15.910  42.330  61.940  0.00  0.00            
ATOM     46  HZ3 LYS X   3      15.520  43.920  61.830  0.00  0.00            
ATOM     47  C   LYS X   3      16.340  45.080  55.510  0.00  0.00            
ATOM     48  O   LYS X   3      16.670  44.470  54.500  0.00  0.00            
ATOM     49  N   ALA X   4      16.910  46.230  55.880  0.00  0.00            
ATOM     50  H   ALA X   4      16.680  46.660  56.760  0.00  0.00            
ATOM     51  CA  ALA X   4      17.980  46.930  55.200  0.00  0.00            
ATOM     52  HA  ALA X   4      17.820  46.800  54.130  0.00  0.00            
ATOM     53  CB  ALA X   4      17.950  48.440  55.410  0.00  0.00            
ATOM     54  HB1 ALA X   4      17.910  48.450  56.500  0.00  0.00            
ATOM     55  HB2 ALA X   4      18.920  48.900  55.220  0.00  0.00            
ATOM     56  HB3 ALA X   4      17.010  48.900  55.100  0.00  0.00            
ATOM     57  C   ALA X   4      19.360  46.360  55.520  0.00  0.00            
ATOM     58  O   ALA X   4      19.540  45.860  56.630  0.00  0.00            
ATOM     59  N   LEU X   5      20.340  46.560  54.640  0.00  0.00            
ATOM     60  H   LEU X   5      20.130  46.910  53.710  0.00  0.00            
ATOM     61  CA  LEU X   5      21.770  46.460  54.810  0.00  0.00            
ATOM     62  HA  LEU X   5      22.010  46.420  55.870  0.00  0.00            
ATOM     63  CB  LEU X   5      22.140  45.130  54.160  0.00  0.00            
ATOM     64  HB1 LEU X   5      21.650  45.110  53.190  0.00  0.00            
ATOM     65  HB2 LEU X   5      21.670  44.320  54.730  0.00  0.00            
ATOM     66  CG  LEU X   5      23.650  44.900  54.050  0.00  0.00            
ATOM     67  HG  LEU X   5      24.120  45.730  53.530  0.00  0.00            
ATOM     68  CD1 LEU X   5      24.270  44.690  55.420  0.00  0.00            
ATOM     69 HD11 LEU X   5      23.610  43.970  55.900  0.00  0.00            
ATOM     70 HD12 LEU X   5      25.260  44.260  55.270  0.00  0.00            
ATOM     71 HD13 LEU X   5      24.330  45.670  55.900  0.00  0.00            
ATOM     72  CD2 LEU X   5      24.030  43.600  53.350  0.00  0.00            
ATOM     73 HD21 LEU X   5      23.820  43.700  52.280  0.00  0.00            
ATOM     74 HD22 LEU X   5      25.120  43.550  53.300  0.00  0.00            
ATOM     75 HD23 LEU X   5      23.500  42.750  53.780  0.00  0.00            
ATOM     76  C   LEU X   5      22.530  47.650  54.260  0.00  0.00            
ATOM     77  O   LEU X   5      22.460  48.110  53.120  0.00  0.00            
ATOM     78  N   VAL X   6      23.280  48.310  55.150  0.00  0.00            
ATOM     79  H   VAL X   6      23.230  47.910  56.080  0.00  0.00            
ATOM     80  CA  VAL X   6      24.270  49.300  54.770  0.00  0.00            
ATOM     81  HA  VAL X   6      24.070  49.870  53.870  0.00  0.00            
ATOM     82  CB  VAL X   6      24.420  50.350  55.870  0.00  0.00            
ATOM     83  HB  VAL X   6      24.740  49.870  56.800  0.00  0.00            
ATOM     84  CG1 VAL X   6      25.330  51.470  55.390  0.00  0.00            
ATOM     85 HG11 VAL X   6      26.310  51.050  55.190  0.00  0.00            
ATOM     86 HG12 VAL X   6      24.890  51.910  54.490  0.00  0.00            
ATOM     87 HG13 VAL X   6      25.380  52.300  56.100  0.00  0.00            
ATOM     88  CG2 VAL X   6      23.080  50.990  56.250  0.00  0.00            
ATOM     89 HG21 VAL X   6      23.110  51.720  57.050  0.00  0.00            
ATOM     90 HG22 VAL X   6      22.790  51.540  55.360  0.00  0.00            
ATOM     91 HG23 VAL X   6      22.310  50.250  56.500  0.00  0.00            
ATOM     92  C   VAL X   6      25.630  48.650  54.580  0.00  0.00            
ATOM     93  O   VAL X   6      25.990  47.810  55.410  0.00  0.00            
ATOM     94  N   ILE X   7      26.320  48.970  53.480  0.00  0.00            
ATOM     95  H   ILE X   7      25.790  49.370  52.720  0.00  0.00            
ATOM     96  CA  ILE X   7      27.590  48.350  53.160  0.00  0.00            
ATOM     97  HA  ILE X   7      27.970  47.780  54.010  0.00  0.00            
ATOM     98  CB  ILE X   7      27.420  47.420  51.960  0.00  0.00            
ATOM     99  HB  ILE X   7      27.450  47.980  51.030  0.00  0.00            
ATOM    100  CG2 ILE X   7      28.660  46.530  51.920  0.00  0.00            
ATOM    101 HG21 ILE X   7      29.540  47.170  51.940  0.00  0.00            
ATOM    102 HG22 ILE X   7      28.590  45.890  52.800  0.00  0.00            
ATOM    103 HG23 ILE X   7      28.640  45.810  51.110  0.00  0.00            
ATOM    104  CG1 ILE X   7      26.140  46.580  52.000  0.00  0.00            
ATOM    105 HG11 ILE X   7      25.280  47.250  52.040  0.00  0.00            
ATOM    106 HG12 ILE X   7      26.270  46.000  52.910  0.00  0.00            
ATOM    107  CD  ILE X   7      25.990  45.650  50.800  0.00  0.00            
ATOM    108  HD1 ILE X   7      25.020  45.150  50.820  0.00  0.00            
ATOM    109  HD2 ILE X   7      25.950  46.220  49.870  0.00  0.00            
ATOM    110  HD3 ILE X   7      26.760  44.890  50.740  0.00  0.00            
ATOM    111  C   ILE X   7      28.680  49.390  52.940  0.00  0.00            
ATOM    112  O   ILE X   7      28.570  50.130  51.970  0.00  0.00            
ATOM    113  N   VAL X   8      29.630  49.490  53.870  0.00  0.00            
ATOM    114  H   VAL X   8      29.520  48.820  54.610  0.00  0.00            
ATOM    115  CA  VAL X   8      30.630  50.540  53.950  0.00  0.00            
ATOM    116  HA  VAL X   8      30.270  51.380  53.340  0.00  0.00            
ATOM    117  CB  VAL X   8      30.840  51.100  55.350  0.00  0.00            
ATOM    118  HB  VAL X   8      31.570  50.510  55.900  0.00  0.00            
ATOM    119  CG1 VAL X   8      31.250  52.570  55.350  0.00  0.00            
ATOM    120 HG11 VAL X   8      30.910  53.110  56.230  0.00  0.00            
ATOM    121 HG12 VAL X   8      32.330  52.500  55.300  0.00  0.00            
ATOM    122 HG13 VAL X   8      30.890  53.080  54.450  0.00  0.00            
ATOM    123  CG2 VAL X   8      29.580  51.010  56.210  0.00  0.00            
ATOM    124 HG21 VAL X   8      29.690  51.460  57.200  0.00  0.00            
ATOM    125 HG22 VAL X   8      28.750  51.590  55.810  0.00  0.00            
ATOM    126 HG23 VAL X   8      29.310  49.970  56.370  0.00  0.00            
ATOM    127  C   VAL X   8      31.930  50.090  53.300  0.00  0.00            
ATOM    128  O   VAL X   8      32.320  48.930  53.370  0.00  0.00            
ATOM    129  N   GLU X   9      32.580  51.070  52.680  0.00  0.00            
ATOM    130  H   GLU X   9      32.170  51.980  52.530  0.00  0.00            
ATOM    131  CA  GLU X   9      33.950  50.900  52.240  0.00  0.00            
ATOM    132  HA  GLU X   9      33.880  50.100  51.510  0.00  0.00            
ATOM    133  CB  GLU X   9      34.430  52.130  51.470  0.00  0.00            
ATOM    134  HB1 GLU X   9      33.780  52.270  50.610  0.00  0.00            
ATOM    135  HB2 GLU X   9      35.440  51.990  51.090  0.00  0.00            
ATOM    136  CG  GLU X   9      34.410  53.420  52.290  0.00  0.00            
ATOM    137  HG1 GLU X   9      34.790  53.230  53.290  0.00  0.00            
ATOM    138  HG2 GLU X   9      33.380  53.740  52.450  0.00  0.00            
ATOM    139  CD  GLU X   9      35.050  54.560  51.510  0.00  0.00            
ATOM    140  OE1 GLU X   9      35.930  55.200  52.130  0.00  0.00            
ATOM    141  OE2 GLU X   9      34.890  54.760  50.290  0.00  0.00            
ATOM    142  C   GLU X   9      35.070  50.410  53.160  0.00  0.00            
ATOM    143  O   GLU X   9      36.090  49.910  52.690  0.00  0.00            
ATOM    144  N   SER X  10      34.930  50.560  54.480  0.00  0.00            
ATOM    145  H   SER X  10      34.070  50.950  54.840  0.00  0.00            
ATOM    146  CA  SER X  10      35.930  50.180  55.450  0.00  0.00            
ATOM    147  HA  SER X  10      36.430  49.270  55.140  0.00  0.00            
ATOM    148  CB  SER X  10      36.990  51.280  55.540  0.00  0.00            
ATOM    149  HB1 SER X  10      37.190  51.570  54.510  0.00  0.00            
ATOM    150  HB2 SER X  10      37.930  50.870  55.910  0.00  0.00            
ATOM    151  OG  SER X  10      36.530  52.420  56.220  0.00  0.00            
ATOM    152  HG  SER X  10      37.210  53.090  56.140  0.00  0.00            
ATOM    153  C   SER X  10      35.340  49.880  56.820  0.00  0.00            
ATOM    154  O   SER X  10      34.310  50.440  57.190  0.00  0.00            
ATOM    155  N   PRO X  11      36.090  49.040  57.540  0.00  0.00            
ATOM    156  CD  PRO X  11      37.140  48.130  57.140  0.00  0.00            
ATOM    157  HD1 PRO X  11      38.090  48.670  57.150  0.00  0.00            
ATOM    158  HD2 PRO X  11      36.850  47.580  56.250  0.00  0.00            
ATOM    159  CG  PRO X  11      37.240  47.080  58.240  0.00  0.00            
ATOM    160  HG1 PRO X  11      38.250  46.680  58.320  0.00  0.00            
ATOM    161  HG2 PRO X  11      36.510  46.280  58.150  0.00  0.00            
ATOM    162  CB  PRO X  11      36.840  47.880  59.480  0.00  0.00            
ATOM    163  HB1 PRO X  11      37.660  48.500  59.850  0.00  0.00            
ATOM    164  HB2 PRO X  11      36.510  47.160  60.230  0.00  0.00            
ATOM    165  CA  PRO X  11      35.730  48.750  58.920  0.00  0.00            
ATOM    166  HA  PRO X  11      34.750  48.270  58.960  0.00  0.00            
ATOM    167  C   PRO X  11      35.700  50.050  59.710  0.00  0.00            
ATOM    168  O   PRO X  11      34.850  50.180  60.600  0.00  0.00            
ATOM    169  N   ALA X  12      36.580  50.980  59.350  0.00  0.00            
ATOM    170  H   ALA X  12      37.170  50.900  58.530  0.00  0.00            
ATOM    171  CA  ALA X  12      36.740  52.190  60.130  0.00  0.00            
ATOM    172  HA  ALA X  12      36.960  51.810  61.130  0.00  0.00            
ATOM    173  CB  ALA X  12      38.040  52.910  59.780  0.00  0.00            
ATOM    174  HB1 ALA X  12      38.120  53.260  58.750  0.00  0.00            
ATOM    175  HB2 ALA X  12      38.080  53.790  60.430  0.00  0.00            
ATOM    176  HB3 ALA X  12      38.960  52.350  59.870  0.00  0.00            
ATOM    177  C   ALA X  12      35.520  53.090  59.990  0.00  0.00            
ATOM    178  O   ALA X  12      34.980  53.640  60.950  0.00  0.00            
ATOM    179  N   LYS X  13      34.930  53.150  58.790  0.00  0.00            
ATOM    180  H   LYS X  13      35.410  52.660  58.050  0.00  0.00            
ATOM    181  CA  LYS X  13      33.720  53.890  58.510  0.00  0.00            
ATOM    182  HA  LYS X  13      33.780  54.770  59.140  0.00  0.00            
ATOM    183  CB  LYS X  13      33.750  54.340  57.050  0.00  0.00            
ATOM    184  HB1 LYS X  13      32.780  54.720  56.740  0.00  0.00            
ATOM    185  HB2 LYS X  13      33.870  53.510  56.340  0.00  0.00            
ATOM    186  CG  LYS X  13      34.870  55.360  56.860  0.00  0.00            
ATOM    187  HG1 LYS X  13      35.830  54.880  57.080  0.00  0.00            
ATOM    188  HG2 LYS X  13      34.660  56.210  57.500  0.00  0.00            
ATOM    189  CD  LYS X  13      35.090  55.840  55.430  0.00  0.00            
ATOM    190  HD1 LYS X  13      34.170  56.350  55.170  0.00  0.00            
ATOM    191  HD2 LYS X  13      35.180  55.000  54.750  0.00  0.00            
ATOM    192  CE  LYS X  13      36.310  56.720  55.140  0.00  0.00            
ATOM    193  HE1 LYS X  13      37.170  56.060  55.080  0.00  0.00            
ATOM    194  HE2 LYS X  13      36.520  57.400  55.970  0.00  0.00            
ATOM    195  NZ  LYS X  13      36.120  57.400  53.850  0.00  0.00            
ATOM    196  HZ1 LYS X  13      35.490  58.180  54.000  0.00  0.00            
ATOM    197  HZ2 LYS X  13      37.020  57.820  53.660  0.00  0.00            
ATOM    198  HZ3 LYS X  13      35.710  56.830  53.130  0.00  0.00            
ATOM    199  C   LYS X  13      32.350  53.290  58.810  0.00  0.00            
ATOM    200  O   LYS X  13      31.480  53.970  59.370  0.00  0.00            
ATOM    201  N   ALA X  14      32.300  51.960  58.890  0.00  0.00            
ATOM    202  H   ALA X  14      33.170  51.510  58.630  0.00  0.00            
ATOM    203  CA  ALA X  14      31.260  51.180  59.520  0.00  0.00            
ATOM    204  HA  ALA X  14      30.310  51.470  59.060  0.00  0.00            
ATOM    205  CB  ALA X  14      31.380  49.680  59.290  0.00  0.00            
ATOM    206  HB1 ALA X  14      32.330  49.320  59.700  0.00  0.00            
ATOM    207  HB2 ALA X  14      30.640  49.130  59.880  0.00  0.00            
ATOM    208  HB3 ALA X  14      31.330  49.520  58.220  0.00  0.00            
ATOM    209  C   ALA X  14      31.090  51.450  61.010  0.00  0.00            
ATOM    210  O   ALA X  14      29.950  51.550  61.450  0.00  0.00            
ATOM    211  N   LYS X  15      32.190  51.800  61.680  0.00  0.00            
ATOM    212  H   LYS X  15      33.090  51.720  61.220  0.00  0.00            
ATOM    213  CA  LYS X  15      32.110  52.290  63.040  0.00  0.00            
ATOM    214  HA  LYS X  15      31.450  51.560  63.510  0.00  0.00            
ATOM    215  CB  LYS X  15      33.480  52.200  63.710  0.00  0.00            
ATOM    216  HB1 LYS X  15      33.430  52.730  64.670  0.00  0.00            
ATOM    217  HB2 LYS X  15      34.270  52.670  63.120  0.00  0.00            
ATOM    218  CG  LYS X  15      33.950  50.790  64.060  0.00  0.00            
ATOM    219  HG1 LYS X  15      34.220  50.330  63.120  0.00  0.00            
ATOM    220  HG2 LYS X  15      33.070  50.380  64.560  0.00  0.00            
ATOM    221  CD  LYS X  15      35.140  50.740  65.010  0.00  0.00            
ATOM    222  HD1 LYS X  15      34.660  51.170  65.900  0.00  0.00            
ATOM    223  HD2 LYS X  15      36.040  51.210  64.620  0.00  0.00            
ATOM    224  CE  LYS X  15      35.440  49.320  65.480  0.00  0.00            
ATOM    225  HE1 LYS X  15      36.130  48.900  64.750  0.00  0.00            
ATOM    226  HE2 LYS X  15      34.560  48.680  65.430  0.00  0.00            
ATOM    227  NZ  LYS X  15      36.030  49.250  66.830  0.00  0.00            
ATOM    228  HZ1 LYS X  15      36.290  48.290  67.020  0.00  0.00            
ATOM    229  HZ2 LYS X  15      36.910  49.760  66.800  0.00  0.00            
ATOM    230  HZ3 LYS X  15      35.460  49.740  67.500  0.00  0.00            
ATOM    231  C   LYS X  15      31.320  53.580  63.190  0.00  0.00            
ATOM    232  O   LYS X  15      30.420  53.690  64.020  0.00  0.00            
ATOM    233  N   THR X  16      31.790  54.610  62.480  0.00  0.00            
ATOM    234  H   THR X  16      32.580  54.510  61.860  0.00  0.00            
ATOM    235  CA  THR X  16      31.250  55.950  62.630  0.00  0.00            
ATOM    236  HA  THR X  16      31.100  56.140  63.690  0.00  0.00            
ATOM    237  CB  THR X  16      32.280  57.000  62.220  0.00  0.00            
ATOM    238  HB  THR X  16      31.900  58.030  62.210  0.00  0.00            
ATOM    239  CG2 THR X  16      33.470  57.020  63.180  0.00  0.00            
ATOM    240 HG21 THR X  16      34.040  56.100  63.040  0.00  0.00            
ATOM    241 HG22 THR X  16      34.120  57.840  62.880  0.00  0.00            
ATOM    242 HG23 THR X  16      33.140  57.200  64.200  0.00  0.00            
ATOM    243  OG1 THR X  16      32.800  56.790  60.930  0.00  0.00            
ATOM    244  HG1 THR X  16      33.710  57.080  60.850  0.00  0.00            
ATOM    245  C   THR X  16      29.890  56.180  61.980  0.00  0.00            
ATOM    246  O   THR X  16      29.220  57.170  62.260  0.00  0.00            
ATOM    247  N   ILE X  17      29.500  55.310  61.050  0.00  0.00            
ATOM    248  H   ILE X  17      30.130  54.570  60.760  0.00  0.00            
ATOM    249  CA  ILE X  17      28.230  55.420  60.360  0.00  0.00            
ATOM    250  HA  ILE X  17      27.930  56.470  60.310  0.00  0.00            
ATOM    251  CB  ILE X  17      28.280  54.890  58.930  0.00  0.00            
ATOM    252  HB  ILE X  17      29.240  55.160  58.490  0.00  0.00            
ATOM    253  CG2 ILE X  17      28.240  53.370  58.790  0.00  0.00            
ATOM    254 HG21 ILE X  17      28.910  52.960  59.540  0.00  0.00            
ATOM    255 HG22 ILE X  17      27.220  53.010  58.980  0.00  0.00            
ATOM    256 HG23 ILE X  17      28.580  53.050  57.810  0.00  0.00            
ATOM    257  CG1 ILE X  17      27.220  55.440  57.980  0.00  0.00            
ATOM    258 HG11 ILE X  17      27.270  56.530  58.040  0.00  0.00            
ATOM    259 HG12 ILE X  17      26.250  55.130  58.360  0.00  0.00            
ATOM    260  CD  ILE X  17      27.310  55.150  56.480  0.00  0.00            
ATOM    261  HD1 ILE X  17      28.320  55.220  56.100  0.00  0.00            
ATOM    262  HD2 ILE X  17      26.950  54.160  56.220  0.00  0.00            
ATOM    263  HD3 ILE X  17      26.700  55.880  55.950  0.00  0.00            
ATOM    264  C   ILE X  17      27.130  54.720  61.150  0.00  0.00            
ATOM    265  O   ILE X  17      26.090  55.330  61.350  0.00  0.00            
ATOM    266  N   ASN X  18      27.390  53.520  61.680  0.00  0.00            
ATOM    267  H   ASN X  18      28.200  53.000  61.370  0.00  0.00            
ATOM    268  CA  ASN X  18      26.770  52.900  62.830  0.00  0.00            
ATOM    269  HA  ASN X  18      25.720  52.760  62.570  0.00  0.00            
ATOM    270  CB  ASN X  18      27.360  51.520  63.090  0.00  0.00            
ATOM    271  HB1 ASN X  18      28.300  51.550  63.640  0.00  0.00            
ATOM    272  HB2 ASN X  18      27.480  51.130  62.080  0.00  0.00            
ATOM    273  CG  ASN X  18      26.320  50.730  63.880  0.00  0.00            
ATOM    274  OD1 ASN X  18      25.380  50.210  63.290  0.00  0.00            
ATOM    275  ND2 ASN X  18      26.480  50.630  65.210  0.00  0.00            
ATOM    276 HD21 ASN X  18      27.250  51.090  65.650  0.00  0.00            
ATOM    277 HD22 ASN X  18      25.890  49.960  65.690  0.00  0.00            
ATOM    278  C   ASN X  18      26.690  53.790  64.070  0.00  0.00            
ATOM    279  O   ASN X  18      25.650  53.750  64.730  0.00  0.00            
ATOM    280  N   LYS X  19      27.670  54.610  64.450  0.00  0.00            
ATOM    281  H   LYS X  19      28.500  54.670  63.870  0.00  0.00            
ATOM    282  CA  LYS X  19      27.640  55.470  65.620  0.00  0.00            
ATOM    283  HA  LYS X  19      27.680  54.860  66.520  0.00  0.00            
ATOM    284  CB  LYS X  19      28.950  56.240  65.730  0.00  0.00            
ATOM    285  HB1 LYS X  19      28.950  56.880  64.850  0.00  0.00            
ATOM    286  HB2 LYS X  19      29.760  55.510  65.690  0.00  0.00            
ATOM    287  CG  LYS X  19      29.000  57.080  67.010  0.00  0.00            
ATOM    288  HG1 LYS X  19      28.910  56.480  67.910  0.00  0.00            
ATOM    289  HG2 LYS X  19      28.150  57.750  66.920  0.00  0.00            
ATOM    290  CD  LYS X  19      30.300  57.870  67.080  0.00  0.00            
ATOM    291  HD1 LYS X  19      30.350  58.310  66.090  0.00  0.00            
ATOM    292  HD2 LYS X  19      31.050  57.090  67.040  0.00  0.00            
ATOM    293  CE  LYS X  19      30.220  58.850  68.260  0.00  0.00            
ATOM    294  HE1 LYS X  19      30.330  58.230  69.150  0.00  0.00            
ATOM    295  HE2 LYS X  19      29.270  59.380  68.270  0.00  0.00            
ATOM    296  NZ  LYS X  19      31.360  59.770  68.250  0.00  0.00            
ATOM    297  HZ1 LYS X  19      31.500  60.190  67.350  0.00  0.00            
ATOM    298  HZ2 LYS X  19      31.350  60.450  69.000  0.00  0.00            
ATOM    299  HZ3 LYS X  19      32.270  59.330  68.370  0.00  0.00            
ATOM    300  C   LYS X  19      26.450  56.400  65.750  0.00  0.00            
ATOM    301  O   LYS X  19      25.930  56.470  66.860  0.00  0.00            
ATOM    302  N   TYR X  20      26.000  56.930  64.610  0.00  0.00            
ATOM    303  H   TYR X  20      26.350  56.510  63.760  0.00  0.00            
ATOM    304  CA  TYR X  20      24.960  57.920  64.420  0.00  0.00            
ATOM    305  HA  TYR X  20      24.700  58.330  65.400  0.00  0.00            
ATOM    306  CB  TYR X  20      25.610  59.060  63.650  0.00  0.00            
ATOM    307  HB1 TYR X  20      24.950  59.900  63.430  0.00  0.00            
ATOM    308  HB2 TYR X  20      25.970  58.670  62.700  0.00  0.00            
ATOM    309  CG  TYR X  20      26.750  59.700  64.420  0.00  0.00            
ATOM    310  CD1 TYR X  20      26.650  60.060  65.770  0.00  0.00            
ATOM    311  HD1 TYR X  20      25.740  59.870  66.310  0.00  0.00            
ATOM    312  CE1 TYR X  20      27.780  60.620  66.370  0.00  0.00            
ATOM    313  HE1 TYR X  20      27.730  60.920  67.400  0.00  0.00            
ATOM    314  CZ  TYR X  20      28.970  60.910  65.660  0.00  0.00            
ATOM    315  OH  TYR X  20      30.070  61.370  66.330  0.00  0.00            
ATOM    316  HH  TYR X  20      30.810  61.570  65.760  0.00  0.00            
ATOM    317  CE2 TYR X  20      29.040  60.490  64.320  0.00  0.00            
ATOM    318  HE2 TYR X  20      29.920  60.770  63.760  0.00  0.00            
ATOM    319  CD2 TYR X  20      27.920  59.930  63.690  0.00  0.00            
ATOM    320  HD2 TYR X  20      28.050  59.640  62.660  0.00  0.00            
ATOM    321  C   TYR X  20      23.680  57.470  63.730  0.00  0.00            
ATOM    322  O   TYR X  20      22.800  58.280  63.460  0.00  0.00            
ATOM    323  N   LEU X  21      23.650  56.170  63.420  0.00  0.00            
ATOM    324  H   LEU X  21      24.430  55.550  63.610  0.00  0.00            
ATOM    325  CA  LEU X  21      22.470  55.600  62.800  0.00  0.00            
ATOM    326  HA  LEU X  21      22.210  56.340  62.040  0.00  0.00            
ATOM    327  CB  LEU X  21      22.880  54.350  62.010  0.00  0.00            
ATOM    328  HB1 LEU X  21      22.980  53.580  62.770  0.00  0.00            
ATOM    329  HB2 LEU X  21      23.860  54.530  61.580  0.00  0.00            
ATOM    330  CG  LEU X  21      21.940  53.970  60.870  0.00  0.00            
ATOM    331  HG  LEU X  21      20.920  54.050  61.240  0.00  0.00            
ATOM    332  CD1 LEU X  21      22.170  54.860  59.650  0.00  0.00            
ATOM    333 HD11 LEU X  21      22.290  55.870  60.030  0.00  0.00            
ATOM    334 HD12 LEU X  21      23.160  54.660  59.230  0.00  0.00            
ATOM    335 HD13 LEU X  21      21.250  54.810  59.070  0.00  0.00            
ATOM    336  CD2 LEU X  21      22.150  52.530  60.420  0.00  0.00            
ATOM    337 HD21 LEU X  21      23.220  52.320  60.450  0.00  0.00            
ATOM    338 HD22 LEU X  21      21.650  51.790  61.050  0.00  0.00            
ATOM    339 HD23 LEU X  21      21.840  52.590  59.380  0.00  0.00            
ATOM    340  C   LEU X  21      21.290  55.320  63.710  0.00  0.00            
ATOM    341  O   LEU X  21      21.300  54.380  64.500  0.00  0.00            
ATOM    342  N   GLY X  22      20.190  56.060  63.530  0.00  0.00            
ATOM    343  H   GLY X  22      20.180  56.650  62.710  0.00  0.00            
ATOM    344  CA  GLY X  22      18.930  55.970  64.240  0.00  0.00            
ATOM    345  HA1 GLY X  22      18.400  56.890  63.980  0.00  0.00            
ATOM    346  HA2 GLY X  22      19.080  55.850  65.310  0.00  0.00            
ATOM    347  C   GLY X  22      17.990  54.910  63.680  0.00  0.00            
ATOM    348  O   GLY X  22      17.390  54.170  64.450  0.00  0.00            
ATOM    349  N   SER X  23      18.000  54.790  62.350  0.00  0.00            
ATOM    350  H   SER X  23      18.490  55.540  61.880  0.00  0.00            
ATOM    351  CA  SER X  23      17.370  53.780  61.520  0.00  0.00            
ATOM    352  HA  SER X  23      16.290  53.860  61.660  0.00  0.00            
ATOM    353  CB  SER X  23      17.680  53.930  60.030  0.00  0.00            
ATOM    354  HB1 SER X  23      17.060  53.230  59.470  0.00  0.00            
ATOM    355  HB2 SER X  23      18.690  53.590  59.820  0.00  0.00            
ATOM    356  OG  SER X  23      17.530  55.290  59.680  0.00  0.00            
ATOM    357  HG  SER X  23      17.800  55.540  58.790  0.00  0.00            
ATOM    358  C   SER X  23      17.680  52.380  62.000  0.00  0.00            
ATOM    359  O   SER X  23      18.800  52.110  62.450  0.00  0.00            
ATOM    360  N   ASP X  24      16.740  51.450  61.860  0.00  0.00            
ATOM    361  H   ASP X  24      15.870  51.820  61.500  0.00  0.00            
ATOM    362  CA  ASP X  24      16.790  50.050  62.260  0.00  0.00            
ATOM    363  HA  ASP X  24      17.460  49.840  63.100  0.00  0.00            
ATOM    364  CB  ASP X  24      15.370  49.650  62.660  0.00  0.00            
ATOM    365  HB1 ASP X  24      14.720  49.920  61.830  0.00  0.00            
ATOM    366  HB2 ASP X  24      15.130  50.270  63.520  0.00  0.00            
ATOM    367  CG  ASP X  24      15.200  48.210  63.110  0.00  0.00            
ATOM    368  OD1 ASP X  24      16.060  47.700  63.860  0.00  0.00            
ATOM    369  OD2 ASP X  24      14.160  47.610  62.760  0.00  0.00            
ATOM    370  C   ASP X  24      17.360  49.210  61.130  0.00  0.00            
ATOM    371  O   ASP X  24      16.820  48.160  60.780  0.00  0.00            
ATOM    372  N   TYR X  25      18.460  49.670  60.530  0.00  0.00            
ATOM    373  H   TYR X  25      18.880  50.560  60.770  0.00  0.00            
ATOM    374  CA  TYR X  25      19.190  49.010  59.470  0.00  0.00            
ATOM    375  HA  TYR X  25      18.580  48.300  58.900  0.00  0.00            
ATOM    376  CB  TYR X  25      19.630  50.040  58.440  0.00  0.00            
ATOM    377  HB1 TYR X  25      20.010  49.520  57.560  0.00  0.00            
ATOM    378  HB2 TYR X  25      20.540  50.520  58.790  0.00  0.00            
ATOM    379  CG  TYR X  25      18.650  51.100  57.990  0.00  0.00            
ATOM    380  CD1 TYR X  25      19.210  52.300  57.530  0.00  0.00            
ATOM    381  HD1 TYR X  25      20.280  52.450  57.540  0.00  0.00            
ATOM    382  CE1 TYR X  25      18.410  53.260  56.890  0.00  0.00            
ATOM    383  HE1 TYR X  25      18.800  54.190  56.500  0.00  0.00            
ATOM    384  CZ  TYR X  25      17.020  53.040  56.840  0.00  0.00            
ATOM    385  OH  TYR X  25      16.240  53.910  56.140  0.00  0.00            
ATOM    386  HH  TYR X  25      15.320  53.620  56.130  0.00  0.00            
ATOM    387  CE2 TYR X  25      16.440  51.880  57.380  0.00  0.00            
ATOM    388  HE2 TYR X  25      15.360  51.900  57.340  0.00  0.00            
ATOM    389  CD2 TYR X  25      17.280  50.840  57.820  0.00  0.00            
ATOM    390  HD2 TYR X  25      16.910  49.910  58.210  0.00  0.00            
ATOM    391  C   TYR X  25      20.380  48.270  60.050  0.00  0.00            
ATOM    392  O   TYR X  25      20.760  48.480  61.200  0.00  0.00            
ATOM    393  N   VAL X  26      21.020  47.360  59.300  0.00  0.00            
ATOM    394  H   VAL X  26      20.720  47.180  58.360  0.00  0.00            
ATOM    395  CA  VAL X  26      22.210  46.610  59.660  0.00  0.00            
ATOM    396  HA  VAL X  26      22.400  46.820  60.720  0.00  0.00            
ATOM    397  CB  VAL X  26      21.940  45.130  59.460  0.00  0.00            
ATOM    398  HB  VAL X  26      21.800  45.050  58.380  0.00  0.00            
ATOM    399  CG1 VAL X  26      23.130  44.210  59.750  0.00  0.00            
ATOM    400 HG11 VAL X  26      23.780  44.350  58.890  0.00  0.00            
ATOM    401 HG12 VAL X  26      23.650  44.600  60.620  0.00  0.00            
ATOM    402 HG13 VAL X  26      22.780  43.170  59.750  0.00  0.00            
ATOM    403  CG2 VAL X  26      20.720  44.650  60.240  0.00  0.00            
ATOM    404 HG21 VAL X  26      20.550  43.580  60.130  0.00  0.00            
ATOM    405 HG22 VAL X  26      20.810  44.860  61.310  0.00  0.00            
ATOM    406 HG23 VAL X  26      19.860  45.100  59.750  0.00  0.00            
ATOM    407  C   VAL X  26      23.460  47.110  58.950  0.00  0.00            
ATOM    408  O   VAL X  26      23.310  47.300  57.740  0.00  0.00            
ATOM    409  N   VAL X  27      24.600  47.290  59.620  0.00  0.00            
ATOM    410  H   VAL X  27      24.460  47.080  60.600  0.00  0.00            
ATOM    411  CA  VAL X  27      25.830  47.730  59.010  0.00  0.00            
ATOM    412  HA  VAL X  27      25.560  47.840  57.970  0.00  0.00            
ATOM    413  CB  VAL X  27      26.350  49.070  59.540  0.00  0.00            
ATOM    414  HB  VAL X  27      26.940  48.980  60.450  0.00  0.00            
ATOM    415  CG1 VAL X  27      27.250  49.670  58.460  0.00  0.00            
ATOM    416 HG11 VAL X  27      28.150  49.050  58.450  0.00  0.00            
ATOM    417 HG12 VAL X  27      26.820  49.700  57.460  0.00  0.00            
ATOM    418 HG13 VAL X  27      27.530  50.670  58.780  0.00  0.00            
ATOM    419  CG2 VAL X  27      25.280  50.070  59.950  0.00  0.00            
ATOM    420 HG21 VAL X  27      24.840  49.680  60.860  0.00  0.00            
ATOM    421 HG22 VAL X  27      25.710  51.010  60.300  0.00  0.00            
ATOM    422 HG23 VAL X  27      24.540  50.190  59.160  0.00  0.00            
ATOM    423  C   VAL X  27      27.000  46.750  59.010  0.00  0.00            
ATOM    424  O   VAL X  27      27.300  46.150  60.040  0.00  0.00            
ATOM    425  N   LYS X  28      27.570  46.490  57.830  0.00  0.00            
ATOM    426  H   LYS X  28      27.120  47.040  57.120  0.00  0.00            
ATOM    427  CA  LYS X  28      28.680  45.630  57.480  0.00  0.00            
ATOM    428  HA  LYS X  28      29.210  45.380  58.400  0.00  0.00            
ATOM    429  CB  LYS X  28      28.140  44.350  56.860  0.00  0.00            
ATOM    430  HB1 LYS X  28      29.040  43.770  56.670  0.00  0.00            
ATOM    431  HB2 LYS X  28      27.680  44.460  55.870  0.00  0.00            
ATOM    432  CG  LYS X  28      27.420  43.440  57.860  0.00  0.00            
ATOM    433  HG1 LYS X  28      26.640  44.100  58.230  0.00  0.00            
ATOM    434  HG2 LYS X  28      27.980  43.170  58.750  0.00  0.00            
ATOM    435  CD  LYS X  28      26.750  42.180  57.310  0.00  0.00            
ATOM    436  HD1 LYS X  28      27.500  41.410  57.460  0.00  0.00            
ATOM    437  HD2 LYS X  28      26.580  42.260  56.230  0.00  0.00            
ATOM    438  CE  LYS X  28      25.520  41.840  58.140  0.00  0.00            
ATOM    439  HE1 LYS X  28      24.830  42.680  58.200  0.00  0.00            
ATOM    440  HE2 LYS X  28      25.910  41.790  59.160  0.00  0.00            
ATOM    441  NZ  LYS X  28      25.010  40.520  57.740  0.00  0.00            
ATOM    442  HZ1 LYS X  28      24.750  40.490  56.760  0.00  0.00            
ATOM    443  HZ2 LYS X  28      25.840  39.970  57.930  0.00  0.00            
ATOM    444  HZ3 LYS X  28      24.200  40.190  58.240  0.00  0.00            
ATOM    445  C   LYS X  28      29.670  46.370  56.590  0.00  0.00            
ATOM    446  O   LYS X  28      29.330  47.490  56.200  0.00  0.00            
ATOM    447  N   SER X  29      30.890  45.860  56.420  0.00  0.00            
ATOM    448  H   SER X  29      30.980  44.890  56.670  0.00  0.00            
ATOM    449  CA  SER X  29      32.060  46.530  55.870  0.00  0.00            
ATOM    450  HA  SER X  29      31.790  47.420  55.310  0.00  0.00            
ATOM    451  CB  SER X  29      32.950  47.050  56.990  0.00  0.00            
ATOM    452  HB1 SER X  29      32.310  47.570  57.700  0.00  0.00            
ATOM    453  HB2 SER X  29      33.470  47.880  56.510  0.00  0.00            
ATOM    454  OG  SER X  29      33.750  46.140  57.710  0.00  0.00            
ATOM    455  HG  SER X  29      33.360  46.130  58.580  0.00  0.00            
ATOM    456  C   SER X  29      32.780  45.640  54.870  0.00  0.00            
ATOM    457  O   SER X  29      32.310  44.570  54.510  0.00  0.00            
ATOM    458  N   SER X  30      33.890  46.120  54.300  0.00  0.00            
ATOM    459  H   SER X  30      34.140  47.060  54.590  0.00  0.00            
ATOM    460  CA  SER X  30      34.840  45.360  53.520  0.00  0.00            
ATOM    461  HA  SER X  30      34.860  44.390  54.020  0.00  0.00            
ATOM    462  CB  SER X  30      34.340  45.090  52.100  0.00  0.00            
ATOM    463  HB1 SER X  30      33.490  44.410  52.170  0.00  0.00            
ATOM    464  HB2 SER X  30      35.120  44.580  51.550  0.00  0.00            
ATOM    465  OG  SER X  30      33.910  46.200  51.340  0.00  0.00            
ATOM    466  HG  SER X  30      34.580  46.880  51.330  0.00  0.00            
ATOM    467  C   SER X  30      36.200  46.040  53.500  0.00  0.00            
ATOM    468  O   SER X  30      36.270  47.230  53.820  0.00  0.00            
ATOM    469  N   VAL X  31      37.290  45.360  53.160  0.00  0.00            
ATOM    470  H   VAL X  31      37.130  44.390  52.920  0.00  0.00            
ATOM    471  CA  VAL X  31      38.670  45.800  53.130  0.00  0.00            
ATOM    472  HA  VAL X  31      38.650  46.790  53.580  0.00  0.00            
ATOM    473  CB  VAL X  31      39.630  44.820  53.800  0.00  0.00            
ATOM    474  HB  VAL X  31      39.410  43.780  53.550  0.00  0.00            
ATOM    475  CG1 VAL X  31      41.120  44.920  53.490  0.00  0.00            
ATOM    476 HG11 VAL X  31      41.390  44.960  52.430  0.00  0.00            
ATOM    477 HG12 VAL X  31      41.560  45.790  53.970  0.00  0.00            
ATOM    478 HG13 VAL X  31      41.600  44.020  53.850  0.00  0.00            
ATOM    479  CG2 VAL X  31      39.470  44.920  55.310  0.00  0.00            
ATOM    480 HG21 VAL X  31      40.300  44.480  55.870  0.00  0.00            
ATOM    481 HG22 VAL X  31      39.220  45.920  55.660  0.00  0.00            
ATOM    482 HG23 VAL X  31      38.640  44.280  55.630  0.00  0.00            
ATOM    483  C   VAL X  31      39.050  46.080  51.680  0.00  0.00            
ATOM    484  O   VAL X  31      39.080  45.120  50.920  0.00  0.00            
ATOM    485  N   GLY X  32      39.310  47.350  51.350  0.00  0.00            
ATOM    486  H   GLY X  32      39.070  48.060  52.020  0.00  0.00            
ATOM    487  CA  GLY X  32      40.090  47.790  50.210  0.00  0.00            
ATOM    488  HA1 GLY X  32      41.010  47.260  49.960  0.00  0.00            
ATOM    489  HA2 GLY X  32      40.390  48.820  50.400  0.00  0.00            
ATOM    490  C   GLY X  32      39.140  47.860  49.030  0.00  0.00            
ATOM    491  O   GLY X  32      37.940  48.090  49.210  0.00  0.00            
ATOM    492  N   HIE X  33      39.610  47.610  47.810  0.00  0.00            
ATOM    493  H   HIE X  33      40.540  47.210  47.700  0.00  0.00            
ATOM    494  CA  HIE X  33      38.670  47.500  46.720  0.00  0.00            
ATOM    495  HA  HIE X  33      37.870  48.190  46.970  0.00  0.00            
ATOM    496  CB  HIE X  33      39.310  47.940  45.400  0.00  0.00            
ATOM    497  HB1 HIE X  33      40.160  47.330  45.090  0.00  0.00            
ATOM    498  HB2 HIE X  33      39.710  48.930  45.600  0.00  0.00            
ATOM    499  CG  HIE X  33      38.360  48.040  44.230  0.00  0.00            
ATOM    500  ND1 HIE X  33      37.310  47.190  43.890  0.00  0.00            
ATOM    501  CE1 HIE X  33      36.820  47.640  42.740  0.00  0.00            
ATOM    502  HE1 HIE X  33      36.040  47.140  42.190  0.00  0.00            
ATOM    503  NE2 HIE X  33      37.440  48.770  42.350  0.00  0.00            
ATOM    504  HE2 HIE X  33      37.400  49.180  41.430  0.00  0.00            
ATOM    505  CD2 HIE X  33      38.440  49.020  43.280  0.00  0.00            
ATOM    506  HD2 HIE X  33      39.110  49.860  43.330  0.00  0.00            
ATOM    507  C   HIE X  33      38.040  46.120  46.730  0.00  0.00            
ATOM    508  O   HIE X  33      38.740  45.180  47.110  0.00  0.00            
ATOM    509  N   ILE X  34      36.790  45.930  46.310  0.00  0.00            
ATOM    510  H   ILE X  34      36.290  46.630  45.780  0.00  0.00            
ATOM    511  CA  ILE X  34      36.090  44.670  46.490  0.00  0.00            
ATOM    512  HA  ILE X  34      36.410  44.200  47.420  0.00  0.00            
ATOM    513  CB  ILE X  34      34.600  45.020  46.570  0.00  0.00            
ATOM    514  HB  ILE X  34      34.130  44.040  46.580  0.00  0.00            
ATOM    515  CG2 ILE X  34      34.410  45.640  47.950  0.00  0.00            
ATOM    516 HG21 ILE X  34      33.400  45.980  48.170  0.00  0.00            
ATOM    517 HG22 ILE X  34      34.610  44.970  48.780  0.00  0.00            
ATOM    518 HG23 ILE X  34      35.020  46.520  48.130  0.00  0.00            
ATOM    519  CG1 ILE X  34      34.080  45.820  45.380  0.00  0.00            
ATOM    520 HG11 ILE X  34      34.410  45.320  44.460  0.00  0.00            
ATOM    521 HG12 ILE X  34      34.460  46.830  45.510  0.00  0.00            
ATOM    522  CD  ILE X  34      32.560  45.710  45.280  0.00  0.00            
ATOM    523  HD1 ILE X  34      32.150  46.360  44.510  0.00  0.00            
ATOM    524  HD2 ILE X  34      32.340  44.650  45.130  0.00  0.00            
ATOM    525  HD3 ILE X  34      32.200  46.040  46.250  0.00  0.00            
ATOM    526  C   ILE X  34      36.360  43.660  45.380  0.00  0.00            
ATOM    527  O   ILE X  34      36.100  42.460  45.470  0.00  0.00            
ATOM    528  N   ARG X  35      36.930  44.150  44.280  0.00  0.00            
ATOM    529  H   ARG X  35      36.920  45.160  44.330  0.00  0.00            
ATOM    530  CA  ARG X  35      37.620  43.450  43.220  0.00  0.00            
ATOM    531  HA  ARG X  35      37.530  42.400  43.510  0.00  0.00            
ATOM    532  CB  ARG X  35      36.920  43.610  41.870  0.00  0.00            
ATOM    533  HB1 ARG X  35      37.540  43.160  41.090  0.00  0.00            
ATOM    534  HB2 ARG X  35      36.860  44.680  41.700  0.00  0.00            
ATOM    535  CG  ARG X  35      35.550  42.940  41.720  0.00  0.00            
ATOM    536  HG1 ARG X  35      35.090  43.000  42.710  0.00  0.00            
ATOM    537  HG2 ARG X  35      35.790  41.890  41.570  0.00  0.00            
ATOM    538  CD  ARG X  35      34.800  43.430  40.490  0.00  0.00            
ATOM    539  HD1 ARG X  35      35.560  43.510  39.710  0.00  0.00            
ATOM    540  HD2 ARG X  35      34.460  44.440  40.720  0.00  0.00            
ATOM    541  NE  ARG X  35      33.660  42.570  40.180  0.00  0.00            
ATOM    542  HE  ARG X  35      33.700  41.640  40.570  0.00  0.00            
ATOM    543  CZ  ARG X  35      32.630  42.760  39.340  0.00  0.00            
ATOM    544  NH1 ARG X  35      32.470  43.890  38.640  0.00  0.00            
ATOM    545 HH11 ARG X  35      33.210  44.580  38.710  0.00  0.00            
ATOM    546 HH12 ARG X  35      31.790  43.940  37.890  0.00  0.00            
ATOM    547  NH2 ARG X  35      31.680  41.840  39.110  0.00  0.00            
ATOM    548 HH21 ARG X  35      31.810  40.880  39.390  0.00  0.00            
ATOM    549 HH22 ARG X  35      30.940  42.060  38.460  0.00  0.00            
ATOM    550  C   ARG X  35      39.100  43.800  43.260  0.00  0.00            
ATOM    551  O   ARG X  35      39.420  44.910  43.690  0.00  0.00            
ATOM    552  N   ASP X  36      40.010  42.880  42.960  0.00  0.00            
ATOM    553  H   ASP X  36      39.660  42.080  42.460  0.00  0.00            
ATOM    554  CA  ASP X  36      41.460  42.990  42.940  0.00  0.00            
ATOM    555  HA  ASP X  36      41.660  43.770  43.670  0.00  0.00            
ATOM    556  CB  ASP X  36      42.180  41.750  43.480  0.00  0.00            
ATOM    557  HB1 ASP X  36      41.930  40.930  42.820  0.00  0.00            
ATOM    558  HB2 ASP X  36      41.840  41.590  44.500  0.00  0.00            
ATOM    559  CG  ASP X  36      43.690  41.730  43.580  0.00  0.00            
ATOM    560  OD1 ASP X  36      44.300  40.770  43.040  0.00  0.00            
ATOM    561  OD2 ASP X  36      44.360  42.590  44.190  0.00  0.00            
ATOM    562  C   ASP X  36      41.970  43.370  41.560  0.00  0.00            
ATOM    563  O   ASP X  36      41.220  43.310  40.590  0.00  0.00            
ATOM    564  N   LEU X  37      43.230  43.810  41.450  0.00  0.00            
ATOM    565  H   LEU X  37      43.790  43.910  42.280  0.00  0.00            
ATOM    566  CA  LEU X  37      43.830  44.370  40.260  0.00  0.00            
ATOM    567  HA  LEU X  37      42.990  44.300  39.570  0.00  0.00            
ATOM    568  CB  LEU X  37      44.100  45.850  40.520  0.00  0.00            
ATOM    569  HB1 LEU X  37      44.880  45.860  41.290  0.00  0.00            
ATOM    570  HB2 LEU X  37      43.200  46.350  40.880  0.00  0.00            
ATOM    571  CG  LEU X  37      44.450  46.700  39.300  0.00  0.00            
ATOM    572  HG  LEU X  37      45.380  46.380  38.830  0.00  0.00            
ATOM    573  CD1 LEU X  37      43.360  46.540  38.240  0.00  0.00            
ATOM    574 HD11 LEU X  37      42.340  46.720  38.570  0.00  0.00            
ATOM    575 HD12 LEU X  37      43.570  47.220  37.420  0.00  0.00            
ATOM    576 HD13 LEU X  37      43.400  45.550  37.780  0.00  0.00            
ATOM    577  CD2 LEU X  37      44.590  48.180  39.660  0.00  0.00            
ATOM    578 HD21 LEU X  37      45.460  48.320  40.300  0.00  0.00            
ATOM    579 HD22 LEU X  37      44.790  48.710  38.730  0.00  0.00            
ATOM    580 HD23 LEU X  37      43.680  48.460  40.200  0.00  0.00            
ATOM    581  C   LEU X  37      44.970  43.550  39.660  0.00  0.00            
ATOM    582  O   LEU X  37      46.060  44.090  39.480  0.00  0.00            
ATOM    583  N   PRO X  38      44.750  42.250  39.450  0.00  0.00            
ATOM    584  CD  PRO X  38      43.630  41.400  39.780  0.00  0.00            
ATOM    585  HD1 PRO X  38      42.810  41.750  39.170  0.00  0.00            
ATOM    586  HD2 PRO X  38      43.240  41.480  40.800  0.00  0.00            
ATOM    587  CG  PRO X  38      43.940  39.920  39.550  0.00  0.00            
ATOM    588  HG1 PRO X  38      43.420  39.490  38.700  0.00  0.00            
ATOM    589  HG2 PRO X  38      43.710  39.350  40.460  0.00  0.00            
ATOM    590  CB  PRO X  38      45.450  39.950  39.310  0.00  0.00            
ATOM    591  HB1 PRO X  38      45.710  39.140  38.640  0.00  0.00            
ATOM    592  HB2 PRO X  38      46.060  39.900  40.220  0.00  0.00            
ATOM    593  CA  PRO X  38      45.660  41.360  38.750  0.00  0.00            
ATOM    594  HA  PRO X  38      46.670  41.670  39.010  0.00  0.00            
ATOM    595  C   PRO X  38      45.460  41.390  37.250  0.00  0.00            
ATOM    596  O   PRO X  38      44.500  41.980  36.750  0.00  0.00            
ATOM    597  N   THR X  39      46.260  40.670  36.460  0.00  0.00            
ATOM    598  H   THR X  39      47.110  40.260  36.820  0.00  0.00            
ATOM    599  CA  THR X  39      46.150  40.500  35.020  0.00  0.00            
ATOM    600  HA  THR X  39      45.240  41.020  34.720  0.00  0.00            
ATOM    601  CB  THR X  39      47.290  41.200  34.280  0.00  0.00            
ATOM    602  HB  THR X  39      47.100  41.210  33.210  0.00  0.00            
ATOM    603  CG2 THR X  39      47.430  42.650  34.730  0.00  0.00            
ATOM    604 HG21 THR X  39      47.960  42.650  35.680  0.00  0.00            
ATOM    605 HG22 THR X  39      48.000  43.240  34.000  0.00  0.00            
ATOM    606 HG23 THR X  39      46.460  43.120  34.850  0.00  0.00            
ATOM    607  OG1 THR X  39      48.480  40.500  34.550  0.00  0.00            
ATOM    608  HG1 THR X  39      49.170  40.960  34.080  0.00  0.00            
ATOM    609  C   THR X  39      46.070  39.020  34.660  0.00  0.00            
ATOM    610  O   THR X  39      46.300  38.150  35.500  0.00  0.00            
ATOM    611  N   SER X  40      45.850  38.790  33.370  0.00  0.00            
ATOM    612  H   SER X  40      45.770  39.630  32.820  0.00  0.00            
ATOM    613  CA  SER X  40      45.860  37.510  32.690  0.00  0.00            
ATOM    614  HA  SER X  40      45.190  36.820  33.210  0.00  0.00            
ATOM    615  CB  SER X  40      45.400  37.660  31.250  0.00  0.00            
ATOM    616  HB1 SER X  40      46.150  38.100  30.590  0.00  0.00            
ATOM    617  HB2 SER X  40      44.590  38.390  31.230  0.00  0.00            
ATOM    618  OG  SER X  40      44.920  36.480  30.650  0.00  0.00            
ATOM    619  HG  SER X  40      44.230  36.690  30.010  0.00  0.00            
ATOM    620  C   SER X  40      47.180  36.740  32.680  0.00  0.00            
ATOM    621  O   SER X  40      47.320  35.520  32.660  0.00  0.00            
ATOM    622  N   GLY X  41      48.220  37.570  32.620  0.00  0.00            
ATOM    623  H   GLY X  41      47.940  38.530  32.470  0.00  0.00            
ATOM    624  CA  GLY X  41      49.600  37.150  32.420  0.00  0.00            
ATOM    625  HA1 GLY X  41      50.110  38.020  32.010  0.00  0.00            
ATOM    626  HA2 GLY X  41      49.720  36.380  31.660  0.00  0.00            
ATOM    627  C   GLY X  41      50.350  36.680  33.660  0.00  0.00            
ATOM    628  O   GLY X  41      51.570  36.790  33.630  0.00  0.00            
ATOM    629  N   SER X  42      49.660  36.150  34.670  0.00  0.00            
ATOM    630  H   SER X  42      48.660  36.250  34.710  0.00  0.00            
ATOM    631  CA  SER X  42      50.170  35.290  35.720  0.00  0.00            
ATOM    632  HA  SER X  42      49.390  35.220  36.470  0.00  0.00            
ATOM    633  CB  SER X  42      50.290  33.830  35.280  0.00  0.00            
ATOM    634  HB1 SER X  42      50.480  33.120  36.080  0.00  0.00            
ATOM    635  HB2 SER X  42      51.150  33.790  34.610  0.00  0.00            
ATOM    636  OG  SER X  42      49.170  33.440  34.520  0.00  0.00            
ATOM    637  HG  SER X  42      49.440  33.710  33.640  0.00  0.00            
ATOM    638  C   SER X  42      51.380  35.820  36.470  0.00  0.00            
ATOM    639  O   SER X  42      52.380  35.110  36.500  0.00  0.00            
ATOM    640  N   ALA X  43      51.290  37.020  37.050  0.00  0.00            
ATOM    641  H   ALA X  43      50.380  37.470  36.980  0.00  0.00            
ATOM    642  CA  ALA X  43      52.150  37.430  38.140  0.00  0.00            
ATOM    643  HA  ALA X  43      53.140  37.020  37.930  0.00  0.00            
ATOM    644  CB  ALA X  43      52.180  38.950  38.090  0.00  0.00            
ATOM    645  HB1 ALA X  43      52.750  39.280  37.220  0.00  0.00            
ATOM    646  HB2 ALA X  43      51.170  39.350  38.150  0.00  0.00            
ATOM    647  HB3 ALA X  43      52.680  39.340  38.980  0.00  0.00            
ATOM    648  C   ALA X  43      51.630  37.010  39.500  0.00  0.00            
ATOM    649  O   ALA X  43      52.320  36.840  40.500  0.00  0.00            
ATOM    650  N   ALA X  44      50.320  36.750  39.560  0.00  0.00            
ATOM    651  H   ALA X  44      49.800  36.940  38.720  0.00  0.00            
ATOM    652  CA  ALA X  44      49.670  35.840  40.490  0.00  0.00            
ATOM    653  HA  ALA X  44      50.190  36.000  41.440  0.00  0.00            
ATOM    654  CB  ALA X  44      48.200  36.240  40.560  0.00  0.00            
ATOM    655  HB1 ALA X  44      48.090  37.140  41.160  0.00  0.00            
ATOM    656  HB2 ALA X  44      47.790  36.180  39.550  0.00  0.00            
ATOM    657  HB3 ALA X  44      47.680  35.490  41.150  0.00  0.00            
ATOM    658  C   ALA X  44      49.960  34.400  40.080  0.00  0.00            
ATOM    659  O   ALA X  44      50.480  34.120  39.000  0.00  0.00            
ATOM    660  N   LYS X  45      49.590  33.460  40.950  0.00  0.00            
ATOM    661  H   LYS X  45      48.930  33.660  41.690  0.00  0.00            
ATOM    662  CA  LYS X  45      49.440  32.050  40.640  0.00  0.00            
ATOM    663  HA  LYS X  45      50.260  31.700  40.010  0.00  0.00            
ATOM    664  CB  LYS X  45      49.530  31.110  41.830  0.00  0.00            
ATOM    665  HB1 LYS X  45      49.460  30.060  41.570  0.00  0.00            
ATOM    666  HB2 LYS X  45      48.700  31.370  42.490  0.00  0.00            
ATOM    667  CG  LYS X  45      50.860  31.370  42.550  0.00  0.00            
ATOM    668  HG1 LYS X  45      50.670  32.260  43.160  0.00  0.00            
ATOM    669  HG2 LYS X  45      51.680  31.580  41.870  0.00  0.00            
ATOM    670  CD  LYS X  45      51.120  30.220  43.520  0.00  0.00            
ATOM    671  HD1 LYS X  45      51.450  29.360  42.930  0.00  0.00            
ATOM    672  HD2 LYS X  45      50.150  30.070  43.980  0.00  0.00            
ATOM    673  CE  LYS X  45      52.150  30.620  44.570  0.00  0.00            
ATOM    674  HE1 LYS X  45      53.150  30.700  44.160  0.00  0.00            
ATOM    675  HE2 LYS X  45      52.330  29.730  45.180  0.00  0.00            
ATOM    676  NZ  LYS X  45      51.790  31.800  45.380  0.00  0.00            
ATOM    677  HZ1 LYS X  45      52.580  31.970  45.980  0.00  0.00            
ATOM    678  HZ2 LYS X  45      51.610  32.660  44.880  0.00  0.00            
ATOM    679  HZ3 LYS X  45      50.990  31.650  45.980  0.00  0.00            
ATOM    680  C   LYS X  45      48.210  31.820  39.770  0.00  0.00            
ATOM    681  O   LYS X  45      47.360  32.700  39.640  0.00  0.00            
ATOM    682  N   LYS X  46      48.070  30.590  39.290  0.00  0.00            
ATOM    683  H   LYS X  46      48.750  29.850  39.410  0.00  0.00            
ATOM    684  CA  LYS X  46      47.060  30.370  38.280  0.00  0.00            
ATOM    685  HA  LYS X  46      46.910  31.280  37.710  0.00  0.00            
ATOM    686  CB  LYS X  46      47.580  29.230  37.400  0.00  0.00            
ATOM    687  HB1 LYS X  46      46.840  29.050  36.630  0.00  0.00            
ATOM    688  HB2 LYS X  46      47.740  28.320  37.970  0.00  0.00            
ATOM    689  CG  LYS X  46      48.800  29.650  36.580  0.00  0.00            
ATOM    690  HG1 LYS X  46      49.670  29.540  37.230  0.00  0.00            
ATOM    691  HG2 LYS X  46      48.690  30.700  36.310  0.00  0.00            
ATOM    692  CD  LYS X  46      48.960  28.670  35.430  0.00  0.00            
ATOM    693  HD1 LYS X  46      48.060  28.740  34.820  0.00  0.00            
ATOM    694  HD2 LYS X  46      48.850  27.630  35.740  0.00  0.00            
ATOM    695  CE  LYS X  46      50.220  28.960  34.600  0.00  0.00            
ATOM    696  HE1 LYS X  46      50.150  29.980  34.220  0.00  0.00            
ATOM    697  HE2 LYS X  46      50.120  28.350  33.710  0.00  0.00            
ATOM    698  NZ  LYS X  46      51.480  28.520  35.210  0.00  0.00            
ATOM    699  HZ1 LYS X  46      51.370  27.600  35.610  0.00  0.00            
ATOM    700  HZ2 LYS X  46      52.180  28.610  34.490  0.00  0.00            
ATOM    701  HZ3 LYS X  46      51.750  29.120  35.980  0.00  0.00            
ATOM    702  C   LYS X  46      45.700  29.980  38.850  0.00  0.00            
ATOM    703  O   LYS X  46      45.650  29.350  39.900  0.00  0.00            
ATOM    704  N   SER X  47      44.620  30.390  38.180  0.00  0.00            
ATOM    705  H   SER X  47      44.720  30.930  37.330  0.00  0.00            
ATOM    706  CA  SER X  47      43.250  30.090  38.560  0.00  0.00            
ATOM    707  HA  SER X  47      43.240  29.100  39.010  0.00  0.00            
ATOM    708  CB  SER X  47      42.840  31.150  39.590  0.00  0.00            
ATOM    709  HB1 SER X  47      43.400  31.100  40.520  0.00  0.00            
ATOM    710  HB2 SER X  47      41.780  30.990  39.740  0.00  0.00            
ATOM    711  OG  SER X  47      43.100  32.440  39.090  0.00  0.00            
ATOM    712  HG  SER X  47      42.250  32.640  38.700  0.00  0.00            
ATOM    713  C   SER X  47      42.280  30.030  37.400  0.00  0.00            
ATOM    714  O   SER X  47      42.660  30.330  36.270  0.00  0.00            
ATOM    715  N   ALA X  48      41.090  29.510  37.710  0.00  0.00            
ATOM    716  H   ALA X  48      40.820  29.360  38.680  0.00  0.00            
ATOM    717  CA  ALA X  48      39.980  29.370  36.780  0.00  0.00            
ATOM    718  HA  ALA X  48      40.310  29.780  35.830  0.00  0.00            
ATOM    719  CB  ALA X  48      39.590  27.910  36.620  0.00  0.00            
ATOM    720  HB1 ALA X  48      40.430  27.280  36.930  0.00  0.00            
ATOM    721  HB2 ALA X  48      38.880  27.590  37.380  0.00  0.00            
ATOM    722  HB3 ALA X  48      39.160  27.820  35.630  0.00  0.00            
ATOM    723  C   ALA X  48      38.870  30.300  37.270  0.00  0.00            
ATOM    724  O   ALA X  48      38.770  30.440  38.480  0.00  0.00            
ATOM    725  N   ASP X  49      38.010  30.890  36.440  0.00  0.00            
ATOM    726  H   ASP X  49      38.080  30.610  35.480  0.00  0.00            
ATOM    727  CA  ASP X  49      36.820  31.660  36.770  0.00  0.00            
ATOM    728  HA  ASP X  49      37.150  32.610  37.190  0.00  0.00            
ATOM    729  CB  ASP X  49      36.120  31.930  35.440  0.00  0.00            
ATOM    730  HB1 ASP X  49      35.640  31.060  34.970  0.00  0.00            
ATOM    731  HB2 ASP X  49      36.880  32.350  34.790  0.00  0.00            
ATOM    732  CG  ASP X  49      35.060  33.000  35.650  0.00  0.00            
ATOM    733  OD1 ASP X  49      34.010  32.730  36.280  0.00  0.00            
ATOM    734  OD2 ASP X  49      35.430  34.090  35.180  0.00  0.00            
ATOM    735  C   ASP X  49      35.940  30.950  37.780  0.00  0.00            
ATOM    736  O   ASP X  49      35.540  29.800  37.590  0.00  0.00            
ATOM    737  N   SER X  50      35.670  31.590  38.920  0.00  0.00            
ATOM    738  H   SER X  50      35.870  32.570  39.030  0.00  0.00            
ATOM    739  CA  SER X  50      34.820  31.070  39.970  0.00  0.00            
ATOM    740  HA  SER X  50      34.960  29.990  40.110  0.00  0.00            
ATOM    741  CB  SER X  50      35.190  31.780  41.270  0.00  0.00            
ATOM    742  HB1 SER X  50      36.090  31.320  41.670  0.00  0.00            
ATOM    743  HB2 SER X  50      34.410  31.530  41.990  0.00  0.00            
ATOM    744  OG  SER X  50      35.340  33.180  41.190  0.00  0.00            
ATOM    745  HG  SER X  50      36.090  33.380  40.630  0.00  0.00            
ATOM    746  C   SER X  50      33.320  31.200  39.760  0.00  0.00            
ATOM    747  O   SER X  50      32.560  30.870  40.670  0.00  0.00            
ATOM    748  N   THR X  51      32.850  31.590  38.570  0.00  0.00            
ATOM    749  H   THR X  51      33.420  31.880  37.790  0.00  0.00            
ATOM    750  CA  THR X  51      31.430  31.680  38.320  0.00  0.00            
ATOM    751  HA  THR X  51      30.850  31.030  38.980  0.00  0.00            
ATOM    752  CB  THR X  51      30.900  33.100  38.550  0.00  0.00            
ATOM    753  HB  THR X  51      29.820  33.110  38.460  0.00  0.00            
ATOM    754  CG2 THR X  51      31.280  33.810  39.840  0.00  0.00            
ATOM    755 HG21 THR X  51      32.350  33.980  39.930  0.00  0.00            
ATOM    756 HG22 THR X  51      30.710  34.720  40.080  0.00  0.00            
ATOM    757 HG23 THR X  51      31.030  33.060  40.590  0.00  0.00            
ATOM    758  OG1 THR X  51      31.290  34.040  37.570  0.00  0.00            
ATOM    759  HG1 THR X  51      30.840  34.860  37.820  0.00  0.00            
ATOM    760  C   THR X  51      30.980  31.070  37.000  0.00  0.00            
ATOM    761  O   THR X  51      29.780  30.800  36.940  0.00  0.00            
ATOM    762  N   SER X  52      31.790  30.800  35.980  0.00  0.00            
ATOM    763  H   SER X  52      32.760  31.060  36.110  0.00  0.00            
ATOM    764  CA  SER X  52      31.360  30.050  34.810  0.00  0.00            
ATOM    765  HA  SER X  52      30.650  30.640  34.230  0.00  0.00            
ATOM    766  CB  SER X  52      32.540  29.760  33.880  0.00  0.00            
ATOM    767  HB1 SER X  52      32.110  29.190  33.060  0.00  0.00            
ATOM    768  HB2 SER X  52      33.210  29.150  34.490  0.00  0.00            
ATOM    769  OG  SER X  52      33.130  30.940  33.370  0.00  0.00            
ATOM    770  HG  SER X  52      34.050  30.750  33.150  0.00  0.00            
ATOM    771  C   SER X  52      30.770  28.680  35.110  0.00  0.00            
ATOM    772  O   SER X  52      31.310  27.830  35.800  0.00  0.00            
ATOM    773  N   THR X  53      29.620  28.370  34.510  0.00  0.00            
ATOM    774  H   THR X  53      29.300  29.080  33.870  0.00  0.00            
ATOM    775  CA  THR X  53      28.950  27.090  34.630  0.00  0.00            
ATOM    776  HA  THR X  53      29.460  26.540  35.420  0.00  0.00            
ATOM    777  CB  THR X  53      27.490  27.300  35.000  0.00  0.00            
ATOM    778  HB  THR X  53      26.950  26.350  34.990  0.00  0.00            
ATOM    779  CG2 THR X  53      27.320  28.030  36.330  0.00  0.00            
ATOM    780 HG21 THR X  53      27.870  27.580  37.160  0.00  0.00            
ATOM    781 HG22 THR X  53      27.690  29.050  36.310  0.00  0.00            
ATOM    782 HG23 THR X  53      26.310  27.960  36.720  0.00  0.00            
ATOM    783  OG1 THR X  53      26.930  28.170  34.040  0.00  0.00            
ATOM    784  HG1 THR X  53      26.220  28.650  34.460  0.00  0.00            
ATOM    785  C   THR X  53      28.980  26.260  33.350  0.00  0.00            
ATOM    786  O   THR X  53      29.100  26.780  32.250  0.00  0.00            
ATOM    787  N   LYS X  54      28.750  24.950  33.470  0.00  0.00            
ATOM    788  H   LYS X  54      28.650  24.650  34.430  0.00  0.00            
ATOM    789  CA  LYS X  54      28.640  24.010  32.370  0.00  0.00            
ATOM    790  HA  LYS X  54      28.740  24.540  31.420  0.00  0.00            
ATOM    791  CB  LYS X  54      29.900  23.150  32.380  0.00  0.00            
ATOM    792  HB1 LYS X  54      29.650  22.170  31.950  0.00  0.00            
ATOM    793  HB2 LYS X  54      30.190  22.940  33.410  0.00  0.00            
ATOM    794  CG  LYS X  54      30.970  23.960  31.660  0.00  0.00            
ATOM    795  HG1 LYS X  54      30.960  24.970  32.080  0.00  0.00            
ATOM    796  HG2 LYS X  54      30.700  24.100  30.610  0.00  0.00            
ATOM    797  CD  LYS X  54      32.400  23.440  31.720  0.00  0.00            
ATOM    798  HD1 LYS X  54      32.300  22.350  31.730  0.00  0.00            
ATOM    799  HD2 LYS X  54      32.980  23.760  32.590  0.00  0.00            
ATOM    800  CE  LYS X  54      33.140  23.750  30.430  0.00  0.00            
ATOM    801  HE1 LYS X  54      33.470  24.790  30.510  0.00  0.00            
ATOM    802  HE2 LYS X  54      32.520  23.550  29.550  0.00  0.00            
ATOM    803  NZ  LYS X  54      34.380  22.970  30.370  0.00  0.00            
ATOM    804  HZ1 LYS X  54      34.810  22.860  31.280  0.00  0.00            
ATOM    805  HZ2 LYS X  54      34.220  22.000  30.100  0.00  0.00            
ATOM    806  HZ3 LYS X  54      34.990  23.450  29.720  0.00  0.00            
ATOM    807  C   LYS X  54      27.340  23.220  32.350  0.00  0.00            
ATOM    808  O   LYS X  54      26.790  22.920  31.290  0.00  0.00            
ATOM    809  N   THR X  55      26.960  22.580  33.450  0.00  0.00            
ATOM    810  H   THR X  55      27.370  22.880  34.320  0.00  0.00            
ATOM    811  CA  THR X  55      25.640  21.970  33.520  0.00  0.00            
ATOM    812  HA  THR X  55      25.460  21.380  32.620  0.00  0.00            
ATOM    813  CB  THR X  55      25.570  20.880  34.590  0.00  0.00            
ATOM    814  HB  THR X  55      24.570  20.470  34.650  0.00  0.00            
ATOM    815  CG2 THR X  55      26.530  19.720  34.320  0.00  0.00            
ATOM    816 HG21 THR X  55      26.220  19.280  33.360  0.00  0.00            
ATOM    817 HG22 THR X  55      27.520  20.160  34.160  0.00  0.00            
ATOM    818 HG23 THR X  55      26.420  19.050  35.170  0.00  0.00            
ATOM    819  OG1 THR X  55      26.060  21.420  35.800  0.00  0.00            
ATOM    820  HG1 THR X  55      26.220  20.660  36.360  0.00  0.00            
ATOM    821  C   THR X  55      24.520  22.970  33.730  0.00  0.00            
ATOM    822  O   THR X  55      23.420  22.690  33.240  0.00  0.00            
ATOM    823  N   ALA X  56      24.700  24.060  34.470  0.00  0.00            
ATOM    824  H   ALA X  56      25.530  24.220  35.030  0.00  0.00            
ATOM    825  CA  ALA X  56      23.710  25.120  34.420  0.00  0.00            
ATOM    826  HA  ALA X  56      22.740  24.620  34.370  0.00  0.00            
ATOM    827  CB  ALA X  56      23.760  25.990  35.670  0.00  0.00            
ATOM    828  HB1 ALA X  56      22.790  26.470  35.860  0.00  0.00            
ATOM    829  HB2 ALA X  56      24.010  25.320  36.500  0.00  0.00            
ATOM    830  HB3 ALA X  56      24.540  26.700  35.430  0.00  0.00            
ATOM    831  C   ALA X  56      23.890  25.900  33.120  0.00  0.00            
ATOM    832  O   ALA X  56      24.980  26.020  32.580  0.00  0.00            
ATOM    833  N   LYS X  57      22.890  26.620  32.610  0.00  0.00            
ATOM    834  H   LYS X  57      22.040  26.540  33.150  0.00  0.00            
ATOM    835  CA  LYS X  57      22.980  27.640  31.580  0.00  0.00            
ATOM    836  HA  LYS X  57      23.790  27.420  30.870  0.00  0.00            
ATOM    837  CB  LYS X  57      21.780  27.550  30.650  0.00  0.00            
ATOM    838  HB1 LYS X  57      21.580  26.490  30.540  0.00  0.00            
ATOM    839  HB2 LYS X  57      22.090  28.060  29.730  0.00  0.00            
ATOM    840  CG  LYS X  57      20.570  28.250  31.250  0.00  0.00            
ATOM    841  HG1 LYS X  57      20.570  29.340  31.150  0.00  0.00            
ATOM    842  HG2 LYS X  57      20.540  27.960  32.300  0.00  0.00            
ATOM    843  CD  LYS X  57      19.280  27.800  30.560  0.00  0.00            
ATOM    844  HD1 LYS X  57      18.840  26.830  30.780  0.00  0.00            
ATOM    845  HD2 LYS X  57      19.500  27.840  29.500  0.00  0.00            
ATOM    846  CE  LYS X  57      18.090  28.670  30.960  0.00  0.00            
ATOM    847  HE1 LYS X  57      18.510  29.670  31.030  0.00  0.00            
ATOM    848  HE2 LYS X  57      17.790  28.390  31.970  0.00  0.00            
ATOM    849  NZ  LYS X  57      16.930  28.520  30.070  0.00  0.00            
ATOM    850  HZ1 LYS X  57      16.130  29.050  30.380  0.00  0.00            
ATOM    851  HZ2 LYS X  57      17.140  28.810  29.120  0.00  0.00            
ATOM    852  HZ3 LYS X  57      16.620  27.560  30.010  0.00  0.00            
ATOM    853  C   LYS X  57      23.300  29.030  32.090  0.00  0.00            
ATOM    854  O   LYS X  57      24.000  29.820  31.450  0.00  0.00            
ATOM    855  N   LYS X  58      22.940  29.490  33.290  0.00  0.00            
ATOM    856  H   LYS X  58      22.390  28.800  33.800  0.00  0.00            
ATOM    857  CA  LYS X  58      23.290  30.720  33.960  0.00  0.00            
ATOM    858  HA  LYS X  58      23.290  31.510  33.210  0.00  0.00            
ATOM    859  CB  LYS X  58      22.160  31.010  34.950  0.00  0.00            
ATOM    860  HB1 LYS X  58      22.400  31.900  35.520  0.00  0.00            
ATOM    861  HB2 LYS X  58      22.080  30.160  35.620  0.00  0.00            
ATOM    862  CG  LYS X  58      20.820  31.360  34.290  0.00  0.00            
ATOM    863  HG1 LYS X  58      20.520  30.610  33.560  0.00  0.00            
ATOM    864  HG2 LYS X  58      20.850  32.220  33.620  0.00  0.00            
ATOM    865  CD  LYS X  58      19.730  31.570  35.330  0.00  0.00            
ATOM    866  HD1 LYS X  58      19.550  30.660  35.910  0.00  0.00            
ATOM    867  HD2 LYS X  58      18.830  31.990  34.870  0.00  0.00            
ATOM    868  CE  LYS X  58      20.130  32.630  36.350  0.00  0.00            
ATOM    869  HE1 LYS X  58      20.400  33.560  35.850  0.00  0.00            
ATOM    870  HE2 LYS X  58      20.960  32.380  37.020  0.00  0.00            
ATOM    871  NZ  LYS X  58      18.960  32.910  37.210  0.00  0.00            
ATOM    872  HZ1 LYS X  58      19.250  33.410  38.030  0.00  0.00            
ATOM    873  HZ2 LYS X  58      18.160  33.300  36.730  0.00  0.00            
ATOM    874  HZ3 LYS X  58      18.580  32.100  37.670  0.00  0.00            
ATOM    875  C   LYS X  58      24.630  30.620  34.670  0.00  0.00            
ATOM    876  O   LYS X  58      24.890  29.500  35.110  0.00  0.00            
ATOM    877  N   PRO X  59      25.450  31.660  34.850  0.00  0.00            
ATOM    878  CD  PRO X  59      25.510  32.790  33.960  0.00  0.00            
ATOM    879  HD1 PRO X  59      24.920  33.640  34.310  0.00  0.00            
ATOM    880  HD2 PRO X  59      25.180  32.480  32.970  0.00  0.00            
ATOM    881  CG  PRO X  59      27.000  33.110  34.070  0.00  0.00            
ATOM    882  HG1 PRO X  59      27.210  34.160  33.880  0.00  0.00            
ATOM    883  HG2 PRO X  59      27.530  32.560  33.290  0.00  0.00            
ATOM    884  CB  PRO X  59      27.480  32.770  35.470  0.00  0.00            
ATOM    885  HB1 PRO X  59      27.180  33.610  36.100  0.00  0.00            
ATOM    886  HB2 PRO X  59      28.550  32.570  35.540  0.00  0.00            
ATOM    887  CA  PRO X  59      26.530  31.620  35.820  0.00  0.00            
ATOM    888  HA  PRO X  59      27.070  30.720  35.550  0.00  0.00            
ATOM    889  C   PRO X  59      26.070  31.660  37.270  0.00  0.00            
ATOM    890  O   PRO X  59      24.880  31.830  37.530  0.00  0.00            
ATOM    891  N   LYS X  60      27.100  31.570  38.100  0.00  0.00            
ATOM    892  H   LYS X  60      28.050  31.640  37.740  0.00  0.00            
ATOM    893  CA  LYS X  60      26.950  31.710  39.530  0.00  0.00            
ATOM    894  HA  LYS X  60      25.960  31.400  39.870  0.00  0.00            
ATOM    895  CB  LYS X  60      27.950  30.920  40.370  0.00  0.00            
ATOM    896  HB1 LYS X  60      27.630  30.850  41.410  0.00  0.00            
ATOM    897  HB2 LYS X  60      28.920  31.390  40.250  0.00  0.00            
ATOM    898  CG  LYS X  60      27.980  29.470  39.920  0.00  0.00            
ATOM    899  HG1 LYS X  60      28.370  29.490  38.900  0.00  0.00            
ATOM    900  HG2 LYS X  60      27.060  28.900  40.030  0.00  0.00            
ATOM    901  CD  LYS X  60      29.060  28.740  40.710  0.00  0.00            
ATOM    902  HD1 LYS X  60      28.730  28.860  41.740  0.00  0.00            
ATOM    903  HD2 LYS X  60      30.020  29.160  40.440  0.00  0.00            
ATOM    904  CE  LYS X  60      29.150  27.270  40.310  0.00  0.00            
ATOM    905  HE1 LYS X  60      29.460  27.120  39.280  0.00  0.00            
ATOM    906  HE2 LYS X  60      28.200  26.770  40.490  0.00  0.00            
ATOM    907  NZ  LYS X  60      30.140  26.480  41.060  0.00  0.00            
ATOM    908  HZ1 LYS X  60      30.100  25.530  40.730  0.00  0.00            
ATOM    909  HZ2 LYS X  60      31.060  26.810  40.790  0.00  0.00            
ATOM    910  HZ3 LYS X  60      29.920  26.560  42.040  0.00  0.00            
ATOM    911  C   LYS X  60      27.010  33.170  39.970  0.00  0.00            
ATOM    912  O   LYS X  60      27.690  33.940  39.310  0.00  0.00            
ATOM    913  N   LYS X  61      26.310  33.580  41.040  0.00  0.00            
ATOM    914  H   LYS X  61      25.800  32.900  41.590  0.00  0.00            
ATOM    915  CA  LYS X  61      26.300  34.960  41.470  0.00  0.00            
ATOM    916  HA  LYS X  61      26.180  35.630  40.620  0.00  0.00            
ATOM    917  CB  LYS X  61      25.080  35.090  42.380  0.00  0.00            
ATOM    918  HB1 LYS X  61      25.150  34.320  43.150  0.00  0.00            
ATOM    919  HB2 LYS X  61      24.140  34.880  41.870  0.00  0.00            
ATOM    920  CG  LYS X  61      24.970  36.430  43.100  0.00  0.00            
ATOM    921  HG1 LYS X  61      25.760  36.470  43.850  0.00  0.00            
ATOM    922  HG2 LYS X  61      24.030  36.350  43.640  0.00  0.00            
ATOM    923  CD  LYS X  61      25.030  37.600  42.120  0.00  0.00            
ATOM    924  HD1 LYS X  61      25.950  37.590  41.540  0.00  0.00            
ATOM    925  HD2 LYS X  61      24.900  38.560  42.610  0.00  0.00            
ATOM    926  CE  LYS X  61      23.810  37.520  41.200  0.00  0.00            
ATOM    927  HE1 LYS X  61      22.890  37.510  41.790  0.00  0.00            
ATOM    928  HE2 LYS X  61      23.860  36.630  40.560  0.00  0.00            
ATOM    929  NZ  LYS X  61      23.700  38.690  40.320  0.00  0.00            
ATOM    930  HZ1 LYS X  61      24.480  38.830  39.690  0.00  0.00            
ATOM    931  HZ2 LYS X  61      22.840  38.650  39.810  0.00  0.00            
ATOM    932  HZ3 LYS X  61      23.750  39.530  40.880  0.00  0.00            
ATOM    933  C   LYS X  61      27.620  35.480  42.020  0.00  0.00            
ATOM    934  O   LYS X  61      28.170  36.480  41.580  0.00  0.00            
ATOM    935  N   ASP X  62      27.930  34.870  43.160  0.00  0.00            
ATOM    936  H   ASP X  62      27.310  34.170  43.550  0.00  0.00            
ATOM    937  CA  ASP X  62      29.100  35.260  43.930  0.00  0.00            
ATOM    938  HA  ASP X  62      28.990  36.340  44.050  0.00  0.00            
ATOM    939  CB  ASP X  62      29.010  34.780  45.380  0.00  0.00            
ATOM    940  HB1 ASP X  62      28.220  35.280  45.940  0.00  0.00            
ATOM    941  HB2 ASP X  62      29.880  35.010  45.980  0.00  0.00            
ATOM    942  CG  ASP X  62      28.790  33.280  45.520  0.00  0.00            
ATOM    943  OD1 ASP X  62      29.780  32.530  45.660  0.00  0.00            
ATOM    944  OD2 ASP X  62      27.630  32.810  45.490  0.00  0.00            
ATOM    945  C   ASP X  62      30.450  34.870  43.350  0.00  0.00            
ATOM    946  O   ASP X  62      30.640  33.770  42.840  0.00  0.00            
ATOM    947  N   GLU X  63      31.420  35.780  43.470  0.00  0.00            
ATOM    948  H   GLU X  63      31.180  36.590  44.020  0.00  0.00            
ATOM    949  CA  GLU X  63      32.640  35.760  42.690  0.00  0.00            
ATOM    950  HA  GLU X  63      32.850  34.790  42.250  0.00  0.00            
ATOM    951  CB  GLU X  63      32.600  36.830  41.600  0.00  0.00            
ATOM    952  HB1 GLU X  63      31.700  36.860  40.980  0.00  0.00            
ATOM    953  HB2 GLU X  63      33.390  36.700  40.860  0.00  0.00            
ATOM    954  CG  GLU X  63      32.540  38.280  42.060  0.00  0.00            
ATOM    955  HG1 GLU X  63      33.310  38.450  42.820  0.00  0.00            
ATOM    956  HG2 GLU X  63      31.670  38.440  42.690  0.00  0.00            
ATOM    957  CD  GLU X  63      32.580  39.250  40.890  0.00  0.00            
ATOM    958  OE1 GLU X  63      31.620  39.250  40.100  0.00  0.00            
ATOM    959  OE2 GLU X  63      33.600  39.960  40.760  0.00  0.00            
ATOM    960  C   GLU X  63      33.770  35.880  43.700  0.00  0.00            
ATOM    961  O   GLU X  63      33.680  36.680  44.630  0.00  0.00            
ATOM    962  N   ARG X  64      34.860  35.150  43.460  0.00  0.00            
ATOM    963  H   ARG X  64      34.830  34.670  42.570  0.00  0.00            
ATOM    964  CA  ARG X  64      36.050  35.120  44.280  0.00  0.00            
ATOM    965  HA  ARG X  64      36.210  36.100  44.750  0.00  0.00            
ATOM    966  CB  ARG X  64      35.730  34.060  45.330  0.00  0.00            
ATOM    967  HB1 ARG X  64      34.760  34.330  45.740  0.00  0.00            
ATOM    968  HB2 ARG X  64      36.440  34.140  46.150  0.00  0.00            
ATOM    969  CG  ARG X  64      35.740  32.630  44.780  0.00  0.00            
ATOM    970  HG1 ARG X  64      36.700  32.280  44.420  0.00  0.00            
ATOM    971  HG2 ARG X  64      35.030  32.590  43.950  0.00  0.00            
ATOM    972  CD  ARG X  64      35.360  31.590  45.830  0.00  0.00            
ATOM    973  HD1 ARG X  64      34.550  31.860  46.510  0.00  0.00            
ATOM    974  HD2 ARG X  64      36.280  31.540  46.420  0.00  0.00            
ATOM    975  NE  ARG X  64      35.160  30.240  45.310  0.00  0.00            
ATOM    976  HE  ARG X  64      35.960  29.660  45.100  0.00  0.00            
ATOM    977  CZ  ARG X  64      34.060  29.480  45.460  0.00  0.00            
ATOM    978  NH1 ARG X  64      32.870  30.050  45.670  0.00  0.00            
ATOM    979 HH11 ARG X  64      32.840  31.040  45.440  0.00  0.00            
ATOM    980 HH12 ARG X  64      32.030  29.560  45.410  0.00  0.00            
ATOM    981  NH2 ARG X  64      34.140  28.150  45.390  0.00  0.00            
ATOM    982 HH21 ARG X  64      35.020  27.660  45.270  0.00  0.00            
ATOM    983 HH22 ARG X  64      33.370  27.560  45.670  0.00  0.00            
ATOM    984  C   ARG X  64      37.380  34.800  43.600  0.00  0.00            
ATOM    985  O   ARG X  64      38.300  34.460  44.330  0.00  0.00            
ATOM    986  N   GLY X  65      37.480  34.850  42.270  0.00  0.00            
ATOM    987  H   GLY X  65      36.780  35.360  41.750  0.00  0.00            
ATOM    988  CA  GLY X  65      38.540  34.190  41.540  0.00  0.00            
ATOM    989  HA1 GLY X  65      38.580  33.180  41.950  0.00  0.00            
ATOM    990  HA2 GLY X  65      39.480  34.700  41.760  0.00  0.00            
ATOM    991  C   GLY X  65      38.360  34.280  40.030  0.00  0.00            
ATOM    992  O   GLY X  65      37.260  34.070  39.520  0.00  0.00            
ATOM    993  N   ALA X  66      39.430  34.660  39.340  0.00  0.00            
ATOM    994  H   ALA X  66      40.290  34.730  39.860  0.00  0.00            
ATOM    995  CA  ALA X  66      39.430  34.830  37.900  0.00  0.00            
ATOM    996  HA  ALA X  66      38.390  34.850  37.560  0.00  0.00            
ATOM    997  CB  ALA X  66      40.070  36.180  37.570  0.00  0.00            
ATOM    998  HB1 ALA X  66      39.500  37.010  37.970  0.00  0.00            
ATOM    999  HB2 ALA X  66      41.050  36.270  38.040  0.00  0.00            
ATOM   1000  HB3 ALA X  66      40.160  36.370  36.500  0.00  0.00            
ATOM   1001  C   ALA X  66      40.180  33.740  37.160  0.00  0.00            
ATOM   1002  O   ALA X  66      41.010  33.010  37.700  0.00  0.00            
ATOM   1003  N   LEU X  67      40.030  33.720  35.830  0.00  0.00            
ATOM   1004  H   LEU X  67      39.310  34.310  35.440  0.00  0.00            
ATOM   1005  CA  LEU X  67      40.880  32.930  34.980  0.00  0.00            
ATOM   1006  HA  LEU X  67      40.960  31.970  35.500  0.00  0.00            
ATOM   1007  CB  LEU X  67      40.070  32.650  33.720  0.00  0.00            
ATOM   1008  HB1 LEU X  67      39.800  33.630  33.340  0.00  0.00            
ATOM   1009  HB2 LEU X  67      39.200  32.040  33.990  0.00  0.00            
ATOM   1010  CG  LEU X  67      40.750  32.020  32.510  0.00  0.00            
ATOM   1011  HG  LEU X  67      41.650  32.570  32.250  0.00  0.00            
ATOM   1012  CD1 LEU X  67      41.300  30.630  32.830  0.00  0.00            
ATOM   1013 HD11 LEU X  67      41.610  30.120  31.920  0.00  0.00            
ATOM   1014 HD12 LEU X  67      42.110  30.710  33.560  0.00  0.00            
ATOM   1015 HD13 LEU X  67      40.540  30.020  33.310  0.00  0.00            
ATOM   1016  CD2 LEU X  67      39.760  31.890  31.350  0.00  0.00            
ATOM   1017 HD21 LEU X  67      40.320  31.610  30.460  0.00  0.00            
ATOM   1018 HD22 LEU X  67      39.100  31.050  31.540  0.00  0.00            
ATOM   1019 HD23 LEU X  67      39.230  32.840  31.310  0.00  0.00            
ATOM   1020  C   LEU X  67      42.230  33.560  34.680  0.00  0.00            
ATOM   1021  O   LEU X  67      42.280  34.620  34.060  0.00  0.00            
ATOM   1022  N   VAL X  68      43.300  32.960  35.230  0.00  0.00            
ATOM   1023  H   VAL X  68      43.130  32.040  35.590  0.00  0.00            
ATOM   1024  CA  VAL X  68      44.660  33.450  35.160  0.00  0.00            
ATOM   1025  HA  VAL X  68      44.790  34.170  34.360  0.00  0.00            
ATOM   1026  CB  VAL X  68      45.120  34.150  36.430  0.00  0.00            
ATOM   1027  HB  VAL X  68      44.850  33.500  37.270  0.00  0.00            
ATOM   1028  CG1 VAL X  68      46.640  34.350  36.400  0.00  0.00            
ATOM   1029 HG11 VAL X  68      47.150  33.400  36.280  0.00  0.00            
ATOM   1030 HG12 VAL X  68      46.810  34.980  35.530  0.00  0.00            
ATOM   1031 HG13 VAL X  68      47.030  34.860  37.290  0.00  0.00            
ATOM   1032  CG2 VAL X  68      44.470  35.510  36.610  0.00  0.00            
ATOM   1033 HG21 VAL X  68      45.110  36.120  37.250  0.00  0.00            
ATOM   1034 HG22 VAL X  68      44.280  36.090  35.710  0.00  0.00            
ATOM   1035 HG23 VAL X  68      43.510  35.430  37.130  0.00  0.00            
ATOM   1036  C   VAL X  68      45.480  32.200  34.880  0.00  0.00            
ATOM   1037  O   VAL X  68      45.420  31.200  35.580  0.00  0.00            
ATOM   1038  N   ASN X  69      46.140  32.190  33.710  0.00  0.00            
ATOM   1039  H   ASN X  69      46.120  33.010  33.140  0.00  0.00            
ATOM   1040  CA  ASN X  69      46.770  31.050  33.080  0.00  0.00            
ATOM   1041  HA  ASN X  69      47.260  30.400  33.810  0.00  0.00            
ATOM   1042  CB  ASN X  69      45.770  30.380  32.150  0.00  0.00            
ATOM   1043  HB1 ASN X  69      45.700  30.990  31.250  0.00  0.00            
ATOM   1044  HB2 ASN X  69      44.710  30.350  32.410  0.00  0.00            
ATOM   1045  CG  ASN X  69      46.300  28.980  31.860  0.00  0.00            
ATOM   1046  OD1 ASN X  69      46.340  28.180  32.790  0.00  0.00            
ATOM   1047  ND2 ASN X  69      46.480  28.670  30.580  0.00  0.00            
ATOM   1048 HD21 ASN X  69      46.490  29.390  29.880  0.00  0.00            
ATOM   1049 HD22 ASN X  69      46.620  27.710  30.290  0.00  0.00            
ATOM   1050  C   ASN X  69      48.000  31.440  32.260  0.00  0.00            
ATOM   1051  O   ASN X  69      49.040  30.790  32.380  0.00  0.00            
ATOM   1052  N   ARG X  70      47.940  32.480  31.440  0.00  0.00            
ATOM   1053  H   ARG X  70      47.110  33.050  31.560  0.00  0.00            
ATOM   1054  CA  ARG X  70      48.970  32.750  30.460  0.00  0.00            
ATOM   1055  HA  ARG X  70      49.320  31.750  30.220  0.00  0.00            
ATOM   1056  CB  ARG X  70      48.410  33.450  29.230  0.00  0.00            
ATOM   1057  HB1 ARG X  70      47.440  33.020  28.950  0.00  0.00            
ATOM   1058  HB2 ARG X  70      49.170  33.250  28.480  0.00  0.00            
ATOM   1059  CG  ARG X  70      48.090  34.940  29.410  0.00  0.00            
ATOM   1060  HG1 ARG X  70      48.990  35.500  29.650  0.00  0.00            
ATOM   1061  HG2 ARG X  70      47.490  35.060  30.300  0.00  0.00            
ATOM   1062  CD  ARG X  70      47.350  35.580  28.240  0.00  0.00            
ATOM   1063  HD1 ARG X  70      48.090  35.700  27.440  0.00  0.00            
ATOM   1064  HD2 ARG X  70      47.060  36.580  28.540  0.00  0.00            
ATOM   1065  NE  ARG X  70      46.180  34.800  27.830  0.00  0.00            
ATOM   1066  HE  ARG X  70      45.370  34.820  28.430  0.00  0.00            
ATOM   1067  CZ  ARG X  70      45.890  34.450  26.570  0.00  0.00            
ATOM   1068  NH1 ARG X  70      46.680  34.450  25.490  0.00  0.00            
ATOM   1069 HH11 ARG X  70      47.690  34.460  25.580  0.00  0.00            
ATOM   1070 HH12 ARG X  70      46.270  34.140  24.620  0.00  0.00            
ATOM   1071  NH2 ARG X  70      44.630  34.010  26.400  0.00  0.00            
ATOM   1072 HH21 ARG X  70      44.060  33.850  27.220  0.00  0.00            
ATOM   1073 HH22 ARG X  70      44.330  33.830  25.460  0.00  0.00            
ATOM   1074  C   ARG X  70      50.170  33.470  31.060  0.00  0.00            
ATOM   1075  O   ARG X  70      50.120  34.030  32.160  0.00  0.00            
ATOM   1076  N   MET X  71      51.220  33.430  30.240  0.00  0.00            
ATOM   1077  H   MET X  71      51.230  32.710  29.520  0.00  0.00            
ATOM   1078  CA  MET X  71      52.450  34.160  30.480  0.00  0.00            
ATOM   1079  HA  MET X  71      52.270  34.650  31.440  0.00  0.00            
ATOM   1080  CB  MET X  71      53.640  33.200  30.530  0.00  0.00            
ATOM   1081  HB1 MET X  71      53.830  32.860  29.520  0.00  0.00            
ATOM   1082  HB2 MET X  71      53.240  32.420  31.180  0.00  0.00            
ATOM   1083  CG  MET X  71      54.990  33.680  31.070  0.00  0.00            
ATOM   1084  HG1 MET X  71      55.390  34.530  30.520  0.00  0.00            
ATOM   1085  HG2 MET X  71      55.660  32.830  30.910  0.00  0.00            
ATOM   1086  SD  MET X  71      55.010  33.990  32.850  0.00  0.00            
ATOM   1087  CE  MET X  71      56.680  34.680  32.970  0.00  0.00            
ATOM   1088  HE1 MET X  71      57.110  34.720  31.970  0.00  0.00            
ATOM   1089  HE2 MET X  71      56.600  35.700  33.340  0.00  0.00            
ATOM   1090  HE3 MET X  71      57.430  34.120  33.530  0.00  0.00            
ATOM   1091  C   MET X  71      52.680  35.300  29.500  0.00  0.00            
ATOM   1092  O   MET X  71      53.430  36.260  29.670  0.00  0.00            
ATOM   1093  N   GLY X  72      51.890  35.320  28.430  0.00  0.00            
ATOM   1094  H   GLY X  72      51.160  34.630  28.320  0.00  0.00            
ATOM   1095  CA  GLY X  72      51.970  36.320  27.380  0.00  0.00            
ATOM   1096  HA1 GLY X  72      51.870  37.300  27.840  0.00  0.00            
ATOM   1097  HA2 GLY X  72      51.130  36.160  26.700  0.00  0.00            
ATOM   1098  C   GLY X  72      53.230  36.410  26.530  0.00  0.00            
ATOM   1099  O   GLY X  72      54.030  35.480  26.410  0.00  0.00            
ATOM   1100  N   VAL X  73      53.330  37.580  25.900  0.00  0.00            
ATOM   1101  H   VAL X  73      52.720  38.340  26.150  0.00  0.00            
ATOM   1102  CA  VAL X  73      54.380  37.940  24.970  0.00  0.00            
ATOM   1103  HA  VAL X  73      54.790  37.050  24.490  0.00  0.00            
ATOM   1104  CB  VAL X  73      53.810  38.770  23.820  0.00  0.00            
ATOM   1105  HB  VAL X  73      54.680  39.020  23.230  0.00  0.00            
ATOM   1106  CG1 VAL X  73      52.780  38.020  22.980  0.00  0.00            
ATOM   1107 HG11 VAL X  73      51.760  38.270  23.300  0.00  0.00            
ATOM   1108 HG12 VAL X  73      52.820  38.410  21.960  0.00  0.00            
ATOM   1109 HG13 VAL X  73      53.020  36.960  23.010  0.00  0.00            
ATOM   1110  CG2 VAL X  73      53.230  40.110  24.280  0.00  0.00            
ATOM   1111 HG21 VAL X  73      54.000  40.660  24.830  0.00  0.00            
ATOM   1112 HG22 VAL X  73      53.060  40.690  23.380  0.00  0.00            
ATOM   1113 HG23 VAL X  73      52.360  39.920  24.900  0.00  0.00            
ATOM   1114  C   VAL X  73      55.530  38.590  25.730  0.00  0.00            
ATOM   1115  O   VAL X  73      55.560  38.620  26.960  0.00  0.00            
ATOM   1116  N   ASP X  74      56.500  39.190  25.040  0.00  0.00            
ATOM   1117  H   ASP X  74      56.520  39.170  24.030  0.00  0.00            
ATOM   1118  CA  ASP X  74      57.610  39.930  25.620  0.00  0.00            
ATOM   1119  HA  ASP X  74      58.110  39.230  26.290  0.00  0.00            
ATOM   1120  CB  ASP X  74      58.630  40.370  24.570  0.00  0.00            
ATOM   1121  HB1 ASP X  74      58.160  41.170  24.010  0.00  0.00            
ATOM   1122  HB2 ASP X  74      58.900  39.510  23.950  0.00  0.00            
ATOM   1123  CG  ASP X  74      59.940  40.750  25.230  0.00  0.00            
ATOM   1124  OD1 ASP X  74      60.430  41.890  25.080  0.00  0.00            
ATOM   1125  OD2 ASP X  74      60.590  39.810  25.730  0.00  0.00            
ATOM   1126  C   ASP X  74      57.130  41.200  26.310  0.00  0.00            
ATOM   1127  O   ASP X  74      56.350  41.920  25.700  0.00  0.00            
ATOM   1128  N   PRO X  75      57.660  41.510  27.500  0.00  0.00            
ATOM   1129  CD  PRO X  75      58.650  40.800  28.280  0.00  0.00            
ATOM   1130  HD1 PRO X  75      59.630  41.110  27.920  0.00  0.00            
ATOM   1131  HD2 PRO X  75      58.490  39.730  28.400  0.00  0.00            
ATOM   1132  CG  PRO X  75      58.530  41.320  29.710  0.00  0.00            
ATOM   1133  HG1 PRO X  75      59.480  41.240  30.240  0.00  0.00            
ATOM   1134  HG2 PRO X  75      57.680  40.820  30.170  0.00  0.00            
ATOM   1135  CB  PRO X  75      58.220  42.790  29.460  0.00  0.00            
ATOM   1136  HB1 PRO X  75      59.150  43.300  29.190  0.00  0.00            
ATOM   1137  HB2 PRO X  75      57.640  43.230  30.270  0.00  0.00            
ATOM   1138  CA  PRO X  75      57.300  42.700  28.250  0.00  0.00            
ATOM   1139  HA  PRO X  75      56.270  42.600  28.570  0.00  0.00            
ATOM   1140  C   PRO X  75      57.410  44.050  27.550  0.00  0.00            
ATOM   1141  O   PRO X  75      56.760  44.990  28.000  0.00  0.00            
ATOM   1142  N   TRP X  76      58.140  44.120  26.440  0.00  0.00            
ATOM   1143  H   TRP X  76      58.740  43.420  26.010  0.00  0.00            
ATOM   1144  CA  TRP X  76      58.070  45.330  25.640  0.00  0.00            
ATOM   1145  HA  TRP X  76      58.400  46.150  26.290  0.00  0.00            
ATOM   1146  CB  TRP X  76      59.130  45.180  24.550  0.00  0.00            
ATOM   1147  HB1 TRP X  76      59.010  44.230  24.030  0.00  0.00            
ATOM   1148  HB2 TRP X  76      60.120  45.080  25.000  0.00  0.00            
ATOM   1149  CG  TRP X  76      59.290  46.260  23.530  0.00  0.00            
ATOM   1150  CD1 TRP X  76      59.890  47.440  23.810  0.00  0.00            
ATOM   1151  HD1 TRP X  76      60.380  47.750  24.720  0.00  0.00            
ATOM   1152  NE1 TRP X  76      59.990  48.190  22.650  0.00  0.00            
ATOM   1153  HE1 TRP X  76      60.490  49.050  22.550  0.00  0.00            
ATOM   1154  CE2 TRP X  76      59.330  47.570  21.600  0.00  0.00            
ATOM   1155  CZ2 TRP X  76      59.110  47.840  20.250  0.00  0.00            
ATOM   1156  HZ2 TRP X  76      59.530  48.670  19.690  0.00  0.00            
ATOM   1157  CH2 TRP X  76      58.390  46.960  19.440  0.00  0.00            
ATOM   1158  HH2 TRP X  76      58.180  47.270  18.420  0.00  0.00            
ATOM   1159  CZ3 TRP X  76      57.900  45.770  19.990  0.00  0.00            
ATOM   1160  HZ3 TRP X  76      57.340  45.110  19.340  0.00  0.00            
ATOM   1161  CE3 TRP X  76      58.200  45.430  21.310  0.00  0.00            
ATOM   1162  HE3 TRP X  76      57.830  44.510  21.740  0.00  0.00            
ATOM   1163  CD2 TRP X  76      58.920  46.320  22.120  0.00  0.00            
ATOM   1164  C   TRP X  76      56.700  45.600  25.040  0.00  0.00            
ATOM   1165  O   TRP X  76      56.440  46.740  24.650  0.00  0.00            
ATOM   1166  N   HIE X  77      55.780  44.640  24.950  0.00  0.00            
ATOM   1167  H   HIE X  77      56.060  43.710  25.220  0.00  0.00            
ATOM   1168  CA  HIE X  77      54.470  44.890  24.370  0.00  0.00            
ATOM   1169  HA  HIE X  77      54.080  45.890  24.560  0.00  0.00            
ATOM   1170  CB  HIE X  77      54.530  44.710  22.860  0.00  0.00            
ATOM   1171  HB1 HIE X  77      55.400  45.270  22.510  0.00  0.00            
ATOM   1172  HB2 HIE X  77      53.570  45.070  22.480  0.00  0.00            
ATOM   1173  CG  HIE X  77      54.710  43.310  22.340  0.00  0.00            
ATOM   1174  ND1 HIE X  77      53.940  42.690  21.350  0.00  0.00            
ATOM   1175  CE1 HIE X  77      54.490  41.530  20.980  0.00  0.00            
ATOM   1176  HE1 HIE X  77      54.250  40.990  20.080  0.00  0.00            
ATOM   1177  NE2 HIE X  77      55.510  41.280  21.820  0.00  0.00            
ATOM   1178  HE2 HIE X  77      56.050  40.430  21.730  0.00  0.00            
ATOM   1179  CD2 HIE X  77      55.690  42.400  22.620  0.00  0.00            
ATOM   1180  HD2 HIE X  77      56.410  42.660  23.380  0.00  0.00            
ATOM   1181  C   HIE X  77      53.370  44.020  24.990  0.00  0.00            
ATOM   1182  O   HIE X  77      52.300  43.880  24.410  0.00  0.00            
ATOM   1183  N   ASN X  78      53.600  43.450  26.170  0.00  0.00            
ATOM   1184  H   ASN X  78      54.520  43.570  26.570  0.00  0.00            
ATOM   1185  CA  ASN X  78      52.750  42.460  26.800  0.00  0.00            
ATOM   1186  HA  ASN X  78      52.460  41.830  25.960  0.00  0.00            
ATOM   1187  CB  ASN X  78      53.610  41.670  27.780  0.00  0.00            
ATOM   1188  HB1 ASN X  78      53.750  42.360  28.610  0.00  0.00            
ATOM   1189  HB2 ASN X  78      54.520  41.460  27.210  0.00  0.00            
ATOM   1190  CG  ASN X  78      53.090  40.300  28.190  0.00  0.00            
ATOM   1191  OD1 ASN X  78      52.190  39.730  27.570  0.00  0.00            
ATOM   1192  ND2 ASN X  78      53.430  39.730  29.350  0.00  0.00            
ATOM   1193 HD21 ASN X  78      54.140  40.030  30.000  0.00  0.00            
ATOM   1194 HD22 ASN X  78      52.850  38.980  29.700  0.00  0.00            
ATOM   1195  C   ASN X  78      51.430  42.940  27.370  0.00  0.00            
ATOM   1196  O   ASN X  78      50.810  42.250  28.190  0.00  0.00            
ATOM   1197  N   TRP X  79      50.860  44.050  26.900  0.00  0.00            
ATOM   1198  H   TRP X  79      51.400  44.670  26.300  0.00  0.00            
ATOM   1199  CA  TRP X  79      49.510  44.460  27.230  0.00  0.00            
ATOM   1200  HA  TRP X  79      49.340  44.570  28.300  0.00  0.00            
ATOM   1201  CB  TRP X  79      49.170  45.830  26.630  0.00  0.00            
ATOM   1202  HB1 TRP X  79      49.750  46.560  27.190  0.00  0.00            
ATOM   1203  HB2 TRP X  79      48.090  45.960  26.690  0.00  0.00            
ATOM   1204  CG  TRP X  79      49.660  46.110  25.250  0.00  0.00            
ATOM   1205  CD1 TRP X  79      49.080  45.700  24.100  0.00  0.00            
ATOM   1206  HD1 TRP X  79      48.210  45.070  24.060  0.00  0.00            
ATOM   1207  NE1 TRP X  79      49.870  46.160  23.070  0.00  0.00            
ATOM   1208  HE1 TRP X  79      49.560  45.950  22.130  0.00  0.00            
ATOM   1209  CE2 TRP X  79      50.990  46.880  23.450  0.00  0.00            
ATOM   1210  CZ2 TRP X  79      52.000  47.530  22.740  0.00  0.00            
ATOM   1211  HZ2 TRP X  79      52.080  47.380  21.680  0.00  0.00            
ATOM   1212  CH2 TRP X  79      52.950  48.240  23.490  0.00  0.00            
ATOM   1213  HH2 TRP X  79      53.750  48.810  23.040  0.00  0.00            
ATOM   1214  CZ3 TRP X  79      52.820  48.270  24.890  0.00  0.00            
ATOM   1215  HZ3 TRP X  79      53.560  48.800  25.460  0.00  0.00            
ATOM   1216  CE3 TRP X  79      51.800  47.610  25.580  0.00  0.00            
ATOM   1217  HE3 TRP X  79      51.780  47.670  26.660  0.00  0.00            
ATOM   1218  CD2 TRP X  79      50.840  46.880  24.870  0.00  0.00            
ATOM   1219  C   TRP X  79      48.510  43.420  26.750  0.00  0.00            
ATOM   1220  O   TRP X  79      47.500  43.280  27.450  0.00  0.00            
ATOM   1221  N   GLU X  80      48.820  42.620  25.740  0.00  0.00            
ATOM   1222  H   GLU X  80      49.720  42.790  25.320  0.00  0.00            
ATOM   1223  CA  GLU X  80      48.280  41.340  25.300  0.00  0.00            
ATOM   1224  HA  GLU X  80      47.280  41.490  24.910  0.00  0.00            
ATOM   1225  CB  GLU X  80      49.100  40.870  24.100  0.00  0.00            
ATOM   1226  HB1 GLU X  80      50.080  40.490  24.390  0.00  0.00            
ATOM   1227  HB2 GLU X  80      49.170  41.740  23.450  0.00  0.00            
ATOM   1228  CG  GLU X  80      48.450  39.740  23.300  0.00  0.00            
ATOM   1229  HG1 GLU X  80      48.360  38.850  23.910  0.00  0.00            
ATOM   1230  HG2 GLU X  80      49.210  39.420  22.590  0.00  0.00            
ATOM   1231  CD  GLU X  80      47.290  40.060  22.370  0.00  0.00            
ATOM   1232  OE1 GLU X  80      47.370  41.140  21.740  0.00  0.00            
ATOM   1233  OE2 GLU X  80      46.270  39.350  22.350  0.00  0.00            
ATOM   1234  C   GLU X  80      48.100  40.280  26.380  0.00  0.00            
ATOM   1235  O   GLU X  80      47.400  39.300  26.150  0.00  0.00            
ATOM   1236  N   ALA X  81      48.660  40.500  27.570  0.00  0.00            
ATOM   1237  H   ALA X  81      49.250  41.310  27.610  0.00  0.00            
ATOM   1238  CA  ALA X  81      48.320  39.690  28.730  0.00  0.00            
ATOM   1239  HA  ALA X  81      47.370  39.200  28.520  0.00  0.00            
ATOM   1240  CB  ALA X  81      49.420  38.650  28.890  0.00  0.00            
ATOM   1241  HB1 ALA X  81      50.420  39.070  29.040  0.00  0.00            
ATOM   1242  HB2 ALA X  81      49.010  38.040  29.690  0.00  0.00            
ATOM   1243  HB3 ALA X  81      49.450  37.990  28.020  0.00  0.00            
ATOM   1244  C   ALA X  81      48.180  40.470  30.030  0.00  0.00            
ATOM   1245  O   ALA X  81      47.690  39.940  31.030  0.00  0.00            
ATOM   1246  N   HIE X  82      48.550  41.760  30.030  0.00  0.00            
ATOM   1247  H   HIE X  82      48.880  42.200  29.190  0.00  0.00            
ATOM   1248  CA  HIE X  82      48.350  42.680  31.130  0.00  0.00            
ATOM   1249  HA  HIE X  82      48.200  42.120  32.050  0.00  0.00            
ATOM   1250  CB  HIE X  82      49.730  43.300  31.340  0.00  0.00            
ATOM   1251  HB1 HIE X  82      49.510  44.070  32.080  0.00  0.00            
ATOM   1252  HB2 HIE X  82      50.140  43.810  30.460  0.00  0.00            
ATOM   1253  CG  HIE X  82      50.710  42.360  31.980  0.00  0.00            
ATOM   1254  ND1 HIE X  82      50.490  41.850  33.260  0.00  0.00            
ATOM   1255  CE1 HIE X  82      51.440  40.930  33.450  0.00  0.00            
ATOM   1256  HE1 HIE X  82      51.480  40.350  34.360  0.00  0.00            
ATOM   1257  NE2 HIE X  82      52.230  40.840  32.370  0.00  0.00            
ATOM   1258  HE2 HIE X  82      52.820  40.050  32.160  0.00  0.00            
ATOM   1259  CD2 HIE X  82      51.790  41.730  31.410  0.00  0.00            
ATOM   1260  HD2 HIE X  82      52.260  41.940  30.460  0.00  0.00            
ATOM   1261  C   HIE X  82      47.140  43.590  30.960  0.00  0.00            
ATOM   1262  O   HIE X  82      47.140  44.660  31.560  0.00  0.00            
ATOM   1263  N   TYR X  83      46.060  43.130  30.330  0.00  0.00            
ATOM   1264  H   TYR X  83      46.100  42.170  30.010  0.00  0.00            
ATOM   1265  CA  TYR X  83      44.720  43.590  30.660  0.00  0.00            
ATOM   1266  HA  TYR X  83      44.880  44.650  30.860  0.00  0.00            
ATOM   1267  CB  TYR X  83      43.770  43.330  29.500  0.00  0.00            
ATOM   1268  HB1 TYR X  83      44.080  43.850  28.590  0.00  0.00            
ATOM   1269  HB2 TYR X  83      42.780  43.700  29.780  0.00  0.00            
ATOM   1270  CG  TYR X  83      43.670  41.860  29.150  0.00  0.00            
ATOM   1271  CD1 TYR X  83      42.770  41.060  29.850  0.00  0.00            
ATOM   1272  HD1 TYR X  83      42.080  41.500  30.560  0.00  0.00            
ATOM   1273  CE1 TYR X  83      42.650  39.690  29.580  0.00  0.00            
ATOM   1274  HE1 TYR X  83      41.950  39.060  30.120  0.00  0.00            
ATOM   1275  CZ  TYR X  83      43.560  39.100  28.680  0.00  0.00            
ATOM   1276  OH  TYR X  83      43.460  37.750  28.530  0.00  0.00            
ATOM   1277  HH  TYR X  83      43.850  37.530  27.680  0.00  0.00            
ATOM   1278  CE2 TYR X  83      44.490  39.900  28.000  0.00  0.00            
ATOM   1279  HE2 TYR X  83      45.120  39.320  27.340  0.00  0.00            
ATOM   1280  CD2 TYR X  83      44.620  41.260  28.310  0.00  0.00            
ATOM   1281  HD2 TYR X  83      45.390  41.860  27.850  0.00  0.00            
ATOM   1282  C   TYR X  83      44.230  43.030  31.990  0.00  0.00            
ATOM   1283  O   TYR X  83      44.610  41.910  32.300  0.00  0.00            
ATOM   1284  N   GLU X  84      43.300  43.760  32.620  0.00  0.00            
ATOM   1285  H   GLU X  84      42.850  44.550  32.210  0.00  0.00            
ATOM   1286  CA  GLU X  84      42.790  43.470  33.950  0.00  0.00            
ATOM   1287  HA  GLU X  84      43.640  43.110  34.520  0.00  0.00            
ATOM   1288  CB  GLU X  84      42.300  44.730  34.670  0.00  0.00            
ATOM   1289  HB1 GLU X  84      42.290  44.420  35.710  0.00  0.00            
ATOM   1290  HB2 GLU X  84      41.320  45.080  34.360  0.00  0.00            
ATOM   1291  CG  GLU X  84      43.320  45.830  34.380  0.00  0.00            
ATOM   1292  HG1 GLU X  84      44.340  45.450  34.380  0.00  0.00            
ATOM   1293  HG2 GLU X  84      43.240  46.590  35.160  0.00  0.00            
ATOM   1294  CD  GLU X  84      43.010  46.580  33.100  0.00  0.00            
ATOM   1295  OE1 GLU X  84      41.990  47.310  33.100  0.00  0.00            
ATOM   1296  OE2 GLU X  84      43.670  46.460  32.040  0.00  0.00            
ATOM   1297  C   GLU X  84      41.730  42.380  34.040  0.00  0.00            
ATOM   1298  O   GLU X  84      40.810  42.310  33.220  0.00  0.00            
ATOM   1299  N   VAL X  85      41.820  41.460  35.000  0.00  0.00            
ATOM   1300  H   VAL X  85      42.570  41.510  35.660  0.00  0.00            
ATOM   1301  CA  VAL X  85      40.910  40.340  35.140  0.00  0.00            
ATOM   1302  HA  VAL X  85      40.180  40.360  34.330  0.00  0.00            
ATOM   1303  CB  VAL X  85      41.520  38.950  34.950  0.00  0.00            
ATOM   1304  HB  VAL X  85      40.740  38.190  34.890  0.00  0.00            
ATOM   1305  CG1 VAL X  85      42.330  38.920  33.650  0.00  0.00            
ATOM   1306 HG11 VAL X  85      41.640  39.290  32.900  0.00  0.00            
ATOM   1307 HG12 VAL X  85      43.220  39.530  33.800  0.00  0.00            
ATOM   1308 HG13 VAL X  85      42.820  37.960  33.460  0.00  0.00            
ATOM   1309  CG2 VAL X  85      42.400  38.640  36.160  0.00  0.00            
ATOM   1310 HG21 VAL X  85      43.170  39.390  36.290  0.00  0.00            
ATOM   1311 HG22 VAL X  85      41.890  38.520  37.110  0.00  0.00            
ATOM   1312 HG23 VAL X  85      42.920  37.690  36.020  0.00  0.00            
ATOM   1313  C   VAL X  85      39.990  40.340  36.350  0.00  0.00            
ATOM   1314  O   VAL X  85      39.150  39.440  36.420  0.00  0.00            
ATOM   1315  N   LEU X  86      40.100  41.340  37.220  0.00  0.00            
ATOM   1316  H   LEU X  86      40.970  41.860  37.230  0.00  0.00            
ATOM   1317  CA  LEU X  86      39.130  41.760  38.220  0.00  0.00            
ATOM   1318  HA  LEU X  86      39.700  42.220  39.030  0.00  0.00            
ATOM   1319  CB  LEU X  86      38.300  42.910  37.660  0.00  0.00            
ATOM   1320  HB1 LEU X  86      37.850  43.460  38.480  0.00  0.00            
ATOM   1321  HB2 LEU X  86      37.480  42.520  37.050  0.00  0.00            
ATOM   1322  CG  LEU X  86      38.940  44.010  36.830  0.00  0.00            
ATOM   1323  HG  LEU X  86      39.480  43.550  36.000  0.00  0.00            
ATOM   1324  CD1 LEU X  86      37.840  44.910  36.290  0.00  0.00            
ATOM   1325 HD11 LEU X  86      38.280  45.650  35.620  0.00  0.00            
ATOM   1326 HD12 LEU X  86      37.220  44.200  35.730  0.00  0.00            
ATOM   1327 HD13 LEU X  86      37.400  45.390  37.170  0.00  0.00            
ATOM   1328  CD2 LEU X  86      40.050  44.810  37.510  0.00  0.00            
ATOM   1329 HD21 LEU X  86      40.350  45.660  36.900  0.00  0.00            
ATOM   1330 HD22 LEU X  86      39.740  45.200  38.480  0.00  0.00            
ATOM   1331 HD23 LEU X  86      41.000  44.280  37.620  0.00  0.00            
ATOM   1332  C   LEU X  86      38.340  40.630  38.870  0.00  0.00            
ATOM   1333  O   LEU X  86      37.120  40.600  38.820  0.00  0.00            
ATOM   1334  N   PRO X  87      38.980  39.710  39.590  0.00  0.00            
ATOM   1335  CD  PRO X  87      40.420  39.600  39.720  0.00  0.00            
ATOM   1336  HD1 PRO X  87      40.950  40.550  39.760  0.00  0.00            
ATOM   1337  HD2 PRO X  87      40.670  38.980  38.850  0.00  0.00            
ATOM   1338  CG  PRO X  87      40.690  38.860  41.030  0.00  0.00            
ATOM   1339  HG1 PRO X  87      40.570  39.470  41.920  0.00  0.00            
ATOM   1340  HG2 PRO X  87      41.630  38.310  40.980  0.00  0.00            
ATOM   1341  CB  PRO X  87      39.520  37.870  41.090  0.00  0.00            
ATOM   1342  HB1 PRO X  87      39.310  37.530  42.100  0.00  0.00            
ATOM   1343  HB2 PRO X  87      39.570  37.010  40.430  0.00  0.00            
ATOM   1344  CA  PRO X  87      38.410  38.740  40.510  0.00  0.00            
ATOM   1345  HA  PRO X  87      37.710  38.130  39.950  0.00  0.00            
ATOM   1346  C   PRO X  87      37.690  39.380  41.690  0.00  0.00            
ATOM   1347  O   PRO X  87      38.090  40.460  42.110  0.00  0.00            
ATOM   1348  N   GLY X  88      36.610  38.800  42.240  0.00  0.00            
ATOM   1349  H   GLY X  88      36.400  37.880  41.890  0.00  0.00            
ATOM   1350  CA  GLY X  88      36.190  39.170  43.580  0.00  0.00            
ATOM   1351  HA1 GLY X  88      35.370  38.510  43.880  0.00  0.00            
ATOM   1352  HA2 GLY X  88      35.890  40.210  43.450  0.00  0.00            
ATOM   1353  C   GLY X  88      37.310  38.950  44.590  0.00  0.00            
ATOM   1354  O   GLY X  88      38.110  38.030  44.400  0.00  0.00            
ATOM   1355  N   LYS X  89      37.350  39.790  45.620  0.00  0.00            
ATOM   1356  H   LYS X  89      36.610  40.480  45.620  0.00  0.00            
ATOM   1357  CA  LYS X  89      38.350  39.830  46.670  0.00  0.00            
ATOM   1358  HA  LYS X  89      38.980  38.940  46.670  0.00  0.00            
ATOM   1359  CB  LYS X  89      39.220  41.030  46.310  0.00  0.00            
ATOM   1360  HB1 LYS X  89      38.560  41.890  46.460  0.00  0.00            
ATOM   1361  HB2 LYS X  89      39.600  40.980  45.290  0.00  0.00            
ATOM   1362  CG  LYS X  89      40.380  41.240  47.270  0.00  0.00            
ATOM   1363  HG1 LYS X  89      39.990  41.450  48.270  0.00  0.00            
ATOM   1364  HG2 LYS X  89      40.910  42.150  46.970  0.00  0.00            
ATOM   1365  CD  LYS X  89      41.460  40.160  47.350  0.00  0.00            
ATOM   1366  HD1 LYS X  89      41.680  39.900  46.310  0.00  0.00            
ATOM   1367  HD2 LYS X  89      41.030  39.320  47.890  0.00  0.00            
ATOM   1368  CE  LYS X  89      42.770  40.650  47.950  0.00  0.00            
ATOM   1369  HE1 LYS X  89      42.480  41.120  48.890  0.00  0.00            
ATOM   1370  HE2 LYS X  89      43.120  41.490  47.360  0.00  0.00            
ATOM   1371  NZ  LYS X  89      43.830  39.630  47.890  0.00  0.00            
ATOM   1372  HZ1 LYS X  89      44.710  40.120  48.000  0.00  0.00            
ATOM   1373  HZ2 LYS X  89      43.760  38.950  48.640  0.00  0.00            
ATOM   1374  HZ3 LYS X  89      43.920  39.240  46.960  0.00  0.00            
ATOM   1375  C   LYS X  89      37.720  39.970  48.050  0.00  0.00            
ATOM   1376  O   LYS X  89      38.260  39.370  48.970  0.00  0.00            
ATOM   1377  N   GLU X  90      36.480  40.460  48.130  0.00  0.00            
ATOM   1378  H   GLU X  90      36.110  40.710  47.220  0.00  0.00            
ATOM   1379  CA  GLU X  90      35.750  40.660  49.370  0.00  0.00            
ATOM   1380  HA  GLU X  90      36.250  40.150  50.190  0.00  0.00            
ATOM   1381  CB  GLU X  90      35.660  42.160  49.590  0.00  0.00            
ATOM   1382  HB1 GLU X  90      34.950  42.390  50.380  0.00  0.00            
ATOM   1383  HB2 GLU X  90      35.290  42.570  48.650  0.00  0.00            
ATOM   1384  CG  GLU X  90      36.960  42.890  49.940  0.00  0.00            
ATOM   1385  HG1 GLU X  90      36.760  43.950  50.060  0.00  0.00            
ATOM   1386  HG2 GLU X  90      37.690  42.780  49.140  0.00  0.00            
ATOM   1387  CD  GLU X  90      37.540  42.390  51.250  0.00  0.00            
ATOM   1388  OE1 GLU X  90      36.930  42.490  52.340  0.00  0.00            
ATOM   1389  OE2 GLU X  90      38.720  41.970  51.280  0.00  0.00            
ATOM   1390  C   GLU X  90      34.380  40.000  49.390  0.00  0.00            
ATOM   1391  O   GLU X  90      33.670  39.880  48.390  0.00  0.00            
ATOM   1392  N   LYS X  91      33.920  39.730  50.610  0.00  0.00            
ATOM   1393  H   LYS X  91      34.600  39.860  51.360  0.00  0.00            
ATOM   1394  CA  LYS X  91      32.780  38.920  50.980  0.00  0.00            
ATOM   1395  HA  LYS X  91      32.770  37.950  50.480  0.00  0.00            
ATOM   1396  CB  LYS X  91      32.670  38.660  52.470  0.00  0.00            
ATOM   1397  HB1 LYS X  91      31.720  38.180  52.740  0.00  0.00            
ATOM   1398  HB2 LYS X  91      32.620  39.620  52.980  0.00  0.00            
ATOM   1399  CG  LYS X  91      33.840  37.800  52.950  0.00  0.00            
ATOM   1400  HG1 LYS X  91      34.800  38.270  52.720  0.00  0.00            
ATOM   1401  HG2 LYS X  91      33.720  36.800  52.550  0.00  0.00            
ATOM   1402  CD  LYS X  91      33.640  37.590  54.450  0.00  0.00            
ATOM   1403  HD1 LYS X  91      32.660  37.220  54.740  0.00  0.00            
ATOM   1404  HD2 LYS X  91      33.650  38.610  54.850  0.00  0.00            
ATOM   1405  CE  LYS X  91      34.820  36.850  55.090  0.00  0.00            
ATOM   1406  HE1 LYS X  91      34.750  36.730  56.170  0.00  0.00            
ATOM   1407  HE2 LYS X  91      35.760  37.360  54.910  0.00  0.00            
ATOM   1408  NZ  LYS X  91      34.910  35.540  54.430  0.00  0.00            
ATOM   1409  HZ1 LYS X  91      34.060  35.060  54.720  0.00  0.00            
ATOM   1410  HZ2 LYS X  91      34.970  35.670  53.440  0.00  0.00            
ATOM   1411  HZ3 LYS X  91      35.720  35.070  54.810  0.00  0.00            
ATOM   1412  C   LYS X  91      31.500  39.540  50.430  0.00  0.00            
ATOM   1413  O   LYS X  91      30.470  38.880  50.280  0.00  0.00            
ATOM   1414  N   VAL X  92      31.520  40.840  50.120  0.00  0.00            
ATOM   1415  H   VAL X  92      32.390  41.320  50.280  0.00  0.00            
ATOM   1416  CA  VAL X  92      30.390  41.540  49.550  0.00  0.00            
ATOM   1417  HA  VAL X  92      29.480  41.180  50.040  0.00  0.00            
ATOM   1418  CB  VAL X  92      30.490  43.040  49.800  0.00  0.00            
ATOM   1419  HB  VAL X  92      29.630  43.490  49.310  0.00  0.00            
ATOM   1420  CG1 VAL X  92      30.520  43.490  51.260  0.00  0.00            
ATOM   1421 HG11 VAL X  92      29.480  43.450  51.590  0.00  0.00            
ATOM   1422 HG12 VAL X  92      31.080  42.850  51.930  0.00  0.00            
ATOM   1423 HG13 VAL X  92      30.940  44.490  51.360  0.00  0.00            
ATOM   1424  CG2 VAL X  92      31.660  43.720  49.090  0.00  0.00            
ATOM   1425 HG21 VAL X  92      31.730  43.440  48.040  0.00  0.00            
ATOM   1426 HG22 VAL X  92      31.350  44.770  49.120  0.00  0.00            
ATOM   1427 HG23 VAL X  92      32.540  43.600  49.710  0.00  0.00            
ATOM   1428  C   VAL X  92      30.060  41.160  48.110  0.00  0.00            
ATOM   1429  O   VAL X  92      28.990  41.490  47.610  0.00  0.00            
ATOM   1430  N   VAL X  93      31.040  40.550  47.440  0.00  0.00            
ATOM   1431  H   VAL X  93      31.920  40.410  47.920  0.00  0.00            
ATOM   1432  CA  VAL X  93      30.840  39.900  46.160  0.00  0.00            
ATOM   1433  HA  VAL X  93      29.830  40.030  45.770  0.00  0.00            
ATOM   1434  CB  VAL X  93      31.690  40.610  45.110  0.00  0.00            
ATOM   1435  HB  VAL X  93      31.530  40.090  44.160  0.00  0.00            
ATOM   1436  CG1 VAL X  93      31.160  42.020  44.930  0.00  0.00            
ATOM   1437 HG11 VAL X  93      31.340  42.630  45.820  0.00  0.00            
ATOM   1438 HG12 VAL X  93      31.590  42.570  44.090  0.00  0.00            
ATOM   1439 HG13 VAL X  93      30.080  42.040  44.740  0.00  0.00            
ATOM   1440  CG2 VAL X  93      33.160  40.700  45.490  0.00  0.00            
ATOM   1441 HG21 VAL X  93      33.750  41.180  44.710  0.00  0.00            
ATOM   1442 HG22 VAL X  93      33.370  41.290  46.390  0.00  0.00            
ATOM   1443 HG23 VAL X  93      33.540  39.690  45.650  0.00  0.00            
ATOM   1444  C   VAL X  93      31.040  38.390  46.240  0.00  0.00            
ATOM   1445  O   VAL X  93      30.460  37.670  45.430  0.00  0.00            
ATOM   1446  N   SER X  94      31.950  37.930  47.100  0.00  0.00            
ATOM   1447  H   SER X  94      32.430  38.610  47.670  0.00  0.00            
ATOM   1448  CA  SER X  94      32.330  36.560  47.370  0.00  0.00            
ATOM   1449  HA  SER X  94      32.290  36.030  46.420  0.00  0.00            
ATOM   1450  CB  SER X  94      33.760  36.500  47.910  0.00  0.00            
ATOM   1451  HB1 SER X  94      34.170  35.490  47.980  0.00  0.00            
ATOM   1452  HB2 SER X  94      33.900  37.050  48.840  0.00  0.00            
ATOM   1453  OG  SER X  94      34.670  37.150  47.050  0.00  0.00            
ATOM   1454  HG  SER X  94      34.220  37.120  46.200  0.00  0.00            
ATOM   1455  C   SER X  94      31.450  35.670  48.240  0.00  0.00            
ATOM   1456  O   SER X  94      31.460  34.440  48.360  0.00  0.00            
ATOM   1457  N   GLU X  95      30.590  36.360  48.980  0.00  0.00            
ATOM   1458  H   GLU X  95      30.630  37.350  48.790  0.00  0.00            
ATOM   1459  CA  GLU X  95      29.640  35.820  49.940  0.00  0.00            
ATOM   1460  HA  GLU X  95      29.450  34.800  49.620  0.00  0.00            
ATOM   1461  CB  GLU X  95      30.170  35.810  51.370  0.00  0.00            
ATOM   1462  HB1 GLU X  95      29.440  35.370  52.060  0.00  0.00            
ATOM   1463  HB2 GLU X  95      30.110  36.860  51.660  0.00  0.00            
ATOM   1464  CG  GLU X  95      31.530  35.140  51.530  0.00  0.00            
ATOM   1465  HG1 GLU X  95      31.930  35.340  52.530  0.00  0.00            
ATOM   1466  HG2 GLU X  95      32.230  35.460  50.760  0.00  0.00            
ATOM   1467  CD  GLU X  95      31.540  33.620  51.450  0.00  0.00            
ATOM   1468  OE1 GLU X  95      32.620  33.000  51.370  0.00  0.00            
ATOM   1469  OE2 GLU X  95      30.490  32.940  51.530  0.00  0.00            
ATOM   1470  C   GLU X  95      28.270  36.480  49.920  0.00  0.00            
ATOM   1471  O   GLU X  95      27.440  36.050  50.730  0.00  0.00            
ATOM   1472  N   LEU X  96      27.950  37.410  49.020  0.00  0.00            
ATOM   1473  H   LEU X  96      28.650  37.700  48.350  0.00  0.00            
ATOM   1474  CA  LEU X  96      26.820  38.300  49.120  0.00  0.00            
ATOM   1475  HA  LEU X  96      27.180  39.190  49.640  0.00  0.00            
ATOM   1476  CB  LEU X  96      26.490  38.750  47.700  0.00  0.00            
ATOM   1477  HB1 LEU X  96      26.500  37.830  47.110  0.00  0.00            
ATOM   1478  HB2 LEU X  96      27.310  39.350  47.320  0.00  0.00            
ATOM   1479  CG  LEU X  96      25.190  39.530  47.510  0.00  0.00            
ATOM   1480  HG  LEU X  96      24.420  38.910  47.970  0.00  0.00            
ATOM   1481  CD1 LEU X  96      25.310  40.880  48.210  0.00  0.00            
ATOM   1482 HD11 LEU X  96      24.350  41.390  48.250  0.00  0.00            
ATOM   1483 HD12 LEU X  96      25.730  40.710  49.210  0.00  0.00            
ATOM   1484 HD13 LEU X  96      25.870  41.590  47.610  0.00  0.00            
ATOM   1485  CD2 LEU X  96      24.890  39.800  46.040  0.00  0.00            
ATOM   1486 HD21 LEU X  96      23.920  40.290  45.930  0.00  0.00            
ATOM   1487 HD22 LEU X  96      25.600  40.420  45.500  0.00  0.00            
ATOM   1488 HD23 LEU X  96      24.920  38.820  45.550  0.00  0.00            
ATOM   1489  C   LEU X  96      25.580  37.740  49.810  0.00  0.00            
ATOM   1490  O   LEU X  96      25.170  38.330  50.810  0.00  0.00            
ATOM   1491  N   LYS X  97      25.040  36.630  49.300  0.00  0.00            
ATOM   1492  H   LYS X  97      25.590  36.030  48.710  0.00  0.00            
ATOM   1493  CA  LYS X  97      23.750  36.130  49.730  0.00  0.00            
ATOM   1494  HA  LYS X  97      23.100  37.000  49.790  0.00  0.00            
ATOM   1495  CB  LYS X  97      23.240  35.070  48.760  0.00  0.00            
ATOM   1496  HB1 LYS X  97      22.410  34.480  49.170  0.00  0.00            
ATOM   1497  HB2 LYS X  97      23.970  34.270  48.690  0.00  0.00            
ATOM   1498  CG  LYS X  97      22.910  35.510  47.330  0.00  0.00            
ATOM   1499  HG1 LYS X  97      22.610  34.560  46.890  0.00  0.00            
ATOM   1500  HG2 LYS X  97      23.880  35.830  46.940  0.00  0.00            
ATOM   1501  CD  LYS X  97      21.780  36.520  47.160  0.00  0.00            
ATOM   1502  HD1 LYS X  97      22.040  37.530  47.480  0.00  0.00            
ATOM   1503  HD2 LYS X  97      20.890  36.150  47.660  0.00  0.00            
ATOM   1504  CE  LYS X  97      21.430  36.500  45.680  0.00  0.00            
ATOM   1505  HE1 LYS X  97      21.260  35.530  45.210  0.00  0.00            
ATOM   1506  HE2 LYS X  97      22.300  36.920  45.180  0.00  0.00            
ATOM   1507  NZ  LYS X  97      20.320  37.450  45.520  0.00  0.00            
ATOM   1508  HZ1 LYS X  97      20.570  38.360  45.870  0.00  0.00            
ATOM   1509  HZ2 LYS X  97      20.090  37.560  44.540  0.00  0.00            
ATOM   1510  HZ3 LYS X  97      19.430  37.250  45.950  0.00  0.00            
ATOM   1511  C   LYS X  97      23.780  35.550  51.140  0.00  0.00            
ATOM   1512  O   LYS X  97      22.810  35.660  51.890  0.00  0.00            
ATOM   1513  N   GLN X  98      24.970  35.130  51.590  0.00  0.00            
ATOM   1514  H   GLN X  98      25.780  35.220  50.990  0.00  0.00            
ATOM   1515  CA  GLN X  98      25.160  34.570  52.910  0.00  0.00            
ATOM   1516  HA  GLN X  98      24.290  34.120  53.390  0.00  0.00            
ATOM   1517  CB  GLN X  98      26.180  33.430  52.860  0.00  0.00            
ATOM   1518  HB1 GLN X  98      26.340  33.100  53.880  0.00  0.00            
ATOM   1519  HB2 GLN X  98      27.150  33.840  52.560  0.00  0.00            
ATOM   1520  CG  GLN X  98      25.930  32.200  52.010  0.00  0.00            
ATOM   1521  HG1 GLN X  98      25.030  31.680  52.360  0.00  0.00            
ATOM   1522  HG2 GLN X  98      26.800  31.580  52.190  0.00  0.00            
ATOM   1523  CD  GLN X  98      25.830  32.380  50.500  0.00  0.00            
ATOM   1524  OE1 GLN X  98      26.540  33.200  49.930  0.00  0.00            
ATOM   1525  NE2 GLN X  98      25.130  31.540  49.740  0.00  0.00            
ATOM   1526 HE21 GLN X  98      24.680  30.790  50.250  0.00  0.00            
ATOM   1527 HE22 GLN X  98      25.290  31.470  48.740  0.00  0.00            
ATOM   1528  C   GLN X  98      25.560  35.640  53.910  0.00  0.00            
ATOM   1529  O   GLN X  98      25.230  35.610  55.090  0.00  0.00            
ATOM   1530  N   LEU X  99      26.310  36.650  53.450  0.00  0.00            
ATOM   1531  H   LEU X  99      26.670  36.510  52.520  0.00  0.00            
ATOM   1532  CA  LEU X  99      26.530  37.900  54.150  0.00  0.00            
ATOM   1533  HA  LEU X  99      26.820  37.640  55.160  0.00  0.00            
ATOM   1534  CB  LEU X  99      27.740  38.460  53.400  0.00  0.00            
ATOM   1535  HB1 LEU X  99      27.320  38.630  52.410  0.00  0.00            
ATOM   1536  HB2 LEU X  99      28.500  37.700  53.210  0.00  0.00            
ATOM   1537  CG  LEU X  99      28.340  39.740  53.970  0.00  0.00            
ATOM   1538  HG  LEU X  99      27.560  40.490  54.110  0.00  0.00            
ATOM   1539  CD1 LEU X  99      29.080  39.540  55.290  0.00  0.00            
ATOM   1540 HD11 LEU X  99      28.390  39.180  56.050  0.00  0.00            
ATOM   1541 HD12 LEU X  99      29.920  38.870  55.120  0.00  0.00            
ATOM   1542 HD13 LEU X  99      29.410  40.570  55.390  0.00  0.00            
ATOM   1543  CD2 LEU X  99      29.240  40.460  52.960  0.00  0.00            
ATOM   1544 HD21 LEU X  99      28.650  40.680  52.070  0.00  0.00            
ATOM   1545 HD22 LEU X  99      29.560  41.440  53.310  0.00  0.00            
ATOM   1546 HD23 LEU X  99      30.080  39.840  52.640  0.00  0.00            
ATOM   1547  C   LEU X  99      25.340  38.840  54.260  0.00  0.00            
ATOM   1548  O   LEU X  99      25.430  39.730  55.110  0.00  0.00            
ATOM   1549  N   ALA X 100      24.240  38.530  53.580  0.00  0.00            
ATOM   1550  H   ALA X 100      24.290  37.660  53.070  0.00  0.00            
ATOM   1551  CA  ALA X 100      23.010  39.310  53.570  0.00  0.00            
ATOM   1552  HA  ALA X 100      23.150  40.110  54.290  0.00  0.00            
ATOM   1553  CB  ALA X 100      22.910  39.890  52.160  0.00  0.00            
ATOM   1554  HB1 ALA X 100      23.750  40.520  51.870  0.00  0.00            
ATOM   1555  HB2 ALA X 100      22.870  39.030  51.500  0.00  0.00            
ATOM   1556  HB3 ALA X 100      22.030  40.520  52.060  0.00  0.00            
ATOM   1557  C   ALA X 100      21.760  38.590  54.050  0.00  0.00            
ATOM   1558  O   ALA X 100      20.710  38.710  53.420  0.00  0.00            
ATOM   1559  N   GLU X 101      21.770  37.860  55.160  0.00  0.00            
ATOM   1560  H   GLU X 101      22.670  37.820  55.610  0.00  0.00            
ATOM   1561  CA  GLU X 101      20.680  37.060  55.680  0.00  0.00            
ATOM   1562  HA  GLU X 101      20.450  36.320  54.910  0.00  0.00            
ATOM   1563  CB  GLU X 101      21.150  36.320  56.940  0.00  0.00            
ATOM   1564  HB1 GLU X 101      21.680  37.040  57.560  0.00  0.00            
ATOM   1565  HB2 GLU X 101      21.910  35.660  56.540  0.00  0.00            
ATOM   1566  CG  GLU X 101      20.150  35.530  57.780  0.00  0.00            
ATOM   1567  HG1 GLU X 101      19.350  36.160  58.170  0.00  0.00            
ATOM   1568  HG2 GLU X 101      20.730  35.250  58.670  0.00  0.00            
ATOM   1569  CD  GLU X 101      19.500  34.390  57.010  0.00  0.00            
ATOM   1570  OE1 GLU X 101      19.430  33.230  57.480  0.00  0.00            
ATOM   1571  OE2 GLU X 101      19.140  34.520  55.820  0.00  0.00            
ATOM   1572  C   GLU X 101      19.510  37.980  55.980  0.00  0.00            
ATOM   1573  O   GLU X 101      19.750  39.040  56.550  0.00  0.00            
ATOM   1574  N   LYS X 102      18.350  37.580  55.450  0.00  0.00            
ATOM   1575  H   LYS X 102      18.350  36.600  55.190  0.00  0.00            
ATOM   1576  CA  LYS X 102      17.020  38.170  55.450  0.00  0.00            
ATOM   1577  HA  LYS X 102      16.400  37.500  54.860  0.00  0.00            
ATOM   1578  CB  LYS X 102      16.460  38.150  56.870  0.00  0.00            
ATOM   1579  HB1 LYS X 102      15.440  38.520  56.830  0.00  0.00            
ATOM   1580  HB2 LYS X 102      17.100  38.740  57.540  0.00  0.00            
ATOM   1581  CG  LYS X 102      16.310  36.760  57.470  0.00  0.00            
ATOM   1582  HG1 LYS X 102      17.270  36.610  57.970  0.00  0.00            
ATOM   1583  HG2 LYS X 102      16.200  36.060  56.630  0.00  0.00            
ATOM   1584  CD  LYS X 102      15.130  36.630  58.420  0.00  0.00            
ATOM   1585  HD1 LYS X 102      14.930  37.530  59.000  0.00  0.00            
ATOM   1586  HD2 LYS X 102      15.390  35.870  59.160  0.00  0.00            
ATOM   1587  CE  LYS X 102      13.840  36.190  57.740  0.00  0.00            
ATOM   1588  HE1 LYS X 102      14.050  35.380  57.040  0.00  0.00            
ATOM   1589  HE2 LYS X 102      13.440  37.050  57.200  0.00  0.00            
ATOM   1590  NZ  LYS X 102      12.820  35.700  58.660  0.00  0.00            
ATOM   1591  HZ1 LYS X 102      13.080  34.900  59.230  0.00  0.00            
ATOM   1592  HZ2 LYS X 102      12.550  36.440  59.300  0.00  0.00            
ATOM   1593  HZ3 LYS X 102      11.990  35.480  58.120  0.00  0.00            
ATOM   1594  C   LYS X 102      16.890  39.550  54.820  0.00  0.00            
ATOM   1595  O   LYS X 102      15.890  40.240  54.970  0.00  0.00            
ATOM   1596  N   ALA X 103      17.970  40.120  54.280  0.00  0.00            
ATOM   1597  H   ALA X 103      18.850  39.630  54.210  0.00  0.00            
ATOM   1598  CA  ALA X 103      17.940  41.490  53.820  0.00  0.00            
ATOM   1599  HA  ALA X 103      17.510  42.130  54.590  0.00  0.00            
ATOM   1600  CB  ALA X 103      19.370  41.990  53.570  0.00  0.00            
ATOM   1601  HB1 ALA X 103      20.030  41.550  54.310  0.00  0.00            
ATOM   1602  HB2 ALA X 103      19.710  41.610  52.600  0.00  0.00            
ATOM   1603  HB3 ALA X 103      19.350  43.080  53.620  0.00  0.00            
ATOM   1604  C   ALA X 103      17.160  41.730  52.540  0.00  0.00            
ATOM   1605  O   ALA X 103      17.110  40.830  51.700  0.00  0.00            
ATOM   1606  N   ASP X 104      16.580  42.930  52.380  0.00  0.00            
ATOM   1607  H   ASP X 104      16.700  43.630  53.100  0.00  0.00            
ATOM   1608  CA  ASP X 104      15.730  43.280  51.270  0.00  0.00            
ATOM   1609  HA  ASP X 104      15.630  42.420  50.600  0.00  0.00            
ATOM   1610  CB  ASP X 104      14.350  43.520  51.880  0.00  0.00            
ATOM   1611  HB1 ASP X 104      14.420  44.520  52.300  0.00  0.00            
ATOM   1612  HB2 ASP X 104      14.150  42.680  52.540  0.00  0.00            
ATOM   1613  CG  ASP X 104      13.250  43.580  50.830  0.00  0.00            
ATOM   1614  OD1 ASP X 104      13.060  42.560  50.130  0.00  0.00            
ATOM   1615  OD2 ASP X 104      12.570  44.620  50.760  0.00  0.00            
ATOM   1616  C   ASP X 104      16.160  44.460  50.410  0.00  0.00            
ATOM   1617  O   ASP X 104      15.730  44.560  49.270  0.00  0.00            
ATOM   1618  N   HIE X 105      16.940  45.310  51.100  0.00  0.00            
ATOM   1619  H   HIE X 105      17.180  45.070  52.050  0.00  0.00            
ATOM   1620  CA  HIE X 105      17.380  46.610  50.650  0.00  0.00            
ATOM   1621  HA  HIE X 105      17.240  46.670  49.570  0.00  0.00            
ATOM   1622  CB  HIE X 105      16.540  47.730  51.270  0.00  0.00            
ATOM   1623  HB1 HIE X 105      16.660  47.780  52.350  0.00  0.00            
ATOM   1624  HB2 HIE X 105      15.490  47.570  51.060  0.00  0.00            
ATOM   1625  CG  HIE X 105      16.840  49.050  50.600  0.00  0.00            
ATOM   1626  ND1 HIE X 105      17.140  49.150  49.250  0.00  0.00            
ATOM   1627  CE1 HIE X 105      17.010  50.440  48.930  0.00  0.00            
ATOM   1628  HE1 HIE X 105      17.130  50.910  47.970  0.00  0.00            
ATOM   1629  NE2 HIE X 105      16.660  51.130  50.020  0.00  0.00            
ATOM   1630  HE2 HIE X 105      16.440  52.120  50.030  0.00  0.00            
ATOM   1631  CD2 HIE X 105      16.490  50.280  51.090  0.00  0.00            
ATOM   1632  HD2 HIE X 105      16.120  50.520  52.080  0.00  0.00            
ATOM   1633  C   HIE X 105      18.870  46.830  50.900  0.00  0.00            
ATOM   1634  O   HIE X 105      19.450  46.380  51.880  0.00  0.00            
ATOM   1635  N   ILE X 106      19.560  47.530  50.000  0.00  0.00            
ATOM   1636  H   ILE X 106      18.990  47.940  49.280  0.00  0.00            
ATOM   1637  CA  ILE X 106      20.990  47.770  50.090  0.00  0.00            
ATOM   1638  HA  ILE X 106      21.290  47.470  51.100  0.00  0.00            
ATOM   1639  CB  ILE X 106      21.710  46.930  49.040  0.00  0.00            
ATOM   1640  HB  ILE X 106      21.280  47.210  48.080  0.00  0.00            
ATOM   1641  CG2 ILE X 106      23.200  47.230  48.910  0.00  0.00            
ATOM   1642 HG21 ILE X 106      23.490  46.660  48.030  0.00  0.00            
ATOM   1643 HG22 ILE X 106      23.350  48.260  48.600  0.00  0.00            
ATOM   1644 HG23 ILE X 106      23.830  46.990  49.770  0.00  0.00            
ATOM   1645  CG1 ILE X 106      21.610  45.430  49.310  0.00  0.00            
ATOM   1646 HG11 ILE X 106      20.540  45.220  49.290  0.00  0.00            
ATOM   1647 HG12 ILE X 106      22.050  45.170  50.280  0.00  0.00            
ATOM   1648  CD  ILE X 106      22.200  44.510  48.250  0.00  0.00            
ATOM   1649  HD1 ILE X 106      21.800  44.810  47.280  0.00  0.00            
ATOM   1650  HD2 ILE X 106      23.290  44.520  48.140  0.00  0.00            
ATOM   1651  HD3 ILE X 106      21.940  43.460  48.390  0.00  0.00            
ATOM   1652  C   ILE X 106      21.330  49.240  49.920  0.00  0.00            
ATOM   1653  O   ILE X 106      20.890  49.860  48.950  0.00  0.00            
ATOM   1654  N   TYR X 107      22.150  49.840  50.780  0.00  0.00            
ATOM   1655  H   TYR X 107      22.410  49.370  51.640  0.00  0.00            
ATOM   1656  CA  TYR X 107      22.750  51.150  50.630  0.00  0.00            
ATOM   1657  HA  TYR X 107      22.440  51.590  49.680  0.00  0.00            
ATOM   1658  CB  TYR X 107      22.480  52.030  51.840  0.00  0.00            
ATOM   1659  HB1 TYR X 107      23.020  52.970  51.760  0.00  0.00            
ATOM   1660  HB2 TYR X 107      22.890  51.570  52.740  0.00  0.00            
ATOM   1661  CG  TYR X 107      21.020  52.220  52.200  0.00  0.00            
ATOM   1662  CD1 TYR X 107      20.360  53.330  51.670  0.00  0.00            
ATOM   1663  HD1 TYR X 107      20.780  53.880  50.840  0.00  0.00            
ATOM   1664  CE1 TYR X 107      19.040  53.710  51.950  0.00  0.00            
ATOM   1665  HE1 TYR X 107      18.600  54.510  51.380  0.00  0.00            
ATOM   1666  CZ  TYR X 107      18.320  52.880  52.830  0.00  0.00            
ATOM   1667  OH  TYR X 107      17.000  53.120  53.090  0.00  0.00            
ATOM   1668  HH  TYR X 107      16.610  52.440  53.650  0.00  0.00            
ATOM   1669  CE2 TYR X 107      18.970  51.770  53.400  0.00  0.00            
ATOM   1670  HE2 TYR X 107      18.380  51.180  54.090  0.00  0.00            
ATOM   1671  CD2 TYR X 107      20.300  51.460  53.130  0.00  0.00            
ATOM   1672  HD2 TYR X 107      20.780  50.660  53.680  0.00  0.00            
ATOM   1673  C   TYR X 107      24.260  50.970  50.550  0.00  0.00            
ATOM   1674  O   TYR X 107      24.850  50.310  51.400  0.00  0.00            
ATOM   1675  N   LEU X 108      24.860  51.540  49.500  0.00  0.00            
ATOM   1676  H   LEU X 108      24.210  51.990  48.880  0.00  0.00            
ATOM   1677  CA  LEU X 108      26.280  51.640  49.210  0.00  0.00            
ATOM   1678  HA  LEU X 108      26.790  50.860  49.770  0.00  0.00            
ATOM   1679  CB  LEU X 108      26.540  51.370  47.740  0.00  0.00            
ATOM   1680  HB1 LEU X 108      27.600  51.170  47.580  0.00  0.00            
ATOM   1681  HB2 LEU X 108      26.200  52.230  47.160  0.00  0.00            
ATOM   1682  CG  LEU X 108      25.730  50.200  47.190  0.00  0.00            
ATOM   1683  HG  LEU X 108      24.640  50.280  47.240  0.00  0.00            
ATOM   1684  CD1 LEU X 108      26.060  50.000  45.720  0.00  0.00            
ATOM   1685 HD11 LEU X 108      27.120  49.830  45.540  0.00  0.00            
ATOM   1686 HD12 LEU X 108      25.600  49.050  45.450  0.00  0.00            
ATOM   1687 HD13 LEU X 108      25.910  50.880  45.090  0.00  0.00            
ATOM   1688  CD2 LEU X 108      26.120  48.910  47.920  0.00  0.00            
ATOM   1689 HD21 LEU X 108      25.850  48.000  47.390  0.00  0.00            
ATOM   1690 HD22 LEU X 108      27.200  48.860  48.040  0.00  0.00            
ATOM   1691 HD23 LEU X 108      25.690  48.880  48.920  0.00  0.00            
ATOM   1692  C   LEU X 108      26.910  52.910  49.760  0.00  0.00            
ATOM   1693  O   LEU X 108      26.730  54.000  49.220  0.00  0.00            
ATOM   1694  N   ALA X 109      27.490  52.770  50.960  0.00  0.00            
ATOM   1695  H   ALA X 109      27.650  51.850  51.330  0.00  0.00            
ATOM   1696  CA  ALA X 109      28.050  53.820  51.800  0.00  0.00            
ATOM   1697  HA  ALA X 109      27.540  54.730  51.490  0.00  0.00            
ATOM   1698  CB  ALA X 109      27.630  53.560  53.240  0.00  0.00            
ATOM   1699  HB1 ALA X 109      26.630  53.180  53.420  0.00  0.00            
ATOM   1700  HB2 ALA X 109      28.330  52.890  53.750  0.00  0.00            
ATOM   1701  HB3 ALA X 109      27.750  54.520  53.730  0.00  0.00            
ATOM   1702  C   ALA X 109      29.520  54.010  51.430  0.00  0.00            
ATOM   1703  O   ALA X 109      30.360  53.330  52.020  0.00  0.00            
ATOM   1704  N   THR X 110      29.880  54.990  50.600  0.00  0.00            
ATOM   1705  H   THR X 110      29.150  55.450  50.080  0.00  0.00            
ATOM   1706  CA  THR X 110      31.230  55.200  50.140  0.00  0.00            
ATOM   1707  HA  THR X 110      32.020  54.950  50.850  0.00  0.00            
ATOM   1708  CB  THR X 110      31.490  54.470  48.820  0.00  0.00            
ATOM   1709  HB  THR X 110      32.570  54.420  48.710  0.00  0.00            
ATOM   1710  CG2 THR X 110      31.140  52.990  48.710  0.00  0.00            
ATOM   1711 HG21 THR X 110      31.380  52.550  49.670  0.00  0.00            
ATOM   1712 HG22 THR X 110      30.050  52.890  48.640  0.00  0.00            
ATOM   1713 HG23 THR X 110      31.670  52.540  47.860  0.00  0.00            
ATOM   1714  OG1 THR X 110      30.940  55.090  47.670  0.00  0.00            
ATOM   1715  HG1 THR X 110      31.430  54.910  46.870  0.00  0.00            
ATOM   1716  C   THR X 110      31.530  56.690  50.040  0.00  0.00            
ATOM   1717  O   THR X 110      30.600  57.490  50.060  0.00  0.00            
ATOM   1718  N   ASP X 111      32.810  57.070  50.010  0.00  0.00            
ATOM   1719  H   ASP X 111      33.560  56.400  50.030  0.00  0.00            
ATOM   1720  CA  ASP X 111      33.130  58.480  49.990  0.00  0.00            
ATOM   1721  HA  ASP X 111      32.450  58.950  50.710  0.00  0.00            
ATOM   1722  CB  ASP X 111      34.580  58.520  50.480  0.00  0.00            
ATOM   1723  HB1 ASP X 111      35.180  58.410  49.580  0.00  0.00            
ATOM   1724  HB2 ASP X 111      34.710  57.710  51.200  0.00  0.00            
ATOM   1725  CG  ASP X 111      35.010  59.830  51.120  0.00  0.00            
ATOM   1726  OD1 ASP X 111      35.090  59.940  52.360  0.00  0.00            
ATOM   1727  OD2 ASP X 111      35.640  60.700  50.490  0.00  0.00            
ATOM   1728  C   ASP X 111      33.010  59.180  48.640  0.00  0.00            
ATOM   1729  O   ASP X 111      32.810  58.500  47.640  0.00  0.00            
ATOM   1730  N   LEU X 112      33.040  60.520  48.700  0.00  0.00            
ATOM   1731  H   LEU X 112      33.130  60.980  49.590  0.00  0.00            
ATOM   1732  CA  LEU X 112      33.050  61.420  47.580  0.00  0.00            
ATOM   1733  HA  LEU X 112      32.240  61.060  46.940  0.00  0.00            
ATOM   1734  CB  LEU X 112      32.600  62.830  47.940  0.00  0.00            
ATOM   1735  HB1 LEU X 112      33.380  63.220  48.600  0.00  0.00            
ATOM   1736  HB2 LEU X 112      31.640  62.790  48.460  0.00  0.00            
ATOM   1737  CG  LEU X 112      32.490  63.830  46.790  0.00  0.00            
ATOM   1738  HG  LEU X 112      33.470  64.030  46.350  0.00  0.00            
ATOM   1739  CD1 LEU X 112      31.580  63.330  45.670  0.00  0.00            
ATOM   1740 HD11 LEU X 112      31.560  64.180  45.000  0.00  0.00            
ATOM   1741 HD12 LEU X 112      32.040  62.480  45.160  0.00  0.00            
ATOM   1742 HD13 LEU X 112      30.580  63.040  46.000  0.00  0.00            
ATOM   1743  CD2 LEU X 112      31.980  65.190  47.270  0.00  0.00            
ATOM   1744 HD21 LEU X 112      30.940  65.130  47.620  0.00  0.00            
ATOM   1745 HD22 LEU X 112      32.590  65.580  48.080  0.00  0.00            
ATOM   1746 HD23 LEU X 112      31.920  65.870  46.430  0.00  0.00            
ATOM   1747  C   LEU X 112      34.420  61.430  46.900  0.00  0.00            
ATOM   1748  O   LEU X 112      35.170  62.400  46.900  0.00  0.00            
ATOM   1749  N   ASP X 113      34.870  60.310  46.330  0.00  0.00            
ATOM   1750  H   ASP X 113      34.210  59.550  46.280  0.00  0.00            
ATOM   1751  CA  ASP X 113      36.190  59.950  45.850  0.00  0.00            
ATOM   1752  HA  ASP X 113      36.640  60.890  45.520  0.00  0.00            
ATOM   1753  CB  ASP X 113      36.880  59.130  46.940  0.00  0.00            
ATOM   1754  HB1 ASP X 113      36.360  58.170  47.050  0.00  0.00            
ATOM   1755  HB2 ASP X 113      36.900  59.590  47.930  0.00  0.00            
ATOM   1756  CG  ASP X 113      38.270  58.850  46.390  0.00  0.00            
ATOM   1757  OD1 ASP X 113      39.190  59.680  46.600  0.00  0.00            
ATOM   1758  OD2 ASP X 113      38.470  57.740  45.870  0.00  0.00            
ATOM   1759  C   ASP X 113      35.970  59.140  44.590  0.00  0.00            
ATOM   1760  O   ASP X 113      34.920  58.510  44.490  0.00  0.00            
ATOM   1761  N   ARG X 114      36.870  59.030  43.600  0.00  0.00            
ATOM   1762  H   ARG X 114      37.680  59.630  43.660  0.00  0.00            
ATOM   1763  CA  ARG X 114      36.790  58.220  42.400  0.00  0.00            
ATOM   1764  HA  ARG X 114      35.890  58.490  41.860  0.00  0.00            
ATOM   1765  CB  ARG X 114      37.960  58.650  41.510  0.00  0.00            
ATOM   1766  HB1 ARG X 114      37.820  58.120  40.570  0.00  0.00            
ATOM   1767  HB2 ARG X 114      38.890  58.340  42.000  0.00  0.00            
ATOM   1768  CG  ARG X 114      37.930  60.120  41.110  0.00  0.00            
ATOM   1769  HG1 ARG X 114      37.930  60.790  41.970  0.00  0.00            
ATOM   1770  HG2 ARG X 114      36.990  60.260  40.580  0.00  0.00            
ATOM   1771  CD  ARG X 114      39.040  60.400  40.100  0.00  0.00            
ATOM   1772  HD1 ARG X 114      38.900  59.680  39.290  0.00  0.00            
ATOM   1773  HD2 ARG X 114      39.950  60.220  40.670  0.00  0.00            
ATOM   1774  NE  ARG X 114      39.050  61.780  39.610  0.00  0.00            
ATOM   1775  HE  ARG X 114      38.190  62.240  39.860  0.00  0.00            
ATOM   1776  CZ  ARG X 114      40.160  62.490  39.340  0.00  0.00            
ATOM   1777  NH1 ARG X 114      41.320  61.870  39.100  0.00  0.00            
ATOM   1778 HH11 ARG X 114      41.400  60.870  39.210  0.00  0.00            
ATOM   1779 HH12 ARG X 114      42.080  62.470  38.820  0.00  0.00            
ATOM   1780  NH2 ARG X 114      40.260  63.820  39.220  0.00  0.00            
ATOM   1781 HH21 ARG X 114      39.480  64.420  39.450  0.00  0.00            
ATOM   1782 HH22 ARG X 114      41.130  64.260  38.970  0.00  0.00            
ATOM   1783  C   ARG X 114      36.840  56.720  42.600  0.00  0.00            
ATOM   1784  O   ARG X 114      36.200  55.910  41.920  0.00  0.00            
ATOM   1785  N   GLU X 115      37.440  56.260  43.700  0.00  0.00            
ATOM   1786  H   GLU X 115      38.010  56.900  44.240  0.00  0.00            
ATOM   1787  CA  GLU X 115      37.450  54.880  44.150  0.00  0.00            
ATOM   1788  HA  GLU X 115      37.180  54.150  43.390  0.00  0.00            
ATOM   1789  CB  GLU X 115      38.840  54.500  44.640  0.00  0.00            
ATOM   1790  HB1 GLU X 115      38.950  55.050  45.570  0.00  0.00            
ATOM   1791  HB2 GLU X 115      39.630  54.740  43.930  0.00  0.00            
ATOM   1792  CG  GLU X 115      38.950  53.010  44.930  0.00  0.00            
ATOM   1793  HG1 GLU X 115      38.500  52.450  44.110  0.00  0.00            
ATOM   1794  HG2 GLU X 115      38.440  52.720  45.850  0.00  0.00            
ATOM   1795  CD  GLU X 115      40.390  52.530  45.030  0.00  0.00            
ATOM   1796  OE1 GLU X 115      41.020  52.140  44.020  0.00  0.00            
ATOM   1797  OE2 GLU X 115      40.970  52.460  46.130  0.00  0.00            
ATOM   1798  C   GLU X 115      36.380  54.670  45.210  0.00  0.00            
ATOM   1799  O   GLU X 115      35.930  53.550  45.470  0.00  0.00            
ATOM   1800  N   GLY X 116      35.910  55.750  45.830  0.00  0.00            
ATOM   1801  H   GLY X 116      36.530  56.540  45.680  0.00  0.00            
ATOM   1802  CA  GLY X 116      34.580  55.820  46.380  0.00  0.00            
ATOM   1803  HA1 GLY X 116      34.280  56.800  46.760  0.00  0.00            
ATOM   1804  HA2 GLY X 116      34.590  55.120  47.210  0.00  0.00            
ATOM   1805  C   GLY X 116      33.490  55.400  45.410  0.00  0.00            
ATOM   1806  O   GLY X 116      32.750  54.430  45.600  0.00  0.00            
ATOM   1807  N   GLU X 117      33.550  56.030  44.230  0.00  0.00            
ATOM   1808  H   GLU X 117      34.260  56.740  44.140  0.00  0.00            
ATOM   1809  CA  GLU X 117      32.740  55.710  43.070  0.00  0.00            
ATOM   1810  HA  GLU X 117      31.730  55.770  43.460  0.00  0.00            
ATOM   1811  CB  GLU X 117      32.950  56.860  42.090  0.00  0.00            
ATOM   1812  HB1 GLU X 117      33.690  56.490  41.370  0.00  0.00            
ATOM   1813  HB2 GLU X 117      33.460  57.740  42.490  0.00  0.00            
ATOM   1814  CG  GLU X 117      31.720  57.170  41.240  0.00  0.00            
ATOM   1815  HG1 GLU X 117      31.230  56.300  40.810  0.00  0.00            
ATOM   1816  HG2 GLU X 117      32.040  57.750  40.380  0.00  0.00            
ATOM   1817  CD  GLU X 117      30.760  58.120  41.950  0.00  0.00            
ATOM   1818  OE1 GLU X 117      29.960  58.760  41.230  0.00  0.00            
ATOM   1819  OE2 GLU X 117      30.730  58.220  43.190  0.00  0.00            
ATOM   1820  C   GLU X 117      32.900  54.280  42.590  0.00  0.00            
ATOM   1821  O   GLU X 117      31.890  53.600  42.430  0.00  0.00            
ATOM   1822  N   ALA X 118      34.110  53.760  42.380  0.00  0.00            
ATOM   1823  H   ALA X 118      34.850  54.450  42.390  0.00  0.00            
ATOM   1824  CA  ALA X 118      34.430  52.400  41.990  0.00  0.00            
ATOM   1825  HA  ALA X 118      33.850  52.250  41.080  0.00  0.00            
ATOM   1826  CB  ALA X 118      35.910  52.260  41.650  0.00  0.00            
ATOM   1827  HB1 ALA X 118      36.200  53.100  41.020  0.00  0.00            
ATOM   1828  HB2 ALA X 118      36.520  52.300  42.550  0.00  0.00            
ATOM   1829  HB3 ALA X 118      36.080  51.270  41.230  0.00  0.00            
ATOM   1830  C   ALA X 118      33.980  51.270  42.910  0.00  0.00            
ATOM   1831  O   ALA X 118      33.460  50.300  42.360  0.00  0.00            
ATOM   1832  N   ILE X 119      34.080  51.330  44.240  0.00  0.00            
ATOM   1833  H   ILE X 119      34.610  52.070  44.680  0.00  0.00            
ATOM   1834  CA  ILE X 119      33.640  50.200  45.040  0.00  0.00            
ATOM   1835  HA  ILE X 119      34.170  49.290  44.760  0.00  0.00            
ATOM   1836  CB  ILE X 119      34.130  50.290  46.480  0.00  0.00            
ATOM   1837  HB  ILE X 119      33.870  51.280  46.850  0.00  0.00            
ATOM   1838  CG2 ILE X 119      33.440  49.320  47.440  0.00  0.00            
ATOM   1839 HG21 ILE X 119      32.400  49.540  47.670  0.00  0.00            
ATOM   1840 HG22 ILE X 119      33.460  48.270  47.120  0.00  0.00            
ATOM   1841 HG23 ILE X 119      33.930  49.400  48.410  0.00  0.00            
ATOM   1842  CG1 ILE X 119      35.640  50.110  46.490  0.00  0.00            
ATOM   1843 HG11 ILE X 119      36.080  50.590  45.610  0.00  0.00            
ATOM   1844 HG12 ILE X 119      35.770  49.020  46.490  0.00  0.00            
ATOM   1845  CD  ILE X 119      36.320  50.690  47.720  0.00  0.00            
ATOM   1846  HD1 ILE X 119      37.400  50.610  47.640  0.00  0.00            
ATOM   1847  HD2 ILE X 119      36.060  51.710  47.980  0.00  0.00            
ATOM   1848  HD3 ILE X 119      36.000  50.040  48.540  0.00  0.00            
ATOM   1849  C   ILE X 119      32.150  50.000  44.820  0.00  0.00            
ATOM   1850  O   ILE X 119      31.660  48.940  44.410  0.00  0.00            
ATOM   1851  N   ALA X 120      31.340  51.060  44.890  0.00  0.00            
ATOM   1852  H   ALA X 120      31.680  51.870  45.380  0.00  0.00            
ATOM   1853  CA  ALA X 120      29.920  51.050  44.570  0.00  0.00            
ATOM   1854  HA  ALA X 120      29.420  50.360  45.250  0.00  0.00            
ATOM   1855  CB  ALA X 120      29.380  52.420  44.990  0.00  0.00            
ATOM   1856  HB1 ALA X 120      29.910  53.250  44.540  0.00  0.00            
ATOM   1857  HB2 ALA X 120      28.320  52.500  44.730  0.00  0.00            
ATOM   1858  HB3 ALA X 120      29.480  52.460  46.080  0.00  0.00            
ATOM   1859  C   ALA X 120      29.550  50.560  43.180  0.00  0.00            
ATOM   1860  O   ALA X 120      28.630  49.770  43.020  0.00  0.00            
ATOM   1861  N   TRP X 121      30.270  51.050  42.170  0.00  0.00            
ATOM   1862  H   TRP X 121      30.960  51.780  42.300  0.00  0.00            
ATOM   1863  CA  TRP X 121      29.950  50.710  40.790  0.00  0.00            
ATOM   1864  HA  TRP X 121      28.930  51.000  40.540  0.00  0.00            
ATOM   1865  CB  TRP X 121      30.830  51.590  39.900  0.00  0.00            
ATOM   1866  HB1 TRP X 121      31.880  51.300  40.000  0.00  0.00            
ATOM   1867  HB2 TRP X 121      30.610  52.610  40.220  0.00  0.00            
ATOM   1868  CG  TRP X 121      30.410  51.490  38.470  0.00  0.00            
ATOM   1869  CD1 TRP X 121      30.330  50.360  37.740  0.00  0.00            
ATOM   1870  HD1 TRP X 121      30.770  49.430  38.090  0.00  0.00            
ATOM   1871  NE1 TRP X 121      29.620  50.590  36.590  0.00  0.00            
ATOM   1872  HE1 TRP X 121      29.370  49.920  35.880  0.00  0.00            
ATOM   1873  CE2 TRP X 121      29.270  51.920  36.450  0.00  0.00            
ATOM   1874  CZ2 TRP X 121      28.570  52.690  35.520  0.00  0.00            
ATOM   1875  HZ2 TRP X 121      28.320  52.270  34.560  0.00  0.00            
ATOM   1876  CH2 TRP X 121      28.360  54.060  35.740  0.00  0.00            
ATOM   1877  HH2 TRP X 121      27.730  54.570  35.030  0.00  0.00            
ATOM   1878  CZ3 TRP X 121      28.830  54.650  36.920  0.00  0.00            
ATOM   1879  HZ3 TRP X 121      28.700  55.710  37.070  0.00  0.00            
ATOM   1880  CE3 TRP X 121      29.630  53.900  37.780  0.00  0.00            
ATOM   1881  HE3 TRP X 121      30.100  54.320  38.660  0.00  0.00            
ATOM   1882  CD2 TRP X 121      29.830  52.520  37.610  0.00  0.00            
ATOM   1883  C   TRP X 121      30.160  49.230  40.540  0.00  0.00            
ATOM   1884  O   TRP X 121      29.370  48.530  39.900  0.00  0.00            
ATOM   1885  N   HIE X 122      31.100  48.540  41.190  0.00  0.00            
ATOM   1886  H   HIE X 122      31.760  49.070  41.750  0.00  0.00            
ATOM   1887  CA  HIE X 122      31.240  47.100  41.120  0.00  0.00            
ATOM   1888  HA  HIE X 122      30.970  46.750  40.120  0.00  0.00            
ATOM   1889  CB  HIE X 122      32.710  46.730  41.330  0.00  0.00            
ATOM   1890  HB1 HIE X 122      32.800  45.650  41.420  0.00  0.00            
ATOM   1891  HB2 HIE X 122      33.180  47.340  42.100  0.00  0.00            
ATOM   1892  CG  HIE X 122      33.550  47.110  40.140  0.00  0.00            
ATOM   1893  ND1 HIE X 122      33.920  46.350  39.030  0.00  0.00            
ATOM   1894  CE1 HIE X 122      34.570  47.150  38.190  0.00  0.00            
ATOM   1895  HE1 HIE X 122      34.940  46.950  37.190  0.00  0.00            
ATOM   1896  NE2 HIE X 122      34.760  48.330  38.800  0.00  0.00            
ATOM   1897  HE2 HIE X 122      35.430  49.010  38.460  0.00  0.00            
ATOM   1898  CD2 HIE X 122      34.130  48.350  40.030  0.00  0.00            
ATOM   1899  HD2 HIE X 122      34.170  49.190  40.700  0.00  0.00            
ATOM   1900  C   HIE X 122      30.240  46.390  42.020  0.00  0.00            
ATOM   1901  O   HIE X 122      29.910  45.260  41.680  0.00  0.00            
ATOM   1902  N   LEU X 123      29.770  46.930  43.150  0.00  0.00            
ATOM   1903  H   LEU X 123      30.040  47.880  43.350  0.00  0.00            
ATOM   1904  CA  LEU X 123      28.760  46.240  43.930  0.00  0.00            
ATOM   1905  HA  LEU X 123      28.980  45.170  43.820  0.00  0.00            
ATOM   1906  CB  LEU X 123      28.950  46.560  45.410  0.00  0.00            
ATOM   1907  HB1 LEU X 123      28.790  47.640  45.480  0.00  0.00            
ATOM   1908  HB2 LEU X 123      30.000  46.380  45.630  0.00  0.00            
ATOM   1909  CG  LEU X 123      28.170  45.730  46.420  0.00  0.00            
ATOM   1910  HG  LEU X 123      27.130  45.970  46.210  0.00  0.00            
ATOM   1911  CD1 LEU X 123      28.340  44.220  46.330  0.00  0.00            
ATOM   1912 HD11 LEU X 123      29.390  43.930  46.400  0.00  0.00            
ATOM   1913 HD12 LEU X 123      27.930  43.650  47.170  0.00  0.00            
ATOM   1914 HD13 LEU X 123      27.860  43.750  45.480  0.00  0.00            
ATOM   1915  CD2 LEU X 123      28.570  46.020  47.870  0.00  0.00            
ATOM   1916 HD21 LEU X 123      28.550  47.110  47.960  0.00  0.00            
ATOM   1917 HD22 LEU X 123      27.790  45.650  48.540  0.00  0.00            
ATOM   1918 HD23 LEU X 123      29.510  45.600  48.220  0.00  0.00            
ATOM   1919  C   LEU X 123      27.410  46.360  43.250  0.00  0.00            
ATOM   1920  O   LEU X 123      26.680  45.380  43.120  0.00  0.00            
ATOM   1921  N   ARG X 124      27.110  47.430  42.510  0.00  0.00            
ATOM   1922  H   ARG X 124      27.690  48.260  42.590  0.00  0.00            
ATOM   1923  CA  ARG X 124      25.810  47.620  41.890  0.00  0.00            
ATOM   1924  HA  ARG X 124      24.980  47.260  42.500  0.00  0.00            
ATOM   1925  CB  ARG X 124      25.720  49.130  41.760  0.00  0.00            
ATOM   1926  HB1 ARG X 124      26.510  49.470  41.080  0.00  0.00            
ATOM   1927  HB2 ARG X 124      25.910  49.520  42.750  0.00  0.00            
ATOM   1928  CG  ARG X 124      24.390  49.740  41.320  0.00  0.00            
ATOM   1929  HG1 ARG X 124      23.660  49.760  42.130  0.00  0.00            
ATOM   1930  HG2 ARG X 124      24.020  49.220  40.430  0.00  0.00            
ATOM   1931  CD  ARG X 124      24.550  51.200  40.900  0.00  0.00            
ATOM   1932  HD1 ARG X 124      25.000  51.840  41.660  0.00  0.00            
ATOM   1933  HD2 ARG X 124      23.530  51.560  40.800  0.00  0.00            
ATOM   1934  NE  ARG X 124      25.440  51.280  39.750  0.00  0.00            
ATOM   1935  HE  ARG X 124      25.950  50.460  39.460  0.00  0.00            
ATOM   1936  CZ  ARG X 124      25.550  52.250  38.830  0.00  0.00            
ATOM   1937  NH1 ARG X 124      24.800  53.360  38.810  0.00  0.00            
ATOM   1938 HH11 ARG X 124      24.500  53.620  39.740  0.00  0.00            
ATOM   1939 HH12 ARG X 124      24.820  54.000  38.030  0.00  0.00            
ATOM   1940  NH2 ARG X 124      26.340  52.000  37.780  0.00  0.00            
ATOM   1941 HH21 ARG X 124      26.910  51.200  37.550  0.00  0.00            
ATOM   1942 HH22 ARG X 124      26.280  52.670  37.020  0.00  0.00            
ATOM   1943  C   ARG X 124      25.650  46.910  40.550  0.00  0.00            
ATOM   1944  O   ARG X 124      24.530  46.430  40.340  0.00  0.00            
ATOM   1945  N   GLU X 125      26.730  46.490  39.900  0.00  0.00            
ATOM   1946  H   GLU X 125      27.630  46.920  39.990  0.00  0.00            
ATOM   1947  CA  GLU X 125      26.590  45.470  38.880  0.00  0.00            
ATOM   1948  HA  GLU X 125      25.840  45.780  38.150  0.00  0.00            
ATOM   1949  CB  GLU X 125      27.980  45.220  38.310  0.00  0.00            
ATOM   1950  HB1 GLU X 125      28.660  44.780  39.040  0.00  0.00            
ATOM   1951  HB2 GLU X 125      28.430  46.190  38.100  0.00  0.00            
ATOM   1952  CG  GLU X 125      28.150  44.330  37.080  0.00  0.00            
ATOM   1953  HG1 GLU X 125      27.870  44.860  36.170  0.00  0.00            
ATOM   1954  HG2 GLU X 125      27.490  43.460  37.110  0.00  0.00            
ATOM   1955  CD  GLU X 125      29.580  43.830  36.980  0.00  0.00            
ATOM   1956  OE1 GLU X 125      29.870  42.650  37.280  0.00  0.00            
ATOM   1957  OE2 GLU X 125      30.550  44.570  36.710  0.00  0.00            
ATOM   1958  C   GLU X 125      26.080  44.130  39.400  0.00  0.00            
ATOM   1959  O   GLU X 125      25.250  43.420  38.840  0.00  0.00            
ATOM   1960  N   VAL X 126      26.630  43.630  40.510  0.00  0.00            
ATOM   1961  H   VAL X 126      27.190  44.270  41.060  0.00  0.00            
ATOM   1962  CA  VAL X 126      26.470  42.300  41.050  0.00  0.00            
ATOM   1963  HA  VAL X 126      26.700  41.550  40.290  0.00  0.00            
ATOM   1964  CB  VAL X 126      27.560  42.070  42.090  0.00  0.00            
ATOM   1965  HB  VAL X 126      27.570  42.880  42.820  0.00  0.00            
ATOM   1966  CG1 VAL X 126      27.380  40.780  42.880  0.00  0.00            
ATOM   1967 HG11 VAL X 126      27.320  39.880  42.260  0.00  0.00            
ATOM   1968 HG12 VAL X 126      28.230  40.750  43.560  0.00  0.00            
ATOM   1969 HG13 VAL X 126      26.440  40.820  43.430  0.00  0.00            
ATOM   1970  CG2 VAL X 126      28.880  41.840  41.360  0.00  0.00            
ATOM   1971 HG21 VAL X 126      28.730  41.270  40.450  0.00  0.00            
ATOM   1972 HG22 VAL X 126      29.270  42.840  41.160  0.00  0.00            
ATOM   1973 HG23 VAL X 126      29.590  41.270  41.970  0.00  0.00            
ATOM   1974  C   VAL X 126      25.070  42.130  41.620  0.00  0.00            
ATOM   1975  O   VAL X 126      24.520  41.030  41.510  0.00  0.00            
ATOM   1976  N   ILE X 127      24.510  43.120  42.310  0.00  0.00            
ATOM   1977  H   ILE X 127      25.000  44.010  42.330  0.00  0.00            
ATOM   1978  CA  ILE X 127      23.160  43.120  42.840  0.00  0.00            
ATOM   1979  HA  ILE X 127      22.860  42.130  43.180  0.00  0.00            
ATOM   1980  CB  ILE X 127      23.040  43.970  44.100  0.00  0.00            
ATOM   1981  HB  ILE X 127      22.120  43.800  44.660  0.00  0.00            
ATOM   1982  CG2 ILE X 127      24.140  43.520  45.070  0.00  0.00            
ATOM   1983 HG21 ILE X 127      25.070  44.060  44.910  0.00  0.00            
ATOM   1984 HG22 ILE X 127      23.760  43.690  46.080  0.00  0.00            
ATOM   1985 HG23 ILE X 127      24.250  42.430  45.010  0.00  0.00            
ATOM   1986  CG1 ILE X 127      23.100  45.450  43.740  0.00  0.00            
ATOM   1987 HG11 ILE X 127      22.140  45.770  43.340  0.00  0.00            
ATOM   1988 HG12 ILE X 127      23.950  45.610  43.080  0.00  0.00            
ATOM   1989  CD  ILE X 127      23.280  46.340  44.980  0.00  0.00            
ATOM   1990  HD1 ILE X 127      22.450  46.150  45.660  0.00  0.00            
ATOM   1991  HD2 ILE X 127      24.230  46.180  45.480  0.00  0.00            
ATOM   1992  HD3 ILE X 127      23.220  47.390  44.720  0.00  0.00            
ATOM   1993  C   ILE X 127      22.140  43.480  41.770  0.00  0.00            
ATOM   1994  O   ILE X 127      20.960  43.210  41.960  0.00  0.00            
ATOM   1995  N   GLY X 128      22.590  44.030  40.640  0.00  0.00            
ATOM   1996  H   GLY X 128      23.590  44.150  40.600  0.00  0.00            
ATOM   1997  CA  GLY X 128      21.730  44.520  39.580  0.00  0.00            
ATOM   1998  HA1 GLY X 128      22.320  44.910  38.760  0.00  0.00            
ATOM   1999  HA2 GLY X 128      21.150  45.380  39.900  0.00  0.00            
ATOM   2000  C   GLY X 128      20.780  43.550  38.890  0.00  0.00            
ATOM   2001  O   GLY X 128      21.160  42.480  38.430  0.00  0.00            
ATOM   2002  N   GLY X 129      19.480  43.880  38.870  0.00  0.00            
ATOM   2003  H   GLY X 129      19.220  44.770  39.270  0.00  0.00            
ATOM   2004  CA  GLY X 129      18.460  42.940  38.440  0.00  0.00            
ATOM   2005  HA1 GLY X 129      18.790  42.360  37.580  0.00  0.00            
ATOM   2006  HA2 GLY X 129      17.630  43.590  38.160  0.00  0.00            
ATOM   2007  C   GLY X 129      17.990  41.860  39.410  0.00  0.00            
ATOM   2008  O   GLY X 129      17.060  41.130  39.090  0.00  0.00            
ATOM   2009  N   ASP X 130      18.670  41.720  40.550  0.00  0.00            
ATOM   2010  H   ASP X 130      19.460  42.310  40.790  0.00  0.00            
ATOM   2011  CA  ASP X 130      18.490  40.600  41.450  0.00  0.00            
ATOM   2012  HA  ASP X 130      17.680  40.020  41.020  0.00  0.00            
ATOM   2013  CB  ASP X 130      19.730  39.720  41.310  0.00  0.00            
ATOM   2014  HB1 ASP X 130      20.560  40.300  41.690  0.00  0.00            
ATOM   2015  HB2 ASP X 130      19.920  39.510  40.260  0.00  0.00            
ATOM   2016  CG  ASP X 130      19.550  38.370  42.000  0.00  0.00            
ATOM   2017  OD1 ASP X 130      20.370  38.010  42.870  0.00  0.00            
ATOM   2018  OD2 ASP X 130      18.540  37.670  41.750  0.00  0.00            
ATOM   2019  C   ASP X 130      18.060  40.950  42.870  0.00  0.00            
ATOM   2020  O   ASP X 130      17.440  40.160  43.580  0.00  0.00            
ATOM   2021  N   ASP X 131      18.510  42.110  43.350  0.00  0.00            
ATOM   2022  H   ASP X 131      19.040  42.720  42.740  0.00  0.00            
ATOM   2023  CA  ASP X 131      18.160  42.660  44.640  0.00  0.00            
ATOM   2024  HA  ASP X 131      17.190  42.250  44.910  0.00  0.00            
ATOM   2025  CB  ASP X 131      19.250  42.360  45.670  0.00  0.00            
ATOM   2026  HB1 ASP X 131      19.030  42.800  46.640  0.00  0.00            
ATOM   2027  HB2 ASP X 131      20.240  42.600  45.280  0.00  0.00            
ATOM   2028  CG  ASP X 131      19.280  40.920  46.180  0.00  0.00            
ATOM   2029  OD1 ASP X 131      20.250  40.160  46.020  0.00  0.00            
ATOM   2030  OD2 ASP X 131      18.250  40.540  46.770  0.00  0.00            
ATOM   2031  C   ASP X 131      18.000  44.160  44.430  0.00  0.00            
ATOM   2032  O   ASP X 131      18.690  44.870  43.710  0.00  0.00            
ATOM   2033  N   ALA X 132      17.130  44.710  45.280  0.00  0.00            
ATOM   2034  H   ALA X 132      16.530  44.180  45.890  0.00  0.00            
ATOM   2035  CA  ALA X 132      16.840  46.120  45.460  0.00  0.00            
ATOM   2036  HA  ALA X 132      16.880  46.620  44.490  0.00  0.00            
ATOM   2037  CB  ALA X 132      15.370  46.370  45.800  0.00  0.00            
ATOM   2038  HB1 ALA X 132      14.730  46.210  44.940  0.00  0.00            
ATOM   2039  HB2 ALA X 132      15.000  45.890  46.700  0.00  0.00            
ATOM   2040  HB3 ALA X 132      15.310  47.460  45.840  0.00  0.00            
ATOM   2041  C   ALA X 132      17.850  46.870  46.310  0.00  0.00            
ATOM   2042  O   ALA X 132      18.330  46.380  47.330  0.00  0.00            
ATOM   2043  N   ARG X 133      18.070  48.140  45.980  0.00  0.00            
ATOM   2044  H   ARG X 133      17.590  48.540  45.180  0.00  0.00            
ATOM   2045  CA  ARG X 133      19.250  48.950  46.240  0.00  0.00            
ATOM   2046  HA  ARG X 133      19.610  48.720  47.240  0.00  0.00            
ATOM   2047  CB  ARG X 133      20.440  48.540  45.380  0.00  0.00            
ATOM   2048  HB1 ARG X 133      20.580  47.470  45.530  0.00  0.00            
ATOM   2049  HB2 ARG X 133      21.360  48.870  45.850  0.00  0.00            
ATOM   2050  CG  ARG X 133      20.440  48.980  43.920  0.00  0.00            
ATOM   2051  HG1 ARG X 133      19.450  48.880  43.480  0.00  0.00            
ATOM   2052  HG2 ARG X 133      21.150  48.330  43.390  0.00  0.00            
ATOM   2053  CD  ARG X 133      20.850  50.430  43.720  0.00  0.00            
ATOM   2054  HD1 ARG X 133      21.930  50.540  43.820  0.00  0.00            
ATOM   2055  HD2 ARG X 133      20.340  51.070  44.430  0.00  0.00            
ATOM   2056  NE  ARG X 133      20.670  50.910  42.350  0.00  0.00            
ATOM   2057  HE  ARG X 133      20.170  50.270  41.750  0.00  0.00            
ATOM   2058  CZ  ARG X 133      20.990  52.110  41.840  0.00  0.00            
ATOM   2059  NH1 ARG X 133      21.620  53.070  42.540  0.00  0.00            
ATOM   2060 HH11 ARG X 133      21.640  53.050  43.550  0.00  0.00            
ATOM   2061 HH12 ARG X 133      21.830  53.920  42.050  0.00  0.00            
ATOM   2062  NH2 ARG X 133      20.640  52.390  40.570  0.00  0.00            
ATOM   2063 HH21 ARG X 133      20.280  51.690  39.940  0.00  0.00            
ATOM   2064 HH22 ARG X 133      21.090  53.230  40.240  0.00  0.00            
ATOM   2065  C   ARG X 133      18.930  50.440  46.230  0.00  0.00            
ATOM   2066  O   ARG X 133      18.100  50.890  45.450  0.00  0.00            
ATOM   2067  N   TYR X 134      19.620  51.290  47.000  0.00  0.00            
ATOM   2068  H   TYR X 134      20.240  50.950  47.730  0.00  0.00            
ATOM   2069  CA  TYR X 134      19.280  52.690  47.050  0.00  0.00            
ATOM   2070  HA  TYR X 134      18.220  52.820  46.830  0.00  0.00            
ATOM   2071  CB  TYR X 134      19.460  53.290  48.440  0.00  0.00            
ATOM   2072  HB1 TYR X 134      20.530  53.160  48.650  0.00  0.00            
ATOM   2073  HB2 TYR X 134      19.040  52.610  49.190  0.00  0.00            
ATOM   2074  CG  TYR X 134      19.120  54.750  48.580  0.00  0.00            
ATOM   2075  CD1 TYR X 134      17.840  55.300  48.380  0.00  0.00            
ATOM   2076  HD1 TYR X 134      17.080  54.670  47.950  0.00  0.00            
ATOM   2077  CE1 TYR X 134      17.420  56.560  48.800  0.00  0.00            
ATOM   2078  HE1 TYR X 134      16.380  56.840  48.690  0.00  0.00            
ATOM   2079  CZ  TYR X 134      18.420  57.490  49.140  0.00  0.00            
ATOM   2080  OH  TYR X 134      18.080  58.790  49.370  0.00  0.00            
ATOM   2081  HH  TYR X 134      17.120  58.840  49.440  0.00  0.00            
ATOM   2082  CE2 TYR X 134      19.740  57.020  49.290  0.00  0.00            
ATOM   2083  HE2 TYR X 134      20.590  57.610  49.600  0.00  0.00            
ATOM   2084  CD2 TYR X 134      20.060  55.700  48.990  0.00  0.00            
ATOM   2085  HD2 TYR X 134      21.100  55.470  49.170  0.00  0.00            
ATOM   2086  C   TYR X 134      20.190  53.480  46.110  0.00  0.00            
ATOM   2087  O   TYR X 134      21.270  53.090  45.700  0.00  0.00            
ATOM   2088  N   SER X 135      19.800  54.700  45.740  0.00  0.00            
ATOM   2089  H   SER X 135      18.840  54.990  45.880  0.00  0.00            
ATOM   2090  CA  SER X 135      20.670  55.750  45.260  0.00  0.00            
ATOM   2091  HA  SER X 135      21.010  55.480  44.260  0.00  0.00            
ATOM   2092  CB  SER X 135      19.790  57.000  45.250  0.00  0.00            
ATOM   2093  HB1 SER X 135      20.470  57.860  45.180  0.00  0.00            
ATOM   2094  HB2 SER X 135      19.320  57.180  46.210  0.00  0.00            
ATOM   2095  OG  SER X 135      18.840  56.910  44.210  0.00  0.00            
ATOM   2096  HG  SER X 135      18.200  56.320  44.620  0.00  0.00            
ATOM   2097  C   SER X 135      21.940  56.020  46.060  0.00  0.00            
ATOM   2098  O   SER X 135      22.260  55.490  47.110  0.00  0.00            
ATOM   2099  N   ARG X 136      22.750  56.950  45.550  0.00  0.00            
ATOM   2100  H   ARG X 136      22.370  57.400  44.720  0.00  0.00            
ATOM   2101  CA  ARG X 136      24.030  57.360  46.080  0.00  0.00            
ATOM   2102  HA  ARG X 136      24.580  56.420  46.150  0.00  0.00            
ATOM   2103  CB  ARG X 136      24.620  58.280  45.010  0.00  0.00            
ATOM   2104  HB1 ARG X 136      24.030  59.150  44.720  0.00  0.00            
ATOM   2105  HB2 ARG X 136      24.780  57.690  44.110  0.00  0.00            
ATOM   2106  CG  ARG X 136      26.040  58.680  45.390  0.00  0.00            
ATOM   2107  HG1 ARG X 136      26.050  59.360  46.240  0.00  0.00            
ATOM   2108  HG2 ARG X 136      26.440  59.270  44.560  0.00  0.00            
ATOM   2109  CD  ARG X 136      26.990  57.510  45.640  0.00  0.00            
ATOM   2110  HD1 ARG X 136      26.730  56.670  45.000  0.00  0.00            
ATOM   2111  HD2 ARG X 136      26.780  57.190  46.670  0.00  0.00            
ATOM   2112  NE  ARG X 136      28.380  57.930  45.450  0.00  0.00            
ATOM   2113  HE  ARG X 136      28.640  58.150  44.500  0.00  0.00            
ATOM   2114  CZ  ARG X 136      29.350  57.920  46.380  0.00  0.00            
ATOM   2115  NH1 ARG X 136      29.190  57.590  47.670  0.00  0.00            
ATOM   2116 HH11 ARG X 136      28.300  57.200  47.930  0.00  0.00            
ATOM   2117 HH12 ARG X 136      29.930  57.760  48.330  0.00  0.00            
ATOM   2118  NH2 ARG X 136      30.590  58.240  45.970  0.00  0.00            
ATOM   2119 HH21 ARG X 136      30.670  58.150  44.970  0.00  0.00            
ATOM   2120 HH22 ARG X 136      31.370  58.270  46.610  0.00  0.00            
ATOM   2121  C   ARG X 136      23.980  57.960  47.480  0.00  0.00            
ATOM   2122  O   ARG X 136      23.730  59.150  47.660  0.00  0.00            
ATOM   2123  N   VAL X 137      24.240  57.120  48.490  0.00  0.00            
ATOM   2124  H   VAL X 137      24.150  56.120  48.380  0.00  0.00            
ATOM   2125  CA  VAL X 137      24.650  57.550  49.820  0.00  0.00            
ATOM   2126  HA  VAL X 137      24.100  58.450  50.090  0.00  0.00            
ATOM   2127  CB  VAL X 137      24.570  56.420  50.840  0.00  0.00            
ATOM   2128  HB  VAL X 137      25.340  55.670  50.660  0.00  0.00            
ATOM   2129  CG1 VAL X 137      24.820  56.900  52.270  0.00  0.00            
ATOM   2130 HG11 VAL X 137      24.610  56.130  53.000  0.00  0.00            
ATOM   2131 HG12 VAL X 137      25.820  57.330  52.370  0.00  0.00            
ATOM   2132 HG13 VAL X 137      24.090  57.670  52.500  0.00  0.00            
ATOM   2133  CG2 VAL X 137      23.160  55.850  50.820  0.00  0.00            
ATOM   2134 HG21 VAL X 137      22.980  55.300  51.750  0.00  0.00            
ATOM   2135 HG22 VAL X 137      22.520  56.720  50.760  0.00  0.00            
ATOM   2136 HG23 VAL X 137      23.060  55.090  50.040  0.00  0.00            
ATOM   2137  C   VAL X 137      26.080  58.050  49.710  0.00  0.00            
ATOM   2138  O   VAL X 137      26.870  57.370  49.060  0.00  0.00            
ATOM   2139  N   VAL X 138      26.480  59.210  50.230  0.00  0.00            
ATOM   2140  H   VAL X 138      25.810  59.550  50.900  0.00  0.00            
ATOM   2141  CA  VAL X 138      27.800  59.800  50.080  0.00  0.00            
ATOM   2142  HA  VAL X 138      28.500  58.990  49.900  0.00  0.00            
ATOM   2143  CB  VAL X 138      27.770  60.610  48.780  0.00  0.00            
ATOM   2144  HB  VAL X 138      27.220  60.000  48.060  0.00  0.00            
ATOM   2145  CG1 VAL X 138      26.900  61.850  48.940  0.00  0.00            
ATOM   2146 HG11 VAL X 138      26.830  62.400  48.010  0.00  0.00            
ATOM   2147 HG12 VAL X 138      25.890  61.480  49.120  0.00  0.00            
ATOM   2148 HG13 VAL X 138      27.240  62.540  49.710  0.00  0.00            
ATOM   2149  CG2 VAL X 138      29.170  61.060  48.360  0.00  0.00            
ATOM   2150 HG21 VAL X 138      29.210  60.930  47.280  0.00  0.00            
ATOM   2151 HG22 VAL X 138      29.460  62.100  48.550  0.00  0.00            
ATOM   2152 HG23 VAL X 138      29.960  60.500  48.850  0.00  0.00            
ATOM   2153  C   VAL X 138      28.210  60.600  51.310  0.00  0.00            
ATOM   2154  O   VAL X 138      27.430  60.980  52.170  0.00  0.00            
ATOM   2155  N   PHE X 139      29.520  60.850  51.370  0.00  0.00            
ATOM   2156  H   PHE X 139      30.190  60.480  50.700  0.00  0.00            
ATOM   2157  CA  PHE X 139      30.130  61.630  52.420  0.00  0.00            
ATOM   2158  HA  PHE X 139      29.590  62.550  52.670  0.00  0.00            
ATOM   2159  CB  PHE X 139      30.240  60.840  53.730  0.00  0.00            
ATOM   2160  HB1 PHE X 139      29.330  61.030  54.300  0.00  0.00            
ATOM   2161  HB2 PHE X 139      31.060  61.300  54.280  0.00  0.00            
ATOM   2162  CG  PHE X 139      30.520  59.370  53.610  0.00  0.00            
ATOM   2163  CD1 PHE X 139      29.620  58.410  54.100  0.00  0.00            
ATOM   2164  HD1 PHE X 139      28.660  58.820  54.400  0.00  0.00            
ATOM   2165  CE1 PHE X 139      29.930  57.050  54.180  0.00  0.00            
ATOM   2166  HE1 PHE X 139      29.150  56.310  54.310  0.00  0.00            
ATOM   2167  CZ  PHE X 139      31.220  56.660  53.800  0.00  0.00            
ATOM   2168  HZ  PHE X 139      31.480  55.620  53.900  0.00  0.00            
ATOM   2169  CE2 PHE X 139      32.170  57.560  53.320  0.00  0.00            
ATOM   2170  HE2 PHE X 139      33.170  57.240  53.070  0.00  0.00            
ATOM   2171  CD2 PHE X 139      31.800  58.910  53.280  0.00  0.00            
ATOM   2172  HD2 PHE X 139      32.600  59.610  53.100  0.00  0.00            
ATOM   2173  C   PHE X 139      31.470  62.080  51.870  0.00  0.00            
ATOM   2174  O   PHE X 139      32.120  61.350  51.120  0.00  0.00            
ATOM   2175  N   ASN X 140      31.930  63.260  52.310  0.00  0.00            
ATOM   2176  H   ASN X 140      31.270  63.930  52.680  0.00  0.00            
ATOM   2177  CA  ASN X 140      33.310  63.690  52.290  0.00  0.00            
ATOM   2178  HA  ASN X 140      33.880  63.070  51.600  0.00  0.00            
ATOM   2179  CB  ASN X 140      33.250  65.100  51.720  0.00  0.00            
ATOM   2180  HB1 ASN X 140      32.410  65.570  52.220  0.00  0.00            
ATOM   2181  HB2 ASN X 140      33.010  65.150  50.660  0.00  0.00            
ATOM   2182  CG  ASN X 140      34.610  65.770  51.890  0.00  0.00            
ATOM   2183  OD1 ASN X 140      34.730  66.770  52.600  0.00  0.00            
ATOM   2184  ND2 ASN X 140      35.660  65.290  51.220  0.00  0.00            
ATOM   2185 HD21 ASN X 140      35.580  64.460  50.650  0.00  0.00            
ATOM   2186 HD22 ASN X 140      36.550  65.710  51.450  0.00  0.00            
ATOM   2187  C   ASN X 140      33.850  63.640  53.720  0.00  0.00            
ATOM   2188  O   ASN X 140      34.980  63.210  53.930  0.00  0.00            
ATOM   2189  N   GLU X 141      33.000  63.850  54.720  0.00  0.00            
ATOM   2190  H   GLU X 141      32.080  64.230  54.540  0.00  0.00            
ATOM   2191  CA  GLU X 141      33.180  63.490  56.110  0.00  0.00            
ATOM   2192  HA  GLU X 141      33.930  62.720  56.250  0.00  0.00            
ATOM   2193  CB  GLU X 141      33.750  64.650  56.920  0.00  0.00            
ATOM   2194  HB1 GLU X 141      34.770  64.870  56.600  0.00  0.00            
ATOM   2195  HB2 GLU X 141      33.790  64.350  57.970  0.00  0.00            
ATOM   2196  CG  GLU X 141      33.040  65.990  56.730  0.00  0.00            
ATOM   2197  HG1 GLU X 141      32.070  65.930  57.220  0.00  0.00            
ATOM   2198  HG2 GLU X 141      32.800  66.260  55.710  0.00  0.00            
ATOM   2199  CD  GLU X 141      33.890  67.130  57.280  0.00  0.00            
ATOM   2200  OE1 GLU X 141      34.000  67.300  58.510  0.00  0.00            
ATOM   2201  OE2 GLU X 141      34.500  67.950  56.560  0.00  0.00            
ATOM   2202  C   GLU X 141      31.860  63.010  56.690  0.00  0.00            
ATOM   2203  O   GLU X 141      30.790  63.540  56.370  0.00  0.00            
ATOM   2204  N   ILE X 142      31.880  62.130  57.700  0.00  0.00            
ATOM   2205  H   ILE X 142      32.780  61.690  57.860  0.00  0.00            
ATOM   2206  CA  ILE X 142      30.700  61.680  58.400  0.00  0.00            
ATOM   2207  HA  ILE X 142      29.920  61.790  57.650  0.00  0.00            
ATOM   2208  CB  ILE X 142      30.750  60.180  58.680  0.00  0.00            
ATOM   2209  HB  ILE X 142      31.740  59.990  59.100  0.00  0.00            
ATOM   2210  CG2 ILE X 142      29.810  59.620  59.740  0.00  0.00            
ATOM   2211 HG21 ILE X 142      30.020  58.580  59.990  0.00  0.00            
ATOM   2212 HG22 ILE X 142      29.880  60.190  60.660  0.00  0.00            
ATOM   2213 HG23 ILE X 142      28.780  59.710  59.390  0.00  0.00            
ATOM   2214  CG1 ILE X 142      30.770  59.290  57.450  0.00  0.00            
ATOM   2215 HG11 ILE X 142      31.470  59.690  56.720  0.00  0.00            
ATOM   2216 HG12 ILE X 142      29.810  59.280  56.930  0.00  0.00            
ATOM   2217  CD  ILE X 142      31.230  57.850  57.670  0.00  0.00            
ATOM   2218  HD1 ILE X 142      32.220  57.810  58.110  0.00  0.00            
ATOM   2219  HD2 ILE X 142      30.520  57.280  58.260  0.00  0.00            
ATOM   2220  HD3 ILE X 142      31.400  57.290  56.750  0.00  0.00            
ATOM   2221  C   ILE X 142      30.390  62.560  59.610  0.00  0.00            
ATOM   2222  O   ILE X 142      31.260  62.720  60.460  0.00  0.00            
ATOM   2223  N   THR X 143      29.160  63.060  59.800  0.00  0.00            
ATOM   2224  H   THR X 143      28.390  62.780  59.210  0.00  0.00            
ATOM   2225  CA  THR X 143      28.910  63.860  60.980  0.00  0.00            
ATOM   2226  HA  THR X 143      29.540  63.460  61.770  0.00  0.00            
ATOM   2227  CB  THR X 143      29.130  65.340  60.690  0.00  0.00            
ATOM   2228  HB  THR X 143      28.830  65.770  61.650  0.00  0.00            
ATOM   2229  CG2 THR X 143      30.590  65.760  60.550  0.00  0.00            
ATOM   2230 HG21 THR X 143      31.030  65.540  61.520  0.00  0.00            
ATOM   2231 HG22 THR X 143      31.020  65.170  59.740  0.00  0.00            
ATOM   2232 HG23 THR X 143      30.750  66.820  60.400  0.00  0.00            
ATOM   2233  OG1 THR X 143      28.430  65.750  59.540  0.00  0.00            
ATOM   2234  HG1 THR X 143      29.060  66.350  59.140  0.00  0.00            
ATOM   2235  C   THR X 143      27.460  63.660  61.410  0.00  0.00            
ATOM   2236  O   THR X 143      26.510  63.390  60.670  0.00  0.00            
ATOM   2237  N   LYS X 144      27.150  63.770  62.700  0.00  0.00            
ATOM   2238  H   LYS X 144      27.840  64.170  63.320  0.00  0.00            
ATOM   2239  CA  LYS X 144      25.970  63.210  63.340  0.00  0.00            
ATOM   2240  HA  LYS X 144      26.120  62.140  63.150  0.00  0.00            
ATOM   2241  CB  LYS X 144      26.130  63.530  64.820  0.00  0.00            
ATOM   2242  HB1 LYS X 144      27.090  63.080  65.060  0.00  0.00            
ATOM   2243  HB2 LYS X 144      25.350  63.020  65.400  0.00  0.00            
ATOM   2244  CG  LYS X 144      26.310  64.970  65.280  0.00  0.00            
ATOM   2245  HG1 LYS X 144      25.390  65.500  65.000  0.00  0.00            
ATOM   2246  HG2 LYS X 144      27.110  65.480  64.750  0.00  0.00            
ATOM   2247  CD  LYS X 144      26.530  65.020  66.780  0.00  0.00            
ATOM   2248  HD1 LYS X 144      27.500  64.610  67.040  0.00  0.00            
ATOM   2249  HD2 LYS X 144      25.750  64.460  67.320  0.00  0.00            
ATOM   2250  CE  LYS X 144      26.410  66.500  67.140  0.00  0.00            
ATOM   2251  HE1 LYS X 144      25.350  66.760  67.190  0.00  0.00            
ATOM   2252  HE2 LYS X 144      26.810  67.200  66.420  0.00  0.00            
ATOM   2253  NZ  LYS X 144      26.990  66.750  68.470  0.00  0.00            
ATOM   2254  HZ1 LYS X 144      28.000  66.850  68.450  0.00  0.00            
ATOM   2255  HZ2 LYS X 144      26.580  67.610  68.800  0.00  0.00            
ATOM   2256  HZ3 LYS X 144      26.780  66.030  69.140  0.00  0.00            
ATOM   2257  C   LYS X 144      24.560  63.530  62.870  0.00  0.00            
ATOM   2258  O   LYS X 144      23.710  62.650  62.990  0.00  0.00            
ATOM   2259  N   ASN X 145      24.270  64.690  62.290  0.00  0.00            
ATOM   2260  H   ASN X 145      25.050  65.320  62.160  0.00  0.00            
ATOM   2261  CA  ASN X 145      22.980  64.970  61.680  0.00  0.00            
ATOM   2262  HA  ASN X 145      22.200  64.350  62.110  0.00  0.00            
ATOM   2263  CB  ASN X 145      22.630  66.440  61.890  0.00  0.00            
ATOM   2264  HB1 ASN X 145      23.480  67.110  61.740  0.00  0.00            
ATOM   2265  HB2 ASN X 145      22.120  66.660  62.820  0.00  0.00            
ATOM   2266  CG  ASN X 145      21.650  66.900  60.810  0.00  0.00            
ATOM   2267  OD1 ASN X 145      22.030  67.720  59.980  0.00  0.00            
ATOM   2268  ND2 ASN X 145      20.400  66.470  60.680  0.00  0.00            
ATOM   2269 HD21 ASN X 145      19.950  65.670  61.110  0.00  0.00            
ATOM   2270 HD22 ASN X 145      19.900  66.890  59.910  0.00  0.00            
ATOM   2271  C   ASN X 145      23.140  64.640  60.210  0.00  0.00            
ATOM   2272  O   ASN X 145      22.360  63.830  59.690  0.00  0.00            
ATOM   2273  N   ALA X 146      24.220  65.010  59.530  0.00  0.00            
ATOM   2274  H   ALA X 146      24.890  65.600  60.020  0.00  0.00            
ATOM   2275  CA  ALA X 146      24.230  64.910  58.090  0.00  0.00            
ATOM   2276  HA  ALA X 146      23.350  65.400  57.660  0.00  0.00            
ATOM   2277  CB  ALA X 146      25.420  65.620  57.460  0.00  0.00            
ATOM   2278  HB1 ALA X 146      25.270  66.700  57.520  0.00  0.00            
ATOM   2279  HB2 ALA X 146      26.400  65.380  57.870  0.00  0.00            
ATOM   2280  HB3 ALA X 146      25.540  65.240  56.450  0.00  0.00            
ATOM   2281  C   ALA X 146      24.110  63.470  57.610  0.00  0.00            
ATOM   2282  O   ALA X 146      23.270  63.160  56.760  0.00  0.00            
ATOM   2283  N   ILE X 147      24.920  62.580  58.180  0.00  0.00            
ATOM   2284  H   ILE X 147      25.590  62.970  58.820  0.00  0.00            
ATOM   2285  CA  ILE X 147      24.890  61.190  57.760  0.00  0.00            
ATOM   2286  HA  ILE X 147      25.160  61.080  56.710  0.00  0.00            
ATOM   2287  CB  ILE X 147      25.970  60.470  58.570  0.00  0.00            
ATOM   2288  HB  ILE X 147      26.920  60.920  58.300  0.00  0.00            
ATOM   2289  CG2 ILE X 147      25.660  60.470  60.070  0.00  0.00            
ATOM   2290 HG21 ILE X 147      24.950  59.710  60.380  0.00  0.00            
ATOM   2291 HG22 ILE X 147      26.620  60.330  60.570  0.00  0.00            
ATOM   2292 HG23 ILE X 147      25.130  61.340  60.450  0.00  0.00            
ATOM   2293  CG1 ILE X 147      26.100  58.990  58.210  0.00  0.00            
ATOM   2294 HG11 ILE X 147      25.110  58.580  58.410  0.00  0.00            
ATOM   2295 HG12 ILE X 147      26.780  58.570  58.950  0.00  0.00            
ATOM   2296  CD  ILE X 147      26.600  58.880  56.780  0.00  0.00            
ATOM   2297  HD1 ILE X 147      27.190  57.990  56.600  0.00  0.00            
ATOM   2298  HD2 ILE X 147      25.690  58.900  56.180  0.00  0.00            
ATOM   2299  HD3 ILE X 147      27.100  59.810  56.490  0.00  0.00            
ATOM   2300  C   ILE X 147      23.530  60.540  57.960  0.00  0.00            
ATOM   2301  O   ILE X 147      23.090  59.770  57.110  0.00  0.00            
ATOM   2302  N   ARG X 148      22.780  60.880  59.010  0.00  0.00            
ATOM   2303  H   ARG X 148      23.130  61.470  59.750  0.00  0.00            
ATOM   2304  CA  ARG X 148      21.410  60.420  59.150  0.00  0.00            
ATOM   2305  HA  ARG X 148      21.420  59.340  59.280  0.00  0.00            
ATOM   2306  CB  ARG X 148      20.880  61.090  60.420  0.00  0.00            
ATOM   2307  HB1 ARG X 148      19.800  61.100  60.350  0.00  0.00            
ATOM   2308  HB2 ARG X 148      21.260  62.100  60.570  0.00  0.00            
ATOM   2309  CG  ARG X 148      21.290  60.300  61.660  0.00  0.00            
ATOM   2310  HG1 ARG X 148      22.380  60.330  61.790  0.00  0.00            
ATOM   2311  HG2 ARG X 148      20.890  59.290  61.650  0.00  0.00            
ATOM   2312  CD  ARG X 148      20.680  60.950  62.900  0.00  0.00            
ATOM   2313  HD1 ARG X 148      19.700  61.380  62.720  0.00  0.00            
ATOM   2314  HD2 ARG X 148      21.290  61.830  63.100  0.00  0.00            
ATOM   2315  NE  ARG X 148      20.660  60.030  64.040  0.00  0.00            
ATOM   2316  HE  ARG X 148      21.140  59.150  63.940  0.00  0.00            
ATOM   2317  CZ  ARG X 148      20.090  60.320  65.220  0.00  0.00            
ATOM   2318  NH1 ARG X 148      19.630  61.530  65.560  0.00  0.00            
ATOM   2319 HH11 ARG X 148      19.740  62.350  64.980  0.00  0.00            
ATOM   2320 HH12 ARG X 148      19.370  61.560  66.540  0.00  0.00            
ATOM   2321  NH2 ARG X 148      20.050  59.320  66.110  0.00  0.00            
ATOM   2322 HH21 ARG X 148      20.580  58.480  65.890  0.00  0.00            
ATOM   2323 HH22 ARG X 148      19.590  59.480  66.990  0.00  0.00            
ATOM   2324  C   ARG X 148      20.510  60.750  57.980  0.00  0.00            
ATOM   2325  O   ARG X 148      19.600  59.970  57.680  0.00  0.00            
ATOM   2326  N   GLN X 149      20.790  61.850  57.290  0.00  0.00            
ATOM   2327  H   GLN X 149      21.580  62.440  57.520  0.00  0.00            
ATOM   2328  CA  GLN X 149      20.030  62.290  56.140  0.00  0.00            
ATOM   2329  HA  GLN X 149      19.000  61.970  56.320  0.00  0.00            
ATOM   2330  CB  GLN X 149      19.980  63.810  56.000  0.00  0.00            
ATOM   2331  HB1 GLN X 149      19.170  64.140  55.360  0.00  0.00            
ATOM   2332  HB2 GLN X 149      20.900  64.140  55.510  0.00  0.00            
ATOM   2333  CG  GLN X 149      19.870  64.680  57.250  0.00  0.00            
ATOM   2334  HG1 GLN X 149      20.620  64.300  57.940  0.00  0.00            
ATOM   2335  HG2 GLN X 149      18.930  64.500  57.780  0.00  0.00            
ATOM   2336  CD  GLN X 149      20.090  66.190  57.190  0.00  0.00            
ATOM   2337  OE1 GLN X 149      20.900  66.700  56.430  0.00  0.00            
ATOM   2338  NE2 GLN X 149      19.200  67.020  57.740  0.00  0.00            
ATOM   2339 HE21 GLN X 149      18.380  66.770  58.280  0.00  0.00            
ATOM   2340 HE22 GLN X 149      19.110  67.990  57.480  0.00  0.00            
ATOM   2341  C   GLN X 149      20.590  61.740  54.830  0.00  0.00            
ATOM   2342  O   GLN X 149      19.820  61.860  53.880  0.00  0.00            
ATOM   2343  N   ALA X 150      21.820  61.220  54.760  0.00  0.00            
ATOM   2344  H   ALA X 150      22.350  61.120  55.610  0.00  0.00            
ATOM   2345  CA  ALA X 150      22.370  60.670  53.540  0.00  0.00            
ATOM   2346  HA  ALA X 150      22.370  61.360  52.700  0.00  0.00            
ATOM   2347  CB  ALA X 150      23.820  60.340  53.870  0.00  0.00            
ATOM   2348  HB1 ALA X 150      24.350  61.140  54.400  0.00  0.00            
ATOM   2349  HB2 ALA X 150      23.830  59.500  54.560  0.00  0.00            
ATOM   2350  HB3 ALA X 150      24.360  60.000  52.990  0.00  0.00            
ATOM   2351  C   ALA X 150      21.650  59.450  52.980  0.00  0.00            
ATOM   2352  O   ALA X 150      21.850  59.100  51.820  0.00  0.00            
ATOM   2353  N   PHE X 151      20.800  58.850  53.820  0.00  0.00            
ATOM   2354  H   PHE X 151      20.600  59.320  54.690  0.00  0.00            
ATOM   2355  CA  PHE X 151      19.900  57.810  53.360  0.00  0.00            
ATOM   2356  HA  PHE X 151      20.430  57.380  52.500  0.00  0.00            
ATOM   2357  CB  PHE X 151      19.660  56.730  54.410  0.00  0.00            
ATOM   2358  HB1 PHE X 151      19.110  55.870  54.020  0.00  0.00            
ATOM   2359  HB2 PHE X 151      19.040  57.270  55.130  0.00  0.00            
ATOM   2360  CG  PHE X 151      20.940  56.230  55.040  0.00  0.00            
ATOM   2361  CD1 PHE X 151      21.400  56.800  56.230  0.00  0.00            
ATOM   2362  HD1 PHE X 151      20.740  57.590  56.570  0.00  0.00            
ATOM   2363  CE1 PHE X 151      22.690  56.470  56.660  0.00  0.00            
ATOM   2364  HE1 PHE X 151      23.040  56.990  57.540  0.00  0.00            
ATOM   2365  CZ  PHE X 151      23.390  55.410  56.080  0.00  0.00            
ATOM   2366  HZ  PHE X 151      24.330  55.120  56.530  0.00  0.00            
ATOM   2367  CE2 PHE X 151      22.930  54.790  54.910  0.00  0.00            
ATOM   2368  HE2 PHE X 151      23.590  54.070  54.460  0.00  0.00            
ATOM   2369  CD2 PHE X 151      21.690  55.220  54.420  0.00  0.00            
ATOM   2370  HD2 PHE X 151      21.220  54.650  53.630  0.00  0.00            
ATOM   2371  C   PHE X 151      18.600  58.290  52.740  0.00  0.00            
ATOM   2372  O   PHE X 151      17.690  57.480  52.570  0.00  0.00            
ATOM   2373  N   ASN X 152      18.420  59.600  52.590  0.00  0.00            
ATOM   2374  H   ASN X 152      19.170  60.210  52.910  0.00  0.00            
ATOM   2375  CA  ASN X 152      17.240  60.300  52.140  0.00  0.00            
ATOM   2376  HA  ASN X 152      16.750  59.560  51.510  0.00  0.00            
ATOM   2377  CB  ASN X 152      16.340  60.760  53.290  0.00  0.00            
ATOM   2378  HB1 ASN X 152      16.960  61.520  53.780  0.00  0.00            
ATOM   2379  HB2 ASN X 152      16.160  60.010  54.060  0.00  0.00            
ATOM   2380  CG  ASN X 152      15.020  61.260  52.730  0.00  0.00            
ATOM   2381  OD1 ASN X 152      14.480  60.790  51.730  0.00  0.00            
ATOM   2382  ND2 ASN X 152      14.310  62.210  53.330  0.00  0.00            
ATOM   2383 HD21 ASN X 152      14.620  62.620  54.200  0.00  0.00            
ATOM   2384 HD22 ASN X 152      13.420  62.510  52.960  0.00  0.00            
ATOM   2385  C   ASN X 152      17.710  61.450  51.260  0.00  0.00            
ATOM   2386  O   ASN X 152      17.140  62.540  51.220  0.00  0.00            
ATOM   2387  N   LYS X 153      18.790  61.270  50.500  0.00  0.00            
ATOM   2388  H   LYS X 153      19.030  60.310  50.340  0.00  0.00            
ATOM   2389  CA  LYS X 153      19.410  62.150  49.530  0.00  0.00            
ATOM   2390  HA  LYS X 153      18.680  62.900  49.250  0.00  0.00            
ATOM   2391  CB  LYS X 153      20.550  62.980  50.120  0.00  0.00            
ATOM   2392  HB1 LYS X 153      21.010  63.510  49.290  0.00  0.00            
ATOM   2393  HB2 LYS X 153      21.270  62.340  50.630  0.00  0.00            
ATOM   2394  CG  LYS X 153      19.970  63.970  51.120  0.00  0.00            
ATOM   2395  HG1 LYS X 153      19.500  63.440  51.950  0.00  0.00            
ATOM   2396  HG2 LYS X 153      19.160  64.590  50.730  0.00  0.00            
ATOM   2397  CD  LYS X 153      21.050  64.900  51.660  0.00  0.00            
ATOM   2398  HD1 LYS X 153      21.390  65.550  50.850  0.00  0.00            
ATOM   2399  HD2 LYS X 153      21.940  64.330  51.950  0.00  0.00            
ATOM   2400  CE  LYS X 153      20.530  65.700  52.850  0.00  0.00            
ATOM   2401  HE1 LYS X 153      20.050  64.990  53.530  0.00  0.00            
ATOM   2402  HE2 LYS X 153      19.770  66.410  52.540  0.00  0.00            
ATOM   2403  NZ  LYS X 153      21.560  66.340  53.690  0.00  0.00            
ATOM   2404  HZ1 LYS X 153      22.370  65.730  53.760  0.00  0.00            
ATOM   2405  HZ2 LYS X 153      21.800  67.240  53.290  0.00  0.00            
ATOM   2406  HZ3 LYS X 153      21.180  66.410  54.620  0.00  0.00            
ATOM   2407  C   LYS X 153      19.860  61.440  48.260  0.00  0.00            
ATOM   2408  O   LYS X 153      21.000  60.960  48.270  0.00  0.00            
ATOM   2409  N   PRO X 154      19.050  61.340  47.200  0.00  0.00            
ATOM   2410  CD  PRO X 154      17.670  61.770  47.180  0.00  0.00            
ATOM   2411  HD1 PRO X 154      17.630  62.860  47.110  0.00  0.00            
ATOM   2412  HD2 PRO X 154      17.110  61.280  47.970  0.00  0.00            
ATOM   2413  CG  PRO X 154      17.180  61.230  45.840  0.00  0.00            
ATOM   2414  HG1 PRO X 154      17.360  61.810  44.940  0.00  0.00            
ATOM   2415  HG2 PRO X 154      16.110  61.010  45.880  0.00  0.00            
ATOM   2416  CB  PRO X 154      17.930  59.910  45.700  0.00  0.00            
ATOM   2417  HB1 PRO X 154      17.900  59.490  44.690  0.00  0.00            
ATOM   2418  HB2 PRO X 154      17.590  59.220  46.480  0.00  0.00            
ATOM   2419  CA  PRO X 154      19.300  60.430  46.100  0.00  0.00            
ATOM   2420  HA  PRO X 154      19.880  59.630  46.550  0.00  0.00            
ATOM   2421  C   PRO X 154      20.170  61.090  45.030  0.00  0.00            
ATOM   2422  O   PRO X 154      20.470  62.280  45.120  0.00  0.00            
ATOM   2423  N   GLY X 155      20.540  60.310  44.020  0.00  0.00            
ATOM   2424  H   GLY X 155      20.030  59.450  43.850  0.00  0.00            
ATOM   2425  CA  GLY X 155      21.600  60.550  43.070  0.00  0.00            
ATOM   2426  HA1 GLY X 155      22.360  61.140  43.580  0.00  0.00            
ATOM   2427  HA2 GLY X 155      21.170  60.990  42.170  0.00  0.00            
ATOM   2428  C   GLY X 155      22.160  59.230  42.560  0.00  0.00            
ATOM   2429  O   GLY X 155      21.780  58.160  43.020  0.00  0.00            
ATOM   2430  N   GLU X 156      23.140  59.390  41.660  0.00  0.00            
ATOM   2431  H   GLU X 156      23.270  60.320  41.290  0.00  0.00            
ATOM   2432  CA  GLU X 156      23.680  58.170  41.090  0.00  0.00            
ATOM   2433  HA  GLU X 156      23.620  57.350  41.790  0.00  0.00            
ATOM   2434  CB  GLU X 156      22.850  57.820  39.860  0.00  0.00            
ATOM   2435  HB1 GLU X 156      23.030  58.550  39.070  0.00  0.00            
ATOM   2436  HB2 GLU X 156      21.810  57.930  40.170  0.00  0.00            
ATOM   2437  CG  GLU X 156      23.020  56.450  39.210  0.00  0.00            
ATOM   2438  HG1 GLU X 156      24.050  56.490  38.850  0.00  0.00            
ATOM   2439  HG2 GLU X 156      22.380  56.310  38.340  0.00  0.00            
ATOM   2440  CD  GLU X 156      22.880  55.330  40.230  0.00  0.00            
ATOM   2441  OE1 GLU X 156      21.730  54.930  40.520  0.00  0.00            
ATOM   2442  OE2 GLU X 156      23.910  54.890  40.780  0.00  0.00            
ATOM   2443  C   GLU X 156      25.160  58.190  40.730  0.00  0.00            
ATOM   2444  O   GLU X 156      25.810  59.230  40.700  0.00  0.00            
ATOM   2445  N   LEU X 157      25.760  57.020  40.480  0.00  0.00            
ATOM   2446  H   LEU X 157      25.230  56.170  40.490  0.00  0.00            
ATOM   2447  CA  LEU X 157      27.170  56.940  40.160  0.00  0.00            
ATOM   2448  HA  LEU X 157      27.700  57.620  40.830  0.00  0.00            
ATOM   2449  CB  LEU X 157      27.660  55.520  40.430  0.00  0.00            
ATOM   2450  HB1 LEU X 157      28.720  55.500  40.170  0.00  0.00            
ATOM   2451  HB2 LEU X 157      27.200  54.860  39.700  0.00  0.00            
ATOM   2452  CG  LEU X 157      27.460  54.920  41.820  0.00  0.00            
ATOM   2453  HG  LEU X 157      26.430  55.060  42.140  0.00  0.00            
ATOM   2454  CD1 LEU X 157      27.910  53.460  41.740  0.00  0.00            
ATOM   2455 HD11 LEU X 157      27.480  53.010  40.850  0.00  0.00            
ATOM   2456 HD12 LEU X 157      28.980  53.300  41.840  0.00  0.00            
ATOM   2457 HD13 LEU X 157      27.530  53.010  42.660  0.00  0.00            
ATOM   2458  CD2 LEU X 157      28.350  55.530  42.900  0.00  0.00            
ATOM   2459 HD21 LEU X 157      29.390  55.470  42.550  0.00  0.00            
ATOM   2460 HD22 LEU X 157      28.170  56.590  43.080  0.00  0.00            
ATOM   2461 HD23 LEU X 157      28.220  55.090  43.890  0.00  0.00            
ATOM   2462  C   LEU X 157      27.520  57.490  38.790  0.00  0.00            
ATOM   2463  O   LEU X 157      26.740  57.500  37.830  0.00  0.00            
ATOM   2464  N   ASN X 158      28.740  58.020  38.710  0.00  0.00            
ATOM   2465  H   ASN X 158      29.300  58.140  39.550  0.00  0.00            
ATOM   2466  CA  ASN X 158      29.350  58.660  37.560  0.00  0.00            
ATOM   2467  HA  ASN X 158      28.540  58.710  36.840  0.00  0.00            
ATOM   2468  CB  ASN X 158      29.620  60.090  38.000  0.00  0.00            
ATOM   2469  HB1 ASN X 158      30.230  60.190  38.890  0.00  0.00            
ATOM   2470  HB2 ASN X 158      28.690  60.610  38.230  0.00  0.00            
ATOM   2471  CG  ASN X 158      30.360  60.920  36.950  0.00  0.00            
ATOM   2472  OD1 ASN X 158      31.290  60.420  36.320  0.00  0.00            
ATOM   2473  ND2 ASN X 158      29.930  62.130  36.590  0.00  0.00            
ATOM   2474 HD21 ASN X 158      29.100  62.580  36.950  0.00  0.00            
ATOM   2475 HD22 ASN X 158      30.500  62.650  35.940  0.00  0.00            
ATOM   2476  C   ASN X 158      30.510  57.840  37.000  0.00  0.00            
ATOM   2477  O   ASN X 158      31.330  57.410  37.810  0.00  0.00            
ATOM   2478  N   ILE X 159      30.440  57.610  35.690  0.00  0.00            
ATOM   2479  H   ILE X 159      29.640  57.970  35.190  0.00  0.00            
ATOM   2480  CA  ILE X 159      31.280  56.770  34.860  0.00  0.00            
ATOM   2481  HA  ILE X 159      31.450  55.840  35.390  0.00  0.00            
ATOM   2482  CB  ILE X 159      30.500  56.440  33.590  0.00  0.00            
ATOM   2483  HB  ILE X 159      29.600  55.930  33.920  0.00  0.00            
ATOM   2484  CG2 ILE X 159      30.170  57.660  32.730  0.00  0.00            
ATOM   2485 HG21 ILE X 159      31.140  57.950  32.320  0.00  0.00            
ATOM   2486 HG22 ILE X 159      29.460  57.310  31.990  0.00  0.00            
ATOM   2487 HG23 ILE X 159      29.690  58.400  33.360  0.00  0.00            
ATOM   2488  CG1 ILE X 159      31.210  55.450  32.660  0.00  0.00            
ATOM   2489 HG11 ILE X 159      32.190  55.790  32.320  0.00  0.00            
ATOM   2490 HG12 ILE X 159      30.560  55.180  31.820  0.00  0.00            
ATOM   2491  CD  ILE X 159      31.460  54.120  33.350  0.00  0.00            
ATOM   2492  HD1 ILE X 159      32.190  54.310  34.140  0.00  0.00            
ATOM   2493  HD2 ILE X 159      30.590  53.700  33.870  0.00  0.00            
ATOM   2494  HD3 ILE X 159      31.910  53.410  32.660  0.00  0.00            
ATOM   2495  C   ILE X 159      32.600  57.470  34.570  0.00  0.00            
ATOM   2496  O   ILE X 159      33.570  56.770  34.300  0.00  0.00            
ATOM   2497  N   ASP X 160      32.740  58.800  34.520  0.00  0.00            
ATOM   2498  H   ASP X 160      31.980  59.430  34.710  0.00  0.00            
ATOM   2499  CA  ASP X 160      34.030  59.410  34.280  0.00  0.00            
ATOM   2500  HA  ASP X 160      34.480  58.800  33.500  0.00  0.00            
ATOM   2501  CB  ASP X 160      33.720  60.760  33.650  0.00  0.00            
ATOM   2502  HB1 ASP X 160      34.650  61.300  33.820  0.00  0.00            
ATOM   2503  HB2 ASP X 160      32.920  61.250  34.210  0.00  0.00            
ATOM   2504  CG  ASP X 160      33.330  60.620  32.180  0.00  0.00            
ATOM   2505  OD1 ASP X 160      32.220  61.090  31.840  0.00  0.00            
ATOM   2506  OD2 ASP X 160      34.140  60.190  31.340  0.00  0.00            
ATOM   2507  C   ASP X 160      35.010  59.420  35.450  0.00  0.00            
ATOM   2508  O   ASP X 160      36.210  59.280  35.230  0.00  0.00            
ATOM   2509  N   ARG X 161      34.500  59.510  36.680  0.00  0.00            
ATOM   2510  H   ARG X 161      33.510  59.630  36.830  0.00  0.00            
ATOM   2511  CA  ARG X 161      35.270  59.180  37.860  0.00  0.00            
ATOM   2512  HA  ARG X 161      36.080  59.910  37.880  0.00  0.00            
ATOM   2513  CB  ARG X 161      34.400  59.390  39.090  0.00  0.00            
ATOM   2514  HB1 ARG X 161      35.060  59.130  39.920  0.00  0.00            
ATOM   2515  HB2 ARG X 161      33.590  58.660  39.070  0.00  0.00            
ATOM   2516  CG  ARG X 161      33.810  60.790  39.210  0.00  0.00            
ATOM   2517  HG1 ARG X 161      33.270  61.120  38.330  0.00  0.00            
ATOM   2518  HG2 ARG X 161      34.550  61.530  39.510  0.00  0.00            
ATOM   2519  CD  ARG X 161      32.800  60.830  40.360  0.00  0.00            
ATOM   2520  HD1 ARG X 161      33.350  60.690  41.290  0.00  0.00            
ATOM   2521  HD2 ARG X 161      32.000  60.100  40.300  0.00  0.00            
ATOM   2522  NE  ARG X 161      32.290  62.200  40.490  0.00  0.00            
ATOM   2523  HE  ARG X 161      32.970  62.910  40.270  0.00  0.00            
ATOM   2524  CZ  ARG X 161      31.150  62.640  41.020  0.00  0.00            
ATOM   2525  NH1 ARG X 161      30.130  61.850  41.390  0.00  0.00            
ATOM   2526 HH11 ARG X 161      30.050  60.860  41.190  0.00  0.00            
ATOM   2527 HH12 ARG X 161      29.250  62.250  41.700  0.00  0.00            
ATOM   2528  NH2 ARG X 161      30.970  63.950  41.260  0.00  0.00            
ATOM   2529 HH21 ARG X 161      31.670  64.640  41.030  0.00  0.00            
ATOM   2530 HH22 ARG X 161      30.050  64.250  41.550  0.00  0.00            
ATOM   2531  C   ARG X 161      35.850  57.770  37.780  0.00  0.00            
ATOM   2532  O   ARG X 161      37.050  57.550  37.920  0.00  0.00            
ATOM   2533  N   VAL X 162      35.110  56.800  37.250  0.00  0.00            
ATOM   2534  H   VAL X 162      34.110  56.940  37.210  0.00  0.00            
ATOM   2535  CA  VAL X 162      35.560  55.440  37.050  0.00  0.00            
ATOM   2536  HA  VAL X 162      36.070  55.170  37.970  0.00  0.00            
ATOM   2537  CB  VAL X 162      34.350  54.510  36.950  0.00  0.00            
ATOM   2538  HB  VAL X 162      33.680  54.830  36.140  0.00  0.00            
ATOM   2539  CG1 VAL X 162      34.630  53.060  36.570  0.00  0.00            
ATOM   2540 HG11 VAL X 162      34.750  52.980  35.490  0.00  0.00            
ATOM   2541 HG12 VAL X 162      35.530  52.720  37.100  0.00  0.00            
ATOM   2542 HG13 VAL X 162      33.890  52.360  36.970  0.00  0.00            
ATOM   2543  CG2 VAL X 162      33.510  54.520  38.220  0.00  0.00            
ATOM   2544 HG21 VAL X 162      33.310  55.550  38.500  0.00  0.00            
ATOM   2545 HG22 VAL X 162      32.530  54.060  38.080  0.00  0.00            
ATOM   2546 HG23 VAL X 162      33.980  53.980  39.040  0.00  0.00            
ATOM   2547  C   VAL X 162      36.520  55.210  35.890  0.00  0.00            
ATOM   2548  O   VAL X 162      37.390  54.350  36.000  0.00  0.00            
ATOM   2549  N   ASN X 163      36.450  56.000  34.810  0.00  0.00            
ATOM   2550  H   ASN X 163      35.770  56.740  34.840  0.00  0.00            
ATOM   2551  CA  ASN X 163      37.460  55.900  33.780  0.00  0.00            
ATOM   2552  HA  ASN X 163      37.620  54.830  33.650  0.00  0.00            
ATOM   2553  CB  ASN X 163      36.990  56.530  32.470  0.00  0.00            
ATOM   2554  HB1 ASN X 163      36.860  57.610  32.460  0.00  0.00            
ATOM   2555  HB2 ASN X 163      36.090  55.990  32.200  0.00  0.00            
ATOM   2556  CG  ASN X 163      37.990  56.210  31.370  0.00  0.00            
ATOM   2557  OD1 ASN X 163      38.630  55.160  31.340  0.00  0.00            
ATOM   2558  ND2 ASN X 163      38.250  57.060  30.370  0.00  0.00            
ATOM   2559 HD21 ASN X 163      37.700  57.900  30.210  0.00  0.00            
ATOM   2560 HD22 ASN X 163      38.930  56.770  29.680  0.00  0.00            
ATOM   2561  C   ASN X 163      38.770  56.420  34.370  0.00  0.00            
ATOM   2562  O   ASN X 163      39.850  55.890  34.170  0.00  0.00            
ATOM   2563  N   ALA X 164      38.650  57.430  35.250  0.00  0.00            
ATOM   2564  H   ALA X 164      37.740  57.820  35.440  0.00  0.00            
ATOM   2565  CA  ALA X 164      39.830  58.080  35.790  0.00  0.00            
ATOM   2566  HA  ALA X 164      40.570  58.250  35.000  0.00  0.00            
ATOM   2567  CB  ALA X 164      39.280  59.440  36.210  0.00  0.00            
ATOM   2568  HB1 ALA X 164      38.750  59.900  35.380  0.00  0.00            
ATOM   2569  HB2 ALA X 164      38.650  59.220  37.070  0.00  0.00            
ATOM   2570  HB3 ALA X 164      40.070  60.110  36.530  0.00  0.00            
ATOM   2571  C   ALA X 164      40.390  57.250  36.930  0.00  0.00            
ATOM   2572  O   ALA X 164      41.600  57.200  37.150  0.00  0.00            
ATOM   2573  N   GLN X 165      39.620  56.560  37.780  0.00  0.00            
ATOM   2574  H   GLN X 165      38.630  56.610  37.600  0.00  0.00            
ATOM   2575  CA  GLN X 165      40.010  55.590  38.780  0.00  0.00            
ATOM   2576  HA  GLN X 165      40.690  56.060  39.490  0.00  0.00            
ATOM   2577  CB  GLN X 165      38.820  55.130  39.630  0.00  0.00            
ATOM   2578  HB1 GLN X 165      38.140  54.560  39.000  0.00  0.00            
ATOM   2579  HB2 GLN X 165      38.300  56.040  39.910  0.00  0.00            
ATOM   2580  CG  GLN X 165      39.090  54.220  40.830  0.00  0.00            
ATOM   2581  HG1 GLN X 165      38.180  54.140  41.420  0.00  0.00            
ATOM   2582  HG2 GLN X 165      39.850  54.660  41.470  0.00  0.00            
ATOM   2583  CD  GLN X 165      39.440  52.780  40.470  0.00  0.00            
ATOM   2584  OE1 GLN X 165      39.210  52.280  39.370  0.00  0.00            
ATOM   2585  NE2 GLN X 165      40.100  52.010  41.340  0.00  0.00            
ATOM   2586 HE21 GLN X 165      40.340  52.260  42.290  0.00  0.00            
ATOM   2587 HE22 GLN X 165      40.290  51.090  40.990  0.00  0.00            
ATOM   2588  C   GLN X 165      40.820  54.460  38.170  0.00  0.00            
ATOM   2589  O   GLN X 165      41.900  54.120  38.650  0.00  0.00            
ATOM   2590  N   GLN X 166      40.310  53.950  37.050  0.00  0.00            
ATOM   2591  H   GLN X 166      39.420  54.280  36.690  0.00  0.00            
ATOM   2592  CA  GLN X 166      40.910  52.980  36.150  0.00  0.00            
ATOM   2593  HA  GLN X 166      41.140  52.150  36.820  0.00  0.00            
ATOM   2594  CB  GLN X 166      39.930  52.400  35.130  0.00  0.00            
ATOM   2595  HB1 GLN X 166      40.590  51.830  34.480  0.00  0.00            
ATOM   2596  HB2 GLN X 166      39.390  53.190  34.610  0.00  0.00            
ATOM   2597  CG  GLN X 166      38.980  51.410  35.780  0.00  0.00            
ATOM   2598  HG1 GLN X 166      38.540  51.690  36.740  0.00  0.00            
ATOM   2599  HG2 GLN X 166      39.640  50.570  35.990  0.00  0.00            
ATOM   2600  CD  GLN X 166      37.910  50.910  34.820  0.00  0.00            
ATOM   2601  OE1 GLN X 166      37.490  51.460  33.800  0.00  0.00            
ATOM   2602  NE2 GLN X 166      37.240  49.830  35.200  0.00  0.00            
ATOM   2603 HE21 GLN X 166      37.790  49.300  35.870  0.00  0.00            
ATOM   2604 HE22 GLN X 166      36.840  49.270  34.460  0.00  0.00            
ATOM   2605  C   GLN X 166      42.230  53.440  35.550  0.00  0.00            
ATOM   2606  O   GLN X 166      43.230  52.750  35.690  0.00  0.00            
ATOM   2607  N   ALA X 167      42.280  54.620  34.930  0.00  0.00            
ATOM   2608  H   ALA X 167      41.380  54.970  34.650  0.00  0.00            
ATOM   2609  CA  ALA X 167      43.450  55.250  34.340  0.00  0.00            
ATOM   2610  HA  ALA X 167      43.860  54.680  33.510  0.00  0.00            
ATOM   2611  CB  ALA X 167      43.220  56.650  33.760  0.00  0.00            
ATOM   2612  HB1 ALA X 167      42.510  57.230  34.350  0.00  0.00            
ATOM   2613  HB2 ALA X 167      44.120  57.250  33.890  0.00  0.00            
ATOM   2614  HB3 ALA X 167      42.990  56.570  32.700  0.00  0.00            
ATOM   2615  C   ALA X 167      44.560  55.400  35.370  0.00  0.00            
ATOM   2616  O   ALA X 167      45.750  55.180  35.150  0.00  0.00            
ATOM   2617  N   ARG X 168      44.260  55.820  36.600  0.00  0.00            
ATOM   2618  H   ARG X 168      43.400  56.350  36.670  0.00  0.00            
ATOM   2619  CA  ARG X 168      45.200  56.160  37.640  0.00  0.00            
ATOM   2620  HA  ARG X 168      46.050  56.700  37.220  0.00  0.00            
ATOM   2621  CB  ARG X 168      44.500  57.010  38.690  0.00  0.00            
ATOM   2622  HB1 ARG X 168      43.620  56.480  39.050  0.00  0.00            
ATOM   2623  HB2 ARG X 168      44.070  57.960  38.380  0.00  0.00            
ATOM   2624  CG  ARG X 168      45.300  57.270  39.960  0.00  0.00            
ATOM   2625  HG1 ARG X 168      45.540  56.280  40.330  0.00  0.00            
ATOM   2626  HG2 ARG X 168      44.590  57.630  40.700  0.00  0.00            
ATOM   2627  CD  ARG X 168      46.580  58.100  39.840  0.00  0.00            
ATOM   2628  HD1 ARG X 168      47.130  57.580  39.050  0.00  0.00            
ATOM   2629  HD2 ARG X 168      47.100  58.110  40.800  0.00  0.00            
ATOM   2630  NE  ARG X 168      46.250  59.470  39.430  0.00  0.00            
ATOM   2631  HE  ARG X 168      45.350  59.670  39.020  0.00  0.00            
ATOM   2632  CZ  ARG X 168      47.100  60.500  39.330  0.00  0.00            
ATOM   2633  NH1 ARG X 168      48.380  60.380  39.730  0.00  0.00            
ATOM   2634 HH11 ARG X 168      48.760  59.640  40.300  0.00  0.00            
ATOM   2635 HH12 ARG X 168      48.980  61.140  39.460  0.00  0.00            
ATOM   2636  NH2 ARG X 168      46.690  61.640  38.780  0.00  0.00            
ATOM   2637 HH21 ARG X 168      45.710  61.780  38.550  0.00  0.00            
ATOM   2638 HH22 ARG X 168      47.370  62.390  38.760  0.00  0.00            
ATOM   2639  C   ARG X 168      45.750  54.870  38.240  0.00  0.00            
ATOM   2640  O   ARG X 168      46.960  54.710  38.170  0.00  0.00            
ATOM   2641  N   ARG X 169      44.920  53.920  38.690  0.00  0.00            
ATOM   2642  H   ARG X 169      43.950  54.160  38.660  0.00  0.00            
ATOM   2643  CA  ARG X 169      45.360  52.650  39.250  0.00  0.00            
ATOM   2644  HA  ARG X 169      46.090  52.890  40.020  0.00  0.00            
ATOM   2645  CB  ARG X 169      44.130  51.950  39.830  0.00  0.00            
ATOM   2646  HB1 ARG X 169      44.390  50.900  39.850  0.00  0.00            
ATOM   2647  HB2 ARG X 169      43.340  52.000  39.090  0.00  0.00            
ATOM   2648  CG  ARG X 169      43.700  52.500  41.190  0.00  0.00            
ATOM   2649  HG1 ARG X 169      42.690  52.170  41.440  0.00  0.00            
ATOM   2650  HG2 ARG X 169      43.640  53.590  41.270  0.00  0.00            
ATOM   2651  CD  ARG X 169      44.610  52.040  42.330  0.00  0.00            
ATOM   2652  HD1 ARG X 169      45.620  52.430  42.240  0.00  0.00            
ATOM   2653  HD2 ARG X 169      44.730  50.960  42.300  0.00  0.00            
ATOM   2654  NE  ARG X 169      43.960  52.450  43.570  0.00  0.00            
ATOM   2655  HE  ARG X 169      42.980  52.250  43.710  0.00  0.00            
ATOM   2656  CZ  ARG X 169      44.500  52.890  44.710  0.00  0.00            
ATOM   2657  NH1 ARG X 169      45.790  53.260  44.790  0.00  0.00            
ATOM   2658 HH11 ARG X 169      46.390  53.130  43.990  0.00  0.00            
ATOM   2659 HH12 ARG X 169      46.090  53.850  45.550  0.00  0.00            
ATOM   2660  NH2 ARG X 169      43.780  52.910  45.840  0.00  0.00            
ATOM   2661 HH21 ARG X 169      42.780  52.800  45.790  0.00  0.00            
ATOM   2662 HH22 ARG X 169      44.140  53.150  46.750  0.00  0.00            
ATOM   2663  C   ARG X 169      45.930  51.680  38.220  0.00  0.00            
ATOM   2664  O   ARG X 169      46.640  50.780  38.650  0.00  0.00            
ATOM   2665  N   PHE X 170      45.730  51.910  36.920  0.00  0.00            
ATOM   2666  H   PHE X 170      44.880  52.390  36.660  0.00  0.00            
ATOM   2667  CA  PHE X 170      46.500  51.410  35.810  0.00  0.00            
ATOM   2668  HA  PHE X 170      46.480  50.320  35.850  0.00  0.00            
ATOM   2669  CB  PHE X 170      45.800  51.830  34.520  0.00  0.00            
ATOM   2670  HB1 PHE X 170      45.520  52.880  34.600  0.00  0.00            
ATOM   2671  HB2 PHE X 170      44.810  51.370  34.450  0.00  0.00            
ATOM   2672  CG  PHE X 170      46.560  51.610  33.240  0.00  0.00            
ATOM   2673  CD1 PHE X 170      46.880  50.360  32.700  0.00  0.00            
ATOM   2674  HD1 PHE X 170      46.540  49.470  33.210  0.00  0.00            
ATOM   2675  CE1 PHE X 170      47.530  50.280  31.470  0.00  0.00            
ATOM   2676  HE1 PHE X 170      47.790  49.290  31.100  0.00  0.00            
ATOM   2677  CZ  PHE X 170      47.970  51.440  30.820  0.00  0.00            
ATOM   2678  HZ  PHE X 170      48.580  51.400  29.930  0.00  0.00            
ATOM   2679  CE2 PHE X 170      47.760  52.680  31.440  0.00  0.00            
ATOM   2680  HE2 PHE X 170      48.160  53.550  30.930  0.00  0.00            
ATOM   2681  CD2 PHE X 170      47.000  52.790  32.610  0.00  0.00            
ATOM   2682  HD2 PHE X 170      46.790  53.750  33.040  0.00  0.00            
ATOM   2683  C   PHE X 170      47.970  51.830  35.870  0.00  0.00            
ATOM   2684  O   PHE X 170      48.830  50.950  35.910  0.00  0.00            
ATOM   2685  N   MET X 171      48.240  53.120  36.050  0.00  0.00            
ATOM   2686  H   MET X 171      47.540  53.780  36.360  0.00  0.00            
ATOM   2687  CA  MET X 171      49.610  53.560  36.250  0.00  0.00            
ATOM   2688  HA  MET X 171      50.260  52.930  35.650  0.00  0.00            
ATOM   2689  CB  MET X 171      49.710  55.060  35.990  0.00  0.00            
ATOM   2690  HB1 MET X 171      50.710  55.420  36.210  0.00  0.00            
ATOM   2691  HB2 MET X 171      49.080  55.620  36.680  0.00  0.00            
ATOM   2692  CG  MET X 171      49.450  55.460  34.540  0.00  0.00            
ATOM   2693  HG1 MET X 171      49.550  56.540  34.380  0.00  0.00            
ATOM   2694  HG2 MET X 171      48.430  55.200  34.260  0.00  0.00            
ATOM   2695  SD  MET X 171      50.620  54.730  33.370  0.00  0.00            
ATOM   2696  CE  MET X 171      52.190  55.520  33.820  0.00  0.00            
ATOM   2697  HE1 MET X 171      52.330  55.570  34.900  0.00  0.00            
ATOM   2698  HE2 MET X 171      53.060  55.030  33.390  0.00  0.00            
ATOM   2699  HE3 MET X 171      52.250  56.560  33.520  0.00  0.00            
ATOM   2700  C   MET X 171      50.170  53.330  37.650  0.00  0.00            
ATOM   2701  O   MET X 171      51.370  53.080  37.810  0.00  0.00            
ATOM   2702  N   ASP X 172      49.330  53.190  38.670  0.00  0.00            
ATOM   2703  H   ASP X 172      48.350  53.390  38.510  0.00  0.00            
ATOM   2704  CA  ASP X 172      49.650  52.910  40.050  0.00  0.00            
ATOM   2705  HA  ASP X 172      50.480  53.560  40.330  0.00  0.00            
ATOM   2706  CB  ASP X 172      48.420  53.060  40.960  0.00  0.00            
ATOM   2707  HB1 ASP X 172      47.780  52.190  40.820  0.00  0.00            
ATOM   2708  HB2 ASP X 172      47.830  53.910  40.620  0.00  0.00            
ATOM   2709  CG  ASP X 172      48.820  53.220  42.420  0.00  0.00            
ATOM   2710  OD1 ASP X 172      48.040  52.730  43.260  0.00  0.00            
ATOM   2711  OD2 ASP X 172      49.890  53.830  42.640  0.00  0.00            
ATOM   2712  C   ASP X 172      50.160  51.490  40.230  0.00  0.00            
ATOM   2713  O   ASP X 172      51.180  51.360  40.890  0.00  0.00            
ATOM   2714  N   ARG X 173      49.600  50.510  39.500  0.00  0.00            
ATOM   2715  H   ARG X 173      48.860  50.850  38.900  0.00  0.00            
ATOM   2716  CA  ARG X 173      49.880  49.100  39.660  0.00  0.00            
ATOM   2717  HA  ARG X 173      50.750  48.900  40.280  0.00  0.00            
ATOM   2718  CB  ARG X 173      48.670  48.490  40.360  0.00  0.00            
ATOM   2719  HB1 ARG X 173      47.740  48.630  39.820  0.00  0.00            
ATOM   2720  HB2 ARG X 173      48.520  49.100  41.250  0.00  0.00            
ATOM   2721  CG  ARG X 173      48.800  47.040  40.830  0.00  0.00            
ATOM   2722  HG1 ARG X 173      49.750  47.010  41.360  0.00  0.00            
ATOM   2723  HG2 ARG X 173      48.750  46.360  39.980  0.00  0.00            
ATOM   2724  CD  ARG X 173      47.640  46.650  41.740  0.00  0.00            
ATOM   2725  HD1 ARG X 173      46.710  47.010  41.290  0.00  0.00            
ATOM   2726  HD2 ARG X 173      47.860  47.090  42.710  0.00  0.00            
ATOM   2727  NE  ARG X 173      47.690  45.190  41.890  0.00  0.00            
ATOM   2728  HE  ARG X 173      48.090  44.700  41.100  0.00  0.00            
ATOM   2729  CZ  ARG X 173      46.990  44.390  42.700  0.00  0.00            
ATOM   2730  NH1 ARG X 173      46.140  44.880  43.610  0.00  0.00            
ATOM   2731 HH11 ARG X 173      46.110  45.890  43.650  0.00  0.00            
ATOM   2732 HH12 ARG X 173      45.620  44.260  44.230  0.00  0.00            
ATOM   2733  NH2 ARG X 173      47.100  43.060  42.610  0.00  0.00            
ATOM   2734 HH21 ARG X 173      47.500  42.740  41.740  0.00  0.00            
ATOM   2735 HH22 ARG X 173      46.600  42.400  43.180  0.00  0.00            
ATOM   2736  C   ARG X 173      49.960  48.230  38.410  0.00  0.00            
ATOM   2737  O   ARG X 173      50.810  47.350  38.300  0.00  0.00            
ATOM   2738  N   VAL X 174      49.190  48.500  37.360  0.00  0.00            
ATOM   2739  H   VAL X 174      48.590  49.320  37.390  0.00  0.00            
ATOM   2740  CA  VAL X 174      49.020  47.520  36.300  0.00  0.00            
ATOM   2741  HA  VAL X 174      48.870  46.560  36.790  0.00  0.00            
ATOM   2742  CB  VAL X 174      47.710  47.840  35.580  0.00  0.00            
ATOM   2743  HB  VAL X 174      47.710  48.730  34.950  0.00  0.00            
ATOM   2744  CG1 VAL X 174      47.560  46.650  34.640  0.00  0.00            
ATOM   2745 HG11 VAL X 174      46.540  46.720  34.270  0.00  0.00            
ATOM   2746 HG12 VAL X 174      48.240  46.750  33.790  0.00  0.00            
ATOM   2747 HG13 VAL X 174      47.650  45.690  35.140  0.00  0.00            
ATOM   2748  CG2 VAL X 174      46.560  47.730  36.570  0.00  0.00            
ATOM   2749 HG21 VAL X 174      45.670  48.060  36.020  0.00  0.00            
ATOM   2750 HG22 VAL X 174      46.570  46.720  36.980  0.00  0.00            
ATOM   2751 HG23 VAL X 174      46.620  48.430  37.390  0.00  0.00            
ATOM   2752  C   VAL X 174      50.190  47.650  35.340  0.00  0.00            
ATOM   2753  O   VAL X 174      50.760  46.610  35.010  0.00  0.00            
ATOM   2754  N   VAL X 175      50.680  48.850  35.030  0.00  0.00            
ATOM   2755  H   VAL X 175      50.280  49.710  35.380  0.00  0.00            
ATOM   2756  CA  VAL X 175      51.860  48.960  34.200  0.00  0.00            
ATOM   2757  HA  VAL X 175      51.630  48.320  33.350  0.00  0.00            
ATOM   2758  CB  VAL X 175      52.030  50.320  33.520  0.00  0.00            
ATOM   2759  HB  VAL X 175      52.870  50.310  32.820  0.00  0.00            
ATOM   2760  CG1 VAL X 175      50.870  50.760  32.630  0.00  0.00            
ATOM   2761 HG11 VAL X 175      50.710  50.010  31.850  0.00  0.00            
ATOM   2762 HG12 VAL X 175      50.050  50.790  33.340  0.00  0.00            
ATOM   2763 HG13 VAL X 175      51.120  51.770  32.300  0.00  0.00            
ATOM   2764  CG2 VAL X 175      52.470  51.310  34.600  0.00  0.00            
ATOM   2765 HG21 VAL X 175      51.690  51.410  35.350  0.00  0.00            
ATOM   2766 HG22 VAL X 175      53.260  50.990  35.270  0.00  0.00            
ATOM   2767 HG23 VAL X 175      52.480  52.360  34.290  0.00  0.00            
ATOM   2768  C   VAL X 175      53.140  48.350  34.750  0.00  0.00            
ATOM   2769  O   VAL X 175      54.040  48.040  33.970  0.00  0.00            
ATOM   2770  N   GLY X 176      53.270  48.210  36.070  0.00  0.00            
ATOM   2771  H   GLY X 176      52.450  48.490  36.600  0.00  0.00            
ATOM   2772  CA  GLY X 176      54.370  47.540  36.730  0.00  0.00            
ATOM   2773  HA1 GLY X 176      54.230  47.500  37.810  0.00  0.00            
ATOM   2774  HA2 GLY X 176      55.310  48.060  36.520  0.00  0.00            
ATOM   2775  C   GLY X 176      54.570  46.140  36.190  0.00  0.00            
ATOM   2776  O   GLY X 176      55.730  45.750  36.030  0.00  0.00            
ATOM   2777  N   TYR X 177      53.480  45.430  35.890  0.00  0.00            
ATOM   2778  H   TYR X 177      52.540  45.780  35.980  0.00  0.00            
ATOM   2779  CA  TYR X 177      53.660  44.060  35.440  0.00  0.00            
ATOM   2780  HA  TYR X 177      54.280  43.550  36.180  0.00  0.00            
ATOM   2781  CB  TYR X 177      52.300  43.380  35.550  0.00  0.00            
ATOM   2782  HB1 TYR X 177      52.470  42.320  35.400  0.00  0.00            
ATOM   2783  HB2 TYR X 177      51.670  43.760  34.740  0.00  0.00            
ATOM   2784  CG  TYR X 177      51.600  43.520  36.890  0.00  0.00            
ATOM   2785  CD1 TYR X 177      50.390  44.220  36.970  0.00  0.00            
ATOM   2786  HD1 TYR X 177      49.920  44.610  36.080  0.00  0.00            
ATOM   2787  CE1 TYR X 177      49.660  44.220  38.160  0.00  0.00            
ATOM   2788  HE1 TYR X 177      48.670  44.660  38.130  0.00  0.00            
ATOM   2789  CZ  TYR X 177      50.170  43.610  39.330  0.00  0.00            
ATOM   2790  OH  TYR X 177      49.520  43.650  40.520  0.00  0.00            
ATOM   2791  HH  TYR X 177      49.900  43.100  41.210  0.00  0.00            
ATOM   2792  CE2 TYR X 177      51.430  42.980  39.230  0.00  0.00            
ATOM   2793  HE2 TYR X 177      51.870  42.510  40.090  0.00  0.00            
ATOM   2794  CD2 TYR X 177      52.140  42.910  38.020  0.00  0.00            
ATOM   2795  HD2 TYR X 177      53.050  42.330  37.980  0.00  0.00            
ATOM   2796  C   TYR X 177      54.210  43.930  34.030  0.00  0.00            
ATOM   2797  O   TYR X 177      54.530  42.880  33.490  0.00  0.00            
ATOM   2798  N   MET X 178      54.370  45.050  33.310  0.00  0.00            
ATOM   2799  H   MET X 178      54.210  45.930  33.790  0.00  0.00            
ATOM   2800  CA  MET X 178      55.010  45.120  32.020  0.00  0.00            
ATOM   2801  HA  MET X 178      55.250  44.090  31.750  0.00  0.00            
ATOM   2802  CB  MET X 178      54.160  45.910  31.030  0.00  0.00            
ATOM   2803  HB1 MET X 178      54.880  46.140  30.250  0.00  0.00            
ATOM   2804  HB2 MET X 178      53.740  46.820  31.470  0.00  0.00            
ATOM   2805  CG  MET X 178      52.900  45.200  30.540  0.00  0.00            
ATOM   2806  HG1 MET X 178      52.270  44.760  31.310  0.00  0.00            
ATOM   2807  HG2 MET X 178      53.070  44.310  29.940  0.00  0.00            
ATOM   2808  SD  MET X 178      51.870  46.340  29.580  0.00  0.00            
ATOM   2809  CE  MET X 178      50.950  47.250  30.840  0.00  0.00            
ATOM   2810  HE1 MET X 178      51.620  48.030  31.200  0.00  0.00            
ATOM   2811  HE2 MET X 178      50.060  47.770  30.480  0.00  0.00            
ATOM   2812  HE3 MET X 178      50.670  46.570  31.640  0.00  0.00            
ATOM   2813  C   MET X 178      56.360  45.790  32.200  0.00  0.00            
ATOM   2814  O   MET X 178      57.380  45.140  31.980  0.00  0.00            
ATOM   2815  N   VAL X 179      56.410  47.010  32.740  0.00  0.00            
ATOM   2816  H   VAL X 179      55.550  47.460  33.000  0.00  0.00            
ATOM   2817  CA  VAL X 179      57.600  47.830  32.750  0.00  0.00            
ATOM   2818  HA  VAL X 179      58.010  47.670  31.750  0.00  0.00            
ATOM   2819  CB  VAL X 179      57.220  49.300  32.890  0.00  0.00            
ATOM   2820  HB  VAL X 179      58.150  49.840  32.700  0.00  0.00            
ATOM   2821  CG1 VAL X 179      56.280  49.810  31.790  0.00  0.00            
ATOM   2822 HG11 VAL X 179      55.220  49.680  31.990  0.00  0.00            
ATOM   2823 HG12 VAL X 179      56.370  50.890  31.690  0.00  0.00            
ATOM   2824 HG13 VAL X 179      56.500  49.380  30.820  0.00  0.00            
ATOM   2825  CG2 VAL X 179      56.870  49.720  34.310  0.00  0.00            
ATOM   2826 HG21 VAL X 179      56.410  50.710  34.300  0.00  0.00            
ATOM   2827 HG22 VAL X 179      56.290  48.940  34.790  0.00  0.00            
ATOM   2828 HG23 VAL X 179      57.820  49.760  34.850  0.00  0.00            
ATOM   2829  C   VAL X 179      58.640  47.380  33.780  0.00  0.00            
ATOM   2830  O   VAL X 179      59.830  47.580  33.570  0.00  0.00            
ATOM   2831  N   SER X 180      58.270  46.650  34.840  0.00  0.00            
ATOM   2832  H   SER X 180      57.360  46.230  34.860  0.00  0.00            
ATOM   2833  CA  SER X 180      59.280  46.100  35.720  0.00  0.00            
ATOM   2834  HA  SER X 180      59.950  46.950  35.870  0.00  0.00            
ATOM   2835  CB  SER X 180      58.730  45.910  37.140  0.00  0.00            
ATOM   2836  HB1 SER X 180      59.510  45.400  37.710  0.00  0.00            
ATOM   2837  HB2 SER X 180      57.790  45.360  37.140  0.00  0.00            
ATOM   2838  OG  SER X 180      58.540  47.110  37.840  0.00  0.00            
ATOM   2839  HG  SER X 180      57.980  46.910  38.600  0.00  0.00            
ATOM   2840  C   SER X 180      60.070  44.920  35.200  0.00  0.00            
ATOM   2841  O   SER X 180      61.300  44.990  35.220  0.00  0.00            
ATOM   2842  N   PRO X 181      59.460  43.950  34.510  0.00  0.00            
ATOM   2843  CD  PRO X 181      58.090  43.540  34.710  0.00  0.00            
ATOM   2844  HD1 PRO X 181      57.410  44.330  34.380  0.00  0.00            
ATOM   2845  HD2 PRO X 181      58.000  43.340  35.770  0.00  0.00            
ATOM   2846  CG  PRO X 181      57.890  42.330  33.800  0.00  0.00            
ATOM   2847  HG1 PRO X 181      57.390  42.780  32.940  0.00  0.00            
ATOM   2848  HG2 PRO X 181      57.350  41.580  34.380  0.00  0.00            
ATOM   2849  CB  PRO X 181      59.290  41.760  33.600  0.00  0.00            
ATOM   2850  HB1 PRO X 181      59.290  41.180  32.670  0.00  0.00            
ATOM   2851  HB2 PRO X 181      59.580  41.120  34.420  0.00  0.00            
ATOM   2852  CA  PRO X 181      60.150  43.020  33.640  0.00  0.00            
ATOM   2853  HA  PRO X 181      60.980  42.700  34.260  0.00  0.00            
ATOM   2854  C   PRO X 181      60.610  43.500  32.270  0.00  0.00            
ATOM   2855  O   PRO X 181      61.090  42.790  31.390  0.00  0.00            
ATOM   2856  N   LEU X 182      60.640  44.820  32.070  0.00  0.00            
ATOM   2857  H   LEU X 182      60.150  45.410  32.730  0.00  0.00            
ATOM   2858  CA  LEU X 182      61.300  45.530  30.990  0.00  0.00            
ATOM   2859  HA  LEU X 182      61.460  44.770  30.220  0.00  0.00            
ATOM   2860  CB  LEU X 182      60.270  46.480  30.380  0.00  0.00            
ATOM   2861  HB1 LEU X 182      60.050  47.230  31.130  0.00  0.00            
ATOM   2862  HB2 LEU X 182      59.410  45.860  30.110  0.00  0.00            
ATOM   2863  CG  LEU X 182      60.670  47.300  29.160  0.00  0.00            
ATOM   2864  HG  LEU X 182      61.420  47.980  29.560  0.00  0.00            
ATOM   2865  CD1 LEU X 182      61.200  46.270  28.170  0.00  0.00            
ATOM   2866 HD11 LEU X 182      61.400  46.760  27.220  0.00  0.00            
ATOM   2867 HD12 LEU X 182      62.150  45.780  28.350  0.00  0.00            
ATOM   2868 HD13 LEU X 182      60.420  45.560  27.890  0.00  0.00            
ATOM   2869  CD2 LEU X 182      59.380  48.020  28.760  0.00  0.00            
ATOM   2870 HD21 LEU X 182      58.550  47.310  28.730  0.00  0.00            
ATOM   2871 HD22 LEU X 182      59.100  48.760  29.510  0.00  0.00            
ATOM   2872 HD23 LEU X 182      59.550  48.560  27.830  0.00  0.00            
ATOM   2873  C   LEU X 182      62.640  46.140  31.380  0.00  0.00            
ATOM   2874  O   LEU X 182      63.550  46.160  30.550  0.00  0.00            
ATOM   2875  N   LEU X 183      62.850  46.690  32.580  0.00  0.00            
ATOM   2876  H   LEU X 183      62.030  46.940  33.110  0.00  0.00            
ATOM   2877  CA  LEU X 183      64.080  47.180  33.150  0.00  0.00            
ATOM   2878  HA  LEU X 183      64.620  47.590  32.300  0.00  0.00            
ATOM   2879  CB  LEU X 183      63.850  48.270  34.210  0.00  0.00            
ATOM   2880  HB1 LEU X 183      63.380  47.790  35.070  0.00  0.00            
ATOM   2881  HB2 LEU X 183      63.210  49.030  33.770  0.00  0.00            
ATOM   2882  CG  LEU X 183      65.080  49.020  34.700  0.00  0.00            
ATOM   2883  HG  LEU X 183      65.750  48.370  35.270  0.00  0.00            
ATOM   2884  CD1 LEU X 183      65.910  49.750  33.650  0.00  0.00            
ATOM   2885 HD11 LEU X 183      66.500  48.970  33.180  0.00  0.00            
ATOM   2886 HD12 LEU X 183      65.270  50.260  32.930  0.00  0.00            
ATOM   2887 HD13 LEU X 183      66.610  50.450  34.110  0.00  0.00            
ATOM   2888  CD2 LEU X 183      64.690  50.140  35.660  0.00  0.00            
ATOM   2889 HD21 LEU X 183      64.320  51.040  35.160  0.00  0.00            
ATOM   2890 HD22 LEU X 183      63.850  49.870  36.300  0.00  0.00            
ATOM   2891 HD23 LEU X 183      65.490  50.440  36.340  0.00  0.00            
ATOM   2892  C   LEU X 183      64.980  46.070  33.670  0.00  0.00            
ATOM   2893  O   LEU X 183      66.190  46.000  33.460  0.00  0.00            
ATOM   2894  N   TRP X 184      64.390  44.950  34.100  0.00  0.00            
ATOM   2895  H   TRP X 184      63.390  45.080  34.110  0.00  0.00            
ATOM   2896  CA  TRP X 184      64.930  43.740  34.690  0.00  0.00            
ATOM   2897  HA  TRP X 184      65.400  44.040  35.620  0.00  0.00            
ATOM   2898  CB  TRP X 184      63.880  42.650  34.930  0.00  0.00            
ATOM   2899  HB1 TRP X 184      63.430  42.240  34.030  0.00  0.00            
ATOM   2900  HB2 TRP X 184      63.100  43.160  35.500  0.00  0.00            
ATOM   2901  CG  TRP X 184      64.240  41.490  35.800  0.00  0.00            
ATOM   2902  CD1 TRP X 184      65.060  41.570  36.870  0.00  0.00            
ATOM   2903  HD1 TRP X 184      65.440  42.470  37.320  0.00  0.00            
ATOM   2904  NE1 TRP X 184      65.190  40.310  37.400  0.00  0.00            
ATOM   2905  HE1 TRP X 184      65.830  40.200  38.180  0.00  0.00            
ATOM   2906  CE2 TRP X 184      64.680  39.310  36.590  0.00  0.00            
ATOM   2907  CZ2 TRP X 184      64.820  37.920  36.640  0.00  0.00            
ATOM   2908  HZ2 TRP X 184      65.600  37.510  37.260  0.00  0.00            
ATOM   2909  CH2 TRP X 184      64.080  37.190  35.700  0.00  0.00            
ATOM   2910  HH2 TRP X 184      64.170  36.110  35.630  0.00  0.00            
ATOM   2911  CZ3 TRP X 184      63.360  37.880  34.710  0.00  0.00            
ATOM   2912  HZ3 TRP X 184      62.850  37.380  33.900  0.00  0.00            
ATOM   2913  CE3 TRP X 184      63.300  39.280  34.670  0.00  0.00            
ATOM   2914  HE3 TRP X 184      62.640  39.780  33.980  0.00  0.00            
ATOM   2915  CD2 TRP X 184      64.010  40.060  35.590  0.00  0.00            
ATOM   2916  C   TRP X 184      66.060  43.040  33.960  0.00  0.00            
ATOM   2917  O   TRP X 184      67.080  42.620  34.510  0.00  0.00            
ATOM   2918  N   LYS X 185      65.790  42.860  32.660  0.00  0.00            
ATOM   2919  H   LYS X 185      64.920  43.180  32.280  0.00  0.00            
ATOM   2920  CA  LYS X 185      66.750  42.300  31.730  0.00  0.00            
ATOM   2921  HA  LYS X 185      67.100  41.330  32.090  0.00  0.00            
ATOM   2922  CB  LYS X 185      66.060  42.030  30.390  0.00  0.00            
ATOM   2923  HB1 LYS X 185      65.240  41.360  30.650  0.00  0.00            
ATOM   2924  HB2 LYS X 185      66.820  41.710  29.680  0.00  0.00            
ATOM   2925  CG  LYS X 185      65.480  43.290  29.750  0.00  0.00            
ATOM   2926  HG1 LYS X 185      66.370  43.860  29.480  0.00  0.00            
ATOM   2927  HG2 LYS X 185      64.850  43.880  30.420  0.00  0.00            
ATOM   2928  CD  LYS X 185      64.790  43.000  28.420  0.00  0.00            
ATOM   2929  HD1 LYS X 185      64.250  43.900  28.150  0.00  0.00            
ATOM   2930  HD2 LYS X 185      64.150  42.130  28.580  0.00  0.00            
ATOM   2931  CE  LYS X 185      65.790  42.770  27.290  0.00  0.00            
ATOM   2932  HE1 LYS X 185      66.150  41.780  27.580  0.00  0.00            
ATOM   2933  HE2 LYS X 185      66.480  43.610  27.310  0.00  0.00            
ATOM   2934  NZ  LYS X 185      65.160  42.530  25.980  0.00  0.00            
ATOM   2935  HZ1 LYS X 185      64.510  41.760  26.020  0.00  0.00            
ATOM   2936  HZ2 LYS X 185      64.690  43.320  25.570  0.00  0.00            
ATOM   2937  HZ3 LYS X 185      65.960  42.360  25.390  0.00  0.00            
ATOM   2938  C   LYS X 185      68.050  43.070  31.530  0.00  0.00            
ATOM   2939  O   LYS X 185      69.030  42.390  31.250  0.00  0.00            
ATOM   2940  N   LYS X 186      68.030  44.330  31.980  0.00  0.00            
ATOM   2941  H   LYS X 186      67.190  44.640  32.450  0.00  0.00            
ATOM   2942  CA  LYS X 186      69.210  45.170  31.980  0.00  0.00            
ATOM   2943  HA  LYS X 186      69.910  44.750  31.270  0.00  0.00            
ATOM   2944  CB  LYS X 186      68.640  46.520  31.540  0.00  0.00            
ATOM   2945  HB1 LYS X 186      68.020  46.890  32.340  0.00  0.00            
ATOM   2946  HB2 LYS X 186      68.030  46.410  30.640  0.00  0.00            
ATOM   2947  CG  LYS X 186      69.720  47.560  31.270  0.00  0.00            
ATOM   2948  HG1 LYS X 186      70.090  47.570  30.240  0.00  0.00            
ATOM   2949  HG2 LYS X 186      70.520  47.380  31.990  0.00  0.00            
ATOM   2950  CD  LYS X 186      69.200  48.980  31.500  0.00  0.00            
ATOM   2951  HD1 LYS X 186      69.180  49.150  32.580  0.00  0.00            
ATOM   2952  HD2 LYS X 186      68.230  49.150  31.040  0.00  0.00            
ATOM   2953  CE  LYS X 186      70.190  50.000  30.950  0.00  0.00            
ATOM   2954  HE1 LYS X 186      70.370  49.980  29.870  0.00  0.00            
ATOM   2955  HE2 LYS X 186      71.150  49.900  31.460  0.00  0.00            
ATOM   2956  NZ  LYS X 186      69.660  51.350  31.150  0.00  0.00            
ATOM   2957  HZ1 LYS X 186      69.530  51.680  32.100  0.00  0.00            
ATOM   2958  HZ2 LYS X 186      70.350  51.970  30.760  0.00  0.00            
ATOM   2959  HZ3 LYS X 186      68.720  51.400  30.790  0.00  0.00            
ATOM   2960  C   LYS X 186      69.870  45.200  33.350  0.00  0.00            
ATOM   2961  O   LYS X 186      71.090  45.320  33.350  0.00  0.00            
ATOM   2962  N   ILE X 187      69.190  45.210  34.500  0.00  0.00            
ATOM   2963  H   ILE X 187      68.200  45.060  34.390  0.00  0.00            
ATOM   2964  CA  ILE X 187      69.660  45.440  35.860  0.00  0.00            
ATOM   2965  HA  ILE X 187      70.590  44.900  36.050  0.00  0.00            
ATOM   2966  CB  ILE X 187      69.890  46.900  36.210  0.00  0.00            
ATOM   2967  HB  ILE X 187      69.910  46.920  37.290  0.00  0.00            
ATOM   2968  CG2 ILE X 187      71.220  47.430  35.680  0.00  0.00            
ATOM   2969 HG21 ILE X 187      71.090  47.700  34.630  0.00  0.00            
ATOM   2970 HG22 ILE X 187      71.380  48.330  36.280  0.00  0.00            
ATOM   2971 HG23 ILE X 187      72.020  46.710  35.850  0.00  0.00            
ATOM   2972  CG1 ILE X 187      68.710  47.800  35.860  0.00  0.00            
ATOM   2973 HG11 ILE X 187      67.760  47.460  36.280  0.00  0.00            
ATOM   2974 HG12 ILE X 187      68.670  47.790  34.770  0.00  0.00            
ATOM   2975  CD  ILE X 187      68.870  49.240  36.350  0.00  0.00            
ATOM   2976  HD1 ILE X 187      69.230  49.240  37.370  0.00  0.00            
ATOM   2977  HD2 ILE X 187      69.570  49.770  35.710  0.00  0.00            
ATOM   2978  HD3 ILE X 187      67.930  49.790  36.290  0.00  0.00            
ATOM   2979  C   ILE X 187      68.660  44.870  36.850  0.00  0.00            
ATOM   2980  O   ILE X 187      67.490  44.700  36.510  0.00  0.00            
ATOM   2981  N   ALA X 188      69.120  44.620  38.080  0.00  0.00            
ATOM   2982  H   ALA X 188      70.090  44.810  38.320  0.00  0.00            
ATOM   2983  CA  ALA X 188      68.310  43.930  39.060  0.00  0.00            
ATOM   2984  HA  ALA X 188      67.760  43.250  38.400  0.00  0.00            
ATOM   2985  CB  ALA X 188      69.190  43.000  39.880  0.00  0.00            
ATOM   2986  HB1 ALA X 188      69.850  42.510  39.170  0.00  0.00            
ATOM   2987  HB2 ALA X 188      69.820  43.520  40.610  0.00  0.00            
ATOM   2988  HB3 ALA X 188      68.480  42.280  40.290  0.00  0.00            
ATOM   2989  C   ALA X 188      67.310  44.790  39.810  0.00  0.00            
ATOM   2990  O   ALA X 188      67.260  44.940  41.030  0.00  0.00            
ATOM   2991  N   ARG X 189      66.470  45.510  39.050  0.00  0.00            
ATOM   2992  H   ARG X 189      66.630  45.590  38.060  0.00  0.00            
ATOM   2993  CA  ARG X 189      65.380  46.220  39.700  0.00  0.00            
ATOM   2994  HA  ARG X 189      65.150  45.710  40.630  0.00  0.00            
ATOM   2995  CB  ARG X 189      65.800  47.660  39.980  0.00  0.00            
ATOM   2996  HB1 ARG X 189      66.630  47.560  40.680  0.00  0.00            
ATOM   2997  HB2 ARG X 189      65.020  48.200  40.520  0.00  0.00            
ATOM   2998  CG  ARG X 189      66.260  48.520  38.810  0.00  0.00            
ATOM   2999  HG1 ARG X 189      65.650  48.330  37.920  0.00  0.00            
ATOM   3000  HG2 ARG X 189      67.260  48.170  38.530  0.00  0.00            
ATOM   3001  CD  ARG X 189      66.380  50.010  39.120  0.00  0.00            
ATOM   3002  HD1 ARG X 189      66.690  50.500  38.200  0.00  0.00            
ATOM   3003  HD2 ARG X 189      67.110  50.100  39.920  0.00  0.00            
ATOM   3004  NE  ARG X 189      65.110  50.580  39.580  0.00  0.00            
ATOM   3005  HE  ARG X 189      64.300  49.980  39.580  0.00  0.00            
ATOM   3006  CZ  ARG X 189      64.810  51.860  39.820  0.00  0.00            
ATOM   3007  NH1 ARG X 189      65.730  52.820  39.670  0.00  0.00            
ATOM   3008 HH11 ARG X 189      66.660  52.610  39.310  0.00  0.00            
ATOM   3009 HH12 ARG X 189      65.470  53.700  40.070  0.00  0.00            
ATOM   3010  NH2 ARG X 189      63.620  52.210  40.320  0.00  0.00            
ATOM   3011 HH21 ARG X 189      63.070  51.460  40.720  0.00  0.00            
ATOM   3012 HH22 ARG X 189      63.450  53.190  40.500  0.00  0.00            
ATOM   3013  C   ARG X 189      64.170  46.210  38.780  0.00  0.00            
ATOM   3014  O   ARG X 189      64.260  46.150  37.560  0.00  0.00            
ATOM   3015  N   GLY X 190      63.000  46.360  39.410  0.00  0.00            
ATOM   3016  H   GLY X 190      63.050  46.350  40.410  0.00  0.00            
ATOM   3017  CA  GLY X 190      61.790  46.940  38.850  0.00  0.00            
ATOM   3018  HA1 GLY X 190      60.900  46.640  39.420  0.00  0.00            
ATOM   3019  HA2 GLY X 190      61.690  46.500  37.860  0.00  0.00            
ATOM   3020  C   GLY X 190      61.810  48.450  38.700  0.00  0.00            
ATOM   3021  O   GLY X 190      62.820  49.120  38.920  0.00  0.00            
ATOM   3022  N   LEU X 191      60.690  48.910  38.140  0.00  0.00            
ATOM   3023  H   LEU X 191      59.870  48.340  37.950  0.00  0.00            
ATOM   3024  CA  LEU X 191      60.580  50.310  37.820  0.00  0.00            
ATOM   3025  HA  LEU X 191      61.570  50.760  37.740  0.00  0.00            
ATOM   3026  CB  LEU X 191      59.950  50.470  36.430  0.00  0.00            
ATOM   3027  HB1 LEU X 191      58.870  50.320  36.430  0.00  0.00            
ATOM   3028  HB2 LEU X 191      60.430  49.740  35.780  0.00  0.00            
ATOM   3029  CG  LEU X 191      60.190  51.850  35.840  0.00  0.00            
ATOM   3030  HG  LEU X 191      59.720  52.550  36.540  0.00  0.00            
ATOM   3031  CD1 LEU X 191      61.580  52.440  35.660  0.00  0.00            
ATOM   3032 HD11 LEU X 191      61.970  52.720  36.640  0.00  0.00            
ATOM   3033 HD12 LEU X 191      62.100  51.680  35.080  0.00  0.00            
ATOM   3034 HD13 LEU X 191      61.520  53.290  34.980  0.00  0.00            
ATOM   3035  CD2 LEU X 191      59.380  51.950  34.560  0.00  0.00            
ATOM   3036 HD21 LEU X 191      59.640  52.930  34.170  0.00  0.00            
ATOM   3037 HD22 LEU X 191      59.660  51.170  33.850  0.00  0.00            
ATOM   3038 HD23 LEU X 191      58.330  52.020  34.840  0.00  0.00            
ATOM   3039  C   LEU X 191      59.730  51.060  38.840  0.00  0.00            
ATOM   3040  O   LEU X 191      58.770  50.520  39.370  0.00  0.00            
ATOM   3041  N   SER X 192      60.080  52.320  39.130  0.00  0.00            
ATOM   3042  H   SER X 192      60.920  52.700  38.710  0.00  0.00            
ATOM   3043  CA  SER X 192      59.340  53.120  40.070  0.00  0.00            
ATOM   3044  HA  SER X 192      59.330  52.580  41.020  0.00  0.00            
ATOM   3045  CB  SER X 192      60.100  54.410  40.400  0.00  0.00            
ATOM   3046  HB1 SER X 192      59.510  54.980  41.120  0.00  0.00            
ATOM   3047  HB2 SER X 192      60.180  55.030  39.510  0.00  0.00            
ATOM   3048  OG  SER X 192      61.390  54.120  40.890  0.00  0.00            
ATOM   3049  HG  SER X 192      61.890  54.930  41.000  0.00  0.00            
ATOM   3050  C   SER X 192      57.900  53.350  39.620  0.00  0.00            
ATOM   3051  O   SER X 192      57.700  53.660  38.450  0.00  0.00            
ATOM   3052  N   ALA X 193      56.950  53.300  40.550  0.00  0.00            
ATOM   3053  H   ALA X 193      57.220  53.000  41.470  0.00  0.00            
ATOM   3054  CA  ALA X 193      55.540  53.500  40.270  0.00  0.00            
ATOM   3055  HA  ALA X 193      55.370  53.580  39.200  0.00  0.00            
ATOM   3056  CB  ALA X 193      54.860  52.190  40.680  0.00  0.00            
ATOM   3057  HB1 ALA X 193      55.220  51.420  40.000  0.00  0.00            
ATOM   3058  HB2 ALA X 193      55.050  51.990  41.730  0.00  0.00            
ATOM   3059  HB3 ALA X 193      53.810  52.210  40.420  0.00  0.00            
ATOM   3060  C   ALA X 193      54.930  54.730  40.930  0.00  0.00            
ATOM   3061  O   ALA X 193      53.890  55.220  40.510  0.00  0.00            
ATOM   3062  N   GLY X 194      55.700  55.330  41.840  0.00  0.00            
ATOM   3063  H   GLY X 194      56.480  54.820  42.220  0.00  0.00            
ATOM   3064  CA  GLY X 194      55.360  56.540  42.560  0.00  0.00            
ATOM   3065  HA1 GLY X 194      55.760  56.450  43.570  0.00  0.00            
ATOM   3066  HA2 GLY X 194      54.280  56.710  42.600  0.00  0.00            
ATOM   3067  C   GLY X 194      56.040  57.730  41.900  0.00  0.00            
ATOM   3068  O   GLY X 194      57.190  58.070  42.190  0.00  0.00            
ATOM   3069  N   ARG X 195      55.390  58.400  40.950  0.00  0.00            
ATOM   3070  H   ARG X 195      54.420  58.130  40.830  0.00  0.00            
ATOM   3071  CA  ARG X 195      55.810  59.380  39.970  0.00  0.00            
ATOM   3072  HA  ARG X 195      56.650  58.920  39.450  0.00  0.00            
ATOM   3073  CB  ARG X 195      54.670  59.650  39.000  0.00  0.00            
ATOM   3074  HB1 ARG X 195      53.810  60.070  39.520  0.00  0.00            
ATOM   3075  HB2 ARG X 195      54.370  58.680  38.610  0.00  0.00            
ATOM   3076  CG  ARG X 195      54.990  60.500  37.770  0.00  0.00            
ATOM   3077  HG1 ARG X 195      55.080  61.570  37.980  0.00  0.00            
ATOM   3078  HG2 ARG X 195      54.130  60.440  37.100  0.00  0.00            
ATOM   3079  CD  ARG X 195      56.200  59.960  37.010  0.00  0.00            
ATOM   3080  HD1 ARG X 195      56.090  58.890  36.860  0.00  0.00            
ATOM   3081  HD2 ARG X 195      57.080  60.150  37.630  0.00  0.00            
ATOM   3082  NE  ARG X 195      56.520  60.730  35.810  0.00  0.00            
ATOM   3083  HE  ARG X 195      57.010  61.580  36.050  0.00  0.00            
ATOM   3084  CZ  ARG X 195      56.340  60.350  34.540  0.00  0.00            
ATOM   3085  NH1 ARG X 195      55.790  59.160  34.270  0.00  0.00            
ATOM   3086 HH11 ARG X 195      55.540  58.490  34.980  0.00  0.00            
ATOM   3087 HH12 ARG X 195      55.540  59.010  33.300  0.00  0.00            
ATOM   3088  NH2 ARG X 195      56.670  61.150  33.520  0.00  0.00            
ATOM   3089 HH21 ARG X 195      57.040  62.060  33.770  0.00  0.00            
ATOM   3090 HH22 ARG X 195      56.630  60.820  32.560  0.00  0.00            
ATOM   3091  C   ARG X 195      56.330  60.690  40.580  0.00  0.00            
ATOM   3092  O   ARG X 195      57.140  61.390  39.980  0.00  0.00            
ATOM   3093  N   VAL X 196      55.930  60.990  41.820  0.00  0.00            
ATOM   3094  H   VAL X 196      55.360  60.280  42.250  0.00  0.00            
ATOM   3095  CA  VAL X 196      56.420  62.090  42.620  0.00  0.00            
ATOM   3096  HA  VAL X 196      56.330  63.020  42.060  0.00  0.00            
ATOM   3097  CB  VAL X 196      55.700  62.240  43.960  0.00  0.00            
ATOM   3098  HB  VAL X 196      56.110  63.000  44.620  0.00  0.00            
ATOM   3099  CG1 VAL X 196      54.250  62.650  43.700  0.00  0.00            
ATOM   3100 HG11 VAL X 196      53.660  62.720  44.620  0.00  0.00            
ATOM   3101 HG12 VAL X 196      54.110  63.480  43.000  0.00  0.00            
ATOM   3102 HG13 VAL X 196      53.830  61.770  43.210  0.00  0.00            
ATOM   3103  CG2 VAL X 196      55.770  61.010  44.860  0.00  0.00            
ATOM   3104 HG21 VAL X 196      55.170  61.130  45.760  0.00  0.00            
ATOM   3105 HG22 VAL X 196      55.500  60.130  44.280  0.00  0.00            
ATOM   3106 HG23 VAL X 196      56.820  60.870  45.130  0.00  0.00            
ATOM   3107  C   VAL X 196      57.910  61.950  42.880  0.00  0.00            
ATOM   3108  O   VAL X 196      58.610  62.960  42.890  0.00  0.00            
ATOM   3109  N   GLN X 197      58.450  60.730  42.960  0.00  0.00            
ATOM   3110  H   GLN X 197      57.830  59.940  42.860  0.00  0.00            
ATOM   3111  CA  GLN X 197      59.860  60.500  43.210  0.00  0.00            
ATOM   3112  HA  GLN X 197      60.020  60.980  44.180  0.00  0.00            
ATOM   3113  CB  GLN X 197      60.050  59.020  43.550  0.00  0.00            
ATOM   3114  HB1 GLN X 197      61.110  58.760  43.610  0.00  0.00            
ATOM   3115  HB2 GLN X 197      59.680  58.450  42.700  0.00  0.00            
ATOM   3116  CG  GLN X 197      59.500  58.470  44.860  0.00  0.00            
ATOM   3117  HG1 GLN X 197      59.440  57.380  44.840  0.00  0.00            
ATOM   3118  HG2 GLN X 197      58.530  58.950  44.970  0.00  0.00            
ATOM   3119  CD  GLN X 197      60.290  59.060  46.020  0.00  0.00            
ATOM   3120  OE1 GLN X 197      59.810  59.990  46.670  0.00  0.00            
ATOM   3121  NE2 GLN X 197      61.540  58.630  46.210  0.00  0.00            
ATOM   3122 HE21 GLN X 197      61.850  57.780  45.770  0.00  0.00            
ATOM   3123 HE22 GLN X 197      62.160  59.120  46.830  0.00  0.00            
ATOM   3124  C   GLN X 197      60.850  61.000  42.170  0.00  0.00            
ATOM   3125  O   GLN X 197      61.930  61.430  42.590  0.00  0.00            
ATOM   3126  N   SER X 198      60.420  61.170  40.920  0.00  0.00            
ATOM   3127  H   SER X 198      59.510  60.860  40.610  0.00  0.00            
ATOM   3128  CA  SER X 198      61.260  61.810  39.920  0.00  0.00            
ATOM   3129  HA  SER X 198      62.210  61.320  39.730  0.00  0.00            
ATOM   3130  CB  SER X 198      60.630  61.670  38.540  0.00  0.00            
ATOM   3131  HB1 SER X 198      60.460  60.600  38.390  0.00  0.00            
ATOM   3132  HB2 SER X 198      61.330  62.070  37.810  0.00  0.00            
ATOM   3133  OG  SER X 198      59.420  62.380  38.420  0.00  0.00            
ATOM   3134  HG  SER X 198      58.760  61.770  38.740  0.00  0.00            
ATOM   3135  C   SER X 198      61.590  63.240  40.300  0.00  0.00            
ATOM   3136  O   SER X 198      62.630  63.670  39.810  0.00  0.00            
ATOM   3137  N   VAL X 199      60.750  63.920  41.090  0.00  0.00            
ATOM   3138  H   VAL X 199      59.870  63.520  41.360  0.00  0.00            
ATOM   3139  CA  VAL X 199      60.990  65.240  41.650  0.00  0.00            
ATOM   3140  HA  VAL X 199      61.660  65.930  41.160  0.00  0.00            
ATOM   3141  CB  VAL X 199      59.750  66.070  41.980  0.00  0.00            
ATOM   3142  HB  VAL X 199      59.220  65.490  42.740  0.00  0.00            
ATOM   3143  CG1 VAL X 199      59.980  67.510  42.430  0.00  0.00            
ATOM   3144 HG11 VAL X 199      60.600  67.560  43.330  0.00  0.00            
ATOM   3145 HG12 VAL X 199      60.560  67.950  41.620  0.00  0.00            
ATOM   3146 HG13 VAL X 199      59.050  68.050  42.610  0.00  0.00            
ATOM   3147  CG2 VAL X 199      58.910  66.140  40.710  0.00  0.00            
ATOM   3148 HG21 VAL X 199      58.050  66.800  40.820  0.00  0.00            
ATOM   3149 HG22 VAL X 199      59.570  66.250  39.850  0.00  0.00            
ATOM   3150 HG23 VAL X 199      58.500  65.140  40.570  0.00  0.00            
ATOM   3151  C   VAL X 199      61.770  65.020  42.940  0.00  0.00            
ATOM   3152  O   VAL X 199      62.750  65.710  43.230  0.00  0.00            
ATOM   3153  N   ALA X 200      61.310  64.200  43.870  0.00  0.00            
ATOM   3154  H   ALA X 200      60.360  63.870  43.730  0.00  0.00            
ATOM   3155  CA  ALA X 200      61.860  64.040  45.210  0.00  0.00            
ATOM   3156  HA  ALA X 200      61.830  64.940  45.830  0.00  0.00            
ATOM   3157  CB  ALA X 200      61.050  63.050  46.050  0.00  0.00            
ATOM   3158  HB1 ALA X 200      61.240  63.240  47.100  0.00  0.00            
ATOM   3159  HB2 ALA X 200      59.990  63.240  45.940  0.00  0.00            
ATOM   3160  HB3 ALA X 200      61.260  62.000  45.820  0.00  0.00            
ATOM   3161  C   ALA X 200      63.340  63.720  45.140  0.00  0.00            
ATOM   3162  O   ALA X 200      64.180  64.400  45.730  0.00  0.00            
ATOM   3163  N   VAL X 201      63.680  62.790  44.250  0.00  0.00            
ATOM   3164  H   VAL X 201      62.930  62.200  43.910  0.00  0.00            
ATOM   3165  CA  VAL X 201      65.040  62.320  44.060  0.00  0.00            
ATOM   3166  HA  VAL X 201      65.460  62.130  45.050  0.00  0.00            
ATOM   3167  CB  VAL X 201      65.090  60.980  43.330  0.00  0.00            
ATOM   3168  HB  VAL X 201      66.170  60.800  43.370  0.00  0.00            
ATOM   3169  CG1 VAL X 201      64.440  59.850  44.140  0.00  0.00            
ATOM   3170 HG11 VAL X 201      63.480  60.170  44.550  0.00  0.00            
ATOM   3171 HG12 VAL X 201      64.220  58.970  43.530  0.00  0.00            
ATOM   3172 HG13 VAL X 201      65.110  59.530  44.930  0.00  0.00            
ATOM   3173  CG2 VAL X 201      64.610  61.150  41.900  0.00  0.00            
ATOM   3174 HG21 VAL X 201      63.980  60.290  41.670  0.00  0.00            
ATOM   3175 HG22 VAL X 201      64.020  62.040  41.680  0.00  0.00            
ATOM   3176 HG23 VAL X 201      65.450  61.120  41.200  0.00  0.00            
ATOM   3177  C   VAL X 201      66.000  63.330  43.440  0.00  0.00            
ATOM   3178  O   VAL X 201      67.200  63.140  43.600  0.00  0.00            
ATOM   3179  N   ARG X 202      65.570  64.370  42.720  0.00  0.00            
ATOM   3180  H   ARG X 202      64.580  64.410  42.520  0.00  0.00            
ATOM   3181  CA  ARG X 202      66.360  65.550  42.410  0.00  0.00            
ATOM   3182  HA  ARG X 202      67.340  65.140  42.150  0.00  0.00            
ATOM   3183  CB  ARG X 202      65.710  66.170  41.170  0.00  0.00            
ATOM   3184  HB1 ARG X 202      64.810  66.700  41.480  0.00  0.00            
ATOM   3185  HB2 ARG X 202      65.360  65.380  40.500  0.00  0.00            
ATOM   3186  CG  ARG X 202      66.690  67.020  40.380  0.00  0.00            
ATOM   3187  HG1 ARG X 202      67.490  66.400  39.980  0.00  0.00            
ATOM   3188  HG2 ARG X 202      67.270  67.580  41.110  0.00  0.00            
ATOM   3189  CD  ARG X 202      66.100  68.010  39.360  0.00  0.00            
ATOM   3190  HD1 ARG X 202      65.930  68.980  39.820  0.00  0.00            
ATOM   3191  HD2 ARG X 202      65.200  67.570  38.930  0.00  0.00            
ATOM   3192  NE  ARG X 202      67.080  68.250  38.300  0.00  0.00            
ATOM   3193  HE  ARG X 202      66.870  67.810  37.410  0.00  0.00            
ATOM   3194  CZ  ARG X 202      68.190  69.000  38.350  0.00  0.00            
ATOM   3195  NH1 ARG X 202      68.420  69.860  39.350  0.00  0.00            
ATOM   3196 HH11 ARG X 202      67.830  69.730  40.160  0.00  0.00            
ATOM   3197 HH12 ARG X 202      69.360  70.240  39.350  0.00  0.00            
ATOM   3198  NH2 ARG X 202      69.110  68.930  37.380  0.00  0.00            
ATOM   3199 HH21 ARG X 202      68.860  68.410  36.550  0.00  0.00            
ATOM   3200 HH22 ARG X 202      70.020  69.330  37.540  0.00  0.00            
ATOM   3201  C   ARG X 202      66.460  66.490  43.590  0.00  0.00            
ATOM   3202  O   ARG X 202      67.560  67.030  43.720  0.00  0.00            
ATOM   3203  N   LEU X 203      65.420  66.660  44.410  0.00  0.00            
ATOM   3204  H   LEU X 203      64.560  66.210  44.110  0.00  0.00            
ATOM   3205  CA  LEU X 203      65.430  67.680  45.440  0.00  0.00            
ATOM   3206  HA  LEU X 203      65.690  68.680  45.090  0.00  0.00            
ATOM   3207  CB  LEU X 203      64.050  67.810  46.070  0.00  0.00            
ATOM   3208  HB1 LEU X 203      64.110  67.920  47.150  0.00  0.00            
ATOM   3209  HB2 LEU X 203      63.460  66.930  45.810  0.00  0.00            
ATOM   3210  CG  LEU X 203      63.200  68.920  45.470  0.00  0.00            
ATOM   3211  HG  LEU X 203      63.140  68.730  44.390  0.00  0.00            
ATOM   3212  CD1 LEU X 203      61.780  68.800  46.010  0.00  0.00            
ATOM   3213 HD11 LEU X 203      61.820  69.230  47.010  0.00  0.00            
ATOM   3214 HD12 LEU X 203      61.110  69.430  45.430  0.00  0.00            
ATOM   3215 HD13 LEU X 203      61.460  67.750  46.060  0.00  0.00            
ATOM   3216  CD2 LEU X 203      63.660  70.350  45.740  0.00  0.00            
ATOM   3217 HD21 LEU X 203      63.810  70.590  46.800  0.00  0.00            
ATOM   3218 HD22 LEU X 203      64.590  70.560  45.210  0.00  0.00            
ATOM   3219 HD23 LEU X 203      62.890  71.060  45.470  0.00  0.00            
ATOM   3220  C   LEU X 203      66.420  67.360  46.550  0.00  0.00            
ATOM   3221  O   LEU X 203      67.100  68.270  47.040  0.00  0.00            
ATOM   3222  N   VAL X 204      66.610  66.080  46.850  0.00  0.00            
ATOM   3223  H   VAL X 204      65.980  65.390  46.460  0.00  0.00            
ATOM   3224  CA  VAL X 204      67.700  65.620  47.690  0.00  0.00            
ATOM   3225  HA  VAL X 204      67.590  66.160  48.630  0.00  0.00            
ATOM   3226  CB  VAL X 204      67.610  64.160  48.130  0.00  0.00            
ATOM   3227  HB  VAL X 204      68.340  64.140  48.940  0.00  0.00            
ATOM   3228  CG1 VAL X 204      66.270  63.930  48.820  0.00  0.00            
ATOM   3229 HG11 VAL X 204      66.250  64.720  49.570  0.00  0.00            
ATOM   3230 HG12 VAL X 204      65.400  64.120  48.190  0.00  0.00            
ATOM   3231 HG13 VAL X 204      66.230  62.980  49.360  0.00  0.00            
ATOM   3232  CG2 VAL X 204      67.860  63.120  47.040  0.00  0.00            
ATOM   3233 HG21 VAL X 204      67.840  62.070  47.340  0.00  0.00            
ATOM   3234 HG22 VAL X 204      67.110  63.080  46.250  0.00  0.00            
ATOM   3235 HG23 VAL X 204      68.830  63.300  46.570  0.00  0.00            
ATOM   3236  C   VAL X 204      69.050  65.970  47.080  0.00  0.00            
ATOM   3237  O   VAL X 204      70.000  66.290  47.790  0.00  0.00            
ATOM   3238  N   VAL X 205      69.250  65.820  45.770  0.00  0.00            
ATOM   3239  H   VAL X 205      68.450  65.730  45.150  0.00  0.00            
ATOM   3240  CA  VAL X 205      70.490  66.170  45.110  0.00  0.00            
ATOM   3241  HA  VAL X 205      71.270  65.610  45.640  0.00  0.00            
ATOM   3242  CB  VAL X 205      70.600  65.720  43.660  0.00  0.00            
ATOM   3243  HB  VAL X 205      69.850  66.190  43.030  0.00  0.00            
ATOM   3244  CG1 VAL X 205      71.950  66.040  43.030  0.00  0.00            
ATOM   3245 HG11 VAL X 205      72.250  67.070  43.250  0.00  0.00            
ATOM   3246 HG12 VAL X 205      72.750  65.440  43.480  0.00  0.00            
ATOM   3247 HG13 VAL X 205      72.060  65.900  41.950  0.00  0.00            
ATOM   3248  CG2 VAL X 205      70.570  64.200  43.510  0.00  0.00            
ATOM   3249 HG21 VAL X 205      70.920  63.950  42.500  0.00  0.00            
ATOM   3250 HG22 VAL X 205      71.220  63.670  44.210  0.00  0.00            
ATOM   3251 HG23 VAL X 205      69.560  63.840  43.700  0.00  0.00            
ATOM   3252  C   VAL X 205      70.750  67.660  45.230  0.00  0.00            
ATOM   3253  O   VAL X 205      71.780  68.110  45.730  0.00  0.00            
ATOM   3254  N   GLU X 206      69.730  68.490  45.020  0.00  0.00            
ATOM   3255  H   GLU X 206      68.900  68.100  44.600  0.00  0.00            
ATOM   3256  CA  GLU X 206      69.850  69.940  45.050  0.00  0.00            
ATOM   3257  HA  GLU X 206      70.690  70.200  44.410  0.00  0.00            
ATOM   3258  CB  GLU X 206      68.630  70.690  44.520  0.00  0.00            
ATOM   3259  HB1 GLU X 206      68.800  71.760  44.630  0.00  0.00            
ATOM   3260  HB2 GLU X 206      67.730  70.440  45.090  0.00  0.00            
ATOM   3261  CG  GLU X 206      68.350  70.480  43.040  0.00  0.00            
ATOM   3262  HG1 GLU X 206      68.310  69.410  42.840  0.00  0.00            
ATOM   3263  HG2 GLU X 206      69.200  70.880  42.480  0.00  0.00            
ATOM   3264  CD  GLU X 206      67.120  71.180  42.480  0.00  0.00            
ATOM   3265  OE1 GLU X 206      66.560  70.700  41.470  0.00  0.00            
ATOM   3266  OE2 GLU X 206      66.730  72.250  43.000  0.00  0.00            
ATOM   3267  C   GLU X 206      70.250  70.470  46.420  0.00  0.00            
ATOM   3268  O   GLU X 206      70.950  71.480  46.540  0.00  0.00            
ATOM   3269  N   ARG X 207      69.830  69.770  47.480  0.00  0.00            
ATOM   3270  H   ARG X 207      69.330  68.930  47.210  0.00  0.00            
ATOM   3271  CA  ARG X 207      70.090  70.040  48.880  0.00  0.00            
ATOM   3272  HA  ARG X 207      70.050  71.130  48.940  0.00  0.00            
ATOM   3273  CB  ARG X 207      69.020  69.360  49.730  0.00  0.00            
ATOM   3274  HB1 ARG X 207      69.120  68.280  49.590  0.00  0.00            
ATOM   3275  HB2 ARG X 207      68.060  69.620  49.280  0.00  0.00            
ATOM   3276  CG  ARG X 207      68.870  69.710  51.200  0.00  0.00            
ATOM   3277  HG1 ARG X 207      69.810  69.570  51.750  0.00  0.00            
ATOM   3278  HG2 ARG X 207      68.100  69.080  51.650  0.00  0.00            
ATOM   3279  CD  ARG X 207      68.420  71.160  51.340  0.00  0.00            
ATOM   3280  HD1 ARG X 207      67.550  71.290  50.690  0.00  0.00            
ATOM   3281  HD2 ARG X 207      69.210  71.840  51.040  0.00  0.00            
ATOM   3282  NE  ARG X 207      67.990  71.500  52.700  0.00  0.00            
ATOM   3283  HE  ARG X 207      68.390  70.920  53.420  0.00  0.00            
ATOM   3284  CZ  ARG X 207      67.130  72.480  53.010  0.00  0.00            
ATOM   3285  NH1 ARG X 207      66.590  73.200  52.010  0.00  0.00            
ATOM   3286 HH11 ARG X 207      67.080  73.260  51.140  0.00  0.00            
ATOM   3287 HH12 ARG X 207      65.930  73.900  52.320  0.00  0.00            
ATOM   3288  NH2 ARG X 207      66.730  72.700  54.270  0.00  0.00            
ATOM   3289 HH21 ARG X 207      67.080  72.090  55.000  0.00  0.00            
ATOM   3290 HH22 ARG X 207      66.180  73.510  54.480  0.00  0.00            
ATOM   3291  C   ARG X 207      71.490  69.670  49.350  0.00  0.00            
ATOM   3292  O   ARG X 207      71.990  70.240  50.320  0.00  0.00            
ATOM   3293  N   GLU X 208      72.140  68.740  48.640  0.00  0.00            
ATOM   3294  H   GLU X 208      71.680  68.360  47.820  0.00  0.00            
ATOM   3295  CA  GLU X 208      73.470  68.270  48.970  0.00  0.00            
ATOM   3296  HA  GLU X 208      73.540  68.250  50.060  0.00  0.00            
ATOM   3297  CB  GLU X 208      73.700  66.790  48.690  0.00  0.00            
ATOM   3298  HB1 GLU X 208      73.540  66.590  47.630  0.00  0.00            
ATOM   3299  HB2 GLU X 208      72.840  66.320  49.180  0.00  0.00            
ATOM   3300  CG  GLU X 208      74.880  65.980  49.210  0.00  0.00            
ATOM   3301  HG1 GLU X 208      74.510  65.030  49.590  0.00  0.00            
ATOM   3302  HG2 GLU X 208      75.330  66.460  50.080  0.00  0.00            
ATOM   3303  CD  GLU X 208      76.000  65.750  48.190  0.00  0.00            
ATOM   3304  OE1 GLU X 208      76.850  64.860  48.430  0.00  0.00            
ATOM   3305  OE2 GLU X 208      75.990  66.450  47.160  0.00  0.00            
ATOM   3306  C   GLU X 208      74.590  69.180  48.480  0.00  0.00            
ATOM   3307  O   GLU X 208      75.530  69.370  49.240  0.00  0.00            
ATOM   3308  N   ARG X 209      74.370  69.960  47.420  0.00  0.00            
ATOM   3309  H   ARG X 209      73.510  69.750  46.930  0.00  0.00            
ATOM   3310  CA  ARG X 209      75.210  71.040  46.960  0.00  0.00            
ATOM   3311  HA  ARG X 209      76.180  70.690  46.600  0.00  0.00            
ATOM   3312  CB  ARG X 209      74.600  71.760  45.760  0.00  0.00            
ATOM   3313  HB1 ARG X 209      75.240  72.520  45.320  0.00  0.00            
ATOM   3314  HB2 ARG X 209      73.790  72.340  46.200  0.00  0.00            
ATOM   3315  CG  ARG X 209      73.960  70.940  44.640  0.00  0.00            
ATOM   3316  HG1 ARG X 209      73.140  71.400  44.090  0.00  0.00            
ATOM   3317  HG2 ARG X 209      73.550  70.020  45.080  0.00  0.00            
ATOM   3318  CD  ARG X 209      74.940  70.610  43.520  0.00  0.00            
ATOM   3319  HD1 ARG X 209      75.860  70.310  44.010  0.00  0.00            
ATOM   3320  HD2 ARG X 209      75.100  71.540  42.970  0.00  0.00            
ATOM   3321  NE  ARG X 209      74.380  69.670  42.550  0.00  0.00            
ATOM   3322  HE  ARG X 209      73.610  70.010  41.990  0.00  0.00            
ATOM   3323  CZ  ARG X 209      74.760  68.400  42.330  0.00  0.00            
ATOM   3324  NH1 ARG X 209      75.830  67.890  42.940  0.00  0.00            
ATOM   3325 HH11 ARG X 209      76.210  68.430  43.710  0.00  0.00            
ATOM   3326 HH12 ARG X 209      76.010  66.890  42.870  0.00  0.00            
ATOM   3327  NH2 ARG X 209      74.120  67.600  41.470  0.00  0.00            
ATOM   3328 HH21 ARG X 209      73.160  67.870  41.310  0.00  0.00            
ATOM   3329 HH22 ARG X 209      74.460  66.650  41.410  0.00  0.00            
ATOM   3330  C   ARG X 209      75.650  71.930  48.120  0.00  0.00            
ATOM   3331  O   ARG X 209      76.780  72.390  48.060  0.00  0.00            
ATOM   3332  N   GLU X 210      74.740  72.190  49.060  0.00  0.00            
ATOM   3333  H   GLU X 210      73.910  71.620  49.070  0.00  0.00            
ATOM   3334  CA  GLU X 210      74.980  73.110  50.160  0.00  0.00            
ATOM   3335  HA  GLU X 210      75.560  73.950  49.790  0.00  0.00            
ATOM   3336  CB  GLU X 210      73.600  73.600  50.580  0.00  0.00            
ATOM   3337  HB1 GLU X 210      73.090  72.750  51.040  0.00  0.00            
ATOM   3338  HB2 GLU X 210      72.990  73.910  49.730  0.00  0.00            
ATOM   3339  CG  GLU X 210      73.500  74.720  51.610  0.00  0.00            
ATOM   3340  HG1 GLU X 210      74.090  74.430  52.470  0.00  0.00            
ATOM   3341  HG2 GLU X 210      72.450  74.760  51.890  0.00  0.00            
ATOM   3342  CD  GLU X 210      73.750  76.120  51.050  0.00  0.00            
ATOM   3343  OE1 GLU X 210      74.730  76.740  51.500  0.00  0.00            
ATOM   3344  OE2 GLU X 210      72.960  76.640  50.230  0.00  0.00            
ATOM   3345  C   GLU X 210      75.790  72.610  51.350  0.00  0.00            
ATOM   3346  O   GLU X 210      76.610  73.350  51.880  0.00  0.00            
ATOM   3347  N   ILE X 211      75.670  71.350  51.780  0.00  0.00            
ATOM   3348  H   ILE X 211      74.960  70.790  51.330  0.00  0.00            
ATOM   3349  CA  ILE X 211      76.570  70.810  52.780  0.00  0.00            
ATOM   3350  HA  ILE X 211      76.820  71.540  53.550  0.00  0.00            
ATOM   3351  CB  ILE X 211      75.900  69.630  53.480  0.00  0.00            
ATOM   3352  HB  ILE X 211      75.030  70.060  53.980  0.00  0.00            
ATOM   3353  CG2 ILE X 211      75.430  68.590  52.470  0.00  0.00            
ATOM   3354 HG21 ILE X 211      76.260  68.250  51.840  0.00  0.00            
ATOM   3355 HG22 ILE X 211      75.120  67.680  52.980  0.00  0.00            
ATOM   3356 HG23 ILE X 211      74.590  68.950  51.880  0.00  0.00            
ATOM   3357  CG1 ILE X 211      76.780  69.130  54.620  0.00  0.00            
ATOM   3358 HG11 ILE X 211      77.360  69.950  55.050  0.00  0.00            
ATOM   3359 HG12 ILE X 211      77.480  68.420  54.180  0.00  0.00            
ATOM   3360  CD  ILE X 211      75.980  68.420  55.710  0.00  0.00            
ATOM   3361  HD1 ILE X 211      75.350  69.150  56.220  0.00  0.00            
ATOM   3362  HD2 ILE X 211      75.560  67.540  55.220  0.00  0.00            
ATOM   3363  HD3 ILE X 211      76.640  68.110  56.510  0.00  0.00            
ATOM   3364  C   ILE X 211      77.990  70.570  52.280  0.00  0.00            
ATOM   3365  O   ILE X 211      78.910  70.760  53.080  0.00  0.00            
ATOM   3366  N   LYS X 212      78.120  70.240  51.000  0.00  0.00            
ATOM   3367  H   LYS X 212      77.240  70.050  50.530  0.00  0.00            
ATOM   3368  CA  LYS X 212      79.350  70.040  50.260  0.00  0.00            
ATOM   3369  HA  LYS X 212      80.040  69.510  50.920  0.00  0.00            
ATOM   3370  CB  LYS X 212      79.230  69.150  49.020  0.00  0.00            
ATOM   3371  HB1 LYS X 212      80.160  69.010  48.490  0.00  0.00            
ATOM   3372  HB2 LYS X 212      78.590  69.680  48.310  0.00  0.00            
ATOM   3373  CG  LYS X 212      78.760  67.730  49.310  0.00  0.00            
ATOM   3374  HG1 LYS X 212      78.730  67.160  48.380  0.00  0.00            
ATOM   3375  HG2 LYS X 212      77.720  67.810  49.630  0.00  0.00            
ATOM   3376  CD  LYS X 212      79.560  66.960  50.350  0.00  0.00            
ATOM   3377  HD1 LYS X 212      79.560  67.420  51.340  0.00  0.00            
ATOM   3378  HD2 LYS X 212      80.580  66.920  49.970  0.00  0.00            
ATOM   3379  CE  LYS X 212      78.880  65.600  50.540  0.00  0.00            
ATOM   3380  HE1 LYS X 212      78.650  65.140  49.580  0.00  0.00            
ATOM   3381  HE2 LYS X 212      77.950  65.630  51.110  0.00  0.00            
ATOM   3382  NZ  LYS X 212      79.730  64.530  51.080  0.00  0.00            
ATOM   3383  HZ1 LYS X 212      79.900  64.790  52.050  0.00  0.00            
ATOM   3384  HZ2 LYS X 212      79.270  63.630  51.030  0.00  0.00            
ATOM   3385  HZ3 LYS X 212      80.610  64.480  50.600  0.00  0.00            
ATOM   3386  C   LYS X 212      80.120  71.320  49.940  0.00  0.00            
ATOM   3387  O   LYS X 212      81.320  71.170  49.760  0.00  0.00            
ATOM   3388  N   ALA X 213      79.440  72.470  49.920  0.00  0.00            
ATOM   3389  H   ALA X 213      78.430  72.480  49.880  0.00  0.00            
ATOM   3390  CA  ALA X 213      80.170  73.720  50.010  0.00  0.00            
ATOM   3391  HA  ALA X 213      81.050  73.540  49.390  0.00  0.00            
ATOM   3392  CB  ALA X 213      79.330  74.760  49.260  0.00  0.00            
ATOM   3393  HB1 ALA X 213      78.380  74.800  49.810  0.00  0.00            
ATOM   3394  HB2 ALA X 213      79.890  75.690  49.240  0.00  0.00            
ATOM   3395  HB3 ALA X 213      79.090  74.510  48.230  0.00  0.00            
ATOM   3396  C   ALA X 213      80.590  74.100  51.420  0.00  0.00            
ATOM   3397  O   ALA X 213      81.570  74.830  51.520  0.00  0.00            
ATOM   3398  N   PHE X 214      80.010  73.410  52.410  0.00  0.00            
ATOM   3399  H   PHE X 214      79.210  72.850  52.150  0.00  0.00            
ATOM   3400  CA  PHE X 214      80.580  73.440  53.740  0.00  0.00            
ATOM   3401  HA  PHE X 214      81.050  74.400  53.920  0.00  0.00            
ATOM   3402  CB  PHE X 214      79.470  73.440  54.800  0.00  0.00            
ATOM   3403  HB1 PHE X 214      78.660  72.800  54.460  0.00  0.00            
ATOM   3404  HB2 PHE X 214      79.060  74.450  54.820  0.00  0.00            
ATOM   3405  CG  PHE X 214      79.880  72.920  56.150  0.00  0.00            
ATOM   3406  CD1 PHE X 214      80.210  73.790  57.200  0.00  0.00            
ATOM   3407  HD1 PHE X 214      80.290  74.840  56.960  0.00  0.00            
ATOM   3408  CE1 PHE X 214      80.380  73.230  58.480  0.00  0.00            
ATOM   3409  HE1 PHE X 214      80.490  73.960  59.270  0.00  0.00            
ATOM   3410  CZ  PHE X 214      80.260  71.870  58.760  0.00  0.00            
ATOM   3411  HZ  PHE X 214      80.370  71.530  59.780  0.00  0.00            
ATOM   3412  CE2 PHE X 214      80.100  70.980  57.690  0.00  0.00            
ATOM   3413  HE2 PHE X 214      79.940  69.920  57.850  0.00  0.00            
ATOM   3414  CD2 PHE X 214      79.880  71.550  56.440  0.00  0.00            
ATOM   3415  HD2 PHE X 214      79.570  70.860  55.660  0.00  0.00            
ATOM   3416  C   PHE X 214      81.690  72.420  53.930  0.00  0.00            
ATOM   3417  O   PHE X 214      81.870  71.480  53.160  0.00  0.00            
ATOM   3418  N   VAL X 215      82.480  72.650  54.980  0.00  0.00            
ATOM   3419  H   VAL X 215      82.360  73.420  55.630  0.00  0.00            
ATOM   3420  CA  VAL X 215      83.510  71.710  55.370  0.00  0.00            
ATOM   3421  HA  VAL X 215      83.210  70.750  54.950  0.00  0.00            
ATOM   3422  CB  VAL X 215      84.880  72.090  54.830  0.00  0.00            
ATOM   3423  HB  VAL X 215      85.180  73.110  55.100  0.00  0.00            
ATOM   3424  CG1 VAL X 215      85.970  71.150  55.340  0.00  0.00            
ATOM   3425 HG11 VAL X 215      85.780  70.080  55.210  0.00  0.00            
ATOM   3426 HG12 VAL X 215      86.830  71.390  54.710  0.00  0.00            
ATOM   3427 HG13 VAL X 215      86.260  71.410  56.360  0.00  0.00            
ATOM   3428  CG2 VAL X 215      85.070  72.060  53.320  0.00  0.00            
ATOM   3429 HG21 VAL X 215      85.990  72.620  53.130  0.00  0.00            
ATOM   3430 HG22 VAL X 215      85.290  71.080  52.910  0.00  0.00            
ATOM   3431 HG23 VAL X 215      84.220  72.580  52.880  0.00  0.00            
ATOM   3432  C   VAL X 215      83.490  71.700  56.900  0.00  0.00            
ATOM   3433  O   VAL X 215      83.810  72.720  57.500  0.00  0.00            
ATOM   3434  N   PRO X 216      83.400  70.520  57.520  0.00  0.00            
ATOM   3435  CD  PRO X 216      83.270  69.210  56.910  0.00  0.00            
ATOM   3436  HD1 PRO X 216      83.970  68.870  56.150  0.00  0.00            
ATOM   3437  HD2 PRO X 216      82.260  69.130  56.510  0.00  0.00            
ATOM   3438  CG  PRO X 216      83.330  68.170  58.030  0.00  0.00            
ATOM   3439  HG1 PRO X 216      84.360  67.830  58.150  0.00  0.00            
ATOM   3440  HG2 PRO X 216      82.680  67.360  57.710  0.00  0.00            
ATOM   3441  CB  PRO X 216      82.900  68.990  59.250  0.00  0.00            
ATOM   3442  HB1 PRO X 216      83.380  68.590  60.140  0.00  0.00            
ATOM   3443  HB2 PRO X 216      81.820  69.010  59.420  0.00  0.00            
ATOM   3444  CA  PRO X 216      83.390  70.410  58.960  0.00  0.00            
ATOM   3445  HA  PRO X 216      82.650  71.080  59.410  0.00  0.00            
ATOM   3446  C   PRO X 216      84.780  70.600  59.540  0.00  0.00            
ATOM   3447  O   PRO X 216      85.710  69.840  59.280  0.00  0.00            
ATOM   3448  N   GLU X 217      84.880  71.690  60.320  0.00  0.00            
ATOM   3449  H   GLU X 217      84.080  72.250  60.560  0.00  0.00            
ATOM   3450  CA  GLU X 217      85.880  71.650  61.360  0.00  0.00            
ATOM   3451  HA  GLU X 217      86.580  70.830  61.190  0.00  0.00            
ATOM   3452  CB  GLU X 217      86.590  73.000  61.420  0.00  0.00            
ATOM   3453  HB1 GLU X 217      85.930  73.830  61.690  0.00  0.00            
ATOM   3454  HB2 GLU X 217      87.040  73.180  60.450  0.00  0.00            
ATOM   3455  CG  GLU X 217      87.690  72.950  62.470  0.00  0.00            
ATOM   3456  HG1 GLU X 217      88.430  72.160  62.320  0.00  0.00            
ATOM   3457  HG2 GLU X 217      87.170  72.890  63.430  0.00  0.00            
ATOM   3458  CD  GLU X 217      88.540  74.210  62.470  0.00  0.00            
ATOM   3459  OE1 GLU X 217      89.360  74.410  61.550  0.00  0.00            
ATOM   3460  OE2 GLU X 217      88.480  75.050  63.390  0.00  0.00            
ATOM   3461  C   GLU X 217      85.250  71.200  62.680  0.00  0.00            
ATOM   3462  O   GLU X 217      84.120  71.570  62.990  0.00  0.00            
ATOM   3463  N   GLU X 218      86.010  70.510  63.530  0.00  0.00            
ATOM   3464  H   GLU X 218      86.850  70.170  63.090  0.00  0.00            
ATOM   3465  CA  GLU X 218      85.760  70.140  64.910  0.00  0.00            
ATOM   3466  HA  GLU X 218      85.020  70.770  65.410  0.00  0.00            
ATOM   3467  CB  GLU X 218      85.360  68.670  65.070  0.00  0.00            
ATOM   3468  HB1 GLU X 218      85.210  68.460  66.130  0.00  0.00            
ATOM   3469  HB2 GLU X 218      86.160  68.090  64.610  0.00  0.00            
ATOM   3470  CG  GLU X 218      84.040  68.400  64.340  0.00  0.00            
ATOM   3471  HG1 GLU X 218      84.190  68.490  63.270  0.00  0.00            
ATOM   3472  HG2 GLU X 218      83.390  69.230  64.620  0.00  0.00            
ATOM   3473  CD  GLU X 218      83.460  67.080  64.810  0.00  0.00            
ATOM   3474  OE1 GLU X 218      82.630  67.070  65.740  0.00  0.00            
ATOM   3475  OE2 GLU X 218      83.710  66.040  64.160  0.00  0.00            
ATOM   3476  C   GLU X 218      86.940  70.520  65.790  0.00  0.00            
ATOM   3477  O   GLU X 218      88.070  70.130  65.530  0.00  0.00            
ATOM   3478  N   PHE X 219      86.730  71.370  66.790  0.00  0.00            
ATOM   3479  H   PHE X 219      85.800  71.520  67.160  0.00  0.00            
ATOM   3480  CA  PHE X 219      87.760  72.040  67.570  0.00  0.00            
ATOM   3481  HA  PHE X 219      88.730  71.620  67.300  0.00  0.00            
ATOM   3482  CB  PHE X 219      87.790  73.450  66.990  0.00  0.00            
ATOM   3483  HB1 PHE X 219      88.110  73.480  65.940  0.00  0.00            
ATOM   3484  HB2 PHE X 219      88.560  73.990  67.540  0.00  0.00            
ATOM   3485  CG  PHE X 219      86.560  74.310  67.200  0.00  0.00            
ATOM   3486  CD1 PHE X 219      85.420  74.170  66.400  0.00  0.00            
ATOM   3487  HD1 PHE X 219      85.490  73.570  65.500  0.00  0.00            
ATOM   3488  CE1 PHE X 219      84.310  74.960  66.720  0.00  0.00            
ATOM   3489  HE1 PHE X 219      83.450  75.000  66.070  0.00  0.00            
ATOM   3490  CZ  PHE X 219      84.310  75.870  67.780  0.00  0.00            
ATOM   3491  HZ  PHE X 219      83.450  76.480  68.000  0.00  0.00            
ATOM   3492  CE2 PHE X 219      85.430  75.970  68.620  0.00  0.00            
ATOM   3493  HE2 PHE X 219      85.380  76.620  69.480  0.00  0.00            
ATOM   3494  CD2 PHE X 219      86.520  75.140  68.320  0.00  0.00            
ATOM   3495  HD2 PHE X 219      87.390  75.170  68.970  0.00  0.00            
ATOM   3496  C   PHE X 219      87.550  71.940  69.070  0.00  0.00            
ATOM   3497  O   PHE X 219      86.490  71.540  69.570  0.00  0.00            
ATOM   3498  N   TRP X 220      88.610  72.230  69.820  0.00  0.00            
ATOM   3499  H   TRP X 220      89.410  72.670  69.390  0.00  0.00            
ATOM   3500  CA  TRP X 220      88.640  72.090  71.270  0.00  0.00            
ATOM   3501  HA  TRP X 220      87.690  71.680  71.600  0.00  0.00            
ATOM   3502  CB  TRP X 220      89.730  71.070  71.620  0.00  0.00            
ATOM   3503  HB1 TRP X 220      90.280  71.460  72.470  0.00  0.00            
ATOM   3504  HB2 TRP X 220      90.450  70.950  70.810  0.00  0.00            
ATOM   3505  CG  TRP X 220      89.200  69.730  72.000  0.00  0.00            
ATOM   3506  CD1 TRP X 220      88.730  69.320  73.210  0.00  0.00            
ATOM   3507  HD1 TRP X 220      88.650  69.940  74.090  0.00  0.00            
ATOM   3508  NE1 TRP X 220      88.350  67.990  73.190  0.00  0.00            
ATOM   3509  HE1 TRP X 220      87.890  67.570  73.990  0.00  0.00            
ATOM   3510  CE2 TRP X 220      88.800  67.400  72.030  0.00  0.00            
ATOM   3511  CZ2 TRP X 220      88.650  66.110  71.510  0.00  0.00            
ATOM   3512  HZ2 TRP X 220      88.170  65.330  72.070  0.00  0.00            
ATOM   3513  CH2 TRP X 220      89.020  65.880  70.180  0.00  0.00            
ATOM   3514  HH2 TRP X 220      88.880  64.880  69.790  0.00  0.00            
ATOM   3515  CZ3 TRP X 220      89.680  66.850  69.420  0.00  0.00            
ATOM   3516  HZ3 TRP X 220      90.020  66.570  68.430  0.00  0.00            
ATOM   3517  CE3 TRP X 220      89.780  68.130  69.990  0.00  0.00            
ATOM   3518  HE3 TRP X 220      90.340  68.900  69.490  0.00  0.00            
ATOM   3519  CD2 TRP X 220      89.250  68.490  71.240  0.00  0.00            
ATOM   3520  C   TRP X 220      88.920  73.390  72.010  0.00  0.00            
ATOM   3521  O   TRP X 220      89.550  74.360  71.590  0.00  0.00            
ATOM   3522  N   GLU X 221      88.390  73.350  73.230  0.00  0.00            
ATOM   3523  H   GLU X 221      87.840  72.540  73.460  0.00  0.00            
ATOM   3524  CA  GLU X 221      88.580  74.330  74.290  0.00  0.00            
ATOM   3525  HA  GLU X 221      89.430  74.960  74.010  0.00  0.00            
ATOM   3526  CB  GLU X 221      87.340  75.170  74.600  0.00  0.00            
ATOM   3527  HB1 GLU X 221      87.580  75.860  75.410  0.00  0.00            
ATOM   3528  HB2 GLU X 221      86.510  74.530  74.870  0.00  0.00            
ATOM   3529  CG  GLU X 221      86.870  76.060  73.450  0.00  0.00            
ATOM   3530  HG1 GLU X 221      86.760  75.510  72.510  0.00  0.00            
ATOM   3531  HG2 GLU X 221      87.520  76.880  73.130  0.00  0.00            
ATOM   3532  CD  GLU X 221      85.670  76.920  73.800  0.00  0.00            
ATOM   3533  OE1 GLU X 221      85.280  76.810  74.980  0.00  0.00            
ATOM   3534  OE2 GLU X 221      85.220  77.790  73.010  0.00  0.00            
ATOM   3535  C   GLU X 221      88.940  73.600  75.570  0.00  0.00            
ATOM   3536  O   GLU X 221      88.960  72.380  75.580  0.00  0.00            
ATOM   3537  N   VAL X 222      89.230  74.340  76.650  0.00  0.00            
ATOM   3538  H   VAL X 222      89.190  75.330  76.480  0.00  0.00            
ATOM   3539  CA  VAL X 222      89.350  73.760  77.980  0.00  0.00            
ATOM   3540  HA  VAL X 222      88.920  72.760  77.970  0.00  0.00            
ATOM   3541  CB  VAL X 222      90.810  73.700  78.390  0.00  0.00            
ATOM   3542  HB  VAL X 222      91.230  74.700  78.320  0.00  0.00            
ATOM   3543  CG1 VAL X 222      91.140  73.030  79.720  0.00  0.00            
ATOM   3544 HG11 VAL X 222      92.080  73.440  80.070  0.00  0.00            
ATOM   3545 HG12 VAL X 222      90.400  73.120  80.530  0.00  0.00            
ATOM   3546 HG13 VAL X 222      91.300  71.950  79.650  0.00  0.00            
ATOM   3547  CG2 VAL X 222      91.670  72.980  77.340  0.00  0.00            
ATOM   3548 HG21 VAL X 222      91.140  72.060  77.100  0.00  0.00            
ATOM   3549 HG22 VAL X 222      91.610  73.540  76.410  0.00  0.00            
ATOM   3550 HG23 VAL X 222      92.700  72.750  77.590  0.00  0.00            
ATOM   3551  C   VAL X 222      88.510  74.540  78.980  0.00  0.00            
ATOM   3552  O   VAL X 222      88.570  75.760  78.800  0.00  0.00            
ATOM   3553  N   ASP X 223      88.090  74.000  80.130  0.00  0.00            
ATOM   3554  H   ASP X 223      88.380  73.060  80.350  0.00  0.00            
ATOM   3555  CA  ASP X 223      87.150  74.600  81.060  0.00  0.00            
ATOM   3556  HA  ASP X 223      87.160  75.680  80.940  0.00  0.00            
ATOM   3557  CB  ASP X 223      85.750  74.100  80.700  0.00  0.00            
ATOM   3558  HB1 ASP X 223      85.770  73.010  80.770  0.00  0.00            
ATOM   3559  HB2 ASP X 223      85.490  74.400  79.690  0.00  0.00            
ATOM   3560  CG  ASP X 223      84.650  74.470  81.680  0.00  0.00            
ATOM   3561  OD1 ASP X 223      84.000  75.520  81.480  0.00  0.00            
ATOM   3562  OD2 ASP X 223      84.460  73.630  82.590  0.00  0.00            
ATOM   3563  C   ASP X 223      87.520  74.150  82.470  0.00  0.00            
ATOM   3564  O   ASP X 223      87.950  73.000  82.540  0.00  0.00            
ATOM   3565  N   ALA X 224      87.610  75.080  83.420  0.00  0.00            
ATOM   3566  H   ALA X 224      87.060  75.920  83.300  0.00  0.00            
ATOM   3567  CA  ALA X 224      88.260  75.020  84.710  0.00  0.00            
ATOM   3568  HA  ALA X 224      88.540  73.970  84.880  0.00  0.00            
ATOM   3569  CB  ALA X 224      89.540  75.820  84.460  0.00  0.00            
ATOM   3570  HB1 ALA X 224      90.070  76.020  85.390  0.00  0.00            
ATOM   3571  HB2 ALA X 224      90.240  75.380  83.750  0.00  0.00            
ATOM   3572  HB3 ALA X 224      89.300  76.790  84.030  0.00  0.00            
ATOM   3573  C   ALA X 224      87.430  75.650  85.810  0.00  0.00            
ATOM   3574  O   ALA X 224      86.400  76.310  85.650  0.00  0.00            
ATOM   3575  N   SER X 225      87.930  75.490  87.030  0.00  0.00            
ATOM   3576  H   SER X 225      88.710  74.850  87.120  0.00  0.00            
ATOM   3577  CA  SER X 225      87.470  75.990  88.320  0.00  0.00            
ATOM   3578  HA  SER X 225      87.020  76.970  88.140  0.00  0.00            
ATOM   3579  CB  SER X 225      86.290  75.150  88.780  0.00  0.00            
ATOM   3580  HB1 SER X 225      86.640  74.190  89.180  0.00  0.00            
ATOM   3581  HB2 SER X 225      85.620  74.970  87.940  0.00  0.00            
ATOM   3582  OG  SER X 225      85.570  75.750  89.840  0.00  0.00            
ATOM   3583  HG  SER X 225      85.320  76.610  89.510  0.00  0.00            
ATOM   3584  C   SER X 225      88.610  76.070  89.330  0.00  0.00            
ATOM   3585  O   SER X 225      89.620  75.390  89.260  0.00  0.00            
ATOM   3586  N   THR X 226      88.520  77.110  90.170  0.00  0.00            
ATOM   3587  H   THR X 226      87.770  77.770  90.020  0.00  0.00            
ATOM   3588  CA  THR X 226      89.570  77.570  91.060  0.00  0.00            
ATOM   3589  HA  THR X 226      90.070  76.660  91.380  0.00  0.00            
ATOM   3590  CB  THR X 226      90.480  78.500  90.270  0.00  0.00            
ATOM   3591  HB  THR X 226      90.630  77.990  89.310  0.00  0.00            
ATOM   3592  CG2 THR X 226      89.970  79.920  90.030  0.00  0.00            
ATOM   3593 HG21 THR X 226      90.140  80.510  90.930  0.00  0.00            
ATOM   3594 HG22 THR X 226      90.470  80.290  89.130  0.00  0.00            
ATOM   3595 HG23 THR X 226      88.900  79.900  89.830  0.00  0.00            
ATOM   3596  OG1 THR X 226      91.730  78.690  90.880  0.00  0.00            
ATOM   3597  HG1 THR X 226      92.260  77.920  90.660  0.00  0.00            
ATOM   3598  C   THR X 226      89.110  78.250  92.340  0.00  0.00            
ATOM   3599  O   THR X 226      88.240  79.120  92.360  0.00  0.00            
ATOM   3600  N   THR X 227      89.750  77.940  93.480  0.00  0.00            
ATOM   3601  H   THR X 227      90.550  77.330  93.440  0.00  0.00            
ATOM   3602  CA  THR X 227      89.540  78.620  94.740  0.00  0.00            
ATOM   3603  HA  THR X 227      88.480  78.400  94.910  0.00  0.00            
ATOM   3604  CB  THR X 227      90.330  77.930  95.840  0.00  0.00            
ATOM   3605  HB  THR X 227      91.410  78.080  95.770  0.00  0.00            
ATOM   3606  CG2 THR X 227      90.030  78.390  97.260  0.00  0.00            
ATOM   3607 HG21 THR X 227      88.980  78.260  97.510  0.00  0.00            
ATOM   3608 HG22 THR X 227      90.550  77.750  97.970  0.00  0.00            
ATOM   3609 HG23 THR X 227      90.350  79.420  97.440  0.00  0.00            
ATOM   3610  OG1 THR X 227      89.960  76.570  95.810  0.00  0.00            
ATOM   3611  HG1 THR X 227      90.810  76.140  95.730  0.00  0.00            
ATOM   3612  C   THR X 227      89.770  80.130  94.720  0.00  0.00            
ATOM   3613  O   THR X 227      90.870  80.560  94.370  0.00  0.00            
ATOM   3614  N   THR X 228      88.840  80.860  95.330  0.00  0.00            
ATOM   3615  H   THR X 228      88.060  80.320  95.670  0.00  0.00            
ATOM   3616  CA  THR X 228      88.880  82.300  95.520  0.00  0.00            
ATOM   3617  HA  THR X 228      89.690  82.710  94.910  0.00  0.00            
ATOM   3618  CB  THR X 228      87.630  83.060  95.100  0.00  0.00            
ATOM   3619  HB  THR X 228      87.710  84.140  95.220  0.00  0.00            
ATOM   3620  CG2 THR X 228      87.150  82.710  93.690  0.00  0.00            
ATOM   3621 HG21 THR X 228      87.930  82.430  92.980  0.00  0.00            
ATOM   3622 HG22 THR X 228      86.570  81.790  93.750  0.00  0.00            
ATOM   3623 HG23 THR X 228      86.500  83.470  93.250  0.00  0.00            
ATOM   3624  OG1 THR X 228      86.510  82.680  95.860  0.00  0.00            
ATOM   3625  HG1 THR X 228      86.380  81.730  95.910  0.00  0.00            
ATOM   3626  C   THR X 228      89.310  82.640  96.940  0.00  0.00            
ATOM   3627  O   THR X 228      89.200  81.800  97.830  0.00  0.00            
ATOM   3628  N   PRO X 229      89.640  83.880  97.290  0.00  0.00            
ATOM   3629  CD  PRO X 229      90.090  85.000  96.490  0.00  0.00            
ATOM   3630  HD1 PRO X 229      89.280  85.680  96.240  0.00  0.00            
ATOM   3631  HD2 PRO X 229      90.640  84.700  95.590  0.00  0.00            
ATOM   3632  CG  PRO X 229      91.060  85.850  97.310  0.00  0.00            
ATOM   3633  HG1 PRO X 229      91.010  86.870  96.950  0.00  0.00            
ATOM   3634  HG2 PRO X 229      92.040  85.380  97.230  0.00  0.00            
ATOM   3635  CB  PRO X 229      90.400  85.720  98.680  0.00  0.00            
ATOM   3636  HB1 PRO X 229      89.570  86.440  98.680  0.00  0.00            
ATOM   3637  HB2 PRO X 229      91.070  85.970  99.510  0.00  0.00            
ATOM   3638  CA  PRO X 229      89.890  84.280  98.650  0.00  0.00            
ATOM   3639  HA  PRO X 229      90.760  83.690  98.950  0.00  0.00            
ATOM   3640  C   PRO X 229      88.780  83.960  99.640  0.00  0.00            
ATOM   3641  O   PRO X 229      89.000  83.870 100.850  0.00  0.00            
ATOM   3642  N   SER X 230      87.570  83.820  99.100  0.00  0.00            
ATOM   3643  H   SER X 230      87.450  83.790  98.090  0.00  0.00            
ATOM   3644  CA  SER X 230      86.380  83.550  99.880  0.00  0.00            
ATOM   3645  HA  SER X 230      86.370  84.090 100.830  0.00  0.00            
ATOM   3646  CB  SER X 230      85.060  83.950  99.230  0.00  0.00            
ATOM   3647  HB1 SER X 230      85.070  85.010  98.940  0.00  0.00            
ATOM   3648  HB2 SER X 230      84.190  83.820  99.860  0.00  0.00            
ATOM   3649  OG  SER X 230      84.850  83.210  98.050  0.00  0.00            
ATOM   3650  HG  SER X 230      85.400  83.530  97.330  0.00  0.00            
ATOM   3651  C   SER X 230      86.240  82.100 100.310  0.00  0.00            
ATOM   3652  O   SER X 230      85.320  81.660 101.010  0.00  0.00            
ATOM   3653  N   GLY X 231      87.100  81.220  99.800  0.00  0.00            
ATOM   3654  H   GLY X 231      87.880  81.590  99.270  0.00  0.00            
ATOM   3655  CA  GLY X 231      87.050  79.780  99.920  0.00  0.00            
ATOM   3656  HA1 GLY X 231      86.530  79.570 100.850  0.00  0.00            
ATOM   3657  HA2 GLY X 231      88.080  79.440  99.890  0.00  0.00            
ATOM   3658  C   GLY X 231      86.320  79.020  98.820  0.00  0.00            
ATOM   3659  O   GLY X 231      86.750  77.940  98.430  0.00  0.00            
ATOM   3660  N   GLU X 232      85.260  79.630  98.280  0.00  0.00            
ATOM   3661  H   GLU X 232      84.920  80.500  98.650  0.00  0.00            
ATOM   3662  CA  GLU X 232      84.490  79.040  97.200  0.00  0.00            
ATOM   3663  HA  GLU X 232      84.390  77.950  97.280  0.00  0.00            
ATOM   3664  CB  GLU X 232      83.120  79.700  97.260  0.00  0.00            
ATOM   3665  HB1 GLU X 232      82.590  79.490  96.330  0.00  0.00            
ATOM   3666  HB2 GLU X 232      83.260  80.780  97.210  0.00  0.00            
ATOM   3667  CG  GLU X 232      82.320  79.350  98.520  0.00  0.00            
ATOM   3668  HG1 GLU X 232      81.330  79.810  98.500  0.00  0.00            
ATOM   3669  HG2 GLU X 232      82.820  79.790  99.380  0.00  0.00            
ATOM   3670  CD  GLU X 232      82.180  77.860  98.800  0.00  0.00            
ATOM   3671  OE1 GLU X 232      82.200  77.500 100.000  0.00  0.00            
ATOM   3672  OE2 GLU X 232      82.190  77.030  97.870  0.00  0.00            
ATOM   3673  C   GLU X 232      85.190  79.120  95.850  0.00  0.00            
ATOM   3674  O   GLU X 232      86.060  79.950  95.610  0.00  0.00            
ATOM   3675  N   ALA X 233      84.940  78.150  94.960  0.00  0.00            
ATOM   3676  H   ALA X 233      84.210  77.520  95.220  0.00  0.00            
ATOM   3677  CA  ALA X 233      85.590  78.120  93.670  0.00  0.00            
ATOM   3678  HA  ALA X 233      86.570  78.580  93.810  0.00  0.00            
ATOM   3679  CB  ALA X 233      85.850  76.690  93.200  0.00  0.00            
ATOM   3680  HB1 ALA X 233      84.860  76.280  93.010  0.00  0.00            
ATOM   3681  HB2 ALA X 233      86.300  76.750  92.210  0.00  0.00            
ATOM   3682  HB3 ALA X 233      86.320  76.180  94.040  0.00  0.00            
ATOM   3683  C   ALA X 233      84.770  78.850  92.620  0.00  0.00            
ATOM   3684  O   ALA X 233      83.540  78.770  92.710  0.00  0.00            
ATOM   3685  N   LEU X 234      85.430  79.560  91.700  0.00  0.00            
ATOM   3686  H   LEU X 234      86.440  79.580  91.790  0.00  0.00            
ATOM   3687  CA  LEU X 234      84.970  80.370  90.600  0.00  0.00            
ATOM   3688  HA  LEU X 234      83.890  80.470  90.660  0.00  0.00            
ATOM   3689  CB  LEU X 234      85.600  81.760  90.720  0.00  0.00            
ATOM   3690  HB1 LEU X 234      86.690  81.650  90.720  0.00  0.00            
ATOM   3691  HB2 LEU X 234      85.320  82.280  91.630  0.00  0.00            
ATOM   3692  CG  LEU X 234      85.250  82.690  89.560  0.00  0.00            
ATOM   3693  HG  LEU X 234      85.690  82.200  88.690  0.00  0.00            
ATOM   3694  CD1 LEU X 234      83.750  82.880  89.390  0.00  0.00            
ATOM   3695 HD11 LEU X 234      83.370  83.210  90.360  0.00  0.00            
ATOM   3696 HD12 LEU X 234      83.560  83.590  88.580  0.00  0.00            
ATOM   3697 HD13 LEU X 234      83.190  81.980  89.160  0.00  0.00            
ATOM   3698  CD2 LEU X 234      86.000  84.010  89.700  0.00  0.00            
ATOM   3699 HD21 LEU X 234      85.710  84.600  88.830  0.00  0.00            
ATOM   3700 HD22 LEU X 234      85.840  84.580  90.620  0.00  0.00            
ATOM   3701 HD23 LEU X 234      87.050  83.730  89.610  0.00  0.00            
ATOM   3702  C   LEU X 234      85.220  79.610  89.300  0.00  0.00            
ATOM   3703  O   LEU X 234      86.170  78.840  89.330  0.00  0.00            
ATOM   3704  N   ALA X 235      84.500  79.700  88.180  0.00  0.00            
ATOM   3705  H   ALA X 235      83.740  80.360  88.170  0.00  0.00            
ATOM   3706  CA  ALA X 235      84.840  79.070  86.920  0.00  0.00            
ATOM   3707  HA  ALA X 235      85.500  78.210  87.010  0.00  0.00            
ATOM   3708  CB  ALA X 235      83.560  78.650  86.190  0.00  0.00            
ATOM   3709  HB1 ALA X 235      83.690  77.940  85.380  0.00  0.00            
ATOM   3710  HB2 ALA X 235      82.990  78.160  86.980  0.00  0.00            
ATOM   3711  HB3 ALA X 235      82.980  79.480  85.800  0.00  0.00            
ATOM   3712  C   ALA X 235      85.620  80.030  86.030  0.00  0.00            
ATOM   3713  O   ALA X 235      85.420  81.240  86.080  0.00  0.00            
ATOM   3714  N   LEU X 236      86.460  79.460  85.160  0.00  0.00            
ATOM   3715  H   LEU X 236      86.430  78.460  85.050  0.00  0.00            
ATOM   3716  CA  LEU X 236      87.230  80.140  84.140  0.00  0.00            
ATOM   3717  HA  LEU X 236      86.540  80.870  83.710  0.00  0.00            
ATOM   3718  CB  LEU X 236      88.410  80.810  84.850  0.00  0.00            
ATOM   3719  HB1 LEU X 236      88.080  81.290  85.770  0.00  0.00            
ATOM   3720  HB2 LEU X 236      88.740  81.600  84.180  0.00  0.00            
ATOM   3721  CG  LEU X 236      89.580  79.910  85.230  0.00  0.00            
ATOM   3722  HG  LEU X 236      89.900  79.320  84.380  0.00  0.00            
ATOM   3723  CD1 LEU X 236      90.730  80.870  85.540  0.00  0.00            
ATOM   3724 HD11 LEU X 236      90.890  81.600  84.740  0.00  0.00            
ATOM   3725 HD12 LEU X 236      90.550  81.450  86.440  0.00  0.00            
ATOM   3726 HD13 LEU X 236      91.590  80.230  85.700  0.00  0.00            
ATOM   3727  CD2 LEU X 236      89.390  78.930  86.390  0.00  0.00            
ATOM   3728 HD21 LEU X 236      88.690  78.170  86.030  0.00  0.00            
ATOM   3729 HD22 LEU X 236      90.250  78.300  86.600  0.00  0.00            
ATOM   3730 HD23 LEU X 236      88.840  79.390  87.200  0.00  0.00            
ATOM   3731  C   LEU X 236      87.690  79.180  83.050  0.00  0.00            
ATOM   3732  O   LEU X 236      87.420  77.980  83.070  0.00  0.00            
ATOM   3733  N   GLN X 237      88.230  79.750  81.970  0.00  0.00            
ATOM   3734  H   GLN X 237      88.380  80.750  81.940  0.00  0.00            
ATOM   3735  CA  GLN X 237      88.890  78.980  80.940  0.00  0.00            
ATOM   3736  HA  GLN X 237      88.770  77.900  81.010  0.00  0.00            
ATOM   3737  CB  GLN X 237      88.380  79.440  79.580  0.00  0.00            
ATOM   3738  HB1 GLN X 237      89.040  78.990  78.840  0.00  0.00            
ATOM   3739  HB2 GLN X 237      88.330  80.530  79.460  0.00  0.00            
ATOM   3740  CG  GLN X 237      87.010  78.830  79.280  0.00  0.00            
ATOM   3741  HG1 GLN X 237      86.200  79.330  79.810  0.00  0.00            
ATOM   3742  HG2 GLN X 237      87.040  77.780  79.560  0.00  0.00            
ATOM   3743  CD  GLN X 237      86.680  78.870  77.800  0.00  0.00            
ATOM   3744  OE1 GLN X 237      85.990  79.750  77.300  0.00  0.00            
ATOM   3745  NE2 GLN X 237      86.970  77.760  77.110  0.00  0.00            
ATOM   3746 HE21 GLN X 237      87.540  77.090  77.610  0.00  0.00            
ATOM   3747 HE22 GLN X 237      86.560  77.640  76.190  0.00  0.00            
ATOM   3748  C   GLN X 237      90.380  79.200  81.120  0.00  0.00            
ATOM   3749  O   GLN X 237      90.810  80.350  81.140  0.00  0.00            
ATOM   3750  N   VAL X 238      91.240  78.180  81.050  0.00  0.00            
ATOM   3751  H   VAL X 238      90.870  77.270  80.790  0.00  0.00            
ATOM   3752  CA  VAL X 238      92.680  78.310  80.970  0.00  0.00            
ATOM   3753  HA  VAL X 238      93.030  79.300  80.680  0.00  0.00            
ATOM   3754  CB  VAL X 238      93.280  78.060  82.350  0.00  0.00            
ATOM   3755  HB  VAL X 238      94.320  77.730  82.290  0.00  0.00            
ATOM   3756  CG1 VAL X 238      93.260  79.420  83.040  0.00  0.00            
ATOM   3757 HG11 VAL X 238      93.760  80.120  82.370  0.00  0.00            
ATOM   3758 HG12 VAL X 238      92.240  79.750  83.260  0.00  0.00            
ATOM   3759 HG13 VAL X 238      93.830  79.430  83.970  0.00  0.00            
ATOM   3760  CG2 VAL X 238      92.590  77.030  83.230  0.00  0.00            
ATOM   3761 HG21 VAL X 238      93.330  76.690  83.960  0.00  0.00            
ATOM   3762 HG22 VAL X 238      91.700  77.500  83.660  0.00  0.00            
ATOM   3763 HG23 VAL X 238      92.330  76.130  82.670  0.00  0.00            
ATOM   3764  C   VAL X 238      93.260  77.280  80.010  0.00  0.00            
ATOM   3765  O   VAL X 238      92.670  76.220  79.780  0.00  0.00            
ATOM   3766  N   THR X 239      94.360  77.510  79.300  0.00  0.00            
ATOM   3767  H   THR X 239      94.800  78.420  79.260  0.00  0.00            
ATOM   3768  CA  THR X 239      95.070  76.500  78.530  0.00  0.00            
ATOM   3769  HA  THR X 239      94.840  75.600  79.080  0.00  0.00            
ATOM   3770  CB  THR X 239      94.430  76.240  77.160  0.00  0.00            
ATOM   3771  HB  THR X 239      93.340  76.250  77.190  0.00  0.00            
ATOM   3772  CG2 THR X 239      94.740  77.380  76.190  0.00  0.00            
ATOM   3773 HG21 THR X 239      95.820  77.380  76.060  0.00  0.00            
ATOM   3774 HG22 THR X 239      94.330  77.250  75.190  0.00  0.00            
ATOM   3775 HG23 THR X 239      94.250  78.290  76.550  0.00  0.00            
ATOM   3776  OG1 THR X 239      94.850  75.030  76.580  0.00  0.00            
ATOM   3777  HG1 THR X 239      94.120  74.910  75.970  0.00  0.00            
ATOM   3778  C   THR X 239      96.560  76.760  78.420  0.00  0.00            
ATOM   3779  O   THR X 239      97.060  77.800  78.840  0.00  0.00            
ATOM   3780  N   HIE X 240      97.400  75.920  77.800  0.00  0.00            
ATOM   3781  H   HIE X 240      96.910  75.070  77.520  0.00  0.00            
ATOM   3782  CA  HIE X 240      98.790  76.100  77.430  0.00  0.00            
ATOM   3783  HA  HIE X 240      98.910  77.180  77.410  0.00  0.00            
ATOM   3784  CB  HIE X 240      99.720  75.590  78.530  0.00  0.00            
ATOM   3785  HB1 HIE X 240      99.640  74.510  78.640  0.00  0.00            
ATOM   3786  HB2 HIE X 240      99.340  76.000  79.470  0.00  0.00            
ATOM   3787  CG  HIE X 240     101.120  76.100  78.340  0.00  0.00            
ATOM   3788  ND1 HIE X 240     101.520  77.060  77.400  0.00  0.00            
ATOM   3789  CE1 HIE X 240     102.750  77.440  77.740  0.00  0.00            
ATOM   3790  HE1 HIE X 240     103.280  78.260  77.270  0.00  0.00            
ATOM   3791  NE2 HIE X 240     103.140  76.780  78.840  0.00  0.00            
ATOM   3792  HE2 HIE X 240     103.980  76.960  79.370  0.00  0.00            
ATOM   3793  CD2 HIE X 240     102.160  75.870  79.200  0.00  0.00            
ATOM   3794  HD2 HIE X 240     102.060  75.240  80.070  0.00  0.00            
ATOM   3795  C   HIE X 240      99.150  75.600  76.040  0.00  0.00            
ATOM   3796  O   HIE X 240      99.500  74.430  75.920  0.00  0.00            
ATOM   3797  N   GLN X 241      98.690  76.240  74.960  0.00  0.00            
ATOM   3798  H   GLN X 241      98.280  77.150  75.100  0.00  0.00            
ATOM   3799  CA  GLN X 241      98.730  75.750  73.600  0.00  0.00            
ATOM   3800  HA  GLN X 241      98.870  74.670  73.560  0.00  0.00            
ATOM   3801  CB  GLN X 241      97.390  76.030  72.940  0.00  0.00            
ATOM   3802  HB1 GLN X 241      97.350  75.760  71.880  0.00  0.00            
ATOM   3803  HB2 GLN X 241      97.080  77.060  73.110  0.00  0.00            
ATOM   3804  CG  GLN X 241      96.360  75.160  73.660  0.00  0.00            
ATOM   3805  HG1 GLN X 241      95.410  75.690  73.590  0.00  0.00            
ATOM   3806  HG2 GLN X 241      96.600  75.220  74.720  0.00  0.00            
ATOM   3807  CD  GLN X 241      96.270  73.700  73.260  0.00  0.00            
ATOM   3808  OE1 GLN X 241      96.960  73.100  72.440  0.00  0.00            
ATOM   3809  NE2 GLN X 241      95.160  73.090  73.710  0.00  0.00            
ATOM   3810 HE21 GLN X 241      94.410  73.620  74.130  0.00  0.00            
ATOM   3811 HE22 GLN X 241      95.030  72.140  73.410  0.00  0.00            
ATOM   3812  C   GLN X 241      99.860  76.380  72.800  0.00  0.00            
ATOM   3813  O   GLN X 241     100.380  77.410  73.240  0.00  0.00            
ATOM   3814  N   ASN X 242     100.270  75.810  71.670  0.00  0.00            
ATOM   3815  H   ASN X 242      99.830  74.910  71.560  0.00  0.00            
ATOM   3816  CA  ASN X 242     101.030  76.480  70.630  0.00  0.00            
ATOM   3817  HA  ASN X 242     101.920  76.830  71.150  0.00  0.00            
ATOM   3818  CB  ASN X 242     101.460  75.460  69.570  0.00  0.00            
ATOM   3819  HB1 ASN X 242     100.600  75.350  68.910  0.00  0.00            
ATOM   3820  HB2 ASN X 242     101.750  74.480  69.950  0.00  0.00            
ATOM   3821  CG  ASN X 242     102.530  75.900  68.580  0.00  0.00            
ATOM   3822  OD1 ASN X 242     102.930  77.050  68.370  0.00  0.00            
ATOM   3823  ND2 ASN X 242     102.950  74.910  67.800  0.00  0.00            
ATOM   3824 HD21 ASN X 242     102.790  73.940  68.010  0.00  0.00            
ATOM   3825 HD22 ASN X 242     103.720  75.240  67.230  0.00  0.00            
ATOM   3826  C   ASN X 242     100.320  77.660  69.980  0.00  0.00            
ATOM   3827  O   ASN X 242      99.200  77.590  69.490  0.00  0.00            
ATOM   3828  N   ASP X 243     100.990  78.820  69.930  0.00  0.00            
ATOM   3829  H   ASP X 243     101.940  78.880  70.250  0.00  0.00            
ATOM   3830  CA  ASP X 243     100.530  80.030  69.280  0.00  0.00            
ATOM   3831  HA  ASP X 243      99.600  80.260  69.800  0.00  0.00            
ATOM   3832  CB  ASP X 243     101.290  81.240  69.810  0.00  0.00            
ATOM   3833  HB1 ASP X 243     102.300  81.300  69.390  0.00  0.00            
ATOM   3834  HB2 ASP X 243     101.320  81.190  70.900  0.00  0.00            
ATOM   3835  CG  ASP X 243     100.570  82.560  69.560  0.00  0.00            
ATOM   3836  OD1 ASP X 243      99.410  82.670  69.990  0.00  0.00            
ATOM   3837  OD2 ASP X 243     101.020  83.460  68.820  0.00  0.00            
ATOM   3838  C   ASP X 243     100.350  80.070  67.770  0.00  0.00            
ATOM   3839  O   ASP X 243      99.610  80.910  67.250  0.00  0.00            
ATOM   3840  N   LYS X 244     100.950  79.140  67.040  0.00  0.00            
ATOM   3841  H   LYS X 244     101.550  78.440  67.450  0.00  0.00            
ATOM   3842  CA  LYS X 244     100.870  79.070  65.590  0.00  0.00            
ATOM   3843  HA  LYS X 244     101.010  80.090  65.230  0.00  0.00            
ATOM   3844  CB  LYS X 244     102.010  78.210  65.050  0.00  0.00            
ATOM   3845  HB1 LYS X 244     102.050  77.250  65.560  0.00  0.00            
ATOM   3846  HB2 LYS X 244     102.950  78.650  65.400  0.00  0.00            
ATOM   3847  CG  LYS X 244     102.060  77.980  63.540  0.00  0.00            
ATOM   3848  HG1 LYS X 244     102.220  78.980  63.140  0.00  0.00            
ATOM   3849  HG2 LYS X 244     101.120  77.640  63.120  0.00  0.00            
ATOM   3850  CD  LYS X 244     103.240  77.060  63.220  0.00  0.00            
ATOM   3851  HD1 LYS X 244     103.230  76.950  62.140  0.00  0.00            
ATOM   3852  HD2 LYS X 244     103.150  76.090  63.720  0.00  0.00            
ATOM   3853  CE  LYS X 244     104.610  77.640  63.540  0.00  0.00            
ATOM   3854  HE1 LYS X 244     104.670  77.850  64.610  0.00  0.00            
ATOM   3855  HE2 LYS X 244     104.750  78.610  63.070  0.00  0.00            
ATOM   3856  NZ  LYS X 244     105.600  76.650  63.110  0.00  0.00            
ATOM   3857  HZ1 LYS X 244     105.520  76.510  62.110  0.00  0.00            
ATOM   3858  HZ2 LYS X 244     106.520  77.030  63.290  0.00  0.00            
ATOM   3859  HZ3 LYS X 244     105.530  75.840  63.700  0.00  0.00            
ATOM   3860  C   LYS X 244      99.510  78.660  65.070  0.00  0.00            
ATOM   3861  O   LYS X 244      99.080  79.350  64.150  0.00  0.00            
ATOM   3862  N   PRO X 245      98.940  77.570  65.600  0.00  0.00            
ATOM   3863  CD  PRO X 245      99.540  76.580  66.460  0.00  0.00            
ATOM   3864  HD1 PRO X 245      99.900  77.010  67.400  0.00  0.00            
ATOM   3865  HD2 PRO X 245     100.310  76.050  65.890  0.00  0.00            
ATOM   3866  CG  PRO X 245      98.460  75.530  66.730  0.00  0.00            
ATOM   3867  HG1 PRO X 245      97.980  75.930  67.630  0.00  0.00            
ATOM   3868  HG2 PRO X 245      98.870  74.520  66.810  0.00  0.00            
ATOM   3869  CB  PRO X 245      97.520  75.600  65.530  0.00  0.00            
ATOM   3870  HB1 PRO X 245      96.530  75.390  65.950  0.00  0.00            
ATOM   3871  HB2 PRO X 245      97.870  74.970  64.720  0.00  0.00            
ATOM   3872  CA  PRO X 245      97.650  77.070  65.150  0.00  0.00            
ATOM   3873  HA  PRO X 245      97.530  77.060  64.070  0.00  0.00            
ATOM   3874  C   PRO X 245      96.540  78.030  65.540  0.00  0.00            
ATOM   3875  O   PRO X 245      96.480  78.660  66.590  0.00  0.00            
ATOM   3876  N   PHE X 246      95.530  78.170  64.670  0.00  0.00            
ATOM   3877  H   PHE X 246      95.440  77.620  63.830  0.00  0.00            
ATOM   3878  CA  PHE X 246      94.440  79.060  65.010  0.00  0.00            
ATOM   3879  HA  PHE X 246      94.850  80.030  65.300  0.00  0.00            
ATOM   3880  CB  PHE X 246      93.560  79.140  63.770  0.00  0.00            
ATOM   3881  HB1 PHE X 246      93.180  78.190  63.390  0.00  0.00            
ATOM   3882  HB2 PHE X 246      94.170  79.540  62.960  0.00  0.00            
ATOM   3883  CG  PHE X 246      92.390  80.080  63.930  0.00  0.00            
ATOM   3884  CD1 PHE X 246      92.590  81.440  64.180  0.00  0.00            
ATOM   3885  HD1 PHE X 246      93.580  81.870  64.060  0.00  0.00            
ATOM   3886  CE1 PHE X 246      91.480  82.290  64.180  0.00  0.00            
ATOM   3887  HE1 PHE X 246      91.750  83.330  64.300  0.00  0.00            
ATOM   3888  CZ  PHE X 246      90.200  81.740  64.090  0.00  0.00            
ATOM   3889  HZ  PHE X 246      89.310  82.310  64.350  0.00  0.00            
ATOM   3890  CE2 PHE X 246      90.030  80.360  63.980  0.00  0.00            
ATOM   3891  HE2 PHE X 246      89.040  79.960  63.830  0.00  0.00            
ATOM   3892  CD2 PHE X 246      91.120  79.500  63.810  0.00  0.00            
ATOM   3893  HD2 PHE X 246      90.980  78.440  63.680  0.00  0.00            
ATOM   3894  C   PHE X 246      93.600  78.620  66.200  0.00  0.00            
ATOM   3895  O   PHE X 246      93.150  79.480  66.950  0.00  0.00            
ATOM   3896  N   ARG X 247      93.370  77.320  66.450  0.00  0.00            
ATOM   3897  H   ARG X 247      93.580  76.690  65.690  0.00  0.00            
ATOM   3898  CA  ARG X 247      92.950  76.670  67.670  0.00  0.00            
ATOM   3899  HA  ARG X 247      93.540  77.150  68.450  0.00  0.00            
ATOM   3900  CB  ARG X 247      91.480  77.020  67.840  0.00  0.00            
ATOM   3901  HB1 ARG X 247      91.370  78.070  68.120  0.00  0.00            
ATOM   3902  HB2 ARG X 247      91.040  76.390  68.620  0.00  0.00            
ATOM   3903  CG  ARG X 247      90.640  76.830  66.580  0.00  0.00            
ATOM   3904  HG1 ARG X 247      90.630  75.810  66.190  0.00  0.00            
ATOM   3905  HG2 ARG X 247      90.940  77.360  65.680  0.00  0.00            
ATOM   3906  CD  ARG X 247      89.180  77.180  66.790  0.00  0.00            
ATOM   3907  HD1 ARG X 247      89.200  78.270  66.790  0.00  0.00            
ATOM   3908  HD2 ARG X 247      88.830  76.710  67.710  0.00  0.00            
ATOM   3909  NE  ARG X 247      88.300  76.790  65.690  0.00  0.00            
ATOM   3910  HE  ARG X 247      88.540  76.060  65.030  0.00  0.00            
ATOM   3911  CZ  ARG X 247      87.100  77.290  65.380  0.00  0.00            
ATOM   3912  NH1 ARG X 247      86.470  78.210  66.110  0.00  0.00            
ATOM   3913 HH11 ARG X 247      86.990  78.770  66.780  0.00  0.00            
ATOM   3914 HH12 ARG X 247      85.550  78.540  65.830  0.00  0.00            
ATOM   3915  NH2 ARG X 247      86.490  76.800  64.280  0.00  0.00            
ATOM   3916 HH21 ARG X 247      87.000  76.090  63.780  0.00  0.00            
ATOM   3917 HH22 ARG X 247      85.690  77.290  63.910  0.00  0.00            
ATOM   3918  C   ARG X 247      93.310  75.190  67.670  0.00  0.00            
ATOM   3919  O   ARG X 247      93.620  74.770  66.560  0.00  0.00            
ATOM   3920  N   PRO X 248      93.220  74.440  68.780  0.00  0.00            
ATOM   3921  CD  PRO X 248      92.970  74.880  70.130  0.00  0.00            
ATOM   3922  HD1 PRO X 248      92.090  75.530  70.150  0.00  0.00            
ATOM   3923  HD2 PRO X 248      93.880  75.400  70.430  0.00  0.00            
ATOM   3924  CG  PRO X 248      92.850  73.660  71.030  0.00  0.00            
ATOM   3925  HG1 PRO X 248      91.840  73.270  71.110  0.00  0.00            
ATOM   3926  HG2 PRO X 248      93.300  73.800  72.010  0.00  0.00            
ATOM   3927  CB  PRO X 248      93.550  72.530  70.270  0.00  0.00            
ATOM   3928  HB1 PRO X 248      92.990  71.600  70.380  0.00  0.00            
ATOM   3929  HB2 PRO X 248      94.600  72.410  70.540  0.00  0.00            
ATOM   3930  CA  PRO X 248      93.380  73.000  68.830  0.00  0.00            
ATOM   3931  HA  PRO X 248      94.260  72.730  68.240  0.00  0.00            
ATOM   3932  C   PRO X 248      92.250  72.280  68.120  0.00  0.00            
ATOM   3933  O   PRO X 248      91.090  72.590  68.350  0.00  0.00            
ATOM   3934  N   VAL X 249      92.540  71.310  67.240  0.00  0.00            
ATOM   3935  H   VAL X 249      93.500  71.180  66.970  0.00  0.00            
ATOM   3936  CA  VAL X 249      91.550  70.530  66.530  0.00  0.00            
ATOM   3937  HA  VAL X 249      90.580  70.840  66.930  0.00  0.00            
ATOM   3938  CB  VAL X 249      91.590  70.810  65.030  0.00  0.00            
ATOM   3939  HB  VAL X 249      90.760  70.300  64.540  0.00  0.00            
ATOM   3940  CG1 VAL X 249      91.280  72.280  64.780  0.00  0.00            
ATOM   3941 HG11 VAL X 249      92.140  72.840  65.160  0.00  0.00            
ATOM   3942 HG12 VAL X 249      91.120  72.550  63.730  0.00  0.00            
ATOM   3943 HG13 VAL X 249      90.360  72.550  65.290  0.00  0.00            
ATOM   3944  CG2 VAL X 249      92.850  70.400  64.280  0.00  0.00            
ATOM   3945 HG21 VAL X 249      92.790  69.310  64.230  0.00  0.00            
ATOM   3946 HG22 VAL X 249      92.790  70.670  63.230  0.00  0.00            
ATOM   3947 HG23 VAL X 249      93.780  70.770  64.710  0.00  0.00            
ATOM   3948  C   VAL X 249      91.670  69.020  66.680  0.00  0.00            
ATOM   3949  O   VAL X 249      90.730  68.290  66.350  0.00  0.00            
ATOM   3950  N   ASN X 250      92.810  68.550  67.190  0.00  0.00            
ATOM   3951  H   ASN X 250      93.490  69.260  67.400  0.00  0.00            
ATOM   3952  CA  ASN X 250      93.090  67.150  67.430  0.00  0.00            
ATOM   3953  HA  ASN X 250      92.350  66.480  66.980  0.00  0.00            
ATOM   3954  CB  ASN X 250      94.430  66.820  66.780  0.00  0.00            
ATOM   3955  HB1 ASN X 250      95.140  67.520  67.220  0.00  0.00            
ATOM   3956  HB2 ASN X 250      94.360  67.010  65.700  0.00  0.00            
ATOM   3957  CG  ASN X 250      94.930  65.390  66.850  0.00  0.00            
ATOM   3958  OD1 ASN X 250      94.180  64.450  67.100  0.00  0.00            
ATOM   3959  ND2 ASN X 250      96.260  65.340  66.920  0.00  0.00            
ATOM   3960 HD21 ASN X 250      96.830  66.160  66.740  0.00  0.00            
ATOM   3961 HD22 ASN X 250      96.670  64.440  67.090  0.00  0.00            
ATOM   3962  C   ASN X 250      93.100  66.810  68.910  0.00  0.00            
ATOM   3963  O   ASN X 250      93.750  67.510  69.690  0.00  0.00            
ATOM   3964  N   LYS X 251      92.550  65.650  69.280  0.00  0.00            
ATOM   3965  H   LYS X 251      92.100  65.020  68.630  0.00  0.00            
ATOM   3966  CA  LYS X 251      92.590  65.060  70.600  0.00  0.00            
ATOM   3967  HA  LYS X 251      92.000  65.610  71.330  0.00  0.00            
ATOM   3968  CB  LYS X 251      91.760  63.780  70.600  0.00  0.00            
ATOM   3969  HB1 LYS X 251      92.190  62.930  70.070  0.00  0.00            
ATOM   3970  HB2 LYS X 251      90.850  63.940  70.010  0.00  0.00            
ATOM   3971  CG  LYS X 251      91.530  63.330  72.040  0.00  0.00            
ATOM   3972  HG1 LYS X 251      91.330  64.160  72.710  0.00  0.00            
ATOM   3973  HG2 LYS X 251      92.450  62.850  72.400  0.00  0.00            
ATOM   3974  CD  LYS X 251      90.460  62.240  72.110  0.00  0.00            
ATOM   3975  HD1 LYS X 251      90.870  61.320  71.700  0.00  0.00            
ATOM   3976  HD2 LYS X 251      89.570  62.680  71.670  0.00  0.00            
ATOM   3977  CE  LYS X 251      90.080  61.880  73.540  0.00  0.00            
ATOM   3978  HE1 LYS X 251      89.970  62.800  74.110  0.00  0.00            
ATOM   3979  HE2 LYS X 251      90.820  61.230  73.990  0.00  0.00            
ATOM   3980  NZ  LYS X 251      88.870  61.040  73.590  0.00  0.00            
ATOM   3981  HZ1 LYS X 251      88.660  60.650  74.500  0.00  0.00            
ATOM   3982  HZ2 LYS X 251      88.000  61.540  73.430  0.00  0.00            
ATOM   3983  HZ3 LYS X 251      88.880  60.260  72.950  0.00  0.00            
ATOM   3984  C   LYS X 251      93.980  64.910  71.200  0.00  0.00            
ATOM   3985  O   LYS X 251      94.150  65.220  72.380  0.00  0.00            
ATOM   3986  N   GLU X 252      94.950  64.520  70.380  0.00  0.00            
ATOM   3987  H   GLU X 252      94.780  64.270  69.420  0.00  0.00            
ATOM   3988  CA  GLU X 252      96.310  64.410  70.890  0.00  0.00            
ATOM   3989  HA  GLU X 252      96.190  63.790  71.780  0.00  0.00            
ATOM   3990  CB  GLU X 252      97.130  63.700  69.820  0.00  0.00            
ATOM   3991  HB1 GLU X 252      98.160  63.580  70.170  0.00  0.00            
ATOM   3992  HB2 GLU X 252      97.110  64.490  69.070  0.00  0.00            
ATOM   3993  CG  GLU X 252      96.470  62.520  69.120  0.00  0.00            
ATOM   3994  HG1 GLU X 252      95.490  62.680  68.670  0.00  0.00            
ATOM   3995  HG2 GLU X 252      96.310  61.700  69.830  0.00  0.00            
ATOM   3996  CD  GLU X 252      97.400  62.060  68.010  0.00  0.00            
ATOM   3997  OE1 GLU X 252      98.250  61.160  68.180  0.00  0.00            
ATOM   3998  OE2 GLU X 252      97.400  62.780  66.990  0.00  0.00            
ATOM   3999  C   GLU X 252      96.860  65.740  71.380  0.00  0.00            
ATOM   4000  O   GLU X 252      97.640  65.790  72.330  0.00  0.00            
ATOM   4001  N   GLN X 253      96.570  66.830  70.670  0.00  0.00            
ATOM   4002  H   GLN X 253      95.970  66.770  69.860  0.00  0.00            
ATOM   4003  CA  GLN X 253      97.070  68.150  71.030  0.00  0.00            
ATOM   4004  HA  GLN X 253      98.120  68.100  71.300  0.00  0.00            
ATOM   4005  CB  GLN X 253      96.930  69.060  69.810  0.00  0.00            
ATOM   4006  HB1 GLN X 253      96.640  70.030  70.220  0.00  0.00            
ATOM   4007  HB2 GLN X 253      96.120  68.670  69.190  0.00  0.00            
ATOM   4008  CG  GLN X 253      98.160  69.240  68.930  0.00  0.00            
ATOM   4009  HG1 GLN X 253      99.000  69.500  69.570  0.00  0.00            
ATOM   4010  HG2 GLN X 253      97.970  69.940  68.110  0.00  0.00            
ATOM   4011  CD  GLN X 253      98.550  67.990  68.150  0.00  0.00            
ATOM   4012  OE1 GLN X 253      98.030  67.570  67.120  0.00  0.00            
ATOM   4013  NE2 GLN X 253      99.530  67.270  68.690  0.00  0.00            
ATOM   4014 HE21 GLN X 253     100.060  67.600  69.490  0.00  0.00            
ATOM   4015 HE22 GLN X 253      99.810  66.450  68.170  0.00  0.00            
ATOM   4016  C   GLN X 253      96.300  68.640  72.240  0.00  0.00            
ATOM   4017  O   GLN X 253      96.870  69.260  73.130  0.00  0.00            
ATOM   4018  N   THR X 254      95.000  68.340  72.410  0.00  0.00            
ATOM   4019  H   THR X 254      94.500  67.960  71.620  0.00  0.00            
ATOM   4020  CA  THR X 254      94.240  68.600  73.610  0.00  0.00            
ATOM   4021  HA  THR X 254      94.340  69.660  73.840  0.00  0.00            
ATOM   4022  CB  THR X 254      92.730  68.390  73.460  0.00  0.00            
ATOM   4023  HB  THR X 254      92.520  67.380  73.120  0.00  0.00            
ATOM   4024  CG2 THR X 254      91.840  68.860  74.600  0.00  0.00            
ATOM   4025 HG21 THR X 254      91.600  69.920  74.510  0.00  0.00            
ATOM   4026 HG22 THR X 254      90.990  68.180  74.660  0.00  0.00            
ATOM   4027 HG23 THR X 254      92.420  68.780  75.520  0.00  0.00            
ATOM   4028  OG1 THR X 254      92.250  69.120  72.350  0.00  0.00            
ATOM   4029  HG1 THR X 254      91.300  69.010  72.400  0.00  0.00            
ATOM   4030  C   THR X 254      94.790  67.870  74.820  0.00  0.00            
ATOM   4031  O   THR X 254      95.120  68.500  75.820  0.00  0.00            
ATOM   4032  N   GLN X 255      95.030  66.560  74.720  0.00  0.00            
ATOM   4033  H   GLN X 255      94.660  66.060  73.920  0.00  0.00            
ATOM   4034  CA  GLN X 255      95.760  65.800  75.710  0.00  0.00            
ATOM   4035  HA  GLN X 255      95.170  65.810  76.620  0.00  0.00            
ATOM   4036  CB  GLN X 255      95.890  64.330  75.300  0.00  0.00            
ATOM   4037  HB1 GLN X 255      96.620  63.900  75.990  0.00  0.00            
ATOM   4038  HB2 GLN X 255      96.330  64.260  74.310  0.00  0.00            
ATOM   4039  CG  GLN X 255      94.550  63.620  75.400  0.00  0.00            
ATOM   4040  HG1 GLN X 255      93.970  63.900  74.520  0.00  0.00            
ATOM   4041  HG2 GLN X 255      94.040  63.920  76.320  0.00  0.00            
ATOM   4042  CD  GLN X 255      94.700  62.100  75.380  0.00  0.00            
ATOM   4043  OE1 GLN X 255      95.740  61.460  75.270  0.00  0.00            
ATOM   4044  NE2 GLN X 255      93.580  61.380  75.300  0.00  0.00            
ATOM   4045 HE21 GLN X 255      92.720  61.870  75.510  0.00  0.00            
ATOM   4046 HE22 GLN X 255      93.610  60.370  75.290  0.00  0.00            
ATOM   4047  C   GLN X 255      97.140  66.280  76.120  0.00  0.00            
ATOM   4048  O   GLN X 255      97.500  66.240  77.300  0.00  0.00            
ATOM   4049  N   ALA X 256      97.910  66.680  75.100  0.00  0.00            
ATOM   4050  H   ALA X 256      97.600  66.610  74.140  0.00  0.00            
ATOM   4051  CA  ALA X 256      99.190  67.340  75.240  0.00  0.00            
ATOM   4052  HA  ALA X 256      99.810  66.670  75.850  0.00  0.00            
ATOM   4053  CB  ALA X 256      99.900  67.620  73.910  0.00  0.00            
ATOM   4054  HB1 ALA X 256     100.320  66.690  73.530  0.00  0.00            
ATOM   4055  HB2 ALA X 256      99.150  68.050  73.260  0.00  0.00            
ATOM   4056  HB3 ALA X 256     100.780  68.220  74.140  0.00  0.00            
ATOM   4057  C   ALA X 256      99.080  68.580  76.110  0.00  0.00            
ATOM   4058  O   ALA X 256      99.880  68.830  77.000  0.00  0.00            
ATOM   4059  N   ALA X 257      98.110  69.480  75.960  0.00  0.00            
ATOM   4060  H   ALA X 257      97.470  69.290  75.190  0.00  0.00            
ATOM   4061  CA  ALA X 257      97.900  70.640  76.800  0.00  0.00            
ATOM   4062  HA  ALA X 257      98.850  71.180  76.800  0.00  0.00            
ATOM   4063  CB  ALA X 257      96.720  71.430  76.240  0.00  0.00            
ATOM   4064  HB1 ALA X 257      95.920  70.690  76.260  0.00  0.00            
ATOM   4065  HB2 ALA X 257      96.440  72.230  76.930  0.00  0.00            
ATOM   4066  HB3 ALA X 257      96.970  71.790  75.240  0.00  0.00            
ATOM   4067  C   ALA X 257      97.560  70.290  78.240  0.00  0.00            
ATOM   4068  O   ALA X 257      98.080  70.890  79.180  0.00  0.00            
ATOM   4069  N   VAL X 258      96.710  69.310  78.550  0.00  0.00            
ATOM   4070  H   VAL X 258      96.300  68.820  77.770  0.00  0.00            
ATOM   4071  CA  VAL X 258      96.330  69.150  79.940  0.00  0.00            
ATOM   4072  HA  VAL X 258      96.330  70.130  80.420  0.00  0.00            
ATOM   4073  CB  VAL X 258      94.920  68.610  80.140  0.00  0.00            
ATOM   4074  HB  VAL X 258      94.770  68.610  81.220  0.00  0.00            
ATOM   4075  CG1 VAL X 258      93.820  69.490  79.540  0.00  0.00            
ATOM   4076 HG11 VAL X 258      93.960  70.530  79.840  0.00  0.00            
ATOM   4077 HG12 VAL X 258      93.880  69.390  78.460  0.00  0.00            
ATOM   4078 HG13 VAL X 258      92.860  69.180  79.950  0.00  0.00            
ATOM   4079  CG2 VAL X 258      94.660  67.250  79.510  0.00  0.00            
ATOM   4080 HG21 VAL X 258      93.650  66.890  79.730  0.00  0.00            
ATOM   4081 HG22 VAL X 258      94.800  67.320  78.430  0.00  0.00            
ATOM   4082 HG23 VAL X 258      95.450  66.560  79.810  0.00  0.00            
ATOM   4083  C   VAL X 258      97.290  68.290  80.770  0.00  0.00            
ATOM   4084  O   VAL X 258      97.220  68.170  81.990  0.00  0.00            
ATOM   4085  N   SER X 259      98.310  67.740  80.110  0.00  0.00            
ATOM   4086  H   SER X 259      98.100  67.670  79.130  0.00  0.00            
ATOM   4087  CA  SER X 259      99.450  67.060  80.700  0.00  0.00            
ATOM   4088  HA  SER X 259      99.220  66.650  81.680  0.00  0.00            
ATOM   4089  CB  SER X 259      99.830  65.910  79.770  0.00  0.00            
ATOM   4090  HB1 SER X 259      99.890  66.270  78.740  0.00  0.00            
ATOM   4091  HB2 SER X 259      99.110  65.100  79.790  0.00  0.00            
ATOM   4092  OG  SER X 259     101.070  65.400  80.220  0.00  0.00            
ATOM   4093  HG  SER X 259     100.890  64.680  80.830  0.00  0.00            
ATOM   4094  C   SER X 259     100.510  68.140  80.850  0.00  0.00            
ATOM   4095  O   SER X 259     101.290  68.110  81.800  0.00  0.00            
ATOM   4096  N   LEU X 260     100.630  69.110  79.940  0.00  0.00            
ATOM   4097  H   LEU X 260      99.940  69.230  79.210  0.00  0.00            
ATOM   4098  CA  LEU X 260     101.540  70.220  80.080  0.00  0.00            
ATOM   4099  HA  LEU X 260     102.520  69.810  80.330  0.00  0.00            
ATOM   4100  CB  LEU X 260     101.660  70.910  78.720  0.00  0.00            
ATOM   4101  HB1 LEU X 260     100.660  71.150  78.350  0.00  0.00            
ATOM   4102  HB2 LEU X 260     102.090  70.150  78.080  0.00  0.00            
ATOM   4103  CG  LEU X 260     102.580  72.130  78.660  0.00  0.00            
ATOM   4104  HG  LEU X 260     102.040  72.840  79.290  0.00  0.00            
ATOM   4105  CD1 LEU X 260     104.020  71.940  79.110  0.00  0.00            
ATOM   4106 HD11 LEU X 260     104.180  71.470  80.080  0.00  0.00            
ATOM   4107 HD12 LEU X 260     104.440  71.180  78.440  0.00  0.00            
ATOM   4108 HD13 LEU X 260     104.670  72.810  79.030  0.00  0.00            
ATOM   4109  CD2 LEU X 260     102.570  72.830  77.300  0.00  0.00            
ATOM   4110 HD21 LEU X 260     101.560  72.930  76.920  0.00  0.00            
ATOM   4111 HD22 LEU X 260     102.880  73.870  77.350  0.00  0.00            
ATOM   4112 HD23 LEU X 260     103.200  72.310  76.570  0.00  0.00            
ATOM   4113  C   LEU X 260     101.050  71.150  81.180  0.00  0.00            
ATOM   4114  O   LEU X 260     101.820  71.450  82.090  0.00  0.00            
ATOM   4115  N   LEU X 261      99.750  71.460  81.260  0.00  0.00            
ATOM   4116  H   LEU X 261      99.120  71.230  80.500  0.00  0.00            
ATOM   4117  CA  LEU X 261      99.250  72.350  82.280  0.00  0.00            
ATOM   4118  HA  LEU X 261      99.860  73.260  82.250  0.00  0.00            
ATOM   4119  CB  LEU X 261      97.800  72.720  81.980  0.00  0.00            
ATOM   4120  HB1 LEU X 261      97.140  72.040  82.510  0.00  0.00            
ATOM   4121  HB2 LEU X 261      97.670  72.680  80.900  0.00  0.00            
ATOM   4122  CG  LEU X 261      97.490  74.140  82.450  0.00  0.00            
ATOM   4123  HG  LEU X 261      98.410  74.630  82.770  0.00  0.00            
ATOM   4124  CD1 LEU X 261      96.950  74.910  81.250  0.00  0.00            
ATOM   4125 HD11 LEU X 261      97.000  75.990  81.430  0.00  0.00            
ATOM   4126 HD12 LEU X 261      97.540  74.620  80.390  0.00  0.00            
ATOM   4127 HD13 LEU X 261      95.890  74.680  81.110  0.00  0.00            
ATOM   4128  CD2 LEU X 261      96.530  74.140  83.640  0.00  0.00            
ATOM   4129 HD21 LEU X 261      96.850  73.520  84.480  0.00  0.00            
ATOM   4130 HD22 LEU X 261      96.480  75.150  84.050  0.00  0.00            
ATOM   4131 HD23 LEU X 261      95.560  73.750  83.320  0.00  0.00            
ATOM   4132  C   LEU X 261      99.370  71.810  83.690  0.00  0.00            
ATOM   4133  O   LEU X 261      99.480  72.620  84.610  0.00  0.00            
ATOM   4134  N   GLU X 262      99.310  70.490  83.880  0.00  0.00            
ATOM   4135  H   GLU X 262      99.180  70.000  83.010  0.00  0.00            
ATOM   4136  CA  GLU X 262      99.640  69.700  85.050  0.00  0.00            
ATOM   4137  HA  GLU X 262      99.020  70.050  85.890  0.00  0.00            
ATOM   4138  CB  GLU X 262      99.390  68.220  84.800  0.00  0.00            
ATOM   4139  HB1 GLU X 262     100.090  67.940  84.010  0.00  0.00            
ATOM   4140  HB2 GLU X 262      98.410  67.990  84.370  0.00  0.00            
ATOM   4141  CG  GLU X 262      99.740  67.220  85.890  0.00  0.00            
ATOM   4142  HG1 GLU X 262      98.960  67.280  86.650  0.00  0.00            
ATOM   4143  HG2 GLU X 262     100.720  67.470  86.300  0.00  0.00            
ATOM   4144  CD  GLU X 262      99.800  65.810  85.310  0.00  0.00            
ATOM   4145  OE1 GLU X 262     100.860  65.150  85.330  0.00  0.00            
ATOM   4146  OE2 GLU X 262      98.770  65.250  84.880  0.00  0.00            
ATOM   4147  C   GLU X 262     101.080  69.940  85.480  0.00  0.00            
ATOM   4148  O   GLU X 262     101.410  69.930  86.660  0.00  0.00            
ATOM   4149  N   LYS X 263     102.010  70.120  84.550  0.00  0.00            
ATOM   4150  H   LYS X 263     101.680  70.180  83.600  0.00  0.00            
ATOM   4151  CA  LYS X 263     103.460  70.160  84.690  0.00  0.00            
ATOM   4152  HA  LYS X 263     103.640  69.620  85.620  0.00  0.00            
ATOM   4153  CB  LYS X 263     104.080  69.310  83.590  0.00  0.00            
ATOM   4154  HB1 LYS X 263     105.170  69.390  83.540  0.00  0.00            
ATOM   4155  HB2 LYS X 263     103.700  69.610  82.610  0.00  0.00            
ATOM   4156  CG  LYS X 263     103.760  67.840  83.820  0.00  0.00            
ATOM   4157  HG1 LYS X 263     102.710  67.750  84.110  0.00  0.00            
ATOM   4158  HG2 LYS X 263     104.360  67.470  84.650  0.00  0.00            
ATOM   4159  CD  LYS X 263     104.240  67.090  82.580  0.00  0.00            
ATOM   4160  HD1 LYS X 263     105.330  67.070  82.530  0.00  0.00            
ATOM   4161  HD2 LYS X 263     103.780  67.560  81.710  0.00  0.00            
ATOM   4162  CE  LYS X 263     103.590  65.730  82.770  0.00  0.00            
ATOM   4163  HE1 LYS X 263     102.600  65.690  82.320  0.00  0.00            
ATOM   4164  HE2 LYS X 263     103.660  65.380  83.800  0.00  0.00            
ATOM   4165  NZ  LYS X 263     104.180  64.680  81.920  0.00  0.00            
ATOM   4166  HZ1 LYS X 263     105.190  64.760  81.830  0.00  0.00            
ATOM   4167  HZ2 LYS X 263     104.110  63.750  82.290  0.00  0.00            
ATOM   4168  HZ3 LYS X 263     103.880  64.630  80.960  0.00  0.00            
ATOM   4169  C   LYS X 263     104.040  71.570  84.800  0.00  0.00            
ATOM   4170  O   LYS X 263     105.250  71.550  85.010  0.00  0.00            
ATOM   4171  N   ALA X 264     103.310  72.650  84.510  0.00  0.00            
ATOM   4172  H   ALA X 264     102.330  72.450  84.430  0.00  0.00            
ATOM   4173  CA  ALA X 264     103.700  74.050  84.510  0.00  0.00            
ATOM   4174  HA  ALA X 264     104.760  74.170  84.280  0.00  0.00            
ATOM   4175  CB  ALA X 264     102.900  74.650  83.360  0.00  0.00            
ATOM   4176  HB1 ALA X 264     103.130  74.150  82.420  0.00  0.00            
ATOM   4177  HB2 ALA X 264     101.830  74.540  83.560  0.00  0.00            
ATOM   4178  HB3 ALA X 264     103.100  75.710  83.190  0.00  0.00            
ATOM   4179  C   ALA X 264     103.250  74.670  85.830  0.00  0.00            
ATOM   4180  O   ALA X 264     102.260  74.270  86.420  0.00  0.00            
ATOM   4181  N   ARG X 265     103.920  75.780  86.160  0.00  0.00            
ATOM   4182  H   ARG X 265     104.730  75.970  85.580  0.00  0.00            
ATOM   4183  CA  ARG X 265     103.420  76.870  86.970  0.00  0.00            
ATOM   4184  HA  ARG X 265     102.710  76.490  87.710  0.00  0.00            
ATOM   4185  CB  ARG X 265     104.500  77.460  87.870  0.00  0.00            
ATOM   4186  HB1 ARG X 265     105.000  76.630  88.360  0.00  0.00            
ATOM   4187  HB2 ARG X 265     104.000  78.160  88.550  0.00  0.00            
ATOM   4188  CG  ARG X 265     105.530  78.340  87.160  0.00  0.00            
ATOM   4189  HG1 ARG X 265     105.100  78.890  86.330  0.00  0.00            
ATOM   4190  HG2 ARG X 265     106.190  77.590  86.730  0.00  0.00            
ATOM   4191  CD  ARG X 265     106.440  79.180  88.040  0.00  0.00            
ATOM   4192  HD1 ARG X 265     105.950  79.820  88.780  0.00  0.00            
ATOM   4193  HD2 ARG X 265     107.120  79.730  87.390  0.00  0.00            
ATOM   4194  NE  ARG X 265     107.230  78.270  88.880  0.00  0.00            
ATOM   4195  HE  ARG X 265     106.710  77.410  89.010  0.00  0.00            
ATOM   4196  CZ  ARG X 265     108.430  78.470  89.440  0.00  0.00            
ATOM   4197  NH1 ARG X 265     109.120  79.610  89.360  0.00  0.00            
ATOM   4198 HH11 ARG X 265     108.710  80.410  88.890  0.00  0.00            
ATOM   4199 HH12 ARG X 265     110.040  79.580  89.760  0.00  0.00            
ATOM   4200  NH2 ARG X 265     108.960  77.450  90.120  0.00  0.00            
ATOM   4201 HH21 ARG X 265     108.510  76.540  90.140  0.00  0.00            
ATOM   4202 HH22 ARG X 265     109.970  77.380  90.210  0.00  0.00            
ATOM   4203  C   ARG X 265     102.680  77.810  86.030  0.00  0.00            
ATOM   4204  O   ARG X 265     103.060  78.040  84.880  0.00  0.00            
ATOM   4205  N   TYR X 266     101.520  78.270  86.510  0.00  0.00            
ATOM   4206  H   TYR X 266     101.370  78.130  87.500  0.00  0.00            
ATOM   4207  CA  TYR X 266     100.600  79.020  85.680  0.00  0.00            
ATOM   4208  HA  TYR X 266     100.960  79.150  84.660  0.00  0.00            
ATOM   4209  CB  TYR X 266      99.290  78.260  85.500  0.00  0.00            
ATOM   4210  HB1 TYR X 266      98.660  78.350  86.380  0.00  0.00            
ATOM   4211  HB2 TYR X 266      99.620  77.230  85.310  0.00  0.00            
ATOM   4212  CG  TYR X 266      98.440  78.640  84.310  0.00  0.00            
ATOM   4213  CD1 TYR X 266      97.520  79.700  84.330  0.00  0.00            
ATOM   4214  HD1 TYR X 266      97.350  80.390  85.140  0.00  0.00            
ATOM   4215  CE1 TYR X 266      96.760  79.900  83.180  0.00  0.00            
ATOM   4216  HE1 TYR X 266      96.000  80.670  83.160  0.00  0.00            
ATOM   4217  CZ  TYR X 266      96.960  79.110  82.030  0.00  0.00            
ATOM   4218  OH  TYR X 266      96.310  79.370  80.860  0.00  0.00            
ATOM   4219  HH  TYR X 266      96.800  78.900  80.180  0.00  0.00            
ATOM   4220  CE2 TYR X 266      98.000  78.170  81.950  0.00  0.00            
ATOM   4221  HE2 TYR X 266      98.200  77.580  81.070  0.00  0.00            
ATOM   4222  CD2 TYR X 266      98.600  77.830  83.170  0.00  0.00            
ATOM   4223  HD2 TYR X 266      99.370  77.080  83.210  0.00  0.00            
ATOM   4224  C   TYR X 266     100.320  80.410  86.230  0.00  0.00            
ATOM   4225  O   TYR X 266     100.450  80.630  87.430  0.00  0.00            
ATOM   4226  N   SER X 267     100.050  81.430  85.420  0.00  0.00            
ATOM   4227  H   SER X 267      99.950  81.260  84.430  0.00  0.00            
ATOM   4228  CA  SER X 267      99.930  82.840  85.730  0.00  0.00            
ATOM   4229  HA  SER X 267      99.980  82.970  86.810  0.00  0.00            
ATOM   4230  CB  SER X 267     101.220  83.510  85.270  0.00  0.00            
ATOM   4231  HB1 SER X 267     102.020  83.180  85.950  0.00  0.00            
ATOM   4232  HB2 SER X 267     101.100  84.580  85.420  0.00  0.00            
ATOM   4233  OG  SER X 267     101.570  83.240  83.930  0.00  0.00            
ATOM   4234  HG  SER X 267     101.380  82.320  83.770  0.00  0.00            
ATOM   4235  C   SER X 267      98.670  83.520  85.200  0.00  0.00            
ATOM   4236  O   SER X 267      97.960  83.080  84.300  0.00  0.00            
ATOM   4237  N   VAL X 268      98.380  84.680  85.810  0.00  0.00            
ATOM   4238  H   VAL X 268      99.070  84.930  86.500  0.00  0.00            
ATOM   4239  CA  VAL X 268      97.210  85.520  85.660  0.00  0.00            
ATOM   4240  HA  VAL X 268      96.670  85.300  84.740  0.00  0.00            
ATOM   4241  CB  VAL X 268      96.190  85.360  86.780  0.00  0.00            
ATOM   4242  HB  VAL X 268      96.760  85.570  87.690  0.00  0.00            
ATOM   4243  CG1 VAL X 268      95.030  86.320  86.610  0.00  0.00            
ATOM   4244 HG11 VAL X 268      94.580  86.160  85.630  0.00  0.00            
ATOM   4245 HG12 VAL X 268      94.270  86.210  87.390  0.00  0.00            
ATOM   4246 HG13 VAL X 268      95.340  87.360  86.700  0.00  0.00            
ATOM   4247  CG2 VAL X 268      95.670  83.960  87.110  0.00  0.00            
ATOM   4248 HG21 VAL X 268      94.750  84.050  87.680  0.00  0.00            
ATOM   4249 HG22 VAL X 268      95.560  83.440  86.160  0.00  0.00            
ATOM   4250 HG23 VAL X 268      96.450  83.440  87.680  0.00  0.00            
ATOM   4251  C   VAL X 268      97.790  86.930  85.620  0.00  0.00            
ATOM   4252  O   VAL X 268      98.340  87.360  86.630  0.00  0.00            
ATOM   4253  N   LEU X 269      97.660  87.600  84.470  0.00  0.00            
ATOM   4254  H   LEU X 269      97.120  87.090  83.790  0.00  0.00            
ATOM   4255  CA  LEU X 269      98.480  88.730  84.100  0.00  0.00            
ATOM   4256  HA  LEU X 269      99.290  88.920  84.800  0.00  0.00            
ATOM   4257  CB  LEU X 269      99.030  88.510  82.700  0.00  0.00            
ATOM   4258  HB1 LEU X 269      99.010  89.530  82.330  0.00  0.00            
ATOM   4259  HB2 LEU X 269      98.320  87.970  82.070  0.00  0.00            
ATOM   4260  CG  LEU X 269     100.400  87.870  82.510  0.00  0.00            
ATOM   4261  HG  LEU X 269     100.670  87.920  81.450  0.00  0.00            
ATOM   4262  CD1 LEU X 269     101.460  88.530  83.370  0.00  0.00            
ATOM   4263 HD11 LEU X 269     101.640  89.610  83.320  0.00  0.00            
ATOM   4264 HD12 LEU X 269     101.210  88.410  84.430  0.00  0.00            
ATOM   4265 HD13 LEU X 269     102.380  87.970  83.210  0.00  0.00            
ATOM   4266  CD2 LEU X 269     100.360  86.410  82.960  0.00  0.00            
ATOM   4267 HD21 LEU X 269     101.400  86.080  83.000  0.00  0.00            
ATOM   4268 HD22 LEU X 269     100.130  86.430  84.030  0.00  0.00            
ATOM   4269 HD23 LEU X 269      99.830  85.620  82.430  0.00  0.00            
ATOM   4270  C   LEU X 269      97.810  90.090  84.260  0.00  0.00            
ATOM   4271  O   LEU X 269      98.480  91.070  84.600  0.00  0.00            
ATOM   4272  N   GLU X 270      96.520  90.130  83.930  0.00  0.00            
ATOM   4273  H   GLU X 270      96.060  89.250  83.710  0.00  0.00            
ATOM   4274  CA  GLU X 270      95.680  91.310  83.980  0.00  0.00            
ATOM   4275  HA  GLU X 270      95.930  91.910  84.860  0.00  0.00            
ATOM   4276  CB  GLU X 270      95.990  92.050  82.680  0.00  0.00            
ATOM   4277  HB1 GLU X 270      95.430  91.590  81.870  0.00  0.00            
ATOM   4278  HB2 GLU X 270      97.050  91.970  82.440  0.00  0.00            
ATOM   4279  CG  GLU X 270      95.680  93.550  82.710  0.00  0.00            
ATOM   4280  HG1 GLU X 270      94.690  93.670  83.150  0.00  0.00            
ATOM   4281  HG2 GLU X 270      95.650  93.820  81.660  0.00  0.00            
ATOM   4282  CD  GLU X 270      96.720  94.430  83.400  0.00  0.00            
ATOM   4283  OE1 GLU X 270      96.800  94.360  84.650  0.00  0.00            
ATOM   4284  OE2 GLU X 270      97.530  95.040  82.680  0.00  0.00            
ATOM   4285  C   GLU X 270      94.200  90.960  83.980  0.00  0.00            
ATOM   4286  O   GLU X 270      93.900  89.860  83.510  0.00  0.00            
ATOM   4287  N   ARG X 271      93.280  91.770  84.500  0.00  0.00            
ATOM   4288  H   ARG X 271      93.510  92.670  84.890  0.00  0.00            
ATOM   4289  CA  ARG X 271      91.840  91.640  84.430  0.00  0.00            
ATOM   4290  HA  ARG X 271      91.530  90.960  83.640  0.00  0.00            
ATOM   4291  CB  ARG X 271      91.320  91.230  85.800  0.00  0.00            
ATOM   4292  HB1 ARG X 271      91.430  92.160  86.370  0.00  0.00            
ATOM   4293  HB2 ARG X 271      92.000  90.540  86.310  0.00  0.00            
ATOM   4294  CG  ARG X 271      89.890  90.720  85.950  0.00  0.00            
ATOM   4295  HG1 ARG X 271      89.760  89.820  85.360  0.00  0.00            
ATOM   4296  HG2 ARG X 271      89.210  91.490  85.580  0.00  0.00            
ATOM   4297  CD  ARG X 271      89.470  90.320  87.360  0.00  0.00            
ATOM   4298  HD1 ARG X 271      90.200  89.550  87.620  0.00  0.00            
ATOM   4299  HD2 ARG X 271      88.460  89.920  87.290  0.00  0.00            
ATOM   4300  NE  ARG X 271      89.600  91.530  88.180  0.00  0.00            
ATOM   4301  HE  ARG X 271      90.490  91.790  88.580  0.00  0.00            
ATOM   4302  CZ  ARG X 271      88.660  92.480  88.170  0.00  0.00            
ATOM   4303  NH1 ARG X 271      87.450  92.400  87.590  0.00  0.00            
ATOM   4304 HH11 ARG X 271      87.050  91.530  87.270  0.00  0.00            
ATOM   4305 HH12 ARG X 271      86.870  93.220  87.580  0.00  0.00            
ATOM   4306  NH2 ARG X 271      89.010  93.680  88.650  0.00  0.00            
ATOM   4307 HH21 ARG X 271      89.860  93.820  89.180  0.00  0.00            
ATOM   4308 HH22 ARG X 271      88.450  94.500  88.460  0.00  0.00            
ATOM   4309  C   ARG X 271      91.200  92.950  83.980  0.00  0.00            
ATOM   4310  O   ARG X 271      91.700  94.010  84.320  0.00  0.00            
ATOM   4311  N   GLU X 272      90.040  92.890  83.310  0.00  0.00            
ATOM   4312  H   GLU X 272      89.720  92.040  82.870  0.00  0.00            
ATOM   4313  CA  GLU X 272      89.230  94.050  83.010  0.00  0.00            
ATOM   4314  HA  GLU X 272      89.370  94.810  83.770  0.00  0.00            
ATOM   4315  CB  GLU X 272      89.670  94.740  81.720  0.00  0.00            
ATOM   4316  HB1 GLU X 272      90.750  94.880  81.780  0.00  0.00            
ATOM   4317  HB2 GLU X 272      89.280  95.750  81.600  0.00  0.00            
ATOM   4318  CG  GLU X 272      89.450  94.000  80.410  0.00  0.00            
ATOM   4319  HG1 GLU X 272      88.390  93.930  80.140  0.00  0.00            
ATOM   4320  HG2 GLU X 272      89.650  92.930  80.450  0.00  0.00            
ATOM   4321  CD  GLU X 272      90.050  94.700  79.200  0.00  0.00            
ATOM   4322  OE1 GLU X 272      89.310  95.110  78.280  0.00  0.00            
ATOM   4323  OE2 GLU X 272      91.290  94.800  79.120  0.00  0.00            
ATOM   4324  C   GLU X 272      87.730  93.760  83.060  0.00  0.00            
ATOM   4325  O   GLU X 272      87.290  92.680  82.670  0.00  0.00            
ATOM   4326  N   ASP X 273      86.910  94.670  83.600  0.00  0.00            
ATOM   4327  H   ASP X 273      87.310  95.570  83.830  0.00  0.00            
ATOM   4328  CA  ASP X 273      85.510  94.350  83.790  0.00  0.00            
ATOM   4329  HA  ASP X 273      85.250  93.540  83.100  0.00  0.00            
ATOM   4330  CB  ASP X 273      85.300  93.610  85.110  0.00  0.00            
ATOM   4331  HB1 ASP X 273      86.070  92.850  85.190  0.00  0.00            
ATOM   4332  HB2 ASP X 273      84.410  93.010  84.940  0.00  0.00            
ATOM   4333  CG  ASP X 273      85.160  94.430  86.390  0.00  0.00            
ATOM   4334  OD1 ASP X 273      84.010  94.680  86.830  0.00  0.00            
ATOM   4335  OD2 ASP X 273      86.180  94.760  87.020  0.00  0.00            
ATOM   4336  C   ASP X 273      84.570  95.500  83.490  0.00  0.00            
ATOM   4337  O   ASP X 273      85.000  96.660  83.520  0.00  0.00            
ATOM   4338  N   LYS X 274      83.300  95.220  83.200  0.00  0.00            
ATOM   4339  H   LYS X 274      83.050  94.240  83.210  0.00  0.00            
ATOM   4340  CA  LYS X 274      82.280  96.160  82.810  0.00  0.00            
ATOM   4341  HA  LYS X 274      82.430  97.040  83.430  0.00  0.00            
ATOM   4342  CB  LYS X 274      82.210  96.600  81.350  0.00  0.00            
ATOM   4343  HB1 LYS X 274      83.130  97.160  81.180  0.00  0.00            
ATOM   4344  HB2 LYS X 274      81.440  97.370  81.280  0.00  0.00            
ATOM   4345  CG  LYS X 274      81.940  95.480  80.350  0.00  0.00            
ATOM   4346  HG1 LYS X 274      80.980  95.050  80.640  0.00  0.00            
ATOM   4347  HG2 LYS X 274      82.670  94.680  80.410  0.00  0.00            
ATOM   4348  CD  LYS X 274      81.820  95.950  78.900  0.00  0.00            
ATOM   4349  HD1 LYS X 274      80.980  96.650  78.840  0.00  0.00            
ATOM   4350  HD2 LYS X 274      81.620  95.070  78.290  0.00  0.00            
ATOM   4351  CE  LYS X 274      83.060  96.700  78.420  0.00  0.00            
ATOM   4352  HE1 LYS X 274      83.920  96.130  78.780  0.00  0.00            
ATOM   4353  HE2 LYS X 274      83.100  97.680  78.910  0.00  0.00            
ATOM   4354  NZ  LYS X 274      83.060  96.970  76.980  0.00  0.00            
ATOM   4355  HZ1 LYS X 274      83.720  97.720  76.870  0.00  0.00            
ATOM   4356  HZ2 LYS X 274      83.360  96.160  76.440  0.00  0.00            
ATOM   4357  HZ3 LYS X 274      82.130  97.220  76.680  0.00  0.00            
ATOM   4358  C   LYS X 274      80.950  95.570  83.260  0.00  0.00            
ATOM   4359  O   LYS X 274      80.760  94.370  83.120  0.00  0.00            
ATOM   4360  N   PRO X 275      79.980  96.300  83.810  0.00  0.00            
ATOM   4361  CD  PRO X 275      80.210  97.690  84.140  0.00  0.00            
ATOM   4362  HD1 PRO X 275      80.140  98.300  83.240  0.00  0.00            
ATOM   4363  HD2 PRO X 275      81.140  97.880  84.670  0.00  0.00            
ATOM   4364  CG  PRO X 275      79.090  98.040  85.120  0.00  0.00            
ATOM   4365  HG1 PRO X 275      78.780  99.090  85.170  0.00  0.00            
ATOM   4366  HG2 PRO X 275      79.540  97.640  86.020  0.00  0.00            
ATOM   4367  CB  PRO X 275      77.930  97.150  84.690  0.00  0.00            
ATOM   4368  HB1 PRO X 275      77.350  97.630  83.900  0.00  0.00            
ATOM   4369  HB2 PRO X 275      77.210  96.920  85.480  0.00  0.00            
ATOM   4370  CA  PRO X 275      78.610  95.920  84.120  0.00  0.00            
ATOM   4371  HA  PRO X 275      78.720  95.150  84.880  0.00  0.00            
ATOM   4372  C   PRO X 275      77.860  95.400  82.900  0.00  0.00            
ATOM   4373  O   PRO X 275      78.100  95.730  81.750  0.00  0.00            
ATOM   4374  N   THR X 276      76.770  94.670  83.190  0.00  0.00            
ATOM   4375  H   THR X 276      76.710  94.240  84.100  0.00  0.00            
ATOM   4376  CA  THR X 276      75.810  94.270  82.190  0.00  0.00            
ATOM   4377  HA  THR X 276      75.530  95.200  81.690  0.00  0.00            
ATOM   4378  CB  THR X 276      76.440  93.320  81.180  0.00  0.00            
ATOM   4379  HB  THR X 276      77.260  93.770  80.620  0.00  0.00            
ATOM   4380  CG2 THR X 276      76.930  92.040  81.870  0.00  0.00            
ATOM   4381 HG21 THR X 276      76.200  91.670  82.590  0.00  0.00            
ATOM   4382 HG22 THR X 276      77.070  91.250  81.130  0.00  0.00            
ATOM   4383 HG23 THR X 276      77.840  92.190  82.460  0.00  0.00            
ATOM   4384  OG1 THR X 276      75.590  92.810  80.180  0.00  0.00            
ATOM   4385  HG1 THR X 276      75.710  93.400  79.430  0.00  0.00            
ATOM   4386  C   THR X 276      74.550  93.670  82.810  0.00  0.00            
ATOM   4387  O   THR X 276      74.520  93.370  84.000  0.00  0.00            
ATOM   4388  N   THR X 277      73.510  93.560  81.980  0.00  0.00            
ATOM   4389  H   THR X 277      73.650  93.770  81.010  0.00  0.00            
ATOM   4390  CA  THR X 277      72.170  93.130  82.350  0.00  0.00            
ATOM   4391  HA  THR X 277      72.280  92.430  83.180  0.00  0.00            
ATOM   4392  CB  THR X 277      71.300  94.310  82.780  0.00  0.00            
ATOM   4393  HB  THR X 277      71.450  94.930  81.900  0.00  0.00            
ATOM   4394  CG2 THR X 277      69.790  94.180  82.970  0.00  0.00            
ATOM   4395 HG21 THR X 277      69.350  94.980  83.570  0.00  0.00            
ATOM   4396 HG22 THR X 277      69.320  94.240  81.990  0.00  0.00            
ATOM   4397 HG23 THR X 277      69.550  93.170  83.290  0.00  0.00            
ATOM   4398  OG1 THR X 277      71.750  94.980  83.940  0.00  0.00            
ATOM   4399  HG1 THR X 277      71.210  95.780  83.910  0.00  0.00            
ATOM   4400  C   THR X 277      71.580  92.420  81.150  0.00  0.00            
ATOM   4401  O   THR X 277      71.860  92.840  80.030  0.00  0.00            
ATOM   4402  N   SER X 278      70.710  91.420  81.350  0.00  0.00            
ATOM   4403  H   SER X 278      70.520  91.170  82.310  0.00  0.00            
ATOM   4404  CA  SER X 278      69.990  90.690  80.320  0.00  0.00            
ATOM   4405  HA  SER X 278      69.880  91.360  79.470  0.00  0.00            
ATOM   4406  CB  SER X 278      70.850  89.490  79.910  0.00  0.00            
ATOM   4407  HB1 SER X 278      70.930  88.740  80.690  0.00  0.00            
ATOM   4408  HB2 SER X 278      71.770  89.950  79.560  0.00  0.00            
ATOM   4409  OG  SER X 278      70.380  89.020  78.670  0.00  0.00            
ATOM   4410  HG  SER X 278      71.080  88.570  78.180  0.00  0.00            
ATOM   4411  C   SER X 278      68.660  90.140  80.810  0.00  0.00            
ATOM   4412  O   SER X 278      68.440  89.780  81.960  0.00  0.00            
ATOM   4413  N   LYS X 279      67.790  89.830  79.850  0.00  0.00            
ATOM   4414  H   LYS X 279      68.100  90.010  78.910  0.00  0.00            
ATOM   4415  CA  LYS X 279      66.360  89.670  80.040  0.00  0.00            
ATOM   4416  HA  LYS X 279      66.040  89.990  81.040  0.00  0.00            
ATOM   4417  CB  LYS X 279      65.640  90.630  79.100  0.00  0.00            
ATOM   4418  HB1 LYS X 279      64.570  90.570  79.300  0.00  0.00            
ATOM   4419  HB2 LYS X 279      65.920  90.490  78.060  0.00  0.00            
ATOM   4420  CG  LYS X 279      65.980  92.090  79.410  0.00  0.00            
ATOM   4421  HG1 LYS X 279      67.060  92.220  79.390  0.00  0.00            
ATOM   4422  HG2 LYS X 279      65.620  92.380  80.400  0.00  0.00            
ATOM   4423  CD  LYS X 279      65.420  93.080  78.390  0.00  0.00            
ATOM   4424  HD1 LYS X 279      65.740  94.070  78.720  0.00  0.00            
ATOM   4425  HD2 LYS X 279      64.340  93.120  78.580  0.00  0.00            
ATOM   4426  CE  LYS X 279      65.460  92.770  76.900  0.00  0.00            
ATOM   4427  HE1 LYS X 279      64.760  93.340  76.290  0.00  0.00            
ATOM   4428  HE2 LYS X 279      65.250  91.710  76.740  0.00  0.00            
ATOM   4429  NZ  LYS X 279      66.790  92.960  76.290  0.00  0.00            
ATOM   4430  HZ1 LYS X 279      67.430  92.810  77.060  0.00  0.00            
ATOM   4431  HZ2 LYS X 279      66.990  92.200  75.660  0.00  0.00            
ATOM   4432  HZ3 LYS X 279      66.900  93.850  75.830  0.00  0.00            
ATOM   4433  C   LYS X 279      65.840  88.260  79.820  0.00  0.00            
ATOM   4434  O   LYS X 279      66.430  87.520  79.040  0.00  0.00            
ATOM   4435  N   PRO X 280      64.670  87.890  80.350  0.00  0.00            
ATOM   4436  CD  PRO X 280      63.830  88.660  81.250  0.00  0.00            
ATOM   4437  HD1 PRO X 280      63.620  89.640  80.830  0.00  0.00            
ATOM   4438  HD2 PRO X 280      64.330  88.650  82.220  0.00  0.00            
ATOM   4439  CG  PRO X 280      62.480  87.940  81.270  0.00  0.00            
ATOM   4440  HG1 PRO X 280      61.770  88.330  80.540  0.00  0.00            
ATOM   4441  HG2 PRO X 280      61.950  88.130  82.210  0.00  0.00            
ATOM   4442  CB  PRO X 280      62.810  86.480  80.960  0.00  0.00            
ATOM   4443  HB1 PRO X 280      62.010  85.850  80.580  0.00  0.00            
ATOM   4444  HB2 PRO X 280      63.130  85.920  81.840  0.00  0.00            
ATOM   4445  CA  PRO X 280      63.990  86.650  80.010  0.00  0.00            
ATOM   4446  HA  PRO X 280      64.680  85.890  80.370  0.00  0.00            
ATOM   4447  C   PRO X 280      63.590  86.500  78.550  0.00  0.00            
ATOM   4448  O   PRO X 280      63.380  87.440  77.780  0.00  0.00            
ATOM   4449  N   GLY X 281      63.380  85.290  78.030  0.00  0.00            
ATOM   4450  H   GLY X 281      63.380  84.490  78.640  0.00  0.00            
ATOM   4451  CA  GLY X 281      62.850  85.070  76.700  0.00  0.00            
ATOM   4452  HA1 GLY X 281      62.990  84.030  76.400  0.00  0.00            
ATOM   4453  HA2 GLY X 281      63.410  85.570  75.910  0.00  0.00            
ATOM   4454  C   GLY X 281      61.370  85.380  76.520  0.00  0.00            
ATOM   4455  O   GLY X 281      60.640  85.320  77.510  0.00  0.00            
ATOM   4456  N   ALA X 282      60.920  85.630  75.290  0.00  0.00            
ATOM   4457  H   ALA X 282      61.550  85.470  74.510  0.00  0.00            
ATOM   4458  CA  ALA X 282      59.540  85.940  74.970  0.00  0.00            
ATOM   4459  HA  ALA X 282      59.130  86.570  75.760  0.00  0.00            
ATOM   4460  CB  ALA X 282      59.480  86.790  73.700  0.00  0.00            
ATOM   4461  HB1 ALA X 282      60.180  87.610  73.840  0.00  0.00            
ATOM   4462  HB2 ALA X 282      59.780  86.170  72.860  0.00  0.00            
ATOM   4463  HB3 ALA X 282      58.500  87.250  73.560  0.00  0.00            
ATOM   4464  C   ALA X 282      58.540  84.810  74.840  0.00  0.00            
ATOM   4465  O   ALA X 282      58.950  83.650  74.720  0.00  0.00            
ATOM   4466  N   PRO X 283      57.240  85.080  74.890  0.00  0.00            
ATOM   4467  CD  PRO X 283      56.610  86.340  75.250  0.00  0.00            
ATOM   4468  HD1 PRO X 283      56.680  87.160  74.540  0.00  0.00            
ATOM   4469  HD2 PRO X 283      57.050  86.660  76.200  0.00  0.00            
ATOM   4470  CG  PRO X 283      55.110  86.120  75.370  0.00  0.00            
ATOM   4471  HG1 PRO X 283      54.550  86.980  75.000  0.00  0.00            
ATOM   4472  HG2 PRO X 283      54.900  86.040  76.430  0.00  0.00            
ATOM   4473  CB  PRO X 283      54.870  84.820  74.600  0.00  0.00            
ATOM   4474  HB1 PRO X 283      54.630  85.090  73.570  0.00  0.00            
ATOM   4475  HB2 PRO X 283      54.010  84.300  75.010  0.00  0.00            
ATOM   4476  CA  PRO X 283      56.200  84.080  74.720  0.00  0.00            
ATOM   4477  HA  PRO X 283      56.150  83.330  75.500  0.00  0.00            
ATOM   4478  C   PRO X 283      56.300  83.320  73.400  0.00  0.00            
ATOM   4479  O   PRO X 283      56.790  83.780  72.370  0.00  0.00            
ATOM   4480  N   PHE X 284      55.760  82.110  73.310  0.00  0.00            
ATOM   4481  H   PHE X 284      55.290  81.680  74.100  0.00  0.00            
ATOM   4482  CA  PHE X 284      55.810  81.260  72.130  0.00  0.00            
ATOM   4483  HA  PHE X 284      56.810  81.460  71.740  0.00  0.00            
ATOM   4484  CB  PHE X 284      55.720  79.760  72.380  0.00  0.00            
ATOM   4485  HB1 PHE X 284      55.770  79.270  71.410  0.00  0.00            
ATOM   4486  HB2 PHE X 284      54.690  79.500  72.640  0.00  0.00            
ATOM   4487  CG  PHE X 284      56.670  78.980  73.260  0.00  0.00            
ATOM   4488  CD1 PHE X 284      58.040  79.130  73.020  0.00  0.00            
ATOM   4489  HD1 PHE X 284      58.450  79.550  72.120  0.00  0.00            
ATOM   4490  CE1 PHE X 284      58.950  78.520  73.900  0.00  0.00            
ATOM   4491  HE1 PHE X 284      60.000  78.720  73.760  0.00  0.00            
ATOM   4492  CZ  PHE X 284      58.550  77.700  74.960  0.00  0.00            
ATOM   4493  HZ  PHE X 284      59.260  77.230  75.620  0.00  0.00            
ATOM   4494  CE2 PHE X 284      57.170  77.590  75.170  0.00  0.00            
ATOM   4495  HE2 PHE X 284      56.800  77.160  76.090  0.00  0.00            
ATOM   4496  CD2 PHE X 284      56.230  78.230  74.350  0.00  0.00            
ATOM   4497  HD2 PHE X 284      55.190  78.100  74.590  0.00  0.00            
ATOM   4498  C   PHE X 284      54.900  81.730  71.010  0.00  0.00            
ATOM   4499  O   PHE X 284      53.840  82.280  71.260  0.00  0.00            
ATOM   4500  N   ILE X 285      55.340  81.410  69.780  0.00  0.00            
ATOM   4501  H   ILE X 285      56.250  80.970  69.820  0.00  0.00            
ATOM   4502  CA  ILE X 285      54.450  81.250  68.650  0.00  0.00            
ATOM   4503  HA  ILE X 285      53.460  81.340  69.090  0.00  0.00            
ATOM   4504  CB  ILE X 285      54.540  82.340  67.590  0.00  0.00            
ATOM   4505  HB  ILE X 285      53.950  81.940  66.770  0.00  0.00            
ATOM   4506  CG2 ILE X 285      53.980  83.650  68.160  0.00  0.00            
ATOM   4507 HG21 ILE X 285      52.910  83.500  68.350  0.00  0.00            
ATOM   4508 HG22 ILE X 285      54.570  84.050  68.990  0.00  0.00            
ATOM   4509 HG23 ILE X 285      54.070  84.360  67.340  0.00  0.00            
ATOM   4510  CG1 ILE X 285      55.960  82.450  67.050  0.00  0.00            
ATOM   4511 HG11 ILE X 285      56.290  81.470  66.710  0.00  0.00            
ATOM   4512 HG12 ILE X 285      56.650  82.690  67.870  0.00  0.00            
ATOM   4513  CD  ILE X 285      56.160  83.300  65.810  0.00  0.00            
ATOM   4514  HD1 ILE X 285      57.150  83.000  65.470  0.00  0.00            
ATOM   4515  HD2 ILE X 285      55.420  83.210  65.010  0.00  0.00            
ATOM   4516  HD3 ILE X 285      56.180  84.380  65.990  0.00  0.00            
ATOM   4517  C   ILE X 285      54.660  79.840  68.120  0.00  0.00            
ATOM   4518  O   ILE X 285      55.630  79.200  68.530  0.00  0.00            
ATOM   4519  N   THR X 286      53.800  79.320  67.240  0.00  0.00            
ATOM   4520  H   THR X 286      52.950  79.800  67.000  0.00  0.00            
ATOM   4521  CA  THR X 286      53.960  77.940  66.810  0.00  0.00            
ATOM   4522  HA  THR X 286      53.920  77.390  67.750  0.00  0.00            
ATOM   4523  CB  THR X 286      52.950  77.500  65.760  0.00  0.00            
ATOM   4524  HB  THR X 286      53.150  76.470  65.460  0.00  0.00            
ATOM   4525  CG2 THR X 286      51.520  77.440  66.300  0.00  0.00            
ATOM   4526 HG21 THR X 286      50.820  77.430  65.460  0.00  0.00            
ATOM   4527 HG22 THR X 286      51.390  76.580  66.940  0.00  0.00            
ATOM   4528 HG23 THR X 286      51.350  78.330  66.920  0.00  0.00            
ATOM   4529  OG1 THR X 286      53.050  78.200  64.540  0.00  0.00            
ATOM   4530  HG1 THR X 286      52.720  79.080  64.760  0.00  0.00            
ATOM   4531  C   THR X 286      55.310  77.560  66.230  0.00  0.00            
ATOM   4532  O   THR X 286      55.870  76.490  66.490  0.00  0.00            
ATOM   4533  N   SER X 287      56.010  78.500  65.590  0.00  0.00            
ATOM   4534  H   SER X 287      55.530  79.360  65.380  0.00  0.00            
ATOM   4535  CA  SER X 287      57.340  78.310  65.050  0.00  0.00            
ATOM   4536  HA  SER X 287      57.370  77.400  64.450  0.00  0.00            
ATOM   4537  CB  SER X 287      57.480  79.270  63.870  0.00  0.00            
ATOM   4538  HB1 SER X 287      56.560  79.150  63.300  0.00  0.00            
ATOM   4539  HB2 SER X 287      58.380  79.050  63.300  0.00  0.00            
ATOM   4540  OG  SER X 287      57.440  80.620  64.280  0.00  0.00            
ATOM   4541  HG  SER X 287      56.530  80.870  64.470  0.00  0.00            
ATOM   4542  C   SER X 287      58.550  78.360  65.970  0.00  0.00            
ATOM   4543  O   SER X 287      59.600  77.870  65.550  0.00  0.00            
ATOM   4544  N   THR X 288      58.420  78.780  67.230  0.00  0.00            
ATOM   4545  H   THR X 288      57.590  79.340  67.380  0.00  0.00            
ATOM   4546  CA  THR X 288      59.300  78.690  68.380  0.00  0.00            
ATOM   4547  HA  THR X 288      60.290  78.360  68.070  0.00  0.00            
ATOM   4548  CB  THR X 288      59.400  80.080  69.010  0.00  0.00            
ATOM   4549  HB  THR X 288      60.050  80.060  69.880  0.00  0.00            
ATOM   4550  CG2 THR X 288      60.080  81.060  68.070  0.00  0.00            
ATOM   4551 HG21 THR X 288      60.770  81.770  68.520  0.00  0.00            
ATOM   4552 HG22 THR X 288      60.740  80.460  67.440  0.00  0.00            
ATOM   4553 HG23 THR X 288      59.340  81.620  67.490  0.00  0.00            
ATOM   4554  OG1 THR X 288      58.160  80.570  69.480  0.00  0.00            
ATOM   4555  HG1 THR X 288      58.190  81.530  69.460  0.00  0.00            
ATOM   4556  C   THR X 288      58.880  77.670  69.420  0.00  0.00            
ATOM   4557  O   THR X 288      59.680  76.990  70.060  0.00  0.00            
ATOM   4558  N   LEU X 289      57.590  77.300  69.440  0.00  0.00            
ATOM   4559  H   LEU X 289      56.970  77.980  69.030  0.00  0.00            
ATOM   4560  CA  LEU X 289      57.010  76.240  70.240  0.00  0.00            
ATOM   4561  HA  LEU X 289      57.440  76.410  71.220  0.00  0.00            
ATOM   4562  CB  LEU X 289      55.490  76.360  70.270  0.00  0.00            
ATOM   4563  HB1 LEU X 289      55.200  76.280  69.230  0.00  0.00            
ATOM   4564  HB2 LEU X 289      55.110  77.280  70.720  0.00  0.00            
ATOM   4565  CG  LEU X 289      54.780  75.310  71.120  0.00  0.00            
ATOM   4566  HG  LEU X 289      54.930  74.340  70.640  0.00  0.00            
ATOM   4567  CD1 LEU X 289      55.200  75.350  72.590  0.00  0.00            
ATOM   4568 HD11 LEU X 289      54.660  74.640  73.220  0.00  0.00            
ATOM   4569 HD12 LEU X 289      56.280  75.240  72.690  0.00  0.00            
ATOM   4570 HD13 LEU X 289      54.940  76.310  73.020  0.00  0.00            
ATOM   4571  CD2 LEU X 289      53.280  75.530  70.960  0.00  0.00            
ATOM   4572 HD21 LEU X 289      52.920  76.420  71.460  0.00  0.00            
ATOM   4573 HD22 LEU X 289      52.950  75.530  69.920  0.00  0.00            
ATOM   4574 HD23 LEU X 289      52.760  74.640  71.330  0.00  0.00            
ATOM   4575  C   LEU X 289      57.510  74.870  69.790  0.00  0.00            
ATOM   4576  O   LEU X 289      57.770  74.030  70.640  0.00  0.00            
ATOM   4577  N   GLN X 290      57.580  74.670  68.470  0.00  0.00            
ATOM   4578  H   GLN X 290      57.500  75.460  67.850  0.00  0.00            
ATOM   4579  CA  GLN X 290      58.090  73.450  67.880  0.00  0.00            
ATOM   4580  HA  GLN X 290      57.400  72.660  68.170  0.00  0.00            
ATOM   4581  CB  GLN X 290      58.110  73.680  66.370  0.00  0.00            
ATOM   4582  HB1 GLN X 290      58.770  74.520  66.140  0.00  0.00            
ATOM   4583  HB2 GLN X 290      57.160  74.090  66.050  0.00  0.00            
ATOM   4584  CG  GLN X 290      58.400  72.480  65.470  0.00  0.00            
ATOM   4585  HG1 GLN X 290      57.590  71.780  65.670  0.00  0.00            
ATOM   4586  HG2 GLN X 290      59.370  72.060  65.740  0.00  0.00            
ATOM   4587  CD  GLN X 290      58.410  72.840  63.990  0.00  0.00            
ATOM   4588  OE1 GLN X 290      57.420  72.690  63.280  0.00  0.00            
ATOM   4589  NE2 GLN X 290      59.540  73.390  63.530  0.00  0.00            
ATOM   4590 HE21 GLN X 290      60.360  73.410  64.120  0.00  0.00            
ATOM   4591 HE22 GLN X 290      59.590  73.770  62.590  0.00  0.00            
ATOM   4592  C   GLN X 290      59.510  73.160  68.350  0.00  0.00            
ATOM   4593  O   GLN X 290      59.820  72.020  68.700  0.00  0.00            
ATOM   4594  N   GLN X 291      60.340  74.180  68.580  0.00  0.00            
ATOM   4595  H   GLN X 291      59.960  75.110  68.500  0.00  0.00            
ATOM   4596  CA  GLN X 291      61.730  73.980  68.950  0.00  0.00            
ATOM   4597  HA  GLN X 291      62.220  73.180  68.400  0.00  0.00            
ATOM   4598  CB  GLN X 291      62.470  75.190  68.400  0.00  0.00            
ATOM   4599  HB1 GLN X 291      62.030  76.110  68.750  0.00  0.00            
ATOM   4600  HB2 GLN X 291      62.240  75.180  67.330  0.00  0.00            
ATOM   4601  CG  GLN X 291      63.990  75.230  68.560  0.00  0.00            
ATOM   4602  HG1 GLN X 291      64.320  75.130  69.590  0.00  0.00            
ATOM   4603  HG2 GLN X 291      64.260  76.230  68.210  0.00  0.00            
ATOM   4604  CD  GLN X 291      64.760  74.120  67.860  0.00  0.00            
ATOM   4605  OE1 GLN X 291      64.360  73.580  66.830  0.00  0.00            
ATOM   4606  NE2 GLN X 291      65.950  73.830  68.380  0.00  0.00            
ATOM   4607 HE21 GLN X 291      66.340  74.360  69.150  0.00  0.00            
ATOM   4608 HE22 GLN X 291      66.480  73.060  68.000  0.00  0.00            
ATOM   4609  C   GLN X 291      61.920  73.590  70.410  0.00  0.00            
ATOM   4610  O   GLN X 291      62.600  72.620  70.740  0.00  0.00            
ATOM   4611  N   ALA X 292      61.090  74.250  71.230  0.00  0.00            
ATOM   4612  H   ALA X 292      60.680  75.120  70.910  0.00  0.00            
ATOM   4613  CA  ALA X 292      60.960  73.910  72.630  0.00  0.00            
ATOM   4614  HA  ALA X 292      61.950  73.920  73.100  0.00  0.00            
ATOM   4615  CB  ALA X 292      60.060  74.960  73.270  0.00  0.00            
ATOM   4616  HB1 ALA X 292      60.140  74.750  74.340  0.00  0.00            
ATOM   4617  HB2 ALA X 292      60.470  75.960  73.170  0.00  0.00            
ATOM   4618  HB3 ALA X 292      59.060  75.030  72.830  0.00  0.00            
ATOM   4619  C   ALA X 292      60.480  72.480  72.790  0.00  0.00            
ATOM   4620  O   ALA X 292      61.070  71.620  73.430  0.00  0.00            
ATOM   4621  N   ALA X 293      59.440  72.040  72.080  0.00  0.00            
ATOM   4622  H   ALA X 293      58.900  72.690  71.530  0.00  0.00            
ATOM   4623  CA  ALA X 293      58.820  70.750  72.340  0.00  0.00            
ATOM   4624  HA  ALA X 293      58.790  70.550  73.410  0.00  0.00            
ATOM   4625  CB  ALA X 293      57.410  70.720  71.760  0.00  0.00            
ATOM   4626  HB1 ALA X 293      56.670  71.270  72.340  0.00  0.00            
ATOM   4627  HB2 ALA X 293      57.440  71.120  70.750  0.00  0.00            
ATOM   4628  HB3 ALA X 293      57.120  69.670  71.780  0.00  0.00            
ATOM   4629  C   ALA X 293      59.690  69.630  71.780  0.00  0.00            
ATOM   4630  O   ALA X 293      59.940  68.690  72.530  0.00  0.00            
ATOM   4631  N   SER X 294      60.260  69.740  70.580  0.00  0.00            
ATOM   4632  H   SER X 294      60.030  70.510  69.980  0.00  0.00            
ATOM   4633  CA  SER X 294      61.220  68.770  70.080  0.00  0.00            
ATOM   4634  HA  SER X 294      60.680  67.830  70.010  0.00  0.00            
ATOM   4635  CB  SER X 294      61.640  69.140  68.660  0.00  0.00            
ATOM   4636  HB1 SER X 294      62.230  68.280  68.340  0.00  0.00            
ATOM   4637  HB2 SER X 294      62.290  70.020  68.660  0.00  0.00            
ATOM   4638  OG  SER X 294      60.440  69.190  67.920  0.00  0.00            
ATOM   4639  HG  SER X 294      60.610  69.040  66.990  0.00  0.00            
ATOM   4640  C   SER X 294      62.450  68.640  70.970  0.00  0.00            
ATOM   4641  O   SER X 294      63.160  67.640  70.870  0.00  0.00            
ATOM   4642  N   THR X 295      62.800  69.600  71.820  0.00  0.00            
ATOM   4643  H   THR X 295      62.280  70.460  71.910  0.00  0.00            
ATOM   4644  CA  THR X 295      63.980  69.550  72.670  0.00  0.00            
ATOM   4645  HA  THR X 295      64.560  68.660  72.420  0.00  0.00            
ATOM   4646  CB  THR X 295      64.950  70.710  72.470  0.00  0.00            
ATOM   4647  HB  THR X 295      65.800  70.570  73.130  0.00  0.00            
ATOM   4648  CG2 THR X 295      65.590  71.010  71.110  0.00  0.00            
ATOM   4649 HG21 THR X 295      66.160  70.100  70.920  0.00  0.00            
ATOM   4650 HG22 THR X 295      64.860  71.150  70.310  0.00  0.00            
ATOM   4651 HG23 THR X 295      66.240  71.860  71.270  0.00  0.00            
ATOM   4652  OG1 THR X 295      64.240  71.890  72.780  0.00  0.00            
ATOM   4653  HG1 THR X 295      63.540  71.960  72.130  0.00  0.00            
ATOM   4654  C   THR X 295      63.760  69.450  74.170  0.00  0.00            
ATOM   4655  O   THR X 295      64.670  69.110  74.920  0.00  0.00            
ATOM   4656  N   ARG X 296      62.590  69.800  74.730  0.00  0.00            
ATOM   4657  H   ARG X 296      61.970  70.220  74.060  0.00  0.00            
ATOM   4658  CA  ARG X 296      62.210  69.540  76.100  0.00  0.00            
ATOM   4659  HA  ARG X 296      63.030  69.220  76.740  0.00  0.00            
ATOM   4660  CB  ARG X 296      61.550  70.800  76.650  0.00  0.00            
ATOM   4661  HB1 ARG X 296      61.220  70.480  77.640  0.00  0.00            
ATOM   4662  HB2 ARG X 296      60.700  70.960  76.000  0.00  0.00            
ATOM   4663  CG  ARG X 296      62.440  72.040  76.710  0.00  0.00            
ATOM   4664  HG1 ARG X 296      62.550  72.420  75.690  0.00  0.00            
ATOM   4665  HG2 ARG X 296      63.440  71.920  77.140  0.00  0.00            
ATOM   4666  CD  ARG X 296      61.660  73.100  77.490  0.00  0.00            
ATOM   4667  HD1 ARG X 296      61.820  72.960  78.560  0.00  0.00            
ATOM   4668  HD2 ARG X 296      60.620  72.970  77.200  0.00  0.00            
ATOM   4669  NE  ARG X 296      62.020  74.470  77.130  0.00  0.00            
ATOM   4670  HE  ARG X 296      62.490  74.550  76.240  0.00  0.00            
ATOM   4671  CZ  ARG X 296      61.920  75.520  77.950  0.00  0.00            
ATOM   4672  NH1 ARG X 296      61.360  75.450  79.170  0.00  0.00            
ATOM   4673 HH11 ARG X 296      61.060  74.560  79.530  0.00  0.00            
ATOM   4674 HH12 ARG X 296      61.360  76.310  79.710  0.00  0.00            
ATOM   4675  NH2 ARG X 296      62.250  76.770  77.590  0.00  0.00            
ATOM   4676 HH21 ARG X 296      62.500  77.000  76.640  0.00  0.00            
ATOM   4677 HH22 ARG X 296      62.140  77.540  78.240  0.00  0.00            
ATOM   4678  C   ARG X 296      61.230  68.400  76.350  0.00  0.00            
ATOM   4679  O   ARG X 296      61.370  67.780  77.410  0.00  0.00            
ATOM   4680  N   LEU X 297      60.350  68.010  75.430  0.00  0.00            
ATOM   4681  H   LEU X 297      60.590  68.440  74.540  0.00  0.00            
ATOM   4682  CA  LEU X 297      59.220  67.130  75.630  0.00  0.00            
ATOM   4683  HA  LEU X 297      59.210  66.850  76.690  0.00  0.00            
ATOM   4684  CB  LEU X 297      57.940  67.890  75.310  0.00  0.00            
ATOM   4685  HB1 LEU X 297      57.110  67.180  75.360  0.00  0.00            
ATOM   4686  HB2 LEU X 297      57.860  68.230  74.280  0.00  0.00            
ATOM   4687  CG  LEU X 297      57.710  69.160  76.120  0.00  0.00            
ATOM   4688  HG  LEU X 297      58.480  69.880  75.850  0.00  0.00            
ATOM   4689  CD1 LEU X 297      56.320  69.650  75.710  0.00  0.00            
ATOM   4690 HD11 LEU X 297      55.630  68.830  75.910  0.00  0.00            
ATOM   4691 HD12 LEU X 297      56.000  70.570  76.210  0.00  0.00            
ATOM   4692 HD13 LEU X 297      56.240  69.890  74.650  0.00  0.00            
ATOM   4693  CD2 LEU X 297      57.740  68.950  77.630  0.00  0.00            
ATOM   4694 HD21 LEU X 297      58.760  69.040  78.010  0.00  0.00            
ATOM   4695 HD22 LEU X 297      57.100  69.710  78.070  0.00  0.00            
ATOM   4696 HD23 LEU X 297      57.320  67.980  77.880  0.00  0.00            
ATOM   4697  C   LEU X 297      59.260  65.930  74.700  0.00  0.00            
ATOM   4698  O   LEU X 297      58.510  64.970  74.880  0.00  0.00            
ATOM   4699  N   GLY X 298      60.150  65.950  73.700  0.00  0.00            
ATOM   4700  H   GLY X 298      60.720  66.780  73.560  0.00  0.00            
ATOM   4701  CA  GLY X 298      60.330  64.940  72.680  0.00  0.00            
ATOM   4702  HA1 GLY X 298      60.360  64.040  73.290  0.00  0.00            
ATOM   4703  HA2 GLY X 298      61.270  65.110  72.150  0.00  0.00            
ATOM   4704  C   GLY X 298      59.170  64.770  71.710  0.00  0.00            
ATOM   4705  O   GLY X 298      59.090  63.730  71.060  0.00  0.00            
ATOM   4706  N   PHE X 299      58.260  65.740  71.600  0.00  0.00            
ATOM   4707  H   PHE X 299      58.460  66.510  72.220  0.00  0.00            
ATOM   4708  CA  PHE X 299      57.080  65.770  70.750  0.00  0.00            
ATOM   4709  HA  PHE X 299      56.780  64.720  70.690  0.00  0.00            
ATOM   4710  CB  PHE X 299      56.030  66.700  71.340  0.00  0.00            
ATOM   4711  HB1 PHE X 299      55.140  66.640  70.710  0.00  0.00            
ATOM   4712  HB2 PHE X 299      56.480  67.690  71.270  0.00  0.00            
ATOM   4713  CG  PHE X 299      55.380  66.380  72.660  0.00  0.00            
ATOM   4714  CD1 PHE X 299      55.780  65.260  73.410  0.00  0.00            
ATOM   4715  HD1 PHE X 299      56.430  64.520  72.960  0.00  0.00            
ATOM   4716  CE1 PHE X 299      55.210  65.080  74.670  0.00  0.00            
ATOM   4717  HE1 PHE X 299      55.470  64.140  75.130  0.00  0.00            
ATOM   4718  CZ  PHE X 299      54.190  65.900  75.180  0.00  0.00            
ATOM   4719  HZ  PHE X 299      53.700  65.640  76.100  0.00  0.00            
ATOM   4720  CE2 PHE X 299      53.920  67.090  74.490  0.00  0.00            
ATOM   4721  HE2 PHE X 299      53.160  67.770  74.840  0.00  0.00            
ATOM   4722  CD2 PHE X 299      54.550  67.330  73.260  0.00  0.00            
ATOM   4723  HD2 PHE X 299      54.260  68.230  72.740  0.00  0.00            
ATOM   4724  C   PHE X 299      57.490  66.150  69.330  0.00  0.00            
ATOM   4725  O   PHE X 299      58.340  67.020  69.150  0.00  0.00            
ATOM   4726  N   GLY X 300      56.970  65.500  68.280  0.00  0.00            
ATOM   4727  H   GLY X 300      56.380  64.680  68.400  0.00  0.00            
ATOM   4728  CA  GLY X 300      57.300  65.730  66.890  0.00  0.00            
ATOM   4729  HA1 GLY X 300      57.010  64.860  66.310  0.00  0.00            
ATOM   4730  HA2 GLY X 300      58.370  65.910  66.820  0.00  0.00            
ATOM   4731  C   GLY X 300      56.510  66.850  66.230  0.00  0.00            
ATOM   4732  O   GLY X 300      55.710  67.500  66.900  0.00  0.00            
ATOM   4733  N   VAL X 301      56.710  67.030  64.930  0.00  0.00            
ATOM   4734  H   VAL X 301      57.350  66.410  64.450  0.00  0.00            
ATOM   4735  CA  VAL X 301      56.030  68.090  64.210  0.00  0.00            
ATOM   4736  HA  VAL X 301      55.920  68.950  64.880  0.00  0.00            
ATOM   4737  CB  VAL X 301      56.640  68.420  62.850  0.00  0.00            
ATOM   4738  HB  VAL X 301      56.430  67.570  62.200  0.00  0.00            
ATOM   4739  CG1 VAL X 301      55.920  69.600  62.210  0.00  0.00            
ATOM   4740 HG11 VAL X 301      55.930  70.450  62.890  0.00  0.00            
ATOM   4741 HG12 VAL X 301      56.320  69.960  61.260  0.00  0.00            
ATOM   4742 HG13 VAL X 301      54.890  69.260  62.040  0.00  0.00            
ATOM   4743  CG2 VAL X 301      58.130  68.750  62.860  0.00  0.00            
ATOM   4744 HG21 VAL X 301      58.710  67.830  62.970  0.00  0.00            
ATOM   4745 HG22 VAL X 301      58.500  69.250  61.970  0.00  0.00            
ATOM   4746 HG23 VAL X 301      58.430  69.330  63.740  0.00  0.00            
ATOM   4747  C   VAL X 301      54.540  67.770  64.110  0.00  0.00            
ATOM   4748  O   VAL X 301      53.720  68.680  64.220  0.00  0.00            
ATOM   4749  N   LYS X 302      54.160  66.510  63.860  0.00  0.00            
ATOM   4750  H   LYS X 302      54.920  65.840  63.790  0.00  0.00            
ATOM   4751  CA  LYS X 302      52.770  66.140  64.010  0.00  0.00            
ATOM   4752  HA  LYS X 302      52.130  66.780  63.400  0.00  0.00            
ATOM   4753  CB  LYS X 302      52.610  64.720  63.500  0.00  0.00            
ATOM   4754  HB1 LYS X 302      53.200  64.040  64.120  0.00  0.00            
ATOM   4755  HB2 LYS X 302      52.930  64.640  62.460  0.00  0.00            
ATOM   4756  CG  LYS X 302      51.160  64.290  63.340  0.00  0.00            
ATOM   4757  HG1 LYS X 302      50.540  65.100  62.950  0.00  0.00            
ATOM   4758  HG2 LYS X 302      50.660  64.110  64.290  0.00  0.00            
ATOM   4759  CD  LYS X 302      50.900  63.070  62.460  0.00  0.00            
ATOM   4760  HD1 LYS X 302      51.440  62.230  62.880  0.00  0.00            
ATOM   4761  HD2 LYS X 302      51.260  63.150  61.430  0.00  0.00            
ATOM   4762  CE  LYS X 302      49.420  62.690  62.570  0.00  0.00            
ATOM   4763  HE1 LYS X 302      48.740  63.410  62.110  0.00  0.00            
ATOM   4764  HE2 LYS X 302      49.220  62.720  63.640  0.00  0.00            
ATOM   4765  NZ  LYS X 302      49.150  61.390  61.950  0.00  0.00            
ATOM   4766  HZ1 LYS X 302      49.360  61.320  60.960  0.00  0.00            
ATOM   4767  HZ2 LYS X 302      49.590  60.700  62.540  0.00  0.00            
ATOM   4768  HZ3 LYS X 302      48.150  61.250  61.900  0.00  0.00            
ATOM   4769  C   LYS X 302      52.180  66.290  65.410  0.00  0.00            
ATOM   4770  O   LYS X 302      51.250  67.090  65.510  0.00  0.00            
ATOM   4771  N   LYS X 303      52.780  65.750  66.470  0.00  0.00            
ATOM   4772  H   LYS X 303      53.480  65.060  66.260  0.00  0.00            
ATOM   4773  CA  LYS X 303      52.320  65.790  67.850  0.00  0.00            
ATOM   4774  HA  LYS X 303      51.340  65.310  67.920  0.00  0.00            
ATOM   4775  CB  LYS X 303      53.260  64.970  68.720  0.00  0.00            
ATOM   4776  HB1 LYS X 303      54.230  65.470  68.770  0.00  0.00            
ATOM   4777  HB2 LYS X 303      53.400  63.990  68.250  0.00  0.00            
ATOM   4778  CG  LYS X 303      52.680  64.720  70.110  0.00  0.00            
ATOM   4779  HG1 LYS X 303      51.690  64.300  69.920  0.00  0.00            
ATOM   4780  HG2 LYS X 303      52.560  65.680  70.610  0.00  0.00            
ATOM   4781  CD  LYS X 303      53.410  63.660  70.930  0.00  0.00            
ATOM   4782  HD1 LYS X 303      54.460  63.920  71.030  0.00  0.00            
ATOM   4783  HD2 LYS X 303      53.330  62.710  70.400  0.00  0.00            
ATOM   4784  CE  LYS X 303      52.820  63.400  72.320  0.00  0.00            
ATOM   4785  HE1 LYS X 303      51.790  63.060  72.240  0.00  0.00            
ATOM   4786  HE2 LYS X 303      52.890  64.240  73.010  0.00  0.00            
ATOM   4787  NZ  LYS X 303      53.640  62.420  73.040  0.00  0.00            
ATOM   4788  HZ1 LYS X 303      54.590  62.370  72.710  0.00  0.00            
ATOM   4789  HZ2 LYS X 303      53.500  62.510  74.040  0.00  0.00            
ATOM   4790  HZ3 LYS X 303      53.370  61.470  72.850  0.00  0.00            
ATOM   4791  C   LYS X 303      52.170  67.180  68.430  0.00  0.00            
ATOM   4792  O   LYS X 303      51.160  67.430  69.090  0.00  0.00            
ATOM   4793  N   THR X 304      53.160  68.070  68.270  0.00  0.00            
ATOM   4794  H   THR X 304      54.020  67.790  67.820  0.00  0.00            
ATOM   4795  CA  THR X 304      53.000  69.410  68.800  0.00  0.00            
ATOM   4796  HA  THR X 304      52.630  69.420  69.820  0.00  0.00            
ATOM   4797  CB  THR X 304      54.320  70.160  68.680  0.00  0.00            
ATOM   4798  HB  THR X 304      54.680  70.160  67.650  0.00  0.00            
ATOM   4799  CG2 THR X 304      54.280  71.560  69.300  0.00  0.00            
ATOM   4800 HG21 THR X 304      53.730  71.630  70.240  0.00  0.00            
ATOM   4801 HG22 THR X 304      55.240  72.060  69.430  0.00  0.00            
ATOM   4802 HG23 THR X 304      53.810  72.220  68.570  0.00  0.00            
ATOM   4803  OG1 THR X 304      55.240  69.430  69.460  0.00  0.00            
ATOM   4804  HG1 THR X 304      56.120  69.660  69.170  0.00  0.00            
ATOM   4805  C   THR X 304      51.860  70.100  68.070  0.00  0.00            
ATOM   4806  O   THR X 304      50.990  70.670  68.720  0.00  0.00            
ATOM   4807  N   MET X 305      51.950  70.100  66.730  0.00  0.00            
ATOM   4808  H   MET X 305      52.730  69.590  66.360  0.00  0.00            
ATOM   4809  CA  MET X 305      51.040  70.860  65.900  0.00  0.00            
ATOM   4810  HA  MET X 305      51.060  71.860  66.340  0.00  0.00            
ATOM   4811  CB  MET X 305      51.500  70.950  64.450  0.00  0.00            
ATOM   4812  HB1 MET X 305      50.800  71.530  63.860  0.00  0.00            
ATOM   4813  HB2 MET X 305      51.340  69.970  63.990  0.00  0.00            
ATOM   4814  CG  MET X 305      52.860  71.630  64.280  0.00  0.00            
ATOM   4815  HG1 MET X 305      53.140  71.560  63.230  0.00  0.00            
ATOM   4816  HG2 MET X 305      53.660  71.120  64.820  0.00  0.00            
ATOM   4817  SD  MET X 305      52.940  73.330  64.880  0.00  0.00            
ATOM   4818  CE  MET X 305      54.690  73.410  65.340  0.00  0.00            
ATOM   4819  HE1 MET X 305      55.000  74.430  65.590  0.00  0.00            
ATOM   4820  HE2 MET X 305      54.930  72.810  66.220  0.00  0.00            
ATOM   4821  HE3 MET X 305      55.310  73.110  64.500  0.00  0.00            
ATOM   4822  C   MET X 305      49.610  70.380  66.110  0.00  0.00            
ATOM   4823  O   MET X 305      48.720  71.220  66.210  0.00  0.00            
ATOM   4824  N   MET X 306      49.340  69.070  66.150  0.00  0.00            
ATOM   4825  H   MET X 306      50.010  68.340  65.970  0.00  0.00            
ATOM   4826  CA  MET X 306      48.010  68.560  66.420  0.00  0.00            
ATOM   4827  HA  MET X 306      47.420  69.080  65.670  0.00  0.00            
ATOM   4828  CB  MET X 306      47.890  67.090  66.010  0.00  0.00            
ATOM   4829  HB1 MET X 306      46.900  66.670  66.170  0.00  0.00            
ATOM   4830  HB2 MET X 306      48.660  66.490  66.480  0.00  0.00            
ATOM   4831  CG  MET X 306      48.090  66.780  64.530  0.00  0.00            
ATOM   4832  HG1 MET X 306      49.090  67.140  64.260  0.00  0.00            
ATOM   4833  HG2 MET X 306      47.390  67.390  63.960  0.00  0.00            
ATOM   4834  SD  MET X 306      47.710  65.100  63.990  0.00  0.00            
ATOM   4835  CE  MET X 306      45.910  64.950  63.950  0.00  0.00            
ATOM   4836  HE1 MET X 306      45.540  65.720  63.280  0.00  0.00            
ATOM   4837  HE2 MET X 306      45.740  64.080  63.310  0.00  0.00            
ATOM   4838  HE3 MET X 306      45.420  64.730  64.900  0.00  0.00            
ATOM   4839  C   MET X 306      47.550  68.840  67.840  0.00  0.00            
ATOM   4840  O   MET X 306      46.490  69.440  67.980  0.00  0.00            
ATOM   4841  N   MET X 307      48.330  68.550  68.890  0.00  0.00            
ATOM   4842  H   MET X 307      49.240  68.160  68.700  0.00  0.00            
ATOM   4843  CA  MET X 307      47.960  68.790  70.270  0.00  0.00            
ATOM   4844  HA  MET X 307      47.030  68.240  70.450  0.00  0.00            
ATOM   4845  CB  MET X 307      49.080  68.180  71.110  0.00  0.00            
ATOM   4846  HB1 MET X 307      49.980  68.790  70.950  0.00  0.00            
ATOM   4847  HB2 MET X 307      49.360  67.200  70.720  0.00  0.00            
ATOM   4848  CG  MET X 307      48.710  68.060  72.580  0.00  0.00            
ATOM   4849  HG1 MET X 307      47.670  67.730  72.530  0.00  0.00            
ATOM   4850  HG2 MET X 307      48.770  69.060  73.010  0.00  0.00            
ATOM   4851  SD  MET X 307      49.820  67.040  73.570  0.00  0.00            
ATOM   4852  CE  MET X 307      49.310  65.500  72.770  0.00  0.00            
ATOM   4853  HE1 MET X 307      48.380  65.620  72.210  0.00  0.00            
ATOM   4854  HE2 MET X 307      49.960  65.410  71.890  0.00  0.00            
ATOM   4855  HE3 MET X 307      49.210  64.690  73.490  0.00  0.00            
ATOM   4856  C   MET X 307      47.830  70.240  70.720  0.00  0.00            
ATOM   4857  O   MET X 307      46.910  70.490  71.480  0.00  0.00            
ATOM   4858  N   ALA X 308      48.570  71.160  70.090  0.00  0.00            
ATOM   4859  H   ALA X 308      49.410  70.920  69.590  0.00  0.00            
ATOM   4860  CA  ALA X 308      48.380  72.550  70.420  0.00  0.00            
ATOM   4861  HA  ALA X 308      48.390  72.600  71.510  0.00  0.00            
ATOM   4862  CB  ALA X 308      49.510  73.380  69.810  0.00  0.00            
ATOM   4863  HB1 ALA X 308      50.480  72.920  70.000  0.00  0.00            
ATOM   4864  HB2 ALA X 308      49.440  73.370  68.720  0.00  0.00            
ATOM   4865  HB3 ALA X 308      49.440  74.430  70.070  0.00  0.00            
ATOM   4866  C   ALA X 308      47.060  73.110  69.920  0.00  0.00            
ATOM   4867  O   ALA X 308      46.460  74.000  70.530  0.00  0.00            
ATOM   4868  N   GLN X 309      46.520  72.590  68.820  0.00  0.00            
ATOM   4869  H   GLN X 309      47.020  71.840  68.380  0.00  0.00            
ATOM   4870  CA  GLN X 309      45.180  72.800  68.300  0.00  0.00            
ATOM   4871  HA  GLN X 309      45.080  73.860  68.530  0.00  0.00            
ATOM   4872  CB  GLN X 309      45.060  72.280  66.870  0.00  0.00            
ATOM   4873  HB1 GLN X 309      44.790  71.230  66.840  0.00  0.00            
ATOM   4874  HB2 GLN X 309      45.980  72.350  66.290  0.00  0.00            
ATOM   4875  CG  GLN X 309      43.980  73.070  66.140  0.00  0.00            
ATOM   4876  HG1 GLN X 309      43.070  73.080  66.740  0.00  0.00            
ATOM   4877  HG2 GLN X 309      43.670  72.500  65.260  0.00  0.00            
ATOM   4878  CD  GLN X 309      44.340  74.500  65.770  0.00  0.00            
ATOM   4879  OE1 GLN X 309      45.470  74.970  65.950  0.00  0.00            
ATOM   4880  NE2 GLN X 309      43.330  75.200  65.270  0.00  0.00            
ATOM   4881 HE21 GLN X 309      42.440  74.740  65.130  0.00  0.00            
ATOM   4882 HE22 GLN X 309      43.580  76.080  64.830  0.00  0.00            
ATOM   4883  C   GLN X 309      44.090  72.130  69.120  0.00  0.00            
ATOM   4884  O   GLN X 309      43.160  72.860  69.430  0.00  0.00            
ATOM   4885  N   ARG X 310      44.280  70.900  69.620  0.00  0.00            
ATOM   4886  H   ARG X 310      45.070  70.360  69.310  0.00  0.00            
ATOM   4887  CA  ARG X 310      43.430  70.170  70.540  0.00  0.00            
ATOM   4888  HA  ARG X 310      42.410  70.160  70.140  0.00  0.00            
ATOM   4889  CB  ARG X 310      44.060  68.800  70.750  0.00  0.00            
ATOM   4890  HB1 ARG X 310      44.910  68.940  71.420  0.00  0.00            
ATOM   4891  HB2 ARG X 310      44.350  68.590  69.720  0.00  0.00            
ATOM   4892  CG  ARG X 310      43.100  67.760  71.330  0.00  0.00            
ATOM   4893  HG1 ARG X 310      42.140  67.880  70.840  0.00  0.00            
ATOM   4894  HG2 ARG X 310      42.980  68.020  72.380  0.00  0.00            
ATOM   4895  CD  ARG X 310      43.710  66.360  71.280  0.00  0.00            
ATOM   4896  HD1 ARG X 310      44.270  66.340  70.350  0.00  0.00            
ATOM   4897  HD2 ARG X 310      42.800  65.770  71.190  0.00  0.00            
ATOM   4898  NE  ARG X 310      44.610  66.150  72.420  0.00  0.00            
ATOM   4899  HE  ARG X 310      44.220  66.510  73.270  0.00  0.00            
ATOM   4900  CZ  ARG X 310      45.520  65.170  72.510  0.00  0.00            
ATOM   4901  NH1 ARG X 310      45.860  64.480  71.410  0.00  0.00            
ATOM   4902 HH11 ARG X 310      45.280  64.680  70.610  0.00  0.00            
ATOM   4903 HH12 ARG X 310      46.550  63.750  71.450  0.00  0.00            
ATOM   4904  NH2 ARG X 310      46.110  64.860  73.670  0.00  0.00            
ATOM   4905 HH21 ARG X 310      45.810  65.200  74.580  0.00  0.00            
ATOM   4906 HH22 ARG X 310      46.780  64.110  73.620  0.00  0.00            
ATOM   4907  C   ARG X 310      43.270  70.880  71.880  0.00  0.00            
ATOM   4908  O   ARG X 310      42.160  71.000  72.390  0.00  0.00            
ATOM   4909  N   LEU X 311      44.340  71.390  72.490  0.00  0.00            
ATOM   4910  H   LEU X 311      45.260  71.050  72.230  0.00  0.00            
ATOM   4911  CA  LEU X 311      44.260  72.360  73.560  0.00  0.00            
ATOM   4912  HA  LEU X 311      43.750  71.920  74.410  0.00  0.00            
ATOM   4913  CB  LEU X 311      45.670  72.860  73.860  0.00  0.00            
ATOM   4914  HB1 LEU X 311      45.590  73.690  74.570  0.00  0.00            
ATOM   4915  HB2 LEU X 311      46.140  73.170  72.930  0.00  0.00            
ATOM   4916  CG  LEU X 311      46.500  71.820  74.610  0.00  0.00            
ATOM   4917  HG  LEU X 311      46.520  70.850  74.120  0.00  0.00            
ATOM   4918  CD1 LEU X 311      47.970  72.230  74.680  0.00  0.00            
ATOM   4919 HD11 LEU X 311      48.380  72.250  73.670  0.00  0.00            
ATOM   4920 HD12 LEU X 311      48.020  73.220  75.140  0.00  0.00            
ATOM   4921 HD13 LEU X 311      48.420  71.420  75.240  0.00  0.00            
ATOM   4922  CD2 LEU X 311      46.060  71.620  76.060  0.00  0.00            
ATOM   4923 HD21 LEU X 311      46.730  70.860  76.480  0.00  0.00            
ATOM   4924 HD22 LEU X 311      46.080  72.550  76.620  0.00  0.00            
ATOM   4925 HD23 LEU X 311      45.090  71.120  76.020  0.00  0.00            
ATOM   4926  C   LEU X 311      43.450  73.600  73.200  0.00  0.00            
ATOM   4927  O   LEU X 311      42.720  74.080  74.060  0.00  0.00            
ATOM   4928  N   TYR X 312      43.460  74.240  72.020  0.00  0.00            
ATOM   4929  H   TYR X 312      44.140  73.920  71.350  0.00  0.00            
ATOM   4930  CA  TYR X 312      42.640  75.390  71.730  0.00  0.00            
ATOM   4931  HA  TYR X 312      42.670  75.990  72.640  0.00  0.00            
ATOM   4932  CB  TYR X 312      43.250  76.170  70.570  0.00  0.00            
ATOM   4933  HB1 TYR X 312      43.840  75.540  69.910  0.00  0.00            
ATOM   4934  HB2 TYR X 312      43.990  76.870  70.970  0.00  0.00            
ATOM   4935  CG  TYR X 312      42.240  76.950  69.750  0.00  0.00            
ATOM   4936  CD1 TYR X 312      41.800  78.240  70.060  0.00  0.00            
ATOM   4937  HD1 TYR X 312      41.990  78.680  71.030  0.00  0.00            
ATOM   4938  CE1 TYR X 312      40.950  78.950  69.210  0.00  0.00            
ATOM   4939  HE1 TYR X 312      40.490  79.880  69.510  0.00  0.00            
ATOM   4940  CZ  TYR X 312      40.530  78.340  68.010  0.00  0.00            
ATOM   4941  OH  TYR X 312      39.680  78.940  67.130  0.00  0.00            
ATOM   4942  HH  TYR X 312      39.690  78.470  66.290  0.00  0.00            
ATOM   4943  CE2 TYR X 312      40.950  77.050  67.630  0.00  0.00            
ATOM   4944  HE2 TYR X 312      40.710  76.580  66.690  0.00  0.00            
ATOM   4945  CD2 TYR X 312      41.780  76.390  68.550  0.00  0.00            
ATOM   4946  HD2 TYR X 312      42.170  75.420  68.280  0.00  0.00            
ATOM   4947  C   TYR X 312      41.170  75.030  71.560  0.00  0.00            
ATOM   4948  O   TYR X 312      40.280  75.710  72.070  0.00  0.00            
ATOM   4949  N   GLU X 313      40.930  73.880  70.930  0.00  0.00            
ATOM   4950  H   GLU X 313      41.730  73.450  70.490  0.00  0.00            
ATOM   4951  CA  GLU X 313      39.660  73.190  70.790  0.00  0.00            
ATOM   4952  HA  GLU X 313      39.080  73.950  70.250  0.00  0.00            
ATOM   4953  CB  GLU X 313      39.720  72.000  69.840  0.00  0.00            
ATOM   4954  HB1 GLU X 313      38.830  71.390  70.010  0.00  0.00            
ATOM   4955  HB2 GLU X 313      40.700  71.540  69.980  0.00  0.00            
ATOM   4956  CG  GLU X 313      39.630  72.260  68.340  0.00  0.00            
ATOM   4957  HG1 GLU X 313      39.340  71.310  67.900  0.00  0.00            
ATOM   4958  HG2 GLU X 313      40.580  72.710  68.030  0.00  0.00            
ATOM   4959  CD  GLU X 313      38.440  73.120  67.940  0.00  0.00            
ATOM   4960  OE1 GLU X 313      38.500  73.920  66.980  0.00  0.00            
ATOM   4961  OE2 GLU X 313      37.360  72.990  68.560  0.00  0.00            
ATOM   4962  C   GLU X 313      38.980  72.860  72.110  0.00  0.00            
ATOM   4963  O   GLU X 313      37.790  73.110  72.290  0.00  0.00            
ATOM   4964  N   ALA X 314      39.730  72.430  73.130  0.00  0.00            
ATOM   4965  H   ALA X 314      40.670  72.090  72.980  0.00  0.00            
ATOM   4966  CA  ALA X 314      39.390  72.310  74.530  0.00  0.00            
ATOM   4967  HA  ALA X 314      38.370  71.930  74.640  0.00  0.00            
ATOM   4968  CB  ALA X 314      40.300  71.240  75.130  0.00  0.00            
ATOM   4969  HB1 ALA X 314      40.180  70.280  74.630  0.00  0.00            
ATOM   4970  HB2 ALA X 314      41.360  71.500  75.090  0.00  0.00            
ATOM   4971  HB3 ALA X 314      40.020  71.050  76.170  0.00  0.00            
ATOM   4972  C   ALA X 314      39.420  73.580  75.360  0.00  0.00            
ATOM   4973  O   ALA X 314      39.270  73.490  76.580  0.00  0.00            
ATOM   4974  N   GLY X 315      39.570  74.730  74.700  0.00  0.00            
ATOM   4975  H   GLY X 315      39.600  74.740  73.690  0.00  0.00            
ATOM   4976  CA  GLY X 315      39.520  76.050  75.300  0.00  0.00            
ATOM   4977  HA1 GLY X 315      38.540  76.290  75.730  0.00  0.00            
ATOM   4978  HA2 GLY X 315      39.540  76.770  74.480  0.00  0.00            
ATOM   4979  C   GLY X 315      40.510  76.510  76.360  0.00  0.00            
ATOM   4980  O   GLY X 315      40.330  77.610  76.890  0.00  0.00            
ATOM   4981  N   TYR X 316      41.640  75.830  76.550  0.00  0.00            
ATOM   4982  H   TYR X 316      41.840  75.040  75.960  0.00  0.00            
ATOM   4983  CA  TYR X 316      42.690  76.200  77.480  0.00  0.00            
ATOM   4984  HA  TYR X 316      42.250  76.240  78.480  0.00  0.00            
ATOM   4985  CB  TYR X 316      43.660  75.020  77.470  0.00  0.00            
ATOM   4986  HB1 TYR X 316      44.590  75.320  77.960  0.00  0.00            
ATOM   4987  HB2 TYR X 316      43.980  74.840  76.440  0.00  0.00            
ATOM   4988  CG  TYR X 316      43.150  73.770  78.130  0.00  0.00            
ATOM   4989  CD1 TYR X 316      42.970  72.560  77.450  0.00  0.00            
ATOM   4990  HD1 TYR X 316      43.060  72.520  76.370  0.00  0.00            
ATOM   4991  CE1 TYR X 316      42.520  71.390  78.080  0.00  0.00            
ATOM   4992  HE1 TYR X 316      42.450  70.490  77.500  0.00  0.00            
ATOM   4993  CZ  TYR X 316      42.260  71.410  79.470  0.00  0.00            
ATOM   4994  OH  TYR X 316      42.040  70.340  80.290  0.00  0.00            
ATOM   4995  HH  TYR X 316      41.780  70.570  81.180  0.00  0.00            
ATOM   4996  CE2 TYR X 316      42.310  72.670  80.090  0.00  0.00            
ATOM   4997  HE2 TYR X 316      42.090  72.740  81.150  0.00  0.00            
ATOM   4998  CD2 TYR X 316      42.720  73.850  79.460  0.00  0.00            
ATOM   4999  HD2 TYR X 316      42.660  74.790  80.000  0.00  0.00            
ATOM   5000  C   TYR X 316      43.430  77.490  77.150  0.00  0.00            
ATOM   5001  O   TYR X 316      44.080  78.050  78.030  0.00  0.00            
ATOM   5002  N   ILE X 317      43.390  77.840  75.870  0.00  0.00            
ATOM   5003  H   ILE X 317      42.900  77.260  75.200  0.00  0.00            
ATOM   5004  CA  ILE X 317      44.150  78.910  75.270  0.00  0.00            
ATOM   5005  HA  ILE X 317      44.310  79.630  76.080  0.00  0.00            
ATOM   5006  CB  ILE X 317      45.530  78.440  74.820  0.00  0.00            
ATOM   5007  HB  ILE X 317      45.910  79.280  74.250  0.00  0.00            
ATOM   5008  CG2 ILE X 317      46.570  78.200  75.920  0.00  0.00            
ATOM   5009 HG21 ILE X 317      46.150  77.450  76.600  0.00  0.00            
ATOM   5010 HG22 ILE X 317      47.590  78.000  75.600  0.00  0.00            
ATOM   5011 HG23 ILE X 317      46.590  79.080  76.560  0.00  0.00            
ATOM   5012  CG1 ILE X 317      45.490  77.250  73.860  0.00  0.00            
ATOM   5013 HG11 ILE X 317      44.720  77.450  73.120  0.00  0.00            
ATOM   5014 HG12 ILE X 317      45.210  76.330  74.360  0.00  0.00            
ATOM   5015  CD  ILE X 317      46.850  76.950  73.250  0.00  0.00            
ATOM   5016  HD1 ILE X 317      47.290  77.900  72.950  0.00  0.00            
ATOM   5017  HD2 ILE X 317      47.560  76.490  73.940  0.00  0.00            
ATOM   5018  HD3 ILE X 317      46.790  76.440  72.290  0.00  0.00            
ATOM   5019  C   ILE X 317      43.380  79.560  74.130  0.00  0.00            
ATOM   5020  O   ILE X 317      42.430  79.030  73.560  0.00  0.00            
ATOM   5021  N   THR X 318      43.730  80.760  73.660  0.00  0.00            
ATOM   5022  H   THR X 318      44.540  81.140  74.120  0.00  0.00            
ATOM   5023  CA  THR X 318      43.150  81.490  72.550  0.00  0.00            
ATOM   5024  HA  THR X 318      42.090  81.240  72.490  0.00  0.00            
ATOM   5025  CB  THR X 318      43.320  83.000  72.770  0.00  0.00            
ATOM   5026  HB  THR X 318      42.800  83.450  71.920  0.00  0.00            
ATOM   5027  CG2 THR X 318      42.620  83.430  74.050  0.00  0.00            
ATOM   5028 HG21 THR X 318      43.320  83.260  74.870  0.00  0.00            
ATOM   5029 HG22 THR X 318      42.340  84.480  73.930  0.00  0.00            
ATOM   5030 HG23 THR X 318      41.670  82.900  74.160  0.00  0.00            
ATOM   5031  OG1 THR X 318      44.700  83.280  72.850  0.00  0.00            
ATOM   5032  HG1 THR X 318      44.730  84.230  72.870  0.00  0.00            
ATOM   5033  C   THR X 318      43.760  81.090  71.220  0.00  0.00            
ATOM   5034  O   THR X 318      44.730  80.340  71.240  0.00  0.00            
ATOM   5035  N   TYR X 319      43.220  81.630  70.120  0.00  0.00            
ATOM   5036  H   TYR X 319      42.430  82.250  70.270  0.00  0.00            
ATOM   5037  CA  TYR X 319      43.610  81.370  68.750  0.00  0.00            
ATOM   5038  HA  TYR X 319      43.160  80.450  68.370  0.00  0.00            
ATOM   5039  CB  TYR X 319      43.130  82.520  67.870  0.00  0.00            
ATOM   5040  HB1 TYR X 319      43.340  83.450  68.390  0.00  0.00            
ATOM   5041  HB2 TYR X 319      42.040  82.440  67.890  0.00  0.00            
ATOM   5042  CG  TYR X 319      43.450  82.490  66.400  0.00  0.00            
ATOM   5043  CD1 TYR X 319      43.040  81.420  65.590  0.00  0.00            
ATOM   5044  HD1 TYR X 319      42.350  80.680  65.990  0.00  0.00            
ATOM   5045  CE1 TYR X 319      43.560  81.300  64.300  0.00  0.00            
ATOM   5046  HE1 TYR X 319      43.370  80.380  63.770  0.00  0.00            
ATOM   5047  CZ  TYR X 319      44.280  82.370  63.750  0.00  0.00            
ATOM   5048  OH  TYR X 319      44.740  82.310  62.460  0.00  0.00            
ATOM   5049  HH  TYR X 319      45.110  83.150  62.200  0.00  0.00            
ATOM   5050  CE2 TYR X 319      44.570  83.510  64.520  0.00  0.00            
ATOM   5051  HE2 TYR X 319      45.130  84.310  64.060  0.00  0.00            
ATOM   5052  CD2 TYR X 319      44.240  83.520  65.880  0.00  0.00            
ATOM   5053  HD2 TYR X 319      44.640  84.320  66.490  0.00  0.00            
ATOM   5054  C   TYR X 319      45.110  81.080  68.710  0.00  0.00            
ATOM   5055  O   TYR X 319      45.940  81.980  68.750  0.00  0.00            
ATOM   5056  N   MET X 320      45.390  79.800  68.480  0.00  0.00            
ATOM   5057  H   MET X 320      44.660  79.130  68.290  0.00  0.00            
ATOM   5058  CA  MET X 320      46.730  79.250  68.390  0.00  0.00            
ATOM   5059  HA  MET X 320      47.330  79.680  69.200  0.00  0.00            
ATOM   5060  CB  MET X 320      46.700  77.750  68.680  0.00  0.00            
ATOM   5061  HB1 MET X 320      46.340  77.270  67.770  0.00  0.00            
ATOM   5062  HB2 MET X 320      46.050  77.460  69.500  0.00  0.00
[truncated: 422,497 more chars]
