# Supplementary material for: Unraveling topoisomerase IA gate dynamics in presence of PPEF and its preclinical evaluation against multidrug-resistant pathogens
Source: Commun Biol. 2023 Feb 18;6:195. doi: 10.1038/s42003-023-04412-1 (PMC9938908; doi:10.1038/s42003-023-04412-1)
Supplement: Supplementary file 9 — Supplementary Data 7 [file 42003_2023_4412_MOESM9_ESM.zip › Metadynamic-conformation/TopoIA-ssDNA-PPEF/partial_open.pdb]

REMARK    GENERATED BY TRJCONV
TITLE     Protein in water t= 3214.00000 step= 1607000
REMARK    THIS IS A SIMULATION BOX
CRYST1  119.217  119.217  119.217  90.00  90.00  90.00 P 1           1
MODEL        1
ATOM      1  N   MET A   1      11.408  45.028  62.519  1.00  0.00           N
ATOM      2  H1  MET A   1      10.468  44.808  62.838  1.00  0.00           H
ATOM      3  H2  MET A   1      11.218  45.488  61.638  1.00  0.00           H
ATOM      4  H3  MET A   1      11.958  44.198  62.368  1.00  0.00           H
ATOM      5  CA  MET A   1      12.048  46.018  63.398  1.00  0.00           C
ATOM      6  HA  MET A   1      11.428  46.908  63.558  1.00  0.00           H
ATOM      7  CB  MET A   1      12.078  45.468  64.818  1.00  0.00           C
ATOM      8  HB1 MET A   1      12.408  44.428  64.898  1.00  0.00           H
ATOM      9  HB2 MET A   1      11.048  45.458  65.149  1.00  0.00           H
ATOM     10  CG  MET A   1      12.878  46.328  65.788  1.00  0.00           C
ATOM     11  HG1 MET A   1      13.948  46.208  65.618  1.00  0.00           H
ATOM     12  HG2 MET A   1      12.668  45.888  66.768  1.00  0.00           H
ATOM     13  SD  MET A   1      12.448  48.068  66.078  1.00  0.00           S
ATOM     14  CE  MET A   1      10.658  48.058  66.348  1.00  0.00           C
ATOM     15  HE1 MET A   1      10.288  49.018  66.729  1.00  0.00           H
ATOM     16  HE2 MET A   1      10.128  47.788  65.428  1.00  0.00           H
ATOM     17  HE3 MET A   1      10.428  47.318  67.108  1.00  0.00           H
ATOM     18  C   MET A   1      13.398  46.488  62.878  1.00  0.00           C
ATOM     19  O   MET A   1      14.178  45.668  62.388  1.00  0.00           O
ATOM     20  N   GLY A   2      13.668  47.778  63.048  1.00  0.00           N
ATOM     21  H   GLY A   2      12.958  48.368  63.468  1.00  0.00           H
ATOM     22  CA  GLY A   2      14.968  48.368  62.838  1.00  0.00           C
ATOM     23  HA1 GLY A   2      15.318  48.008  61.868  1.00  0.00           H
ATOM     24  HA2 GLY A   2      15.618  47.988  63.628  1.00  0.00           H
ATOM     25  C   GLY A   2      14.968  49.888  62.798  1.00  0.00           C
ATOM     26  O   GLY A   2      13.918  50.528  62.928  1.00  0.00           O
ATOM     27  N   LYS A   3      16.168  50.458  62.718  1.00  0.00           N
ATOM     28  H   LYS A   3      16.988  49.888  62.578  1.00  0.00           H
ATOM     29  CA  LYS A   3      16.408  51.888  62.768  1.00  0.00           C
ATOM     30  HA  LYS A   3      15.428  52.338  62.608  1.00  0.00           H
ATOM     31  CB  LYS A   3      16.918  52.248  64.158  1.00  0.00           C
ATOM     32  HB1 LYS A   3      17.998  52.068  64.229  1.00  0.00           H
ATOM     33  HB2 LYS A   3      16.358  51.608  64.828  1.00  0.00           H
ATOM     34  CG  LYS A   3      16.718  53.728  64.488  1.00  0.00           C
ATOM     35  HG1 LYS A   3      15.688  54.068  64.338  1.00  0.00           H
ATOM     36  HG2 LYS A   3      17.418  54.338  63.918  1.00  0.00           H
ATOM     37  CD  LYS A   3      16.968  53.928  65.978  1.00  0.00           C
ATOM     38  HD1 LYS A   3      16.268  53.268  66.508  1.00  0.00           H
ATOM     39  HD2 LYS A   3      16.628  54.948  66.128  1.00  0.00           H
ATOM     40  CE  LYS A   3      18.368  53.708  66.548  1.00  0.00           C
ATOM     41  HE1 LYS A   3      19.108  54.338  66.069  1.00  0.00           H
ATOM     42  HE2 LYS A   3      18.618  52.648  66.428  1.00  0.00           H
ATOM     43  NZ  LYS A   3      18.418  53.988  67.988  1.00  0.00           N
ATOM     44  HZ1 LYS A   3      19.218  53.618  68.478  1.00  0.00           H
ATOM     45  HZ2 LYS A   3      18.488  54.988  68.109  1.00  0.00           H
ATOM     46  HZ3 LYS A   3      17.568  53.798  68.508  1.00  0.00           H
ATOM     47  C   LYS A   3      17.318  52.348  61.628  1.00  0.00           C
ATOM     48  O   LYS A   3      18.138  51.548  61.198  1.00  0.00           O
ATOM     49  N   ALA A   4      17.188  53.598  61.198  1.00  0.00           N
ATOM     50  H   ALA A   4      16.558  54.278  61.608  1.00  0.00           H
ATOM     51  CA  ALA A   4      17.988  54.128  60.118  1.00  0.00           C
ATOM     52  HA  ALA A   4      17.898  53.498  59.238  1.00  0.00           H
ATOM     53  CB  ALA A   4      17.378  55.448  59.638  1.00  0.00           C
ATOM     54  HB1 ALA A   4      16.298  55.318  59.578  1.00  0.00           H
ATOM     55  HB2 ALA A   4      17.578  56.278  60.308  1.00  0.00           H
ATOM     56  HB3 ALA A   4      17.808  55.678  58.668  1.00  0.00           H
ATOM     57  C   ALA A   4      19.458  54.248  60.518  1.00  0.00           C
ATOM     58  O   ALA A   4      19.798  54.398  61.698  1.00  0.00           O
ATOM     59  N   LEU A   5      20.338  54.118  59.528  1.00  0.00           N
ATOM     60  H   LEU A   5      19.948  54.008  58.608  1.00  0.00           H
ATOM     61  CA  LEU A   5      21.768  53.988  59.688  1.00  0.00           C
ATOM     62  HA  LEU A   5      21.968  54.168  60.748  1.00  0.00           H
ATOM     63  CB  LEU A   5      22.088  52.528  59.378  1.00  0.00           C
ATOM     64  HB1 LEU A   5      21.528  52.308  58.468  1.00  0.00           H
ATOM     65  HB2 LEU A   5      21.658  51.938  60.188  1.00  0.00           H
ATOM     66  CG  LEU A   5      23.598  52.308  59.298  1.00  0.00           C
ATOM     67  HG  LEU A   5      24.038  53.058  58.648  1.00  0.00           H
ATOM     68  CD1 LEU A   5      24.378  52.438  60.598  1.00  0.00           C
ATOM     69 1HD1 LEU A   5      25.378  52.068  60.378  1.00  0.00           H
ATOM     70 2HD1 LEU A   5      24.508  53.498  60.788  1.00  0.00           H
ATOM     71 3HD1 LEU A   5      23.908  51.818  61.368  1.00  0.00           H
ATOM     72  CD2 LEU A   5      23.858  50.958  58.658  1.00  0.00           C
ATOM     73 1HD2 LEU A   5      24.898  50.698  58.478  1.00  0.00           H
ATOM     74 2HD2 LEU A   5      23.448  50.098  59.198  1.00  0.00           H
ATOM     75 3HD2 LEU A   5      23.338  50.858  57.698  1.00  0.00           H
ATOM     76  C   LEU A   5      22.478  54.998  58.798  1.00  0.00           C
ATOM     77  O   LEU A   5      22.278  54.988  57.588  1.00  0.00           O
ATOM     78  N   VAL A   6      23.428  55.748  59.368  1.00  0.00           N
ATOM     79  H   VAL A   6      23.468  55.658  60.378  1.00  0.00           H
ATOM     80  CA  VAL A   6      24.398  56.638  58.778  1.00  0.00           C
ATOM     81  HA  VAL A   6      24.018  56.958  57.808  1.00  0.00           H
ATOM     82  CB  VAL A   6      24.618  57.928  59.558  1.00  0.00           C
ATOM     83  HB  VAL A   6      25.298  57.678  60.368  1.00  0.00           H
ATOM     84  CG1 VAL A   6      25.138  58.998  58.598  1.00  0.00           C
ATOM     85 1HG1 VAL A   6      24.358  59.238  57.878  1.00  0.00           H
ATOM     86 2HG1 VAL A   6      25.448  59.888  59.148  1.00  0.00           H
ATOM     87 3HG1 VAL A   6      25.978  58.558  58.058  1.00  0.00           H
ATOM     88  CG2 VAL A   6      23.388  58.538  60.238  1.00  0.00           C
ATOM     89 1HG2 VAL A   6      22.648  58.798  59.488  1.00  0.00           H
ATOM     90 2HG2 VAL A   6      22.928  57.848  60.938  1.00  0.00           H
ATOM     91 3HG2 VAL A   6      23.678  59.448  60.758  1.00  0.00           H
ATOM     92  C   VAL A   6      25.728  55.928  58.598  1.00  0.00           C
ATOM     93  O   VAL A   6      26.368  55.448  59.538  1.00  0.00           O
ATOM     94  N   ILE A   7      26.158  55.658  57.368  1.00  0.00           N
ATOM     95  H   ILE A   7      25.598  55.998  56.598  1.00  0.00           H
ATOM     96  CA  ILE A   7      27.468  55.108  57.078  1.00  0.00           C
ATOM     97  HA  ILE A   7      27.958  54.758  57.988  1.00  0.00           H
ATOM     98  CB  ILE A   7      27.408  53.898  56.148  1.00  0.00           C
ATOM     99  HB  ILE A   7      27.078  54.198  55.158  1.00  0.00           H
ATOM    100  CG2 ILE A   7      28.868  53.488  55.948  1.00  0.00           C
ATOM    101 1HG2 ILE A   7      28.868  52.468  55.568  1.00  0.00           H
ATOM    102 2HG2 ILE A   7      29.448  54.128  55.278  1.00  0.00           H
ATOM    103 3HG2 ILE A   7      29.438  53.318  56.858  1.00  0.00           H
ATOM    104  CG1 ILE A   7      26.538  52.768  56.688  1.00  0.00           C
ATOM    105 1HG1 ILE A   7      25.608  53.138  57.128  1.00  0.00           H
ATOM    106 2HG1 ILE A   7      27.168  52.308  57.448  1.00  0.00           H
ATOM    107  CD  ILE A   7      26.128  51.728  55.658  1.00  0.00           C
ATOM    108  HD1 ILE A   7      26.988  51.218  55.228  1.00  0.00           H
ATOM    109  HD2 ILE A   7      25.538  50.948  56.138  1.00  0.00           H
ATOM    110  HD3 ILE A   7      25.518  52.238  54.908  1.00  0.00           H
ATOM    111  C   ILE A   7      28.388  56.208  56.568  1.00  0.00           C
ATOM    112  O   ILE A   7      27.958  56.948  55.688  1.00  0.00           O
ATOM    113  N   VAL A   8      29.628  56.318  57.048  1.00  0.00           N
ATOM    114  H   VAL A   8      29.758  55.628  57.778  1.00  0.00           H
ATOM    115  CA  VAL A   8      30.498  57.478  56.888  1.00  0.00           C
ATOM    116  HA  VAL A   8      30.028  58.098  56.118  1.00  0.00           H
ATOM    117  CB  VAL A   8      30.578  58.388  58.108  1.00  0.00           C
ATOM    118  HB  VAL A   8      31.338  58.028  58.798  1.00  0.00           H
ATOM    119  CG1 VAL A   8      30.898  59.848  57.838  1.00  0.00           C
ATOM    120 1HG1 VAL A   8      30.978  60.308  58.828  1.00  0.00           H
ATOM    121 2HG1 VAL A   8      31.828  59.828  57.278  1.00  0.00           H
ATOM    122 3HG1 VAL A   8      30.158  60.368  57.218  1.00  0.00           H
ATOM    123  CG2 VAL A   8      29.328  58.498  58.978  1.00  0.00           C
ATOM    124 1HG2 VAL A   8      29.318  59.298  59.718  1.00  0.00           H
ATOM    125 2HG2 VAL A   8      28.448  58.628  58.338  1.00  0.00           H
ATOM    126 3HG2 VAL A   8      29.138  57.608  59.578  1.00  0.00           H
ATOM    127  C   VAL A   8      31.888  57.148  56.378  1.00  0.00           C
ATOM    128  O   VAL A   8      32.498  56.138  56.718  1.00  0.00           O
ATOM    129  N   GLU A   9      32.418  58.068  55.568  1.00  0.00           N
ATOM    130  H   GLU A   9      31.838  58.878  55.418  1.00  0.00           H
ATOM    131  CA  GLU A   9      33.788  58.038  55.078  1.00  0.00           C
ATOM    132  HA  GLU A   9      33.898  57.148  54.468  1.00  0.00           H
ATOM    133  CB  GLU A   9      34.038  59.268  54.208  1.00  0.00           C
ATOM    134  HB1 GLU A   9      33.538  59.248  53.248  1.00  0.00           H
ATOM    135  HB2 GLU A   9      35.098  59.238  53.978  1.00  0.00           H
ATOM    136  CG  GLU A   9      33.748  60.688  54.708  1.00  0.00           C
ATOM    137  HG1 GLU A   9      34.238  60.778  55.668  1.00  0.00           H
ATOM    138  HG2 GLU A   9      32.688  60.898  54.828  1.00  0.00           H
ATOM    139  CD  GLU A   9      34.338  61.758  53.808  1.00  0.00           C
ATOM    140  OE1 GLU A   9      35.128  62.628  54.248  1.00  0.00           O
ATOM    141  OE2 GLU A   9      34.038  61.718  52.598  1.00  0.00           O
ATOM    142  C   GLU A   9      34.888  57.988  56.118  1.00  0.00           C
ATOM    143  O   GLU A   9      35.938  57.388  55.868  1.00  0.00           O
ATOM    144  N   SER A  10      34.718  58.558  57.308  1.00  0.00           N
ATOM    145  H   SER A  10      33.918  59.148  57.508  1.00  0.00           H
ATOM    146  CA  SER A  10      35.738  58.478  58.338  1.00  0.00           C
ATOM    147  HA  SER A  10      36.308  57.548  58.288  1.00  0.00           H
ATOM    148  CB  SER A  10      36.758  59.599  58.178  1.00  0.00           C
ATOM    149  HB1 SER A  10      37.228  59.638  57.208  1.00  0.00           H
ATOM    150  HB2 SER A  10      37.558  59.599  58.918  1.00  0.00           H
ATOM    151  OG  SER A  10      36.198  60.888  58.158  1.00  0.00           O
ATOM    152  HG  SER A  10      36.848  61.568  58.318  1.00  0.00           H
ATOM    153  C   SER A  10      35.208  58.618  59.758  1.00  0.00           C
ATOM    154  O   SER A  10      34.258  59.348  59.988  1.00  0.00           O
ATOM    155  N   PRO A  11      35.848  57.968  60.738  1.00  0.00           N
ATOM    156  CD  PRO A  11      37.058  57.168  60.628  1.00  0.00           C
ATOM    157  HD1 PRO A  11      37.928  57.668  60.198  1.00  0.00           H
ATOM    158  HD2 PRO A  11      36.828  56.268  60.068  1.00  0.00           H
ATOM    159  CG  PRO A  11      37.488  56.798  62.048  1.00  0.00           C
ATOM    160  HG1 PRO A  11      38.098  57.578  62.519  1.00  0.00           H
ATOM    161  HG2 PRO A  11      38.068  55.878  62.108  1.00  0.00           H
ATOM    162  CB  PRO A  11      36.168  56.838  62.818  1.00  0.00           C
ATOM    163  HB1 PRO A  11      36.318  57.228  63.818  1.00  0.00           H
ATOM    164  HB2 PRO A  11      35.738  55.838  62.808  1.00  0.00           H
ATOM    165  CA  PRO A  11      35.308  57.868  62.088  1.00  0.00           C
ATOM    166  HA  PRO A  11      34.328  57.418  62.008  1.00  0.00           H
ATOM    167  C   PRO A  11      35.338  59.258  62.698  1.00  0.00           C
ATOM    168  O   PRO A  11      34.458  59.738  63.418  1.00  0.00           O
ATOM    169  N   ALA A  12      36.478  59.929  62.488  1.00  0.00           N
ATOM    170  H   ALA A  12      37.138  59.338  61.998  1.00  0.00           H
ATOM    171  CA  ALA A  12      36.578  61.358  62.688  1.00  0.00           C
ATOM    172  HA  ALA A  12      36.808  61.468  63.748  1.00  0.00           H
ATOM    173  CB  ALA A  12      37.738  61.868  61.848  1.00  0.00           C
ATOM    174  HB1 ALA A  12      38.648  61.318  62.098  1.00  0.00           H
ATOM    175  HB2 ALA A  12      37.438  61.718  60.809  1.00  0.00           H
ATOM    176  HB3 ALA A  12      37.848  62.948  61.988  1.00  0.00           H
ATOM    177  C   ALA A  12      35.338  62.198  62.438  1.00  0.00           C
ATOM    178  O   ALA A  12      34.878  62.818  63.398  1.00  0.00           O
ATOM    179  N   LYS A  13      34.718  62.068  61.269  1.00  0.00           N
ATOM    180  H   LYS A  13      34.978  61.338  60.618  1.00  0.00           H
ATOM    181  CA  LYS A  13      33.538  62.838  60.918  1.00  0.00           C
ATOM    182  HA  LYS A  13      33.488  63.809  61.418  1.00  0.00           H
ATOM    183  CB  LYS A  13      33.448  63.068  59.418  1.00  0.00           C
ATOM    184  HB1 LYS A  13      32.458  63.498  59.278  1.00  0.00           H
ATOM    185  HB2 LYS A  13      33.488  62.099  58.928  1.00  0.00           H
ATOM    186  CG  LYS A  13      34.548  64.038  58.968  1.00  0.00           C
ATOM    187  HG1 LYS A  13      35.488  63.578  59.278  1.00  0.00           H
ATOM    188  HG2 LYS A  13      34.468  64.988  59.488  1.00  0.00           H
ATOM    189  CD  LYS A  13      34.548  64.218  57.458  1.00  0.00           C
ATOM    190  HD1 LYS A  13      33.578  64.518  57.068  1.00  0.00           H
ATOM    191  HD2 LYS A  13      34.558  63.188  57.108  1.00  0.00           H
ATOM    192  CE  LYS A  13      35.728  65.008  56.898  1.00  0.00           C
ATOM    193  HE1 LYS A  13      36.588  64.428  57.248  1.00  0.00           H
ATOM    194  HE2 LYS A  13      35.968  65.958  57.398  1.00  0.00           H
ATOM    195  NZ  LYS A  13      35.738  65.168  55.438  1.00  0.00           N
ATOM    196  HZ1 LYS A  13      35.798  64.258  55.008  1.00  0.00           H
ATOM    197  HZ2 LYS A  13      34.968  65.608  54.958  1.00  0.00           H
ATOM    198  HZ3 LYS A  13      36.498  65.808  55.228  1.00  0.00           H
ATOM    199  C   LYS A  13      32.288  62.128  61.428  1.00  0.00           C
ATOM    200  O   LYS A  13      31.328  62.808  61.778  1.00  0.00           O
ATOM    201  N   ALA A  14      32.268  60.798  61.548  1.00  0.00           N
ATOM    202  H   ALA A  14      32.998  60.308  61.058  1.00  0.00           H
ATOM    203  CA  ALA A  14      31.198  60.059  62.188  1.00  0.00           C
ATOM    204  HA  ALA A  14      30.278  60.298  61.658  1.00  0.00           H
ATOM    205  CB  ALA A  14      31.588  58.588  62.108  1.00  0.00           C
ATOM    206  HB1 ALA A  14      32.458  58.358  62.718  1.00  0.00           H
ATOM    207  HB2 ALA A  14      30.698  58.048  62.438  1.00  0.00           H
ATOM    208  HB3 ALA A  14      31.778  58.318  61.068  1.00  0.00           H
ATOM    209  C   ALA A  14      30.888  60.438  63.628  1.00  0.00           C
ATOM    210  O   ALA A  14      29.708  60.498  63.958  1.00  0.00           O
ATOM    211  N   LYS A  15      31.908  60.719  64.448  1.00  0.00           N
ATOM    212  H   LYS A  15      32.838  60.628  64.078  1.00  0.00           H
ATOM    213  CA  LYS A  15      31.728  61.158  65.818  1.00  0.00           C
ATOM    214  HA  LYS A  15      31.158  60.519  66.498  1.00  0.00           H
ATOM    215  CB  LYS A  15      33.088  61.328  66.478  1.00  0.00           C
ATOM    216  HB1 LYS A  15      33.128  61.868  67.428  1.00  0.00           H
ATOM    217  HB2 LYS A  15      33.618  61.858  65.678  1.00  0.00           H
ATOM    218  CG  LYS A  15      33.828  60.018  66.748  1.00  0.00           C
ATOM    219  HG1 LYS A  15      33.638  59.278  65.968  1.00  0.00           H
ATOM    220  HG2 LYS A  15      33.538  59.538  67.678  1.00  0.00           H
ATOM    221  CD  LYS A  15      35.328  60.278  66.648  1.00  0.00           C
ATOM    222  HD1 LYS A  15      35.508  60.948  67.488  1.00  0.00           H
ATOM    223  HD2 LYS A  15      35.618  60.678  65.678  1.00  0.00           H
ATOM    224  CE  LYS A  15      36.078  58.968  66.918  1.00  0.00           C
ATOM    225  HE1 LYS A  15      35.998  58.338  66.038  1.00  0.00           H
ATOM    226  HE2 LYS A  15      35.628  58.508  67.798  1.00  0.00           H
ATOM    227  NZ  LYS A  15      37.508  59.238  67.098  1.00  0.00           N
ATOM    228  HZ1 LYS A  15      37.898  59.678  66.269  1.00  0.00           H
ATOM    229  HZ2 LYS A  15      37.618  59.929  67.828  1.00  0.00           H
ATOM    230  HZ3 LYS A  15      38.048  58.408  67.268  1.00  0.00           H
ATOM    231  C   LYS A  15      31.038  62.508  65.918  1.00  0.00           C
ATOM    232  O   LYS A  15      30.048  62.628  66.638  1.00  0.00           O
ATOM    233  N   THR A  16      31.508  63.408  65.048  1.00  0.00           N
ATOM    234  H   THR A  16      32.348  63.258  64.508  1.00  0.00           H
ATOM    235  CA  THR A  16      30.958  64.738  64.848  1.00  0.00           C
ATOM    236  HA  THR A  16      30.998  65.178  65.848  1.00  0.00           H
ATOM    237  CB  THR A  16      31.668  65.678  63.888  1.00  0.00           C
ATOM    238  HB  THR A  16      31.208  65.678  62.908  1.00  0.00           H
ATOM    239  CG2 THR A  16      31.448  67.108  64.368  1.00  0.00           C
ATOM    240 1HG2 THR A  16      31.978  67.908  63.848  1.00  0.00           H
ATOM    241 2HG2 THR A  16      30.408  67.418  64.488  1.00  0.00           H
ATOM    242 3HG2 THR A  16      31.908  67.258  65.349  1.00  0.00           H
ATOM    243  OG1 THR A  16      33.068  65.519  63.948  1.00  0.00           O
ATOM    244  HG1 THR A  16      33.338  65.779  64.838  1.00  0.00           H
ATOM    245  C   THR A  16      29.518  64.748  64.348  1.00  0.00           C
ATOM    246  O   THR A  16      28.698  65.508  64.848  1.00  0.00           O
ATOM    247  N   ILE A  17      29.168  63.768  63.518  1.00  0.00           N
ATOM    248  H   ILE A  17      29.758  63.028  63.158  1.00  0.00           H
ATOM    249  CA  ILE A  17      27.768  63.578  63.178  1.00  0.00           C
ATOM    250  HA  ILE A  17      27.318  64.498  62.798  1.00  0.00           H
ATOM    251  CB  ILE A  17      27.588  62.648  61.988  1.00  0.00           C
ATOM    252  HB  ILE A  17      28.148  61.728  62.158  1.00  0.00           H
ATOM    253  CG2 ILE A  17      26.098  62.388  61.788  1.00  0.00           C
ATOM    254 1HG2 ILE A  17      25.538  63.318  61.638  1.00  0.00           H
ATOM    255 2HG2 ILE A  17      25.948  61.818  60.878  1.00  0.00           H
ATOM    256 3HG2 ILE A  17      25.558  61.888  62.588  1.00  0.00           H
ATOM    257  CG1 ILE A  17      28.228  63.228  60.728  1.00  0.00           C
ATOM    258 1HG1 ILE A  17      29.198  63.638  61.008  1.00  0.00           H
ATOM    259 2HG1 ILE A  17      27.758  64.139  60.378  1.00  0.00           H
ATOM    260  CD  ILE A  17      28.478  62.168  59.658  1.00  0.00           C
ATOM    261  HD1 ILE A  17      28.628  62.718  58.728  1.00  0.00           H
ATOM    262  HD2 ILE A  17      29.398  61.618  59.908  1.00  0.00           H
ATOM    263  HD3 ILE A  17      27.598  61.528  59.558  1.00  0.00           H
ATOM    264  C   ILE A  17      26.988  63.128  64.408  1.00  0.00           C
ATOM    265  O   ILE A  17      26.068  63.858  64.768  1.00  0.00           O
ATOM    266  N   ASN A  18      27.518  62.128  65.118  1.00  0.00           N
ATOM    267  H   ASN A  18      28.378  61.678  64.838  1.00  0.00           H
ATOM    268  CA  ASN A  18      26.798  61.708  66.298  1.00  0.00           C
ATOM    269  HA  ASN A  18      25.758  61.439  66.088  1.00  0.00           H
ATOM    270  CB  ASN A  18      27.458  60.448  66.848  1.00  0.00           C
ATOM    271  HB1 ASN A  18      28.538  60.498  66.718  1.00  0.00           H
ATOM    272  HB2 ASN A  18      27.038  59.588  66.318  1.00  0.00           H
ATOM    273  CG  ASN A  18      27.158  60.068  68.298  1.00  0.00           C
ATOM    274  OD1 ASN A  18      27.898  60.178  69.268  1.00  0.00           O
ATOM    275  ND2 ASN A  18      25.938  59.568  68.548  1.00  0.00           N
ATOM    276 1HD2 ASN A  18      25.138  59.748  67.968  1.00  0.00           H
ATOM    277 2HD2 ASN A  18      25.798  59.278  69.508  1.00  0.00           H
ATOM    278  C   ASN A  18      26.628  62.788  67.358  1.00  0.00           C
ATOM    279  O   ASN A  18      25.728  62.689  68.188  1.00  0.00           O
ATOM    280  N   LYS A  19      27.448  63.838  67.319  1.00  0.00           N
ATOM    281  H   LYS A  19      28.208  63.868  66.648  1.00  0.00           H
ATOM    282  CA  LYS A  19      27.518  64.908  68.298  1.00  0.00           C
ATOM    283  HA  LYS A  19      27.538  64.378  69.248  1.00  0.00           H
ATOM    284  CB  LYS A  19      28.858  65.628  68.248  1.00  0.00           C
ATOM    285  HB1 LYS A  19      29.028  65.808  67.189  1.00  0.00           H
ATOM    286  HB2 LYS A  19      29.638  64.918  68.538  1.00  0.00           H
ATOM    287  CG  LYS A  19      28.908  66.838  69.178  1.00  0.00           C
ATOM    288  HG1 LYS A  19      28.768  66.548  70.218  1.00  0.00           H
ATOM    289  HG2 LYS A  19      28.128  67.548  68.888  1.00  0.00           H
ATOM    290  CD  LYS A  19      30.258  67.508  68.988  1.00  0.00           C
ATOM    291  HD1 LYS A  19      30.458  67.728  67.938  1.00  0.00           H
ATOM    292  HD2 LYS A  19      31.028  66.838  69.378  1.00  0.00           H
ATOM    293  CE  LYS A  19      30.198  68.809  69.788  1.00  0.00           C
ATOM    294  HE1 LYS A  19      29.208  69.228  69.638  1.00  0.00           H
ATOM    295  HE2 LYS A  19      30.938  69.538  69.468  1.00  0.00           H
ATOM    296  NZ  LYS A  19      30.378  68.498  71.218  1.00  0.00           N
ATOM    297  HZ1 LYS A  19      31.298  68.138  71.408  1.00  0.00           H
ATOM    298  HZ2 LYS A  19      30.058  69.278  71.778  1.00  0.00           H
ATOM    299  HZ3 LYS A  19      29.768  67.758  71.548  1.00  0.00           H
ATOM    300  C   LYS A  19      26.318  65.838  68.158  1.00  0.00           C
ATOM    301  O   LYS A  19      25.598  66.168  69.099  1.00  0.00           O
ATOM    302  N   TYR A  20      26.038  66.239  66.918  1.00  0.00           N
ATOM    303  H   TYR A  20      26.648  65.988  66.148  1.00  0.00           H
ATOM    304  CA  TYR A  20      25.198  67.318  66.468  1.00  0.00           C
ATOM    305  HA  TYR A  20      24.908  67.938  67.319  1.00  0.00           H
ATOM    306  CB  TYR A  20      25.918  68.268  65.508  1.00  0.00           C
ATOM    307  HB1 TYR A  20      25.188  68.968  65.098  1.00  0.00           H
ATOM    308  HB2 TYR A  20      26.328  67.608  64.738  1.00  0.00           H
ATOM    309  CG  TYR A  20      27.028  69.188  65.958  1.00  0.00           C
ATOM    310  CD1 TYR A  20      26.898  69.838  67.189  1.00  0.00           C
ATOM    311  HD1 TYR A  20      25.988  69.838  67.788  1.00  0.00           H
ATOM    312  CE1 TYR A  20      27.868  70.688  67.738  1.00  0.00           C
ATOM    313  HE1 TYR A  20      27.668  71.258  68.628  1.00  0.00           H
ATOM    314  CZ  TYR A  20      28.968  70.979  66.898  1.00  0.00           C
ATOM    315  OH  TYR A  20      29.828  71.959  67.278  1.00  0.00           O
ATOM    316  HH  TYR A  20      30.748  71.829  67.028  1.00  0.00           H
ATOM    317  CE2 TYR A  20      29.118  70.328  65.658  1.00  0.00           C
ATOM    318  HE2 TYR A  20      29.998  70.528  65.068  1.00  0.00           H
ATOM    319  CD2 TYR A  20      28.208  69.348  65.238  1.00  0.00           C
ATOM    320  HD2 TYR A  20      28.358  68.848  64.288  1.00  0.00           H
ATOM    321  C   TYR A  20      23.908  66.918  65.758  1.00  0.00           C
ATOM    322  O   TYR A  20      22.958  67.698  65.848  1.00  0.00           O
ATOM    323  N   LEU A  21      23.868  65.868  64.938  1.00  0.00           N
ATOM    324  H   LEU A  21      24.648  65.248  64.768  1.00  0.00           H
ATOM    325  CA  LEU A  21      22.578  65.458  64.428  1.00  0.00           C
ATOM    326  HA  LEU A  21      21.978  66.278  64.048  1.00  0.00           H
ATOM    327  CB  LEU A  21      22.928  64.478  63.309  1.00  0.00           C
ATOM    328  HB1 LEU A  21      23.718  63.798  63.638  1.00  0.00           H
ATOM    329  HB2 LEU A  21      23.458  64.868  62.428  1.00  0.00           H
ATOM    330  CG  LEU A  21      21.728  63.628  62.928  1.00  0.00           C
ATOM    331  HG  LEU A  21      21.428  63.068  63.818  1.00  0.00           H
ATOM    332  CD1 LEU A  21      20.558  64.518  62.488  1.00  0.00           C
ATOM    333 1HD1 LEU A  21      20.118  64.918  63.398  1.00  0.00           H
ATOM    334 2HD1 LEU A  21      20.908  65.348  61.878  1.00  0.00           H
ATOM    335 3HD1 LEU A  21      19.698  64.008  62.059  1.00  0.00           H
ATOM    336  CD2 LEU A  21      21.918  62.748  61.698  1.00  0.00           C
ATOM    337 1HD2 LEU A  21      21.908  63.408  60.828  1.00  0.00           H
ATOM    338 2HD2 LEU A  21      22.888  62.268  61.568  1.00  0.00           H
ATOM    339 3HD2 LEU A  21      21.068  62.068  61.638  1.00  0.00           H
ATOM    340  C   LEU A  21      21.738  64.988  65.609  1.00  0.00           C
ATOM    341  O   LEU A  21      22.128  64.038  66.288  1.00  0.00           O
ATOM    342  N   GLY A  22      20.528  65.478  65.888  1.00  0.00           N
ATOM    343  H   GLY A  22      20.288  66.218  65.248  1.00  0.00           H
ATOM    344  CA  GLY A  22      19.548  65.138  66.888  1.00  0.00           C
ATOM    345  HA1 GLY A  22      18.778  65.908  66.828  1.00  0.00           H
ATOM    346  HA2 GLY A  22      20.048  65.059  67.858  1.00  0.00           H
ATOM    347  C   GLY A  22      18.718  63.878  66.648  1.00  0.00           C
ATOM    348  O   GLY A  22      18.298  63.248  67.618  1.00  0.00           O
ATOM    349  N   SER A  23      18.458  63.458  65.408  1.00  0.00           N
ATOM    350  H   SER A  23      18.698  64.028  64.618  1.00  0.00           H
ATOM    351  CA  SER A  23      17.798  62.229  65.028  1.00  0.00           C
ATOM    352  HA  SER A  23      16.778  62.308  65.398  1.00  0.00           H
ATOM    353  CB  SER A  23      17.778  62.099  63.508  1.00  0.00           C
ATOM    354  HB1 SER A  23      17.168  61.218  63.338  1.00  0.00           H
ATOM    355  HB2 SER A  23      18.808  61.948  63.178  1.00  0.00           H
ATOM    356  OG  SER A  23      17.278  63.248  62.868  1.00  0.00           O
ATOM    357  HG  SER A  23      17.618  63.388  61.978  1.00  0.00           H
ATOM    358  C   SER A  23      18.468  61.018  65.658  1.00  0.00           C
ATOM    359  O   SER A  23      19.688  60.888  65.548  1.00  0.00           O
ATOM    360  N   ASP A  24      17.708  60.148  66.328  1.00  0.00           N
ATOM    361  H   ASP A  24      16.758  60.448  66.498  1.00  0.00           H
ATOM    362  CA  ASP A  24      18.028  58.818  66.798  1.00  0.00           C
ATOM    363  HA  ASP A  24      18.968  58.938  67.348  1.00  0.00           H
ATOM    364  CB  ASP A  24      16.918  58.418  67.758  1.00  0.00           C
ATOM    365  HB1 ASP A  24      15.908  58.468  67.338  1.00  0.00           H
ATOM    366  HB2 ASP A  24      16.878  59.148  68.569  1.00  0.00           H
ATOM    367  CG  ASP A  24      17.108  57.058  68.408  1.00  0.00           C
ATOM    368  OD1 ASP A  24      18.288  56.768  68.678  1.00  0.00           O
ATOM    369  OD2 ASP A  24      16.198  56.248  68.708  1.00  0.00           O
ATOM    370  C   ASP A  24      18.278  57.818  65.678  1.00  0.00           C
ATOM    371  O   ASP A  24      17.558  56.868  65.398  1.00  0.00           O
ATOM    372  N   TYR A  25      19.358  58.088  64.938  1.00  0.00           N
ATOM    373  H   TYR A  25      19.858  58.918  65.198  1.00  0.00           H
ATOM    374  CA  TYR A  25      19.958  57.218  63.938  1.00  0.00           C
ATOM    375  HA  TYR A  25      19.208  56.458  63.688  1.00  0.00           H
ATOM    376  CB  TYR A  25      20.388  58.028  62.728  1.00  0.00           C
ATOM    377  HB1 TYR A  25      20.888  57.338  62.038  1.00  0.00           H
ATOM    378  HB2 TYR A  25      21.178  58.728  63.018  1.00  0.00           H
ATOM    379  CG  TYR A  25      19.358  58.808  61.938  1.00  0.00           C
ATOM    380  CD1 TYR A  25      19.868  59.708  60.988  1.00  0.00           C
ATOM    381  HD1 TYR A  25      20.928  59.858  60.868  1.00  0.00           H
ATOM    382  CE1 TYR A  25      18.968  60.458  60.228  1.00  0.00           C
ATOM    383  HE1 TYR A  25      19.198  61.018  59.328  1.00  0.00           H
ATOM    384  CZ  TYR A  25      17.588  60.328  60.488  1.00  0.00           C
ATOM    385  OH  TYR A  25      16.788  61.148  59.758  1.00  0.00           O
ATOM    386  HH  TYR A  25      15.898  61.168  60.108  1.00  0.00           H
ATOM    387  CE2 TYR A  25      17.088  59.378  61.398  1.00  0.00           C
ATOM    388  HE2 TYR A  25      16.018  59.278  61.508  1.00  0.00           H
ATOM    389  CD2 TYR A  25      17.988  58.578  62.098  1.00  0.00           C
ATOM    390  HD2 TYR A  25      17.648  57.889  62.858  1.00  0.00           H
ATOM    391  C   TYR A  25      21.158  56.458  64.478  1.00  0.00           C
ATOM    392  O   TYR A  25      21.978  56.928  65.258  1.00  0.00           O
ATOM    393  N   VAL A  26      21.388  55.208  64.058  1.00  0.00           N
ATOM    394  H   VAL A  26      20.788  54.828  63.338  1.00  0.00           H
ATOM    395  CA  VAL A  26      22.658  54.558  64.288  1.00  0.00           C
ATOM    396  HA  VAL A  26      22.858  54.558  65.358  1.00  0.00           H
ATOM    397  CB  VAL A  26      22.498  53.108  63.838  1.00  0.00           C
ATOM    398  HB  VAL A  26      22.148  53.048  62.808  1.00  0.00           H
ATOM    399  CG1 VAL A  26      23.778  52.308  64.068  1.00  0.00           C
ATOM    400 1HG1 VAL A  26      24.468  52.698  63.318  1.00  0.00           H
ATOM    401 2HG1 VAL A  26      24.118  52.318  65.108  1.00  0.00           H
ATOM    402 3HG1 VAL A  26      23.608  51.328  63.648  1.00  0.00           H
ATOM    403  CG2 VAL A  26      21.438  52.358  64.638  1.00  0.00           C
ATOM    404 1HG2 VAL A  26      21.408  51.298  64.388  1.00  0.00           H
ATOM    405 2HG2 VAL A  26      21.598  52.648  65.678  1.00  0.00           H
ATOM    406 3HG2 VAL A  26      20.478  52.748  64.318  1.00  0.00           H
ATOM    407  C   VAL A  26      23.778  55.158  63.448  1.00  0.00           C
ATOM    408  O   VAL A  26      23.598  55.408  62.258  1.00  0.00           O
ATOM    409  N   VAL A  27      24.968  55.378  64.008  1.00  0.00           N
ATOM    410  H   VAL A  27      25.088  55.188  64.998  1.00  0.00           H
ATOM    411  CA  VAL A  27      26.148  55.868  63.318  1.00  0.00           C
ATOM    412  HA  VAL A  27      25.878  56.218  62.318  1.00  0.00           H
ATOM    413  CB  VAL A  27      26.758  57.128  63.918  1.00  0.00           C
ATOM    414  HB  VAL A  27      27.098  57.088  64.948  1.00  0.00           H
ATOM    415  CG1 VAL A  27      28.028  57.478  63.148  1.00  0.00           C
ATOM    416 1HG1 VAL A  27      28.428  58.418  63.528  1.00  0.00           H
ATOM    417 2HG1 VAL A  27      28.828  56.768  63.398  1.00  0.00           H
ATOM    418 3HG1 VAL A  27      27.888  57.488  62.068  1.00  0.00           H
ATOM    419  CG2 VAL A  27      25.748  58.258  63.708  1.00  0.00           C
ATOM    420 1HG2 VAL A  27      25.578  58.438  62.648  1.00  0.00           H
ATOM    421 2HG2 VAL A  27      24.808  57.918  64.138  1.00  0.00           H
ATOM    422 3HG2 VAL A  27      26.118  59.178  64.168  1.00  0.00           H
ATOM    423  C   VAL A  27      27.238  54.818  63.128  1.00  0.00           C
ATOM    424  O   VAL A  27      27.698  54.298  64.138  1.00  0.00           O
ATOM    425  N   LYS A  28      27.718  54.638  61.898  1.00  0.00           N
ATOM    426  H   LYS A  28      27.228  55.098  61.138  1.00  0.00           H
ATOM    427  CA  LYS A  28      28.798  53.738  61.568  1.00  0.00           C
ATOM    428  HA  LYS A  28      29.418  53.568  62.458  1.00  0.00           H
ATOM    429  CB  LYS A  28      28.188  52.388  61.198  1.00  0.00           C
ATOM    430  HB1 LYS A  28      29.018  51.758  60.878  1.00  0.00           H
ATOM    431  HB2 LYS A  28      27.438  52.538  60.418  1.00  0.00           H
ATOM    432  CG  LYS A  28      27.528  51.658  62.358  1.00  0.00           C
ATOM    433  HG1 LYS A  28      26.588  52.158  62.618  1.00  0.00           H
ATOM    434  HG2 LYS A  28      28.168  51.678  63.238  1.00  0.00           H
ATOM    435  CD  LYS A  28      27.268  50.198  61.998  1.00  0.00           C
ATOM    436  HD1 LYS A  28      28.088  49.718  61.468  1.00  0.00           H
ATOM    437  HD2 LYS A  28      26.488  50.238  61.228  1.00  0.00           H
ATOM    438  CE  LYS A  28      26.638  49.478  63.178  1.00  0.00           C
ATOM    439  HE1 LYS A  28      25.558  49.608  63.218  1.00  0.00           H
ATOM    440  HE2 LYS A  28      27.068  49.948  64.068  1.00  0.00           H
ATOM    441  NZ  LYS A  28      27.048  48.068  63.278  1.00  0.00           N
ATOM    442  HZ1 LYS A  28      26.638  47.658  64.108  1.00  0.00           H
ATOM    443  HZ2 LYS A  28      26.668  47.498  62.538  1.00  0.00           H
ATOM    444  HZ3 LYS A  28      28.038  47.888  63.388  1.00  0.00           H
ATOM    445  C   LYS A  28      29.678  54.368  60.508  1.00  0.00           C
ATOM    446  O   LYS A  28      29.208  55.218  59.758  1.00  0.00           O
ATOM    447  N   SER A  29      30.968  54.028  60.448  1.00  0.00           N
ATOM    448  H   SER A  29      31.238  53.428  61.208  1.00  0.00           H
ATOM    449  CA  SER A  29      31.958  54.418  59.448  1.00  0.00           C
ATOM    450  HA  SER A  29      31.448  54.758  58.548  1.00  0.00           H
ATOM    451  CB  SER A  29      32.868  55.548  59.918  1.00  0.00           C
ATOM    452  HB1 SER A  29      32.218  56.298  60.368  1.00  0.00           H
ATOM    453  HB2 SER A  29      33.548  55.878  59.148  1.00  0.00           H
ATOM    454  OG  SER A  29      33.618  55.098  61.028  1.00  0.00           O
ATOM    455  HG  SER A  29      33.238  55.238  61.898  1.00  0.00           H
ATOM    456  C   SER A  29      32.838  53.258  59.018  1.00  0.00           C
ATOM    457  O   SER A  29      32.798  52.178  59.608  1.00  0.00           O
ATOM    458  N   SER A  30      33.458  53.428  57.848  1.00  0.00           N
ATOM    459  H   SER A  30      33.248  54.328  57.428  1.00  0.00           H
ATOM    460  CA  SER A  30      34.598  52.768  57.238  1.00  0.00           C
ATOM    461  HA  SER A  30      34.858  51.898  57.848  1.00  0.00           H
ATOM    462  CB  SER A  30      34.218  52.258  55.858  1.00  0.00           C
ATOM    463  HB1 SER A  30      33.468  51.488  56.018  1.00  0.00           H
ATOM    464  HB2 SER A  30      35.008  51.788  55.268  1.00  0.00           H
ATOM    465  OG  SER A  30      33.648  53.318  55.118  1.00  0.00           O
ATOM    466  HG  SER A  30      34.318  53.908  54.778  1.00  0.00           H
ATOM    467  C   SER A  30      35.798  53.688  57.138  1.00  0.00           C
ATOM    468  O   SER A  30      35.738  54.828  57.598  1.00  0.00           O
ATOM    469  N   VAL A  31      36.888  53.228  56.528  1.00  0.00           N
ATOM    470  H   VAL A  31      36.918  52.278  56.188  1.00  0.00           H
ATOM    471  CA  VAL A  31      38.128  53.978  56.438  1.00  0.00           C
ATOM    472  HA  VAL A  31      37.878  54.998  56.718  1.00  0.00           H
ATOM    473  CB  VAL A  31      39.228  53.548  57.418  1.00  0.00           C
ATOM    474  HB  VAL A  31      40.048  54.258  57.318  1.00  0.00           H
ATOM    475  CG1 VAL A  31      38.758  53.708  58.858  1.00  0.00           C
ATOM    476 1HG1 VAL A  31      39.618  53.678  59.528  1.00  0.00           H
ATOM    477 2HG1 VAL A  31      38.468  54.738  59.038  1.00  0.00           H
ATOM    478 3HG1 VAL A  31      37.958  53.018  59.138  1.00  0.00           H
ATOM    479  CG2 VAL A  31      39.708  52.128  57.128  1.00  0.00           C
ATOM    480 1HG2 VAL A  31      38.838  51.468  57.138  1.00  0.00           H
ATOM    481 2HG2 VAL A  31      40.118  51.978  56.128  1.00  0.00           H
ATOM    482 3HG2 VAL A  31      40.418  51.718  57.838  1.00  0.00           H
ATOM    483  C   VAL A  31      38.668  54.048  55.018  1.00  0.00           C
ATOM    484  O   VAL A  31      38.468  53.028  54.368  1.00  0.00           O
ATOM    485  N   GLY A  32      39.448  55.058  54.628  1.00  0.00           N
ATOM    486  H   GLY A  32      39.568  55.758  55.348  1.00  0.00           H
ATOM    487  CA  GLY A  32      40.028  55.258  53.318  1.00  0.00           C
ATOM    488  HA1 GLY A  32      40.688  54.398  53.188  1.00  0.00           H
ATOM    489  HA2 GLY A  32      40.548  56.208  53.188  1.00  0.00           H
ATOM    490  C   GLY A  32      38.988  55.298  52.208  1.00  0.00           C
ATOM    491  O   GLY A  32      37.818  55.608  52.448  1.00  0.00           O
ATOM    492  N   HIE A  33      39.378  54.818  51.028  1.00  0.00           N
ATOM    493  H   HIE A  33      40.348  54.538  50.948  1.00  0.00           H
ATOM    494  CA  HIE A  33      38.488  54.448  49.948  1.00  0.00           C
ATOM    495  HA  HIE A  33      37.548  54.978  50.038  1.00  0.00           H
ATOM    496  CB  HIE A  33      39.028  54.748  48.548  1.00  0.00           C
ATOM    497  HB1 HIE A  33      39.968  54.248  48.308  1.00  0.00           H
ATOM    498  HB2 HIE A  33      39.138  55.838  48.538  1.00  0.00           H
ATOM    499  CG  HIE A  33      38.038  54.568  47.438  1.00  0.00           C
ATOM    500  ND1 HIE A  33      36.658  54.548  47.598  1.00  0.00           N
ATOM    501  CE1 HIE A  33      36.148  54.528  46.368  1.00  0.00           C
ATOM    502  HE1 HIE A  33      35.098  54.388  46.178  1.00  0.00           H
ATOM    503  NE2 HIE A  33      37.098  54.468  45.408  1.00  0.00           N
ATOM    504  HE2 HIE A  33      36.978  54.508  44.408  1.00  0.00           H
ATOM    505  CD2 HIE A  33      38.298  54.488  46.088  1.00  0.00           C
ATOM    506  HD2 HIE A  33      39.278  54.358  45.658  1.00  0.00           H
ATOM    507  C   HIE A  33      38.068  52.998  50.108  1.00  0.00           C
ATOM    508  O   HIE A  33      38.848  52.138  50.508  1.00  0.00           O
ATOM    509  N   ILE A  34      36.828  52.668  49.718  1.00  0.00           N
ATOM    510  H   ILE A  34      36.278  53.258  49.108  1.00  0.00           H
ATOM    511  CA  ILE A  34      36.108  51.458  50.028  1.00  0.00           C
ATOM    512  HA  ILE A  34      36.578  51.108  50.948  1.00  0.00           H
ATOM    513  CB  ILE A  34      34.678  51.738  50.478  1.00  0.00           C
ATOM    514  HB  ILE A  34      34.228  50.858  50.928  1.00  0.00           H
ATOM    515  CG2 ILE A  34      34.768  52.788  51.588  1.00  0.00           C
ATOM    516 1HG2 ILE A  34      35.508  52.488  52.318  1.00  0.00           H
ATOM    517 2HG2 ILE A  34      35.178  53.748  51.268  1.00  0.00           H
ATOM    518 3HG2 ILE A  34      33.768  52.778  52.018  1.00  0.00           H
ATOM    519  CG1 ILE A  34      33.808  52.198  49.308  1.00  0.00           C
ATOM    520 1HG1 ILE A  34      33.938  51.578  48.428  1.00  0.00           H
ATOM    521 2HG1 ILE A  34      34.138  53.178  48.958  1.00  0.00           H
ATOM    522  CD  ILE A  34      32.298  52.218  49.488  1.00  0.00           C
ATOM    523  HD1 ILE A  34      32.058  52.548  50.498  1.00  0.00           H
ATOM    524  HD2 ILE A  34      31.868  52.868  48.728  1.00  0.00           H
ATOM    525  HD3 ILE A  34      31.808  51.248  49.438  1.00  0.00           H
ATOM    526  C   ILE A  34      36.278  50.398  48.948  1.00  0.00           C
ATOM    527  O   ILE A  34      35.768  49.288  49.108  1.00  0.00           O
ATOM    528  N   ARG A  35      36.918  50.688  47.808  1.00  0.00           N
ATOM    529  H   ARG A  35      37.348  51.598  47.688  1.00  0.00           H
ATOM    530  CA  ARG A  35      37.548  49.648  47.028  1.00  0.00           C
ATOM    531  HA  ARG A  35      37.388  48.708  47.548  1.00  0.00           H
ATOM    532  CB  ARG A  35      36.748  49.778  45.728  1.00  0.00           C
ATOM    533  HB1 ARG A  35      37.198  49.168  44.948  1.00  0.00           H
ATOM    534  HB2 ARG A  35      36.788  50.808  45.378  1.00  0.00           H
ATOM    535  CG  ARG A  35      35.298  49.298  45.808  1.00  0.00           C
ATOM    536  HG1 ARG A  35      34.678  50.018  46.328  1.00  0.00           H
ATOM    537  HG2 ARG A  35      35.338  48.388  46.408  1.00  0.00           H
ATOM    538  CD  ARG A  35      34.888  48.968  44.378  1.00  0.00           C
ATOM    539  HD1 ARG A  35      35.528  48.128  44.108  1.00  0.00           H
ATOM    540  HD2 ARG A  35      35.048  49.828  43.728  1.00  0.00           H
ATOM    541  NE  ARG A  35      33.548  48.398  44.258  1.00  0.00           N
ATOM    542  HE  ARG A  35      33.368  47.558  44.788  1.00  0.00           H
ATOM    543  CZ  ARG A  35      32.548  48.788  43.458  1.00  0.00           C
ATOM    544  NH1 ARG A  35      32.648  49.858  42.648  1.00  0.00           N
ATOM    545 1HH1 ARG A  35      33.468  50.438  42.658  1.00  0.00           H
ATOM    546 2HH1 ARG A  35      31.958  49.938  41.918  1.00  0.00           H
ATOM    547  NH2 ARG A  35      31.408  48.088  43.518  1.00  0.00           N
ATOM    548 1HH2 ARG A  35      31.428  47.378  44.238  1.00  0.00           H
ATOM    549 2HH2 ARG A  35      30.658  48.348  42.888  1.00  0.00           H
ATOM    550  C   ARG A  35      39.028  49.898  46.768  1.00  0.00           C
ATOM    551  O   ARG A  35      39.578  50.958  47.038  1.00  0.00           O
ATOM    552  N   ASP A  36      39.698  48.848  46.278  1.00  0.00           N
ATOM    553  H   ASP A  36      39.258  47.988  45.998  1.00  0.00           H
ATOM    554  CA  ASP A  36      41.098  48.868  45.898  1.00  0.00           C
ATOM    555  HA  ASP A  36      41.608  49.688  46.398  1.00  0.00           H
ATOM    556  CB  ASP A  36      41.728  47.558  46.358  1.00  0.00           C
ATOM    557  HB1 ASP A  36      41.528  46.768  45.638  1.00  0.00           H
ATOM    558  HB2 ASP A  36      41.408  47.218  47.348  1.00  0.00           H
ATOM    559  CG  ASP A  36      43.248  47.548  46.348  1.00  0.00           C
ATOM    560  OD1 ASP A  36      43.888  46.498  46.118  1.00  0.00           O
ATOM    561  OD2 ASP A  36      43.868  48.558  46.738  1.00  0.00           O
ATOM    562  C   ASP A  36      41.248  49.078  44.398  1.00  0.00           C
ATOM    563  O   ASP A  36      40.268  49.128  43.648  1.00  0.00           O
ATOM    564  N   LEU A  37      42.508  49.268  43.998  1.00  0.00           N
ATOM    565  H   LEU A  37      43.068  49.648  44.748  1.00  0.00           H
ATOM    566  CA  LEU A  37      42.788  49.718  42.648  1.00  0.00           C
ATOM    567  HA  LEU A  37      41.848  49.788  42.098  1.00  0.00           H
ATOM    568  CB  LEU A  37      43.238  51.178  42.678  1.00  0.00           C
ATOM    569  HB1 LEU A  37      44.268  51.378  42.998  1.00  0.00           H
ATOM    570  HB2 LEU A  37      42.748  51.708  43.488  1.00  0.00           H
ATOM    571  CG  LEU A  37      42.938  51.768  41.308  1.00  0.00           C
ATOM    572  HG  LEU A  37      43.038  51.068  40.478  1.00  0.00           H
ATOM    573  CD1 LEU A  37      41.528  52.348  41.328  1.00  0.00           C
ATOM    574 1HD1 LEU A  37      41.448  52.968  40.428  1.00  0.00           H
ATOM    575 2HD1 LEU A  37      40.768  51.568  41.278  1.00  0.00           H
ATOM    576 3HD1 LEU A  37      41.378  52.998  42.188  1.00  0.00           H
ATOM    577  CD2 LEU A  37      43.838  52.968  41.028  1.00  0.00           C
ATOM    578 1HD2 LEU A  37      43.868  53.618  41.908  1.00  0.00           H
ATOM    579 2HD2 LEU A  37      44.848  52.628  40.778  1.00  0.00           H
ATOM    580 3HD2 LEU A  37      43.628  53.438  40.068  1.00  0.00           H
ATOM    581  C   LEU A  37      43.718  48.778  41.888  1.00  0.00           C
ATOM    582  O   LEU A  37      44.688  49.298  41.338  1.00  0.00           O
ATOM    583  N   PRO A  38      43.458  47.478  41.808  1.00  0.00           N
ATOM    584  CD  PRO A  38      42.478  46.648  42.488  1.00  0.00           C
ATOM    585  HD1 PRO A  38      41.498  46.898  42.088  1.00  0.00           H
ATOM    586  HD2 PRO A  38      42.488  46.788  43.568  1.00  0.00           H
ATOM    587  CG  PRO A  38      42.748  45.178  42.168  1.00  0.00           C
ATOM    588  HG1 PRO A  38      42.178  44.678  41.388  1.00  0.00           H
ATOM    589  HG2 PRO A  38      42.628  44.568  43.068  1.00  0.00           H
ATOM    590  CB  PRO A  38      44.178  45.198  41.658  1.00  0.00           C
ATOM    591  HB1 PRO A  38      44.388  44.408  40.928  1.00  0.00           H
ATOM    592  HB2 PRO A  38      44.878  45.258  42.488  1.00  0.00           H
ATOM    593  CA  PRO A  38      44.208  46.558  40.978  1.00  0.00           C
ATOM    594  HA  PRO A  38      45.248  46.878  40.918  1.00  0.00           H
ATOM    595  C   PRO A  38      43.658  46.358  39.568  1.00  0.00           C
ATOM    596  O   PRO A  38      42.508  46.698  39.308  1.00  0.00           O
ATOM    597  N   THR A  39      44.548  45.868  38.708  1.00  0.00           N
ATOM    598  H   THR A  39      45.548  45.818  38.858  1.00  0.00           H
ATOM    599  CA  THR A  39      44.238  45.678  37.308  1.00  0.00           C
ATOM    600  HA  THR A  39      43.228  46.068  37.158  1.00  0.00           H
ATOM    601  CB  THR A  39      45.218  46.378  36.378  1.00  0.00           C
ATOM    602  HB  THR A  39      44.958  46.158  35.338  1.00  0.00           H
ATOM    603  CG2 THR A  39      45.388  47.888  36.498  1.00  0.00           C
ATOM    604 1HG2 THR A  39      45.688  48.068  37.538  1.00  0.00           H
ATOM    605 2HG2 THR A  39      46.118  48.298  35.808  1.00  0.00           H
ATOM    606 3HG2 THR A  39      44.408  48.378  36.438  1.00  0.00           H
ATOM    607  OG1 THR A  39      46.498  45.818  36.548  1.00  0.00           O
ATOM    608  HG1 THR A  39      47.088  46.038  35.828  1.00  0.00           H
ATOM    609  C   THR A  39      44.118  44.188  36.988  1.00  0.00           C
ATOM    610  O   THR A  39      44.738  43.338  37.618  1.00  0.00           O
ATOM    611  N   SER A  40      43.298  43.908  35.978  1.00  0.00           N
ATOM    612  H   SER A  40      42.738  44.648  35.568  1.00  0.00           H
ATOM    613  CA  SER A  40      43.288  42.578  35.398  1.00  0.00           C
ATOM    614  HA  SER A  40      42.838  41.848  36.068  1.00  0.00           H
ATOM    615  CB  SER A  40      42.418  42.608  34.148  1.00  0.00           C
ATOM    616  HB1 SER A  40      41.598  43.288  34.378  1.00  0.00           H
ATOM    617  HB2 SER A  40      42.018  41.608  34.008  1.00  0.00           H
ATOM    618  OG  SER A  40      43.168  42.998  33.008  1.00  0.00           O
ATOM    619  HG  SER A  40      43.248  43.948  32.888  1.00  0.00           H
ATOM    620  C   SER A  40      44.718  42.148  35.098  1.00  0.00           C
ATOM    621  O   SER A  40      45.038  40.968  35.168  1.00  0.00           O
ATOM    622  N   GLY A  41      45.548  42.998  34.488  1.00  0.00           N
ATOM    623  H   GLY A  41      45.208  43.938  34.318  1.00  0.00           H
ATOM    624  CA  GLY A  41      46.898  42.788  33.998  1.00  0.00           C
ATOM    625  HA1 GLY A  41      47.168  43.698  33.468  1.00  0.00           H
ATOM    626  HA2 GLY A  41      46.828  42.078  33.178  1.00  0.00           H
ATOM    627  C   GLY A  41      47.908  42.248  34.998  1.00  0.00           C
ATOM    628  O   GLY A  41      49.088  42.238  34.658  1.00  0.00           O
ATOM    629  N   SER A  42      47.488  41.818  36.188  1.00  0.00           N
ATOM    630  H   SER A  42      46.488  41.868  36.308  1.00  0.00           H
ATOM    631  CA  SER A  42      48.198  40.818  36.958  1.00  0.00           C
ATOM    632  HA  SER A  42      47.568  40.738  37.848  1.00  0.00           H
ATOM    633  CB  SER A  42      48.318  39.468  36.258  1.00  0.00           C
ATOM    634  HB1 SER A  42      48.888  38.758  36.858  1.00  0.00           H
ATOM    635  HB2 SER A  42      48.818  39.678  35.308  1.00  0.00           H
ATOM    636  OG  SER A  42      47.008  39.028  35.958  1.00  0.00           O
ATOM    637  HG  SER A  42      46.628  39.578  35.268  1.00  0.00           H
ATOM    638  C   SER A  42      49.578  41.168  37.508  1.00  0.00           C
ATOM    639  O   SER A  42      50.468  40.338  37.688  1.00  0.00           O
ATOM    640  N   ALA A  43      49.728  42.428  37.898  1.00  0.00           N
ATOM    641  H   ALA A  43      48.898  43.008  37.798  1.00  0.00           H
ATOM    642  CA  ALA A  43      50.798  42.988  38.698  1.00  0.00           C
ATOM    643  HA  ALA A  43      51.788  42.678  38.338  1.00  0.00           H
ATOM    644  CB  ALA A  43      50.818  44.508  38.598  1.00  0.00           C
ATOM    645  HB1 ALA A  43      51.518  44.968  39.298  1.00  0.00           H
ATOM    646  HB2 ALA A  43      51.048  44.858  37.598  1.00  0.00           H
ATOM    647  HB3 ALA A  43      49.828  44.918  38.768  1.00  0.00           H
ATOM    648  C   ALA A  43      50.638  42.638  40.168  1.00  0.00           C
ATOM    649  O   ALA A  43      51.578  42.348  40.898  1.00  0.00           O
ATOM    650  N   ALA A  44      49.348  42.598  40.498  1.00  0.00           N
ATOM    651  H   ALA A  44      48.738  42.768  39.708  1.00  0.00           H
ATOM    652  CA  ALA A  44      48.818  41.968  41.688  1.00  0.00           C
ATOM    653  HA  ALA A  44      49.378  42.318  42.558  1.00  0.00           H
ATOM    654  CB  ALA A  44      47.368  42.398  41.898  1.00  0.00           C
ATOM    655  HB1 ALA A  44      47.228  43.428  42.238  1.00  0.00           H
ATOM    656  HB2 ALA A  44      46.808  42.198  40.988  1.00  0.00           H
ATOM    657  HB3 ALA A  44      46.918  41.718  42.618  1.00  0.00           H
ATOM    658  C   ALA A  44      48.988  40.458  41.598  1.00  0.00           C
ATOM    659  O   ALA A  44      49.158  39.838  40.558  1.00  0.00           O
ATOM    660  N   LYS A  45      48.778  39.738  42.708  1.00  0.00           N
ATOM    661  H   LYS A  45      48.678  40.268  43.568  1.00  0.00           H
ATOM    662  CA  LYS A  45      48.618  38.308  42.818  1.00  0.00           C
ATOM    663  HA  LYS A  45      49.388  37.828  42.208  1.00  0.00           H
ATOM    664  CB  LYS A  45      48.778  37.828  44.258  1.00  0.00           C
ATOM    665  HB1 LYS A  45      48.458  36.808  44.458  1.00  0.00           H
ATOM    666  HB2 LYS A  45      48.088  38.388  44.878  1.00  0.00           H
ATOM    667  CG  LYS A  45      50.178  38.008  44.858  1.00  0.00           C
ATOM    668  HG1 LYS A  45      50.368  39.078  44.798  1.00  0.00           H
ATOM    669  HG2 LYS A  45      50.908  37.538  44.198  1.00  0.00           H
ATOM    670  CD  LYS A  45      50.268  37.558  46.308  1.00  0.00           C
ATOM    671  HD1 LYS A  45      50.288  36.478  46.348  1.00  0.00           H
ATOM    672  HD2 LYS A  45      49.398  37.928  46.868  1.00  0.00           H
ATOM    673  CE  LYS A  45      51.428  38.088  47.158  1.00  0.00           C
ATOM    674  HE1 LYS A  45      51.218  37.708  48.158  1.00  0.00           H
ATOM    675  HE2 LYS A  45      51.458  39.178  47.138  1.00  0.00           H
ATOM    676  NZ  LYS A  45      52.768  37.668  46.728  1.00  0.00           N
ATOM    677  HZ1 LYS A  45      52.918  37.908  45.758  1.00  0.00           H
ATOM    678  HZ2 LYS A  45      53.458  38.178  47.248  1.00  0.00           H
ATOM    679  HZ3 LYS A  45      52.918  36.688  46.918  1.00  0.00           H
ATOM    680  C   LYS A  45      47.308  37.738  42.278  1.00  0.00           C
ATOM    681  O   LYS A  45      46.308  38.438  42.138  1.00  0.00           O
ATOM    682  N   LYS A  46      47.358  36.478  41.848  1.00  0.00           N
ATOM    683  H   LYS A  46      48.198  35.958  42.048  1.00  0.00           H
ATOM    684  CA  LYS A  46      46.238  35.828  41.178  1.00  0.00           C
ATOM    685  HA  LYS A  46      45.868  36.378  40.318  1.00  0.00           H
ATOM    686  CB  LYS A  46      46.608  34.438  40.648  1.00  0.00           C
ATOM    687  HB1 LYS A  46      45.708  33.868  40.398  1.00  0.00           H
ATOM    688  HB2 LYS A  46      47.068  33.818  41.408  1.00  0.00           H
ATOM    689  CG  LYS A  46      47.428  34.458  39.368  1.00  0.00           C
ATOM    690  HG1 LYS A  46      48.368  34.948  39.628  1.00  0.00           H
ATOM    691  HG2 LYS A  46      46.898  35.038  38.618  1.00  0.00           H
ATOM    692  CD  LYS A  46      47.848  33.128  38.768  1.00  0.00           C
ATOM    693  HD1 LYS A  46      46.988  32.458  38.678  1.00  0.00           H
ATOM    694  HD2 LYS A  46      48.638  32.698  39.388  1.00  0.00           H
ATOM    695  CE  LYS A  46      48.488  33.318  37.388  1.00  0.00           C
ATOM    696  HE1 LYS A  46      49.478  33.758  37.448  1.00  0.00           H
ATOM    697  HE2 LYS A  46      47.938  34.068  36.818  1.00  0.00           H
ATOM    698  NZ  LYS A  46      48.578  32.148  36.498  1.00  0.00           N
ATOM    699  HZ1 LYS A  46      49.018  31.298  36.808  1.00  0.00           H
ATOM    700  HZ2 LYS A  46      47.628  31.888  36.258  1.00  0.00           H
ATOM    701  HZ3 LYS A  46      48.908  32.358  35.558  1.00  0.00           H
ATOM    702  C   LYS A  46      45.048  35.738  42.118  1.00  0.00           C
ATOM    703  O   LYS A  46      45.208  35.238  43.228  1.00  0.00           O
ATOM    704  N   SER A  47      43.858  36.078  41.618  1.00  0.00           N
ATOM    705  H   SER A  47      43.848  36.478  40.688  1.00  0.00           H
ATOM    706  CA  SER A  47      42.618  36.058  42.348  1.00  0.00           C
ATOM    707  HA  SER A  47      42.588  35.218  43.048  1.00  0.00           H
ATOM    708  CB  SER A  47      42.428  37.338  43.158  1.00  0.00           C
ATOM    709  HB1 SER A  47      43.298  37.468  43.808  1.00  0.00           H
ATOM    710  HB2 SER A  47      41.558  37.358  43.818  1.00  0.00           H
ATOM    711  OG  SER A  47      42.448  38.468  42.308  1.00  0.00           O
ATOM    712  HG  SER A  47      41.538  38.638  42.058  1.00  0.00           H
ATOM    713  C   SER A  47      41.388  35.768  41.508  1.00  0.00           C
ATOM    714  O   SER A  47      41.458  35.788  40.278  1.00  0.00           O
ATOM    715  N   ALA A  48      40.248  35.518  42.168  1.00  0.00           N
ATOM    716  H   ALA A  48      40.318  35.558  43.168  1.00  0.00           H
ATOM    717  CA  ALA A  48      38.968  35.138  41.618  1.00  0.00           C
ATOM    718  HA  ALA A  48      38.948  35.208  40.528  1.00  0.00           H
ATOM    719  CB  ALA A  48      38.708  33.648  41.808  1.00  0.00           C
ATOM    720  HB1 ALA A  48      39.538  33.008  41.508  1.00  0.00           H
ATOM    721  HB2 ALA A  48      38.548  33.518  42.878  1.00  0.00           H
ATOM    722  HB3 ALA A  48      37.798  33.378  41.268  1.00  0.00           H
ATOM    723  C   ALA A  48      37.838  35.978  42.208  1.00  0.00           C
ATOM    724  O   ALA A  48      37.918  36.388  43.368  1.00  0.00           O
ATOM    725  N   ASP A  49      36.838  36.198  41.358  1.00  0.00           N
ATOM    726  H   ASP A  49      37.048  35.828  40.448  1.00  0.00           H
ATOM    727  CA  ASP A  49      35.768  37.158  41.598  1.00  0.00           C
ATOM    728  HA  ASP A  49      36.078  38.168  41.868  1.00  0.00           H
ATOM    729  CB  ASP A  49      34.868  37.148  40.368  1.00  0.00           C
ATOM    730  HB1 ASP A  49      34.748  36.088  40.128  1.00  0.00           H
ATOM    731  HB2 ASP A  49      35.508  37.588  39.598  1.00  0.00           H
ATOM    732  CG  ASP A  49      33.628  38.028  40.488  1.00  0.00           C
ATOM    733  OD1 ASP A  49      32.578  37.488  40.898  1.00  0.00           O
ATOM    734  OD2 ASP A  49      33.688  39.268  40.428  1.00  0.00           O
ATOM    735  C   ASP A  49      34.978  36.658  42.798  1.00  0.00           C
ATOM    736  O   ASP A  49      34.598  35.488  42.878  1.00  0.00           O
ATOM    737  N   SER A  50      34.588  37.648  43.598  1.00  0.00           N
ATOM    738  H   SER A  50      34.988  38.578  43.618  1.00  0.00           H
ATOM    739  CA  SER A  50      34.138  37.238  44.908  1.00  0.00           C
ATOM    740  HA  SER A  50      34.618  36.318  45.238  1.00  0.00           H
ATOM    741  CB  SER A  50      34.558  38.218  45.998  1.00  0.00           C
ATOM    742  HB1 SER A  50      35.648  38.268  46.048  1.00  0.00           H
ATOM    743  HB2 SER A  50      34.268  37.838  46.978  1.00  0.00           H
ATOM    744  OG  SER A  50      33.918  39.468  45.868  1.00  0.00           O
ATOM    745  HG  SER A  50      33.828  39.648  44.938  1.00  0.00           H
ATOM    746  C   SER A  50      32.638  37.028  45.058  1.00  0.00           C
ATOM    747  O   SER A  50      32.238  36.448  46.068  1.00  0.00           O
ATOM    748  N   THR A  51      31.868  37.478  44.068  1.00  0.00           N
ATOM    749  H   THR A  51      32.328  37.718  43.208  1.00  0.00           H
ATOM    750  CA  THR A  51      30.418  37.548  43.988  1.00  0.00           C
ATOM    751  HA  THR A  51      30.088  37.068  44.908  1.00  0.00           H
ATOM    752  CB  THR A  51      29.808  38.938  43.898  1.00  0.00           C
ATOM    753  HB  THR A  51      28.758  38.808  43.638  1.00  0.00           H
ATOM    754  CG2 THR A  51      29.938  39.748  45.188  1.00  0.00           C
ATOM    755 1HG2 THR A  51      29.538  40.768  45.188  1.00  0.00           H
ATOM    756 2HG2 THR A  51      29.458  39.248  46.028  1.00  0.00           H
ATOM    757 3HG2 THR A  51      31.008  39.858  45.308  1.00  0.00           H
ATOM    758  OG1 THR A  51      30.268  39.748  42.838  1.00  0.00           O
ATOM    759  HG1 THR A  51      31.208  39.948  42.878  1.00  0.00           H
ATOM    760  C   THR A  51      29.758  36.548  43.058  1.00  0.00           C
ATOM    761  O   THR A  51      28.528  36.498  42.988  1.00  0.00           O
ATOM    762  N   SER A  52      30.608  35.838  42.308  1.00  0.00           N
ATOM    763  H   SER A  52      31.588  35.878  42.558  1.00  0.00           H
ATOM    764  CA  SER A  52      30.288  34.718  41.438  1.00  0.00           C
ATOM    765  HA  SER A  52      29.498  35.038  40.758  1.00  0.00           H
ATOM    766  CB  SER A  52      31.558  34.218  40.758  1.00  0.00           C
ATOM    767  HB1 SER A  52      31.408  33.238  40.288  1.00  0.00           H
ATOM    768  HB2 SER A  52      32.328  34.038  41.508  1.00  0.00           H
ATOM    769  OG  SER A  52      31.938  35.118  39.738  1.00  0.00           O
ATOM    770  HG  SER A  52      32.188  35.928  40.198  1.00  0.00           H
ATOM    771  C   SER A  52      29.778  33.518  42.228  1.00  0.00           C
ATOM    772  O   SER A  52      30.348  33.198  43.258  1.00  0.00           O
ATOM    773  N   THR A  53      28.788  32.808  41.678  1.00  0.00           N
ATOM    774  H   THR A  53      28.338  33.138  40.838  1.00  0.00           H
ATOM    775  CA  THR A  53      28.508  31.458  42.128  1.00  0.00           C
ATOM    776  HA  THR A  53      29.388  31.018  42.608  1.00  0.00           H
ATOM    777  CB  THR A  53      27.458  31.358  43.228  1.00  0.00           C
ATOM    778  HB  THR A  53      27.058  30.348  43.268  1.00  0.00           H
ATOM    779  CG2 THR A  53      27.838  31.918  44.598  1.00  0.00           C
ATOM    780 1HG2 THR A  53      28.658  31.298  44.938  1.00  0.00           H
ATOM    781 2HG2 THR A  53      28.308  32.898  44.538  1.00  0.00           H
ATOM    782 3HG2 THR A  53      27.088  31.888  45.388  1.00  0.00           H
ATOM    783  OG1 THR A  53      26.298  32.138  42.998  1.00  0.00           O
ATOM    784  HG1 THR A  53      26.488  32.968  43.438  1.00  0.00           H
ATOM    785  C   THR A  53      28.128  30.588  40.948  1.00  0.00           C
ATOM    786  O   THR A  53      27.408  30.908  39.998  1.00  0.00           O
ATOM    787  N   LYS A  54      28.508  29.318  41.098  1.00  0.00           N
ATOM    788  H   LYS A  54      29.158  29.158  41.858  1.00  0.00           H
ATOM    789  CA  LYS A  54      28.048  28.128  40.398  1.00  0.00           C
ATOM    790  HA  LYS A  54      27.858  28.398  39.368  1.00  0.00           H
ATOM    791  CB  LYS A  54      29.148  27.078  40.338  1.00  0.00           C
ATOM    792  HB1 LYS A  54      29.648  27.078  41.308  1.00  0.00           H
ATOM    793  HB2 LYS A  54      29.908  27.538  39.708  1.00  0.00           H
ATOM    794  CG  LYS A  54      28.748  25.688  39.868  1.00  0.00           C
ATOM    795  HG1 LYS A  54      28.358  25.708  38.848  1.00  0.00           H
ATOM    796  HG2 LYS A  54      27.868  25.378  40.448  1.00  0.00           H
ATOM    797  CD  LYS A  54      29.868  24.668  40.108  1.00  0.00           C
ATOM    798  HD1 LYS A  54      30.148  24.678  41.158  1.00  0.00           H
ATOM    799  HD2 LYS A  54      30.658  24.968  39.428  1.00  0.00           H
ATOM    800  CE  LYS A  54      29.498  23.218  39.848  1.00  0.00           C
ATOM    801  HE1 LYS A  54      29.198  23.188  38.798  1.00  0.00           H
ATOM    802  HE2 LYS A  54      28.638  22.978  40.468  1.00  0.00           H
ATOM    803  NZ  LYS A  54      30.618  22.258  39.988  1.00  0.00           N
ATOM    804  HZ1 LYS A  54      30.248  21.318  39.978  1.00  0.00           H
ATOM    805  HZ2 LYS A  54      31.288  22.188  39.228  1.00  0.00           H
ATOM    806  HZ3 LYS A  54      31.118  22.438  40.838  1.00  0.00           H
ATOM    807  C   LYS A  54      26.758  27.608  41.018  1.00  0.00           C
ATOM    808  O   LYS A  54      25.828  27.288  40.288  1.00  0.00           O
ATOM    809  N   THR A  55      26.748  27.338  42.318  1.00  0.00           N
ATOM    810  H   THR A  55      27.628  27.378  42.818  1.00  0.00           H
ATOM    811  CA  THR A  55      25.668  26.698  43.058  1.00  0.00           C
ATOM    812  HA  THR A  55      24.708  27.028  42.678  1.00  0.00           H
ATOM    813  CB  THR A  55      25.808  25.188  42.898  1.00  0.00           C
ATOM    814  HB  THR A  55      25.318  24.668  43.728  1.00  0.00           H
ATOM    815  CG2 THR A  55      25.038  24.618  41.708  1.00  0.00           C
ATOM    816 1HG2 THR A  55      24.218  25.258  41.378  1.00  0.00           H
ATOM    817 2HG2 THR A  55      25.698  24.508  40.838  1.00  0.00           H
ATOM    818 3HG2 THR A  55      24.688  23.638  42.018  1.00  0.00           H
ATOM    819  OG1 THR A  55      27.148  24.758  42.868  1.00  0.00           O
ATOM    820  HG1 THR A  55      27.028  23.808  42.828  1.00  0.00           H
ATOM    821  C   THR A  55      25.758  27.078  44.528  1.00  0.00           C
ATOM    822  O   THR A  55      26.578  26.538  45.268  1.00  0.00           O
ATOM    823  N   ALA A  56      24.798  27.918  44.948  1.00  0.00           N
ATOM    824  H   ALA A  56      24.128  28.228  44.258  1.00  0.00           H
ATOM    825  CA  ALA A  56      24.768  28.448  46.298  1.00  0.00           C
ATOM    826  HA  ALA A  56      25.368  27.758  46.898  1.00  0.00           H
ATOM    827  CB  ALA A  56      25.318  29.868  46.238  1.00  0.00           C
ATOM    828  HB1 ALA A  56      24.618  30.508  45.698  1.00  0.00           H
ATOM    829  HB2 ALA A  56      25.368  30.288  47.248  1.00  0.00           H
ATOM    830  HB3 ALA A  56      26.248  29.908  45.668  1.00  0.00           H
ATOM    831  C   ALA A  56      23.388  28.548  46.928  1.00  0.00           C
ATOM    832  O   ALA A  56      22.368  28.698  46.248  1.00  0.00           O
ATOM    833  N   LYS A  57      23.358  28.518  48.258  1.00  0.00           N
ATOM    834  H   LYS A  57      24.228  28.188  48.648  1.00  0.00           H
ATOM    835  CA  LYS A  57      22.138  28.518  49.048  1.00  0.00           C
ATOM    836  HA  LYS A  57      21.428  27.738  48.748  1.00  0.00           H
ATOM    837  CB  LYS A  57      22.498  28.078  50.468  1.00  0.00           C
ATOM    838  HB1 LYS A  57      23.018  27.118  50.458  1.00  0.00           H
ATOM    839  HB2 LYS A  57      21.618  27.918  51.098  1.00  0.00           H
ATOM    840  CG  LYS A  57      23.408  29.058  51.188  1.00  0.00           C
ATOM    841  HG1 LYS A  57      22.788  29.828  51.628  1.00  0.00           H
ATOM    842  HG2 LYS A  57      24.048  29.508  50.428  1.00  0.00           H
ATOM    843  CD  LYS A  57      24.308  28.388  52.228  1.00  0.00           C
ATOM    844  HD1 LYS A  57      24.998  27.648  51.828  1.00  0.00           H
ATOM    845  HD2 LYS A  57      23.668  27.888  52.958  1.00  0.00           H
ATOM    846  CE  LYS A  57      25.078  29.488  52.948  1.00  0.00           C
ATOM    847  HE1 LYS A  57      25.708  29.108  53.748  1.00  0.00           H
ATOM    848  HE2 LYS A  57      24.368  30.188  53.388  1.00  0.00           H
ATOM    849  NZ  LYS A  57      25.988  30.148  51.998  1.00  0.00           N
ATOM    850  HZ1 LYS A  57      25.478  30.668  51.298  1.00  0.00           H
ATOM    851  HZ2 LYS A  57      26.638  30.828  52.358  1.00  0.00           H
ATOM    852  HZ3 LYS A  57      26.558  29.558  51.398  1.00  0.00           H
ATOM    853  C   LYS A  57      21.448  29.868  48.998  1.00  0.00           C
ATOM    854  O   LYS A  57      20.268  29.968  49.318  1.00  0.00           O
ATOM    855  N   LYS A  58      22.258  30.848  48.588  1.00  0.00           N
ATOM    856  H   LYS A  58      23.248  30.748  48.418  1.00  0.00           H
ATOM    857  CA  LYS A  58      21.888  32.228  48.338  1.00  0.00           C
ATOM    858  HA  LYS A  58      20.978  32.268  47.738  1.00  0.00           H
ATOM    859  CB  LYS A  58      21.908  32.878  49.718  1.00  0.00           C
ATOM    860  HB1 LYS A  58      22.908  32.858  50.158  1.00  0.00           H
ATOM    861  HB2 LYS A  58      21.218  32.368  50.378  1.00  0.00           H
ATOM    862  CG  LYS A  58      21.248  34.258  49.768  1.00  0.00           C
ATOM    863  HG1 LYS A  58      20.208  34.078  49.518  1.00  0.00           H
ATOM    864  HG2 LYS A  58      21.748  34.838  48.988  1.00  0.00           H
ATOM    865  CD  LYS A  58      21.278  34.898  51.148  1.00  0.00           C
ATOM    866  HD1 LYS A  58      22.278  34.958  51.578  1.00  0.00           H
ATOM    867  HD2 LYS A  58      20.588  34.398  51.828  1.00  0.00           H
ATOM    868  CE  LYS A  58      20.718  36.298  50.938  1.00  0.00           C
ATOM    869  HE1 LYS A  58      20.928  36.758  49.968  1.00  0.00           H
ATOM    870  HE2 LYS A  58      21.158  36.918  51.718  1.00  0.00           H
ATOM    871  NZ  LYS A  58      19.248  36.278  51.078  1.00  0.00           N
ATOM    872  HZ1 LYS A  58      18.908  35.968  51.978  1.00  0.00           H
ATOM    873  HZ2 LYS A  58      18.858  37.168  50.838  1.00  0.00           H
ATOM    874  HZ3 LYS A  58      18.848  35.588  50.458  1.00  0.00           H
ATOM    875  C   LYS A  58      22.978  32.968  47.578  1.00  0.00           C
ATOM    876  O   LYS A  58      24.158  32.658  47.758  1.00  0.00           O
ATOM    877  N   PRO A  59      22.628  33.888  46.668  1.00  0.00           N
ATOM    878  CD  PRO A  59      21.318  34.008  46.068  1.00  0.00           C
ATOM    879  HD1 PRO A  59      20.648  34.678  46.618  1.00  0.00           H
ATOM    880  HD2 PRO A  59      20.788  33.078  45.858  1.00  0.00           H
ATOM    881  CG  PRO A  59      21.528  34.588  44.678  1.00  0.00           C
ATOM    882  HG1 PRO A  59      20.658  35.148  44.338  1.00  0.00           H
ATOM    883  HG2 PRO A  59      21.558  33.658  44.108  1.00  0.00           H
ATOM    884  CB  PRO A  59      22.888  35.278  44.738  1.00  0.00           C
ATOM    885  HB1 PRO A  59      22.718  36.328  44.958  1.00  0.00           H
ATOM    886  HB2 PRO A  59      23.478  35.158  43.838  1.00  0.00           H
ATOM    887  CA  PRO A  59      23.618  34.608  45.898  1.00  0.00           C
ATOM    888  HA  PRO A  59      24.398  33.968  45.488  1.00  0.00           H
ATOM    889  C   PRO A  59      24.378  35.548  46.828  1.00  0.00           C
ATOM    890  O   PRO A  59      24.008  35.888  47.948  1.00  0.00           O
ATOM    891  N   LYS A  60      25.528  36.008  46.318  1.00  0.00           N
ATOM    892  H   LYS A  60      25.708  35.728  45.368  1.00  0.00           H
ATOM    893  CA  LYS A  60      26.548  36.868  46.868  1.00  0.00           C
ATOM    894  HA  LYS A  60      26.148  36.978  47.878  1.00  0.00           H
ATOM    895  CB  LYS A  60      27.978  36.338  46.858  1.00  0.00           C
ATOM    896  HB1 LYS A  60      28.648  37.058  47.318  1.00  0.00           H
ATOM    897  HB2 LYS A  60      28.368  36.208  45.858  1.00  0.00           H
ATOM    898  CG  LYS A  60      28.228  34.958  47.468  1.00  0.00           C
ATOM    899  HG1 LYS A  60      27.518  34.258  47.008  1.00  0.00           H
ATOM    900  HG2 LYS A  60      28.128  35.008  48.548  1.00  0.00           H
ATOM    901  CD  LYS A  60      29.638  34.488  47.108  1.00  0.00           C
ATOM    902  HD1 LYS A  60      30.278  35.188  47.638  1.00  0.00           H
ATOM    903  HD2 LYS A  60      29.718  34.528  46.018  1.00  0.00           H
ATOM    904  CE  LYS A  60      29.958  33.048  47.478  1.00  0.00           C
ATOM    905  HE1 LYS A  60      29.358  32.428  46.818  1.00  0.00           H
ATOM    906  HE2 LYS A  60      29.618  32.918  48.498  1.00  0.00           H
ATOM    907  NZ  LYS A  60      31.398  32.748  47.448  1.00  0.00           N
ATOM    908  HZ1 LYS A  60      31.708  32.738  46.488  1.00  0.00           H
ATOM    909  HZ2 LYS A  60      31.948  33.408  47.978  1.00  0.00           H
ATOM    910  HZ3 LYS A  60      31.498  31.778  47.728  1.00  0.00           H
ATOM    911  C   LYS A  60      26.488  38.278  46.288  1.00  0.00           C
ATOM    912  O   LYS A  60      26.498  38.468  45.078  1.00  0.00           O
ATOM    913  N   LYS A  61      26.448  39.288  47.148  1.00  0.00           N
ATOM    914  H   LYS A  61      26.378  39.048  48.128  1.00  0.00           H
ATOM    915  CA  LYS A  61      26.408  40.708  46.858  1.00  0.00           C
ATOM    916  HA  LYS A  61      26.478  40.948  45.798  1.00  0.00           H
ATOM    917  CB  LYS A  61      24.958  41.078  47.168  1.00  0.00           C
ATOM    918  HB1 LYS A  61      24.818  41.178  48.248  1.00  0.00           H
ATOM    919  HB2 LYS A  61      24.248  40.298  46.878  1.00  0.00           H
ATOM    920  CG  LYS A  61      24.458  42.418  46.648  1.00  0.00           C
ATOM    921  HG1 LYS A  61      25.218  43.118  46.978  1.00  0.00           H
ATOM    922  HG2 LYS A  61      23.598  42.728  47.228  1.00  0.00           H
ATOM    923  CD  LYS A  61      24.298  42.538  45.128  1.00  0.00           C
ATOM    924  HD1 LYS A  61      23.798  41.648  44.748  1.00  0.00           H
ATOM    925  HD2 LYS A  61      25.248  42.758  44.638  1.00  0.00           H
ATOM    926  CE  LYS A  61      23.478  43.798  44.838  1.00  0.00           C
ATOM    927  HE1 LYS A  61      22.578  43.688  45.438  1.00  0.00           H
ATOM    928  HE2 LYS A  61      23.268  43.828  43.768  1.00  0.00           H
ATOM    929  NZ  LYS A  61      24.118  45.068  45.188  1.00  0.00           N
ATOM    930  HZ1 LYS A  61      24.378  45.028  46.158  1.00  0.00           H
ATOM    931  HZ2 LYS A  61      24.908  45.168  44.558  1.00  0.00           H
ATOM    932  HZ3 LYS A  61      23.418  45.778  44.988  1.00  0.00           H
ATOM    933  C   LYS A  61      27.488  41.548  47.528  1.00  0.00           C
ATOM    934  O   LYS A  61      28.128  42.358  46.868  1.00  0.00           O
ATOM    935  N   ASP A  62      27.798  41.168  48.768  1.00  0.00           N
ATOM    936  H   ASP A  62      27.298  40.388  49.168  1.00  0.00           H
ATOM    937  CA  ASP A  62      29.008  41.648  49.418  1.00  0.00           C
ATOM    938  HA  ASP A  62      28.958  42.738  49.388  1.00  0.00           H
ATOM    939  CB  ASP A  62      28.898  41.378  50.918  1.00  0.00           C
ATOM    940  HB1 ASP A  62      27.888  41.658  51.228  1.00  0.00           H
ATOM    941  HB2 ASP A  62      29.568  42.018  51.498  1.00  0.00           H
ATOM    942  CG  ASP A  62      29.108  39.938  51.358  1.00  0.00           C
ATOM    943  OD1 ASP A  62      30.258  39.458  51.368  1.00  0.00           O
ATOM    944  OD2 ASP A  62      28.088  39.308  51.708  1.00  0.00           O
ATOM    945  C   ASP A  62      30.258  41.028  48.828  1.00  0.00           C
ATOM    946  O   ASP A  62      30.298  39.898  48.328  1.00  0.00           O
ATOM    947  N   GLU A  63      31.258  41.908  48.688  1.00  0.00           N
ATOM    948  H   GLU A  63      31.088  42.858  48.978  1.00  0.00           H
ATOM    949  CA  GLU A  63      32.338  41.708  47.748  1.00  0.00           C
ATOM    950  HA  GLU A  63      32.388  40.688  47.358  1.00  0.00           H
ATOM    951  CB  GLU A  63      32.108  42.608  46.538  1.00  0.00           C
ATOM    952  HB1 GLU A  63      31.138  42.218  46.208  1.00  0.00           H
ATOM    953  HB2 GLU A  63      32.808  42.388  45.728  1.00  0.00           H
ATOM    954  CG  GLU A  63      31.988  44.128  46.568  1.00  0.00           C
ATOM    955  HG1 GLU A  63      32.678  44.598  47.268  1.00  0.00           H
ATOM    956  HG2 GLU A  63      31.098  44.428  47.138  1.00  0.00           H
ATOM    957  CD  GLU A  63      32.008  44.808  45.208  1.00  0.00           C
ATOM    958  OE1 GLU A  63      31.358  44.328  44.258  1.00  0.00           O
ATOM    959  OE2 GLU A  63      32.588  45.908  45.128  1.00  0.00           O
ATOM    960  C   GLU A  63      33.728  42.058  48.268  1.00  0.00           C
ATOM    961  O   GLU A  63      33.938  43.068  48.938  1.00  0.00           O
ATOM    962  N   ARG A  64      34.808  41.318  48.028  1.00  0.00           N
ATOM    963  H   ARG A  64      34.698  40.598  47.318  1.00  0.00           H
ATOM    964  CA  ARG A  64      36.118  41.408  48.638  1.00  0.00           C
ATOM    965  HA  ARG A  64      36.278  42.458  48.878  1.00  0.00           H
ATOM    966  CB  ARG A  64      36.118  40.678  49.978  1.00  0.00           C
ATOM    967  HB1 ARG A  64      35.228  40.928  50.558  1.00  0.00           H
ATOM    968  HB2 ARG A  64      36.968  41.068  50.538  1.00  0.00           H
ATOM    969  CG  ARG A  64      36.118  39.148  49.888  1.00  0.00           C
ATOM    970  HG1 ARG A  64      37.038  38.808  49.418  1.00  0.00           H
ATOM    971  HG2 ARG A  64      35.258  38.728  49.358  1.00  0.00           H
ATOM    972  CD  ARG A  64      36.068  38.638  51.318  1.00  0.00           C
ATOM    973  HD1 ARG A  64      35.208  39.078  51.828  1.00  0.00           H
ATOM    974  HD2 ARG A  64      36.968  38.928  51.858  1.00  0.00           H
ATOM    975  NE  ARG A  64      35.958  37.178  51.318  1.00  0.00           N
ATOM    976  HE  ARG A  64      36.738  36.658  51.698  1.00  0.00           H
ATOM    977  CZ  ARG A  64      34.908  36.458  50.918  1.00  0.00           C
ATOM    978  NH1 ARG A  64      33.788  37.058  50.478  1.00  0.00           N
ATOM    979 1HH1 ARG A  64      33.618  38.058  50.558  1.00  0.00           H
ATOM    980 2HH1 ARG A  64      33.128  36.348  50.218  1.00  0.00           H
ATOM    981  NH2 ARG A  64      34.918  35.118  50.938  1.00  0.00           N
ATOM    982 1HH2 ARG A  64      35.668  34.508  51.218  1.00  0.00           H
ATOM    983 2HH2 ARG A  64      34.048  34.608  50.868  1.00  0.00           H
ATOM    984  C   ARG A  64      37.318  41.108  47.758  1.00  0.00           C
ATOM    985  O   ARG A  64      38.438  41.428  48.138  1.00  0.00           O
ATOM    986  N   GLY A  65      37.178  40.698  46.488  1.00  0.00           N
ATOM    987  H   GLY A  65      36.208  40.568  46.238  1.00  0.00           H
ATOM    988  CA  GLY A  65      38.198  40.378  45.518  1.00  0.00           C
ATOM    989  HA1 GLY A  65      38.848  39.558  45.798  1.00  0.00           H
ATOM    990  HA2 GLY A  65      38.858  41.228  45.358  1.00  0.00           H
ATOM    991  C   GLY A  65      37.658  40.168  44.108  1.00  0.00           C
ATOM    992  O   GLY A  65      36.458  40.058  43.878  1.00  0.00           O
ATOM    993  N   ALA A  66      38.548  40.198  43.108  1.00  0.00           N
ATOM    994  H   ALA A  66      39.528  40.328  43.308  1.00  0.00           H
ATOM    995  CA  ALA A  66      38.208  40.288  41.708  1.00  0.00           C
ATOM    996  HA  ALA A  66      37.158  40.078  41.518  1.00  0.00           H
ATOM    997  CB  ALA A  66      38.578  41.708  41.298  1.00  0.00           C
ATOM    998  HB1 ALA A  66      37.748  42.338  41.648  1.00  0.00           H
ATOM    999  HB2 ALA A  66      39.578  42.088  41.518  1.00  0.00           H
ATOM   1000  HB3 ALA A  66      38.618  41.888  40.228  1.00  0.00           H
ATOM   1001  C   ALA A  66      38.968  39.218  40.928  1.00  0.00           C
ATOM   1002  O   ALA A  66      39.918  38.598  41.368  1.00  0.00           O
ATOM   1003  N   LEU A  67      38.678  39.038  39.638  1.00  0.00           N
ATOM   1004  H   LEU A  67      37.958  39.658  39.278  1.00  0.00           H
ATOM   1005  CA  LEU A  67      39.378  38.208  38.678  1.00  0.00           C
ATOM   1006  HA  LEU A  67      39.728  37.268  39.108  1.00  0.00           H
ATOM   1007  CB  LEU A  67      38.358  37.888  37.588  1.00  0.00           C
ATOM   1008  HB1 LEU A  67      37.868  38.808  37.278  1.00  0.00           H
ATOM   1009  HB2 LEU A  67      37.648  37.208  38.058  1.00  0.00           H
ATOM   1010  CG  LEU A  67      39.008  37.248  36.358  1.00  0.00           C
ATOM   1011  HG  LEU A  67      39.618  37.968  35.818  1.00  0.00           H
ATOM   1012  CD1 LEU A  67      39.808  35.988  36.638  1.00  0.00           C
ATOM   1013 1HD1 LEU A  67      40.768  36.238  37.098  1.00  0.00           H
ATOM   1014 2HD1 LEU A  67      39.258  35.298  37.288  1.00  0.00           H
ATOM   1015 3HD1 LEU A  67      39.978  35.368  35.758  1.00  0.00           H
ATOM   1016  CD2 LEU A  67      37.968  36.818  35.328  1.00  0.00           C
ATOM   1017 1HD2 LEU A  67      37.398  37.718  35.098  1.00  0.00           H
ATOM   1018 2HD2 LEU A  67      38.518  36.418  34.468  1.00  0.00           H
ATOM   1019 3HD2 LEU A  67      37.288  36.058  35.708  1.00  0.00           H
ATOM   1020  C   LEU A  67      40.608  38.978  38.228  1.00  0.00           C
ATOM   1021  O   LEU A  67      40.568  40.008  37.558  1.00  0.00           O
ATOM   1022  N   VAL A  68      41.728  38.288  38.458  1.00  0.00           N
ATOM   1023  H   VAL A  68      41.738  37.468  39.048  1.00  0.00           H
ATOM   1024  CA  VAL A  68      43.008  38.768  37.988  1.00  0.00           C
ATOM   1025  HA  VAL A  68      42.848  39.538  37.238  1.00  0.00           H
ATOM   1026  CB  VAL A  68      43.668  39.438  39.188  1.00  0.00           C
ATOM   1027  HB  VAL A  68      43.798  38.708  39.978  1.00  0.00           H
ATOM   1028  CG1 VAL A  68      44.998  39.998  38.688  1.00  0.00           C
ATOM   1029 1HG1 VAL A  68      45.418  40.578  39.518  1.00  0.00           H
ATOM   1030 2HG1 VAL A  68      45.718  39.248  38.338  1.00  0.00           H
ATOM   1031 3HG1 VAL A  68      44.818  40.558  37.778  1.00  0.00           H
ATOM   1032  CG2 VAL A  68      42.898  40.608  39.788  1.00  0.00           C
ATOM   1033 1HG2 VAL A  68      43.548  41.068  40.538  1.00  0.00           H
ATOM   1034 2HG2 VAL A  68      42.678  41.228  38.918  1.00  0.00           H
ATOM   1035 3HG2 VAL A  68      41.958  40.328  40.258  1.00  0.00           H
ATOM   1036  C   VAL A  68      43.828  37.678  37.308  1.00  0.00           C
ATOM   1037  O   VAL A  68      44.288  36.788  38.008  1.00  0.00           O
ATOM   1038  N   ASN A  69      43.878  37.658  35.968  1.00  0.00           N
ATOM   1039  H   ASN A  69      43.438  38.418  35.468  1.00  0.00           H
ATOM   1040  CA  ASN A  69      44.398  36.568  35.168  1.00  0.00           C
ATOM   1041  HA  ASN A  69      45.248  36.158  35.698  1.00  0.00           H
ATOM   1042  CB  ASN A  69      43.368  35.468  34.958  1.00  0.00           C
ATOM   1043  HB1 ASN A  69      42.668  35.768  34.188  1.00  0.00           H
ATOM   1044  HB2 ASN A  69      42.758  35.298  35.838  1.00  0.00           H
ATOM   1045  CG  ASN A  69      43.968  34.158  34.448  1.00  0.00           C
ATOM   1046  OD1 ASN A  69      45.028  33.778  34.948  1.00  0.00           O
ATOM   1047  ND2 ASN A  69      43.498  33.468  33.408  1.00  0.00           N
ATOM   1048 1HD2 ASN A  69      42.598  33.758  33.058  1.00  0.00           H
ATOM   1049 2HD2 ASN A  69      43.848  32.538  33.238  1.00  0.00           H
ATOM   1050  C   ASN A  69      45.068  36.908  33.838  1.00  0.00           C
ATOM   1051  O   ASN A  69      45.548  36.058  33.088  1.00  0.00           O
ATOM   1052  N   ARG A  70      44.958  38.178  33.428  1.00  0.00           N
ATOM   1053  H   ARG A  70      44.658  38.828  34.148  1.00  0.00           H
ATOM   1054  CA  ARG A  70      45.398  38.698  32.158  1.00  0.00           C
ATOM   1055  HA  ARG A  70      45.118  37.958  31.408  1.00  0.00           H
ATOM   1056  CB  ARG A  70      44.628  39.948  31.728  1.00  0.00           C
ATOM   1057  HB1 ARG A  70      45.188  40.808  32.088  1.00  0.00           H
ATOM   1058  HB2 ARG A  70      43.638  39.868  32.188  1.00  0.00           H
ATOM   1059  CG  ARG A  70      44.358  40.128  30.238  1.00  0.00           C
ATOM   1060  HG1 ARG A  70      43.878  39.258  29.788  1.00  0.00           H
ATOM   1061  HG2 ARG A  70      45.188  40.368  29.568  1.00  0.00           H
ATOM   1062  CD  ARG A  70      43.378  41.268  29.988  1.00  0.00           C
ATOM   1063  HD1 ARG A  70      43.208  41.328  28.918  1.00  0.00           H
ATOM   1064  HD2 ARG A  70      43.948  42.178  30.198  1.00  0.00           H
ATOM   1065  NE  ARG A  70      42.118  41.178  30.738  1.00  0.00           N
ATOM   1066  HE  ARG A  70      42.228  41.658  31.618  1.00  0.00           H
ATOM   1067  CZ  ARG A  70      41.128  40.268  30.738  1.00  0.00           C
ATOM   1068  NH1 ARG A  70      41.118  39.398  29.728  1.00  0.00           N
ATOM   1069 1HH1 ARG A  70      41.848  39.438  29.028  1.00  0.00           H
ATOM   1070 2HH1 ARG A  70      40.438  38.648  29.678  1.00  0.00           H
ATOM   1071  NH2 ARG A  70      40.188  40.188  31.688  1.00  0.00           N
ATOM   1072 1HH2 ARG A  70      40.128  40.908  32.408  1.00  0.00           H
ATOM   1073 2HH2 ARG A  70      39.558  39.408  31.748  1.00  0.00           H
ATOM   1074  C   ARG A  70      46.908  38.868  32.078  1.00  0.00           C
ATOM   1075  O   ARG A  70      47.528  39.428  32.978  1.00  0.00           O
ATOM   1076  N   MET A  71      47.528  38.328  31.018  1.00  0.00           N
ATOM   1077  H   MET A  71      47.028  37.778  30.338  1.00  0.00           H
ATOM   1078  CA  MET A  71      48.938  38.498  30.738  1.00  0.00           C
ATOM   1079  HA  MET A  71      49.518  38.438  31.668  1.00  0.00           H
ATOM   1080  CB  MET A  71      49.368  37.338  29.848  1.00  0.00           C
ATOM   1081  HB1 MET A  71      50.388  37.498  29.468  1.00  0.00           H
ATOM   1082  HB2 MET A  71      48.748  37.268  28.958  1.00  0.00           H
ATOM   1083  CG  MET A  71      49.398  35.988  30.558  1.00  0.00           C
ATOM   1084  HG1 MET A  71      48.538  35.948  31.218  1.00  0.00           H
ATOM   1085  HG2 MET A  71      50.328  35.838  31.098  1.00  0.00           H
ATOM   1086  SD  MET A  71      49.218  34.448  29.638  1.00  0.00           S
ATOM   1087  CE  MET A  71      49.318  33.188  30.928  1.00  0.00           C
ATOM   1088  HE1 MET A  71      50.268  33.168  31.458  1.00  0.00           H
ATOM   1089  HE2 MET A  71      48.548  33.318  31.698  1.00  0.00           H
ATOM   1090  HE3 MET A  71      49.038  32.218  30.508  1.00  0.00           H
ATOM   1091  C   MET A  71      49.248  39.818  30.038  1.00  0.00           C
ATOM   1092  O   MET A  71      50.238  40.458  30.388  1.00  0.00           O
ATOM   1093  N   GLY A  72      48.398  40.368  29.168  1.00  0.00           N
ATOM   1094  H   GLY A  72      47.658  39.768  28.838  1.00  0.00           H
ATOM   1095  CA  GLY A  72      48.618  41.628  28.478  1.00  0.00           C
ATOM   1096  HA1 GLY A  72      48.928  42.388  29.188  1.00  0.00           H
ATOM   1097  HA2 GLY A  72      47.678  42.028  28.088  1.00  0.00           H
ATOM   1098  C   GLY A  72      49.648  41.638  27.348  1.00  0.00           C
ATOM   1099  O   GLY A  72      50.088  40.608  26.848  1.00  0.00           O
ATOM   1100  N   VAL A  73      49.968  42.858  26.918  1.00  0.00           N
ATOM   1101  H   VAL A  73      49.578  43.668  27.358  1.00  0.00           H
ATOM   1102  CA  VAL A  73      50.738  43.178  25.728  1.00  0.00           C
ATOM   1103  HA  VAL A  73      51.218  42.228  25.478  1.00  0.00           H
ATOM   1104  CB  VAL A  73      49.788  43.768  24.698  1.00  0.00           C
ATOM   1105  HB  VAL A  73      50.418  44.028  23.848  1.00  0.00           H
ATOM   1106  CG1 VAL A  73      48.678  42.858  24.178  1.00  0.00           C
ATOM   1107 1HG1 VAL A  73      49.048  41.868  23.908  1.00  0.00           H
ATOM   1108 2HG1 VAL A  73      47.998  42.598  24.988  1.00  0.00           H
ATOM   1109 3HG1 VAL A  73      48.128  43.268  23.328  1.00  0.00           H
ATOM   1110  CG2 VAL A  73      49.208  45.118  25.108  1.00  0.00           C
ATOM   1111 1HG2 VAL A  73      50.068  45.778  25.198  1.00  0.00           H
ATOM   1112 2HG2 VAL A  73      48.468  45.478  24.398  1.00  0.00           H
ATOM   1113 3HG2 VAL A  73      48.668  44.988  26.048  1.00  0.00           H
ATOM   1114  C   VAL A  73      51.948  44.038  26.088  1.00  0.00           C
ATOM   1115  O   VAL A  73      52.258  43.958  27.278  1.00  0.00           O
ATOM   1116  N   ASP A  74      52.538  44.808  25.178  1.00  0.00           N
ATOM   1117  H   ASP A  74      52.178  44.778  24.238  1.00  0.00           H
ATOM   1118  CA  ASP A  74      53.828  45.438  25.438  1.00  0.00           C
ATOM   1119  HA  ASP A  74      54.368  44.698  26.028  1.00  0.00           H
ATOM   1120  CB  ASP A  74      54.538  45.808  24.138  1.00  0.00           C
ATOM   1121  HB1 ASP A  74      53.718  46.308  23.618  1.00  0.00           H
ATOM   1122  HB2 ASP A  74      54.758  44.958  23.498  1.00  0.00           H
ATOM   1123  CG  ASP A  74      55.738  46.718  24.348  1.00  0.00           C
ATOM   1124  OD1 ASP A  74      55.788  47.868  23.848  1.00  0.00           O
ATOM   1125  OD2 ASP A  74      56.698  46.248  24.978  1.00  0.00           O
ATOM   1126  C   ASP A  74      53.678  46.698  26.278  1.00  0.00           C
ATOM   1127  O   ASP A  74      52.778  47.508  26.088  1.00  0.00           O
ATOM   1128  N   PRO A  75      54.568  46.868  27.258  1.00  0.00           N
ATOM   1129  CD  PRO A  75      55.448  45.898  27.868  1.00  0.00           C
ATOM   1130  HD1 PRO A  75      56.268  45.458  27.298  1.00  0.00           H
ATOM   1131  HD2 PRO A  75      54.908  44.998  28.128  1.00  0.00           H
ATOM   1132  CG  PRO A  75      55.988  46.388  29.218  1.00  0.00           C
ATOM   1133  HG1 PRO A  75      57.038  46.118  29.178  1.00  0.00           H
ATOM   1134  HG2 PRO A  75      55.458  45.968  30.068  1.00  0.00           H
ATOM   1135  CB  PRO A  75      55.758  47.898  29.158  1.00  0.00           C
ATOM   1136  HB1 PRO A  75      56.648  48.428  28.828  1.00  0.00           H
ATOM   1137  HB2 PRO A  75      55.478  48.218  30.158  1.00  0.00           H
ATOM   1138  CA  PRO A  75      54.608  48.018  28.158  1.00  0.00           C
ATOM   1139  HA  PRO A  75      53.638  48.018  28.648  1.00  0.00           H
ATOM   1140  C   PRO A  75      54.748  49.418  27.588  1.00  0.00           C
ATOM   1141  O   PRO A  75      54.348  50.318  28.318  1.00  0.00           O
ATOM   1142  N   TRP A  76      55.148  49.668  26.338  1.00  0.00           N
ATOM   1143  H   TRP A  76      55.598  48.908  25.838  1.00  0.00           H
ATOM   1144  CA  TRP A  76      54.818  50.958  25.778  1.00  0.00           C
ATOM   1145  HA  TRP A  76      55.348  51.688  26.398  1.00  0.00           H
ATOM   1146  CB  TRP A  76      55.318  50.948  24.338  1.00  0.00           C
ATOM   1147  HB1 TRP A  76      54.598  50.298  23.828  1.00  0.00           H
ATOM   1148  HB2 TRP A  76      56.328  50.548  24.378  1.00  0.00           H
ATOM   1149  CG  TRP A  76      55.328  52.288  23.668  1.00  0.00           C
ATOM   1150  CD1 TRP A  76      56.058  53.328  24.118  1.00  0.00           C
ATOM   1151  HD1 TRP A  76      56.668  53.328  25.008  1.00  0.00           H
ATOM   1152  NE1 TRP A  76      55.888  54.398  23.268  1.00  0.00           N
ATOM   1153  HE1 TRP A  76      56.428  55.248  23.358  1.00  0.00           H
ATOM   1154  CE2 TRP A  76      55.088  54.118  22.188  1.00  0.00           C
ATOM   1155  CZ2 TRP A  76      54.508  54.908  21.188  1.00  0.00           C
ATOM   1156  HZ2 TRP A  76      54.778  55.948  21.028  1.00  0.00           H
ATOM   1157  CH2 TRP A  76      53.658  54.298  20.258  1.00  0.00           C
ATOM   1158  HH2 TRP A  76      53.328  54.838  19.378  1.00  0.00           H
ATOM   1159  CZ3 TRP A  76      53.438  52.918  20.338  1.00  0.00           C
ATOM   1160  HZ3 TRP A  76      52.658  52.468  19.738  1.00  0.00           H
ATOM   1161  CE3 TRP A  76      53.958  52.178  21.408  1.00  0.00           C
ATOM   1162  HE3 TRP A  76      53.698  51.158  21.628  1.00  0.00           H
ATOM   1163  CD2 TRP A  76      54.768  52.748  22.408  1.00  0.00           C
ATOM   1164  C   TRP A  76      53.348  51.338  25.768  1.00  0.00           C
ATOM   1165  O   TRP A  76      53.008  52.508  25.578  1.00  0.00           O
ATOM   1166  N   HIE A  77      52.418  50.388  25.848  1.00  0.00           N
ATOM   1167  H   HIE A  77      52.698  49.428  25.918  1.00  0.00           H
ATOM   1168  CA  HIE A  77      51.008  50.638  25.598  1.00  0.00           C
ATOM   1169  HA  HIE A  77      50.748  51.588  26.048  1.00  0.00           H
ATOM   1170  CB  HIE A  77      50.818  50.668  24.088  1.00  0.00           C
ATOM   1171  HB1 HIE A  77      51.548  51.388  23.718  1.00  0.00           H
ATOM   1172  HB2 HIE A  77      49.808  50.978  23.818  1.00  0.00           H
ATOM   1173  CG  HIE A  77      50.918  49.338  23.388  1.00  0.00           C
ATOM   1174  ND1 HIE A  77      49.818  48.648  22.898  1.00  0.00           N
ATOM   1175  CE1 HIE A  77      50.278  47.548  22.308  1.00  0.00           C
ATOM   1176  HE1 HIE A  77      49.728  46.798  21.768  1.00  0.00           H
ATOM   1177  NE2 HIE A  77      51.618  47.508  22.418  1.00  0.00           N
ATOM   1178  HE2 HIE A  77      52.158  46.788  21.958  1.00  0.00           H
ATOM   1179  CD2 HIE A  77      52.048  48.578  23.188  1.00  0.00           C
ATOM   1180  HD2 HIE A  77      53.078  48.738  23.468  1.00  0.00           H
ATOM   1181  C   HIE A  77      50.038  49.728  26.358  1.00  0.00           C
ATOM   1182  O   HIE A  77      48.898  49.558  25.928  1.00  0.00           O
ATOM   1183  N   ASN A  78      50.458  49.108  27.468  1.00  0.00           N
ATOM   1184  H   ASN A  78      51.358  49.388  27.818  1.00  0.00           H
ATOM   1185  CA  ASN A  78      49.738  47.978  28.008  1.00  0.00           C
ATOM   1186  HA  ASN A  78      49.228  47.518  27.158  1.00  0.00           H
ATOM   1187  CB  ASN A  78      50.628  46.828  28.498  1.00  0.00           C
ATOM   1188  HB1 ASN A  78      51.348  47.228  29.208  1.00  0.00           H
ATOM   1189  HB2 ASN A  78      51.248  46.528  27.658  1.00  0.00           H
ATOM   1190  CG  ASN A  78      49.938  45.588  29.038  1.00  0.00           C
ATOM   1191  OD1 ASN A  78      48.928  45.148  28.498  1.00  0.00           O
ATOM   1192  ND2 ASN A  78      50.538  44.958  30.048  1.00  0.00           N
ATOM   1193 1HD2 ASN A  78      51.288  45.418  30.528  1.00  0.00           H
ATOM   1194 2HD2 ASN A  78      50.098  44.128  30.438  1.00  0.00           H
ATOM   1195  C   ASN A  78      48.618  48.338  28.968  1.00  0.00           C
ATOM   1196  O   ASN A  78      48.128  47.568  29.798  1.00  0.00           O
ATOM   1197  N   TRP A  79      47.978  49.488  28.708  1.00  0.00           N
ATOM   1198  H   TRP A  79      48.428  50.098  28.038  1.00  0.00           H
ATOM   1199  CA  TRP A  79      46.688  49.878  29.238  1.00  0.00           C
ATOM   1200  HA  TRP A  79      46.718  49.918  30.318  1.00  0.00           H
ATOM   1201  CB  TRP A  79      46.298  51.298  28.858  1.00  0.00           C
ATOM   1202  HB1 TRP A  79      46.718  52.088  29.478  1.00  0.00           H
ATOM   1203  HB2 TRP A  79      45.238  51.428  29.078  1.00  0.00           H
ATOM   1204  CG  TRP A  79      46.468  51.688  27.428  1.00  0.00           C
ATOM   1205  CD1 TRP A  79      45.618  51.388  26.428  1.00  0.00           C
ATOM   1206  HD1 TRP A  79      44.768  50.718  26.508  1.00  0.00           H
ATOM   1207  NE1 TRP A  79      46.008  52.108  25.318  1.00  0.00           N
ATOM   1208  HE1 TRP A  79      45.518  51.988  24.448  1.00  0.00           H
ATOM   1209  CE2 TRP A  79      47.238  52.718  25.438  1.00  0.00           C
ATOM   1210  CZ2 TRP A  79      48.078  53.458  24.598  1.00  0.00           C
ATOM   1211  HZ2 TRP A  79      47.878  53.648  23.558  1.00  0.00           H
ATOM   1212  CH2 TRP A  79      49.208  54.068  25.168  1.00  0.00           C
ATOM   1213  HH2 TRP A  79      49.868  54.598  24.488  1.00  0.00           H
ATOM   1214  CZ3 TRP A  79      49.538  53.858  26.508  1.00  0.00           C
ATOM   1215  HZ3 TRP A  79      50.508  54.148  26.898  1.00  0.00           H
ATOM   1216  CE3 TRP A  79      48.678  53.108  27.328  1.00  0.00           C
ATOM   1217  HE3 TRP A  79      48.868  52.828  28.348  1.00  0.00           H
ATOM   1218  CD2 TRP A  79      47.528  52.498  26.808  1.00  0.00           C
ATOM   1219  C   TRP A  79      45.588  48.968  28.708  1.00  0.00           C
ATOM   1220  O   TRP A  79      44.578  48.798  29.388  1.00  0.00           O
ATOM   1221  N   GLU A  80      45.878  48.228  27.638  1.00  0.00           N
ATOM   1222  H   GLU A  80      46.758  48.318  27.158  1.00  0.00           H
ATOM   1223  CA  GLU A  80      45.068  47.138  27.118  1.00  0.00           C
ATOM   1224  HA  GLU A  80      44.118  47.458  26.698  1.00  0.00           H
ATOM   1225  CB  GLU A  80      45.858  46.398  26.038  1.00  0.00           C
ATOM   1226  HB1 GLU A  80      46.708  45.908  26.508  1.00  0.00           H
ATOM   1227  HB2 GLU A  80      46.338  47.058  25.318  1.00  0.00           H
ATOM   1228  CG  GLU A  80      44.978  45.388  25.308  1.00  0.00           C
ATOM   1229  HG1 GLU A  80      44.708  44.598  25.998  1.00  0.00           H
ATOM   1230  HG2 GLU A  80      45.578  44.928  24.518  1.00  0.00           H
ATOM   1231  CD  GLU A  80      43.748  45.978  24.628  1.00  0.00           C
ATOM   1232  OE1 GLU A  80      43.908  46.408  23.468  1.00  0.00           O
ATOM   1233  OE2 GLU A  80      42.638  46.128  25.188  1.00  0.00           O
ATOM   1234  C   GLU A  80      44.798  46.138  28.228  1.00  0.00           C
ATOM   1235  O   GLU A  80      43.698  45.588  28.218  1.00  0.00           O
ATOM   1236  N   ALA A  81      45.718  45.818  29.148  1.00  0.00           N
ATOM   1237  H   ALA A  81      46.618  46.278  29.078  1.00  0.00           H
ATOM   1238  CA  ALA A  81      45.398  45.018  30.308  1.00  0.00           C
ATOM   1239  HA  ALA A  81      44.388  44.648  30.168  1.00  0.00           H
ATOM   1240  CB  ALA A  81      46.448  43.908  30.318  1.00  0.00           C
ATOM   1241  HB1 ALA A  81      46.458  43.468  29.328  1.00  0.00           H
ATOM   1242  HB2 ALA A  81      47.438  44.338  30.488  1.00  0.00           H
ATOM   1243  HB3 ALA A  81      46.218  43.168  31.078  1.00  0.00           H
ATOM   1244  C   ALA A  81      45.438  45.698  31.678  1.00  0.00           C
ATOM   1245  O   ALA A  81      44.748  45.268  32.598  1.00  0.00           O
ATOM   1246  N   HIE A  82      46.168  46.808  31.768  1.00  0.00           N
ATOM   1247  H   HIE A  82      46.698  47.128  30.968  1.00  0.00           H
ATOM   1248  CA  HIE A  82      46.148  47.628  32.968  1.00  0.00           C
ATOM   1249  HA  HIE A  82      46.148  46.988  33.848  1.00  0.00           H
ATOM   1250  CB  HIE A  82      47.538  48.268  33.058  1.00  0.00           C
ATOM   1251  HB1 HIE A  82      47.518  48.938  33.908  1.00  0.00           H
ATOM   1252  HB2 HIE A  82      47.838  48.838  32.178  1.00  0.00           H
ATOM   1253  CG  HIE A  82      48.558  47.178  33.258  1.00  0.00           C
ATOM   1254  ND1 HIE A  82      48.478  46.318  34.348  1.00  0.00           N
ATOM   1255  CE1 HIE A  82      49.448  45.408  34.168  1.00  0.00           C
ATOM   1256  HE1 HIE A  82      49.688  44.568  34.798  1.00  0.00           H
ATOM   1257  NE2 HIE A  82      50.218  45.758  33.128  1.00  0.00           N
ATOM   1258  HE2 HIE A  82      50.948  45.178  32.728  1.00  0.00           H
ATOM   1259  CD2 HIE A  82      49.638  46.828  32.488  1.00  0.00           C
ATOM   1260  HD2 HIE A  82      49.878  47.298  31.538  1.00  0.00           H
ATOM   1261  C   HIE A  82      44.988  48.608  33.048  1.00  0.00           C
ATOM   1262  O   HIE A  82      45.158  49.828  33.028  1.00  0.00           O
ATOM   1263  N   TYR A  83      43.818  47.988  33.138  1.00  0.00           N
ATOM   1264  H   TYR A  83      43.928  46.988  33.228  1.00  0.00           H
ATOM   1265  CA  TYR A  83      42.498  48.558  33.358  1.00  0.00           C
ATOM   1266  HA  TYR A  83      42.538  49.628  33.568  1.00  0.00           H
ATOM   1267  CB  TYR A  83      41.568  48.288  32.178  1.00  0.00           C
ATOM   1268  HB1 TYR A  83      41.968  48.698  31.258  1.00  0.00           H
ATOM   1269  HB2 TYR A  83      40.658  48.878  32.328  1.00  0.00           H
ATOM   1270  CG  TYR A  83      41.128  46.868  31.898  1.00  0.00           C
ATOM   1271  CD1 TYR A  83      40.208  46.198  32.698  1.00  0.00           C
ATOM   1272  HD1 TYR A  83      39.708  46.738  33.488  1.00  0.00           H
ATOM   1273  CE1 TYR A  83      39.808  44.918  32.298  1.00  0.00           C
ATOM   1274  HE1 TYR A  83      38.988  44.488  32.858  1.00  0.00           H
ATOM   1275  CZ  TYR A  83      40.328  44.238  31.178  1.00  0.00           C
ATOM   1276  OH  TYR A  83      39.738  43.098  30.728  1.00  0.00           O
ATOM   1277  HH  TYR A  83      40.038  42.848  29.848  1.00  0.00           H
ATOM   1278  CE2 TYR A  83      41.348  44.898  30.458  1.00  0.00           C
ATOM   1279  HE2 TYR A  83      41.818  44.338  29.668  1.00  0.00           H
ATOM   1280  CD2 TYR A  83      41.758  46.178  30.848  1.00  0.00           C
ATOM   1281  HD2 TYR A  83      42.528  46.668  30.278  1.00  0.00           H
ATOM   1282  C   TYR A  83      42.008  48.018  34.688  1.00  0.00           C
ATOM   1283  O   TYR A  83      42.248  46.868  35.048  1.00  0.00           O
ATOM   1284  N   GLU A  84      41.188  48.758  35.438  1.00  0.00           N
ATOM   1285  H   GLU A  84      40.798  49.608  35.058  1.00  0.00           H
ATOM   1286  CA  GLU A  84      40.978  48.618  36.868  1.00  0.00           C
ATOM   1287  HA  GLU A  84      41.818  48.018  37.228  1.00  0.00           H
ATOM   1288  CB  GLU A  84      40.908  49.928  37.638  1.00  0.00           C
ATOM   1289  HB1 GLU A  84      41.158  49.748  38.678  1.00  0.00           H
ATOM   1290  HB2 GLU A  84      39.928  50.408  37.588  1.00  0.00           H
ATOM   1291  CG  GLU A  84      41.718  51.118  37.148  1.00  0.00           C
ATOM   1292  HG1 GLU A  84      42.678  50.818  36.708  1.00  0.00           H
ATOM   1293  HG2 GLU A  84      41.968  51.698  38.038  1.00  0.00           H
ATOM   1294  CD  GLU A  84      40.928  51.938  36.128  1.00  0.00           C
ATOM   1295  OE1 GLU A  84      40.638  51.358  35.058  1.00  0.00           O
ATOM   1296  OE2 GLU A  84      40.628  53.128  36.378  1.00  0.00           O
ATOM   1297  C   GLU A  84      39.748  47.758  37.128  1.00  0.00           C
ATOM   1298  O   GLU A  84      38.678  48.158  36.668  1.00  0.00           O
ATOM   1299  N   VAL A  85      39.918  46.758  37.998  1.00  0.00           N
ATOM   1300  H   VAL A  85      40.848  46.648  38.388  1.00  0.00           H
ATOM   1301  CA  VAL A  85      38.968  45.718  38.298  1.00  0.00           C
ATOM   1302  HA  VAL A  85      38.078  45.828  37.678  1.00  0.00           H
ATOM   1303  CB  VAL A  85      39.368  44.328  37.818  1.00  0.00           C
ATOM   1304  HB  VAL A  85      38.548  43.638  38.048  1.00  0.00           H
ATOM   1305  CG1 VAL A  85      39.748  44.158  36.348  1.00  0.00           C
ATOM   1306 1HG1 VAL A  85      40.648  44.718  36.118  1.00  0.00           H
ATOM   1307 2HG1 VAL A  85      39.918  43.108  36.088  1.00  0.00           H
ATOM   1308 3HG1 VAL A  85      38.848  44.498  35.838  1.00  0.00           H
ATOM   1309  CG2 VAL A  85      40.588  43.848  38.588  1.00  0.00           C
ATOM   1310 1HG2 VAL A  85      41.428  44.548  38.558  1.00  0.00           H
ATOM   1311 2HG2 VAL A  85      40.318  43.838  39.648  1.00  0.00           H
ATOM   1312 3HG2 VAL A  85      40.928  42.858  38.288  1.00  0.00           H
ATOM   1313  C   VAL A  85      38.338  45.808  39.688  1.00  0.00           C
ATOM   1314  O   VAL A  85      37.508  44.948  39.978  1.00  0.00           O
ATOM   1315  N   LEU A  86      38.748  46.798  40.478  1.00  0.00           N
ATOM   1316  H   LEU A  86      39.618  47.248  40.238  1.00  0.00           H
ATOM   1317  CA  LEU A  86      37.968  47.358  41.568  1.00  0.00           C
ATOM   1318  HA  LEU A  86      38.568  47.998  42.228  1.00  0.00           H
ATOM   1319  CB  LEU A  86      36.958  48.328  40.978  1.00  0.00           C
ATOM   1320  HB1 LEU A  86      36.418  48.848  41.768  1.00  0.00           H
ATOM   1321  HB2 LEU A  86      36.198  47.708  40.498  1.00  0.00           H
ATOM   1322  CG  LEU A  86      37.428  49.398  39.998  1.00  0.00           C
ATOM   1323  HG  LEU A  86      37.758  48.898  39.088  1.00  0.00           H
ATOM   1324  CD1 LEU A  86      36.338  50.408  39.648  1.00  0.00           C
ATOM   1325 1HD1 LEU A  86      36.428  50.648  38.588  1.00  0.00           H
ATOM   1326 2HD1 LEU A  86      35.378  49.938  39.868  1.00  0.00           H
ATOM   1327 3HD1 LEU A  86      36.448  51.288  40.288  1.00  0.00           H
ATOM   1328  CD2 LEU A  86      38.608  50.248  40.468  1.00  0.00           C
ATOM   1329 1HD2 LEU A  86      38.668  51.218  39.998  1.00  0.00           H
ATOM   1330 2HD2 LEU A  86      38.618  50.358  41.558  1.00  0.00           H
ATOM   1331 3HD2 LEU A  86      39.558  49.728  40.288  1.00  0.00           H
ATOM   1332  C   LEU A  86      37.318  46.378  42.538  1.00  0.00           C
ATOM   1333  O   LEU A  86      36.108  46.388  42.698  1.00  0.00           O
ATOM   1334  N   PRO A  87      38.108  45.618  43.298  1.00  0.00           N
ATOM   1335  CD  PRO A  87      39.548  45.518  43.318  1.00  0.00           C
ATOM   1336  HD1 PRO A  87      40.028  46.498  43.428  1.00  0.00           H
ATOM   1337  HD2 PRO A  87      39.898  44.998  42.428  1.00  0.00           H
ATOM   1338  CG  PRO A  87      39.938  44.638  44.508  1.00  0.00           C
ATOM   1339  HG1 PRO A  87      40.218  45.228  45.378  1.00  0.00           H
ATOM   1340  HG2 PRO A  87      40.708  43.888  44.318  1.00  0.00           H
ATOM   1341  CB  PRO A  87      38.658  43.868  44.818  1.00  0.00           C
ATOM   1342  HB1 PRO A  87      38.558  43.498  45.848  1.00  0.00           H
ATOM   1343  HB2 PRO A  87      38.498  43.018  44.158  1.00  0.00           H
ATOM   1344  CA  PRO A  87      37.548  44.818  44.368  1.00  0.00           C
ATOM   1345  HA  PRO A  87      36.708  44.278  43.928  1.00  0.00           H
ATOM   1346  C   PRO A  87      37.138  45.778  45.478  1.00  0.00           C
ATOM   1347  O   PRO A  87      37.718  46.838  45.708  1.00  0.00           O
ATOM   1348  N   GLY A  88      36.218  45.248  46.288  1.00  0.00           N
ATOM   1349  H   GLY A  88      35.538  44.588  45.948  1.00  0.00           H
ATOM   1350  CA  GLY A  88      35.968  45.718  47.638  1.00  0.00           C
ATOM   1351  HA1 GLY A  88      35.128  45.218  48.128  1.00  0.00           H
ATOM   1352  HA2 GLY A  88      35.518  46.708  47.678  1.00  0.00           H
ATOM   1353  C   GLY A  88      37.158  45.688  48.578  1.00  0.00           C
ATOM   1354  O   GLY A  88      37.828  44.668  48.658  1.00  0.00           O
ATOM   1355  N   LYS A  89      37.268  46.658  49.498  1.00  0.00           N
ATOM   1356  H   LYS A  89      36.588  47.398  49.528  1.00  0.00           H
ATOM   1357  CA  LYS A  89      38.398  46.838  50.388  1.00  0.00           C
ATOM   1358  HA  LYS A  89      39.028  45.948  50.308  1.00  0.00           H
ATOM   1359  CB  LYS A  89      39.268  48.008  49.958  1.00  0.00           C
ATOM   1360  HB1 LYS A  89      38.668  48.908  50.148  1.00  0.00           H
ATOM   1361  HB2 LYS A  89      39.338  47.928  48.868  1.00  0.00           H
ATOM   1362  CG  LYS A  89      40.658  48.078  50.588  1.00  0.00           C
ATOM   1363  HG1 LYS A  89      41.078  47.088  50.458  1.00  0.00           H
ATOM   1364  HG2 LYS A  89      40.528  48.268  51.648  1.00  0.00           H
ATOM   1365  CD  LYS A  89      41.588  49.088  49.918  1.00  0.00           C
ATOM   1366  HD1 LYS A  89      41.518  50.048  50.438  1.00  0.00           H
ATOM   1367  HD2 LYS A  89      41.368  49.248  48.868  1.00  0.00           H
ATOM   1368  CE  LYS A  89      43.008  48.548  50.098  1.00  0.00           C
ATOM   1369  HE1 LYS A  89      43.048  47.508  49.778  1.00  0.00           H
ATOM   1370  HE2 LYS A  89      43.308  48.608  51.148  1.00  0.00           H
ATOM   1371  NZ  LYS A  89      44.018  49.288  49.338  1.00  0.00           N
ATOM   1372  HZ1 LYS A  89      43.948  49.258  48.328  1.00  0.00           H
ATOM   1373  HZ2 LYS A  89      44.028  50.258  49.628  1.00  0.00           H
ATOM   1374  HZ3 LYS A  89      44.898  48.898  49.608  1.00  0.00           H
ATOM   1375  C   LYS A  89      37.978  47.008  51.838  1.00  0.00           C
ATOM   1376  O   LYS A  89      38.828  46.858  52.708  1.00  0.00           O
ATOM   1377  N   GLU A  90      36.738  47.448  52.078  1.00  0.00           N
ATOM   1378  H   GLU A  90      36.058  47.698  51.378  1.00  0.00           H
ATOM   1379  CA  GLU A  90      36.308  47.688  53.438  1.00  0.00           C
ATOM   1380  HA  GLU A  90      37.128  47.438  54.098  1.00  0.00           H
ATOM   1381  CB  GLU A  90      36.078  49.198  53.478  1.00  0.00           C
ATOM   1382  HB1 GLU A  90      35.248  49.388  54.168  1.00  0.00           H
ATOM   1383  HB2 GLU A  90      35.748  49.548  52.498  1.00  0.00           H
ATOM   1384  CG  GLU A  90      37.178  50.138  53.948  1.00  0.00           C
ATOM   1385  HG1 GLU A  90      36.708  51.108  53.808  1.00  0.00           H
ATOM   1386  HG2 GLU A  90      38.018  49.918  53.278  1.00  0.00           H
ATOM   1387  CD  GLU A  90      37.538  49.868  55.398  1.00  0.00           C
ATOM   1388  OE1 GLU A  90      36.758  50.198  56.318  1.00  0.00           O
ATOM   1389  OE2 GLU A  90      38.518  49.138  55.678  1.00  0.00           O
ATOM   1390  C   GLU A  90      35.038  46.878  53.688  1.00  0.00           C
ATOM   1391  O   GLU A  90      34.338  46.478  52.758  1.00  0.00           O
ATOM   1392  N   LYS A  91      34.768  46.558  54.948  1.00  0.00           N
ATOM   1393  H   LYS A  91      35.458  46.828  55.638  1.00  0.00           H
ATOM   1394  CA  LYS A  91      33.588  45.848  55.398  1.00  0.00           C
ATOM   1395  HA  LYS A  91      33.628  44.968  54.758  1.00  0.00           H
ATOM   1396  CB  LYS A  91      33.748  45.408  56.848  1.00  0.00           C
ATOM   1397  HB1 LYS A  91      32.818  45.118  57.328  1.00  0.00           H
ATOM   1398  HB2 LYS A  91      34.048  46.308  57.388  1.00  0.00           H
ATOM   1399  CG  LYS A  91      34.658  44.178  56.958  1.00  0.00           C
ATOM   1400  HG1 LYS A  91      35.608  44.578  56.608  1.00  0.00           H
ATOM   1401  HG2 LYS A  91      34.318  43.438  56.238  1.00  0.00           H
ATOM   1402  CD  LYS A  91      34.858  43.588  58.348  1.00  0.00           C
ATOM   1403  HD1 LYS A  91      33.918  43.678  58.898  1.00  0.00           H
ATOM   1404  HD2 LYS A  91      35.418  44.378  58.838  1.00  0.00           H
ATOM   1405  CE  LYS A  91      35.628  42.268  58.428  1.00  0.00           C
ATOM   1406  HE1 LYS A  91      34.808  41.548  58.378  1.00  0.00           H
ATOM   1407  HE2 LYS A  91      36.098  42.268  59.408  1.00  0.00           H
ATOM   1408  NZ  LYS A  91      36.598  42.098  57.338  1.00  0.00           N
ATOM   1409  HZ1 LYS A  91      36.208  42.288  56.428  1.00  0.00           H
ATOM   1410  HZ2 LYS A  91      37.278  42.828  57.528  1.00  0.00           H
ATOM   1411  HZ3 LYS A  91      37.088  41.218  57.318  1.00  0.00           H
ATOM   1412  C   LYS A  91      32.208  46.438  55.118  1.00  0.00           C
ATOM   1413  O   LYS A  91      31.298  45.608  55.168  1.00  0.00           O
ATOM   1414  N   VAL A  92      32.098  47.718  54.758  1.00  0.00           N
ATOM   1415  H   VAL A  92      32.948  48.258  54.718  1.00  0.00           H
ATOM   1416  CA  VAL A  92      30.898  48.288  54.178  1.00  0.00           C
ATOM   1417  HA  VAL A  92      30.018  48.038  54.768  1.00  0.00           H
ATOM   1418  CB  VAL A  92      30.958  49.808  54.138  1.00  0.00           C
ATOM   1419  HB  VAL A  92      30.048  50.208  53.698  1.00  0.00           H
ATOM   1420  CG1 VAL A  92      30.998  50.308  55.588  1.00  0.00           C
ATOM   1421 1HG1 VAL A  92      30.078  49.968  56.068  1.00  0.00           H
ATOM   1422 2HG1 VAL A  92      31.848  49.948  56.168  1.00  0.00           H
ATOM   1423 3HG1 VAL A  92      31.028  51.388  55.658  1.00  0.00           H
ATOM   1424  CG2 VAL A  92      32.178  50.418  53.458  1.00  0.00           C
ATOM   1425 1HG2 VAL A  92      32.128  50.098  52.418  1.00  0.00           H
ATOM   1426 2HG2 VAL A  92      32.088  51.498  53.378  1.00  0.00           H
ATOM   1427 3HG2 VAL A  92      33.178  50.198  53.848  1.00  0.00           H
ATOM   1428  C   VAL A  92      30.488  47.738  52.818  1.00  0.00           C
ATOM   1429  O   VAL A  92      29.308  47.808  52.478  1.00  0.00           O
ATOM   1430  N   VAL A  93      31.438  47.038  52.178  1.00  0.00           N
ATOM   1431  H   VAL A  93      32.408  47.088  52.428  1.00  0.00           H
ATOM   1432  CA  VAL A  93      31.128  46.328  50.958  1.00  0.00           C
ATOM   1433  HA  VAL A  93      30.058  46.478  50.778  1.00  0.00           H
ATOM   1434  CB  VAL A  93      31.888  46.898  49.758  1.00  0.00           C
ATOM   1435  HB  VAL A  93      31.728  46.188  48.948  1.00  0.00           H
ATOM   1436  CG1 VAL A  93      31.458  48.318  49.428  1.00  0.00           C
ATOM   1437 1HG1 VAL A  93      31.768  48.408  48.388  1.00  0.00           H
ATOM   1438 2HG1 VAL A  93      30.378  48.458  49.428  1.00  0.00           H
ATOM   1439 3HG1 VAL A  93      31.988  49.088  49.988  1.00  0.00           H
ATOM   1440  CG2 VAL A  93      33.388  47.118  49.978  1.00  0.00           C
ATOM   1441 1HG2 VAL A  93      33.908  47.408  49.078  1.00  0.00           H
ATOM   1442 2HG2 VAL A  93      33.478  47.858  50.778  1.00  0.00           H
ATOM   1443 3HG2 VAL A  93      33.728  46.168  50.368  1.00  0.00           H
ATOM   1444  C   VAL A  93      31.418  44.848  51.128  1.00  0.00           C
ATOM   1445  O   VAL A  93      30.608  44.068  50.638  1.00  0.00           O
ATOM   1446  N   SER A  94      32.468  44.428  51.848  1.00  0.00           N
ATOM   1447  H   SER A  94      33.158  45.118  52.088  1.00  0.00           H
ATOM   1448  CA  SER A  94      32.828  43.028  52.018  1.00  0.00           C
ATOM   1449  HA  SER A  94      32.608  42.548  51.068  1.00  0.00           H
ATOM   1450  CB  SER A  94      34.338  42.918  52.218  1.00  0.00           C
ATOM   1451  HB1 SER A  94      34.758  41.918  52.278  1.00  0.00           H
ATOM   1452  HB2 SER A  94      34.428  43.368  53.208  1.00  0.00           H
ATOM   1453  OG  SER A  94      35.038  43.748  51.308  1.00  0.00           O
ATOM   1454  HG  SER A  94      34.658  43.478  50.468  1.00  0.00           H
ATOM   1455  C   SER A  94      32.078  42.208  53.048  1.00  0.00           C
ATOM   1456  O   SER A  94      32.228  40.988  53.128  1.00  0.00           O
ATOM   1457  N   GLU A  95      31.288  42.898  53.878  1.00  0.00           N
ATOM   1458  H   GLU A  95      31.388  43.898  53.798  1.00  0.00           H
ATOM   1459  CA  GLU A  95      30.368  42.328  54.848  1.00  0.00           C
ATOM   1460  HA  GLU A  95      30.158  41.278  54.638  1.00  0.00           H
ATOM   1461  CB  GLU A  95      30.978  42.398  56.238  1.00  0.00           C
ATOM   1462  HB1 GLU A  95      30.258  42.238  57.048  1.00  0.00           H
ATOM   1463  HB2 GLU A  95      31.228  43.418  56.498  1.00  0.00           H
ATOM   1464  CG  GLU A  95      32.178  41.478  56.468  1.00  0.00           C
ATOM   1465  HG1 GLU A  95      32.758  41.658  57.368  1.00  0.00           H
ATOM   1466  HG2 GLU A  95      32.838  41.508  55.598  1.00  0.00           H
ATOM   1467  CD  GLU A  95      31.758  40.008  56.518  1.00  0.00           C
ATOM   1468  OE1 GLU A  95      32.368  39.178  55.818  1.00  0.00           O
ATOM   1469  OE2 GLU A  95      30.818  39.658  57.258  1.00  0.00           O
ATOM   1470  C   GLU A  95      28.978  42.948  54.928  1.00  0.00           C
ATOM   1471  O   GLU A  95      28.098  42.268  55.458  1.00  0.00           O
ATOM   1472  N   LEU A  96      28.728  44.138  54.378  1.00  0.00           N
ATOM   1473  H   LEU A  96      29.498  44.638  53.968  1.00  0.00           H
ATOM   1474  CA  LEU A  96      27.408  44.678  54.098  1.00  0.00           C
ATOM   1475  HA  LEU A  96      27.578  45.748  54.038  1.00  0.00           H
ATOM   1476  CB  LEU A  96      27.038  44.228  52.688  1.00  0.00           C
ATOM   1477  HB1 LEU A  96      26.838  43.158  52.668  1.00  0.00           H
ATOM   1478  HB2 LEU A  96      27.948  44.368  52.108  1.00  0.00           H
ATOM   1479  CG  LEU A  96      25.838  44.878  52.018  1.00  0.00           C
ATOM   1480  HG  LEU A  96      24.938  44.628  52.588  1.00  0.00           H
ATOM   1481  CD1 LEU A  96      25.908  46.408  52.068  1.00  0.00           C
ATOM   1482 1HD1 LEU A  96      26.888  46.798  51.788  1.00  0.00           H
ATOM   1483 2HD1 LEU A  96      25.138  46.808  51.408  1.00  0.00           H
ATOM   1484 3HD1 LEU A  96      25.678  46.748  53.078  1.00  0.00           H
ATOM   1485  CD2 LEU A  96      25.738  44.378  50.578  1.00  0.00           C
ATOM   1486 1HD2 LEU A  96      26.568  44.608  49.918  1.00  0.00           H
ATOM   1487 2HD2 LEU A  96      25.548  43.318  50.478  1.00  0.00           H
ATOM   1488 3HD2 LEU A  96      24.818  44.818  50.178  1.00  0.00           H
ATOM   1489  C   LEU A  96      26.348  44.498  55.178  1.00  0.00           C
ATOM   1490  O   LEU A  96      26.318  45.308  56.108  1.00  0.00           O
ATOM   1491  N   LYS A  97      25.518  43.458  55.058  1.00  0.00           N
ATOM   1492  H   LYS A  97      25.708  42.778  54.338  1.00  0.00           H
ATOM   1493  CA  LYS A  97      24.438  43.098  55.948  1.00  0.00           C
ATOM   1494  HA  LYS A  97      23.738  43.928  55.898  1.00  0.00           H
ATOM   1495  CB  LYS A  97      23.718  41.868  55.388  1.00  0.00           C
ATOM   1496  HB1 LYS A  97      22.998  41.498  56.128  1.00  0.00           H
ATOM   1497  HB2 LYS A  97      24.458  41.068  55.288  1.00  0.00           H
ATOM   1498  CG  LYS A  97      22.988  42.118  54.078  1.00  0.00           C
ATOM   1499  HG1 LYS A  97      22.458  41.188  53.878  1.00  0.00           H
ATOM   1500  HG2 LYS A  97      23.708  42.368  53.298  1.00  0.00           H
ATOM   1501  CD  LYS A  97      21.958  43.238  54.078  1.00  0.00           C
ATOM   1502  HD1 LYS A  97      22.518  44.168  54.018  1.00  0.00           H
ATOM   1503  HD2 LYS A  97      21.348  43.288  54.988  1.00  0.00           H
ATOM   1504  CE  LYS A  97      21.098  43.068  52.828  1.00  0.00           C
ATOM   1505  HE1 LYS A  97      20.458  42.198  52.998  1.00  0.00           H
ATOM   1506  HE2 LYS A  97      21.728  42.978  51.948  1.00  0.00           H
ATOM   1507  NZ  LYS A  97      20.178  44.178  52.528  1.00  0.00           N
ATOM   1508  HZ1 LYS A  97      19.868  44.488  53.438  1.00  0.00           H
ATOM   1509  HZ2 LYS A  97      20.628  45.018  52.178  1.00  0.00           H
ATOM   1510  HZ3 LYS A  97      19.378  43.888  51.988  1.00  0.00           H
ATOM   1511  C   LYS A  97      24.858  42.808  57.378  1.00  0.00           C
ATOM   1512  O   LYS A  97      24.168  43.168  58.328  1.00  0.00           O
ATOM   1513  N   GLN A  98      25.998  42.138  57.588  1.00  0.00           N
ATOM   1514  H   GLN A  98      26.378  41.798  56.718  1.00  0.00           H
ATOM   1515  CA  GLN A  98      26.608  41.888  58.878  1.00  0.00           C
ATOM   1516  HA  GLN A  98      25.788  41.518  59.498  1.00  0.00           H
ATOM   1517  CB  GLN A  98      27.688  40.818  58.718  1.00  0.00           C
ATOM   1518  HB1 GLN A  98      28.448  40.978  59.478  1.00  0.00           H
ATOM   1519  HB2 GLN A  98      28.238  40.998  57.788  1.00  0.00           H
ATOM   1520  CG  GLN A  98      27.168  39.388  58.718  1.00  0.00           C
ATOM   1521  HG1 GLN A  98      26.818  39.118  59.718  1.00  0.00           H
ATOM   1522  HG2 GLN A  98      28.048  38.758  58.548  1.00  0.00           H
ATOM   1523  CD  GLN A  98      26.148  39.188  57.608  1.00  0.00           C
ATOM   1524  OE1 GLN A  98      26.338  39.188  56.388  1.00  0.00           O
ATOM   1525  NE2 GLN A  98      24.888  38.978  57.968  1.00  0.00           N
ATOM   1526 1HE2 GLN A  98      24.688  39.158  58.938  1.00  0.00           H
ATOM   1527 2HE2 GLN A  98      24.208  39.108  57.228  1.00  0.00           H
ATOM   1528  C   GLN A  98      27.058  43.158  59.588  1.00  0.00           C
ATOM   1529  O   GLN A  98      27.368  43.118  60.778  1.00  0.00           O
ATOM   1530  N   LEU A  99      27.088  44.328  58.958  1.00  0.00           N
ATOM   1531  H   LEU A  99      26.838  44.298  57.978  1.00  0.00           H
ATOM   1532  CA  LEU A  99      27.408  45.648  59.478  1.00  0.00           C
ATOM   1533  HA  LEU A  99      27.698  45.508  60.528  1.00  0.00           H
ATOM   1534  CB  LEU A  99      28.638  46.148  58.738  1.00  0.00           C
ATOM   1535  HB1 LEU A  99      28.208  46.518  57.798  1.00  0.00           H
ATOM   1536  HB2 LEU A  99      29.288  45.308  58.498  1.00  0.00           H
ATOM   1537  CG  LEU A  99      29.398  47.298  59.388  1.00  0.00           C
ATOM   1538  HG  LEU A  99      28.728  47.988  59.888  1.00  0.00           H
ATOM   1539  CD1 LEU A  99      30.288  46.728  60.498  1.00  0.00           C
ATOM   1540 1HD1 LEU A  99      30.958  45.938  60.148  1.00  0.00           H
ATOM   1541 2HD1 LEU A  99      30.658  47.638  60.968  1.00  0.00           H
ATOM   1542 3HD1 LEU A  99      29.808  46.228  61.328  1.00  0.00           H
ATOM   1543  CD2 LEU A  99      30.308  48.098  58.468  1.00  0.00           C
ATOM   1544 1HD2 LEU A  99      29.808  48.348  57.538  1.00  0.00           H
ATOM   1545 2HD2 LEU A  99      30.718  48.958  58.998  1.00  0.00           H
ATOM   1546 3HD2 LEU A  99      31.178  47.498  58.178  1.00  0.00           H
ATOM   1547  C   LEU A  99      26.248  46.638  59.448  1.00  0.00           C
ATOM   1548  O   LEU A  99      26.198  47.588  60.228  1.00  0.00           O
ATOM   1549  N   ALA A 100      25.328  46.488  58.498  1.00  0.00           N
ATOM   1550  H   ALA A 100      25.578  46.008  57.648  1.00  0.00           H
ATOM   1551  CA  ALA A 100      24.028  47.118  58.418  1.00  0.00           C
ATOM   1552  HA  ALA A 100      24.118  47.988  59.058  1.00  0.00           H
ATOM   1553  CB  ALA A 100      23.768  47.608  56.988  1.00  0.00           C
ATOM   1554  HB1 ALA A 100      24.608  48.138  56.528  1.00  0.00           H
ATOM   1555  HB2 ALA A 100      23.688  46.668  56.448  1.00  0.00           H
ATOM   1556  HB3 ALA A 100      22.838  48.138  56.828  1.00  0.00           H
ATOM   1557  C   ALA A 100      22.878  46.288  58.968  1.00  0.00           C
ATOM   1558  O   ALA A 100      21.818  46.118  58.368  1.00  0.00           O
ATOM   1559  N   GLU A 101      23.128  45.688  60.138  1.00  0.00           N
ATOM   1560  H   GLU A 101      24.038  45.818  60.548  1.00  0.00           H
ATOM   1561  CA  GLU A 101      22.158  44.828  60.788  1.00  0.00           C
ATOM   1562  HA  GLU A 101      21.888  44.138  59.978  1.00  0.00           H
ATOM   1563  CB  GLU A 101      22.898  44.138  61.928  1.00  0.00           C
ATOM   1564  HB1 GLU A 101      23.218  44.898  62.648  1.00  0.00           H
ATOM   1565  HB2 GLU A 101      23.758  43.618  61.528  1.00  0.00           H
ATOM   1566  CG  GLU A 101      22.158  43.138  62.818  1.00  0.00           C
ATOM   1567  HG1 GLU A 101      21.378  43.668  63.358  1.00  0.00           H
ATOM   1568  HG2 GLU A 101      22.848  42.848  63.608  1.00  0.00           H
ATOM   1569  CD  GLU A 101      21.698  41.888  62.078  1.00  0.00           C
ATOM   1570  OE1 GLU A 101      22.068  40.738  62.398  1.00  0.00           O
ATOM   1571  OE2 GLU A 101      20.758  42.098  61.288  1.00  0.00           O
ATOM   1572  C   GLU A 101      20.908  45.558  61.248  1.00  0.00           C
ATOM   1573  O   GLU A 101      21.078  46.618  61.838  1.00  0.00           O
ATOM   1574  N   LYS A 102      19.708  45.118  60.868  1.00  0.00           N
ATOM   1575  H   LYS A 102      19.768  44.268  60.328  1.00  0.00           H
ATOM   1576  CA  LYS A 102      18.418  45.768  60.988  1.00  0.00           C
ATOM   1577  HA  LYS A 102      17.698  45.328  60.298  1.00  0.00           H
ATOM   1578  CB  LYS A 102      17.888  45.568  62.398  1.00  0.00           C
ATOM   1579  HB1 LYS A 102      16.888  45.958  62.568  1.00  0.00           H
ATOM   1580  HB2 LYS A 102      18.568  46.048  63.108  1.00  0.00           H
ATOM   1581  CG  LYS A 102      17.838  44.098  62.818  1.00  0.00           C
ATOM   1582  HG1 LYS A 102      18.848  43.708  62.948  1.00  0.00           H
ATOM   1583  HG2 LYS A 102      17.428  43.538  61.978  1.00  0.00           H
ATOM   1584  CD  LYS A 102      16.938  43.748  64.008  1.00  0.00           C
ATOM   1585  HD1 LYS A 102      15.888  43.868  63.769  1.00  0.00           H
ATOM   1586  HD2 LYS A 102      17.128  44.458  64.808  1.00  0.00           H
ATOM   1587  CE  LYS A 102      17.088  42.298  64.458  1.00  0.00           C
ATOM   1588  HE1 LYS A 102      16.508  42.268  65.388  1.00  0.00           H
ATOM   1589  HE2 LYS A 102      18.138  42.098  64.698  1.00  0.00           H
ATOM   1590  NZ  LYS A 102      16.408  41.368  63.548  1.00  0.00           N
ATOM   1591  HZ1 LYS A 102      16.928  41.218  62.698  1.00  0.00           H
ATOM   1592  HZ2 LYS A 102      16.368  40.488  64.028  1.00  0.00           H
ATOM   1593  HZ3 LYS A 102      15.468  41.718  63.388  1.00  0.00           H
ATOM   1594  C   LYS A 102      18.398  47.238  60.578  1.00  0.00           C
ATOM   1595  O   LYS A 102      17.688  48.078  61.128  1.00  0.00           O
ATOM   1596  N   ALA A 103      19.258  47.578  59.628  1.00  0.00           N
ATOM   1597  H   ALA A 103      19.908  46.888  59.298  1.00  0.00           H
ATOM   1598  CA  ALA A 103      19.318  48.888  58.998  1.00  0.00           C
ATOM   1599  HA  ALA A 103      19.558  49.668  59.718  1.00  0.00           H
ATOM   1600  CB  ALA A 103      20.468  48.958  57.998  1.00  0.00           C
ATOM   1601  HB1 ALA A 103      21.288  48.648  58.658  1.00  0.00           H
ATOM   1602  HB2 ALA A 103      20.328  48.258  57.178  1.00  0.00           H
ATOM   1603  HB3 ALA A 103      20.728  49.918  57.558  1.00  0.00           H
ATOM   1604  C   ALA A 103      18.028  49.228  58.268  1.00  0.00           C
ATOM   1605  O   ALA A 103      17.748  48.738  57.178  1.00  0.00           O
ATOM   1606  N   ASP A 104      17.168  50.038  58.888  1.00  0.00           N
ATOM   1607  H   ASP A 104      17.358  50.328  59.838  1.00  0.00           H
ATOM   1608  CA  ASP A 104      15.858  50.288  58.318  1.00  0.00           C
ATOM   1609  HA  ASP A 104      15.448  49.298  58.098  1.00  0.00           H
ATOM   1610  CB  ASP A 104      15.028  50.928  59.428  1.00  0.00           C
ATOM   1611  HB1 ASP A 104      15.568  51.788  59.828  1.00  0.00           H
ATOM   1612  HB2 ASP A 104      14.748  50.158  60.148  1.00  0.00           H
ATOM   1613  CG  ASP A 104      13.658  51.378  58.948  1.00  0.00           C
ATOM   1614  OD1 ASP A 104      12.948  50.608  58.278  1.00  0.00           O
ATOM   1615  OD2 ASP A 104      13.238  52.488  59.338  1.00  0.00           O
ATOM   1616  C   ASP A 104      15.858  51.038  56.998  1.00  0.00           C
ATOM   1617  O   ASP A 104      14.948  50.908  56.178  1.00  0.00           O
ATOM   1618  N   HIE A 105      16.878  51.878  56.778  1.00  0.00           N
ATOM   1619  H   HIE A 105      17.548  51.888  57.528  1.00  0.00           H
ATOM   1620  CA  HIE A 105      17.048  52.908  55.768  1.00  0.00           C
ATOM   1621  HA  HIE A 105      16.808  52.568  54.758  1.00  0.00           H
ATOM   1622  CB  HIE A 105      16.108  54.068  56.068  1.00  0.00           C
ATOM   1623  HB1 HIE A 105      16.438  54.588  56.968  1.00  0.00           H
ATOM   1624  HB2 HIE A 105      15.078  53.778  56.238  1.00  0.00           H
ATOM   1625  CG  HIE A 105      15.968  55.158  55.038  1.00  0.00           C
ATOM   1626  ND1 HIE A 105      15.788  55.008  53.658  1.00  0.00           N
ATOM   1627  CE1 HIE A 105      15.638  56.258  53.198  1.00  0.00           C
ATOM   1628  HE1 HIE A 105      15.178  56.528  52.258  1.00  0.00           H
ATOM   1629  NE2 HIE A 105      15.628  57.158  54.198  1.00  0.00           N
ATOM   1630  HE2 HIE A 105      15.468  58.148  54.088  1.00  0.00           H
ATOM   1631  CD2 HIE A 105      15.848  56.478  55.378  1.00  0.00           C
ATOM   1632  HD2 HIE A 105      15.888  56.878  56.378  1.00  0.00           H
ATOM   1633  C   HIE A 105      18.488  53.388  55.828  1.00  0.00           C
ATOM   1634  O   HIE A 105      18.868  53.718  56.958  1.00  0.00           O
ATOM   1635  N   ILE A 106      19.228  53.388  54.718  1.00  0.00           N
ATOM   1636  H   ILE A 106      18.738  53.128  53.868  1.00  0.00           H
ATOM   1637  CA  ILE A 106      20.578  53.898  54.698  1.00  0.00           C
ATOM   1638  HA  ILE A 106      20.998  53.888  55.708  1.00  0.00           H
ATOM   1639  CB  ILE A 106      21.388  52.918  53.848  1.00  0.00           C
ATOM   1640  HB  ILE A 106      20.988  52.848  52.838  1.00  0.00           H
ATOM   1641  CG2 ILE A 106      22.828  53.418  53.808  1.00  0.00           C
ATOM   1642 1HG2 ILE A 106      23.568  52.768  53.318  1.00  0.00           H
ATOM   1643 2HG2 ILE A 106      22.848  54.338  53.218  1.00  0.00           H
ATOM   1644 3HG2 ILE A 106      23.138  53.638  54.828  1.00  0.00           H
ATOM   1645  CG1 ILE A 106      21.458  51.528  54.468  1.00  0.00           C
ATOM   1646 1HG1 ILE A 106      20.448  51.108  54.458  1.00  0.00           H
ATOM   1647 2HG1 ILE A 106      21.798  51.548  55.498  1.00  0.00           H
ATOM   1648  CD  ILE A 106      22.188  50.408  53.738  1.00  0.00           C
ATOM   1649  HD1 ILE A 106      22.118  49.468  54.288  1.00  0.00           H
ATOM   1650  HD2 ILE A 106      21.838  50.328  52.718  1.00  0.00           H
ATOM   1651  HD3 ILE A 106      23.258  50.628  53.738  1.00  0.00           H
ATOM   1652  C   ILE A 106      20.678  55.378  54.328  1.00  0.00           C
ATOM   1653  O   ILE A 106      20.228  55.848  53.278  1.00  0.00           O
ATOM   1654  N   TYR A 107      21.578  56.068  55.038  1.00  0.00           N
ATOM   1655  H   TYR A 107      22.028  55.488  55.728  1.00  0.00           H
ATOM   1656  CA  TYR A 107      22.138  57.368  54.758  1.00  0.00           C
ATOM   1657  HA  TYR A 107      21.718  57.818  53.858  1.00  0.00           H
ATOM   1658  CB  TYR A 107      21.938  58.448  55.818  1.00  0.00           C
ATOM   1659  HB1 TYR A 107      22.378  59.398  55.518  1.00  0.00           H
ATOM   1660  HB2 TYR A 107      22.378  58.138  56.768  1.00  0.00           H
ATOM   1661  CG  TYR A 107      20.468  58.668  56.108  1.00  0.00           C
ATOM   1662  CD1 TYR A 107      19.818  59.578  55.268  1.00  0.00           C
ATOM   1663  HD1 TYR A 107      20.378  60.028  54.468  1.00  0.00           H
ATOM   1664  CE1 TYR A 107      18.508  59.908  55.638  1.00  0.00           C
ATOM   1665  HE1 TYR A 107      17.938  60.638  55.078  1.00  0.00           H
ATOM   1666  CZ  TYR A 107      17.878  59.268  56.718  1.00  0.00           C
ATOM   1667  OH  TYR A 107      16.558  59.578  56.928  1.00  0.00           O
ATOM   1668  HH  TYR A 107      16.218  59.018  57.628  1.00  0.00           H
ATOM   1669  CE2 TYR A 107      18.578  58.368  57.548  1.00  0.00           C
ATOM   1670  HE2 TYR A 107      18.078  57.988  58.418  1.00  0.00           H
ATOM   1671  CD2 TYR A 107      19.868  57.988  57.178  1.00  0.00           C
ATOM   1672  HD2 TYR A 107      20.378  57.168  57.668  1.00  0.00           H
ATOM   1673  C   TYR A 107      23.628  57.208  54.488  1.00  0.00           C
ATOM   1674  O   TYR A 107      24.348  56.708  55.338  1.00  0.00           O
ATOM   1675  N   LEU A 108      24.098  57.678  53.328  1.00  0.00           N
ATOM   1676  H   LEU A 108      23.528  57.889  52.518  1.00  0.00           H
ATOM   1677  CA  LEU A 108      25.518  57.708  53.018  1.00  0.00           C
ATOM   1678  HA  LEU A 108      26.158  57.098  53.648  1.00  0.00           H
ATOM   1679  CB  LEU A 108      25.858  57.248  51.598  1.00  0.00           C
ATOM   1680  HB1 LEU A 108      26.918  57.198  51.368  1.00  0.00           H
ATOM   1681  HB2 LEU A 108      25.438  57.908  50.838  1.00  0.00           H
ATOM   1682  CG  LEU A 108      25.358  55.828  51.388  1.00  0.00           C
ATOM   1683  HG  LEU A 108      24.278  55.758  51.358  1.00  0.00           H
ATOM   1684  CD1 LEU A 108      25.968  55.248  50.108  1.00  0.00           C
ATOM   1685 1HD1 LEU A 108      27.028  55.048  50.278  1.00  0.00           H
ATOM   1686 2HD1 LEU A 108      25.398  54.368  49.808  1.00  0.00           H
ATOM   1687 3HD1 LEU A 108      25.858  55.998  49.328  1.00  0.00           H
ATOM   1688  CD2 LEU A 108      25.828  54.778  52.388  1.00  0.00           C
ATOM   1689 1HD2 LEU A 108      26.868  54.628  52.658  1.00  0.00           H
ATOM   1690 2HD2 LEU A 108      25.288  54.918  53.328  1.00  0.00           H
ATOM   1691 3HD2 LEU A 108      25.528  53.788  52.038  1.00  0.00           H
ATOM   1692  C   LEU A 108      26.088  59.108  53.138  1.00  0.00           C
ATOM   1693  O   LEU A 108      25.728  59.988  52.348  1.00  0.00           O
ATOM   1694  N   ALA A 109      26.768  59.288  54.268  1.00  0.00           N
ATOM   1695  H   ALA A 109      27.018  58.418  54.718  1.00  0.00           H
ATOM   1696  CA  ALA A 109      27.188  60.628  54.648  1.00  0.00           C
ATOM   1697  HA  ALA A 109      26.558  61.348  54.138  1.00  0.00           H
ATOM   1698  CB  ALA A 109      26.908  60.808  56.138  1.00  0.00           C
ATOM   1699  HB1 ALA A 109      27.288  61.698  56.638  1.00  0.00           H
ATOM   1700  HB2 ALA A 109      25.818  60.758  56.118  1.00  0.00           H
ATOM   1701  HB3 ALA A 109      27.348  59.948  56.648  1.00  0.00           H
ATOM   1702  C   ALA A 109      28.638  60.808  54.208  1.00  0.00           C
ATOM   1703  O   ALA A 109      29.488  60.188  54.838  1.00  0.00           O
ATOM   1704  N   THR A 110      28.958  61.618  53.198  1.00  0.00           N
ATOM   1705  H   THR A 110      28.188  61.988  52.658  1.00  0.00           H
ATOM   1706  CA  THR A 110      30.268  61.748  52.598  1.00  0.00           C
ATOM   1707  HA  THR A 110      30.988  61.468  53.368  1.00  0.00           H
ATOM   1708  CB  THR A 110      30.538  60.758  51.468  1.00  0.00           C
ATOM   1709  HB  THR A 110      31.588  60.818  51.198  1.00  0.00           H
ATOM   1710  CG2 THR A 110      30.218  59.308  51.828  1.00  0.00           C
ATOM   1711 1HG2 THR A 110      30.368  58.668  50.958  1.00  0.00           H
ATOM   1712 2HG2 THR A 110      31.118  59.058  52.388  1.00  0.00           H
ATOM   1713 3HG2 THR A 110      29.258  59.158  52.338  1.00  0.00           H
ATOM   1714  OG1 THR A 110      29.828  60.968  50.268  1.00  0.00           O
ATOM   1715  HG1 THR A 110      30.328  60.608  49.528  1.00  0.00           H
ATOM   1716  C   THR A 110      30.578  63.168  52.138  1.00  0.00           C
ATOM   1717  O   THR A 110      29.648  63.939  51.908  1.00  0.00           O
ATOM   1718  N   ASP A 111      31.858  63.538  52.088  1.00  0.00           N
ATOM   1719  H   ASP A 111      32.628  62.958  52.368  1.00  0.00           H
ATOM   1720  CA  ASP A 111      32.228  64.929  51.868  1.00  0.00           C
ATOM   1721  HA  ASP A 111      31.628  65.558  52.528  1.00  0.00           H
ATOM   1722  CB  ASP A 111      33.688  65.198  52.198  1.00  0.00           C
ATOM   1723  HB1 ASP A 111      34.338  64.798  51.418  1.00  0.00           H
ATOM   1724  HB2 ASP A 111      33.928  64.528  53.028  1.00  0.00           H
ATOM   1725  CG  ASP A 111      33.958  66.628  52.618  1.00  0.00           C
ATOM   1726  OD1 ASP A 111      34.038  66.788  53.858  1.00  0.00           O
ATOM   1727  OD2 ASP A 111      34.168  67.518  51.768  1.00  0.00           O
ATOM   1728  C   ASP A 111      31.858  65.368  50.458  1.00  0.00           C
ATOM   1729  O   ASP A 111      31.598  64.528  49.598  1.00  0.00           O
ATOM   1730  N   LEU A 112      31.958  66.678  50.198  1.00  0.00           N
ATOM   1731  H   LEU A 112      32.058  67.318  50.978  1.00  0.00           H
ATOM   1732  CA  LEU A 112      31.868  67.328  48.908  1.00  0.00           C
ATOM   1733  HA  LEU A 112      31.008  66.948  48.368  1.00  0.00           H
ATOM   1734  CB  LEU A 112      31.658  68.809  49.198  1.00  0.00           C
ATOM   1735  HB1 LEU A 112      32.498  69.168  49.798  1.00  0.00           H
ATOM   1736  HB2 LEU A 112      30.798  68.939  49.858  1.00  0.00           H
ATOM   1737  CG  LEU A 112      31.588  69.708  47.968  1.00  0.00           C
ATOM   1738  HG  LEU A 112      32.578  69.668  47.508  1.00  0.00           H
ATOM   1739  CD1 LEU A 112      30.488  69.298  46.988  1.00  0.00           C
ATOM   1740 1HD1 LEU A 112      29.558  69.288  47.558  1.00  0.00           H
ATOM   1741 2HD1 LEU A 112      30.348  70.088  46.248  1.00  0.00           H
ATOM   1742 3HD1 LEU A 112      30.658  68.328  46.518  1.00  0.00           H
ATOM   1743  CD2 LEU A 112      31.418  71.179  48.298  1.00  0.00           C
ATOM   1744 1HD2 LEU A 112      32.258  71.608  48.848  1.00  0.00           H
ATOM   1745 2HD2 LEU A 112      31.398  71.728  47.348  1.00  0.00           H
ATOM   1746 3HD2 LEU A 112      30.468  71.558  48.688  1.00  0.00           H
ATOM   1747  C   LEU A 112      33.068  67.008  48.028  1.00  0.00           C
ATOM   1748  O   LEU A 112      33.058  67.188  46.808  1.00  0.00           O
ATOM   1749  N   ASP A 113      34.118  66.478  48.648  1.00  0.00           N
ATOM   1750  H   ASP A 113      34.158  66.518  49.658  1.00  0.00           H
ATOM   1751  CA  ASP A 113      35.238  65.779  48.058  1.00  0.00           C
ATOM   1752  HA  ASP A 113      35.878  66.518  47.578  1.00  0.00           H
ATOM   1753  CB  ASP A 113      36.018  65.018  49.138  1.00  0.00           C
ATOM   1754  HB1 ASP A 113      35.528  64.108  49.508  1.00  0.00           H
ATOM   1755  HB2 ASP A 113      36.068  65.649  50.028  1.00  0.00           H
ATOM   1756  CG  ASP A 113      37.418  64.628  48.688  1.00  0.00           C
ATOM   1757  OD1 ASP A 113      37.618  63.498  48.208  1.00  0.00           O
ATOM   1758  OD2 ASP A 113      38.298  65.519  48.618  1.00  0.00           O
ATOM   1759  C   ASP A 113      34.918  64.778  46.958  1.00  0.00           C
ATOM   1760  O   ASP A 113      34.058  63.908  47.058  1.00  0.00           O
ATOM   1761  N   ARG A 114      35.748  64.708  45.918  1.00  0.00           N
ATOM   1762  H   ARG A 114      36.578  65.278  45.978  1.00  0.00           H
ATOM   1763  CA  ARG A 114      35.628  63.888  44.728  1.00  0.00           C
ATOM   1764  HA  ARG A 114      34.628  64.048  44.338  1.00  0.00           H
ATOM   1765  CB  ARG A 114      36.618  64.248  43.618  1.00  0.00           C
ATOM   1766  HB1 ARG A 114      36.468  63.598  42.758  1.00  0.00           H
ATOM   1767  HB2 ARG A 114      37.608  64.078  44.038  1.00  0.00           H
ATOM   1768  CG  ARG A 114      36.578  65.678  43.088  1.00  0.00           C
ATOM   1769  HG1 ARG A 114      36.668  66.418  43.888  1.00  0.00           H
ATOM   1770  HG2 ARG A 114      35.708  65.719  42.428  1.00  0.00           H
ATOM   1771  CD  ARG A 114      37.668  65.838  42.038  1.00  0.00           C
ATOM   1772  HD1 ARG A 114      37.728  65.088  41.248  1.00  0.00           H
ATOM   1773  HD2 ARG A 114      38.648  65.868  42.518  1.00  0.00           H
ATOM   1774  NE  ARG A 114      37.438  67.168  41.478  1.00  0.00           N
ATOM   1775  HE  ARG A 114      36.648  67.738  41.748  1.00  0.00           H
ATOM   1776  CZ  ARG A 114      38.458  67.968  41.148  1.00  0.00           C
ATOM   1777  NH1 ARG A 114      39.688  67.468  40.968  1.00  0.00           N
ATOM   1778 1HH1 ARG A 114      39.908  66.488  40.948  1.00  0.00           H
ATOM   1779 2HH1 ARG A 114      40.468  68.108  40.878  1.00  0.00           H
ATOM   1780  NH2 ARG A 114      38.268  69.298  41.068  1.00  0.00           N
ATOM   1781 1HH2 ARG A 114      37.368  69.678  41.318  1.00  0.00           H
ATOM   1782 2HH2 ARG A 114      39.068  69.778  40.698  1.00  0.00           H
ATOM   1783  C   ARG A 114      35.568  62.398  45.018  1.00  0.00           C
ATOM   1784  O   ARG A 114      34.898  61.678  44.278  1.00  0.00           O
ATOM   1785  N   GLU A 115      36.288  61.978  46.058  1.00  0.00           N
ATOM   1786  H   GLU A 115      36.778  62.678  46.588  1.00  0.00           H
ATOM   1787  CA  GLU A 115      36.388  60.608  46.528  1.00  0.00           C
ATOM   1788  HA  GLU A 115      36.158  59.948  45.688  1.00  0.00           H
ATOM   1789  CB  GLU A 115      37.758  60.178  47.048  1.00  0.00           C
ATOM   1790  HB1 GLU A 115      37.918  60.558  48.058  1.00  0.00           H
ATOM   1791  HB2 GLU A 115      38.478  60.678  46.398  1.00  0.00           H
ATOM   1792  CG  GLU A 115      37.998  58.668  46.998  1.00  0.00           C
ATOM   1793  HG1 GLU A 115      37.378  58.248  46.208  1.00  0.00           H
ATOM   1794  HG2 GLU A 115      37.738  58.298  47.988  1.00  0.00           H
ATOM   1795  CD  GLU A 115      39.448  58.408  46.638  1.00  0.00           C
ATOM   1796  OE1 GLU A 115      39.698  58.219  45.428  1.00  0.00           O
ATOM   1797  OE2 GLU A 115      40.298  58.298  47.548  1.00  0.00           O
ATOM   1798  C   GLU A 115      35.318  60.278  47.558  1.00  0.00           C
ATOM   1799  O   GLU A 115      34.878  59.139  47.618  1.00  0.00           O
ATOM   1800  N   GLY A 116      34.778  61.298  48.228  1.00  0.00           N
ATOM   1801  H   GLY A 116      35.158  62.229  48.088  1.00  0.00           H
ATOM   1802  CA  GLY A 116      33.478  61.128  48.848  1.00  0.00           C
ATOM   1803  HA1 GLY A 116      33.128  62.078  49.248  1.00  0.00           H
ATOM   1804  HA2 GLY A 116      33.578  60.398  49.638  1.00  0.00           H
ATOM   1805  C   GLY A 116      32.358  60.788  47.868  1.00  0.00           C
ATOM   1806  O   GLY A 116      31.538  59.978  48.288  1.00  0.00           O
ATOM   1807  N   GLU A 117      32.428  61.288  46.638  1.00  0.00           N
ATOM   1808  H   GLU A 117      33.028  62.108  46.648  1.00  0.00           H
ATOM   1809  CA  GLU A 117      31.518  61.108  45.518  1.00  0.00           C
ATOM   1810  HA  GLU A 117      30.518  61.268  45.918  1.00  0.00           H
ATOM   1811  CB  GLU A 117      31.748  62.048  44.338  1.00  0.00           C
ATOM   1812  HB1 GLU A 117      32.518  61.668  43.678  1.00  0.00           H
ATOM   1813  HB2 GLU A 117      32.018  63.008  44.778  1.00  0.00           H
ATOM   1814  CG  GLU A 117      30.448  62.258  43.558  1.00  0.00           C
ATOM   1815  HG1 GLU A 117      29.998  61.278  43.428  1.00  0.00           H
ATOM   1816  HG2 GLU A 117      30.708  62.728  42.608  1.00  0.00           H
ATOM   1817  CD  GLU A 117      29.378  63.108  44.228  1.00  0.00           C
ATOM   1818  OE1 GLU A 117      28.648  63.818  43.508  1.00  0.00           O
ATOM   1819  OE2 GLU A 117      29.208  63.008  45.468  1.00  0.00           O
ATOM   1820  C   GLU A 117      31.698  59.678  45.048  1.00  0.00           C
ATOM   1821  O   GLU A 117      30.708  59.018  44.728  1.00  0.00           O
ATOM   1822  N   ALA A 118      32.968  59.278  44.958  1.00  0.00           N
ATOM   1823  H   ALA A 118      33.668  59.988  45.118  1.00  0.00           H
ATOM   1824  CA  ALA A 118      33.278  57.898  44.658  1.00  0.00           C
ATOM   1825  HA  ALA A 118      32.658  57.598  43.808  1.00  0.00           H
ATOM   1826  CB  ALA A 118      34.688  57.548  44.198  1.00  0.00           C
ATOM   1827  HB1 ALA A 118      35.388  57.878  44.978  1.00  0.00           H
ATOM   1828  HB2 ALA A 118      34.728  56.458  44.178  1.00  0.00           H
ATOM   1829  HB3 ALA A 118      34.948  57.968  43.228  1.00  0.00           H
ATOM   1830  C   ALA A 118      32.768  56.868  45.668  1.00  0.00           C
ATOM   1831  O   ALA A 118      32.118  55.898  45.298  1.00  0.00           O
ATOM   1832  N   ILE A 119      33.008  57.038  46.968  1.00  0.00           N
ATOM   1833  H   ILE A 119      33.578  57.818  47.268  1.00  0.00           H
ATOM   1834  CA  ILE A 119      32.568  56.148  48.028  1.00  0.00           C
ATOM   1835  HA  ILE A 119      32.958  55.168  47.758  1.00  0.00           H
ATOM   1836  CB  ILE A 119      32.998  56.658  49.398  1.00  0.00           C
ATOM   1837  HB  ILE A 119      32.768  57.708  49.558  1.00  0.00           H
ATOM   1838  CG2 ILE A 119      32.338  55.918  50.568  1.00  0.00           C
ATOM   1839 1HG2 ILE A 119      32.528  56.398  51.528  1.00  0.00           H
ATOM   1840 2HG2 ILE A 119      31.268  56.028  50.408  1.00  0.00           H
ATOM   1841 3HG2 ILE A 119      32.638  54.868  50.588  1.00  0.00           H
ATOM   1842  CG1 ILE A 119      34.488  56.358  49.458  1.00  0.00           C
ATOM   1843 1HG1 ILE A 119      35.008  56.868  48.638  1.00  0.00           H
ATOM   1844 2HG1 ILE A 119      34.648  55.288  49.368  1.00  0.00           H
ATOM   1845  CD  ILE A 119      35.108  56.948  50.718  1.00  0.00           C
ATOM   1846  HD1 ILE A 119      34.698  56.488  51.618  1.00  0.00           H
ATOM   1847  HD2 ILE A 119      36.188  56.818  50.778  1.00  0.00           H
ATOM   1848  HD3 ILE A 119      34.858  58.008  50.798  1.00  0.00           H
ATOM   1849  C   ILE A 119      31.068  55.958  47.918  1.00  0.00           C
ATOM   1850  O   ILE A 119      30.508  54.868  47.918  1.00  0.00           O
ATOM   1851  N   ALA A 120      30.298  57.038  47.718  1.00  0.00           N
ATOM   1852  H   ALA A 120      30.788  57.908  47.538  1.00  0.00           H
ATOM   1853  CA  ALA A 120      28.858  57.018  47.598  1.00  0.00           C
ATOM   1854  HA  ALA A 120      28.528  56.488  48.498  1.00  0.00           H
ATOM   1855  CB  ALA A 120      28.338  58.448  47.668  1.00  0.00           C
ATOM   1856  HB1 ALA A 120      28.748  58.968  48.538  1.00  0.00           H
ATOM   1857  HB2 ALA A 120      28.538  59.018  46.758  1.00  0.00           H
ATOM   1858  HB3 ALA A 120      27.288  58.368  47.968  1.00  0.00           H
ATOM   1859  C   ALA A 120      28.468  56.288  46.328  1.00  0.00           C
ATOM   1860  O   ALA A 120      27.438  55.618  46.348  1.00  0.00           O
ATOM   1861  N   TRP A 121      29.198  56.488  45.218  1.00  0.00           N
ATOM   1862  H   TRP A 121      30.138  56.848  45.288  1.00  0.00           H
ATOM   1863  CA  TRP A 121      28.838  55.858  43.968  1.00  0.00           C
ATOM   1864  HA  TRP A 121      27.798  56.048  43.708  1.00  0.00           H
ATOM   1865  CB  TRP A 121      29.608  56.478  42.798  1.00  0.00           C
ATOM   1866  HB1 TRP A 121      30.658  56.228  42.958  1.00  0.00           H
ATOM   1867  HB2 TRP A 121      29.538  57.568  42.838  1.00  0.00           H
ATOM   1868  CG  TRP A 121      29.138  56.008  41.458  1.00  0.00           C
ATOM   1869  CD1 TRP A 121      29.248  54.788  40.898  1.00  0.00           C
ATOM   1870  HD1 TRP A 121      29.578  53.868  41.368  1.00  0.00           H
ATOM   1871  NE1 TRP A 121      28.708  54.808  39.628  1.00  0.00           N
ATOM   1872  HE1 TRP A 121      28.678  54.008  39.018  1.00  0.00           H
ATOM   1873  CE2 TRP A 121      28.178  56.048  39.318  1.00  0.00           C
ATOM   1874  CZ2 TRP A 121      27.408  56.598  38.288  1.00  0.00           C
ATOM   1875  HZ2 TRP A 121      26.888  55.918  37.628  1.00  0.00           H
ATOM   1876  CH2 TRP A 121      27.048  57.948  38.308  1.00  0.00           C
ATOM   1877  HH2 TRP A 121      26.368  58.408  37.598  1.00  0.00           H
ATOM   1878  CZ3 TRP A 121      27.598  58.778  39.288  1.00  0.00           C
ATOM   1879  HZ3 TRP A 121      27.398  59.838  39.208  1.00  0.00           H
ATOM   1880  CE3 TRP A 121      28.308  58.238  40.368  1.00  0.00           C
ATOM   1881  HE3 TRP A 121      28.708  58.878  41.148  1.00  0.00           H
ATOM   1882  CD2 TRP A 121      28.558  56.858  40.418  1.00  0.00           C
ATOM   1883  C   TRP A 121      29.078  54.358  44.028  1.00  0.00           C
ATOM   1884  O   TRP A 121      28.238  53.598  43.548  1.00  0.00           O
ATOM   1885  N   HIE A 122      30.138  53.918  44.708  1.00  0.00           N
ATOM   1886  H   HIE A 122      30.628  54.638  45.218  1.00  0.00           H
ATOM   1887  CA  HIE A 122      30.538  52.528  44.878  1.00  0.00           C
ATOM   1888  HA  HIE A 122      30.288  52.058  43.938  1.00  0.00           H
ATOM   1889  CB  HIE A 122      32.008  52.578  45.268  1.00  0.00           C
ATOM   1890  HB1 HIE A 122      32.178  51.648  45.808  1.00  0.00           H
ATOM   1891  HB2 HIE A 122      32.158  53.308  46.068  1.00  0.00           H
ATOM   1892  CG  HIE A 122      32.968  52.818  44.138  1.00  0.00           C
ATOM   1893  ND1 HIE A 122      34.148  52.108  43.918  1.00  0.00           N
ATOM   1894  CE1 HIE A 122      34.798  52.718  42.928  1.00  0.00           C
ATOM   1895  HE1 HIE A 122      35.718  52.298  42.538  1.00  0.00           H
ATOM   1896  NE2 HIE A 122      34.118  53.768  42.458  1.00  0.00           N
ATOM   1897  HE2 HIE A 122      34.508  54.478  41.858  1.00  0.00           H
ATOM   1898  CD2 HIE A 122      32.958  53.828  43.208  1.00  0.00           C
ATOM   1899  HD2 HIE A 122      32.308  54.678  43.268  1.00  0.00           H
ATOM   1900  C   HIE A 122      29.668  51.778  45.888  1.00  0.00           C
ATOM   1901  O   HIE A 122      29.348  50.618  45.658  1.00  0.00           O
ATOM   1902  N   LEU A 123      29.188  52.468  46.918  1.00  0.00           N
ATOM   1903  H   LEU A 123      29.598  53.368  47.118  1.00  0.00           H
ATOM   1904  CA  LEU A 123      28.388  51.868  47.968  1.00  0.00           C
ATOM   1905  HA  LEU A 123      28.738  50.858  48.138  1.00  0.00           H
ATOM   1906  CB  LEU A 123      28.698  52.658  49.238  1.00  0.00           C
ATOM   1907  HB1 LEU A 123      28.298  53.668  49.128  1.00  0.00           H
ATOM   1908  HB2 LEU A 123      29.758  52.838  49.398  1.00  0.00           H
ATOM   1909  CG  LEU A 123      28.268  52.158  50.608  1.00  0.00           C
ATOM   1910  HG  LEU A 123      27.228  52.468  50.738  1.00  0.00           H
ATOM   1911  CD1 LEU A 123      28.368  50.648  50.758  1.00  0.00           C
ATOM   1912 1HD1 LEU A 123      27.838  50.228  49.898  1.00  0.00           H
ATOM   1913 2HD1 LEU A 123      29.408  50.338  50.738  1.00  0.00           H
ATOM   1914 3HD1 LEU A 123      27.908  50.258  51.668  1.00  0.00           H
ATOM   1915  CD2 LEU A 123      29.138  52.768  51.708  1.00  0.00           C
ATOM   1916 1HD2 LEU A 123      28.968  52.168  52.598  1.00  0.00           H
ATOM   1917 2HD2 LEU A 123      30.208  52.648  51.528  1.00  0.00           H
ATOM   1918 3HD2 LEU A 123      28.888  53.818  51.898  1.00  0.00           H
ATOM   1919  C   LEU A 123      26.918  51.928  47.538  1.00  0.00           C
ATOM   1920  O   LEU A 123      26.298  50.878  47.728  1.00  0.00           O
ATOM   1921  N   ARG A 124      26.348  52.968  46.938  1.00  0.00           N
ATOM   1922  H   ARG A 124      26.888  53.818  46.848  1.00  0.00           H
ATOM   1923  CA  ARG A 124      24.988  52.988  46.458  1.00  0.00           C
ATOM   1924  HA  ARG A 124      24.258  53.048  47.268  1.00  0.00           H
ATOM   1925  CB  ARG A 124      24.878  54.338  45.748  1.00  0.00           C
ATOM   1926  HB1 ARG A 124      25.528  54.418  44.878  1.00  0.00           H
ATOM   1927  HB2 ARG A 124      25.058  55.138  46.458  1.00  0.00           H
ATOM   1928  CG  ARG A 124      23.478  54.588  45.188  1.00  0.00           C
ATOM   1929  HG1 ARG A 124      22.808  54.548  46.048  1.00  0.00           H
ATOM   1930  HG2 ARG A 124      23.178  53.828  44.468  1.00  0.00           H
ATOM   1931  CD  ARG A 124      23.318  55.918  44.468  1.00  0.00           C
ATOM   1932  HD1 ARG A 124      23.568  56.658  45.238  1.00  0.00           H
ATOM   1933  HD2 ARG A 124      22.278  55.998  44.158  1.00  0.00           H
ATOM   1934  NE  ARG A 124      24.208  55.988  43.308  1.00  0.00           N
ATOM   1935  HE  ARG A 124      24.948  55.318  43.208  1.00  0.00           H
ATOM   1936  CZ  ARG A 124      24.048  56.708  42.188  1.00  0.00           C
ATOM   1937  NH1 ARG A 124      23.178  57.718  42.148  1.00  0.00           N
ATOM   1938 1HH1 ARG A 124      22.788  58.088  42.998  1.00  0.00           H
ATOM   1939 2HH1 ARG A 124      23.118  58.228  41.268  1.00  0.00           H
ATOM   1940  NH2 ARG A 124      24.708  56.498  41.038  1.00  0.00           N
ATOM   1941 1HH2 ARG A 124      25.138  55.588  40.888  1.00  0.00           H
ATOM   1942 2HH2 ARG A 124      24.748  57.198  40.308  1.00  0.00           H
ATOM   1943  C   ARG A 124      24.678  51.858  45.488  1.00  0.00           C
ATOM   1944  O   ARG A 124      23.628  51.238  45.608  1.00  0.00           O
ATOM   1945  N   GLU A 125      25.718  51.488  44.738  1.00  0.00           N
ATOM   1946  H   GLU A 125      26.558  52.048  44.788  1.00  0.00           H
ATOM   1947  CA  GLU A 125      25.808  50.268  43.958  1.00  0.00           C
ATOM   1948  HA  GLU A 125      25.018  50.378  43.208  1.00  0.00           H
ATOM   1949  CB  GLU A 125      27.078  50.298  43.108  1.00  0.00           C
ATOM   1950  HB1 GLU A 125      27.978  50.548  43.668  1.00  0.00           H
ATOM   1951  HB2 GLU A 125      26.968  51.148  42.438  1.00  0.00           H
ATOM   1952  CG  GLU A 125      27.238  48.998  42.328  1.00  0.00           C
ATOM   1953  HG1 GLU A 125      26.338  48.628  41.838  1.00  0.00           H
ATOM   1954  HG2 GLU A 125      27.428  48.158  42.998  1.00  0.00           H
ATOM   1955  CD  GLU A 125      28.398  49.068  41.338  1.00  0.00           C
ATOM   1956  OE1 GLU A 125      29.268  48.178  41.468  1.00  0.00           O
ATOM   1957  OE2 GLU A 125      28.378  49.858  40.368  1.00  0.00           O
ATOM   1958  C   GLU A 125      25.738  48.968  44.738  1.00  0.00           C
ATOM   1959  O   GLU A 125      24.868  48.138  44.468  1.00  0.00           O
ATOM   1960  N   VAL A 126      26.578  48.828  45.768  1.00  0.00           N
ATOM   1961  H   VAL A 126      27.168  49.628  45.938  1.00  0.00           H
ATOM   1962  CA  VAL A 126      26.588  47.678  46.638  1.00  0.00           C
ATOM   1963  HA  VAL A 126      26.648  46.798  45.988  1.00  0.00           H
ATOM   1964  CB  VAL A 126      27.848  47.688  47.508  1.00  0.00           C
ATOM   1965  HB  VAL A 126      27.838  48.668  47.978  1.00  0.00           H
ATOM   1966  CG1 VAL A 126      27.838  46.608  48.578  1.00  0.00           C
ATOM   1967 1HG1 VAL A 126      27.108  46.858  49.348  1.00  0.00           H
ATOM   1968 2HG1 VAL A 126      27.678  45.638  48.108  1.00  0.00           H
ATOM   1969 3HG1 VAL A 126      28.738  46.778  49.168  1.00  0.00           H
ATOM   1970  CG2 VAL A 126      29.058  47.438  46.608  1.00  0.00           C
ATOM   1971 1HG2 VAL A 126      29.988  47.478  47.168  1.00  0.00           H
ATOM   1972 2HG2 VAL A 126      29.008  46.488  46.068  1.00  0.00           H
ATOM   1973 3HG2 VAL A 126      29.058  48.158  45.788  1.00  0.00           H
ATOM   1974  C   VAL A 126      25.268  47.578  47.388  1.00  0.00           C
ATOM   1975  O   VAL A 126      24.758  46.468  47.538  1.00  0.00           O
ATOM   1976  N   ILE A 127      24.708  48.638  47.968  1.00  0.00           N
ATOM   1977  H   ILE A 127      25.238  49.498  47.868  1.00  0.00           H
ATOM   1978  CA  ILE A 127      23.508  48.518  48.768  1.00  0.00           C
ATOM   1979  HA  ILE A 127      23.738  47.598  49.308  1.00  0.00           H
ATOM   1980  CB  ILE A 127      23.268  49.608  49.808  1.00  0.00           C
ATOM   1981  HB  ILE A 127      22.418  49.268  50.388  1.00  0.00           H
ATOM   1982  CG2 ILE A 127      24.408  49.728  50.808  1.00  0.00           C
ATOM   1983 1HG2 ILE A 127      24.668  48.728  51.148  1.00  0.00           H
ATOM   1984 2HG2 ILE A 127      25.238  50.288  50.368  1.00  0.00           H
ATOM   1985 3HG2 ILE A 127      24.068  50.318  51.668  1.00  0.00           H
ATOM   1986  CG1 ILE A 127      23.018  50.978  49.178  1.00  0.00           C
ATOM   1987 1HG1 ILE A 127      22.268  50.858  48.398  1.00  0.00           H
ATOM   1988 2HG1 ILE A 127      23.958  51.258  48.688  1.00  0.00           H
ATOM   1989  CD  ILE A 127      22.558  52.128  50.068  1.00  0.00           C
ATOM   1990  HD1 ILE A 127      22.558  53.058  49.518  1.00  0.00           H
ATOM   1991  HD2 ILE A 127      21.568  51.888  50.458  1.00  0.00           H
ATOM   1992  HD3 ILE A 127      23.258  52.368  50.868  1.00  0.00           H
ATOM   1993  C   ILE A 127      22.278  48.248  47.898  1.00  0.00           C
ATOM   1994  O   ILE A 127      21.238  47.848  48.398  1.00  0.00           O
ATOM   1995  N   GLY A 128      22.438  48.348  46.578  1.00  0.00           N
ATOM   1996  H   GLY A 128      23.388  48.568  46.338  1.00  0.00           H
ATOM   1997  CA  GLY A 128      21.388  48.378  45.578  1.00  0.00           C
ATOM   1998  HA1 GLY A 128      22.008  48.608  44.708  1.00  0.00           H
ATOM   1999  HA2 GLY A 128      20.648  49.118  45.878  1.00  0.00           H
ATOM   2000  C   GLY A 128      20.688  47.048  45.338  1.00  0.00           C
ATOM   2001  O   GLY A 128      21.298  45.988  45.278  1.00  0.00           O
ATOM   2002  N   GLY A 129      19.358  47.128  45.188  1.00  0.00           N
ATOM   2003  H   GLY A 129      18.908  48.038  45.218  1.00  0.00           H
ATOM   2004  CA  GLY A 129      18.488  45.998  44.968  1.00  0.00           C
ATOM   2005  HA1 GLY A 129      19.018  45.278  44.348  1.00  0.00           H
ATOM   2006  HA2 GLY A 129      17.578  46.288  44.438  1.00  0.00           H
ATOM   2007  C   GLY A 129      17.888  45.378  46.218  1.00  0.00           C
ATOM   2008  O   GLY A 129      17.238  44.338  46.138  1.00  0.00           O
ATOM   2009  N   ASP A 130      18.188  45.938  47.388  1.00  0.00           N
ATOM   2010  H   ASP A 130      18.728  46.778  47.228  1.00  0.00           H
ATOM   2011  CA  ASP A 130      17.438  45.708  48.608  1.00  0.00           C
ATOM   2012  HA  ASP A 130      16.398  45.538  48.338  1.00  0.00           H
ATOM   2013  CB  ASP A 130      17.908  44.448  49.318  1.00  0.00           C
ATOM   2014  HB1 ASP A 130      18.868  44.628  49.788  1.00  0.00           H
ATOM   2015  HB2 ASP A 130      18.018  43.618  48.628  1.00  0.00           H
ATOM   2016  CG  ASP A 130      17.098  43.998  50.528  1.00  0.00           C
ATOM   2017  OD1 ASP A 130      17.778  43.358  51.368  1.00  0.00           O
ATOM   2018  OD2 ASP A 130      15.858  44.108  50.548  1.00  0.00           O
ATOM   2019  C   ASP A 130      17.318  46.898  49.558  1.00  0.00           C
ATOM   2020  O   ASP A 130      16.188  47.318  49.768  1.00  0.00           O
ATOM   2021  N   ASP A 131      18.388  47.538  50.048  1.00  0.00           N
ATOM   2022  H   ASP A 131      19.318  47.248  49.798  1.00  0.00           H
ATOM   2023  CA  ASP A 131      18.278  48.538  51.088  1.00  0.00           C
ATOM   2024  HA  ASP A 131      17.558  48.218  51.848  1.00  0.00           H
ATOM   2025  CB  ASP A 131      19.638  48.738  51.748  1.00  0.00           C
ATOM   2026  HB1 ASP A 131      19.538  49.668  52.308  1.00  0.00           H
ATOM   2027  HB2 ASP A 131      20.388  48.918  50.988  1.00  0.00           H
ATOM   2028  CG  ASP A 131      20.058  47.628  52.698  1.00  0.00           C
ATOM   2029  OD1 ASP A 131      20.948  46.878  52.238  1.00  0.00           O
ATOM   2030  OD2 ASP A 131      19.468  47.408  53.768  1.00  0.00           O
ATOM   2031  C   ASP A 131      17.868  49.878  50.488  1.00  0.00           C
ATOM   2032  O   ASP A 131      18.498  50.338  49.538  1.00  0.00           O
ATOM   2033  N   ALA A 132      16.748  50.388  50.998  1.00  0.00           N
ATOM   2034  H   ALA A 132      16.188  49.908  51.688  1.00  0.00           H
ATOM   2035  CA  ALA A 132      16.368  51.738  50.648  1.00  0.00           C
ATOM   2036  HA  ALA A 132      16.258  51.878  49.568  1.00  0.00           H
ATOM   2037  CB  ALA A 132      15.008  52.118  51.238  1.00  0.00           C
ATOM   2038  HB1 ALA A 132      14.728  53.158  51.078  1.00  0.00           H
ATOM   2039  HB2 ALA A 132      14.168  51.568  50.818  1.00  0.00           H
ATOM   2040  HB3 ALA A 132      15.088  51.948  52.318  1.00  0.00           H
ATOM   2041  C   ALA A 132      17.388  52.748  51.138  1.00  0.00           C
ATOM   2042  O   ALA A 132      17.958  52.598  52.208  1.00  0.00           O
ATOM   2043  N   ARG A 133      17.648  53.708  50.238  1.00  0.00           N
ATOM   2044  H   ARG A 133      17.278  53.558  49.318  1.00  0.00           H
ATOM   2045  CA  ARG A 133      18.578  54.818  50.318  1.00  0.00           C
ATOM   2046  HA  ARG A 133      19.188  54.618  51.198  1.00  0.00           H
ATOM   2047  CB  ARG A 133      19.538  54.778  49.128  1.00  0.00           C
ATOM   2048  HB1 ARG A 133      19.868  53.758  48.898  1.00  0.00           H
ATOM   2049  HB2 ARG A 133      20.438  55.378  49.208  1.00  0.00           H
ATOM   2050  CG  ARG A 133      18.838  55.198  47.838  1.00  0.00           C
ATOM   2051  HG1 ARG A 133      18.428  56.188  48.038  1.00  0.00           H
ATOM   2052  HG2 ARG A 133      18.118  54.458  47.488  1.00  0.00           H
ATOM   2053  CD  ARG A 133      19.918  55.328  46.758  1.00  0.00           C
ATOM   2054  HD1 ARG A 133      20.318  54.328  46.638  1.00  0.00           H
ATOM   2055  HD2 ARG A 133      20.758  55.938  47.108  1.00  0.00           H
ATOM   2056  NE  ARG A 133      19.348  55.788  45.488  1.00  0.00           N
ATOM   2057  HE  ARG A 133      18.878  55.078  44.948  1.00  0.00           H
ATOM   2058  CZ  ARG A 133      19.328  57.058  45.078  1.00  0.00           C
ATOM   2059  NH1 ARG A 133      19.658  58.048  45.928  1.00  0.00           N
ATOM   2060 1HH1 ARG A 133      19.848  57.728  46.868  1.00  0.00           H
ATOM   2061 2HH1 ARG A 133      19.728  58.988  45.578  1.00  0.00           H
ATOM   2062  NH2 ARG A 133      18.998  57.488  43.858  1.00  0.00           N
ATOM   2063 1HH2 ARG A 133      18.638  56.838  43.168  1.00  0.00           H
ATOM   2064 2HH2 ARG A 133      19.028  58.448  43.568  1.00  0.00           H
ATOM   2065  C   ARG A 133      17.798  56.108  50.468  1.00  0.00           C
ATOM   2066  O   ARG A 133      16.708  56.318  49.918  1.00  0.00           O
ATOM   2067  N   TYR A 134      18.538  57.058  51.058  1.00  0.00           N
ATOM   2068  H   TYR A 134      19.368  56.818  51.578  1.00  0.00           H
ATOM   2069  CA  TYR A 134      18.168  58.448  50.928  1.00  0.00           C
ATOM   2070  HA  TYR A 134      17.138  58.518  50.588  1.00  0.00           H
ATOM   2071  CB  TYR A 134      18.238  59.018  52.348  1.00  0.00           C
ATOM   2072  HB1 TYR A 134      19.258  58.808  52.678  1.00  0.00           H
ATOM   2073  HB2 TYR A 134      17.668  58.358  52.998  1.00  0.00           H
ATOM   2074  CG  TYR A 134      17.788  60.438  52.568  1.00  0.00           C
ATOM   2075  CD1 TYR A 134      16.418  60.678  52.708  1.00  0.00           C
ATOM   2076  HD1 TYR A 134      15.718  59.858  52.738  1.00  0.00           H
ATOM   2077  CE1 TYR A 134      15.878  61.969  52.798  1.00  0.00           C
ATOM   2078  HE1 TYR A 134      14.828  62.099  52.978  1.00  0.00           H
ATOM   2079  CZ  TYR A 134      16.748  63.078  52.828  1.00  0.00           C
ATOM   2080  OH  TYR A 134      16.328  64.378  52.828  1.00  0.00           O
ATOM   2081  HH  TYR A 134      15.378  64.438  52.938  1.00  0.00           H
ATOM   2082  CE2 TYR A 134      18.128  62.828  52.808  1.00  0.00           C
ATOM   2083  HE2 TYR A 134      18.788  63.679  52.868  1.00  0.00           H
ATOM   2084  CD2 TYR A 134      18.658  61.538  52.688  1.00  0.00           C
ATOM   2085  HD2 TYR A 134      19.728  61.468  52.538  1.00  0.00           H
ATOM   2086  C   TYR A 134      19.018  59.258  49.958  1.00  0.00           C
ATOM   2087  O   TYR A 134      19.928  58.748  49.328  1.00  0.00           O
ATOM   2088  N   SER A 135      18.578  60.519  49.808  1.00  0.00           N
ATOM   2089  H   SER A 135      17.968  60.948  50.478  1.00  0.00           H
ATOM   2090  CA  SER A 135      19.318  61.428  48.958  1.00  0.00           C
ATOM   2091  HA  SER A 135      19.328  60.998  47.958  1.00  0.00           H
ATOM   2092  CB  SER A 135      18.588  62.768  48.808  1.00  0.00           C
ATOM   2093  HB1 SER A 135      19.168  63.378  48.128  1.00  0.00           H
ATOM   2094  HB2 SER A 135      18.418  63.318  49.738  1.00  0.00           H
ATOM   2095  OG  SER A 135      17.298  62.598  48.258  1.00  0.00           O
ATOM   2096  HG  SER A 135      17.388  62.238  47.378  1.00  0.00           H
ATOM   2097  C   SER A 135      20.728  61.788  49.418  1.00  0.00           C
ATOM   2098  O   SER A 135      21.138  61.418  50.508  1.00  0.00           O
ATOM   2099  N   ARG A 136      21.518  62.429  48.558  1.00  0.00           N
ATOM   2100  H   ARG A 136      21.148  62.738  47.668  1.00  0.00           H
ATOM   2101  CA  ARG A 136      22.928  62.689  48.788  1.00  0.00           C
ATOM   2102  HA  ARG A 136      23.418  61.738  48.988  1.00  0.00           H
ATOM   2103  CB  ARG A 136      23.448  63.338  47.508  1.00  0.00           C
ATOM   2104  HB1 ARG A 136      23.008  64.318  47.338  1.00  0.00           H
ATOM   2105  HB2 ARG A 136      23.208  62.678  46.678  1.00  0.00           H
ATOM   2106  CG  ARG A 136      24.938  63.648  47.488  1.00  0.00           C
ATOM   2107  HG1 ARG A 136      25.068  64.588  48.028  1.00  0.00           H
ATOM   2108  HG2 ARG A 136      25.298  63.818  46.478  1.00  0.00           H
ATOM   2109  CD  ARG A 136      25.798  62.538  48.108  1.00  0.00           C
ATOM   2110  HD1 ARG A 136      25.388  61.568  47.808  1.00  0.00           H
ATOM   2111  HD2 ARG A 136      25.738  62.528  49.198  1.00  0.00           H
ATOM   2112  NE  ARG A 136      27.188  62.758  47.738  1.00  0.00           N
ATOM   2113  HE  ARG A 136      27.358  62.618  46.748  1.00  0.00           H
ATOM   2114  CZ  ARG A 136      28.238  63.058  48.518  1.00  0.00           C
ATOM   2115  NH1 ARG A 136      28.048  63.398  49.808  1.00  0.00           N
ATOM   2116 1HH1 ARG A 136      27.138  63.468  50.248  1.00  0.00           H
ATOM   2117 2HH1 ARG A 136      28.868  63.548  50.368  1.00  0.00           H
ATOM   2118  NH2 ARG A 136      29.498  63.038  48.078  1.00  0.00           N
ATOM   2119 1HH2 ARG A 136      29.628  63.158  47.078  1.00  0.00           H
ATOM   2120 2HH2 ARG A 136      30.298  63.219  48.658  1.00  0.00           H
ATOM   2121  C   ARG A 136      23.188  63.588  49.988  1.00  0.00           C
ATOM   2122  O   ARG A 136      23.048  64.808  49.878  1.00  0.00           O
ATOM   2123  N   VAL A 137      23.658  62.978  51.078  1.00  0.00           N
ATOM   2124  H   VAL A 137      23.268  62.058  51.158  1.00  0.00           H
ATOM   2125  CA  VAL A 137      24.138  63.758  52.198  1.00  0.00           C
ATOM   2126  HA  VAL A 137      23.608  64.688  52.368  1.00  0.00           H
ATOM   2127  CB  VAL A 137      23.928  62.968  53.488  1.00  0.00           C
ATOM   2128  HB  VAL A 137      24.378  61.969  53.448  1.00  0.00           H
ATOM   2129  CG1 VAL A 137      24.458  63.648  54.748  1.00  0.00           C
ATOM   2130 1HG1 VAL A 137      25.538  63.488  54.828  1.00  0.00           H
ATOM   2131 2HG1 VAL A 137      24.368  64.718  54.618  1.00  0.00           H
ATOM   2132 3HG1 VAL A 137      24.058  63.228  55.668  1.00  0.00           H
ATOM   2133  CG2 VAL A 137      22.448  62.678  53.708  1.00  0.00           C
ATOM   2134 1HG2 VAL A 137      21.838  63.588  53.708  1.00  0.00           H
ATOM   2135 2HG2 VAL A 137      22.058  62.088  52.878  1.00  0.00           H
ATOM   2136 3HG2 VAL A 137      22.278  62.078  54.598  1.00  0.00           H
ATOM   2137  C   VAL A 137      25.588  64.218  52.078  1.00  0.00           C
ATOM   2138  O   VAL A 137      26.488  63.388  52.028  1.00  0.00           O
ATOM   2139  N   VAL A 138      25.698  65.519  51.808  1.00  0.00           N
ATOM   2140  H   VAL A 138      24.898  66.109  51.998  1.00  0.00           H
ATOM   2141  CA  VAL A 138      26.888  66.218  51.348  1.00  0.00           C
ATOM   2142  HA  VAL A 138      27.768  65.588  51.478  1.00  0.00           H
ATOM   2143  CB  VAL A 138      26.868  66.578  49.868  1.00  0.00           C
ATOM   2144  HB  VAL A 138      26.698  65.798  49.128  1.00  0.00           H
ATOM   2145  CG1 VAL A 138      25.758  67.548  49.458  1.00  0.00           C
ATOM   2146 1HG1 VAL A 138      25.798  68.498  49.988  1.00  0.00           H
ATOM   2147 2HG1 VAL A 138      25.798  67.788  48.398  1.00  0.00           H
ATOM   2148 3HG1 VAL A 138      24.778  67.078  49.538  1.00  0.00           H
ATOM   2149  CG2 VAL A 138      28.208  67.188  49.448  1.00  0.00           C
ATOM   2150 1HG2 VAL A 138      28.128  67.628  48.458  1.00  0.00           H
ATOM   2151 2HG2 VAL A 138      28.718  67.819  50.178  1.00  0.00           H
ATOM   2152 3HG2 VAL A 138      28.888  66.348  49.388  1.00  0.00           H
ATOM   2153  C   VAL A 138      27.168  67.438  52.218  1.00  0.00           C
ATOM   2154  O   VAL A 138      26.278  68.188  52.618  1.00  0.00           O
ATOM   2155  N   PHE A 139      28.438  67.618  52.578  1.00  0.00           N
ATOM   2156  H   PHE A 139      29.078  66.978  52.128  1.00  0.00           H
ATOM   2157  CA  PHE A 139      28.918  68.628  53.508  1.00  0.00           C
ATOM   2158  HA  PHE A 139      28.418  69.558  53.248  1.00  0.00           H
ATOM   2159  CB  PHE A 139      28.728  68.178  54.948  1.00  0.00           C
ATOM   2160  HB1 PHE A 139      27.638  68.268  54.998  1.00  0.00           H
ATOM   2161  HB2 PHE A 139      29.178  68.918  55.608  1.00  0.00           H
ATOM   2162  CG  PHE A 139      29.108  66.769  55.338  1.00  0.00           C
ATOM   2163  CD1 PHE A 139      28.118  65.798  55.518  1.00  0.00           C
ATOM   2164  HD1 PHE A 139      27.098  66.128  55.418  1.00  0.00           H
ATOM   2165  CE1 PHE A 139      28.508  64.469  55.728  1.00  0.00           C
ATOM   2166  HE1 PHE A 139      27.768  63.718  55.968  1.00  0.00           H
ATOM   2167  CZ  PHE A 139      29.868  64.158  55.868  1.00  0.00           C
ATOM   2168  HZ  PHE A 139      30.188  63.149  56.088  1.00  0.00           H
ATOM   2169  CE2 PHE A 139      30.848  65.138  55.668  1.00  0.00           C
ATOM   2170  HE2 PHE A 139      31.868  64.818  55.758  1.00  0.00           H
ATOM   2171  CD2 PHE A 139      30.468  66.468  55.428  1.00  0.00           C
ATOM   2172  HD2 PHE A 139      31.198  67.208  55.148  1.00  0.00           H
ATOM   2173  C   PHE A 139      30.388  68.939  53.238  1.00  0.00           C
ATOM   2174  O   PHE A 139      31.098  68.138  52.638  1.00  0.00           O
ATOM   2175  N   ASN A 140      30.958  70.028  53.768  1.00  0.00           N
ATOM   2176  H   ASN A 140      30.308  70.719  54.118  1.00  0.00           H
ATOM   2177  CA  ASN A 140      32.328  70.458  53.578  1.00  0.00           C
ATOM   2178  HA  ASN A 140      32.848  69.638  53.088  1.00  0.00           H
ATOM   2179  CB  ASN A 140      32.308  71.688  52.658  1.00  0.00           C
ATOM   2180  HB1 ASN A 140      31.688  72.419  53.168  1.00  0.00           H
ATOM   2181  HB2 ASN A 140      31.858  71.528  51.678  1.00  0.00           H
ATOM   2182  CG  ASN A 140      33.698  72.289  52.448  1.00  0.00           C
ATOM   2183  OD1 ASN A 140      34.708  71.648  52.708  1.00  0.00           O
ATOM   2184  ND2 ASN A 140      33.778  73.578  52.128  1.00  0.00           N
ATOM   2185 1HD2 ASN A 140      32.948  74.139  52.028  1.00  0.00           H
ATOM   2186 2HD2 ASN A 140      34.618  74.129  52.208  1.00  0.00           H
ATOM   2187  C   ASN A 140      33.018  70.758  54.898  1.00  0.00           C
ATOM   2188  O   ASN A 140      34.138  70.348  55.178  1.00  0.00           O
ATOM   2189  N   GLU A 141      32.228  71.358  55.788  1.00  0.00           N
ATOM   2190  H   GLU A 141      31.338  71.578  55.368  1.00  0.00           H
ATOM   2191  CA  GLU A 141      32.538  71.538  57.198  1.00  0.00           C
ATOM   2192  HA  GLU A 141      33.438  70.988  57.488  1.00  0.00           H
ATOM   2193  CB  GLU A 141      32.668  73.019  57.558  1.00  0.00           C
ATOM   2194  HB1 GLU A 141      32.738  72.998  58.638  1.00  0.00           H
ATOM   2195  HB2 GLU A 141      31.668  73.409  57.368  1.00  0.00           H
ATOM   2196  CG  GLU A 141      33.758  73.798  56.828  1.00  0.00           C
ATOM   2197  HG1 GLU A 141      33.778  73.598  55.758  1.00  0.00           H
ATOM   2198  HG2 GLU A 141      34.748  73.558  57.228  1.00  0.00           H
ATOM   2199  CD  GLU A 141      33.488  75.288  56.978  1.00  0.00           C
ATOM   2200  OE1 GLU A 141      34.468  76.068  57.018  1.00  0.00           O
ATOM   2201  OE2 GLU A 141      32.318  75.719  57.018  1.00  0.00           O
ATOM   2202  C   GLU A 141      31.368  70.968  57.988  1.00  0.00           C
ATOM   2203  O   GLU A 141      30.218  71.168  57.628  1.00  0.00           O
ATOM   2204  N   ILE A 142      31.618  70.449  59.188  1.00  0.00           N
ATOM   2205  H   ILE A 142      32.538  70.228  59.538  1.00  0.00           H
ATOM   2206  CA  ILE A 142      30.608  69.838  60.028  1.00  0.00           C
ATOM   2207  HA  ILE A 142      29.618  69.868  59.578  1.00  0.00           H
ATOM   2208  CB  ILE A 142      30.928  68.388  60.358  1.00  0.00           C
ATOM   2209  HB  ILE A 142      31.888  68.368  60.858  1.00  0.00           H
ATOM   2210  CG2 ILE A 142      29.738  67.848  61.148  1.00  0.00           C
ATOM   2211 1HG2 ILE A 142      29.578  68.448  62.048  1.00  0.00           H
ATOM   2212 2HG2 ILE A 142      28.848  67.758  60.528  1.00  0.00           H
ATOM   2213 3HG2 ILE A 142      29.948  66.858  61.558  1.00  0.00           H
ATOM   2214  CG1 ILE A 142      31.038  67.608  59.048  1.00  0.00           C
ATOM   2215 1HG1 ILE A 142      31.698  67.958  58.258  1.00  0.00           H
ATOM   2216 2HG1 ILE A 142      30.048  67.498  58.618  1.00  0.00           H
ATOM   2217  CD  ILE A 142      31.448  66.198  59.468  1.00  0.00           C
ATOM   2218  HD1 ILE A 142      32.078  66.198  60.358  1.00  0.00           H
ATOM   2219  HD2 ILE A 142      30.558  65.578  59.558  1.00  0.00           H
ATOM   2220  HD3 ILE A 142      31.948  65.688  58.648  1.00  0.00           H
ATOM   2221  C   ILE A 142      30.378  70.688  61.278  1.00  0.00           C
ATOM   2222  O   ILE A 142      30.978  70.398  62.308  1.00  0.00           O
ATOM   2223  N   THR A 143      29.488  71.658  61.058  1.00  0.00           N
ATOM   2224  H   THR A 143      29.198  71.908  60.128  1.00  0.00           H
ATOM   2225  CA  THR A 143      29.058  72.588  62.078  1.00  0.00           C
ATOM   2226  HA  THR A 143      29.548  72.359  63.018  1.00  0.00           H
ATOM   2227  CB  THR A 143      29.398  74.008  61.628  1.00  0.00           C
ATOM   2228  HB  THR A 143      28.938  74.768  62.248  1.00  0.00           H
ATOM   2229  CG2 THR A 143      30.858  74.298  61.948  1.00  0.00           C
ATOM   2230 1HG2 THR A 143      31.118  75.308  61.638  1.00  0.00           H
ATOM   2231 2HG2 THR A 143      31.048  74.308  63.018  1.00  0.00           H
ATOM   2232 3HG2 THR A 143      31.478  73.558  61.428  1.00  0.00           H
ATOM   2233  OG1 THR A 143      29.148  74.278  60.268  1.00  0.00           O
ATOM   2234  HG1 THR A 143      29.358  75.208  60.218  1.00  0.00           H
ATOM   2235  C   THR A 143      27.588  72.438  62.438  1.00  0.00           C
ATOM   2236  O   THR A 143      26.858  72.068  61.518  1.00  0.00           O
ATOM   2237  N   LYS A 144      27.108  72.838  63.628  1.00  0.00           N
ATOM   2238  H   LYS A 144      27.778  73.318  64.208  1.00  0.00           H
ATOM   2239  CA  LYS A 144      25.898  72.278  64.198  1.00  0.00           C
ATOM   2240  HA  LYS A 144      26.038  71.198  64.148  1.00  0.00           H
ATOM   2241  CB  LYS A 144      25.808  72.708  65.658  1.00  0.00           C
ATOM   2242  HB1 LYS A 144      26.848  72.738  65.978  1.00  0.00           H
ATOM   2243  HB2 LYS A 144      25.268  71.948  66.198  1.00  0.00           H
ATOM   2244  CG  LYS A 144      25.208  74.098  65.898  1.00  0.00           C
ATOM   2245  HG1 LYS A 144      24.158  74.118  65.618  1.00  0.00           H
ATOM   2246  HG2 LYS A 144      25.838  74.768  65.298  1.00  0.00           H
ATOM   2247  CD  LYS A 144      25.148  74.329  67.398  1.00  0.00           C
ATOM   2248  HD1 LYS A 144      26.128  74.199  67.858  1.00  0.00           H
ATOM   2249  HD2 LYS A 144      24.528  73.588  67.898  1.00  0.00           H
ATOM   2250  CE  LYS A 144      24.798  75.779  67.728  1.00  0.00           C
ATOM   2251  HE1 LYS A 144      25.518  76.398  67.198  1.00  0.00           H
ATOM   2252  HE2 LYS A 144      24.878  75.998  68.788  1.00  0.00           H
ATOM   2253  NZ  LYS A 144      23.508  76.188  67.148  1.00  0.00           N
ATOM   2254  HZ1 LYS A 144      23.138  76.978  67.638  1.00  0.00           H
ATOM   2255  HZ2 LYS A 144      23.608  76.369  66.158  1.00  0.00           H
ATOM   2256  HZ3 LYS A 144      22.788  75.488  67.248  1.00  0.00           H
ATOM   2257  C   LYS A 144      24.638  72.468  63.368  1.00  0.00           C
ATOM   2258  O   LYS A 144      23.748  71.628  63.458  1.00  0.00           O
ATOM   2259  N   ASN A 145      24.468  73.578  62.648  1.00  0.00           N
ATOM   2260  H   ASN A 145      25.188  74.278  62.688  1.00  0.00           H
ATOM   2261  CA  ASN A 145      23.268  73.809  61.858  1.00  0.00           C
ATOM   2262  HA  ASN A 145      22.418  73.308  62.308  1.00  0.00           H
ATOM   2263  CB  ASN A 145      22.908  75.288  61.808  1.00  0.00           C
ATOM   2264  HB1 ASN A 145      23.538  75.808  61.088  1.00  0.00           H
ATOM   2265  HB2 ASN A 145      23.038  75.798  62.768  1.00  0.00           H
ATOM   2266  CG  ASN A 145      21.418  75.368  61.478  1.00  0.00           C
ATOM   2267  OD1 ASN A 145      20.558  74.698  62.048  1.00  0.00           O
ATOM   2268  ND2 ASN A 145      20.978  76.198  60.528  1.00  0.00           N
ATOM   2269 1HD2 ASN A 145      21.618  76.798  60.028  1.00  0.00           H
ATOM   2270 2HD2 ASN A 145      20.008  76.088  60.278  1.00  0.00           H
ATOM   2271  C   ASN A 145      23.438  73.268  60.448  1.00  0.00           C
ATOM   2272  O   ASN A 145      22.558  72.578  59.948  1.00  0.00           O
ATOM   2273  N   ALA A 146      24.578  73.518  59.798  1.00  0.00           N
ATOM   2274  H   ALA A 146      25.358  73.878  60.328  1.00  0.00           H
ATOM   2275  CA  ALA A 146      24.918  73.028  58.478  1.00  0.00           C
ATOM   2276  HA  ALA A 146      24.288  73.518  57.728  1.00  0.00           H
ATOM   2277  CB  ALA A 146      26.358  73.479  58.248  1.00  0.00           C
ATOM   2278  HB1 ALA A 146      26.538  74.538  58.098  1.00  0.00           H
ATOM   2279  HB2 ALA A 146      26.968  72.998  59.008  1.00  0.00           H
ATOM   2280  HB3 ALA A 146      26.658  73.068  57.288  1.00  0.00           H
ATOM   2281  C   ALA A 146      24.758  71.518  58.398  1.00  0.00           C
ATOM   2282  O   ALA A 146      24.028  71.039  57.538  1.00  0.00           O
ATOM   2283  N   ILE A 147      25.278  70.728  59.338  1.00  0.00           N
ATOM   2284  H   ILE A 147      25.748  71.138  60.128  1.00  0.00           H
ATOM   2285  CA  ILE A 147      25.088  69.298  59.208  1.00  0.00           C
ATOM   2286  HA  ILE A 147      25.448  69.058  58.208  1.00  0.00           H
ATOM   2287  CB  ILE A 147      25.928  68.488  60.198  1.00  0.00           C
ATOM   2288  HB  ILE A 147      26.898  68.978  60.088  1.00  0.00           H
ATOM   2289  CG2 ILE A 147      25.548  68.618  61.668  1.00  0.00           C
ATOM   2290 1HG2 ILE A 147      26.438  68.498  62.288  1.00  0.00           H
ATOM   2291 2HG2 ILE A 147      25.098  69.588  61.878  1.00  0.00           H
ATOM   2292 3HG2 ILE A 147      24.798  67.868  61.908  1.00  0.00           H
ATOM   2293  CG1 ILE A 147      26.108  67.018  59.838  1.00  0.00           C
ATOM   2294 1HG1 ILE A 147      25.198  66.439  59.998  1.00  0.00           H
ATOM   2295 2HG1 ILE A 147      26.878  66.548  60.438  1.00  0.00           H
ATOM   2296  CD  ILE A 147      26.628  66.788  58.418  1.00  0.00           C
ATOM   2297  HD1 ILE A 147      26.878  65.738  58.288  1.00  0.00           H
ATOM   2298  HD2 ILE A 147      25.768  66.969  57.778  1.00  0.00           H
ATOM   2299  HD3 ILE A 147      27.448  67.468  58.188  1.00  0.00           H
ATOM   2300  C   ILE A 147      23.658  68.858  59.488  1.00  0.00           C
ATOM   2301  O   ILE A 147      23.208  67.848  58.948  1.00  0.00           O
ATOM   2302  N   ARG A 148      22.858  69.538  60.308  1.00  0.00           N
ATOM   2303  H   ARG A 148      23.258  70.238  60.918  1.00  0.00           H
ATOM   2304  CA  ARG A 148      21.468  69.148  60.438  1.00  0.00           C
ATOM   2305  HA  ARG A 148      21.428  68.098  60.698  1.00  0.00           H
ATOM   2306  CB  ARG A 148      20.888  70.038  61.538  1.00  0.00           C
ATOM   2307  HB1 ARG A 148      19.818  69.938  61.318  1.00  0.00           H
ATOM   2308  HB2 ARG A 148      21.118  71.098  61.418  1.00  0.00           H
ATOM   2309  CG  ARG A 148      21.188  69.428  62.898  1.00  0.00           C
ATOM   2310  HG1 ARG A 148      22.268  69.478  63.028  1.00  0.00           H
ATOM   2311  HG2 ARG A 148      20.758  68.448  63.098  1.00  0.00           H
ATOM   2312  CD  ARG A 148      20.488  70.308  63.928  1.00  0.00           C
ATOM   2313  HD1 ARG A 148      19.418  70.258  63.738  1.00  0.00           H
ATOM   2314  HD2 ARG A 148      20.908  71.318  63.878  1.00  0.00           H
ATOM   2315  NE  ARG A 148      20.758  69.908  65.308  1.00  0.00           N
ATOM   2316  HE  ARG A 148      21.738  69.738  65.508  1.00  0.00           H
ATOM   2317  CZ  ARG A 148      19.928  69.488  66.269  1.00  0.00           C
ATOM   2318  NH1 ARG A 148      18.608  69.729  66.238  1.00  0.00           N
ATOM   2319 1HH1 ARG A 148      18.328  70.218  65.398  1.00  0.00           H
ATOM   2320 2HH1 ARG A 148      18.058  69.368  67.008  1.00  0.00           H
ATOM   2321  NH2 ARG A 148      20.408  68.838  67.338  1.00  0.00           N
ATOM   2322 1HH2 ARG A 148      21.398  68.628  67.388  1.00  0.00           H
ATOM   2323 2HH2 ARG A 148      19.798  68.548  68.088  1.00  0.00           H
ATOM   2324  C   ARG A 148      20.768  69.478  59.128  1.00  0.00           C
ATOM   2325  O   ARG A 148      19.988  68.679  58.618  1.00  0.00           O
ATOM   2326  N   GLN A 149      21.068  70.528  58.358  1.00  0.00           N
ATOM   2327  H   GLN A 149      21.748  71.148  58.768  1.00  0.00           H
ATOM   2328  CA  GLN A 149      20.428  70.788  57.088  1.00  0.00           C
ATOM   2329  HA  GLN A 149      19.348  70.668  57.188  1.00  0.00           H
ATOM   2330  CB  GLN A 149      20.888  72.168  56.648  1.00  0.00           C
ATOM   2331  HB1 GLN A 149      20.658  72.289  55.588  1.00  0.00           H
ATOM   2332  HB2 GLN A 149      21.978  72.118  56.728  1.00  0.00           H
ATOM   2333  CG  GLN A 149      20.268  73.268  57.508  1.00  0.00           C
ATOM   2334  HG1 GLN A 149      20.698  73.458  58.488  1.00  0.00           H
ATOM   2335  HG2 GLN A 149      19.228  73.079  57.768  1.00  0.00           H
ATOM   2336  CD  GLN A 149      20.328  74.538  56.678  1.00  0.00           C
ATOM   2337  OE1 GLN A 149      21.308  74.938  56.068  1.00  0.00           O
ATOM   2338  NE2 GLN A 149      19.258  75.338  56.578  1.00  0.00           N
ATOM   2339 1HE2 GLN A 149      18.388  75.098  57.028  1.00  0.00           H
ATOM   2340 2HE2 GLN A 149      19.328  76.228  56.098  1.00  0.00           H
ATOM   2341  C   GLN A 149      20.818  69.738  56.048  1.00  0.00           C
ATOM   2342  O   GLN A 149      19.938  69.288  55.318  1.00  0.00           O
ATOM   2343  N   ALA A 150      22.068  69.258  56.128  1.00  0.00           N
ATOM   2344  H   ALA A 150      22.748  69.698  56.728  1.00  0.00           H
ATOM   2345  CA  ALA A 150      22.468  68.318  55.108  1.00  0.00           C
ATOM   2346  HA  ALA A 150      22.258  68.828  54.168  1.00  0.00           H
ATOM   2347  CB  ALA A 150      23.988  68.268  55.108  1.00  0.00           C
ATOM   2348  HB1 ALA A 150      24.418  69.218  54.788  1.00  0.00           H
ATOM   2349  HB2 ALA A 150      24.218  68.078  56.158  1.00  0.00           H
ATOM   2350  HB3 ALA A 150      24.198  67.418  54.468  1.00  0.00           H
ATOM   2351  C   ALA A 150      21.798  66.948  55.128  1.00  0.00           C
ATOM   2352  O   ALA A 150      21.828  66.198  54.158  1.00  0.00           O
ATOM   2353  N   PHE A 151      21.078  66.628  56.198  1.00  0.00           N
ATOM   2354  H   PHE A 151      21.058  67.208  57.018  1.00  0.00           H
ATOM   2355  CA  PHE A 151      20.278  65.418  56.298  1.00  0.00           C
ATOM   2356  HA  PHE A 151      20.758  64.648  55.698  1.00  0.00           H
ATOM   2357  CB  PHE A 151      20.228  64.958  57.758  1.00  0.00           C
ATOM   2358  HB1 PHE A 151      19.308  64.408  57.938  1.00  0.00           H
ATOM   2359  HB2 PHE A 151      20.138  65.748  58.498  1.00  0.00           H
ATOM   2360  CG  PHE A 151      21.398  64.048  58.078  1.00  0.00           C
ATOM   2361  CD1 PHE A 151      22.618  64.568  58.528  1.00  0.00           C
ATOM   2362  HD1 PHE A 151      22.748  65.638  58.568  1.00  0.00           H
ATOM   2363  CE1 PHE A 151      23.738  63.768  58.778  1.00  0.00           C
ATOM   2364  HE1 PHE A 151      24.708  64.158  59.038  1.00  0.00           H
ATOM   2365  CZ  PHE A 151      23.538  62.378  58.698  1.00  0.00           C
ATOM   2366  HZ  PHE A 151      24.358  61.718  58.938  1.00  0.00           H
ATOM   2367  CE2 PHE A 151      22.268  61.848  58.418  1.00  0.00           C
ATOM   2368  HE2 PHE A 151      22.098  60.788  58.488  1.00  0.00           H
ATOM   2369  CD2 PHE A 151      21.208  62.668  58.008  1.00  0.00           C
ATOM   2370  HD2 PHE A 151      20.198  62.338  57.808  1.00  0.00           H
ATOM   2371  C   PHE A 151      18.858  65.568  55.788  1.00  0.00           C
ATOM   2372  O   PHE A 151      18.208  64.528  55.778  1.00  0.00           O
ATOM   2373  N   ASN A 152      18.398  66.738  55.348  1.00  0.00           N
ATOM   2374  H   ASN A 152      18.908  67.588  55.578  1.00  0.00           H
ATOM   2375  CA  ASN A 152      17.008  66.878  54.978  1.00  0.00           C
ATOM   2376  HA  ASN A 152      16.548  65.918  54.768  1.00  0.00           H
ATOM   2377  CB  ASN A 152      16.208  67.628  56.048  1.00  0.00           C
ATOM   2378  HB1 ASN A 152      16.538  68.638  56.258  1.00  0.00           H
ATOM   2379  HB2 ASN A 152      16.318  67.138  57.008  1.00  0.00           H
ATOM   2380  CG  ASN A 152      14.728  67.678  55.698  1.00  0.00           C
ATOM   2381  OD1 ASN A 152      14.158  66.718  55.178  1.00  0.00           O
ATOM   2382  ND2 ASN A 152      14.048  68.718  56.188  1.00  0.00           N
ATOM   2383 1HD2 ASN A 152      14.558  69.478  56.618  1.00  0.00           H
ATOM   2384 2HD2 ASN A 152      13.058  68.809  56.018  1.00  0.00           H
ATOM   2385  C   ASN A 152      16.908  67.548  53.618  1.00  0.00           C
ATOM   2386  O   ASN A 152      16.328  68.618  53.468  1.00  0.00           O
ATOM   2387  N   LYS A 153      17.618  67.118  52.568  1.00  0.00           N
ATOM   2388  H   LYS A 153      18.068  66.218  52.648  1.00  0.00           H
ATOM   2389  CA  LYS A 153      17.638  67.689  51.238  1.00  0.00           C
ATOM   2390  HA  LYS A 153      16.798  68.368  51.058  1.00  0.00           H
ATOM   2391  CB  LYS A 153      18.898  68.508  50.998  1.00  0.00           C
ATOM   2392  HB1 LYS A 153      18.928  68.948  49.998  1.00  0.00           H
ATOM   2393  HB2 LYS A 153      19.788  67.878  50.928  1.00  0.00           H
ATOM   2394  CG  LYS A 153      19.168  69.708  51.918  1.00  0.00           C
ATOM   2395  HG1 LYS A 153      19.388  69.338  52.918  1.00  0.00           H
ATOM   2396  HG2 LYS A 153      18.248  70.288  52.008  1.00  0.00           H
ATOM   2397  CD  LYS A 153      20.268  70.608  51.368  1.00  0.00           C
ATOM   2398  HD1 LYS A 153      19.988  71.078  50.428  1.00  0.00           H
ATOM   2399  HD2 LYS A 153      21.068  69.968  50.988  1.00  0.00           H
ATOM   2400  CE  LYS A 153      20.918  71.598  52.338  1.00  0.00           C
ATOM   2401  HE1 LYS A 153      20.998  71.018  53.258  1.00  0.00           H
ATOM   2402  HE2 LYS A 153      20.288  72.468  52.498  1.00  0.00           H
ATOM   2403  NZ  LYS A 153      22.198  72.138  51.848  1.00  0.00           N
ATOM   2404  HZ1 LYS A 153      22.608  72.778  52.498  1.00  0.00           H
ATOM   2405  HZ2 LYS A 153      22.898  71.439  51.628  1.00  0.00           H
ATOM   2406  HZ3 LYS A 153      22.078  72.648  50.988  1.00  0.00           H
ATOM   2407  C   LYS A 153      17.548  66.588  50.198  1.00  0.00           C
ATOM   2408  O   LYS A 153      18.198  65.558  50.378  1.00  0.00           O
ATOM   2409  N   PRO A 154      16.948  66.868  49.038  1.00  0.00           N
ATOM   2410  CD  PRO A 154      15.968  67.928  48.908  1.00  0.00           C
ATOM   2411  HD1 PRO A 154      16.478  68.898  48.978  1.00  0.00           H
ATOM   2412  HD2 PRO A 154      15.178  67.828  49.648  1.00  0.00           H
ATOM   2413  CG  PRO A 154      15.318  67.738  47.538  1.00  0.00           C
ATOM   2414  HG1 PRO A 154      15.088  68.728  47.148  1.00  0.00           H
ATOM   2415  HG2 PRO A 154      14.418  67.148  47.708  1.00  0.00           H
ATOM   2416  CB  PRO A 154      16.448  67.108  46.718  1.00  0.00           C
ATOM   2417  HB1 PRO A 154      17.078  67.949  46.428  1.00  0.00           H
ATOM   2418  HB2 PRO A 154      16.138  66.458  45.898  1.00  0.00           H
ATOM   2419  CA  PRO A 154      17.248  66.309  47.738  1.00  0.00           C
ATOM   2420  HA  PRO A 154      16.928  65.268  47.798  1.00  0.00           H
ATOM   2421  C   PRO A 154      18.748  66.388  47.478  1.00  0.00           C
ATOM   2422  O   PRO A 154      19.478  67.229  47.998  1.00  0.00           O
ATOM   2423  N   GLY A 155      19.258  65.488  46.638  1.00  0.00           N
ATOM   2424  H   GLY A 155      18.658  64.718  46.368  1.00  0.00           H
ATOM   2425  CA  GLY A 155      20.578  65.498  46.038  1.00  0.00           C
ATOM   2426  HA1 GLY A 155      21.348  65.868  46.708  1.00  0.00           H
ATOM   2427  HA2 GLY A 155      20.438  66.128  45.158  1.00  0.00           H
ATOM   2428  C   GLY A 155      20.978  64.128  45.518  1.00  0.00           C
ATOM   2429  O   GLY A 155      20.448  63.118  45.988  1.00  0.00           O
ATOM   2430  N   GLU A 156      21.698  64.118  44.398  1.00  0.00           N
ATOM   2431  H   GLU A 156      22.168  64.968  44.108  1.00  0.00           H
ATOM   2432  CA  GLU A 156      22.168  62.938  43.698  1.00  0.00           C
ATOM   2433  HA  GLU A 156      22.328  62.248  44.528  1.00  0.00           H
ATOM   2434  CB  GLU A 156      21.148  62.508  42.658  1.00  0.00           C
ATOM   2435  HB1 GLU A 156      21.158  63.138  41.768  1.00  0.00           H
ATOM   2436  HB2 GLU A 156      20.128  62.738  42.968  1.00  0.00           H
ATOM   2437  CG  GLU A 156      21.278  61.048  42.268  1.00  0.00           C
ATOM   2438  HG1 GLU A 156      22.288  60.878  41.888  1.00  0.00           H
ATOM   2439  HG2 GLU A 156      20.548  60.858  41.478  1.00  0.00           H
ATOM   2440  CD  GLU A 156      21.008  60.128  43.458  1.00  0.00           C
ATOM   2441  OE1 GLU A 156      19.798  60.038  43.758  1.00  0.00           O
ATOM   2442  OE2 GLU A 156      21.998  59.658  44.058  1.00  0.00           O
ATOM   2443  C   GLU A 156      23.568  63.238  43.168  1.00  0.00           C
ATOM   2444  O   GLU A 156      24.108  64.338  43.098  1.00  0.00           O
ATOM   2445  N   LEU A 157      24.338  62.178  42.898  1.00  0.00           N
ATOM   2446  H   LEU A 157      23.838  61.348  42.618  1.00  0.00           H
ATOM   2447  CA  LEU A 157      25.768  62.148  42.648  1.00  0.00           C
ATOM   2448  HA  LEU A 157      26.358  62.698  43.388  1.00  0.00           H
ATOM   2449  CB  LEU A 157      26.188  60.688  42.688  1.00  0.00           C
ATOM   2450  HB1 LEU A 157      27.218  60.648  42.338  1.00  0.00           H
ATOM   2451  HB2 LEU A 157      25.568  60.138  41.988  1.00  0.00           H
ATOM   2452  CG  LEU A 157      25.998  59.888  43.978  1.00  0.00           C
ATOM   2453  HG  LEU A 157      24.968  59.618  44.218  1.00  0.00           H
ATOM   2454  CD1 LEU A 157      26.768  58.568  44.028  1.00  0.00           C
ATOM   2455 1HD1 LEU A 157      26.548  57.908  43.188  1.00  0.00           H
ATOM   2456 2HD1 LEU A 157      27.848  58.638  44.028  1.00  0.00           H
ATOM   2457 3HD1 LEU A 157      26.528  58.048  44.958  1.00  0.00           H
ATOM   2458  CD2 LEU A 157      26.468  60.708  45.178  1.00  0.00           C
ATOM   2459 1HD2 LEU A 157      25.878  61.618  45.228  1.00  0.00           H
ATOM   2460 2HD2 LEU A 157      26.398  60.108  46.088  1.00  0.00           H
ATOM   2461 3HD2 LEU A 157      27.518  60.979  45.038  1.00  0.00           H
ATOM   2462  C   LEU A 157      26.068  62.668  41.258  1.00  0.00           C
ATOM   2463  O   LEU A 157      25.358  62.398  40.288  1.00  0.00           O
ATOM   2464  N   ASN A 158      27.248  63.288  41.108  1.00  0.00           N
ATOM   2465  H   ASN A 158      27.858  63.328  41.908  1.00  0.00           H
ATOM   2466  CA  ASN A 158      27.768  63.868  39.898  1.00  0.00           C
ATOM   2467  HA  ASN A 158      26.928  63.948  39.208  1.00  0.00           H
ATOM   2468  CB  ASN A 158      28.128  65.338  40.098  1.00  0.00           C
ATOM   2469  HB1 ASN A 158      28.788  65.418  40.958  1.00  0.00           H
ATOM   2470  HB2 ASN A 158      27.298  66.008  40.328  1.00  0.00           H
ATOM   2471  CG  ASN A 158      28.878  65.958  38.928  1.00  0.00           C
ATOM   2472  OD1 ASN A 158      30.088  65.788  38.798  1.00  0.00           O
ATOM   2473  ND2 ASN A 158      28.248  66.848  38.168  1.00  0.00           N
ATOM   2474 1HD2 ASN A 158      27.248  66.978  38.208  1.00  0.00           H
ATOM   2475 2HD2 ASN A 158      28.758  67.148  37.348  1.00  0.00           H
ATOM   2476  C   ASN A 158      28.768  62.948  39.218  1.00  0.00           C
ATOM   2477  O   ASN A 158      29.698  62.528  39.908  1.00  0.00           O
ATOM   2478  N   ILE A 159      28.598  62.748  37.908  1.00  0.00           N
ATOM   2479  H   ILE A 159      27.798  63.248  37.548  1.00  0.00           H
ATOM   2480  CA  ILE A 159      29.428  61.898  37.088  1.00  0.00           C
ATOM   2481  HA  ILE A 159      29.428  60.958  37.628  1.00  0.00           H
ATOM   2482  CB  ILE A 159      28.708  61.578  35.778  1.00  0.00           C
ATOM   2483  HB  ILE A 159      27.668  61.418  36.038  1.00  0.00           H
ATOM   2484  CG2 ILE A 159      28.858  62.798  34.868  1.00  0.00           C
ATOM   2485 1HG2 ILE A 159      29.878  63.008  34.568  1.00  0.00           H
ATOM   2486 2HG2 ILE A 159      28.388  62.568  33.908  1.00  0.00           H
ATOM   2487 3HG2 ILE A 159      28.268  63.628  35.258  1.00  0.00           H
ATOM   2488  CG1 ILE A 159      29.288  60.358  35.058  1.00  0.00           C
ATOM   2489 1HG1 ILE A 159      30.368  60.508  35.008  1.00  0.00           H
ATOM   2490 2HG1 ILE A 159      29.058  60.348  33.998  1.00  0.00           H
ATOM   2491  CD  ILE A 159      29.028  58.988  35.668  1.00  0.00           C
ATOM   2492  HD1 ILE A 159      29.688  58.238  35.248  1.00  0.00           H
ATOM   2493  HD2 ILE A 159      29.128  59.018  36.758  1.00  0.00           H
ATOM   2494  HD3 ILE A 159      28.048  58.668  35.318  1.00  0.00           H
ATOM   2495  C   ILE A 159      30.848  62.408  36.868  1.00  0.00           C
ATOM   2496  O   ILE A 159      31.778  61.598  36.848  1.00  0.00           O
ATOM   2497  N   ASP A 160      31.088  63.718  36.938  1.00  0.00           N
ATOM   2498  H   ASP A 160      30.348  64.278  37.338  1.00  0.00           H
ATOM   2499  CA  ASP A 160      32.338  64.358  36.578  1.00  0.00           C
ATOM   2500  HA  ASP A 160      32.708  63.679  35.808  1.00  0.00           H
ATOM   2501  CB  ASP A 160      31.958  65.698  35.968  1.00  0.00           C
ATOM   2502  HB1 ASP A 160      32.848  66.268  35.698  1.00  0.00           H
ATOM   2503  HB2 ASP A 160      31.428  66.358  36.658  1.00  0.00           H
ATOM   2504  CG  ASP A 160      31.198  65.578  34.658  1.00  0.00           C
ATOM   2505  OD1 ASP A 160      30.118  66.198  34.518  1.00  0.00           O
ATOM   2506  OD2 ASP A 160      31.698  64.948  33.708  1.00  0.00           O
ATOM   2507  C   ASP A 160      33.358  64.408  37.708  1.00  0.00           C
ATOM   2508  O   ASP A 160      34.558  64.328  37.458  1.00  0.00           O
ATOM   2509  N   ARG A 161      32.828  64.438  38.928  1.00  0.00           N
ATOM   2510  H   ARG A 161      31.848  64.698  39.018  1.00  0.00           H
ATOM   2511  CA  ARG A 161      33.658  64.158  40.088  1.00  0.00           C
ATOM   2512  HA  ARG A 161      34.478  64.878  40.098  1.00  0.00           H
ATOM   2513  CB  ARG A 161      32.908  64.518  41.368  1.00  0.00           C
ATOM   2514  HB1 ARG A 161      33.548  64.139  42.168  1.00  0.00           H
ATOM   2515  HB2 ARG A 161      31.988  63.939  41.438  1.00  0.00           H
ATOM   2516  CG  ARG A 161      32.498  65.948  41.718  1.00  0.00           C
ATOM   2517  HG1 ARG A 161      31.838  66.278  40.918  1.00  0.00           H
ATOM   2518  HG2 ARG A 161      33.368  66.598  41.768  1.00  0.00           H
ATOM   2519  CD  ARG A 161      31.748  66.148  43.038  1.00  0.00           C
ATOM   2520  HD1 ARG A 161      32.318  65.698  43.848  1.00  0.00           H
ATOM   2521  HD2 ARG A 161      30.808  65.608  42.978  1.00  0.00           H
ATOM   2522  NE  ARG A 161      31.518  67.568  43.318  1.00  0.00           N
ATOM   2523  HE  ARG A 161      32.298  68.188  43.458  1.00  0.00           H
ATOM   2524  CZ  ARG A 161      30.328  68.188  43.388  1.00  0.00           C
ATOM   2525  NH1 ARG A 161      29.128  67.598  43.418  1.00  0.00           N
ATOM   2526 1HH1 ARG A 161      29.068  66.608  43.578  1.00  0.00           H
ATOM   2527 2HH1 ARG A 161      28.298  68.149  43.258  1.00  0.00           H
ATOM   2528  NH2 ARG A 161      30.318  69.529  43.308  1.00  0.00           N
ATOM   2529 1HH2 ARG A 161      31.158  70.088  43.258  1.00  0.00           H
ATOM   2530 2HH2 ARG A 161      29.468  70.059  43.368  1.00  0.00           H
ATOM   2531  C   ARG A 161      34.158  62.728  40.138  1.00  0.00           C
ATOM   2532  O   ARG A 161      35.358  62.548  40.338  1.00  0.00           O
ATOM   2533  N   VAL A 162      33.318  61.708  39.928  1.00  0.00           N
ATOM   2534  H   VAL A 162      32.338  61.918  39.808  1.00  0.00           H
ATOM   2535  CA  VAL A 162      33.708  60.318  39.788  1.00  0.00           C
ATOM   2536  HA  VAL A 162      34.258  60.038  40.688  1.00  0.00           H
ATOM   2537  CB  VAL A 162      32.458  59.448  39.718  1.00  0.00           C
ATOM   2538  HB  VAL A 162      31.568  59.998  39.398  1.00  0.00           H
ATOM   2539  CG1 VAL A 162      32.568  58.188  38.858  1.00  0.00           C
ATOM   2540 1HG1 VAL A 162      31.728  57.518  39.028  1.00  0.00           H
ATOM   2541 2HG1 VAL A 162      32.598  58.338  37.778  1.00  0.00           H
ATOM   2542 3HG1 VAL A 162      33.478  57.688  39.168  1.00  0.00           H
ATOM   2543  CG2 VAL A 162      32.138  59.048  41.148  1.00  0.00           C
ATOM   2544 1HG2 VAL A 162      31.138  58.618  41.178  1.00  0.00           H
ATOM   2545 2HG2 VAL A 162      32.858  58.278  41.448  1.00  0.00           H
ATOM   2546 3HG2 VAL A 162      32.158  59.858  41.878  1.00  0.00           H
ATOM   2547  C   VAL A 162      34.748  60.138  38.698  1.00  0.00           C
ATOM   2548  O   VAL A 162      35.838  59.638  38.968  1.00  0.00           O
ATOM   2549  N   ASN A 163      34.498  60.688  37.508  1.00  0.00           N
ATOM   2550  H   ASN A 163      33.678  61.278  37.458  1.00  0.00           H
ATOM   2551  CA  ASN A 163      35.398  60.748  36.378  1.00  0.00           C
ATOM   2552  HA  ASN A 163      35.588  59.718  36.068  1.00  0.00           H
ATOM   2553  CB  ASN A 163      34.658  61.398  35.208  1.00  0.00           C
ATOM   2554  HB1 ASN A 163      34.568  62.488  35.278  1.00  0.00           H
ATOM   2555  HB2 ASN A 163      33.688  60.928  35.078  1.00  0.00           H
ATOM   2556  CG  ASN A 163      35.348  60.979  33.918  1.00  0.00           C
ATOM   2557  OD1 ASN A 163      35.918  59.908  33.738  1.00  0.00           O
ATOM   2558  ND2 ASN A 163      35.238  61.838  32.898  1.00  0.00           N
ATOM   2559 1HD2 ASN A 163      34.758  62.718  33.018  1.00  0.00           H
ATOM   2560 2HD2 ASN A 163      35.538  61.558  31.978  1.00  0.00           H
ATOM   2561  C   ASN A 163      36.738  61.368  36.758  1.00  0.00           C
ATOM   2562  O   ASN A 163      37.788  60.828  36.418  1.00  0.00           O
ATOM   2563  N   ALA A 164      36.758  62.498  37.458  1.00  0.00           N
ATOM   2564  H   ALA A 164      35.898  63.008  37.608  1.00  0.00           H
ATOM   2565  CA  ALA A 164      38.008  63.098  37.888  1.00  0.00           C
ATOM   2566  HA  ALA A 164      38.588  63.128  36.968  1.00  0.00           H
ATOM   2567  CB  ALA A 164      37.678  64.528  38.298  1.00  0.00           C
ATOM   2568  HB1 ALA A 164      38.598  65.108  38.388  1.00  0.00           H
ATOM   2569  HB2 ALA A 164      37.068  65.028  37.538  1.00  0.00           H
ATOM   2570  HB3 ALA A 164      37.108  64.388  39.208  1.00  0.00           H
ATOM   2571  C   ALA A 164      38.758  62.288  38.948  1.00  0.00           C
ATOM   2572  O   ALA A 164      39.988  62.258  39.048  1.00  0.00           O
ATOM   2573  N   GLN A 165      38.048  61.538  39.788  1.00  0.00           N
ATOM   2574  H   GLN A 165      37.058  61.618  39.628  1.00  0.00           H
ATOM   2575  CA  GLN A 165      38.618  60.708  40.818  1.00  0.00           C
ATOM   2576  HA  GLN A 165      39.378  61.318  41.318  1.00  0.00           H
ATOM   2577  CB  GLN A 165      37.518  60.378  41.828  1.00  0.00           C
ATOM   2578  HB1 GLN A 165      36.588  60.148  41.308  1.00  0.00           H
ATOM   2579  HB2 GLN A 165      37.428  61.358  42.308  1.00  0.00           H
ATOM   2580  CG  GLN A 165      37.878  59.348  42.888  1.00  0.00           C
ATOM   2581  HG1 GLN A 165      37.308  59.568  43.788  1.00  0.00           H
ATOM   2582  HG2 GLN A 165      38.878  59.599  43.238  1.00  0.00           H
ATOM   2583  CD  GLN A 165      37.848  57.858  42.588  1.00  0.00           C
ATOM   2584  OE1 GLN A 165      37.268  57.398  41.608  1.00  0.00           O
ATOM   2585  NE2 GLN A 165      38.248  56.918  43.458  1.00  0.00           N
ATOM   2586 1HE2 GLN A 165      38.698  57.148  44.328  1.00  0.00           H
ATOM   2587 2HE2 GLN A 165      38.048  55.958  43.258  1.00  0.00           H
ATOM   2588  C   GLN A 165      39.288  59.469  40.238  1.00  0.00           C
ATOM   2589  O   GLN A 165      40.348  58.988  40.628  1.00  0.00           O
ATOM   2590  N   GLN A 166      38.708  58.958  39.158  1.00  0.00           N
ATOM   2591  H   GLN A 166      37.948  59.508  38.768  1.00  0.00           H
ATOM   2592  CA  GLN A 166      39.298  57.958  38.288  1.00  0.00           C
ATOM   2593  HA  GLN A 166      39.568  57.128  38.938  1.00  0.00           H
ATOM   2594  CB  GLN A 166      38.168  57.429  37.408  1.00  0.00           C
ATOM   2595  HB1 GLN A 166      38.558  56.708  36.688  1.00  0.00           H
ATOM   2596  HB2 GLN A 166      37.698  58.278  36.918  1.00  0.00           H
ATOM   2597  CG  GLN A 166      37.088  56.808  38.288  1.00  0.00           C
ATOM   2598  HG1 GLN A 166      36.748  57.478  39.078  1.00  0.00           H
ATOM   2599  HG2 GLN A 166      37.468  55.958  38.858  1.00  0.00           H
ATOM   2600  CD  GLN A 166      35.908  56.378  37.438  1.00  0.00           C
ATOM   2601  OE1 GLN A 166      35.818  56.658  36.248  1.00  0.00           O
ATOM   2602  NE2 GLN A 166      34.968  55.668  38.088  1.00  0.00           N
ATOM   2603 1HE2 GLN A 166      35.078  55.558  39.078  1.00  0.00           H
ATOM   2604 2HE2 GLN A 166      34.108  55.498  37.588  1.00  0.00           H
ATOM   2605  C   GLN A 166      40.518  58.468  37.538  1.00  0.00           C
ATOM   2606  O   GLN A 166      41.498  57.738  37.488  1.00  0.00           O
ATOM   2607  N   ALA A 167      40.548  59.708  37.048  1.00  0.00           N
ATOM   2608  H   ALA A 167      39.718  60.268  37.188  1.00  0.00           H
ATOM   2609  CA  ALA A 167      41.678  60.258  36.328  1.00  0.00           C
ATOM   2610  HA  ALA A 167      42.058  59.668  35.488  1.00  0.00           H
ATOM   2611  CB  ALA A 167      41.198  61.608  35.788  1.00  0.00           C
ATOM   2612  HB1 ALA A 167      40.808  62.148  36.658  1.00  0.00           H
ATOM   2613  HB2 ALA A 167      41.988  62.218  35.368  1.00  0.00           H
ATOM   2614  HB3 ALA A 167      40.408  61.518  35.038  1.00  0.00           H
ATOM   2615  C   ALA A 167      42.838  60.458  37.298  1.00  0.00           C
ATOM   2616  O   ALA A 167      43.968  60.188  36.908  1.00  0.00           O
ATOM   2617  N   ARG A 168      42.648  60.918  38.528  1.00  0.00           N
ATOM   2618  H   ARG A 168      41.718  61.248  38.748  1.00  0.00           H
ATOM   2619  CA  ARG A 168      43.578  60.849  39.638  1.00  0.00           C
ATOM   2620  HA  ARG A 168      44.428  61.498  39.398  1.00  0.00           H
ATOM   2621  CB  ARG A 168      43.028  61.568  40.868  1.00  0.00           C
ATOM   2622  HB1 ARG A 168      42.138  61.058  41.228  1.00  0.00           H
ATOM   2623  HB2 ARG A 168      42.668  62.568  40.648  1.00  0.00           H
ATOM   2624  CG  ARG A 168      43.978  61.668  42.058  1.00  0.00           C
ATOM   2625  HG1 ARG A 168      44.168  60.688  42.488  1.00  0.00           H
ATOM   2626  HG2 ARG A 168      43.558  62.258  42.868  1.00  0.00           H
ATOM   2627  CD  ARG A 168      45.288  62.448  41.928  1.00  0.00           C
ATOM   2628  HD1 ARG A 168      45.918  61.988  41.158  1.00  0.00           H
ATOM   2629  HD2 ARG A 168      45.858  62.348  42.848  1.00  0.00           H
ATOM   2630  NE  ARG A 168      45.098  63.848  41.558  1.00  0.00           N
ATOM   2631  HE  ARG A 168      44.188  64.298  41.538  1.00  0.00           H
ATOM   2632  CZ  ARG A 168      45.998  64.768  41.168  1.00  0.00           C
ATOM   2633  NH1 ARG A 168      47.328  64.698  41.308  1.00  0.00           N
ATOM   2634 1HH1 ARG A 168      47.658  63.948  41.898  1.00  0.00           H
ATOM   2635 2HH1 ARG A 168      47.958  65.408  40.978  1.00  0.00           H
ATOM   2636  NH2 ARG A 168      45.588  65.908  40.598  1.00  0.00           N
ATOM   2637 1HH2 ARG A 168      44.608  66.028  40.408  1.00  0.00           H
ATOM   2638 2HH2 ARG A 168      46.278  66.648  40.528  1.00  0.00           H
ATOM   2639  C   ARG A 168      44.098  59.488  40.098  1.00  0.00           C
ATOM   2640  O   ARG A 168      45.308  59.308  40.198  1.00  0.00           O
ATOM   2641  N   ARG A 169      43.298  58.438  40.298  1.00  0.00           N
ATOM   2642  H   ARG A 169      42.318  58.679  40.368  1.00  0.00           H
ATOM   2643  CA  ARG A 169      43.638  57.088  40.698  1.00  0.00           C
ATOM   2644  HA  ARG A 169      44.268  57.208  41.578  1.00  0.00           H
ATOM   2645  CB  ARG A 169      42.308  56.458  41.088  1.00  0.00           C
ATOM   2646  HB1 ARG A 169      42.418  55.378  41.088  1.00  0.00           H
ATOM   2647  HB2 ARG A 169      41.608  56.458  40.248  1.00  0.00           H
ATOM   2648  CG  ARG A 169      41.678  56.708  42.458  1.00  0.00           C
ATOM   2649  HG1 ARG A 169      40.718  56.198  42.498  1.00  0.00           H
ATOM   2650  HG2 ARG A 169      41.578  57.788  42.568  1.00  0.00           H
ATOM   2651  CD  ARG A 169      42.518  56.118  43.588  1.00  0.00           C
ATOM   2652  HD1 ARG A 169      43.508  56.588  43.558  1.00  0.00           H
ATOM   2653  HD2 ARG A 169      42.808  55.088  43.398  1.00  0.00           H
ATOM   2654  NE  ARG A 169      41.948  56.428  44.898  1.00  0.00           N
ATOM   2655  HE  ARG A 169      41.158  57.028  45.048  1.00  0.00           H
ATOM   2656  CZ  ARG A 169      42.448  55.908  46.028  1.00  0.00           C
ATOM   2657  NH1 ARG A 169      43.588  55.208  46.118  1.00  0.00           N
ATOM   2658 1HH1 ARG A 169      44.198  55.068  45.328  1.00  0.00           H
ATOM   2659 2HH1 ARG A 169      43.948  55.038  47.038  1.00  0.00           H
ATOM   2660  NH2 ARG A 169      41.808  56.078  47.198  1.00  0.00           N
ATOM   2661 1HH2 ARG A 169      41.058  56.748  47.138  1.00  0.00           H
ATOM   2662 2HH2 ARG A 169      42.278  55.768  48.038  1.00  0.00           H
ATOM   2663  C   ARG A 169      44.368  56.338  39.588  1.00  0.00           C
ATOM   2664  O   ARG A 169      45.438  55.758  39.718  1.00  0.00           O
ATOM   2665  N   PHE A 170      43.938  56.508  38.328  1.00  0.00           N
ATOM   2666  H   PHE A 170      43.008  56.878  38.188  1.00  0.00           H
ATOM   2667  CA  PHE A 170      44.608  56.218  37.078  1.00  0.00           C
ATOM   2668  HA  PHE A 170      44.618  55.128  37.058  1.00  0.00           H
ATOM   2669  CB  PHE A 170      43.858  56.758  35.868  1.00  0.00           C
ATOM   2670  HB1 PHE A 170      43.878  57.848  35.918  1.00  0.00           H
ATOM   2671  HB2 PHE A 170      42.828  56.418  35.938  1.00  0.00           H
ATOM   2672  CG  PHE A 170      44.488  56.398  34.548  1.00  0.00           C
ATOM   2673  CD1 PHE A 170      44.588  55.068  34.128  1.00  0.00           C
ATOM   2674  HD1 PHE A 170      44.238  54.358  34.868  1.00  0.00           H
ATOM   2675  CE1 PHE A 170      45.298  54.698  32.968  1.00  0.00           C
ATOM   2676  HE1 PHE A 170      45.458  53.638  32.858  1.00  0.00           H
ATOM   2677  CZ  PHE A 170      45.898  55.698  32.198  1.00  0.00           C
ATOM   2678  HZ  PHE A 170      46.568  55.508  31.378  1.00  0.00           H
ATOM   2679  CE2 PHE A 170      45.778  57.038  32.598  1.00  0.00           C
ATOM   2680  HE2 PHE A 170      46.198  57.788  31.948  1.00  0.00           H
ATOM   2681  CD2 PHE A 170      45.048  57.388  33.738  1.00  0.00           C
ATOM   2682  HD2 PHE A 170      45.078  58.438  34.008  1.00  0.00           H
ATOM   2683  C   PHE A 170      46.068  56.648  37.048  1.00  0.00           C
ATOM   2684  O   PHE A 170      46.968  55.808  37.048  1.00  0.00           O
ATOM   2685  N   MET A 171      46.308  57.958  37.178  1.00  0.00           N
ATOM   2686  H   MET A 171      45.488  58.548  37.268  1.00  0.00           H
ATOM   2687  CA  MET A 171      47.608  58.598  37.228  1.00  0.00           C
ATOM   2688  HA  MET A 171      48.258  58.208  36.448  1.00  0.00           H
ATOM   2689  CB  MET A 171      47.368  60.068  36.888  1.00  0.00           C
ATOM   2690  HB1 MET A 171      48.328  60.568  37.018  1.00  0.00           H
ATOM   2691  HB2 MET A 171      46.588  60.478  37.528  1.00  0.00           H
ATOM   2692  CG  MET A 171      46.948  60.428  35.468  1.00  0.00           C
ATOM   2693  HG1 MET A 171      46.768  61.498  35.358  1.00  0.00           H
ATOM   2694  HG2 MET A 171      45.988  59.948  35.318  1.00  0.00           H
ATOM   2695  SD  MET A 171      47.908  59.778  34.078  1.00  0.00           S
ATOM   2696  CE  MET A 171      49.448  60.668  34.418  1.00  0.00           C
ATOM   2697  HE1 MET A 171      49.888  60.979  33.468  1.00  0.00           H
ATOM   2698  HE2 MET A 171      49.258  61.548  35.018  1.00  0.00           H
ATOM   2699  HE3 MET A 171      50.198  60.078  34.948  1.00  0.00           H
ATOM   2700  C   MET A 171      48.338  58.318  38.528  1.00  0.00           C
ATOM   2701  O   MET A 171      49.558  58.498  38.548  1.00  0.00           O
ATOM   2702  N   ASP A 172      47.708  57.858  39.608  1.00  0.00           N
ATOM   2703  H   ASP A 172      46.698  57.948  39.538  1.00  0.00           H
ATOM   2704  CA  ASP A 172      48.278  57.548  40.898  1.00  0.00           C
ATOM   2705  HA  ASP A 172      49.058  58.278  41.148  1.00  0.00           H
ATOM   2706  CB  ASP A 172      47.318  57.718  42.078  1.00  0.00           C
ATOM   2707  HB1 ASP A 172      46.458  57.078  41.888  1.00  0.00           H
ATOM   2708  HB2 ASP A 172      46.828  58.688  42.108  1.00  0.00           H
ATOM   2709  CG  ASP A 172      47.868  57.348  43.448  1.00  0.00           C
ATOM   2710  OD1 ASP A 172      47.298  56.528  44.188  1.00  0.00           O
ATOM   2711  OD2 ASP A 172      48.918  57.958  43.768  1.00  0.00           O
ATOM   2712  C   ASP A 172      48.908  56.158  40.838  1.00  0.00           C
ATOM   2713  O   ASP A 172      50.078  56.018  41.198  1.00  0.00           O
ATOM   2714  N   ARG A 173      48.288  55.138  40.258  1.00  0.00           N
ATOM   2715  H   ARG A 173      47.388  55.358  39.868  1.00  0.00           H
ATOM   2716  CA  ARG A 173      48.738  53.778  40.498  1.00  0.00           C
ATOM   2717  HA  ARG A 173      49.808  53.718  40.728  1.00  0.00           H
ATOM   2718  CB  ARG A 173      47.788  53.308  41.598  1.00  0.00           C
ATOM   2719  HB1 ARG A 173      46.768  53.348  41.218  1.00  0.00           H
ATOM   2720  HB2 ARG A 173      47.858  53.968  42.468  1.00  0.00           H
ATOM   2721  CG  ARG A 173      47.978  51.848  42.008  1.00  0.00           C
ATOM   2722  HG1 ARG A 173      49.038  51.738  42.218  1.00  0.00           H
ATOM   2723  HG2 ARG A 173      47.678  51.268  41.138  1.00  0.00           H
ATOM   2724  CD  ARG A 173      47.158  51.468  43.238  1.00  0.00           C
ATOM   2725  HD1 ARG A 173      46.158  51.898  43.218  1.00  0.00           H
ATOM   2726  HD2 ARG A 173      47.768  51.798  44.068  1.00  0.00           H
ATOM   2727  NE  ARG A 173      47.008  50.018  43.368  1.00  0.00           N
ATOM   2728  HE  ARG A 173      47.468  49.418  42.698  1.00  0.00           H
ATOM   2729  CZ  ARG A 173      46.198  49.438  44.268  1.00  0.00           C
ATOM   2730  NH1 ARG A 173      45.628  50.138  45.258  1.00  0.00           N
ATOM   2731 1HH1 ARG A 173      45.728  51.148  45.238  1.00  0.00           H
ATOM   2732 2HH1 ARG A 173      44.998  49.708  45.918  1.00  0.00           H
ATOM   2733  NH2 ARG A 173      46.088  48.108  44.418  1.00  0.00           N
ATOM   2734 1HH2 ARG A 173      46.748  47.498  43.948  1.00  0.00           H
ATOM   2735 2HH2 ARG A 173      45.728  47.758  45.288  1.00  0.00           H
ATOM   2736  C   ARG A 173      48.698  52.918  39.248  1.00  0.00           C
ATOM   2737  O   ARG A 173      49.538  52.028  39.148  1.00  0.00           O
ATOM   2738  N   VAL A 174      47.788  53.118  38.288  1.00  0.00           N
ATOM   2739  H   VAL A 174      47.188  53.918  38.418  1.00  0.00           H
ATOM   2740  CA  VAL A 174      47.548  52.298  37.118  1.00  0.00           C
ATOM   2741  HA  VAL A 174      47.698  51.258  37.388  1.00  0.00           H
ATOM   2742  CB  VAL A 174      46.088  52.528  36.728  1.00  0.00           C
ATOM   2743  HB  VAL A 174      45.928  53.528  36.328  1.00  0.00           H
ATOM   2744  CG1 VAL A 174      45.708  51.518  35.648  1.00  0.00           C
ATOM   2745 1HG1 VAL A 174      45.908  50.518  36.028  1.00  0.00           H
ATOM   2746 2HG1 VAL A 174      44.668  51.698  35.398  1.00  0.00           H
ATOM   2747 3HG1 VAL A 174      46.358  51.578  34.778  1.00  0.00           H
ATOM   2748  CG2 VAL A 174      45.118  52.458  37.908  1.00  0.00           C
ATOM   2749 1HG2 VAL A 174      45.238  51.498  38.418  1.00  0.00           H
ATOM   2750 2HG2 VAL A 174      45.278  53.338  38.538  1.00  0.00           H
ATOM   2751 3HG2 VAL A 174      44.098  52.508  37.528  1.00  0.00           H
ATOM   2752  C   VAL A 174      48.538  52.518  35.978  1.00  0.00           C
ATOM   2753  O   VAL A 174      49.008  51.588  35.338  1.00  0.00           O
ATOM   2754  N   VAL A 175      48.998  53.748  35.748  1.00  0.00           N
ATOM   2755  H   VAL A 175      48.648  54.518  36.308  1.00  0.00           H
ATOM   2756  CA  VAL A 175      49.948  54.188  34.748  1.00  0.00           C
ATOM   2757  HA  VAL A 175      49.568  53.618  33.898  1.00  0.00           H
ATOM   2758  CB  VAL A 175      49.988  55.708  34.668  1.00  0.00           C
ATOM   2759  HB  VAL A 175      50.838  56.018  34.048  1.00  0.00           H
ATOM   2760  CG1 VAL A 175      48.688  56.258  34.098  1.00  0.00           C
ATOM   2761 1HG1 VAL A 175      48.778  57.298  33.788  1.00  0.00           H
ATOM   2762 2HG1 VAL A 175      48.488  55.628  33.228  1.00  0.00           H
ATOM   2763 3HG1 VAL A 175      47.828  55.978  34.708  1.00  0.00           H
ATOM   2764  CG2 VAL A 175      50.378  56.358  35.998  1.00  0.00           C
ATOM   2765 1HG2 VAL A 175      50.398  57.438  35.808  1.00  0.00           H
ATOM   2766 2HG2 VAL A 175      49.548  56.148  36.668  1.00  0.00           H
ATOM   2767 3HG2 VAL A 175      51.328  55.968  36.368  1.00  0.00           H
ATOM   2768  C   VAL A 175      51.308  53.568  35.048  1.00  0.00           C
ATOM   2769  O   VAL A 175      52.118  53.358  34.158  1.00  0.00           O
ATOM   2770  N   GLY A 176      51.538  53.238  36.318  1.00  0.00           N
ATOM   2771  H   GLY A 176      50.848  53.518  36.998  1.00  0.00           H
ATOM   2772  CA  GLY A 176      52.808  52.658  36.718  1.00  0.00           C
ATOM   2773  HA1 GLY A 176      52.708  52.638  37.808  1.00  0.00           H
ATOM   2774  HA2 GLY A 176      53.618  53.358  36.498  1.00  0.00           H
ATOM   2775  C   GLY A 176      53.068  51.258  36.198  1.00  0.00           C
ATOM   2776  O   GLY A 176      54.228  50.898  35.998  1.00  0.00           O
ATOM   2777  N   TYR A 177      52.018  50.528  35.828  1.00  0.00           N
ATOM   2778  H   TYR A 177      51.108  50.908  36.048  1.00  0.00           H
ATOM   2779  CA  TYR A 177      52.198  49.238  35.188  1.00  0.00           C
ATOM   2780  HA  TYR A 177      53.038  48.788  35.728  1.00  0.00           H
ATOM   2781  CB  TYR A 177      50.988  48.348  35.468  1.00  0.00           C
ATOM   2782  HB1 TYR A 177      51.268  47.328  35.198  1.00  0.00           H
ATOM   2783  HB2 TYR A 177      50.298  48.668  34.688  1.00  0.00           H
ATOM   2784  CG  TYR A 177      50.308  48.408  36.808  1.00  0.00           C
ATOM   2785  CD1 TYR A 177      48.978  48.818  36.928  1.00  0.00           C
ATOM   2786  HD1 TYR A 177      48.368  49.078  36.078  1.00  0.00           H
ATOM   2787  CE1 TYR A 177      48.438  48.918  38.218  1.00  0.00           C
ATOM   2788  HE1 TYR A 177      47.398  49.178  38.358  1.00  0.00           H
ATOM   2789  CZ  TYR A 177      49.218  48.608  39.348  1.00  0.00           C
ATOM   2790  OH  TYR A 177      48.718  48.748  40.608  1.00  0.00           O
ATOM   2791  HH  TYR A 177      49.378  48.518  41.268  1.00  0.00           H
ATOM   2792  CE2 TYR A 177      50.568  48.208  39.198  1.00  0.00           C
ATOM   2793  HE2 TYR A 177      51.188  47.938  40.038  1.00  0.00           H
ATOM   2794  CD2 TYR A 177      51.098  48.048  37.908  1.00  0.00           C
ATOM   2795  HD2 TYR A 177      52.148  47.808  37.808  1.00  0.00           H
ATOM   2796  C   TYR A 177      52.588  49.258  33.718  1.00  0.00           C
ATOM   2797  O   TYR A 177      52.838  48.208  33.118  1.00  0.00           O
ATOM   2798  N   MET A 178      52.898  50.468  33.248  1.00  0.00           N
ATOM   2799  H   MET A 178      52.598  51.268  33.778  1.00  0.00           H
ATOM   2800  CA  MET A 178      53.598  50.788  32.018  1.00  0.00           C
ATOM   2801  HA  MET A 178      53.968  49.928  31.468  1.00  0.00           H
ATOM   2802  CB  MET A 178      52.568  51.498  31.138  1.00  0.00           C
ATOM   2803  HB1 MET A 178      53.018  52.048  30.308  1.00  0.00           H
ATOM   2804  HB2 MET A 178      52.098  52.248  31.778  1.00  0.00           H
ATOM   2805  CG  MET A 178      51.558  50.518  30.548  1.00  0.00           C
ATOM   2806  HG1 MET A 178      51.468  49.588  31.108  1.00  0.00           H
ATOM   2807  HG2 MET A 178      51.798  50.368  29.498  1.00  0.00           H
ATOM   2808  SD  MET A 178      49.838  51.048  30.688  1.00  0.00           S
ATOM   2809  CE  MET A 178      49.708  50.658  32.458  1.00  0.00           C
ATOM   2810  HE1 MET A 178      50.148  49.678  32.598  1.00  0.00           H
ATOM   2811  HE2 MET A 178      50.348  51.348  33.018  1.00  0.00           H
ATOM   2812  HE3 MET A 178      48.668  50.678  32.788  1.00  0.00           H
ATOM   2813  C   MET A 178      54.858  51.608  32.268  1.00  0.00           C
ATOM   2814  O   MET A 178      55.848  51.238  31.648  1.00  0.00           O
ATOM   2815  N   VAL A 179      54.828  52.658  33.098  1.00  0.00           N
ATOM   2816  H   VAL A 179      54.018  52.958  33.628  1.00  0.00           H
ATOM   2817  CA  VAL A 179      55.988  53.528  33.058  1.00  0.00           C
ATOM   2818  HA  VAL A 179      56.228  53.558  31.998  1.00  0.00           H
ATOM   2819  CB  VAL A 179      55.608  54.978  33.368  1.00  0.00           C
ATOM   2820  HB  VAL A 179      56.488  55.618  33.348  1.00  0.00           H
ATOM   2821  CG1 VAL A 179      54.678  55.468  32.258  1.00  0.00           C
ATOM   2822 1HG1 VAL A 179      53.668  55.038  32.288  1.00  0.00           H
ATOM   2823 2HG1 VAL A 179      54.608  56.548  32.188  1.00  0.00           H
ATOM   2824 3HG1 VAL A 179      55.108  55.188  31.298  1.00  0.00           H
ATOM   2825  CG2 VAL A 179      55.038  55.198  34.768  1.00  0.00           C
ATOM   2826 1HG2 VAL A 179      55.828  55.028  35.498  1.00  0.00           H
ATOM   2827 2HG2 VAL A 179      54.738  56.208  35.018  1.00  0.00           H
ATOM   2828 3HG2 VAL A 179      54.248  54.458  34.868  1.00  0.00           H
ATOM   2829  C   VAL A 179      57.258  53.038  33.738  1.00  0.00           C
ATOM   2830  O   VAL A 179      58.348  53.258  33.238  1.00  0.00           O
ATOM   2831  N   SER A 180      57.068  52.368  34.888  1.00  0.00           N
ATOM   2832  H   SER A 180      56.168  52.268  35.328  1.00  0.00           H
ATOM   2833  CA  SER A 180      58.108  51.618  35.568  1.00  0.00           C
ATOM   2834  HA  SER A 180      58.878  52.378  35.688  1.00  0.00           H
ATOM   2835  CB  SER A 180      57.728  51.198  36.978  1.00  0.00           C
ATOM   2836  HB1 SER A 180      58.508  50.528  37.348  1.00  0.00           H
ATOM   2837  HB2 SER A 180      56.798  50.638  36.888  1.00  0.00           H
ATOM   2838  OG  SER A 180      57.578  52.228  37.928  1.00  0.00           O
ATOM   2839  HG  SER A 180      56.738  52.088  38.378  1.00  0.00           H
ATOM   2840  C   SER A 180      58.818  50.558  34.748  1.00  0.00           C
ATOM   2841  O   SER A 180      60.048  50.558  34.688  1.00  0.00           O
ATOM   2842  N   PRO A 181      58.118  49.618  34.108  1.00  0.00           N
ATOM   2843  CD  PRO A 181      56.738  49.268  34.378  1.00  0.00           C
ATOM   2844  HD1 PRO A 181      56.098  50.128  34.188  1.00  0.00           H
ATOM   2845  HD2 PRO A 181      56.718  48.998  35.438  1.00  0.00           H
ATOM   2846  CG  PRO A 181      56.318  48.168  33.408  1.00  0.00           C
ATOM   2847  HG1 PRO A 181      55.978  48.508  32.418  1.00  0.00           H
ATOM   2848  HG2 PRO A 181      55.698  47.408  33.868  1.00  0.00           H
ATOM   2849  CB  PRO A 181      57.668  47.548  33.068  1.00  0.00           C
ATOM   2850  HB1 PRO A 181      57.628  47.098  32.078  1.00  0.00           H
ATOM   2851  HB2 PRO A 181      57.828  46.768  33.808  1.00  0.00           H
ATOM   2852  CA  PRO A 181      58.738  48.608  33.268  1.00  0.00           C
ATOM   2853  HA  PRO A 181      59.578  48.118  33.778  1.00  0.00           H
ATOM   2854  C   PRO A 181      59.298  49.238  32.008  1.00  0.00           C
ATOM   2855  O   PRO A 181      60.408  48.838  31.668  1.00  0.00           O
ATOM   2856  N   LEU A 182      58.748  50.308  31.418  1.00  0.00           N
ATOM   2857  H   LEU A 182      57.828  50.608  31.688  1.00  0.00           H
ATOM   2858  CA  LEU A 182      59.408  50.978  30.308  1.00  0.00           C
ATOM   2859  HA  LEU A 182      59.468  50.198  29.558  1.00  0.00           H
ATOM   2860  CB  LEU A 182      58.438  52.008  29.738  1.00  0.00           C
ATOM   2861  HB1 LEU A 182      58.628  52.938  30.278  1.00  0.00           H
ATOM   2862  HB2 LEU A 182      57.418  51.658  29.878  1.00  0.00           H
ATOM   2863  CG  LEU A 182      58.708  52.368  28.288  1.00  0.00           C
ATOM   2864  HG  LEU A 182      59.668  52.878  28.238  1.00  0.00           H
ATOM   2865  CD1 LEU A 182      58.678  51.248  27.238  1.00  0.00           C
ATOM   2866 1HD1 LEU A 182      58.768  51.778  26.298  1.00  0.00           H
ATOM   2867 2HD1 LEU A 182      59.548  50.608  27.308  1.00  0.00           H
ATOM   2868 3HD1 LEU A 182      57.738  50.708  27.368  1.00  0.00           H
ATOM   2869  CD2 LEU A 182      57.698  53.448  27.918  1.00  0.00           C
ATOM   2870 1HD2 LEU A 182      56.668  53.128  27.798  1.00  0.00           H
ATOM   2871 2HD2 LEU A 182      57.838  54.298  28.588  1.00  0.00           H
ATOM   2872 3HD2 LEU A 182      58.088  53.928  27.018  1.00  0.00           H
ATOM   2873  C   LEU A 182      60.748  51.618  30.658  1.00  0.00           C
ATOM   2874  O   LEU A 182      61.628  51.648  29.808  1.00  0.00           O
ATOM   2875  N   LEU A 183      61.008  52.098  31.878  1.00  0.00           N
ATOM   2876  H   LEU A 183      60.238  52.098  32.528  1.00  0.00           H
ATOM   2877  CA  LEU A 183      62.288  52.518  32.388  1.00  0.00           C
ATOM   2878  HA  LEU A 183      62.738  53.138  31.608  1.00  0.00           H
ATOM   2879  CB  LEU A 183      62.018  53.418  33.588  1.00  0.00           C
ATOM   2880  HB1 LEU A 183      61.888  52.838  34.498  1.00  0.00           H
ATOM   2881  HB2 LEU A 183      61.108  54.008  33.468  1.00  0.00           H
ATOM   2882  CG  LEU A 183      63.198  54.358  33.838  1.00  0.00           C
ATOM   2883  HG  LEU A 183      64.098  53.808  33.558  1.00  0.00           H
ATOM   2884  CD1 LEU A 183      63.078  55.608  32.968  1.00  0.00           C
ATOM   2885 1HD1 LEU A 183      63.788  56.368  33.298  1.00  0.00           H
ATOM   2886 2HD1 LEU A 183      63.338  55.318  31.948  1.00  0.00           H
ATOM   2887 3HD1 LEU A 183      62.058  55.988  32.878  1.00  0.00           H
ATOM   2888  CD2 LEU A 183      63.268  54.888  35.258  1.00  0.00           C
ATOM   2889 1HD2 LEU A 183      63.318  54.078  35.988  1.00  0.00           H
ATOM   2890 2HD2 LEU A 183      64.128  55.548  35.398  1.00  0.00           H
ATOM   2891 3HD2 LEU A 183      62.348  55.448  35.438  1.00  0.00           H
ATOM   2892  C   LEU A 183      63.268  51.398  32.718  1.00  0.00           C
ATOM   2893  O   LEU A 183      64.428  51.488  32.328  1.00  0.00           O
ATOM   2894  N   TRP A 184      62.768  50.358  33.398  1.00  0.00           N
ATOM   2895  H   TRP A 184      61.788  50.468  33.618  1.00  0.00           H
ATOM   2896  CA  TRP A 184      63.498  49.188  33.838  1.00  0.00           C
ATOM   2897  HA  TRP A 184      64.398  49.518  34.348  1.00  0.00           H
ATOM   2898  CB  TRP A 184      62.658  48.358  34.808  1.00  0.00           C
ATOM   2899  HB1 TRP A 184      61.658  48.098  34.458  1.00  0.00           H
ATOM   2900  HB2 TRP A 184      62.658  48.818  35.798  1.00  0.00           H
ATOM   2901  CG  TRP A 184      63.308  47.018  34.998  1.00  0.00           C
ATOM   2902  CD1 TRP A 184      64.188  46.718  35.978  1.00  0.00           C
ATOM   2903  HD1 TRP A 184      64.428  47.378  36.808  1.00  0.00           H
ATOM   2904  NE1 TRP A 184      64.628  45.418  35.828  1.00  0.00           N
ATOM   2905  HE1 TRP A 184      65.428  45.008  36.288  1.00  0.00           H
ATOM   2906  CE2 TRP A 184      63.988  44.828  34.758  1.00  0.00           C
ATOM   2907  CZ2 TRP A 184      64.098  43.528  34.258  1.00  0.00           C
ATOM   2908  HZ2 TRP A 184      64.808  42.848  34.698  1.00  0.00           H
ATOM   2909  CH2 TRP A 184      63.118  43.168  33.318  1.00  0.00           C
ATOM   2910  HH2 TRP A 184      63.028  42.148  32.988  1.00  0.00           H
ATOM   2911  CZ3 TRP A 184      62.188  44.088  32.818  1.00  0.00           C
ATOM   2912  HZ3 TRP A 184      61.428  43.788  32.108  1.00  0.00           H
ATOM   2913  CE3 TRP A 184      62.118  45.388  33.308  1.00  0.00           C
ATOM   2914  HE3 TRP A 184      61.368  46.088  32.948  1.00  0.00           H
ATOM   2915  CD2 TRP A 184      63.078  45.798  34.248  1.00  0.00           C
ATOM   2916  C   TRP A 184      64.008  48.378  32.668  1.00  0.00           C
ATOM   2917  O   TRP A 184      65.108  47.818  32.778  1.00  0.00           O
ATOM   2918  N   LYS A 185      63.398  48.448  31.488  1.00  0.00           N
ATOM   2919  H   LYS A 185      62.558  48.968  31.678  1.00  0.00           H
ATOM   2920  CA  LYS A 185      63.758  47.998  30.158  1.00  0.00           C
ATOM   2921  HA  LYS A 185      63.928  46.918  30.088  1.00  0.00           H
ATOM   2922  CB  LYS A 185      62.668  48.398  29.158  1.00  0.00           C
ATOM   2923  HB1 LYS A 185      62.648  49.478  29.258  1.00  0.00           H
ATOM   2924  HB2 LYS A 185      61.708  48.088  29.568  1.00  0.00           H
ATOM   2925  CG  LYS A 185      62.678  47.938  27.698  1.00  0.00           C
ATOM   2926  HG1 LYS A 185      62.518  46.868  27.598  1.00  0.00           H
ATOM   2927  HG2 LYS A 185      63.668  48.168  27.328  1.00  0.00           H
ATOM   2928  CD  LYS A 185      61.648  48.728  26.888  1.00  0.00           C
ATOM   2929  HD1 LYS A 185      61.948  49.758  27.028  1.00  0.00           H
ATOM   2930  HD2 LYS A 185      60.628  48.558  27.258  1.00  0.00           H
ATOM   2931  CE  LYS A 185      61.828  48.448  25.408  1.00  0.00           C
ATOM   2932  HE1 LYS A 185      61.618  47.388  25.268  1.00  0.00           H
ATOM   2933  HE2 LYS A 185      62.878  48.658  25.208  1.00  0.00           H
ATOM   2934  NZ  LYS A 185      61.158  49.378  24.488  1.00  0.00           N
ATOM   2935  HZ1 LYS A 185      61.558  50.298  24.428  1.00  0.00           H
ATOM   2936  HZ2 LYS A 185      61.148  48.988  23.558  1.00  0.00           H
ATOM   2937  HZ3 LYS A 185      60.188  49.528  24.728  1.00  0.00           H
ATOM   2938  C   LYS A 185      65.028  48.698  29.728  1.00  0.00           C
ATOM   2939  O   LYS A 185      65.898  48.088  29.098  1.00  0.00           O
ATOM   2940  N   LYS A 186      65.288  49.958  30.108  1.00  0.00           N
ATOM   2941  H   LYS A 186      64.498  50.448  30.508  1.00  0.00           H
ATOM   2942  CA  LYS A 186      66.448  50.758  29.788  1.00  0.00           C
ATOM   2943  HA  LYS A 186      66.798  50.288  28.868  1.00  0.00           H
ATOM   2944  CB  LYS A 186      66.128  52.238  29.588  1.00  0.00           C
ATOM   2945  HB1 LYS A 186      65.808  52.658  30.538  1.00  0.00           H
ATOM   2946  HB2 LYS A 186      65.278  52.278  28.918  1.00  0.00           H
ATOM   2947  CG  LYS A 186      67.158  53.178  28.958  1.00  0.00           C
ATOM   2948  HG1 LYS A 186      67.088  53.188  27.878  1.00  0.00           H
ATOM   2949  HG2 LYS A 186      68.188  52.928  29.188  1.00  0.00           H
ATOM   2950  CD  LYS A 186      67.038  54.658  29.338  1.00  0.00           C
ATOM   2951  HD1 LYS A 186      67.278  54.848  30.388  1.00  0.00           H
ATOM   2952  HD2 LYS A 186      66.008  54.948  29.158  1.00  0.00           H
ATOM   2953  CE  LYS A 186      68.068  55.478  28.578  1.00  0.00           C
ATOM   2954  HE1 LYS A 186      67.858  55.328  27.518  1.00  0.00           H
ATOM   2955  HE2 LYS A 186      69.058  55.038  28.668  1.00  0.00           H
ATOM   2956  NZ  LYS A 186      68.008  56.898  28.968  1.00  0.00           N
ATOM   2957  HZ1 LYS A 186      68.528  57.568  28.418  1.00  0.00           H
ATOM   2958  HZ2 LYS A 186      67.048  57.198  29.048  1.00  0.00           H
ATOM   2959  HZ3 LYS A 186      68.308  57.048  29.918  1.00  0.00           H
ATOM   2960  C   LYS A 186      67.558  50.548  30.808  1.00  0.00           C
ATOM   2961  O   LYS A 186      68.688  50.188  30.498  1.00  0.00           O
ATOM   2962  N   ILE A 187      67.258  50.868  32.068  1.00  0.00           N
ATOM   2963  H   ILE A 187      66.258  50.878  32.238  1.00  0.00           H
ATOM   2964  CA  ILE A 187      68.178  50.918  33.188  1.00  0.00           C
ATOM   2965  HA  ILE A 187      69.098  50.388  32.938  1.00  0.00           H
ATOM   2966  CB  ILE A 187      68.738  52.278  33.578  1.00  0.00           C
ATOM   2967  HB  ILE A 187      69.658  52.158  34.148  1.00  0.00           H
ATOM   2968  CG2 ILE A 187      69.258  53.118  32.408  1.00  0.00           C
ATOM   2969 1HG2 ILE A 187      69.788  52.448  31.728  1.00  0.00           H
ATOM   2970 2HG2 ILE A 187      68.408  53.518  31.868  1.00  0.00           H
ATOM   2971 3HG2 ILE A 187      69.978  53.818  32.838  1.00  0.00           H
ATOM   2972  CG1 ILE A 187      67.838  53.228  34.368  1.00  0.00           C
ATOM   2973 1HG1 ILE A 187      67.288  52.618  35.088  1.00  0.00           H
ATOM   2974 2HG1 ILE A 187      67.058  53.748  33.798  1.00  0.00           H
ATOM   2975  CD  ILE A 187      68.708  54.228  35.138  1.00  0.00           C
ATOM   2976  HD1 ILE A 187      69.518  53.858  35.758  1.00  0.00           H
ATOM   2977  HD2 ILE A 187      69.078  54.938  34.398  1.00  0.00           H
ATOM   2978  HD3 ILE A 187      68.008  54.798  35.738  1.00  0.00           H
ATOM   2979  C   ILE A 187      67.668  50.148  34.398  1.00  0.00           C
ATOM   2980  O   ILE A 187      66.538  49.658  34.428  1.00  0.00           O
ATOM   2981  N   ALA A 188      68.448  49.898  35.448  1.00  0.00           N
ATOM   2982  H   ALA A 188      69.278  50.468  35.558  1.00  0.00           H
ATOM   2983  CA  ALA A 188      68.108  48.958  36.508  1.00  0.00           C
ATOM   2984  HA  ALA A 188      67.698  48.138  35.918  1.00  0.00           H
ATOM   2985  CB  ALA A 188      69.388  48.408  37.128  1.00  0.00           C
ATOM   2986  HB1 ALA A 188      70.198  48.178  36.428  1.00  0.00           H
ATOM   2987  HB2 ALA A 188      69.898  49.138  37.758  1.00  0.00           H
ATOM   2988  HB3 ALA A 188      69.258  47.488  37.688  1.00  0.00           H
ATOM   2989  C   ALA A 188      67.078  49.518  37.468  1.00  0.00           C
ATOM   2990  O   ALA A 188      67.248  49.408  38.678  1.00  0.00           O
ATOM   2991  N   ARG A 189      65.978  50.178  37.068  1.00  0.00           N
ATOM   2992  H   ARG A 189      65.748  50.128  36.088  1.00  0.00           H
ATOM   2993  CA  ARG A 189      65.008  50.838  37.918  1.00  0.00           C
ATOM   2994  HA  ARG A 189      64.798  50.088  38.678  1.00  0.00           H
ATOM   2995  CB  ARG A 189      65.568  52.138  38.488  1.00  0.00           C
ATOM   2996  HB1 ARG A 189      66.318  51.908  39.238  1.00  0.00           H
ATOM   2997  HB2 ARG A 189      64.778  52.608  39.078  1.00  0.00           H
ATOM   2998  CG  ARG A 189      66.068  53.138  37.458  1.00  0.00           C
ATOM   2999  HG1 ARG A 189      65.438  53.088  36.568  1.00  0.00           H
ATOM   3000  HG2 ARG A 189      67.098  52.918  37.168  1.00  0.00           H
ATOM   3001  CD  ARG A 189      66.008  54.588  37.918  1.00  0.00           C
ATOM   3002  HD1 ARG A 189      66.448  55.258  37.178  1.00  0.00           H
ATOM   3003  HD2 ARG A 189      66.638  54.718  38.798  1.00  0.00           H
ATOM   3004  NE  ARG A 189      64.668  55.078  38.258  1.00  0.00           N
ATOM   3005  HE  ARG A 189      64.018  54.318  38.208  1.00  0.00           H
ATOM   3006  CZ  ARG A 189      64.328  56.308  38.688  1.00  0.00           C
ATOM   3007  NH1 ARG A 189      65.098  57.378  38.498  1.00  0.00           N
ATOM   3008 1HH1 ARG A 189      65.958  57.348  37.968  1.00  0.00           H
ATOM   3009 2HH1 ARG A 189      64.688  58.278  38.728  1.00  0.00           H
ATOM   3010  NH2 ARG A 189      63.118  56.458  39.238  1.00  0.00           N
ATOM   3011 1HH2 ARG A 189      62.608  55.638  39.528  1.00  0.00           H
ATOM   3012 2HH2 ARG A 189      62.798  57.388  39.478  1.00  0.00           H
ATOM   3013  C   ARG A 189      63.638  51.068  37.308  1.00  0.00           C
ATOM   3014  O   ARG A 189      63.548  51.448  36.138  1.00  0.00           O
ATOM   3015  N   GLY A 190      62.568  51.008  38.098  1.00  0.00           N
ATOM   3016  H   GLY A 190      62.818  50.878  39.068  1.00  0.00           H
ATOM   3017  CA  GLY A 190      61.278  51.618  37.848  1.00  0.00           C
ATOM   3018  HA1 GLY A 190      60.458  51.048  38.278  1.00  0.00           H
ATOM   3019  HA2 GLY A 190      61.068  51.508  36.778  1.00  0.00           H
ATOM   3020  C   GLY A 190      61.348  53.118  38.098  1.00  0.00           C
ATOM   3021  O   GLY A 190      62.328  53.708  38.548  1.00  0.00           O
ATOM   3022  N   LEU A 191      60.218  53.788  37.848  1.00  0.00           N
ATOM   3023  H   LEU A 191      59.468  53.168  37.588  1.00  0.00           H
ATOM   3024  CA  LEU A 191      59.908  55.198  37.938  1.00  0.00           C
ATOM   3025  HA  LEU A 191      60.858  55.718  38.078  1.00  0.00           H
ATOM   3026  CB  LEU A 191      59.358  55.708  36.618  1.00  0.00           C
ATOM   3027  HB1 LEU A 191      58.388  55.228  36.468  1.00  0.00           H
ATOM   3028  HB2 LEU A 191      59.858  55.278  35.748  1.00  0.00           H
ATOM   3029  CG  LEU A 191      59.198  57.208  36.398  1.00  0.00           C
ATOM   3030  HG  LEU A 191      58.598  57.618  37.208  1.00  0.00           H
ATOM   3031  CD1 LEU A 191      60.428  58.098  36.308  1.00  0.00           C
ATOM   3032 1HD1 LEU A 191      60.998  58.078  37.228  1.00  0.00           H
ATOM   3033 2HD1 LEU A 191      61.078  57.558  35.618  1.00  0.00           H
ATOM   3034 3HD1 LEU A 191      60.338  59.148  35.998  1.00  0.00           H
ATOM   3035  CD2 LEU A 191      58.438  57.468  35.098  1.00  0.00           C
ATOM   3036 1HD2 LEU A 191      57.668  56.718  34.888  1.00  0.00           H
ATOM   3037 2HD2 LEU A 191      58.108  58.508  35.058  1.00  0.00           H
ATOM   3038 3HD2 LEU A 191      59.168  57.298  34.308  1.00  0.00           H
ATOM   3039  C   LEU A 191      59.018  55.628  39.098  1.00  0.00           C
ATOM   3040  O   LEU A 191      57.948  55.058  39.308  1.00  0.00           O
ATOM   3041  N   SER A 192      59.388  56.718  39.778  1.00  0.00           N
ATOM   3042  H   SER A 192      60.258  57.138  39.488  1.00  0.00           H
ATOM   3043  CA  SER A 192      58.598  57.318  40.838  1.00  0.00           C
ATOM   3044  HA  SER A 192      58.478  56.538  41.588  1.00  0.00           H
ATOM   3045  CB  SER A 192      59.498  58.428  41.378  1.00  0.00           C
ATOM   3046  HB1 SER A 192      58.998  58.798  42.268  1.00  0.00           H
ATOM   3047  HB2 SER A 192      59.568  59.308  40.728  1.00  0.00           H
ATOM   3048  OG  SER A 192      60.798  57.918  41.568  1.00  0.00           O
ATOM   3049  HG  SER A 192      61.378  58.688  41.578  1.00  0.00           H
ATOM   3050  C   SER A 192      57.248  57.808  40.338  1.00  0.00           C
ATOM   3051  O   SER A 192      57.158  58.478  39.308  1.00  0.00           O
ATOM   3052  N   ALA A 193      56.238  57.508  41.148  1.00  0.00           N
ATOM   3053  H   ALA A 193      56.388  56.798  41.858  1.00  0.00           H
ATOM   3054  CA  ALA A 193      54.878  57.889  40.798  1.00  0.00           C
ATOM   3055  HA  ALA A 193      54.698  57.648  39.758  1.00  0.00           H
ATOM   3056  CB  ALA A 193      53.998  56.969  41.638  1.00  0.00           C
ATOM   3057  HB1 ALA A 193      52.938  57.158  41.488  1.00  0.00           H
ATOM   3058  HB2 ALA A 193      54.248  55.918  41.468  1.00  0.00           H
ATOM   3059  HB3 ALA A 193      54.098  57.168  42.708  1.00  0.00           H
ATOM   3060  C   ALA A 193      54.708  59.378  41.068  1.00  0.00           C
ATOM   3061  O   ALA A 193      54.258  60.098  40.188  1.00  0.00           O
ATOM   3062  N   GLY A 194      55.058  59.958  42.218  1.00  0.00           N
ATOM   3063  H   GLY A 194      55.298  59.288  42.928  1.00  0.00           H
ATOM   3064  CA  GLY A 194      54.808  61.358  42.488  1.00  0.00           C
ATOM   3065  HA1 GLY A 194      55.228  61.678  43.438  1.00  0.00           H
ATOM   3066  HA2 GLY A 194      53.738  61.578  42.528  1.00  0.00           H
ATOM   3067  C   GLY A 194      55.468  62.318  41.508  1.00  0.00           C
ATOM   3068  O   GLY A 194      56.698  62.348  41.488  1.00  0.00           O
ATOM   3069  N   ARG A 195      54.648  63.048  40.748  1.00  0.00           N
ATOM   3070  H   ARG A 195      53.658  62.858  40.818  1.00  0.00           H
ATOM   3071  CA  ARG A 195      55.078  63.978  39.718  1.00  0.00           C
ATOM   3072  HA  ARG A 195      55.658  63.518  38.928  1.00  0.00           H
ATOM   3073  CB  ARG A 195      53.848  64.608  39.068  1.00  0.00           C
ATOM   3074  HB1 ARG A 195      53.188  65.059  39.808  1.00  0.00           H
ATOM   3075  HB2 ARG A 195      53.378  63.718  38.658  1.00  0.00           H
ATOM   3076  CG  ARG A 195      54.128  65.568  37.908  1.00  0.00           C
ATOM   3077  HG1 ARG A 195      54.318  66.569  38.298  1.00  0.00           H
ATOM   3078  HG2 ARG A 195      53.228  65.588  37.288  1.00  0.00           H
ATOM   3079  CD  ARG A 195      55.248  65.268  36.928  1.00  0.00           C
ATOM   3080  HD1 ARG A 195      55.278  64.228  36.628  1.00  0.00           H
ATOM   3081  HD2 ARG A 195      56.248  65.398  37.338  1.00  0.00           H
ATOM   3082  NE  ARG A 195      55.118  66.258  35.848  1.00  0.00           N
ATOM   3083  HE  ARG A 195      55.478  67.178  36.038  1.00  0.00           H
ATOM   3084  CZ  ARG A 195      54.708  66.068  34.588  1.00  0.00           C
ATOM   3085  NH1 ARG A 195      54.278  64.838  34.248  1.00  0.00           N
ATOM   3086 1HH1 ARG A 195      54.088  64.058  34.858  1.00  0.00           H
ATOM   3087 2HH1 ARG A 195      53.938  64.638  33.318  1.00  0.00           H
ATOM   3088  NH2 ARG A 195      54.748  67.068  33.698  1.00  0.00           N
ATOM   3089 1HH2 ARG A 195      55.018  67.988  33.988  1.00  0.00           H
ATOM   3090 2HH2 ARG A 195      54.678  66.828  32.718  1.00  0.00           H
ATOM   3091  C   ARG A 195      55.898  65.088  40.368  1.00  0.00           C
ATOM   3092  O   ARG A 195      56.808  65.668  39.788  1.00  0.00           O
ATOM   3093  N   VAL A 196      55.568  65.308  41.648  1.00  0.00           N
ATOM   3094  H   VAL A 196      54.718  64.859  41.928  1.00  0.00           H
ATOM   3095  CA  VAL A 196      56.138  66.278  42.558  1.00  0.00           C
ATOM   3096  HA  VAL A 196      55.898  67.308  42.278  1.00  0.00           H
ATOM   3097  CB  VAL A 196      55.578  66.058  43.958  1.00  0.00           C
ATOM   3098  HB  VAL A 196      56.088  66.639  44.728  1.00  0.00           H
ATOM   3099  CG1 VAL A 196      54.158  66.618  43.918  1.00  0.00           C
ATOM   3100 1HG1 VAL A 196      54.198  67.708  43.948  1.00  0.00           H
ATOM   3101 2HG1 VAL A 196      53.568  66.378  43.038  1.00  0.00           H
ATOM   3102 3HG1 VAL A 196      53.568  66.309  44.788  1.00  0.00           H
ATOM   3103  CG2 VAL A 196      55.538  64.608  44.418  1.00  0.00           C
ATOM   3104 1HG2 VAL A 196      56.568  64.269  44.368  1.00  0.00           H
ATOM   3105 2HG2 VAL A 196      55.098  64.599  45.418  1.00  0.00           H
ATOM   3106 3HG2 VAL A 196      54.838  64.078  43.778  1.00  0.00           H
ATOM   3107  C   VAL A 196      57.658  66.278  42.638  1.00  0.00           C
ATOM   3108  O   VAL A 196      58.268  67.338  42.778  1.00  0.00           O
ATOM   3109  N   GLN A 197      58.308  65.118  42.518  1.00  0.00           N
ATOM   3110  H   GLN A 197      57.668  64.388  42.228  1.00  0.00           H
ATOM   3111  CA  GLN A 197      59.728  64.848  42.358  1.00  0.00           C
ATOM   3112  HA  GLN A 197      60.188  65.018  43.328  1.00  0.00           H
ATOM   3113  CB  GLN A 197      59.988  63.388  41.968  1.00  0.00           C
ATOM   3114  HB1 GLN A 197      60.928  63.288  41.418  1.00  0.00           H
ATOM   3115  HB2 GLN A 197      59.158  63.178  41.298  1.00  0.00           H
ATOM   3116  CG  GLN A 197      59.918  62.528  43.218  1.00  0.00           C
ATOM   3117  HG1 GLN A 197      59.708  61.488  42.958  1.00  0.00           H
ATOM   3118  HG2 GLN A 197      59.098  62.898  43.838  1.00  0.00           H
ATOM   3119  CD  GLN A 197      61.168  62.528  44.098  1.00  0.00           C
ATOM   3120  OE1 GLN A 197      61.158  63.198  45.118  1.00  0.00           O
ATOM   3121  NE2 GLN A 197      62.298  61.888  43.788  1.00  0.00           N
ATOM   3122 1HE2 GLN A 197      62.358  61.348  42.928  1.00  0.00           H
ATOM   3123 2HE2 GLN A 197      62.998  61.688  44.478  1.00  0.00           H
ATOM   3124  C   GLN A 197      60.378  65.728  41.308  1.00  0.00           C
ATOM   3125  O   GLN A 197      61.448  66.318  41.498  1.00  0.00           O
ATOM   3126  N   SER A 198      59.678  65.979  40.198  1.00  0.00           N
ATOM   3127  H   SER A 198      58.768  65.538  40.098  1.00  0.00           H
ATOM   3128  CA  SER A 198      60.158  66.899  39.188  1.00  0.00           C
ATOM   3129  HA  SER A 198      61.188  66.608  38.998  1.00  0.00           H
ATOM   3130  CB  SER A 198      59.428  66.708  37.858  1.00  0.00           C
ATOM   3131  HB1 SER A 198      59.398  65.688  37.478  1.00  0.00           H
ATOM   3132  HB2 SER A 198      59.898  67.288  37.068  1.00  0.00           H
ATOM   3133  OG  SER A 198      58.138  67.268  37.878  1.00  0.00           O
ATOM   3134  HG  SER A 198      57.628  66.688  38.458  1.00  0.00           H
ATOM   3135  C   SER A 198      60.338  68.349  39.608  1.00  0.00           C
ATOM   3136  O   SER A 198      61.108  69.058  38.958  1.00  0.00           O
ATOM   3137  N   VAL A 199      59.808  68.828  40.728  1.00  0.00           N
ATOM   3138  H   VAL A 199      59.278  68.138  41.228  1.00  0.00           H
ATOM   3139  CA  VAL A 199      60.278  70.048  41.358  1.00  0.00           C
ATOM   3140  HA  VAL A 199      61.008  70.598  40.768  1.00  0.00           H
ATOM   3141  CB  VAL A 199      59.088  70.979  41.588  1.00  0.00           C
ATOM   3142  HB  VAL A 199      59.408  71.738  42.298  1.00  0.00           H
ATOM   3143  CG1 VAL A 199      58.738  71.708  40.288  1.00  0.00           C
ATOM   3144 1HG1 VAL A 199      59.608  71.899  39.668  1.00  0.00           H
ATOM   3145 2HG1 VAL A 199      58.218  71.018  39.618  1.00  0.00           H
ATOM   3146 3HG1 VAL A 199      58.108  72.598  40.428  1.00  0.00           H
ATOM   3147  CG2 VAL A 199      57.808  70.418  42.208  1.00  0.00           C
ATOM   3148 1HG2 VAL A 199      56.938  71.068  42.128  1.00  0.00           H
ATOM   3149 2HG2 VAL A 199      57.478  69.469  41.798  1.00  0.00           H
ATOM   3150 3HG2 VAL A 199      58.008  70.319  43.278  1.00  0.00           H
ATOM   3151  C   VAL A 199      60.928  69.789  42.708  1.00  0.00           C
ATOM   3152  O   VAL A 199      61.348  70.779  43.308  1.00  0.00           O
ATOM   3153  N   ALA A 200      61.058  68.548  43.208  1.00  0.00           N
ATOM   3154  H   ALA A 200      60.738  67.848  42.568  1.00  0.00           H
ATOM   3155  CA  ALA A 200      61.758  68.268  44.448  1.00  0.00           C
ATOM   3156  HA  ALA A 200      61.768  69.228  44.958  1.00  0.00           H
ATOM   3157  CB  ALA A 200      60.878  67.318  45.258  1.00  0.00           C
ATOM   3158  HB1 ALA A 200      61.318  67.268  46.258  1.00  0.00           H
ATOM   3159  HB2 ALA A 200      59.868  67.708  45.298  1.00  0.00           H
ATOM   3160  HB3 ALA A 200      60.878  66.348  44.768  1.00  0.00           H
ATOM   3161  C   ALA A 200      63.238  67.918  44.428  1.00  0.00           C
ATOM   3162  O   ALA A 200      63.948  68.388  45.308  1.00  0.00           O
ATOM   3163  N   VAL A 201      63.778  67.159  43.478  1.00  0.00           N
ATOM   3164  H   VAL A 201      63.168  66.678  42.828  1.00  0.00           H
ATOM   3165  CA  VAL A 201      65.138  66.639  43.448  1.00  0.00           C
ATOM   3166  HA  VAL A 201      65.448  66.318  44.448  1.00  0.00           H
ATOM   3167  CB  VAL A 201      65.298  65.438  42.518  1.00  0.00           C
ATOM   3168  HB  VAL A 201      66.318  65.068  42.608  1.00  0.00           H
ATOM   3169  CG1 VAL A 201      64.358  64.318  42.948  1.00  0.00           C
ATOM   3170 1HG1 VAL A 201      63.418  64.748  42.588  1.00  0.00           H
ATOM   3171 2HG1 VAL A 201      64.578  63.428  42.358  1.00  0.00           H
ATOM   3172 3HG1 VAL A 201      64.418  64.198  44.038  1.00  0.00           H
ATOM   3173  CG2 VAL A 201      65.028  65.788  41.058  1.00  0.00           C
ATOM   3174 1HG2 VAL A 201      64.928  64.838  40.528  1.00  0.00           H
ATOM   3175 2HG2 VAL A 201      64.128  66.388  40.938  1.00  0.00           H
ATOM   3176 3HG2 VAL A 201      65.828  66.388  40.628  1.00  0.00           H
ATOM   3177  C   VAL A 201      66.208  67.668  43.138  1.00  0.00           C
ATOM   3178  O   VAL A 201      67.388  67.458  43.428  1.00  0.00           O
ATOM   3179  N   ARG A 202      65.778  68.838  42.668  1.00  0.00           N
ATOM   3180  H   ARG A 202      64.808  68.888  42.398  1.00  0.00           H
ATOM   3181  CA  ARG A 202      66.588  70.028  42.498  1.00  0.00           C
ATOM   3182  HA  ARG A 202      67.528  69.729  42.018  1.00  0.00           H
ATOM   3183  CB  ARG A 202      65.878  70.998  41.558  1.00  0.00           C
ATOM   3184  HB1 ARG A 202      64.858  71.028  41.928  1.00  0.00           H
ATOM   3185  HB2 ARG A 202      65.888  70.428  40.628  1.00  0.00           H
ATOM   3186  CG  ARG A 202      66.428  72.398  41.328  1.00  0.00           C
ATOM   3187  HG1 ARG A 202      67.488  72.218  41.138  1.00  0.00           H
ATOM   3188  HG2 ARG A 202      66.408  72.968  42.248  1.00  0.00           H
ATOM   3189  CD  ARG A 202      65.828  73.178  40.158  1.00  0.00           C
ATOM   3190  HD1 ARG A 202      65.988  74.238  40.348  1.00  0.00           H
ATOM   3191  HD2 ARG A 202      64.758  73.028  40.018  1.00  0.00           H
ATOM   3192  NE  ARG A 202      66.508  72.889  38.898  1.00  0.00           N
ATOM   3193  HE  ARG A 202      66.508  71.928  38.588  1.00  0.00           H
ATOM   3194  CZ  ARG A 202      67.168  73.718  38.078  1.00  0.00           C
ATOM   3195  NH1 ARG A 202      67.368  74.998  38.408  1.00  0.00           N
ATOM   3196 1HH1 ARG A 202      67.348  75.148  39.408  1.00  0.00           H
ATOM   3197 2HH1 ARG A 202      67.978  75.668  37.968  1.00  0.00           H
ATOM   3198  NH2 ARG A 202      67.638  73.349  36.878  1.00  0.00           N
ATOM   3199 1HH2 ARG A 202      67.258  72.489  36.518  1.00  0.00           H
ATOM   3200 2HH2 ARG A 202      68.158  73.999  36.308  1.00  0.00           H
ATOM   3201  C   ARG A 202      66.958  70.658  43.828  1.00  0.00           C
ATOM   3202  O   ARG A 202      68.048  71.208  43.938  1.00  0.00           O
ATOM   3203  N   LEU A 203      66.038  70.649  44.798  1.00  0.00           N
ATOM   3204  H   LEU A 203      65.228  70.078  44.608  1.00  0.00           H
ATOM   3205  CA  LEU A 203      66.198  71.499  45.958  1.00  0.00           C
ATOM   3206  HA  LEU A 203      66.218  72.518  45.588  1.00  0.00           H
ATOM   3207  CB  LEU A 203      64.948  71.428  46.838  1.00  0.00           C
ATOM   3208  HB1 LEU A 203      65.078  72.038  47.738  1.00  0.00           H
ATOM   3209  HB2 LEU A 203      65.008  70.428  47.278  1.00  0.00           H
ATOM   3210  CG  LEU A 203      63.578  71.748  46.268  1.00  0.00           C
ATOM   3211  HG  LEU A 203      63.368  71.309  45.288  1.00  0.00           H
ATOM   3212  CD1 LEU A 203      62.458  71.428  47.248  1.00  0.00           C
ATOM   3213 1HD1 LEU A 203      62.438  72.118  48.098  1.00  0.00           H
ATOM   3214 2HD1 LEU A 203      61.528  71.499  46.678  1.00  0.00           H
ATOM   3215 3HD1 LEU A 203      62.458  70.389  47.578  1.00  0.00           H
ATOM   3216  CD2 LEU A 203      63.388  73.238  45.988  1.00  0.00           C
ATOM   3217 1HD2 LEU A 203      63.788  73.848  46.798  1.00  0.00           H
ATOM   3218 2HD2 LEU A 203      63.908  73.438  45.048  1.00  0.00           H
ATOM   3219 3HD2 LEU A 203      62.338  73.428  45.808  1.00  0.00           H
ATOM   3220  C   LEU A 203      67.478  71.258  46.748  1.00  0.00           C
ATOM   3221  O   LEU A 203      68.108  72.238  47.128  1.00  0.00           O
ATOM   3222  N   VAL A 204      67.958  70.028  46.958  1.00  0.00           N
ATOM   3223  H   VAL A 204      67.288  69.278  46.908  1.00  0.00           H
ATOM   3224  CA  VAL A 204      69.208  69.789  47.658  1.00  0.00           C
ATOM   3225  HA  VAL A 204      69.178  70.468  48.508  1.00  0.00           H
ATOM   3226  CB  VAL A 204      69.338  68.358  48.168  1.00  0.00           C
ATOM   3227  HB  VAL A 204      70.338  68.308  48.598  1.00  0.00           H
ATOM   3228  CG1 VAL A 204      68.348  67.908  49.238  1.00  0.00           C
ATOM   3229 1HG1 VAL A 204      67.388  67.738  48.758  1.00  0.00           H
ATOM   3230 2HG1 VAL A 204      68.818  67.078  49.768  1.00  0.00           H
ATOM   3231 3HG1 VAL A 204      68.258  68.698  49.978  1.00  0.00           H
ATOM   3232  CG2 VAL A 204      69.338  67.288  47.068  1.00  0.00           C
ATOM   3233 1HG2 VAL A 204      68.428  67.258  46.468  1.00  0.00           H
ATOM   3234 2HG2 VAL A 204      70.068  67.559  46.318  1.00  0.00           H
ATOM   3235 3HG2 VAL A 204      69.488  66.309  47.518  1.00  0.00           H
ATOM   3236  C   VAL A 204      70.398  70.238  46.828  1.00  0.00           C
ATOM   3237  O   VAL A 204      71.418  70.628  47.398  1.00  0.00           O
ATOM   3238  N   VAL A 205      70.308  70.228  45.498  1.00  0.00           N
ATOM   3239  H   VAL A 205      69.478  69.898  45.028  1.00  0.00           H
ATOM   3240  CA  VAL A 205      71.368  70.678  44.608  1.00  0.00           C
ATOM   3241  HA  VAL A 205      72.248  70.198  45.038  1.00  0.00           H
ATOM   3242  CB  VAL A 205      71.088  70.319  43.148  1.00  0.00           C
ATOM   3243  HB  VAL A 205      70.378  71.018  42.688  1.00  0.00           H
ATOM   3244  CG1 VAL A 205      72.368  70.319  42.318  1.00  0.00           C
ATOM   3245 1HG1 VAL A 205      73.098  69.659  42.788  1.00  0.00           H
ATOM   3246 2HG1 VAL A 205      72.158  69.998  41.298  1.00  0.00           H
ATOM   3247 3HG1 VAL A 205      72.728  71.348  42.238  1.00  0.00           H
ATOM   3248  CG2 VAL A 205      70.468  68.939  42.948  1.00  0.00           C
ATOM   3249 1HG2 VAL A 205      71.238  68.198  43.158  1.00  0.00           H
ATOM   3250 2HG2 VAL A 205      69.658  68.718  43.638  1.00  0.00           H
ATOM   3251 3HG2 VAL A 205      70.108  68.848  41.918  1.00  0.00           H
ATOM   3252  C   VAL A 205      71.498  72.188  44.658  1.00  0.00           C
ATOM   3253  O   VAL A 205      72.588  72.698  44.908  1.00  0.00           O
ATOM   3254  N   GLU A 206      70.388  72.928  44.698  1.00  0.00           N
ATOM   3255  H   GLU A 206      69.548  72.359  44.698  1.00  0.00           H
ATOM   3256  CA  GLU A 206      70.308  74.358  44.918  1.00  0.00           C
ATOM   3257  HA  GLU A 206      70.908  74.798  44.128  1.00  0.00           H
ATOM   3258  CB  GLU A 206      68.858  74.748  44.658  1.00  0.00           C
ATOM   3259  HB1 GLU A 206      68.418  74.729  45.648  1.00  0.00           H
ATOM   3260  HB2 GLU A 206      68.348  73.999  44.048  1.00  0.00           H
ATOM   3261  CG  GLU A 206      68.638  76.118  44.008  1.00  0.00           C
ATOM   3262  HG1 GLU A 206      69.168  76.218  43.068  1.00  0.00           H
ATOM   3263  HG2 GLU A 206      69.138  76.848  44.638  1.00  0.00           H
ATOM   3264  CD  GLU A 206      67.178  76.528  43.808  1.00  0.00           C
ATOM   3265  OE1 GLU A 206      66.638  76.198  42.728  1.00  0.00           O
ATOM   3266  OE2 GLU A 206      66.668  77.268  44.668  1.00  0.00           O
ATOM   3267  C   GLU A 206      70.828  74.798  46.278  1.00  0.00           C
ATOM   3268  O   GLU A 206      71.058  75.988  46.478  1.00  0.00           O
ATOM   3269  N   ARG A 207      71.038  73.878  47.228  1.00  0.00           N
ATOM   3270  H   ARG A 207      70.638  72.968  47.038  1.00  0.00           H
ATOM   3271  CA  ARG A 207      71.398  74.058  48.618  1.00  0.00           C
ATOM   3272  HA  ARG A 207      71.338  75.138  48.788  1.00  0.00           H
ATOM   3273  CB  ARG A 207      70.368  73.409  49.528  1.00  0.00           C
ATOM   3274  HB1 ARG A 207      70.458  72.328  49.598  1.00  0.00           H
ATOM   3275  HB2 ARG A 207      69.418  73.708  49.078  1.00  0.00           H
ATOM   3276  CG  ARG A 207      70.508  73.999  50.928  1.00  0.00           C
ATOM   3277  HG1 ARG A 207      70.578  75.088  50.818  1.00  0.00           H
ATOM   3278  HG2 ARG A 207      71.358  73.548  51.438  1.00  0.00           H
ATOM   3279  CD  ARG A 207      69.178  73.768  51.628  1.00  0.00           C
ATOM   3280  HD1 ARG A 207      68.918  72.728  51.848  1.00  0.00           H
ATOM   3281  HD2 ARG A 207      68.338  74.248  51.118  1.00  0.00           H
ATOM   3282  NE  ARG A 207      69.308  74.418  52.928  1.00  0.00           N
ATOM   3283  HE  ARG A 207      70.198  74.838  53.158  1.00  0.00           H
ATOM   3284  CZ  ARG A 207      68.288  74.688  53.758  1.00  0.00           C
ATOM   3285  NH1 ARG A 207      67.018  74.378  53.458  1.00  0.00           N
ATOM   3286 1HH1 ARG A 207      66.688  74.008  52.578  1.00  0.00           H
ATOM   3287 2HH1 ARG A 207      66.388  74.878  54.078  1.00  0.00           H
ATOM   3288  NH2 ARG A 207      68.478  75.158  54.998  1.00  0.00           N
ATOM   3289 1HH2 ARG A 207      69.448  75.389  55.188  1.00  0.00           H
ATOM   3290 2HH2 ARG A 207      67.678  75.258  55.598  1.00  0.00           H
ATOM   3291  C   ARG A 207      72.818  73.548  48.818  1.00  0.00           C
ATOM   3292  O   ARG A 207      73.438  74.069  49.748  1.00  0.00           O
ATOM   3293  N   GLU A 208      73.358  72.598  48.058  1.00  0.00           N
ATOM   3294  H   GLU A 208      72.698  72.178  47.418  1.00  0.00           H
ATOM   3295  CA  GLU A 208      74.568  71.848  48.338  1.00  0.00           C
ATOM   3296  HA  GLU A 208      74.408  71.198  49.198  1.00  0.00           H
ATOM   3297  CB  GLU A 208      74.848  70.828  47.228  1.00  0.00           C
ATOM   3298  HB1 GLU A 208      75.168  71.508  46.448  1.00  0.00           H
ATOM   3299  HB2 GLU A 208      73.958  70.258  46.958  1.00  0.00           H
ATOM   3300  CG  GLU A 208      75.978  69.859  47.548  1.00  0.00           C
ATOM   3301  HG1 GLU A 208      75.628  68.908  47.958  1.00  0.00           H
ATOM   3302  HG2 GLU A 208      76.628  70.248  48.328  1.00  0.00           H
ATOM   3303  CD  GLU A 208      76.928  69.718  46.368  1.00  0.00           C
ATOM   3304  OE1 GLU A 208      77.319  68.578  46.018  1.00  0.00           O
ATOM   3305  OE2 GLU A 208      77.448  70.738  45.868  1.00  0.00           O
ATOM   3306  C   GLU A 208      75.788  72.728  48.558  1.00  0.00           C
ATOM   3307  O   GLU A 208      76.558  72.498  49.488  1.00  0.00           O
ATOM   3308  N   ARG A 209      75.798  73.748  47.698  1.00  0.00           N
ATOM   3309  H   ARG A 209      75.118  73.788  46.958  1.00  0.00           H
ATOM   3310  CA  ARG A 209      76.958  74.599  47.538  1.00  0.00           C
ATOM   3311  HA  ARG A 209      77.828  74.058  47.168  1.00  0.00           H
ATOM   3312  CB  ARG A 209      76.608  75.668  46.498  1.00  0.00           C
ATOM   3313  HB1 ARG A 209      77.518  76.248  46.338  1.00  0.00           H
ATOM   3314  HB2 ARG A 209      75.908  76.448  46.768  1.00  0.00           H
ATOM   3315  CG  ARG A 209      76.098  75.158  45.158  1.00  0.00           C
ATOM   3316  HG1 ARG A 209      76.098  75.958  44.418  1.00  0.00           H
ATOM   3317  HG2 ARG A 209      75.058  74.848  45.258  1.00  0.00           H
ATOM   3318  CD  ARG A 209      76.868  74.008  44.508  1.00  0.00           C
ATOM   3319  HD1 ARG A 209      76.849  73.149  45.188  1.00  0.00           H
ATOM   3320  HD2 ARG A 209      77.889  74.378  44.418  1.00  0.00           H
ATOM   3321  NE  ARG A 209      76.288  73.568  43.238  1.00  0.00           N
ATOM   3322  HE  ARG A 209      76.238  74.278  42.518  1.00  0.00           H
ATOM   3323  CZ  ARG A 209      76.058  72.359  42.708  1.00  0.00           C
ATOM   3324  NH1 ARG A 209      76.128  71.208  43.388  1.00  0.00           N
ATOM   3325 1HH1 ARG A 209      76.438  71.268  44.348  1.00  0.00           H
ATOM   3326 2HH1 ARG A 209      75.908  70.319  42.948  1.00  0.00           H
ATOM   3327  NH2 ARG A 209      75.848  72.289  41.388  1.00  0.00           N
ATOM   3328 1HH2 ARG A 209      76.158  73.098  40.878  1.00  0.00           H
ATOM   3329 2HH2 ARG A 209      75.788  71.378  40.948  1.00  0.00           H
ATOM   3330  C   ARG A 209      77.308  75.308  48.838  1.00  0.00           C
ATOM   3331  O   ARG A 209      78.429  75.788  48.988  1.00  0.00           O
ATOM   3332  N   GLU A 210      76.418  75.509  49.808  1.00  0.00           N
ATOM   3333  H   GLU A 210      75.528  75.068  49.598  1.00  0.00           H
ATOM   3334  CA  GLU A 210      76.678  76.208  51.048  1.00  0.00           C
ATOM   3335  HA  GLU A 210      77.128  77.178  50.838  1.00  0.00           H
ATOM   3336  CB  GLU A 210      75.388  76.588  51.768  1.00  0.00           C
ATOM   3337  HB1 GLU A 210      74.838  75.698  52.068  1.00  0.00           H
ATOM   3338  HB2 GLU A 210      74.798  77.138  51.028  1.00  0.00           H
ATOM   3339  CG  GLU A 210      75.728  77.429  52.998  1.00  0.00           C
ATOM   3340  HG1 GLU A 210      76.188  78.388  52.778  1.00  0.00           H
ATOM   3341  HG2 GLU A 210      76.329  76.908  53.738  1.00  0.00           H
ATOM   3342  CD  GLU A 210      74.408  77.749  53.688  1.00  0.00           C
ATOM   3343  OE1 GLU A 210      74.038  78.948  53.728  1.00  0.00           O
ATOM   3344  OE2 GLU A 210      73.668  76.848  54.118  1.00  0.00           O
ATOM   3345  C   GLU A 210      77.579  75.328  51.908  1.00  0.00           C
ATOM   3346  O   GLU A 210      78.668  75.788  52.238  1.00  0.00           O
ATOM   3347  N   ILE A 211      77.238  74.048  52.088  1.00  0.00           N
ATOM   3348  H   ILE A 211      76.458  73.658  51.578  1.00  0.00           H
ATOM   3349  CA  ILE A 211      78.088  73.068  52.718  1.00  0.00           C
ATOM   3350  HA  ILE A 211      78.278  73.508  53.698  1.00  0.00           H
ATOM   3351  CB  ILE A 211      77.319  71.758  52.878  1.00  0.00           C
ATOM   3352  HB  ILE A 211      76.958  71.398  51.908  1.00  0.00           H
ATOM   3353  CG2 ILE A 211      78.278  70.708  53.438  1.00  0.00           C
ATOM   3354 1HG2 ILE A 211      78.818  71.228  54.228  1.00  0.00           H
ATOM   3355 2HG2 ILE A 211      77.769  69.808  53.768  1.00  0.00           H
ATOM   3356 3HG2 ILE A 211      78.978  70.449  52.648  1.00  0.00           H
ATOM   3357  CG1 ILE A 211      76.138  72.029  53.808  1.00  0.00           C
ATOM   3358 1HG1 ILE A 211      75.558  72.928  53.588  1.00  0.00           H
ATOM   3359 2HG1 ILE A 211      76.608  72.328  54.748  1.00  0.00           H
ATOM   3360  CD  ILE A 211      75.188  70.849  53.958  1.00  0.00           C
ATOM   3361  HD1 ILE A 211      74.308  71.198  54.488  1.00  0.00           H
ATOM   3362  HD2 ILE A 211      74.948  70.348  53.018  1.00  0.00           H
ATOM   3363  HD3 ILE A 211      75.658  70.068  54.568  1.00  0.00           H
ATOM   3364  C   ILE A 211      79.428  72.968  52.008  1.00  0.00           C
ATOM   3365  O   ILE A 211      80.428  72.848  52.718  1.00  0.00           O
ATOM   3366  N   LYS A 212      79.489  73.008  50.678  1.00  0.00           N
ATOM   3367  H   LYS A 212      78.628  73.158  50.158  1.00  0.00           H
ATOM   3368  CA  LYS A 212      80.688  72.848  49.888  1.00  0.00           C
ATOM   3369  HA  LYS A 212      81.268  72.029  50.298  1.00  0.00           H
ATOM   3370  CB  LYS A 212      80.568  72.468  48.408  1.00  0.00           C
ATOM   3371  HB1 LYS A 212      81.548  72.188  48.008  1.00  0.00           H
ATOM   3372  HB2 LYS A 212      80.199  73.338  47.858  1.00  0.00           H
ATOM   3373  CG  LYS A 212      79.768  71.198  48.158  1.00  0.00           C
ATOM   3374  HG1 LYS A 212      79.758  70.968  47.088  1.00  0.00           H
ATOM   3375  HG2 LYS A 212      78.759  71.369  48.508  1.00  0.00           H
ATOM   3376  CD  LYS A 212      80.398  69.918  48.708  1.00  0.00           C
ATOM   3377  HD1 LYS A 212      80.508  70.038  49.788  1.00  0.00           H
ATOM   3378  HD2 LYS A 212      81.438  69.868  48.388  1.00  0.00           H
ATOM   3379  CE  LYS A 212      79.628  68.618  48.498  1.00  0.00           C
ATOM   3380  HE1 LYS A 212      78.598  68.798  48.808  1.00  0.00           H
ATOM   3381  HE2 LYS A 212      80.129  67.848  49.088  1.00  0.00           H
ATOM   3382  NZ  LYS A 212      79.638  68.238  47.078  1.00  0.00           N
ATOM   3383  HZ1 LYS A 212      78.928  68.658  46.498  1.00  0.00           H
ATOM   3384  HZ2 LYS A 212      80.548  68.418  46.678  1.00  0.00           H
ATOM   3385  HZ3 LYS A 212      79.448  67.248  46.998  1.00  0.00           H
ATOM   3386  C   LYS A 212      81.698  73.988  50.048  1.00  0.00           C
ATOM   3387  O   LYS A 212      82.878  73.748  49.798  1.00  0.00           O
ATOM   3388  N   ALA A 213      81.329  75.078  50.708  1.00  0.00           N
ATOM   3389  H   ALA A 213      80.328  75.189  50.858  1.00  0.00           H
ATOM   3390  CA  ALA A 213      82.198  76.158  51.148  1.00  0.00           C
ATOM   3391  HA  ALA A 213      83.048  76.228  50.478  1.00  0.00           H
ATOM   3392  CB  ALA A 213      81.499  77.498  50.928  1.00  0.00           C
ATOM   3393  HB1 ALA A 213      80.558  77.419  51.468  1.00  0.00           H
ATOM   3394  HB2 ALA A 213      82.118  78.349  51.238  1.00  0.00           H
ATOM   3395  HB3 ALA A 213      81.379  77.668  49.858  1.00  0.00           H
ATOM   3396  C   ALA A 213      82.699  76.008  52.568  1.00  0.00           C
ATOM   3397  O   ALA A 213      83.748  76.499  52.998  1.00  0.00           O
ATOM   3398  N   PHE A 214      82.048  75.148  53.348  1.00  0.00           N
ATOM   3399  H   PHE A 214      81.248  74.659  52.958  1.00  0.00           H
ATOM   3400  CA  PHE A 214      82.369  74.848  54.728  1.00  0.00           C
ATOM   3401  HA  PHE A 214      82.889  75.728  55.108  1.00  0.00           H
ATOM   3402  CB  PHE A 214      81.119  74.668  55.588  1.00  0.00           C
ATOM   3403  HB1 PHE A 214      80.398  73.988  55.118  1.00  0.00           H
ATOM   3404  HB2 PHE A 214      80.698  75.668  55.718  1.00  0.00           H
ATOM   3405  CG  PHE A 214      81.368  74.048  56.948  1.00  0.00           C
ATOM   3406  CD1 PHE A 214      81.468  74.878  58.068  1.00  0.00           C
ATOM   3407  HD1 PHE A 214      81.428  75.958  58.058  1.00  0.00           H
ATOM   3408  CE1 PHE A 214      81.548  74.338  59.358  1.00  0.00           C
ATOM   3409  HE1 PHE A 214      81.779  74.938  60.218  1.00  0.00           H
ATOM   3410  CZ  PHE A 214      81.668  72.949  59.478  1.00  0.00           C
ATOM   3411  HZ  PHE A 214      82.008  72.578  60.428  1.00  0.00           H
ATOM   3412  CE2 PHE A 214      81.508  72.108  58.368  1.00  0.00           C
ATOM   3413  HE2 PHE A 214      81.729  71.048  58.458  1.00  0.00           H
ATOM   3414  CD2 PHE A 214      81.298  72.658  57.098  1.00  0.00           C
ATOM   3415  HD2 PHE A 214      81.239  72.068  56.198  1.00  0.00           H
ATOM   3416  C   PHE A 214      83.348  73.698  54.888  1.00  0.00           C
ATOM   3417  O   PHE A 214      83.149  72.749  54.138  1.00  0.00           O
ATOM   3418  N   VAL A 215      84.218  73.728  55.898  1.00  0.00           N
ATOM   3419  H   VAL A 215      83.999  74.448  56.568  1.00  0.00           H
ATOM   3420  CA  VAL A 215      85.199  72.749  56.308  1.00  0.00           C
ATOM   3421  HA  VAL A 215      85.208  71.959  55.558  1.00  0.00           H
ATOM   3422  CB  VAL A 215      86.618  73.308  56.388  1.00  0.00           C
ATOM   3423  HB  VAL A 215      86.598  74.188  57.028  1.00  0.00           H
ATOM   3424  CG1 VAL A 215      87.749  72.398  56.858  1.00  0.00           C
ATOM   3425 1HG1 VAL A 215      88.068  71.618  56.158  1.00  0.00           H
ATOM   3426 2HG1 VAL A 215      88.508  72.998  57.348  1.00  0.00           H
ATOM   3427 3HG1 VAL A 215      87.338  71.758  57.648  1.00  0.00           H
ATOM   3428  CG2 VAL A 215      86.998  73.888  55.028  1.00  0.00           C
ATOM   3429 1HG2 VAL A 215      88.009  74.288  55.128  1.00  0.00           H
ATOM   3430 2HG2 VAL A 215      86.989  73.098  54.278  1.00  0.00           H
ATOM   3431 3HG2 VAL A 215      86.399  74.688  54.608  1.00  0.00           H
ATOM   3432  C   VAL A 215      84.768  72.248  57.688  1.00  0.00           C
ATOM   3433  O   VAL A 215      84.768  73.068  58.598  1.00  0.00           O
ATOM   3434  N   PRO A 216      84.668  70.948  57.938  1.00  0.00           N
ATOM   3435  CD  PRO A 216      84.609  69.828  57.018  1.00  0.00           C
ATOM   3436  HD1 PRO A 216      85.608  69.698  56.588  1.00  0.00           H
ATOM   3437  HD2 PRO A 216      83.768  70.108  56.378  1.00  0.00           H
ATOM   3438  CG  PRO A 216      84.279  68.598  57.848  1.00  0.00           C
ATOM   3439  HG1 PRO A 216      85.129  67.918  57.898  1.00  0.00           H
ATOM   3440  HG2 PRO A 216      83.429  67.998  57.538  1.00  0.00           H
ATOM   3441  CB  PRO A 216      83.798  69.108  59.208  1.00  0.00           C
ATOM   3442  HB1 PRO A 216      84.078  68.438  60.018  1.00  0.00           H
ATOM   3443  HB2 PRO A 216      82.708  69.148  59.298  1.00  0.00           H
ATOM   3444  CA  PRO A 216      84.378  70.519  59.298  1.00  0.00           C
ATOM   3445  HA  PRO A 216      83.678  71.218  59.738  1.00  0.00           H
ATOM   3446  C   PRO A 216      85.658  70.528  60.108  1.00  0.00           C
ATOM   3447  O   PRO A 216      86.688  70.168  59.548  1.00  0.00           O
ATOM   3448  N   GLU A 217      85.618  70.719  61.428  1.00  0.00           N
ATOM   3449  H   GLU A 217      84.718  70.898  61.858  1.00  0.00           H
ATOM   3450  CA  GLU A 217      86.748  70.818  62.328  1.00  0.00           C
ATOM   3451  HA  GLU A 217      87.588  70.328  61.838  1.00  0.00           H
ATOM   3452  CB  GLU A 217      87.048  72.289  62.568  1.00  0.00           C
ATOM   3453  HB1 GLU A 217      87.598  72.408  63.498  1.00  0.00           H
ATOM   3454  HB2 GLU A 217      86.198  72.908  62.849  1.00  0.00           H
ATOM   3455  CG  GLU A 217      87.699  72.879  61.318  1.00  0.00           C
ATOM   3456  HG1 GLU A 217      87.048  72.808  60.448  1.00  0.00           H
ATOM   3457  HG2 GLU A 217      88.619  72.318  61.158  1.00  0.00           H
ATOM   3458  CD  GLU A 217      87.868  74.368  61.548  1.00  0.00           C
ATOM   3459  OE1 GLU A 217      86.919  75.189  61.518  1.00  0.00           O
ATOM   3460  OE2 GLU A 217      89.019  74.798  61.758  1.00  0.00           O
ATOM   3461  C   GLU A 217      86.608  70.119  63.678  1.00  0.00           C
ATOM   3462  O   GLU A 217      85.649  70.378  64.408  1.00  0.00           O
ATOM   3463  N   GLU A 218      87.588  69.298  64.038  1.00  0.00           N
ATOM   3464  H   GLU A 218      88.248  69.069  63.309  1.00  0.00           H
ATOM   3465  CA  GLU A 218      87.769  68.908  65.428  1.00  0.00           C
ATOM   3466  HA  GLU A 218      86.818  69.028  65.948  1.00  0.00           H
ATOM   3467  CB  GLU A 218      88.108  67.418  65.458  1.00  0.00           C
ATOM   3468  HB1 GLU A 218      88.479  67.108  66.428  1.00  0.00           H
ATOM   3469  HB2 GLU A 218      88.929  67.278  64.748  1.00  0.00           H
ATOM   3470  CG  GLU A 218      86.958  66.508  65.048  1.00  0.00           C
ATOM   3471  HG1 GLU A 218      86.578  66.778  64.058  1.00  0.00           H
ATOM   3472  HG2 GLU A 218      86.148  66.548  65.778  1.00  0.00           H
ATOM   3473  CD  GLU A 218      87.308  65.028  65.168  1.00  0.00           C
ATOM   3474  OE1 GLU A 218      88.198  64.618  64.398  1.00  0.00           O
ATOM   3475  OE2 GLU A 218      86.788  64.208  65.968  1.00  0.00           O
ATOM   3476  C   GLU A 218      88.818  69.638  66.248  1.00  0.00           C
ATOM   3477  O   GLU A 218      89.908  69.808  65.708  1.00  0.00           O
ATOM   3478  N   PHE A 219      88.518  70.078  67.468  1.00  0.00           N
ATOM   3479  H   PHE A 219      87.658  69.778  67.908  1.00  0.00           H
ATOM   3480  CA  PHE A 219      89.448  70.788  68.318  1.00  0.00           C
ATOM   3481  HA  PHE A 219      90.418  70.358  68.058  1.00  0.00           H
ATOM   3482  CB  PHE A 219      89.568  72.268  67.968  1.00  0.00           C
ATOM   3483  HB1 PHE A 219      89.598  72.398  66.888  1.00  0.00           H
ATOM   3484  HB2 PHE A 219      90.479  72.698  68.368  1.00  0.00           H
ATOM   3485  CG  PHE A 219      88.368  73.079  68.418  1.00  0.00           C
ATOM   3486  CD1 PHE A 219      87.168  73.118  67.708  1.00  0.00           C
ATOM   3487  HD1 PHE A 219      87.148  72.658  66.729  1.00  0.00           H
ATOM   3488  CE1 PHE A 219      86.128  73.948  68.138  1.00  0.00           C
ATOM   3489  HE1 PHE A 219      85.208  74.008  67.568  1.00  0.00           H
ATOM   3490  CZ  PHE A 219      86.259  74.618  69.359  1.00  0.00           C
ATOM   3491  HZ  PHE A 219      85.548  75.358  69.689  1.00  0.00           H
ATOM   3492  CE2 PHE A 219      87.458  74.508  70.079  1.00  0.00           C
ATOM   3493  HE2 PHE A 219      87.608  74.978  71.038  1.00  0.00           H
ATOM   3494  CD2 PHE A 219      88.569  73.798  69.598  1.00  0.00           C
ATOM   3495  HD2 PHE A 219      89.568  73.878  69.998  1.00  0.00           H
ATOM   3496  C   PHE A 219      89.178  70.579  69.798  1.00  0.00           C
ATOM   3497  O   PHE A 219      88.219  69.918  70.188  1.00  0.00           O
ATOM   3498  N   TRP A 220      90.028  71.098  70.678  1.00  0.00           N
ATOM   3499  H   TRP A 220      90.929  71.358  70.298  1.00  0.00           H
ATOM   3500  CA  TRP A 220      90.038  70.779  72.098  1.00  0.00           C
ATOM   3501  HA  TRP A 220      89.058  70.468  72.438  1.00  0.00           H
ATOM   3502  CB  TRP A 220      90.948  69.578  72.368  1.00  0.00           C
ATOM   3503  HB1 TRP A 220      91.718  69.929  73.058  1.00  0.00           H
ATOM   3504  HB2 TRP A 220      91.468  69.228  71.478  1.00  0.00           H
ATOM   3505  CG  TRP A 220      90.479  68.258  72.878  1.00  0.00           C
ATOM   3506  CD1 TRP A 220      90.278  67.889  74.159  1.00  0.00           C
ATOM   3507  HD1 TRP A 220      90.509  68.558  74.978  1.00  0.00           H
ATOM   3508  NE1 TRP A 220      89.888  66.569  74.178  1.00  0.00           N
ATOM   3509  HE1 TRP A 220      89.659  66.109  75.048  1.00  0.00           H
ATOM   3510  CE2 TRP A 220      89.618  66.038  72.938  1.00  0.00           C
ATOM   3511  CZ2 TRP A 220      88.988  64.878  72.449  1.00  0.00           C
ATOM   3512  HZ2 TRP A 220      88.728  64.058  73.109  1.00  0.00           H
ATOM   3513  CH2 TRP A 220      89.048  64.588  71.088  1.00  0.00           C
ATOM   3514  HH2 TRP A 220      88.638  63.708  70.598  1.00  0.00           H
ATOM   3515  CZ3 TRP A 220      89.679  65.528  70.268  1.00  0.00           C
ATOM   3516  HZ3 TRP A 220      89.878  65.308  69.229  1.00  0.00           H
ATOM   3517  CE3 TRP A 220      90.068  66.788  70.728  1.00  0.00           C
ATOM   3518  HE3 TRP A 220      90.409  67.498  69.978  1.00  0.00           H
ATOM   3519  CD2 TRP A 220      90.129  67.068  72.108  1.00  0.00           C
ATOM   3520  C   TRP A 220      90.479  71.908  73.018  1.00  0.00           C
ATOM   3521  O   TRP A 220      91.259  72.768  72.608  1.00  0.00           O
ATOM   3522  N   GLU A 221      89.968  71.829  74.248  1.00  0.00           N
ATOM   3523  H   GLU A 221      89.358  71.039  74.388  1.00  0.00           H
ATOM   3524  CA  GLU A 221      90.138  72.788  75.328  1.00  0.00           C
ATOM   3525  HA  GLU A 221      91.008  73.438  75.179  1.00  0.00           H
ATOM   3526  CB  GLU A 221      88.858  73.618  75.409  1.00  0.00           C
ATOM   3527  HB1 GLU A 221      89.019  74.358  76.198  1.00  0.00           H
ATOM   3528  HB2 GLU A 221      88.018  72.968  75.649  1.00  0.00           H
ATOM   3529  CG  GLU A 221      88.458  74.428  74.188  1.00  0.00           C
ATOM   3530  HG1 GLU A 221      88.178  73.708  73.408  1.00  0.00           H
ATOM   3531  HG2 GLU A 221      89.388  74.929  73.918  1.00  0.00           H
ATOM   3532  CD  GLU A 221      87.419  75.528  74.298  1.00  0.00           C
ATOM   3533  OE1 GLU A 221      87.349  76.398  73.408  1.00  0.00           O
ATOM   3534  OE2 GLU A 221      86.709  75.618  75.328  1.00  0.00           O
ATOM   3535  C   GLU A 221      90.389  72.178  76.698  1.00  0.00           C
ATOM   3536  O   GLU A 221      90.509  70.958  76.858  1.00  0.00           O
ATOM   3537  N   VAL A 222      90.599  72.988  77.728  1.00  0.00           N
ATOM   3538  H   VAL A 222      90.809  73.948  77.509  1.00  0.00           H
ATOM   3539  CA  VAL A 222      90.839  72.619  79.108  1.00  0.00           C
ATOM   3540  HA  VAL A 222      90.428  71.639  79.298  1.00  0.00           H
ATOM   3541  CB  VAL A 222      92.338  72.668  79.428  1.00  0.00           C
ATOM   3542  HB  VAL A 222      92.718  73.679  79.268  1.00  0.00           H
ATOM   3543  CG1 VAL A 222      92.598  72.398  80.898  1.00  0.00           C
ATOM   3544 1HG1 VAL A 222      93.648  72.489  81.178  1.00  0.00           H
ATOM   3545 2HG1 VAL A 222      91.958  73.019  81.528  1.00  0.00           H
ATOM   3546 3HG1 VAL A 222      92.338  71.358  81.108  1.00  0.00           H
ATOM   3547  CG2 VAL A 222      93.278  71.718  78.689  1.00  0.00           C
ATOM   3548 1HG2 VAL A 222      94.268  71.868  79.098  1.00  0.00           H
ATOM   3549 2HG2 VAL A 222      92.839  70.719  78.708  1.00  0.00           H
ATOM   3550 3HG2 VAL A 222      93.328  72.078  77.658  1.00  0.00           H
ATOM   3551  C   VAL A 222      90.018  73.578  79.958  1.00  0.00           C
ATOM   3552  O   VAL A 222      90.258  74.789  79.958  1.00  0.00           O
ATOM   3553  N   ASP A 223      89.019  72.988  80.618  1.00  0.00           N
ATOM   3554  H   ASP A 223      88.918  72.008  80.398  1.00  0.00           H
ATOM   3555  CA  ASP A 223      88.149  73.598  81.608  1.00  0.00           C
ATOM   3556  HA  ASP A 223      87.988  74.668  81.598  1.00  0.00           H
ATOM   3557  CB  ASP A 223      86.798  72.898  81.449  1.00  0.00           C
ATOM   3558  HB1 ASP A 223      86.759  71.868  81.779  1.00  0.00           H
ATOM   3559  HB2 ASP A 223      86.478  72.848  80.409  1.00  0.00           H
ATOM   3560  CG  ASP A 223      85.748  73.648  82.258  1.00  0.00           C
ATOM   3561  OD1 ASP A 223      85.529  73.258  83.429  1.00  0.00           O
ATOM   3562  OD2 ASP A 223      85.188  74.628  81.729  1.00  0.00           O
ATOM   3563  C   ASP A 223      88.698  73.338  82.998  1.00  0.00           C
ATOM   3564  O   ASP A 223      89.248  72.268  83.258  1.00  0.00           O
ATOM   3565  N   ALA A 224      88.549  74.298  83.908  1.00  0.00           N
ATOM   3566  H   ALA A 224      88.149  75.168  83.608  1.00  0.00           H
ATOM   3567  CA  ALA A 224      89.048  74.248  85.269  1.00  0.00           C
ATOM   3568  HA  ALA A 224      88.858  73.248  85.649  1.00  0.00           H
ATOM   3569  CB  ALA A 224      90.548  74.568  85.228  1.00  0.00           C
ATOM   3570  HB1 ALA A 224      90.839  74.638  86.278  1.00  0.00           H
ATOM   3571  HB2 ALA A 224      91.108  73.718  84.849  1.00  0.00           H
ATOM   3572  HB3 ALA A 224      90.748  75.498  84.698  1.00  0.00           H
ATOM   3573  C   ALA A 224      88.208  75.148  86.169  1.00  0.00           C
ATOM   3574  O   ALA A 224      87.428  75.958  85.678  1.00  0.00           O
ATOM   3575  N   SER A 225      88.409  75.098  87.489  1.00  0.00           N
ATOM   3576  H   SER A 225      89.058  74.478  87.948  1.00  0.00           H
ATOM   3577  CA  SER A 225      87.819  76.028  88.429  1.00  0.00           C
ATOM   3578  HA  SER A 225      87.579  76.959  87.898  1.00  0.00           H
ATOM   3579  CB  SER A 225      86.478  75.538  88.988  1.00  0.00           C
ATOM   3580  HB1 SER A 225      86.018  76.158  89.758  1.00  0.00           H
ATOM   3581  HB2 SER A 225      86.688  74.568  89.419  1.00  0.00           H
ATOM   3582  OG  SER A 225      85.548  75.418  87.939  1.00  0.00           O
ATOM   3583  HG  SER A 225      85.669  74.558  87.518  1.00  0.00           H
ATOM   3584  C   SER A 225      88.728  76.408  89.589  1.00  0.00           C
ATOM   3585  O   SER A 225      89.578  75.618  90.009  1.00  0.00           O
ATOM   3586  N   THR A 226      88.608  77.619  90.129  1.00  0.00           N
ATOM   3587  H   THR A 226      87.988  78.238  89.628  1.00  0.00           H
ATOM   3588  CA  THR A 226      89.448  78.268  91.119  1.00  0.00           C
ATOM   3589  HA  THR A 226      90.059  77.598  91.718  1.00  0.00           H
ATOM   3590  CB  THR A 226      90.459  79.188  90.448  1.00  0.00           C
ATOM   3591  HB  THR A 226      90.979  78.638  89.659  1.00  0.00           H
ATOM   3592  CG2 THR A 226      89.878  80.309  89.589  1.00  0.00           C
ATOM   3593 1HG2 THR A 226      89.118  79.849  88.958  1.00  0.00           H
ATOM   3594 2HG2 THR A 226      89.498  81.058  90.288  1.00  0.00           H
ATOM   3595 3HG2 THR A 226      90.608  80.878  89.008  1.00  0.00           H
ATOM   3596  OG1 THR A 226      91.388  79.758  91.338  1.00  0.00           O
ATOM   3597  HG1 THR A 226      91.978  79.038  91.558  1.00  0.00           H
ATOM   3598  C   THR A 226      88.619  78.929  92.209  1.00  0.00           C
ATOM   3599  O   THR A 226      87.579  79.508  91.919  1.00  0.00           O
ATOM   3600  N   THR A 227      88.929  78.658  93.479  1.00  0.00           N
ATOM   3601  H   THR A 227      89.768  78.128  93.689  1.00  0.00           H
ATOM   3602  CA  THR A 227      88.128  79.218  94.548  1.00  0.00           C
ATOM   3603  HA  THR A 227      87.068  78.988  94.428  1.00  0.00           H
ATOM   3604  CB  THR A 227      88.388  78.539  95.889  1.00  0.00           C
ATOM   3605  HB  THR A 227      87.798  79.018  96.668  1.00  0.00           H
ATOM   3606  CG2 THR A 227      87.918  77.099  95.728  1.00  0.00           C
ATOM   3607 1HG2 THR A 227      88.528  76.548  95.009  1.00  0.00           H
ATOM   3608 2HG2 THR A 227      87.988  76.618  96.698  1.00  0.00           H
ATOM   3609 3HG2 THR A 227      86.899  76.938  95.389  1.00  0.00           H
ATOM   3610  OG1 THR A 227      89.749  78.618  96.268  1.00  0.00           O
ATOM   3611  HG1 THR A 227      90.149  77.938  95.728  1.00  0.00           H
ATOM   3612  C   THR A 227      88.368  80.709  94.729  1.00  0.00           C
ATOM   3613  O   THR A 227      89.329  81.288  94.229  1.00  0.00           O
ATOM   3614  N   THR A 228      87.439  81.468  95.319  1.00  0.00           N
ATOM   3615  H   THR A 228      86.558  80.979  95.369  1.00  0.00           H
ATOM   3616  CA  THR A 228      87.398  82.908  95.459  1.00  0.00           C
ATOM   3617  HA  THR A 228      88.258  83.349  94.969  1.00  0.00           H
ATOM   3618  CB  THR A 228      86.318  83.548  94.589  1.00  0.00           C
ATOM   3619  HB  THR A 228      86.338  84.638  94.578  1.00  0.00           H
ATOM   3620  CG2 THR A 228      86.388  83.168  93.118  1.00  0.00           C
ATOM   3621 1HG2 THR A 228      86.318  82.089  93.018  1.00  0.00           H
ATOM   3622 2HG2 THR A 228      85.558  83.578  92.539  1.00  0.00           H
ATOM   3623 3HG2 THR A 228      87.258  83.438  92.518  1.00  0.00           H
ATOM   3624  OG1 THR A 228      85.028  83.168  95.018  1.00  0.00           O
ATOM   3625  HG1 THR A 228      84.928  82.289  94.639  1.00  0.00           H
ATOM   3626  C   THR A 228      87.198  83.258  96.928  1.00  0.00           C
ATOM   3627  O   THR A 228      86.899  82.328  97.679  1.00  0.00           O
ATOM   3628  N   PRO A 229      87.398  84.508  97.319  1.00  0.00           N
ATOM   3629  CD  PRO A 229      88.058  85.579  96.589  1.00  0.00           C
ATOM   3630  HD1 PRO A 229      87.308  86.138  96.029  1.00  0.00           H
ATOM   3631  HD2 PRO A 229      88.918  85.389  95.938  1.00  0.00           H
ATOM   3632  CG  PRO A 229      88.648  86.538  97.609  1.00  0.00           C
ATOM   3633  HG1 PRO A 229      88.658  87.549  97.188  1.00  0.00           H
ATOM   3634  HG2 PRO A 229      89.648  86.278  97.948  1.00  0.00           H
ATOM   3635  CB  PRO A 229      87.649  86.398  98.748  1.00  0.00           C
ATOM   3636  HB1 PRO A 229      86.718  86.978  98.759  1.00  0.00           H
ATOM   3637  HB2 PRO A 229      88.228  86.618  99.648  1.00  0.00           H
ATOM   3638  CA  PRO A 229      87.268  84.919  98.708  1.00  0.00           C
ATOM   3639  HA  PRO A 229      88.088  84.438  99.239  1.00  0.00           H
ATOM   3640  C   PRO A 229      85.898  84.628  99.298  1.00  0.00           C
ATOM   3641  O   PRO A 229      85.748  84.378 100.498  1.00  0.00           O
ATOM   3642  N   SER A 230      84.908  84.608  98.418  1.00  0.00           N
ATOM   3643  H   SER A 230      85.149  84.868  97.469  1.00  0.00           H
ATOM   3644  CA  SER A 230      83.549  84.148  98.669  1.00  0.00           C
ATOM   3645  HA  SER A 230      83.208  84.768  99.498  1.00  0.00           H
ATOM   3646  CB  SER A 230      82.649  84.269  97.448  1.00  0.00           C
ATOM   3647  HB1 SER A 230      81.738  83.669  97.489  1.00  0.00           H
ATOM   3648  HB2 SER A 230      83.239  83.908  96.598  1.00  0.00           H
ATOM   3649  OG  SER A 230      82.188  85.579  97.238  1.00  0.00           O
ATOM   3650  HG  SER A 230      81.338  85.598  96.779  1.00  0.00           H
ATOM   3651  C   SER A 230      83.409  82.708  99.119  1.00  0.00           C
ATOM   3652  O   SER A 230      82.319  82.318  99.528  1.00  0.00           O
ATOM   3653  N   GLY A 231      84.448  81.868  99.038  1.00  0.00           N
ATOM   3654  H   GLY A 231      85.249  82.278  98.578  1.00  0.00           H
ATOM   3655  CA  GLY A 231      84.528  80.458  99.368  1.00  0.00           C
ATOM   3656  HA1 GLY A 231      84.069  80.228 100.319  1.00  0.00           H
ATOM   3657  HA2 GLY A 231      85.568  80.179  99.519  1.00  0.00           H
ATOM   3658  C   GLY A 231      83.978  79.568  98.258  1.00  0.00           C
ATOM   3659  O   GLY A 231      83.558  78.448  98.538  1.00  0.00           O
ATOM   3660  N   GLU A 232      83.918  80.028  97.008  1.00  0.00           N
ATOM   3661  H   GLU A 232      84.408  80.878  96.759  1.00  0.00           H
ATOM   3662  CA  GLU A 232      83.278  79.329  95.918  1.00  0.00           C
ATOM   3663  HA  GLU A 232      83.118  78.268  96.138  1.00  0.00           H
ATOM   3664  CB  GLU A 232      81.868  79.878  95.748  1.00  0.00           C
ATOM   3665  HB1 GLU A 232      81.538  79.329  94.858  1.00  0.00           H
ATOM   3666  HB2 GLU A 232      81.858  80.918  95.448  1.00  0.00           H
ATOM   3667  CG  GLU A 232      80.778  79.719  96.809  1.00  0.00           C
ATOM   3668  HG1 GLU A 232      79.869  80.228  96.479  1.00  0.00           H
ATOM   3669  HG2 GLU A 232      81.038  80.338  97.658  1.00  0.00           H
ATOM   3670  CD  GLU A 232      80.529  78.279  97.229  1.00  0.00           C
ATOM   3671  OE1 GLU A 232      80.079  78.108  98.378  1.00  0.00           O
ATOM   3672  OE2 GLU A 232      80.708  77.368  96.388  1.00  0.00           O
ATOM   3673  C   GLU A 232      83.978  79.428  94.578  1.00  0.00           C
ATOM   3674  O   GLU A 232      84.679  80.408  94.338  1.00  0.00           O
ATOM   3675  N   ALA A 233      83.708  78.448  93.708  1.00  0.00           N
ATOM   3676  H   ALA A 233      83.068  77.718  93.999  1.00  0.00           H
ATOM   3677  CA  ALA A 233      84.539  78.188  92.548  1.00  0.00           C
ATOM   3678  HA  ALA A 233      85.558  78.508  92.749  1.00  0.00           H
ATOM   3679  CB  ALA A 233      84.638  76.668  92.398  1.00  0.00           C
ATOM   3680  HB1 ALA A 233      83.678  76.338  91.978  1.00  0.00           H
ATOM   3681  HB2 ALA A 233      85.498  76.518  91.748  1.00  0.00           H
ATOM   3682  HB3 ALA A 233      84.858  76.158  93.328  1.00  0.00           H
ATOM   3683  C   ALA A 233      84.078  78.908  91.298  1.00  0.00           C
ATOM   3684  O   ALA A 233      83.079  78.578  90.669  1.00  0.00           O
ATOM   3685  N   LEU A 234      84.968  79.808  90.859  1.00  0.00           N
ATOM   3686  H   LEU A 234      85.878  79.888  91.289  1.00  0.00           H
ATOM   3687  CA  LEU A 234      84.939  80.528  89.598  1.00  0.00           C
ATOM   3688  HA  LEU A 234      83.938  80.878  89.349  1.00  0.00           H
ATOM   3689  CB  LEU A 234      85.839  81.738  89.878  1.00  0.00           C
ATOM   3690  HB1 LEU A 234      86.838  81.358  90.118  1.00  0.00           H
ATOM   3691  HB2 LEU A 234      85.418  82.229  90.748  1.00  0.00           H
ATOM   3692  CG  LEU A 234      86.169  82.788  88.818  1.00  0.00           C
ATOM   3693  HG  LEU A 234      85.258  82.918  88.228  1.00  0.00           H
ATOM   3694  CD1 LEU A 234      86.519  84.129  89.469  1.00  0.00           C
ATOM   3695 1HD1 LEU A 234      85.739  84.519  90.129  1.00  0.00           H
ATOM   3696 2HD1 LEU A 234      87.328  83.958  90.188  1.00  0.00           H
ATOM   3697 3HD1 LEU A 234      86.779  84.919  88.768  1.00  0.00           H
ATOM   3698  CD2 LEU A 234      87.198  82.398  87.758  1.00  0.00           C
ATOM   3699 1HD2 LEU A 234      86.738  82.318  86.779  1.00  0.00           H
ATOM   3700 2HD2 LEU A 234      87.909  83.219  87.649  1.00  0.00           H
ATOM   3701 3HD2 LEU A 234      87.638  81.429  88.009  1.00  0.00           H
ATOM   3702  C   LEU A 234      85.459  79.659  88.468  1.00  0.00           C
ATOM   3703  O   LEU A 234      86.468  78.978  88.608  1.00  0.00           O
ATOM   3704  N   ALA A 235      84.718  79.578  87.358  1.00  0.00           N
ATOM   3705  H   ALA A 235      83.868  80.128  87.378  1.00  0.00           H
ATOM   3706  CA  ALA A 235      85.168  78.739  86.268  1.00  0.00           C
ATOM   3707  HA  ALA A 235      85.678  77.808  86.519  1.00  0.00           H
ATOM   3708  CB  ALA A 235      83.958  78.288  85.448  1.00  0.00           C
ATOM   3709  HB1 ALA A 235      84.318  77.549  84.738  1.00  0.00           H
ATOM   3710  HB2 ALA A 235      83.289  77.848  86.198  1.00  0.00           H
ATOM   3711  HB3 ALA A 235      83.418  79.048  84.888  1.00  0.00           H
ATOM   3712  C   ALA A 235      85.999  79.548  85.288  1.00  0.00           C
ATOM   3713  O   ALA A 235      85.708  80.719  85.048  1.00  0.00           O
ATOM   3714  N   LEU A 236      87.028  78.948  84.688  1.00  0.00           N
ATOM   3715  H   LEU A 236      87.089  77.949  84.838  1.00  0.00           H
ATOM   3716  CA  LEU A 236      88.048  79.568  83.868  1.00  0.00           C
ATOM   3717  HA  LEU A 236      87.428  80.208  83.228  1.00  0.00           H
ATOM   3718  CB  LEU A 236      89.078  80.338  84.698  1.00  0.00           C
ATOM   3719  HB1 LEU A 236      88.558  80.998  85.389  1.00  0.00           H
ATOM   3720  HB2 LEU A 236      89.568  81.028  84.008  1.00  0.00           H
ATOM   3721  CG  LEU A 236      90.238  79.599  85.348  1.00  0.00           C
ATOM   3722  HG  LEU A 236      90.739  79.129  84.498  1.00  0.00           H
ATOM   3723  CD1 LEU A 236      91.128  80.658  85.979  1.00  0.00           C
ATOM   3724 1HD1 LEU A 236      91.888  80.298  86.668  1.00  0.00           H
ATOM   3725 2HD1 LEU A 236      91.468  81.258  85.138  1.00  0.00           H
ATOM   3726 3HD1 LEU A 236      90.468  81.198  86.668  1.00  0.00           H
ATOM   3727  CD2 LEU A 236      89.738  78.548  86.338  1.00  0.00           C
ATOM   3728 1HD2 LEU A 236      90.558  78.158  86.938  1.00  0.00           H
ATOM   3729 2HD2 LEU A 236      89.108  79.028  87.089  1.00  0.00           H
ATOM   3730 3HD2 LEU A 236      89.399  77.658  85.798  1.00  0.00           H
ATOM   3731  C   LEU A 236      88.669  78.539  82.939  1.00  0.00           C
ATOM   3732  O   LEU A 236      88.409  77.338  83.058  1.00  0.00           O
ATOM   3733  N   GLN A 237      89.469  78.988  81.969  1.00  0.00           N
ATOM   3734  H   GLN A 237      89.708  79.968  81.989  1.00  0.00           H
ATOM   3735  CA  GLN A 237      90.129  78.209  80.948  1.00  0.00           C
ATOM   3736  HA  GLN A 237      89.858  77.148  81.008  1.00  0.00           H
ATOM   3737  CB  GLN A 237      89.718  78.809  79.598  1.00  0.00           C
ATOM   3738  HB1 GLN A 237      90.459  78.528  78.859  1.00  0.00           H
ATOM   3739  HB2 GLN A 237      89.788  79.898  79.568  1.00  0.00           H
ATOM   3740  CG  GLN A 237      88.289  78.378  79.268  1.00  0.00           C
ATOM   3741  HG1 GLN A 237      87.579  79.118  79.618  1.00  0.00           H
ATOM   3742  HG2 GLN A 237      88.058  77.498  79.878  1.00  0.00           H
ATOM   3743  CD  GLN A 237      88.108  77.858  77.848  1.00  0.00           C
ATOM   3744  OE1 GLN A 237      88.918  78.058  76.948  1.00  0.00           O
ATOM   3745  NE2 GLN A 237      86.928  77.338  77.518  1.00  0.00           N
ATOM   3746 1HE2 GLN A 237      86.208  77.148  78.208  1.00  0.00           H
ATOM   3747 2HE2 GLN A 237      86.998  76.728  76.709  1.00  0.00           H
ATOM   3748  C   GLN A 237      91.618  78.428  81.148  1.00  0.00           C
ATOM   3749  O   GLN A 237      91.989  79.568  81.388  1.00  0.00           O
ATOM   3750  N   VAL A 238      92.478  77.438  80.878  1.00  0.00           N
ATOM   3751  H   VAL A 238      91.978  76.578  80.728  1.00  0.00           H
ATOM   3752  CA  VAL A 238      93.918  77.388  81.008  1.00  0.00           C
ATOM   3753  HA  VAL A 238      94.238  78.438  80.968  1.00  0.00           H
ATOM   3754  CB  VAL A 238      94.308  76.908  82.398  1.00  0.00           C
ATOM   3755  HB  VAL A 238      95.389  76.969  82.518  1.00  0.00           H
ATOM   3756  CG1 VAL A 238      93.658  77.758  83.488  1.00  0.00           C
ATOM   3757 1HG1 VAL A 238      94.159  77.638  84.449  1.00  0.00           H
ATOM   3758 2HG1 VAL A 238      93.768  78.799  83.188  1.00  0.00           H
ATOM   3759 3HG1 VAL A 238      92.588  77.588  83.648  1.00  0.00           H
ATOM   3760  CG2 VAL A 238      93.938  75.458  82.728  1.00  0.00           C
ATOM   3761 1HG2 VAL A 238      94.438  74.768  82.048  1.00  0.00           H
ATOM   3762 2HG2 VAL A 238      94.298  75.189  83.728  1.00  0.00           H
ATOM   3763 3HG2 VAL A 238      92.858  75.338  82.668  1.00  0.00           H
ATOM   3764  C   VAL A 238      94.638  76.639  79.898  1.00  0.00           C
ATOM   3765  O   VAL A 238      93.978  75.988  79.089  1.00  0.00           O
ATOM   3766  N   THR A 239      95.958  76.718  79.729  1.00  0.00           N
ATOM   3767  H   THR A 239      96.399  77.458  80.258  1.00  0.00           H
ATOM   3768  CA  THR A 239      96.768  75.779  78.988  1.00  0.00           C
ATOM   3769  HA  THR A 239      96.499  74.768  79.318  1.00  0.00           H
ATOM   3770  CB  THR A 239      96.508  75.839  77.489  1.00  0.00           C
ATOM   3771  HB  THR A 239      95.459  75.998  77.238  1.00  0.00           H
ATOM   3772  CG2 THR A 239      97.268  76.959  76.788  1.00  0.00           C
ATOM   3773 1HG2 THR A 239      96.689  77.219  75.898  1.00  0.00           H
ATOM   3774 2HG2 THR A 239      97.288  77.838  77.439  1.00  0.00           H
ATOM   3775 3HG2 THR A 239      98.258  76.748  76.388  1.00  0.00           H
ATOM   3776  OG1 THR A 239      96.919  74.628  76.899  1.00  0.00           O
ATOM   3777  HG1 THR A 239      96.259  74.368  76.239  1.00  0.00           H
ATOM   3778  C   THR A 239      98.248  75.998  79.288  1.00  0.00           C
ATOM   3779  O   THR A 239      98.628  76.969  79.948  1.00  0.00           O
ATOM   3780  N   HIE A 240      99.168  75.098  78.938  1.00  0.00           N
ATOM   3781  H   HIE A 240      98.739  74.388  78.368  1.00  0.00           H
ATOM   3782  CA  HIE A 240     100.588  75.278  78.739  1.00  0.00           C
ATOM   3783  HA  HIE A 240     100.719  76.338  78.508  1.00  0.00           H
ATOM   3784  CB  HIE A 240     101.309  74.778  79.989  1.00  0.00           C
ATOM   3785  HB1 HIE A 240     101.388  73.708  80.129  1.00  0.00           H
ATOM   3786  HB2 HIE A 240     100.748  75.268  80.789  1.00  0.00           H
ATOM   3787  CG  HIE A 240     102.708  75.338  80.109  1.00  0.00           C
ATOM   3788  ND1 HIE A 240     103.278  76.239  79.218  1.00  0.00           N
ATOM   3789  CE1 HIE A 240     104.458  76.629  79.729  1.00  0.00           C
ATOM   3790  HE1 HIE A 240     105.179  77.298  79.298  1.00  0.00           H
ATOM   3791  NE2 HIE A 240     104.648  75.969  80.878  1.00  0.00           N
ATOM   3792  HE2 HIE A 240     105.488  76.008  81.438  1.00  0.00           H
ATOM   3793  CD2 HIE A 240     103.518  75.238  81.208  1.00  0.00           C
ATOM   3794  HD2 HIE A 240     103.479  74.558  82.048  1.00  0.00           H
ATOM   3795  C   HIE A 240     101.099  74.558  77.498  1.00  0.00           C
ATOM   3796  O   HIE A 240     100.878  73.368  77.328  1.00  0.00           O
ATOM   3797  N   GLN A 241     101.668  75.288  76.528  1.00  0.00           N
ATOM   3798  H   GLN A 241     102.198  76.088  76.858  1.00  0.00           H
ATOM   3799  CA  GLN A 241     101.998  74.919  75.168  1.00  0.00           C
ATOM   3800  HA  GLN A 241     102.238  73.848  75.188  1.00  0.00           H
ATOM   3801  CB  GLN A 241     100.809  75.218  74.268  1.00  0.00           C
ATOM   3802  HB1 GLN A 241     101.058  74.898  73.258  1.00  0.00           H
ATOM   3803  HB2 GLN A 241     100.618  76.288  74.338  1.00  0.00           H
ATOM   3804  CG  GLN A 241      99.478  74.538  74.568  1.00  0.00           C
ATOM   3805  HG1 GLN A 241      98.698  74.798  73.848  1.00  0.00           H
ATOM   3806  HG2 GLN A 241      99.238  74.989  75.529  1.00  0.00           H
ATOM   3807  CD  GLN A 241      99.539  73.019  74.548  1.00  0.00           C
ATOM   3808  OE1 GLN A 241     100.258  72.368  73.788  1.00  0.00           O
ATOM   3809  NE2 GLN A 241      98.708  72.429  75.418  1.00  0.00           N
ATOM   3810 1HE2 GLN A 241      98.068  73.008  75.929  1.00  0.00           H
ATOM   3811 2HE2 GLN A 241      98.708  71.439  75.608  1.00  0.00           H
ATOM   3812  C   GLN A 241     103.228  75.688  74.718  1.00  0.00           C
ATOM   3813  O   GLN A 241     103.899  76.448  75.409  1.00  0.00           O
ATOM   3814  N   ASN A 242     103.569  75.449  73.448  1.00  0.00           N
ATOM   3815  H   ASN A 242     102.998  74.768  72.958  1.00  0.00           H
ATOM   3816  CA  ASN A 242     104.248  76.358  72.548  1.00  0.00           C
ATOM   3817  HA  ASN A 242     105.109  76.748  73.098  1.00  0.00           H
ATOM   3818  CB  ASN A 242     104.768  75.528  71.388  1.00  0.00           C
ATOM   3819  HB1 ASN A 242     103.999  75.348  70.638  1.00  0.00           H
ATOM   3820  HB2 ASN A 242     105.228  74.628  71.798  1.00  0.00           H
ATOM   3821  CG  ASN A 242     105.898  76.278  70.698  1.00  0.00           C
ATOM   3822  OD1 ASN A 242     106.289  77.348  71.188  1.00  0.00           O
ATOM   3823  ND2 ASN A 242     106.438  75.938  69.528  1.00  0.00           N
ATOM   3824 1HD2 ASN A 242     106.178  75.108  69.018  1.00  0.00           H
ATOM   3825 2HD2 ASN A 242     107.209  76.538  69.268  1.00  0.00           H
ATOM   3826  C   ASN A 242     103.318  77.468  72.078  1.00  0.00           C
ATOM   3827  O   ASN A 242     102.109  77.268  72.038  1.00  0.00           O
ATOM   3828  N   ASP A 243     103.879  78.599  71.648  1.00  0.00           N
ATOM   3829  H   ASP A 243     104.878  78.698  71.758  1.00  0.00           H
ATOM   3830  CA  ASP A 243     103.188  79.789  71.178  1.00  0.00           C
ATOM   3831  HA  ASP A 243     102.349  79.998  71.848  1.00  0.00           H
ATOM   3832  CB  ASP A 243     104.089  81.008  71.388  1.00  0.00           C
ATOM   3833  HB1 ASP A 243     105.039  80.808  70.898  1.00  0.00           H
ATOM   3834  HB2 ASP A 243     104.379  81.128  72.428  1.00  0.00           H
ATOM   3835  CG  ASP A 243     103.488  82.289  70.818  1.00  0.00           C
ATOM   3836  OD1 ASP A 243     102.548  82.828  71.438  1.00  0.00           O
ATOM   3837  OD2 ASP A 243     103.929  82.738  69.738  1.00  0.00           O
ATOM   3838  C   ASP A 243     102.699  79.708  69.738  1.00  0.00           C
ATOM   3839  O   ASP A 243     101.578  80.138  69.489  1.00  0.00           O
ATOM   3840  N   LYS A 244     103.538  79.259  68.798  1.00  0.00           N
ATOM   3841  H   LYS A 244     104.438  78.929  69.108  1.00  0.00           H
ATOM   3842  CA  LYS A 244     103.429  79.418  67.368  1.00  0.00           C
ATOM   3843  HA  LYS A 244     103.199  80.458  67.148  1.00  0.00           H
ATOM   3844  CB  LYS A 244     104.688  78.898  66.678  1.00  0.00           C
ATOM   3845  HB1 LYS A 244     104.679  77.808  66.688  1.00  0.00           H
ATOM   3846  HB2 LYS A 244     105.518  79.248  67.288  1.00  0.00           H
ATOM   3847  CG  LYS A 244     104.709  79.459  65.258  1.00  0.00           C
ATOM   3848  HG1 LYS A 244     104.379  80.498  65.308  1.00  0.00           H
ATOM   3849  HG2 LYS A 244     103.999  78.838  64.708  1.00  0.00           H
ATOM   3850  CD  LYS A 244     106.069  79.348  64.578  1.00  0.00           C
ATOM   3851  HD1 LYS A 244     106.259  78.279  64.448  1.00  0.00           H
ATOM   3852  HD2 LYS A 244     106.899  79.818  65.118  1.00  0.00           H
ATOM   3853  CE  LYS A 244     106.029  80.078  63.238  1.00  0.00           C
ATOM   3854  HE1 LYS A 244     105.778  81.088  63.568  1.00  0.00           H
ATOM   3855  HE2 LYS A 244     105.188  79.648  62.698  1.00  0.00           H
ATOM   3856  NZ  LYS A 244     107.258  80.038  62.438  1.00  0.00           N
ATOM   3857  HZ1 LYS A 244     108.108  80.238  62.958  1.00  0.00           H
ATOM   3858  HZ2 LYS A 244     107.358  79.058  62.228  1.00  0.00           H
ATOM   3859  HZ3 LYS A 244     107.338  80.509  61.558  1.00  0.00           H
ATOM   3860  C   LYS A 244     102.179  78.648  66.958  1.00  0.00           C
ATOM   3861  O   LYS A 244     101.478  79.278  66.168  1.00  0.00           O
ATOM   3862  N   PRO A 245     101.858  77.429  67.418  1.00  0.00           N
ATOM   3863  CD  PRO A 245     102.568  76.578  68.348  1.00  0.00           C
ATOM   3864  HD1 PRO A 245     101.969  76.499  69.248  1.00  0.00           H
ATOM   3865  HD2 PRO A 245     103.628  76.769  68.558  1.00  0.00           H
ATOM   3866  CG  PRO A 245     102.458  75.208  67.678  1.00  0.00           C
ATOM   3867  HG1 PRO A 245     102.738  74.329  68.258  1.00  0.00           H
ATOM   3868  HG2 PRO A 245     103.048  75.258  66.768  1.00  0.00           H
ATOM   3869  CB  PRO A 245     100.968  75.218  67.319  1.00  0.00           C
ATOM   3870  HB1 PRO A 245     100.328  75.038  68.178  1.00  0.00           H
ATOM   3871  HB2 PRO A 245     100.678  74.599  66.468  1.00  0.00           H
ATOM   3872  CA  PRO A 245     100.778  76.658  66.848  1.00  0.00           C
ATOM   3873  HA  PRO A 245     100.778  76.558  65.758  1.00  0.00           H
ATOM   3874  C   PRO A 245      99.388  77.178  67.158  1.00  0.00           C
ATOM   3875  O   PRO A 245      99.189  77.889  68.148  1.00  0.00           O
ATOM   3876  N   PHE A 246      98.459  76.748  66.308  1.00  0.00           N
ATOM   3877  H   PHE A 246      98.708  76.358  65.408  1.00  0.00           H
ATOM   3878  CA  PHE A 246      97.039  76.838  66.608  1.00  0.00           C
ATOM   3879  HA  PHE A 246      96.779  77.768  67.118  1.00  0.00           H
ATOM   3880  CB  PHE A 246      96.318  76.759  65.268  1.00  0.00           C
ATOM   3881  HB1 PHE A 246      96.248  77.738  64.788  1.00  0.00           H
ATOM   3882  HB2 PHE A 246      95.308  76.468  65.568  1.00  0.00           H
ATOM   3883  CG  PHE A 246      96.768  75.758  64.238  1.00  0.00           C
ATOM   3884  CD1 PHE A 246      96.729  74.378  64.458  1.00  0.00           C
ATOM   3885  HD1 PHE A 246      96.548  74.048  65.479  1.00  0.00           H
ATOM   3886  CE1 PHE A 246      97.068  73.458  63.458  1.00  0.00           C
ATOM   3887  HE1 PHE A 246      97.118  72.408  63.718  1.00  0.00           H
ATOM   3888  CZ  PHE A 246      97.319  73.908  62.158  1.00  0.00           C
ATOM   3889  HZ  PHE A 246      97.509  73.168  61.398  1.00  0.00           H
ATOM   3890  CE2 PHE A 246      97.369  75.278  61.878  1.00  0.00           C
ATOM   3891  HE2 PHE A 246      97.658  75.628  60.898  1.00  0.00           H
ATOM   3892  CD2 PHE A 246      97.078  76.148  62.938  1.00  0.00           C
ATOM   3893  HD2 PHE A 246      97.008  77.188  62.638  1.00  0.00           H
ATOM   3894  C   PHE A 246      96.648  75.719  67.568  1.00  0.00           C
ATOM   3895  O   PHE A 246      97.428  74.818  67.868  1.00  0.00           O
ATOM   3896  N   ARG A 247      95.479  75.948  68.148  1.00  0.00           N
ATOM   3897  H   ARG A 247      94.939  76.699  67.758  1.00  0.00           H
ATOM   3898  CA  ARG A 247      94.688  75.158  69.078  1.00  0.00           C
ATOM   3899  HA  ARG A 247      95.079  75.408  70.068  1.00  0.00           H
ATOM   3900  CB  ARG A 247      93.258  75.688  69.138  1.00  0.00           C
ATOM   3901  HB1 ARG A 247      93.318  76.738  69.418  1.00  0.00           H
ATOM   3902  HB2 ARG A 247      92.749  75.119  69.918  1.00  0.00           H
ATOM   3903  CG  ARG A 247      92.378  75.478  67.908  1.00  0.00           C
ATOM   3904  HG1 ARG A 247      92.328  74.408  67.738  1.00  0.00           H
ATOM   3905  HG2 ARG A 247      92.798  75.948  67.018  1.00  0.00           H
ATOM   3906  CD  ARG A 247      90.988  76.058  68.198  1.00  0.00           C
ATOM   3907  HD1 ARG A 247      91.099  77.089  68.538  1.00  0.00           H
ATOM   3908  HD2 ARG A 247      90.548  75.468  69.008  1.00  0.00           H
ATOM   3909  NE  ARG A 247      90.079  75.898  67.068  1.00  0.00           N
ATOM   3910  HE  ARG A 247      90.368  75.498  66.188  1.00  0.00           H
ATOM   3911  CZ  ARG A 247      88.788  76.248  67.018  1.00  0.00           C
ATOM   3912  NH1 ARG A 247      88.138  76.908  67.988  1.00  0.00           N
ATOM   3913 1HH1 ARG A 247      88.549  77.138  68.878  1.00  0.00           H
ATOM   3914 2HH1 ARG A 247      87.198  77.188  67.758  1.00  0.00           H
ATOM   3915  NH2 ARG A 247      88.318  76.068  65.778  1.00  0.00           N
ATOM   3916 1HH2 ARG A 247      88.858  75.658  65.028  1.00  0.00           H
ATOM   3917 2HH2 ARG A 247      87.338  76.299  65.678  1.00  0.00           H
ATOM   3918  C   ARG A 247      94.888  73.648  69.128  1.00  0.00           C
ATOM   3919  O   ARG A 247      94.958  73.048  68.058  1.00  0.00           O
ATOM   3920  N   PRO A 248      94.948  72.949  70.268  1.00  0.00           N
ATOM   3921  CD  PRO A 248      95.238  73.438  71.599  1.00  0.00           C
ATOM   3922  HD1 PRO A 248      94.318  73.688  72.138  1.00  0.00           H
ATOM   3923  HD2 PRO A 248      95.859  74.329  71.548  1.00  0.00           H
ATOM   3924  CG  PRO A 248      95.999  72.348  72.348  1.00  0.00           C
ATOM   3925  HG1 PRO A 248      95.848  72.338  73.428  1.00  0.00           H
ATOM   3926  HG2 PRO A 248      97.068  72.419  72.148  1.00  0.00           H
ATOM   3927  CB  PRO A 248      95.369  71.118  71.688  1.00  0.00           C
ATOM   3928  HB1 PRO A 248      94.438  70.888  72.208  1.00  0.00           H
ATOM   3929  HB2 PRO A 248      96.018  70.248  71.748  1.00  0.00           H
ATOM   3930  CA  PRO A 248      95.079  71.508  70.238  1.00  0.00           C
ATOM   3931  HA  PRO A 248      95.988  71.298  69.668  1.00  0.00           H
ATOM   3932  C   PRO A 248      93.918  70.758  69.598  1.00  0.00           C
ATOM   3933  O   PRO A 248      92.758  71.148  69.638  1.00  0.00           O
ATOM   3934  N   VAL A 249      94.229  69.618  68.978  1.00  0.00           N
ATOM   3935  H   VAL A 249      95.218  69.458  68.888  1.00  0.00           H
ATOM   3936  CA  VAL A 249      93.239  68.778  68.338  1.00  0.00           C
ATOM   3937  HA  VAL A 249      92.229  69.128  68.548  1.00  0.00           H
ATOM   3938  CB  VAL A 249      93.348  68.828  66.818  1.00  0.00           C
ATOM   3939  HB  VAL A 249      92.468  68.458  66.288  1.00  0.00           H
ATOM   3940  CG1 VAL A 249      93.529  70.288  66.418  1.00  0.00           C
ATOM   3941 1HG1 VAL A 249      93.278  70.398  65.358  1.00  0.00           H
ATOM   3942 2HG1 VAL A 249      92.798  70.909  66.928  1.00  0.00           H
ATOM   3943 3HG1 VAL A 249      94.539  70.678  66.568  1.00  0.00           H
ATOM   3944  CG2 VAL A 249      94.628  68.128  66.358  1.00  0.00           C
ATOM   3945 1HG2 VAL A 249      95.448  68.258  67.078  1.00  0.00           H
ATOM   3946 2HG2 VAL A 249      94.498  67.048  66.278  1.00  0.00           H
ATOM   3947 3HG2 VAL A 249      95.038  68.558  65.448  1.00  0.00           H
ATOM   3948  C   VAL A 249      93.138  67.328  68.818  1.00  0.00           C
ATOM   3949  O   VAL A 249      92.308  66.558  68.358  1.00  0.00           O
ATOM   3950  N   ASN A 250      94.108  66.928  69.638  1.00  0.00           N
ATOM   3951  H   ASN A 250      94.729  67.608  70.048  1.00  0.00           H
ATOM   3952  CA  ASN A 250      94.209  65.638  70.298  1.00  0.00           C
ATOM   3953  HA  ASN A 250      93.289  65.088  70.108  1.00  0.00           H
ATOM   3954  CB  ASN A 250      95.288  64.868  69.538  1.00  0.00           C
ATOM   3955  HB1 ASN A 250      96.248  65.358  69.378  1.00  0.00           H
ATOM   3956  HB2 ASN A 250      94.888  64.578  68.569  1.00  0.00           H
ATOM   3957  CG  ASN A 250      95.769  63.578  70.188  1.00  0.00           C
ATOM   3958  OD1 ASN A 250      96.619  63.688  71.078  1.00  0.00           O
ATOM   3959  ND2 ASN A 250      95.149  62.438  69.838  1.00  0.00           N
ATOM   3960 1HD2 ASN A 250      94.298  62.378  69.308  1.00  0.00           H
ATOM   3961 2HD2 ASN A 250      95.258  61.708  70.518  1.00  0.00           H
ATOM   3962  C   ASN A 250      94.438  65.728  71.798  1.00  0.00           C
ATOM   3963  O   ASN A 250      95.208  66.588  72.228  1.00  0.00           O
ATOM   3964  N   LYS A 251      93.958  64.698  72.498  1.00  0.00           N
ATOM   3965  H   LYS A 251      93.398  63.988  72.038  1.00  0.00           H
ATOM   3966  CA  LYS A 251      93.949  64.678  73.948  1.00  0.00           C
ATOM   3967  HA  LYS A 251      93.608  65.638  74.338  1.00  0.00           H
ATOM   3968  CB  LYS A 251      93.068  63.548  74.458  1.00  0.00           C
ATOM   3969  HB1 LYS A 251      93.409  62.559  74.128  1.00  0.00           H
ATOM   3970  HB2 LYS A 251      92.138  63.728  73.918  1.00  0.00           H
ATOM   3971  CG  LYS A 251      92.568  63.438  75.898  1.00  0.00           C
ATOM   3972  HG1 LYS A 251      92.048  64.388  75.948  1.00  0.00           H
ATOM   3973  HG2 LYS A 251      93.468  63.448  76.499  1.00  0.00           H
ATOM   3974  CD  LYS A 251      91.608  62.308  76.298  1.00  0.00           C
ATOM   3975  HD1 LYS A 251      90.618  62.648  75.999  1.00  0.00           H
ATOM   3976  HD2 LYS A 251      91.698  62.128  77.369  1.00  0.00           H
ATOM   3977  CE  LYS A 251      91.798  61.068  75.428  1.00  0.00           C
ATOM   3978  HE1 LYS A 251      92.828  60.728  75.538  1.00  0.00           H
ATOM   3979  HE2 LYS A 251      91.528  61.309  74.398  1.00  0.00           H
ATOM   3980  NZ  LYS A 251      90.868  59.988  75.818  1.00  0.00           N
ATOM   3981  HZ1 LYS A 251      90.009  60.128  75.308  1.00  0.00           H
ATOM   3982  HZ2 LYS A 251      91.298  59.118  75.518  1.00  0.00           H
ATOM   3983  HZ3 LYS A 251      90.628  59.988  76.798  1.00  0.00           H
ATOM   3984  C   LYS A 251      95.328  64.588  74.589  1.00  0.00           C
ATOM   3985  O   LYS A 251      95.509  64.968  75.739  1.00  0.00           O
ATOM   3986  N   GLU A 252      96.318  63.968  73.948  1.00  0.00           N
ATOM   3987  H   GLU A 252      96.158  63.628  73.008  1.00  0.00           H
ATOM   3988  CA  GLU A 252      97.668  63.838  74.468  1.00  0.00           C
ATOM   3989  HA  GLU A 252      97.728  63.178  75.328  1.00  0.00           H
ATOM   3990  CB  GLU A 252      98.599  63.228  73.418  1.00  0.00           C
ATOM   3991  HB1 GLU A 252      98.838  63.868  72.579  1.00  0.00           H
ATOM   3992  HB2 GLU A 252      97.979  62.398  73.109  1.00  0.00           H
ATOM   3993  CG  GLU A 252      99.898  62.658  73.988  1.00  0.00           C
ATOM   3994  HG1 GLU A 252      99.668  62.088  74.888  1.00  0.00           H
ATOM   3995  HG2 GLU A 252     100.518  63.488  74.318  1.00  0.00           H
ATOM   3996  CD  GLU A 252     100.618  61.868  72.909  1.00  0.00           C
ATOM   3997  OE1 GLU A 252     100.199  60.748  72.538  1.00  0.00           O
ATOM   3998  OE2 GLU A 252     101.668  62.368  72.458  1.00  0.00           O
ATOM   3999  C   GLU A 252      98.269  65.208  74.758  1.00  0.00           C
ATOM   4000  O   GLU A 252      99.098  65.358  75.649  1.00  0.00           O
ATOM   4001  N   GLN A 253      97.839  66.248  74.048  1.00  0.00           N
ATOM   4002  H   GLN A 253      97.258  66.118  73.228  1.00  0.00           H
ATOM   4003  CA  GLN A 253      98.499  67.538  74.148  1.00  0.00           C
ATOM   4004  HA  GLN A 253      99.489  67.388  74.589  1.00  0.00           H
ATOM   4005  CB  GLN A 253      98.669  68.098  72.748  1.00  0.00           C
ATOM   4006  HB1 GLN A 253      97.618  68.219  72.449  1.00  0.00           H
ATOM   4007  HB2 GLN A 253      99.089  67.298  72.148  1.00  0.00           H
ATOM   4008  CG  GLN A 253      99.449  69.399  72.618  1.00  0.00           C
ATOM   4009  HG1 GLN A 253      99.189  70.148  73.369  1.00  0.00           H
ATOM   4010  HG2 GLN A 253      99.178  69.918  71.688  1.00  0.00           H
ATOM   4011  CD  GLN A 253     100.938  69.148  72.788  1.00  0.00           C
ATOM   4012  OE1 GLN A 253     101.628  68.988  71.778  1.00  0.00           O
ATOM   4013  NE2 GLN A 253     101.589  69.098  73.959  1.00  0.00           N
ATOM   4014 1HE2 GLN A 253     101.128  69.378  74.808  1.00  0.00           H
ATOM   4015 2HE2 GLN A 253     102.509  68.688  74.068  1.00  0.00           H
ATOM   4016  C   GLN A 253      97.749  68.428  75.129  1.00  0.00           C
ATOM   4017  O   GLN A 253      98.348  69.378  75.628  1.00  0.00           O
ATOM   4018  N   THR A 254      96.458  68.208  75.418  1.00  0.00           N
ATOM   4019  H   THR A 254      95.979  67.489  74.898  1.00  0.00           H
ATOM   4020  CA  THR A 254      95.758  68.728  76.569  1.00  0.00           C
ATOM   4021  HA  THR A 254      96.178  69.729  76.709  1.00  0.00           H
ATOM   4022  CB  THR A 254      94.259  68.888  76.379  1.00  0.00           C
ATOM   4023  HB  THR A 254      93.848  69.318  77.299  1.00  0.00           H
ATOM   4024  CG2 THR A 254      93.788  69.888  75.328  1.00  0.00           C
ATOM   4025 1HG2 THR A 254      94.019  69.568  74.308  1.00  0.00           H
ATOM   4026 2HG2 THR A 254      92.718  70.068  75.389  1.00  0.00           H
ATOM   4027 3HG2 THR A 254      94.198  70.868  75.579  1.00  0.00           H
ATOM   4028  OG1 THR A 254      93.678  67.658  75.988  1.00  0.00           O
ATOM   4029  HG1 THR A 254      93.809  67.628  75.038  1.00  0.00           H
ATOM   4030  C   THR A 254      96.169  67.978  77.828  1.00  0.00           C
ATOM   4031  O   THR A 254      96.438  68.728  78.759  1.00  0.00           O
ATOM   4032  N   GLN A 255      96.298  66.648  77.878  1.00  0.00           N
ATOM   4033  H   GLN A 255      95.859  66.109  77.148  1.00  0.00           H
ATOM   4034  CA  GLN A 255      96.998  65.928  78.929  1.00  0.00           C
ATOM   4035  HA  GLN A 255      96.449  65.968  79.869  1.00  0.00           H
ATOM   4036  CB  GLN A 255      96.978  64.488  78.429  1.00  0.00           C
ATOM   4037  HB1 GLN A 255      97.649  63.968  79.119  1.00  0.00           H
ATOM   4038  HB2 GLN A 255      97.299  64.408  77.388  1.00  0.00           H
ATOM   4039  CG  GLN A 255      95.579  63.908  78.588  1.00  0.00           C
ATOM   4040  HG1 GLN A 255      94.819  64.538  78.118  1.00  0.00           H
ATOM   4041  HG2 GLN A 255      95.358  63.838  79.659  1.00  0.00           H
ATOM   4042  CD  GLN A 255      95.518  62.448  78.158  1.00  0.00           C
ATOM   4043  OE1 GLN A 255      96.488  61.798  77.749  1.00  0.00           O
ATOM   4044  NE2 GLN A 255      94.368  61.788  78.339  1.00  0.00           N
ATOM   4045 1HE2 GLN A 255      93.698  62.278  78.899  1.00  0.00           H
ATOM   4046 2HE2 GLN A 255      94.388  60.778  78.278  1.00  0.00           H
ATOM   4047  C   GLN A 255      98.409  66.418  79.238  1.00  0.00           C
ATOM   4048  O   GLN A 255      98.678  66.558  80.428  1.00  0.00           O
ATOM   4049  N   ALA A 256      99.178  66.798  78.219  1.00  0.00           N
ATOM   4050  H   ALA A 256      98.999  66.628  77.238  1.00  0.00           H
ATOM   4051  CA  ALA A 256     100.409  67.489  78.558  1.00  0.00           C
ATOM   4052  HA  ALA A 256     101.038  66.878  79.198  1.00  0.00           H
ATOM   4053  CB  ALA A 256     101.278  67.758  77.328  1.00  0.00           C
ATOM   4054  HB1 ALA A 256     101.598  66.808  76.888  1.00  0.00           H
ATOM   4055  HB2 ALA A 256     100.828  68.488  76.678  1.00  0.00           H
ATOM   4056  HB3 ALA A 256     102.218  68.198  77.668  1.00  0.00           H
ATOM   4057  C   ALA A 256     100.208  68.828  79.248  1.00  0.00           C
ATOM   4058  O   ALA A 256     100.938  69.208  80.158  1.00  0.00           O
ATOM   4059  N   ALA A 257      99.308  69.738  78.899  1.00  0.00           N
ATOM   4060  H   ALA A 257      98.698  69.558  78.108  1.00  0.00           H
ATOM   4061  CA  ALA A 257      98.929  70.928  79.648  1.00  0.00           C
ATOM   4062  HA  ALA A 257      99.758  71.608  79.838  1.00  0.00           H
ATOM   4063  CB  ALA A 257      97.959  71.678  78.748  1.00  0.00           C
ATOM   4064  HB1 ALA A 257      97.448  72.438  79.338  1.00  0.00           H
ATOM   4065  HB2 ALA A 257      98.459  72.148  77.898  1.00  0.00           H
ATOM   4066  HB3 ALA A 257      97.118  71.118  78.318  1.00  0.00           H
ATOM   4067  C   ALA A 257      98.289  70.649  80.999  1.00  0.00           C
ATOM   4068  O   ALA A 257      98.789  71.188  81.978  1.00  0.00           O
ATOM   4069  N   VAL A 258      97.388  69.678  81.178  1.00  0.00           N
ATOM   4070  H   VAL A 258      97.238  69.069  80.389  1.00  0.00           H
ATOM   4071  CA  VAL A 258      96.838  69.408  82.489  1.00  0.00           C
ATOM   4072  HA  VAL A 258      96.449  70.328  82.918  1.00  0.00           H
ATOM   4073  CB  VAL A 258      95.518  68.628  82.509  1.00  0.00           C
ATOM   4074  HB  VAL A 258      95.258  68.368  83.529  1.00  0.00           H
ATOM   4075  CG1 VAL A 258      94.378  69.388  81.838  1.00  0.00           C
ATOM   4076 1HG1 VAL A 258      93.429  68.918  82.089  1.00  0.00           H
ATOM   4077 2HG1 VAL A 258      94.438  70.408  82.198  1.00  0.00           H
ATOM   4078 3HG1 VAL A 258      94.519  69.628  80.778  1.00  0.00           H
ATOM   4079  CG2 VAL A 258      95.479  67.278  81.798  1.00  0.00           C
ATOM   4080 1HG2 VAL A 258      95.288  67.518  80.748  1.00  0.00           H
ATOM   4081 2HG2 VAL A 258      96.418  66.769  81.958  1.00  0.00           H
ATOM   4082 3HG2 VAL A 258      94.598  66.748  82.148  1.00  0.00           H
ATOM   4083  C   VAL A 258      97.769  68.739  83.488  1.00  0.00           C
ATOM   4084  O   VAL A 258      97.509  68.748  84.688  1.00  0.00           O
ATOM   4085  N   SER A 259      98.838  68.108  82.988  1.00  0.00           N
ATOM   4086  H   SER A 259      99.058  68.149  82.008  1.00  0.00           H
ATOM   4087  CA  SER A 259      99.888  67.568  83.829  1.00  0.00           C
ATOM   4088  HA  SER A 259      99.589  66.899  84.628  1.00  0.00           H
ATOM   4089  CB  SER A 259     100.848  66.708  83.009  1.00  0.00           C
ATOM   4090  HB1 SER A 259     101.268  67.308  82.209  1.00  0.00           H
ATOM   4091  HB2 SER A 259     100.348  65.838  82.579  1.00  0.00           H
ATOM   4092  OG  SER A 259     101.949  66.218  83.739  1.00  0.00           O
ATOM   4093  HG  SER A 259     101.558  65.519  84.259  1.00  0.00           H
ATOM   4094  C   SER A 259     100.638  68.668  84.568  1.00  0.00           C
ATOM   4095  O   SER A 259     100.728  68.679  85.798  1.00  0.00           O
ATOM   4096  N   LEU A 260     101.099  69.668  83.818  1.00  0.00           N
ATOM   4097  H   LEU A 260     100.778  69.718  82.869  1.00  0.00           H
ATOM   4098  CA  LEU A 260     102.039  70.698  84.238  1.00  0.00           C
ATOM   4099  HA  LEU A 260     102.828  70.138  84.738  1.00  0.00           H
ATOM   4100  CB  LEU A 260     102.518  71.488  83.029  1.00  0.00           C
ATOM   4101  HB1 LEU A 260     102.959  72.448  83.309  1.00  0.00           H
ATOM   4102  HB2 LEU A 260     101.628  71.718  82.439  1.00  0.00           H
ATOM   4103  CG  LEU A 260     103.348  70.758  81.978  1.00  0.00           C
ATOM   4104  HG  LEU A 260     102.939  69.758  81.818  1.00  0.00           H
ATOM   4105  CD1 LEU A 260     103.558  71.598  80.719  1.00  0.00           C
ATOM   4106 1HD1 LEU A 260     104.338  71.248  80.048  1.00  0.00           H
ATOM   4107 2HD1 LEU A 260     102.579  71.738  80.258  1.00  0.00           H
ATOM   4108 3HD1 LEU A 260     103.949  72.548  81.099  1.00  0.00           H
ATOM   4109  CD2 LEU A 260     104.788  70.579  82.428  1.00  0.00           C
ATOM   4110 1HD2 LEU A 260     105.278  71.538  82.598  1.00  0.00           H
ATOM   4111 2HD2 LEU A 260     104.869  69.908  83.289  1.00  0.00           H
ATOM   4112 3HD2 LEU A 260     105.339  70.038  81.659  1.00  0.00           H
ATOM   4113  C   LEU A 260     101.449  71.608  85.308  1.00  0.00           C
ATOM   4114  O   LEU A 260     102.238  72.058  86.138  1.00  0.00           O
ATOM   4115  N   LEU A 261     100.138  71.888  85.308  1.00  0.00           N
ATOM   4116  H   LEU A 261      99.568  71.378  84.648  1.00  0.00           H
ATOM   4117  CA  LEU A 261      99.438  72.778  86.208  1.00  0.00           C
ATOM   4118  HA  LEU A 261     100.098  73.598  86.488  1.00  0.00           H
ATOM   4119  CB  LEU A 261      98.158  73.358  85.618  1.00  0.00           C
ATOM   4120  HB1 LEU A 261      97.518  73.788  86.388  1.00  0.00           H
ATOM   4121  HB2 LEU A 261      97.598  72.638  85.028  1.00  0.00           H
ATOM   4122  CG  LEU A 261      98.378  74.538  84.668  1.00  0.00           C
ATOM   4123  HG  LEU A 261      98.739  75.389  85.249  1.00  0.00           H
ATOM   4124  CD1 LEU A 261      99.449  74.329  83.608  1.00  0.00           C
ATOM   4125 1HD1 LEU A 261      99.519  75.238  83.018  1.00  0.00           H
ATOM   4126 2HD1 LEU A 261     100.439  74.069  83.999  1.00  0.00           H
ATOM   4127 3HD1 LEU A 261      99.198  73.448  82.998  1.00  0.00           H
ATOM   4128  CD2 LEU A 261      97.039  74.919  84.028  1.00  0.00           C
ATOM   4129 1HD2 LEU A 261      97.148  75.849  83.479  1.00  0.00           H
ATOM   4130 2HD2 LEU A 261      96.818  74.199  83.239  1.00  0.00           H
ATOM   4131 3HD2 LEU A 261      96.178  75.008  84.698  1.00  0.00           H
ATOM   4132  C   LEU A 261      99.078  72.058  87.509  1.00  0.00           C
ATOM   4133  O   LEU A 261      98.978  72.708  88.549  1.00  0.00           O
ATOM   4134  N   GLU A 262      98.809  70.758  87.408  1.00  0.00           N
ATOM   4135  H   GLU A 262      98.929  70.378  86.478  1.00  0.00           H
ATOM   4136  CA  GLU A 262      98.718  69.938  88.599  1.00  0.00           C
ATOM   4137  HA  GLU A 262      97.918  70.398  89.178  1.00  0.00           H
ATOM   4138  CB  GLU A 262      98.339  68.528  88.169  1.00  0.00           C
ATOM   4139  HB1 GLU A 262      99.168  67.949  87.769  1.00  0.00           H
ATOM   4140  HB2 GLU A 262      97.548  68.588  87.419  1.00  0.00           H
ATOM   4141  CG  GLU A 262      97.749  67.758  89.349  1.00  0.00           C
ATOM   4142  HG1 GLU A 262      96.818  68.279  89.559  1.00  0.00           H
ATOM   4143  HG2 GLU A 262      98.388  67.889  90.218  1.00  0.00           H
ATOM   4144  CD  GLU A 262      97.609  66.268  89.069  1.00  0.00           C
ATOM   4145  OE1 GLU A 262      96.718  65.838  88.298  1.00  0.00           O
ATOM   4146  OE2 GLU A 262      98.468  65.478  89.528  1.00  0.00           O
ATOM   4147  C   GLU A 262     100.039  69.968  89.368  1.00  0.00           C
ATOM   4148  O   GLU A 262      99.989  69.908  90.599  1.00  0.00           O
ATOM   4149  N   LYS A 263     101.148  69.968  88.628  1.00  0.00           N
ATOM   4150  H   LYS A 263     101.029  69.678  87.668  1.00  0.00           H
ATOM   4151  CA  LYS A 263     102.478  69.758  89.168  1.00  0.00           C
ATOM   4152  HA  LYS A 263     102.349  69.288  90.149  1.00  0.00           H
ATOM   4153  CB  LYS A 263     103.188  68.728  88.298  1.00  0.00           C
ATOM   4154  HB1 LYS A 263     104.238  68.739  88.588  1.00  0.00           H
ATOM   4155  HB2 LYS A 263     103.088  68.958  87.229  1.00  0.00           H
ATOM   4156  CG  LYS A 263     102.728  67.298  88.569  1.00  0.00           C
ATOM   4157  HG1 LYS A 263     101.838  67.198  87.948  1.00  0.00           H
ATOM   4158  HG2 LYS A 263     102.509  67.058  89.598  1.00  0.00           H
ATOM   4159  CD  LYS A 263     103.759  66.298  88.038  1.00  0.00           C
ATOM   4160  HD1 LYS A 263     103.388  65.308  88.298  1.00  0.00           H
ATOM   4161  HD2 LYS A 263     104.729  66.548  88.448  1.00  0.00           H
ATOM   4162  CE  LYS A 263     103.868  66.398  86.519  1.00  0.00           C
ATOM   4163  HE1 LYS A 263     103.999  67.429  86.189  1.00  0.00           H
ATOM   4164  HE2 LYS A 263     102.979  65.988  86.038  1.00  0.00           H
ATOM   4165  NZ  LYS A 263     104.998  65.538  86.128  1.00  0.00           N
ATOM   4166  HZ1 LYS A 263     105.389  65.798  85.228  1.00  0.00           H
ATOM   4167  HZ2 LYS A 263     105.719  65.678  86.818  1.00  0.00           H
ATOM   4168  HZ3 LYS A 263     104.718  64.568  86.198  1.00  0.00           H
ATOM   4169  C   LYS A 263     103.328  70.968  89.508  1.00  0.00           C
ATOM   4170  O   LYS A 263     104.338  70.748  90.168  1.00  0.00           O
ATOM   4171  N   ALA A 264     102.948  72.188  89.139  1.00  0.00           N
ATOM   4172  H   ALA A 264     102.159  72.388  88.549  1.00  0.00           H
ATOM   4173  CA  ALA A 264     103.778  73.368  89.329  1.00  0.00           C
ATOM   4174  HA  ALA A 264     104.189  73.349  90.339  1.00  0.00           H
ATOM   4175  CB  ALA A 264     104.948  73.388  88.339  1.00  0.00           C
ATOM   4176  HB1 ALA A 264     105.599  72.528  88.468  1.00  0.00           H
ATOM   4177  HB2 ALA A 264     104.528  73.438  87.338  1.00  0.00           H
ATOM   4178  HB3 ALA A 264     105.608  74.248  88.378  1.00  0.00           H
ATOM   4179  C   ALA A 264     102.959  74.628  89.119  1.00  0.00           C
ATOM   4180  O   ALA A 264     101.829  74.518  88.648  1.00  0.00           O
ATOM   4181  N   ARG A 265     103.529  75.808  89.379  1.00  0.00           N
ATOM   4182  H   ARG A 265     104.379  75.658  89.908  1.00  0.00           H
ATOM   4183  CA  ARG A 265     102.799  77.038  89.539  1.00  0.00           C
ATOM   4184  HA  ARG A 265     102.019  76.808  90.269  1.00  0.00           H
ATOM   4185  CB  ARG A 265     103.678  78.068  90.238  1.00  0.00           C
ATOM   4186  HB1 ARG A 265     104.019  77.758  91.228  1.00  0.00           H
ATOM   4187  HB2 ARG A 265     103.099  78.958  90.468  1.00  0.00           H
ATOM   4188  CG  ARG A 265     104.908  78.298  89.368  1.00  0.00           C
ATOM   4189  HG1 ARG A 265     104.528  78.609  88.398  1.00  0.00           H
ATOM   4190  HG2 ARG A 265     105.479  77.368  89.388  1.00  0.00           H
ATOM   4191  CD  ARG A 265     105.758  79.418  89.978  1.00  0.00           C
ATOM   4192  HD1 ARG A 265     106.239  79.058  90.889  1.00  0.00           H
ATOM   4193  HD2 ARG A 265     105.048  80.198  90.258  1.00  0.00           H
ATOM   4194  NE  ARG A 265     106.838  79.758  89.058  1.00  0.00           N
ATOM   4195  HE  ARG A 265     107.458  79.038  88.689  1.00  0.00           H
ATOM   4196  CZ  ARG A 265     107.378  80.979  88.938  1.00  0.00           C
ATOM   4197  NH1 ARG A 265     106.768  82.108  89.288  1.00  0.00           N
ATOM   4198 1HH1 ARG A 265     105.798  82.128  89.578  1.00  0.00           H
ATOM   4199 2HH1 ARG A 265     107.218  82.978  89.019  1.00  0.00           H
ATOM   4200  NH2 ARG A 265     108.628  81.128  88.459  1.00  0.00           N
ATOM   4201 1HH2 ARG A 265     108.949  80.379  87.869  1.00  0.00           H
ATOM   4202 2HH2 ARG A 265     109.049  82.038  88.328  1.00  0.00           H
ATOM   4203  C   ARG A 265     102.118  77.559  88.278  1.00  0.00           C
ATOM   4204  O   ARG A 265     102.598  77.278  87.188  1.00  0.00           O
ATOM   4205  N   TYR A 266     101.088  78.398  88.398  1.00  0.00           N
ATOM   4206  H   TYR A 266     100.568  78.339  89.268  1.00  0.00           H
ATOM   4207  CA  TYR A 266     100.398  78.929  87.238  1.00  0.00           C
ATOM   4208  HA  TYR A 266     101.018  79.048  86.348  1.00  0.00           H
ATOM   4209  CB  TYR A 266      99.168  78.088  86.899  1.00  0.00           C
ATOM   4210  HB1 TYR A 266      98.328  78.198  87.579  1.00  0.00           H
ATOM   4211  HB2 TYR A 266      99.419  77.029  86.949  1.00  0.00           H
ATOM   4212  CG  TYR A 266      98.708  78.388  85.488  1.00  0.00           C
ATOM   4213  CD1 TYR A 266      97.428  78.898  85.238  1.00  0.00           C
ATOM   4214  HD1 TYR A 266      96.759  79.218  86.018  1.00  0.00           H
ATOM   4215  CE1 TYR A 266      96.928  78.978  83.929  1.00  0.00           C
ATOM   4216  HE1 TYR A 266      95.948  79.399  83.739  1.00  0.00           H
ATOM   4217  CZ  TYR A 266      97.798  78.558  82.898  1.00  0.00           C
ATOM   4218  OH  TYR A 266      97.458  78.698  81.589  1.00  0.00           O
ATOM   4219  HH  TYR A 266      98.228  78.418  81.088  1.00  0.00           H
ATOM   4220  CE2 TYR A 266      99.078  78.028  83.169  1.00  0.00           C
ATOM   4221  HE2 TYR A 266      99.698  77.758  82.328  1.00  0.00           H
ATOM   4222  CD2 TYR A 266      99.528  77.858  84.489  1.00  0.00           C
ATOM   4223  HD2 TYR A 266     100.428  77.338  84.779  1.00  0.00           H
ATOM   4224  C   TYR A 266     100.059  80.389  87.498  1.00  0.00           C
ATOM   4225  O   TYR A 266      99.819  80.839  88.619  1.00  0.00           O
ATOM   4226  N   SER A 267     100.088  81.218  86.458  1.00  0.00           N
ATOM   4227  H   SER A 267     100.158  80.898  85.498  1.00  0.00           H
ATOM   4228  CA  SER A 267     100.109  82.668  86.488  1.00  0.00           C
ATOM   4229  HA  SER A 267      99.828  82.988  87.489  1.00  0.00           H
ATOM   4230  CB  SER A 267     101.488  83.258  86.178  1.00  0.00           C
ATOM   4231  HB1 SER A 267     102.249  82.768  86.779  1.00  0.00           H
ATOM   4232  HB2 SER A 267     101.488  84.319  86.399  1.00  0.00           H
ATOM   4233  OG  SER A 267     101.829  83.079  84.819  1.00  0.00           O
ATOM   4234  HG  SER A 267     101.519  82.188  84.618  1.00  0.00           H
ATOM   4235  C   SER A 267      98.999  83.368  85.708  1.00  0.00           C
ATOM   4236  O   SER A 267      98.488  82.838  84.729  1.00  0.00           O
ATOM   4237  N   VAL A 268      98.619  84.548  86.208  1.00  0.00           N
ATOM   4238  H   VAL A 268      99.318  84.979  86.798  1.00  0.00           H
ATOM   4239  CA  VAL A 268      97.489  85.268  85.649  1.00  0.00           C
ATOM   4240  HA  VAL A 268      97.159  84.868  84.688  1.00  0.00           H
ATOM   4241  CB  VAL A 268      96.338  85.418  86.639  1.00  0.00           C
ATOM   4242  HB  VAL A 268      96.709  85.758  87.609  1.00  0.00           H
ATOM   4243  CG1 VAL A 268      95.158  86.169  86.038  1.00  0.00           C
ATOM   4244 1HG1 VAL A 268      94.659  85.478  85.358  1.00  0.00           H
ATOM   4245 2HG1 VAL A 268      94.469  86.418  86.849  1.00  0.00           H
ATOM   4246 3HG1 VAL A 268      95.459  87.038  85.459  1.00  0.00           H
ATOM   4247  CG2 VAL A 268      95.848  84.078  87.188  1.00  0.00           C
ATOM   4248 1HG2 VAL A 268      95.298  83.518  86.438  1.00  0.00           H
ATOM   4249 2HG2 VAL A 268      96.668  83.488  87.598  1.00  0.00           H
ATOM   4250 3HG2 VAL A 268      95.149  84.329  87.979  1.00  0.00           H
ATOM   4251  C   VAL A 268      98.138  86.618  85.328  1.00  0.00           C
ATOM   4252  O   VAL A 268      98.569  87.338  86.228  1.00  0.00           O
ATOM   4253  N   LEU A 269      98.149  87.029  84.069  1.00  0.00           N
ATOM   4254  H   LEU A 269      97.808  86.348  83.398  1.00  0.00           H
ATOM   4255  CA  LEU A 269      98.868  88.149  83.488  1.00  0.00           C
ATOM   4256  HA  LEU A 269      99.709  88.418  84.128  1.00  0.00           H
ATOM   4257  CB  LEU A 269      99.428  87.668  82.148  1.00  0.00           C
ATOM   4258  HB1 LEU A 269      99.698  88.518  81.519  1.00  0.00           H
ATOM   4259  HB2 LEU A 269      98.678  87.138  81.558  1.00  0.00           H
ATOM   4260  CG  LEU A 269     100.618  86.718  82.179  1.00  0.00           C
ATOM   4261  HG  LEU A 269     101.169  86.819  81.248  1.00  0.00           H
ATOM   4262  CD1 LEU A 269     101.578  86.938  83.348  1.00  0.00           C
ATOM   4263 1HD1 LEU A 269     101.928  87.968  83.398  1.00  0.00           H
ATOM   4264 2HD1 LEU A 269     101.078  86.629  84.268  1.00  0.00           H
ATOM   4265 3HD1 LEU A 269     102.428  86.268  83.208  1.00  0.00           H
ATOM   4266  CD2 LEU A 269     100.129  85.278  82.258  1.00  0.00           C
ATOM   4267 1HD2 LEU A 269     100.948  84.659  81.888  1.00  0.00           H
ATOM   4268 2HD2 LEU A 269      99.749  85.049  83.258  1.00  0.00           H
ATOM   4269 3HD2 LEU A 269      99.378  85.119  81.478  1.00  0.00           H
ATOM   4270  C   LEU A 269      98.038  89.408  83.289  1.00  0.00           C
ATOM   4271  O   LEU A 269      98.518  90.528  83.438  1.00  0.00           O
ATOM   4272  N   GLU A 270      96.798  89.159  82.858  1.00  0.00           N
ATOM   4273  H   GLU A 270      96.368  88.238  82.878  1.00  0.00           H
ATOM   4274  CA  GLU A 270      95.929  90.298  82.649  1.00  0.00           C
ATOM   4275  HA  GLU A 270      96.078  90.938  83.518  1.00  0.00           H
ATOM   4276  CB  GLU A 270      96.318  91.118  81.418  1.00  0.00           C
ATOM   4277  HB1 GLU A 270      95.988  90.528  80.558  1.00  0.00           H
ATOM   4278  HB2 GLU A 270      97.398  91.218  81.399  1.00  0.00           H
ATOM   4279  CG  GLU A 270      95.728  92.518  81.289  1.00  0.00           C
ATOM   4280  HG1 GLU A 270      94.638  92.429  81.248  1.00  0.00           H
ATOM   4281  HG2 GLU A 270      96.169  93.019  80.428  1.00  0.00           H
ATOM   4282  CD  GLU A 270      95.999  93.469  82.439  1.00  0.00           C
ATOM   4283  OE1 GLU A 270      95.098  93.729  83.269  1.00  0.00           O
ATOM   4284  OE2 GLU A 270      97.148  93.919  82.629  1.00  0.00           O
ATOM   4285  C   GLU A 270      94.458  89.898  82.568  1.00  0.00           C
ATOM   4286  O   GLU A 270      94.159  88.818  82.078  1.00  0.00           O
ATOM   4287  N   ARG A 271      93.508  90.768  82.909  1.00  0.00           N
ATOM   4288  H   ARG A 271      93.768  91.708  83.188  1.00  0.00           H
ATOM   4289  CA  ARG A 271      92.089  90.599  82.688  1.00  0.00           C
ATOM   4290  HA  ARG A 271      91.928  89.878  81.888  1.00  0.00           H
ATOM   4291  CB  ARG A 271      91.499  90.018  83.968  1.00  0.00           C
ATOM   4292  HB1 ARG A 271      91.548  90.678  84.828  1.00  0.00           H
ATOM   4293  HB2 ARG A 271      92.048  89.098  84.148  1.00  0.00           H
ATOM   4294  CG  ARG A 271      90.088  89.439  83.798  1.00  0.00           C
ATOM   4295  HG1 ARG A 271      90.088  88.679  83.018  1.00  0.00           H
ATOM   4296  HG2 ARG A 271      89.408  90.219  83.479  1.00  0.00           H
ATOM   4297  CD  ARG A 271      89.609  88.799  85.098  1.00  0.00           C
ATOM   4298  HD1 ARG A 271      90.428  88.279  85.588  1.00  0.00           H
ATOM   4299  HD2 ARG A 271      88.728  88.168  84.998  1.00  0.00           H
ATOM   4300  NE  ARG A 271      89.198  89.839  86.038  1.00  0.00           N
ATOM   4301  HE  ARG A 271      89.618  89.778  86.958  1.00  0.00           H
ATOM   4302  CZ  ARG A 271      88.128  90.639  85.988  1.00  0.00           C
ATOM   4303  NH1 ARG A 271      87.208  90.628  85.009  1.00  0.00           N
ATOM   4304 1HH1 ARG A 271      87.328  89.898  84.308  1.00  0.00           H
ATOM   4305 2HH1 ARG A 271      86.399  91.218  84.989  1.00  0.00           H
ATOM   4306  NH2 ARG A 271      87.898  91.448  87.039  1.00  0.00           N
ATOM   4307 1HH2 ARG A 271      88.508  91.589  87.828  1.00  0.00           H
ATOM   4308 2HH2 ARG A 271      87.048  91.989  87.148  1.00  0.00           H
ATOM   4309  C   ARG A 271      91.359  91.878  82.308  1.00  0.00           C
ATOM   4310  O   ARG A 271      91.818  92.949  82.708  1.00  0.00           O
ATOM   4311  N   GLU A 272      90.228  91.749  81.608  1.00  0.00           N
ATOM   4312  H   GLU A 272      89.998  90.798  81.379  1.00  0.00           H
ATOM   4313  CA  GLU A 272      89.229  92.758  81.329  1.00  0.00           C
ATOM   4314  HA  GLU A 272      89.259  93.548  82.078  1.00  0.00           H
ATOM   4315  CB  GLU A 272      89.428  93.368  79.948  1.00  0.00           C
ATOM   4316  HB1 GLU A 272      90.409  93.838  79.989  1.00  0.00           H
ATOM   4317  HB2 GLU A 272      88.658  94.129  79.788  1.00  0.00           H
ATOM   4318  CG  GLU A 272      89.229  92.368  78.818  1.00  0.00           C
ATOM   4319  HG1 GLU A 272      88.208  91.989  78.718  1.00  0.00           H
ATOM   4320  HG2 GLU A 272      89.958  91.589  79.038  1.00  0.00           H
ATOM   4321  CD  GLU A 272      89.698  92.848  77.448  1.00  0.00           C
ATOM   4322  OE1 GLU A 272      88.838  93.379  76.718  1.00  0.00           O
ATOM   4323  OE2 GLU A 272      90.909  92.859  77.148  1.00  0.00           O
ATOM   4324  C   GLU A 272      87.808  92.219  81.408  1.00  0.00           C
ATOM   4325  O   GLU A 272      87.658  91.019  81.189  1.00  0.00           O
ATOM   4326  N   ASP A 273      86.818  93.088  81.598  1.00  0.00           N
ATOM   4327  H   ASP A 273      87.028  94.068  81.709  1.00  0.00           H
ATOM   4328  CA  ASP A 273      85.438  92.719  81.318  1.00  0.00           C
ATOM   4329  HA  ASP A 273      85.509  92.009  80.498  1.00  0.00           H
ATOM   4330  CB  ASP A 273      84.788  91.968  82.478  1.00  0.00           C
ATOM   4331  HB1 ASP A 273      85.308  91.058  82.749  1.00  0.00           H
ATOM   4332  HB2 ASP A 273      83.798  91.699  82.109  1.00  0.00           H
ATOM   4333  CG  ASP A 273      84.618  92.769  83.768  1.00  0.00           C
ATOM   4334  OD1 ASP A 273      83.518  93.288  84.058  1.00  0.00           O
ATOM   4335  OD2 ASP A 273      85.628  92.778  84.498  1.00  0.00           O
ATOM   4336  C   ASP A 273      84.598  93.838  80.719  1.00  0.00           C
ATOM   4337  O   ASP A 273      84.998  94.998  80.798  1.00  0.00           O
ATOM   4338  N   LYS A 274      83.429  93.589  80.129  1.00  0.00           N
ATOM   4339  H   LYS A 274      83.188  92.608  80.179  1.00  0.00           H
ATOM   4340  CA  LYS A 274      82.468  94.518  79.578  1.00  0.00           C
ATOM   4341  HA  LYS A 274      82.568  95.519  80.009  1.00  0.00           H
ATOM   4342  CB  LYS A 274      82.808  94.789  78.118  1.00  0.00           C
ATOM   4343  HB1 LYS A 274      83.728  95.359  77.998  1.00  0.00           H
ATOM   4344  HB2 LYS A 274      81.978  95.368  77.708  1.00  0.00           H
ATOM   4345  CG  LYS A 274      82.898  93.478  77.328  1.00  0.00           C
ATOM   4346  HG1 LYS A 274      81.868  93.128  77.308  1.00  0.00           H
ATOM   4347  HG2 LYS A 274      83.518  92.719  77.798  1.00  0.00           H
ATOM   4348  CD  LYS A 274      83.409  93.738  75.909  1.00  0.00           C
ATOM   4349  HD1 LYS A 274      84.329  94.319  75.859  1.00  0.00           H
ATOM   4350  HD2 LYS A 274      82.629  94.249  75.339  1.00  0.00           H
ATOM   4351  CE  LYS A 274      83.588  92.368  75.258  1.00  0.00           C
ATOM   4352  HE1 LYS A 274      82.758  91.679  75.358  1.00  0.00           H
ATOM   4353  HE2 LYS A 274      84.518  92.029  75.698  1.00  0.00           H
ATOM   4354  NZ  LYS A 274      83.858  92.529  73.818  1.00  0.00           N
ATOM   4355  HZ1 LYS A 274      84.638  93.139  73.618  1.00  0.00           H
ATOM   4356  HZ2 LYS A 274      84.058  91.668  73.318  1.00  0.00           H
ATOM   4357  HZ3 LYS A 274      83.048  92.839  73.298  1.00  0.00           H
ATOM   4358  C   LYS A 274      81.058  93.989  79.768  1.00  0.00           C
ATOM   4359  O   LYS A 274      80.828  92.789  79.869  1.00  0.00           O
ATOM   4360  N   PRO A 275      80.059  94.878  79.869  1.00  0.00           N
ATOM   4361  CD  PRO A 275      80.129  96.299  80.129  1.00  0.00           C
ATOM   4362  HD1 PRO A 275      80.979  96.769  79.638  1.00  0.00           H
ATOM   4363  HD2 PRO A 275      80.199  96.469  81.198  1.00  0.00           H
ATOM   4364  CG  PRO A 275      78.778  96.908  79.779  1.00  0.00           C
ATOM   4365  HG1 PRO A 275      78.689  97.029  78.698  1.00  0.00           H
ATOM   4366  HG2 PRO A 275      78.619  97.898  80.208  1.00  0.00           H
ATOM   4367  CB  PRO A 275      77.928  95.779  80.348  1.00  0.00           C
ATOM   4368  HB1 PRO A 275      76.938  95.838  79.898  1.00  0.00           H
ATOM   4369  HB2 PRO A 275      77.839  95.999  81.418  1.00  0.00           H
ATOM   4370  CA  PRO A 275      78.678  94.489  80.068  1.00  0.00           C
ATOM   4371  HA  PRO A 275      78.678  93.878  80.968  1.00  0.00           H
ATOM   4372  C   PRO A 275      77.988  93.799  78.899  1.00  0.00           C
ATOM   4373  O   PRO A 275      78.178  94.229  77.758  1.00  0.00           O
ATOM   4374  N   THR A 276      77.179  92.789  79.209  1.00  0.00           N
ATOM   4375  H   THR A 276      76.958  92.418  80.129  1.00  0.00           H
ATOM   4376  CA  THR A 276      76.368  92.188  78.158  1.00  0.00           C
ATOM   4377  HA  THR A 276      76.208  92.868  77.328  1.00  0.00           H
ATOM   4378  CB  THR A 276      77.059  91.008  77.468  1.00  0.00           C
ATOM   4379  HB  THR A 276      77.959  91.408  77.019  1.00  0.00           H
ATOM   4380  CG2 THR A 276      77.238  89.798  78.378  1.00  0.00           C
ATOM   4381 1HG2 THR A 276      77.828  90.169  79.218  1.00  0.00           H
ATOM   4382 2HG2 THR A 276      76.238  89.559  78.759  1.00  0.00           H
ATOM   4383 3HG2 THR A 276      77.658  88.928  77.868  1.00  0.00           H
ATOM   4384  OG1 THR A 276      76.318  90.588  76.348  1.00  0.00           O
ATOM   4385  HG1 THR A 276      76.858  90.108  75.719  1.00  0.00           H
ATOM   4386  C   THR A 276      74.968  91.849  78.638  1.00  0.00           C
ATOM   4387  O   THR A 276      74.728  91.699  79.838  1.00  0.00           O
ATOM   4388  N   THR A 277      73.988  91.648  77.749  1.00  0.00           N
ATOM   4389  H   THR A 277      74.058  91.788  76.759  1.00  0.00           H
ATOM   4390  CA  THR A 277      72.728  91.008  78.099  1.00  0.00           C
ATOM   4391  HA  THR A 277      72.718  90.648  79.128  1.00  0.00           H
ATOM   4392  CB  THR A 277      71.618  92.038  78.048  1.00  0.00           C
ATOM   4393  HB  THR A 277      70.698  91.568  78.409  1.00  0.00           H
ATOM   4394  CG2 THR A 277      71.658  93.418  78.718  1.00  0.00           C
ATOM   4395 1HG2 THR A 277      72.508  93.989  78.339  1.00  0.00           H
ATOM   4396 2HG2 THR A 277      70.668  93.838  78.538  1.00  0.00           H
ATOM   4397 3HG2 THR A 277      71.698  93.228  79.788  1.00  0.00           H
ATOM   4398  OG1 THR A 277      71.388  92.298  76.678  1.00  0.00           O
ATOM   4399  HG1 THR A 277      72.008  92.999  76.449  1.00  0.00           H
ATOM   4400  C   THR A 277      72.498  89.789  77.218  1.00  0.00           C
ATOM   4401  O   THR A 277      73.318  89.529  76.338  1.00  0.00           O
ATOM   4402  N   SER A 278      71.448  88.978  77.398  1.00  0.00           N
ATOM   4403  H   SER A 278      70.998  88.989  78.298  1.00  0.00           H
ATOM   4404  CA  SER A 278      71.078  87.998  76.399  1.00  0.00           C
ATOM   4405  HA  SER A 278      71.428  88.288  75.409  1.00  0.00           H
ATOM   4406  CB  SER A 278      71.718  86.658  76.759  1.00  0.00           C
ATOM   4407  HB1 SER A 278      71.148  86.188  77.559  1.00  0.00           H
ATOM   4408  HB2 SER A 278      72.738  86.769  77.138  1.00  0.00           H
ATOM   4409  OG  SER A 278      71.808  85.878  75.599  1.00  0.00           O
ATOM   4410  HG  SER A 278      72.508  86.198  75.018  1.00  0.00           H
ATOM   4411  C   SER A 278      69.558  87.889  76.408  1.00  0.00           C
ATOM   4412  O   SER A 278      68.958  87.749  77.468  1.00  0.00           O
ATOM   4413  N   LYS A 279      68.918  88.069  75.249  1.00  0.00           N
ATOM   4414  H   LYS A 279      69.438  88.438  74.468  1.00  0.00           H
ATOM   4415  CA  LYS A 279      67.498  87.928  74.978  1.00  0.00           C
ATOM   4416  HA  LYS A 279      67.098  88.578  75.748  1.00  0.00           H
ATOM   4417  CB  LYS A 279      67.248  88.508  73.588  1.00  0.00           C
ATOM   4418  HB1 LYS A 279      67.598  87.778  72.858  1.00  0.00           H
ATOM   4419  HB2 LYS A 279      67.948  89.338  73.499  1.00  0.00           H
ATOM   4420  CG  LYS A 279      65.818  88.799  73.169  1.00  0.00           C
ATOM   4421  HG1 LYS A 279      65.458  89.428  73.978  1.00  0.00           H
ATOM   4422  HG2 LYS A 279      65.188  87.908  73.118  1.00  0.00           H
ATOM   4423  CD  LYS A 279      65.768  89.649  71.898  1.00  0.00           C
ATOM   4424  HD1 LYS A 279      65.998  88.998  71.058  1.00  0.00           H
ATOM   4425  HD2 LYS A 279      66.558  90.398  71.958  1.00  0.00           H
ATOM   4426  CE  LYS A 279      64.388  90.258  71.678  1.00  0.00           C
ATOM   4427  HE1 LYS A 279      64.308  91.089  72.388  1.00  0.00           H
ATOM   4428  HE2 LYS A 279      63.638  89.478  71.789  1.00  0.00           H
ATOM   4429  NZ  LYS A 279      64.218  90.829  70.328  1.00  0.00           N
ATOM   4430  HZ1 LYS A 279      63.288  91.168  70.178  1.00  0.00           H
ATOM   4431  HZ2 LYS A 279      64.878  91.578  70.188  1.00  0.00           H
ATOM   4432  HZ3 LYS A 279      64.298  90.099  69.628  1.00  0.00           H
ATOM   4433  C   LYS A 279      66.968  86.508  75.158  1.00  0.00           C
ATOM   4434  O   LYS A 279      67.678  85.548  74.869  1.00  0.00           O
ATOM   4435  N   PRO A 280      65.738  86.318  75.638  1.00  0.00           N
ATOM   4436  CD  PRO A 280      64.828  87.268  76.239  1.00  0.00           C
ATOM   4437  HD1 PRO A 280      64.278  87.739  75.418  1.00  0.00           H
ATOM   4438  HD2 PRO A 280      65.258  88.048  76.868  1.00  0.00           H
ATOM   4439  CG  PRO A 280      63.718  86.508  76.948  1.00  0.00           C
ATOM   4440  HG1 PRO A 280      62.828  87.089  76.738  1.00  0.00           H
ATOM   4441  HG2 PRO A 280      63.938  86.229  77.979  1.00  0.00           H
ATOM   4442  CB  PRO A 280      63.668  85.268  76.078  1.00  0.00           C
ATOM   4443  HB1 PRO A 280      62.978  85.498  75.269  1.00  0.00           H
ATOM   4444  HB2 PRO A 280      63.328  84.478  76.748  1.00  0.00           H
ATOM   4445  CA  PRO A 280      65.098  85.018  75.588  1.00  0.00           C
ATOM   4446  HA  PRO A 280      65.528  84.288  76.268  1.00  0.00           H
ATOM   4447  C   PRO A 280      65.078  84.459  74.168  1.00  0.00           C
ATOM   4448  O   PRO A 280      65.508  85.128  73.228  1.00  0.00           O
ATOM   4449  N   GLY A 281      64.628  83.219  73.959  1.00  0.00           N
ATOM   4450  H   GLY A 281      64.468  82.628  74.758  1.00  0.00           H
ATOM   4451  CA  GLY A 281      64.248  82.749  72.649  1.00  0.00           C
ATOM   4452  HA1 GLY A 281      64.008  81.689  72.638  1.00  0.00           H
ATOM   4453  HA2 GLY A 281      64.968  83.009  71.868  1.00  0.00           H
ATOM   4454  C   GLY A 281      62.948  83.448  72.268  1.00  0.00           C
ATOM   4455  O   GLY A 281      62.268  84.098  73.068  1.00  0.00           O
ATOM   4456  N   ALA A 282      62.608  83.248  70.998  1.00  0.00           N
ATOM   4457  H   ALA A 282      63.248  82.628  70.518  1.00  0.00           H
ATOM   4458  CA  ALA A 282      61.378  83.588  70.298  1.00  0.00           C
ATOM   4459  HA  ALA A 282      61.088  84.568  70.668  1.00  0.00           H
ATOM   4460  CB  ALA A 282      61.758  83.748  68.828  1.00  0.00           C
ATOM   4461  HB1 ALA A 282      60.968  84.319  68.328  1.00  0.00           H
ATOM   4462  HB2 ALA A 282      62.638  84.389  68.778  1.00  0.00           H
ATOM   4463  HB3 ALA A 282      61.898  82.828  68.268  1.00  0.00           H
ATOM   4464  C   ALA A 282      60.268  82.568  70.488  1.00  0.00           C
ATOM   4465  O   ALA A 282      60.648  81.439  70.778  1.00  0.00           O
ATOM   4466  N   PRO A 283      58.968  82.889  70.418  1.00  0.00           N
ATOM   4467  CD  PRO A 283      58.358  84.158  70.088  1.00  0.00           C
ATOM   4468  HD1 PRO A 283      58.718  84.589  69.159  1.00  0.00           H
ATOM   4469  HD2 PRO A 283      58.688  84.929  70.788  1.00  0.00           H
ATOM   4470  CG  PRO A 283      56.868  83.859  70.008  1.00  0.00           C
ATOM   4471  HG1 PRO A 283      56.558  83.729  68.968  1.00  0.00           H
ATOM   4472  HG2 PRO A 283      56.278  84.668  70.428  1.00  0.00           H
ATOM   4473  CB  PRO A 283      56.678  82.498  70.678  1.00  0.00           C
ATOM   4474  HB1 PRO A 283      55.818  81.988  70.258  1.00  0.00           H
ATOM   4475  HB2 PRO A 283      56.698  82.578  71.768  1.00  0.00           H
ATOM   4476  CA  PRO A 283      58.008  81.798  70.398  1.00  0.00           C
ATOM   4477  HA  PRO A 283      58.128  81.058  71.188  1.00  0.00           H
ATOM   4478  C   PRO A 283      57.948  81.058  69.078  1.00  0.00           C
ATOM   4479  O   PRO A 283      58.478  81.608  68.109  1.00  0.00           O
ATOM   4480  N   PHE A 284      57.368  79.859  69.029  1.00  0.00           N
ATOM   4481  H   PHE A 284      56.858  79.508  69.828  1.00  0.00           H
ATOM   4482  CA  PHE A 284      57.508  78.939  67.908  1.00  0.00           C
ATOM   4483  HA  PHE A 284      58.578  79.048  67.718  1.00  0.00           H
ATOM   4484  CB  PHE A 284      57.258  77.498  68.338  1.00  0.00           C
ATOM   4485  HB1 PHE A 284      57.468  76.868  67.468  1.00  0.00           H
ATOM   4486  HB2 PHE A 284      56.218  77.429  68.658  1.00  0.00           H
ATOM   4487  CG  PHE A 284      58.088  76.918  69.458  1.00  0.00           C
ATOM   4488  CD1 PHE A 284      59.478  76.858  69.418  1.00  0.00           C
ATOM   4489  HD1 PHE A 284      59.968  77.118  68.488  1.00  0.00           H
ATOM   4490  CE1 PHE A 284      60.238  76.348  70.488  1.00  0.00           C
ATOM   4491  HE1 PHE A 284      61.318  76.288  70.428  1.00  0.00           H
ATOM   4492  CZ  PHE A 284      59.598  75.928  71.659  1.00  0.00           C
ATOM   4493  HZ  PHE A 284      60.238  75.558  72.449  1.00  0.00           H
ATOM   4494  CE2 PHE A 284      58.198  75.998  71.678  1.00  0.00           C
ATOM   4495  HE2 PHE A 284      57.678  75.628  72.548  1.00  0.00           H
ATOM   4496  CD2 PHE A 284      57.438  76.569  70.648  1.00  0.00           C
ATOM   4497  HD2 PHE A 284      56.368  76.608  70.798  1.00  0.00           H
ATOM   4498  C   PHE A 284      56.638  79.308  66.718  1.00  0.00           C
ATOM   4499  O   PHE A 284      55.638  80.018  66.758  1.00  0.00           O
ATOM   4500  N   ILE A 285      56.908  78.679  65.568  1.00  0.00           N
ATOM   4501  H   ILE A 285      57.768  78.158  65.548  1.00  0.00           H
ATOM   4502  CA  ILE A 285      56.188  78.469  64.328  1.00  0.00           C
ATOM   4503  HA  ILE A 285      55.128  78.558  64.568  1.00  0.00           H
ATOM   4504  CB  ILE A 285      56.648  79.438  63.238  1.00  0.00           C
ATOM   4505  HB  ILE A 285      56.168  79.218  62.288  1.00  0.00           H
ATOM   4506  CG2 ILE A 285      56.158  80.818  63.668  1.00  0.00           C
ATOM   4507 1HG2 ILE A 285      55.248  80.658  64.238  1.00  0.00           H
ATOM   4508 2HG2 ILE A 285      57.018  81.188  64.229  1.00  0.00           H
ATOM   4509 3HG2 ILE A 285      55.908  81.388  62.768  1.00  0.00           H
ATOM   4510  CG1 ILE A 285      58.128  79.418  62.868  1.00  0.00           C
ATOM   4511 1HG1 ILE A 285      58.428  78.368  62.808  1.00  0.00           H
ATOM   4512 2HG1 ILE A 285      58.678  79.849  63.698  1.00  0.00           H
ATOM   4513  CD  ILE A 285      58.398  80.119  61.538  1.00  0.00           C
ATOM   4514  HD1 ILE A 285      57.828  79.518  60.818  1.00  0.00           H
ATOM   4515  HD2 ILE A 285      58.148  81.169  61.628  1.00  0.00           H
ATOM   4516  HD3 ILE A 285      59.438  79.938  61.248  1.00  0.00           H
ATOM   4517  C   ILE A 285      56.388  76.998  63.988  1.00  0.00           C
ATOM   4518  O   ILE A 285      57.298  76.358  64.498  1.00  0.00           O
ATOM   4519  N   THR A 286      55.798  76.508  62.888  1.00  0.00           N
ATOM   4520  H   THR A 286      55.098  77.078  62.448  1.00  0.00           H
ATOM   4521  CA  THR A 286      55.878  75.128  62.478  1.00  0.00           C
ATOM   4522  HA  THR A 286      55.408  74.448  63.198  1.00  0.00           H
ATOM   4523  CB  THR A 286      55.238  74.989  61.108  1.00  0.00           C
ATOM   4524  HB  THR A 286      55.518  74.088  60.558  1.00  0.00           H
ATOM   4525  CG2 THR A 286      53.718  75.108  61.208  1.00  0.00           C
ATOM   4526 1HG2 THR A 286      53.438  76.148  61.398  1.00  0.00           H
ATOM   4527 2HG2 THR A 286      53.348  74.729  60.258  1.00  0.00           H
ATOM   4528 3HG2 THR A 286      53.418  74.488  62.048  1.00  0.00           H
ATOM   4529  OG1 THR A 286      55.598  76.018  60.208  1.00  0.00           O
ATOM   4530  HG1 THR A 286      55.768  75.588  59.368  1.00  0.00           H
ATOM   4531  C   THR A 286      57.318  74.628  62.368  1.00  0.00           C
ATOM   4532  O   THR A 286      57.518  73.539  62.908  1.00  0.00           O
ATOM   4533  N   SER A 287      58.258  75.319  61.718  1.00  0.00           N
ATOM   4534  H   SER A 287      57.908  76.118  61.208  1.00  0.00           H
ATOM   4535  CA  SER A 287      59.668  75.008  61.648  1.00  0.00           C
ATOM   4536  HA  SER A 287      59.838  74.038  61.168  1.00  0.00           H
ATOM   4537  CB  SER A 287      60.218  75.979  60.608  1.00  0.00           C
ATOM   4538  HB1 SER A 287      61.248  75.698  60.408  1.00  0.00           H
ATOM   4539  HB2 SER A 287      60.118  76.988  60.998  1.00  0.00           H
ATOM   4540  OG  SER A 287      59.558  76.118  59.368  1.00  0.00           O
ATOM   4541  HG  SER A 287      59.778  76.959  58.968  1.00  0.00           H
ATOM   4542  C   SER A 287      60.578  75.098  62.868  1.00  0.00           C
ATOM   4543  O   SER A 287      61.708  74.638  62.748  1.00  0.00           O
ATOM   4544  N   THR A 288      60.058  75.628  63.978  1.00  0.00           N
ATOM   4545  H   THR A 288      59.138  76.018  64.108  1.00  0.00           H
ATOM   4546  CA  THR A 288      60.768  75.768  65.238  1.00  0.00           C
ATOM   4547  HA  THR A 288      61.808  75.449  65.118  1.00  0.00           H
ATOM   4548  CB  THR A 288      60.948  77.238  65.598  1.00  0.00           C
ATOM   4549  HB  THR A 288      61.488  77.278  66.538  1.00  0.00           H
ATOM   4550  CG2 THR A 288      61.778  78.009  64.578  1.00  0.00           C
ATOM   4551 1HG2 THR A 288      61.208  78.349  63.708  1.00  0.00           H
ATOM   4552 2HG2 THR A 288      62.178  78.878  65.118  1.00  0.00           H
ATOM   4553 3HG2 THR A 288      62.698  77.489  64.288  1.00  0.00           H
ATOM   4554  OG1 THR A 288      59.718  77.928  65.658  1.00  0.00           O
ATOM   4555  HG1 THR A 288      59.918  78.858  65.768  1.00  0.00           H
ATOM   4556  C   THR A 288      60.148  74.868  66.298  1.00  0.00           C
ATOM   4557  O   THR A 288      60.888  74.158  66.978  1.00  0.00           O
ATOM   4558  N   LEU A 289      58.848  74.599  66.228  1.00  0.00           N
ATOM   4559  H   LEU A 289      58.248  75.108  65.588  1.00  0.00           H
ATOM   4560  CA  LEU A 289      58.138  73.679  67.088  1.00  0.00           C
ATOM   4561  HA  LEU A 289      58.458  73.939  68.098  1.00  0.00           H
ATOM   4562  CB  LEU A 289      56.658  74.008  67.008  1.00  0.00           C
ATOM   4563  HB1 LEU A 289      56.308  74.248  66.008  1.00  0.00           H
ATOM   4564  HB2 LEU A 289      56.488  74.898  67.608  1.00  0.00           H
ATOM   4565  CG  LEU A 289      55.798  72.858  67.528  1.00  0.00           C
ATOM   4566  HG  LEU A 289      56.098  71.918  67.059  1.00  0.00           H
ATOM   4567  CD1 LEU A 289      55.898  72.708  69.048  1.00  0.00           C
ATOM   4568 1HD1 LEU A 289      55.458  71.758  69.338  1.00  0.00           H
ATOM   4569 2HD1 LEU A 289      56.938  72.798  69.368  1.00  0.00           H
ATOM   4570 3HD1 LEU A 289      55.508  73.588  69.559  1.00  0.00           H
ATOM   4571  CD2 LEU A 289      54.328  73.128  67.208  1.00  0.00           C
ATOM   4572 1HD2 LEU A 289      53.888  73.898  67.849  1.00  0.00           H
ATOM   4573 2HD2 LEU A 289      54.208  73.488  66.188  1.00  0.00           H
ATOM   4574 3HD2 LEU A 289      53.728  72.229  67.278  1.00  0.00           H
ATOM   4575  C   LEU A 289      58.658  72.268  66.818  1.00  0.00           C
ATOM   4576  O   LEU A 289      58.918  71.528  67.768  1.00  0.00           O
ATOM   4577  N   GLN A 290      58.998  71.899  65.578  1.00  0.00           N
ATOM   4578  H   GLN A 290      58.828  72.578  64.858  1.00  0.00           H
ATOM   4579  CA  GLN A 290      59.478  70.588  65.178  1.00  0.00           C
ATOM   4580  HA  GLN A 290      58.828  69.828  65.609  1.00  0.00           H
ATOM   4581  CB  GLN A 290      59.238  70.478  63.668  1.00  0.00           C
ATOM   4582  HB1 GLN A 290      58.388  71.098  63.428  1.00  0.00           H
ATOM   4583  HB2 GLN A 290      58.848  69.469  63.518  1.00  0.00           H
ATOM   4584  CG  GLN A 290      60.338  70.788  62.658  1.00  0.00           C
ATOM   4585  HG1 GLN A 290      61.078  69.989  62.658  1.00  0.00           H
ATOM   4586  HG2 GLN A 290      60.898  71.648  63.018  1.00  0.00           H
ATOM   4587  CD  GLN A 290      59.868  71.128  61.248  1.00  0.00           C
ATOM   4588  OE1 GLN A 290      58.668  71.098  60.968  1.00  0.00           O
ATOM   4589  NE2 GLN A 290      60.758  71.548  60.358  1.00  0.00           N
ATOM   4590 1HE2 GLN A 290      61.718  71.569  60.668  1.00  0.00           H
ATOM   4591 2HE2 GLN A 290      60.378  72.048  59.568  1.00  0.00           H
ATOM   4592  C   GLN A 290      60.868  70.218  65.678  1.00  0.00           C
ATOM   4593  O   GLN A 290      61.398  69.108  65.618  1.00  0.00           O
ATOM   4594  N   GLN A 291      61.548  71.268  66.138  1.00  0.00           N
ATOM   4595  H   GLN A 291      61.098  72.168  66.228  1.00  0.00           H
ATOM   4596  CA  GLN A 291      62.928  71.148  66.568  1.00  0.00           C
ATOM   4597  HA  GLN A 291      63.388  70.258  66.148  1.00  0.00           H
ATOM   4598  CB  GLN A 291      63.688  72.338  66.008  1.00  0.00           C
ATOM   4599  HB1 GLN A 291      63.258  73.238  66.438  1.00  0.00           H
ATOM   4600  HB2 GLN A 291      63.398  72.298  64.958  1.00  0.00           H
ATOM   4601  CG  GLN A 291      65.208  72.429  66.098  1.00  0.00           C
ATOM   4602  HG1 GLN A 291      65.548  72.008  67.038  1.00  0.00           H
ATOM   4603  HG2 GLN A 291      65.618  73.438  66.038  1.00  0.00           H
ATOM   4604  CD  GLN A 291      65.728  71.608  64.928  1.00  0.00           C
ATOM   4605  OE1 GLN A 291      65.688  70.389  65.048  1.00  0.00           O
ATOM   4606  NE2 GLN A 291      66.148  72.198  63.808  1.00  0.00           N
ATOM   4607 1HE2 GLN A 291      65.898  73.168  63.728  1.00  0.00           H
ATOM   4608 2HE2 GLN A 291      66.158  71.678  62.938  1.00  0.00           H
ATOM   4609  C   GLN A 291      62.918  71.008  68.088  1.00  0.00           C
ATOM   4610  O   GLN A 291      63.458  70.078  68.678  1.00  0.00           O
ATOM   4611  N   ALA A 292      62.198  71.908  68.748  1.00  0.00           N
ATOM   4612  H   ALA A 292      61.718  72.638  68.239  1.00  0.00           H
ATOM   4613  CA  ALA A 292      62.018  71.908  70.188  1.00  0.00           C
ATOM   4614  HA  ALA A 292      63.008  71.988  70.628  1.00  0.00           H
ATOM   4615  CB  ALA A 292      61.368  73.188  70.698  1.00  0.00           C
ATOM   4616  HB1 ALA A 292      61.238  73.209  71.778  1.00  0.00           H
ATOM   4617  HB2 ALA A 292      62.048  73.978  70.368  1.00  0.00           H
ATOM   4618  HB3 ALA A 292      60.428  73.358  70.158  1.00  0.00           H
ATOM   4619  C   ALA A 292      61.308  70.668  70.718  1.00  0.00           C
ATOM   4620  O   ALA A 292      61.708  69.998  71.668  1.00  0.00           O
ATOM   4621  N   ALA A 293      60.278  70.218  70.008  1.00  0.00           N
ATOM   4622  H   ALA A 293      59.808  70.878  69.408  1.00  0.00           H
ATOM   4623  CA  ALA A 293      59.568  68.998  70.318  1.00  0.00           C
ATOM   4624  HA  ALA A 293      59.098  69.139  71.288  1.00  0.00           H
ATOM   4625  CB  ALA A 293      58.338  68.939  69.418  1.00  0.00           C
ATOM   4626  HB1 ALA A 293      57.668  68.108  69.668  1.00  0.00           H
ATOM   4627  HB2 ALA A 293      57.788  69.878  69.518  1.00  0.00           H
ATOM   4628  HB3 ALA A 293      58.668  68.708  68.398  1.00  0.00           H
ATOM   4629  C   ALA A 293      60.498  67.798  70.368  1.00  0.00           C
ATOM   4630  O   ALA A 293      60.518  67.058  71.348  1.00  0.00           O
ATOM   4631  N   SER A 294      61.338  67.578  69.348  1.00  0.00           N
ATOM   4632  H   SER A 294      61.328  68.308  68.658  1.00  0.00           H
ATOM   4633  CA  SER A 294      62.368  66.558  69.238  1.00  0.00           C
ATOM   4634  HA  SER A 294      61.938  65.618  69.608  1.00  0.00           H
ATOM   4635  CB  SER A 294      62.818  66.428  67.788  1.00  0.00           C
ATOM   4636  HB1 SER A 294      63.788  65.948  67.768  1.00  0.00           H
ATOM   4637  HB2 SER A 294      62.768  67.438  67.388  1.00  0.00           H
ATOM   4638  OG  SER A 294      61.928  65.608  67.068  1.00  0.00           O
ATOM   4639  HG  SER A 294      60.988  65.638  67.268  1.00  0.00           H
ATOM   4640  C   SER A 294      63.508  66.748  70.228  1.00  0.00           C
ATOM   4641  O   SER A 294      63.718  65.858  71.048  1.00  0.00           O
ATOM   4642  N   THR A 295      64.118  67.938  70.158  1.00  0.00           N
ATOM   4643  H   THR A 295      63.838  68.628  69.478  1.00  0.00           H
ATOM   4644  CA  THR A 295      65.258  68.158  71.028  1.00  0.00           C
ATOM   4645  HA  THR A 295      65.978  67.378  70.809  1.00  0.00           H
ATOM   4646  CB  THR A 295      65.928  69.529  70.939  1.00  0.00           C
ATOM   4647  HB  THR A 295      66.718  69.578  71.688  1.00  0.00           H
ATOM   4648  CG2 THR A 295      66.588  69.588  69.559  1.00  0.00           C
ATOM   4649 1HG2 THR A 295      66.718  70.638  69.268  1.00  0.00           H
ATOM   4650 2HG2 THR A 295      67.588  69.158  69.568  1.00  0.00           H
ATOM   4651 3HG2 THR A 295      65.998  68.978  68.888  1.00  0.00           H
ATOM   4652  OG1 THR A 295      64.978  70.558  71.008  1.00  0.00           O
ATOM   4653  HG1 THR A 295      64.508  70.558  70.168  1.00  0.00           H
ATOM   4654  C   THR A 295      64.998  67.928  72.508  1.00  0.00           C
ATOM   4655  O   THR A 295      65.918  67.559  73.239  1.00  0.00           O
ATOM   4656  N   ARG A 296      63.788  68.279  72.958  1.00  0.00           N
ATOM   4657  H   ARG A 296      63.178  68.708  72.288  1.00  0.00           H
ATOM   4658  CA  ARG A 296      63.378  68.338  74.348  1.00  0.00           C
ATOM   4659  HA  ARG A 296      64.178  68.338  75.098  1.00  0.00           H
ATOM   4660  CB  ARG A 296      62.558  69.588  74.638  1.00  0.00           C
ATOM   4661  HB1 ARG A 296      62.358  69.688  75.708  1.00  0.00           H
ATOM   4662  HB2 ARG A 296      61.538  69.618  74.258  1.00  0.00           H
ATOM   4663  CG  ARG A 296      63.168  70.928  74.238  1.00  0.00           C
ATOM   4664  HG1 ARG A 296      63.278  71.018  73.158  1.00  0.00           H
ATOM   4665  HG2 ARG A 296      64.168  70.938  74.659  1.00  0.00           H
ATOM   4666  CD  ARG A 296      62.348  72.088  74.799  1.00  0.00           C
ATOM   4667  HD1 ARG A 296      62.048  71.959  75.839  1.00  0.00           H
ATOM   4668  HD2 ARG A 296      61.348  72.058  74.359  1.00  0.00           H
ATOM   4669  NE  ARG A 296      62.808  73.448  74.528  1.00  0.00           N
ATOM   4670  HE  ARG A 296      63.458  73.598  73.769  1.00  0.00           H
ATOM   4671  CZ  ARG A 296      62.458  74.599  75.118  1.00  0.00           C
ATOM   4672  NH1 ARG A 296      61.688  74.589  76.218  1.00  0.00           N
ATOM   4673 1HH1 ARG A 296      61.458  73.708  76.648  1.00  0.00           H
ATOM   4674 2HH1 ARG A 296      61.388  75.488  76.569  1.00  0.00           H
ATOM   4675  NH2 ARG A 296      62.828  75.798  74.628  1.00  0.00           N
ATOM   4676 1HH2 ARG A 296      63.238  75.748  73.708  1.00  0.00           H
ATOM   4677 2HH2 ARG A 296      62.358  76.598  75.018  1.00  0.00           H
ATOM   4678  C   ARG A 296      62.628  67.078  74.758  1.00  0.00           C
ATOM   4679  O   ARG A 296      62.958  66.378  75.708  1.00  0.00           O
ATOM   4680  N   LEU A 297      61.638  66.708  73.938  1.00  0.00           N
ATOM   4681  H   LEU A 297      61.378  67.348  73.198  1.00  0.00           H
ATOM   4682  CA  LEU A 297      60.758  65.618  74.298  1.00  0.00           C
ATOM   4683  HA  LEU A 297      60.978  65.358  75.339  1.00  0.00           H
ATOM   4684  CB  LEU A 297      59.288  66.028  74.268  1.00  0.00           C
ATOM   4685  HB1 LEU A 297      58.728  65.128  74.508  1.00  0.00           H
ATOM   4686  HB2 LEU A 297      58.988  66.309  73.258  1.00  0.00           H
ATOM   4687  CG  LEU A 297      58.878  67.128  75.238  1.00  0.00           C
ATOM   4688  HG  LEU A 297      59.638  67.908  75.199  1.00  0.00           H
ATOM   4689  CD1 LEU A 297      57.558  67.728  74.768  1.00  0.00           C
ATOM   4690 1HD1 LEU A 297      57.588  68.258  73.818  1.00  0.00           H
ATOM   4691 2HD1 LEU A 297      56.748  66.998  74.668  1.00  0.00           H
ATOM   4692 3HD1 LEU A 297      57.328  68.488  75.518  1.00  0.00           H
ATOM   4693  CD2 LEU A 297      58.738  66.699  76.698  1.00  0.00           C
ATOM   4694 1HD2 LEU A 297      58.788  67.568  77.338  1.00  0.00           H
ATOM   4695 2HD2 LEU A 297      57.828  66.198  77.028  1.00  0.00           H
ATOM   4696 3HD2 LEU A 297      59.578  66.058  76.989  1.00  0.00           H
ATOM   4697  C   LEU A 297      60.928  64.348  73.468  1.00  0.00           C
ATOM   4698  O   LEU A 297      60.328  63.308  73.718  1.00  0.00           O
ATOM   4699  N   GLY A 298      61.878  64.298  72.528  1.00  0.00           N
ATOM   4700  H   GLY A 298      62.408  65.148  72.418  1.00  0.00           H
ATOM   4701  CA  GLY A 298      62.008  63.268  71.518  1.00  0.00           C
ATOM   4702  HA1 GLY A 298      61.988  62.288  71.998  1.00  0.00           H
ATOM   4703  HA2 GLY A 298      62.988  63.408  71.069  1.00  0.00           H
ATOM   4704  C   GLY A 298      60.948  63.258  70.428  1.00  0.00           C
ATOM   4705  O   GLY A 298      61.098  62.468  69.498  1.00  0.00           O
ATOM   4706  N   PHE A 299      59.838  63.998  70.498  1.00  0.00           N
ATOM   4707  H   PHE A 299      59.788  64.568  71.329  1.00  0.00           H
ATOM   4708  CA  PHE A 299      58.668  63.948  69.628  1.00  0.00           C
ATOM   4709  HA  PHE A 299      58.278  62.938  69.718  1.00  0.00           H
ATOM   4710  CB  PHE A 299      57.648  64.978  70.098  1.00  0.00           C
ATOM   4711  HB1 PHE A 299      56.938  64.988  69.278  1.00  0.00           H
ATOM   4712  HB2 PHE A 299      58.138  65.948  70.149  1.00  0.00           H
ATOM   4713  CG  PHE A 299      56.888  64.738  71.388  1.00  0.00           C
ATOM   4714  CD1 PHE A 299      57.408  63.858  72.338  1.00  0.00           C
ATOM   4715  HD1 PHE A 299      58.308  63.278  72.228  1.00  0.00           H
ATOM   4716  CE1 PHE A 299      56.698  63.568  73.508  1.00  0.00           C
ATOM   4717  HE1 PHE A 299      57.088  62.878  74.238  1.00  0.00           H
ATOM   4718  CZ  PHE A 299      55.428  64.118  73.748  1.00  0.00           C
ATOM   4719  HZ  PHE A 299      54.858  63.838  74.618  1.00  0.00           H
ATOM   4720  CE2 PHE A 299      54.928  64.978  72.768  1.00  0.00           C
ATOM   4721  HE2 PHE A 299      53.998  65.458  73.018  1.00  0.00           H
ATOM   4722  CD2 PHE A 299      55.578  65.218  71.548  1.00  0.00           C
ATOM   4723  HD2 PHE A 299      55.158  65.838  70.778  1.00  0.00           H
ATOM   4724  C   PHE A 299      58.998  64.158  68.158  1.00  0.00           C
ATOM   4725  O   PHE A 299      59.388  65.228  67.708  1.00  0.00           O
ATOM   4726  N   GLY A 300      58.668  63.219  67.258  1.00  0.00           N
ATOM   4727  H   GLY A 300      58.488  62.298  67.638  1.00  0.00           H
ATOM   4728  CA  GLY A 300      58.718  63.388  65.818  1.00  0.00           C
ATOM   4729  HA1 GLY A 300      58.418  62.408  65.438  1.00  0.00           H
ATOM   4730  HA2 GLY A 300      59.758  63.548  65.518  1.00  0.00           H
ATOM   4731  C   GLY A 300      57.808  64.428  65.188  1.00  0.00           C
ATOM   4732  O   GLY A 300      56.928  65.008  65.818  1.00  0.00           O
ATOM   4733  N   VAL A 301      58.108  64.738  63.918  1.00  0.00           N
ATOM   4734  H   VAL A 301      58.958  64.408  63.478  1.00  0.00           H
ATOM   4735  CA  VAL A 301      57.368  65.798  63.268  1.00  0.00           C
ATOM   4736  HA  VAL A 301      57.378  66.688  63.899  1.00  0.00           H
ATOM   4737  CB  VAL A 301      58.078  66.309  62.018  1.00  0.00           C
ATOM   4738  HB  VAL A 301      57.828  65.578  61.248  1.00  0.00           H
ATOM   4739  CG1 VAL A 301      57.498  67.638  61.568  1.00  0.00           C
ATOM   4740 1HG1 VAL A 301      57.378  68.318  62.408  1.00  0.00           H
ATOM   4741 2HG1 VAL A 301      58.058  68.149  60.778  1.00  0.00           H
ATOM   4742 3HG1 VAL A 301      56.508  67.478  61.148  1.00  0.00           H
ATOM   4743  CG2 VAL A 301      59.568  66.569  62.238  1.00  0.00           C
ATOM   4744 1HG2 VAL A 301      60.038  66.728  61.269  1.00  0.00           H
ATOM   4745 2HG2 VAL A 301      59.798  67.378  62.928  1.00  0.00           H
ATOM   4746 3HG2 VAL A 301      59.978  65.618  62.588  1.00  0.00           H
ATOM   4747  C   VAL A 301      55.938  65.338  63.018  1.00  0.00           C
ATOM   4748  O   VAL A 301      55.008  66.109  63.238  1.00  0.00           O
ATOM   4749  N   LYS A 302      55.738  64.038  62.778  1.00  0.00           N
ATOM   4750  H   LYS A 302      56.458  63.398  62.448  1.00  0.00           H
ATOM   4751  CA  LYS A 302      54.398  63.498  62.718  1.00  0.00           C
ATOM   4752  HA  LYS A 302      53.798  63.998  61.958  1.00  0.00           H
ATOM   4753  CB  LYS A 302      54.618  62.078  62.178  1.00  0.00           C
ATOM   4754  HB1 LYS A 302      55.328  61.508  62.778  1.00  0.00           H
ATOM   4755  HB2 LYS A 302      54.918  62.168  61.138  1.00  0.00           H
ATOM   4756  CG  LYS A 302      53.278  61.358  62.128  1.00  0.00           C
ATOM   4757  HG1 LYS A 302      52.508  61.908  61.588  1.00  0.00           H
ATOM   4758  HG2 LYS A 302      52.998  61.168  63.168  1.00  0.00           H
ATOM   4759  CD  LYS A 302      53.498  60.028  61.398  1.00  0.00           C
ATOM   4760  HD1 LYS A 302      54.448  59.568  61.678  1.00  0.00           H
ATOM   4761  HD2 LYS A 302      53.588  60.208  60.328  1.00  0.00           H
ATOM   4762  CE  LYS A 302      52.368  59.018  61.538  1.00  0.00           C
ATOM   4763  HE1 LYS A 302      52.638  58.298  60.768  1.00  0.00           H
ATOM   4764  HE2 LYS A 302      51.488  59.498  61.108  1.00  0.00           H
ATOM   4765  NZ  LYS A 302      52.228  58.308  62.828  1.00  0.00           N
ATOM   4766  HZ1 LYS A 302      52.858  57.528  62.908  1.00  0.00           H
ATOM   4767  HZ2 LYS A 302      52.338  58.958  63.598  1.00  0.00           H
ATOM   4768  HZ3 LYS A 302      51.318  57.858  62.828  1.00  0.00           H
ATOM   4769  C   LYS A 302      53.578  63.558  63.998  1.00  0.00           C
ATOM   4770  O   LYS A 302      52.418  63.928  63.868  1.00  0.00           O
ATOM   4771  N   LYS A 303      54.188  63.318  65.168  1.00  0.00           N
ATOM   4772  H   LYS A 303      55.098  62.898  65.168  1.00  0.00           H
ATOM   4773  CA  LYS A 303      53.698  63.448  66.518  1.00  0.00           C
ATOM   4774  HA  LYS A 303      52.788  62.838  66.478  1.00  0.00           H
ATOM   4775  CB  LYS A 303      54.618  62.748  67.519  1.00  0.00           C
ATOM   4776  HB1 LYS A 303      55.548  63.308  67.548  1.00  0.00           H
ATOM   4777  HB2 LYS A 303      54.698  61.728  67.148  1.00  0.00           H
ATOM   4778  CG  LYS A 303      54.028  62.658  68.918  1.00  0.00           C
ATOM   4779  HG1 LYS A 303      53.068  62.158  68.769  1.00  0.00           H
ATOM   4780  HG2 LYS A 303      53.948  63.628  69.408  1.00  0.00           H
ATOM   4781  CD  LYS A 303      54.978  61.838  69.788  1.00  0.00           C
ATOM   4782  HD1 LYS A 303      55.908  62.408  69.758  1.00  0.00           H
ATOM   4783  HD2 LYS A 303      55.178  60.849  69.378  1.00  0.00           H
ATOM   4784  CE  LYS A 303      54.418  61.748  71.208  1.00  0.00           C
ATOM   4785  HE1 LYS A 303      53.428  61.278  71.178  1.00  0.00           H
ATOM   4786  HE2 LYS A 303      54.198  62.748  71.568  1.00  0.00           H
ATOM   4787  NZ  LYS A 303      55.268  61.078  72.189  1.00  0.00           N
ATOM   4788  HZ1 LYS A 303      55.338  60.088  71.968  1.00  0.00           H
ATOM   4789  HZ2 LYS A 303      56.238  61.358  72.198  1.00  0.00           H
ATOM   4790  HZ3 LYS A 303      54.888  61.128  73.118  1.00  0.00           H
ATOM   4791  C   LYS A 303      53.328  64.848  66.968  1.00  0.00           C
ATOM   4792  O   LYS A 303      52.178  65.118  67.319  1.00  0.00           O
ATOM   4793  N   THR A 304      54.268  65.788  66.838  1.00  0.00           N
ATOM   4794  H   THR A 304      55.148  65.508  66.428  1.00  0.00           H
ATOM   4795  CA  THR A 304      54.198  67.238  66.968  1.00  0.00           C
ATOM   4796  HA  THR A 304      54.008  67.418  68.028  1.00  0.00           H
ATOM   4797  CB  THR A 304      55.508  67.868  66.518  1.00  0.00           C
ATOM   4798  HB  THR A 304      55.768  67.628  65.488  1.00  0.00           H
ATOM   4799  CG2 THR A 304      55.678  69.378  66.599  1.00  0.00           C
ATOM   4800 1HG2 THR A 304      54.998  69.729  67.368  1.00  0.00           H
ATOM   4801 2HG2 THR A 304      56.648  69.708  66.968  1.00  0.00           H
ATOM   4802 3HG2 THR A 304      55.498  69.818  65.609  1.00  0.00           H
ATOM   4803  OG1 THR A 304      56.428  67.278  67.418  1.00  0.00           O
ATOM   4804  HG1 THR A 304      56.908  66.598  66.948  1.00  0.00           H
ATOM   4805  C   THR A 304      53.038  67.819  66.168  1.00  0.00           C
ATOM   4806  O   THR A 304      52.258  68.618  66.678  1.00  0.00           O
ATOM   4807  N   MET A 305      52.928  67.448  64.888  1.00  0.00           N
ATOM   4808  H   MET A 305      53.538  66.758  64.468  1.00  0.00           H
ATOM   4809  CA  MET A 305      52.098  68.158  63.938  1.00  0.00           C
ATOM   4810  HA  MET A 305      52.018  69.218  64.188  1.00  0.00           H
ATOM   4811  CB  MET A 305      52.758  68.038  62.568  1.00  0.00           C
ATOM   4812  HB1 MET A 305      52.058  68.198  61.738  1.00  0.00           H
ATOM   4813  HB2 MET A 305      52.978  66.998  62.338  1.00  0.00           H
ATOM   4814  CG  MET A 305      54.018  68.869  62.348  1.00  0.00           C
ATOM   4815  HG1 MET A 305      54.408  68.778  61.338  1.00  0.00           H
ATOM   4816  HG2 MET A 305      54.828  68.488  62.979  1.00  0.00           H
ATOM   4817  SD  MET A 305      53.808  70.658  62.538  1.00  0.00           S
ATOM   4818  CE  MET A 305      55.468  71.278  62.198  1.00  0.00           C
ATOM   4819  HE1 MET A 305      55.978  71.218  63.158  1.00  0.00           H
ATOM   4820  HE2 MET A 305      56.138  70.779  61.488  1.00  0.00           H
ATOM   4821  HE3 MET A 305      55.418  72.338  61.988  1.00  0.00           H
ATOM   4822  C   MET A 305      50.658  67.689  64.068  1.00  0.00           C
ATOM   4823  O   MET A 305      49.748  68.518  63.988  1.00  0.00           O
ATOM   4824  N   MET A 306      50.398  66.398  64.248  1.00  0.00           N
ATOM   4825  H   MET A 306      51.148  65.719  64.208  1.00  0.00           H
ATOM   4826  CA  MET A 306      49.108  65.779  64.498  1.00  0.00           C
ATOM   4827  HA  MET A 306      48.408  66.148  63.758  1.00  0.00           H
ATOM   4828  CB  MET A 306      49.238  64.258  64.378  1.00  0.00           C
ATOM   4829  HB1 MET A 306      48.308  63.788  64.678  1.00  0.00           H
ATOM   4830  HB2 MET A 306      49.998  63.978  65.098  1.00  0.00           H
ATOM   4831  CG  MET A 306      49.458  63.898  62.908  1.00  0.00           C
ATOM   4832  HG1 MET A 306      50.398  64.338  62.588  1.00  0.00           H
ATOM   4833  HG2 MET A 306      48.638  64.428  62.428  1.00  0.00           H
ATOM   4834  SD  MET A 306      49.488  62.158  62.398  1.00  0.00           S
ATOM   4835  CE  MET A 306      47.768  61.708  62.708  1.00  0.00           C
ATOM   4836  HE1 MET A 306      47.518  60.648  62.588  1.00  0.00           H
ATOM   4837  HE2 MET A 306      47.578  61.908  63.758  1.00  0.00           H
ATOM   4838  HE3 MET A 306      47.038  62.318  62.178  1.00  0.00           H
ATOM   4839  C   MET A 306      48.548  66.158  65.858  1.00  0.00           C
ATOM   4840  O   MET A 306      47.418  66.588  66.118  1.00  0.00           O
ATOM   4841  N   MET A 307      49.428  66.158  66.859  1.00  0.00           N
ATOM   4842  H   MET A 307      50.368  65.818  66.718  1.00  0.00           H
ATOM   4843  CA  MET A 307      49.048  66.488  68.228  1.00  0.00           C
ATOM   4844  HA  MET A 307      48.128  65.948  68.439  1.00  0.00           H
ATOM   4845  CB  MET A 307      50.028  65.849  69.208  1.00  0.00           C
ATOM   4846  HB1 MET A 307      51.008  66.288  69.058  1.00  0.00           H
ATOM   4847  HB2 MET A 307      50.068  64.778  68.998  1.00  0.00           H
ATOM   4848  CG  MET A 307      49.688  65.858  70.688  1.00  0.00           C
ATOM   4849  HG1 MET A 307      48.808  65.268  70.958  1.00  0.00           H
ATOM   4850  HG2 MET A 307      49.538  66.888  70.998  1.00  0.00           H
ATOM   4851  SD  MET A 307      50.998  65.218  71.768  1.00  0.00           S
ATOM   4852  CE  MET A 307      51.168  63.528  71.138  1.00  0.00           C
ATOM   4853  HE1 MET A 307      50.228  62.988  71.078  1.00  0.00           H
ATOM   4854  HE2 MET A 307      51.648  63.479  70.158  1.00  0.00           H
ATOM   4855  HE3 MET A 307      51.938  63.088  71.778  1.00  0.00           H
ATOM   4856  C   MET A 307      48.798  67.978  68.418  1.00  0.00           C
ATOM   4857  O   MET A 307      47.948  68.428  69.188  1.00  0.00           O
ATOM   4858  N   ALA A 308      49.548  68.838  67.738  1.00  0.00           N
ATOM   4859  H   ALA A 308      50.318  68.568  67.148  1.00  0.00           H
ATOM   4860  CA  ALA A 308      49.208  70.258  67.708  1.00  0.00           C
ATOM   4861  HA  ALA A 308      49.128  70.528  68.758  1.00  0.00           H
ATOM   4862  CB  ALA A 308      50.368  71.048  67.108  1.00  0.00           C
ATOM   4863  HB1 ALA A 308      51.288  70.938  67.688  1.00  0.00           H
ATOM   4864  HB2 ALA A 308      50.538  70.649  66.108  1.00  0.00           H
ATOM   4865  HB3 ALA A 308      50.128  72.118  67.118  1.00  0.00           H
ATOM   4866  C   ALA A 308      47.908  70.618  67.008  1.00  0.00           C
ATOM   4867  O   ALA A 308      47.138  71.408  67.538  1.00  0.00           O
ATOM   4868  N   GLN A 309      47.598  69.848  65.958  1.00  0.00           N
ATOM   4869  H   GLN A 309      48.298  69.269  65.538  1.00  0.00           H
ATOM   4870  CA  GLN A 309      46.298  69.908  65.318  1.00  0.00           C
ATOM   4871  HA  GLN A 309      46.158  70.968  65.118  1.00  0.00           H
ATOM   4872  CB  GLN A 309      46.398  69.128  64.008  1.00  0.00           C
ATOM   4873  HB1 GLN A 309      46.668  68.098  64.248  1.00  0.00           H
ATOM   4874  HB2 GLN A 309      47.208  69.648  63.478  1.00  0.00           H
ATOM   4875  CG  GLN A 309      45.138  69.069  63.158  1.00  0.00           C
ATOM   4876  HG1 GLN A 309      44.388  68.468  63.678  1.00  0.00           H
ATOM   4877  HG2 GLN A 309      45.278  68.479  62.238  1.00  0.00           H
ATOM   4878  CD  GLN A 309      44.568  70.428  62.768  1.00  0.00           C
ATOM   4879  OE1 GLN A 309      45.248  71.439  62.948  1.00  0.00           O
ATOM   4880  NE2 GLN A 309      43.328  70.568  62.318  1.00  0.00           N
ATOM   4881 1HE2 GLN A 309      42.708  69.768  62.308  1.00  0.00           H
ATOM   4882 2HE2 GLN A 309      43.048  71.528  62.218  1.00  0.00           H
ATOM   4883  C   GLN A 309      45.178  69.498  66.269  1.00  0.00           C
ATOM   4884  O   GLN A 309      44.128  70.128  66.318  1.00  0.00           O
ATOM   4885  N   ARG A 310      45.478  68.528  67.128  1.00  0.00           N
ATOM   4886  H   ARG A 310      46.398  68.108  67.148  1.00  0.00           H
ATOM   4887  CA  ARG A 310      44.488  68.019  68.058  1.00  0.00           C
ATOM   4888  HA  ARG A 310      43.538  68.088  67.538  1.00  0.00           H
ATOM   4889  CB  ARG A 310      44.698  66.548  68.388  1.00  0.00           C
ATOM   4890  HB1 ARG A 310      45.048  66.558  69.418  1.00  0.00           H
ATOM   4891  HB2 ARG A 310      45.498  66.148  67.758  1.00  0.00           H
ATOM   4892  CG  ARG A 310      43.508  65.618  68.168  1.00  0.00           C
ATOM   4893  HG1 ARG A 310      43.438  65.488  67.088  1.00  0.00           H
ATOM   4894  HG2 ARG A 310      42.588  66.098  68.518  1.00  0.00           H
ATOM   4895  CD  ARG A 310      43.518  64.198  68.718  1.00  0.00           C
ATOM   4896  HD1 ARG A 310      44.058  63.598  67.988  1.00  0.00           H
ATOM   4897  HD2 ARG A 310      42.518  63.778  68.788  1.00  0.00           H
ATOM   4898  NE  ARG A 310      44.138  64.118  70.048  1.00  0.00           N
ATOM   4899  HE  ARG A 310      43.778  64.718  70.778  1.00  0.00           H
ATOM   4900  CZ  ARG A 310      45.398  63.718  70.258  1.00  0.00           C
ATOM   4901  NH1 ARG A 310      45.918  62.818  69.408  1.00  0.00           N
ATOM   4902 1HH1 ARG A 310      45.378  62.518  68.608  1.00  0.00           H
ATOM   4903 2HH1 ARG A 310      46.848  62.458  69.568  1.00  0.00           H
ATOM   4904  NH2 ARG A 310      46.098  64.048  71.348  1.00  0.00           N
ATOM   4905 1HH2 ARG A 310      45.798  64.828  71.918  1.00  0.00           H
ATOM   4906 2HH2 ARG A 310      46.888  63.528  71.698  1.00  0.00           H
ATOM   4907  C   ARG A 310      44.268  68.898  69.288  1.00  0.00           C
ATOM   4908  O   ARG A 310      43.118  68.939  69.708  1.00  0.00           O
ATOM   4909  N   LEU A 311      45.288  69.688  69.608  1.00  0.00           N
ATOM   4910  H   LEU A 311      46.158  69.568  69.108  1.00  0.00           H
ATOM   4911  CA  LEU A 311      45.158  70.738  70.609  1.00  0.00           C
ATOM   4912  HA  LEU A 311      44.548  70.248  71.378  1.00  0.00           H
ATOM   4913  CB  LEU A 311      46.568  71.008  71.128  1.00  0.00           C
ATOM   4914  HB1 LEU A 311      46.668  71.988  71.588  1.00  0.00           H
ATOM   4915  HB2 LEU A 311      47.188  71.048  70.238  1.00  0.00           H
ATOM   4916  CG  LEU A 311      47.038  69.958  72.128  1.00  0.00           C
ATOM   4917  HG  LEU A 311      46.908  68.928  71.789  1.00  0.00           H
ATOM   4918  CD1 LEU A 311      48.538  70.189  72.338  1.00  0.00           C
ATOM   4919 1HD1 LEU A 311      49.048  69.428  72.928  1.00  0.00           H
ATOM   4920 2HD1 LEU A 311      48.938  70.208  71.329  1.00  0.00           H
ATOM   4921 3HD1 LEU A 311      48.678  71.128  72.878  1.00  0.00           H
ATOM   4922  CD2 LEU A 311      46.358  70.038  73.488  1.00  0.00           C
ATOM   4923 1HD2 LEU A 311      46.828  69.399  74.238  1.00  0.00           H
ATOM   4924 2HD2 LEU A 311      46.478  71.058  73.868  1.00  0.00           H
ATOM   4925 3HD2 LEU A 311      45.308  69.738  73.439  1.00  0.00           H
ATOM   4926  C   LEU A 311      44.478  71.948  69.988  1.00  0.00           C
ATOM   4927  O   LEU A 311      43.588  72.468  70.668  1.00  0.00           O
ATOM   4928  N   TYR A 312      44.688  72.318  68.728  1.00  0.00           N
ATOM   4929  H   TYR A 312      45.498  71.938  68.268  1.00  0.00           H
ATOM   4930  CA  TYR A 312      43.958  73.438  68.158  1.00  0.00           C
ATOM   4931  HA  TYR A 312      44.058  74.329  68.769  1.00  0.00           H
ATOM   4932  CB  TYR A 312      44.668  73.628  66.818  1.00  0.00           C
ATOM   4933  HB1 TYR A 312      45.058  72.678  66.458  1.00  0.00           H
ATOM   4934  HB2 TYR A 312      45.608  74.168  66.938  1.00  0.00           H
ATOM   4935  CG  TYR A 312      43.868  74.368  65.768  1.00  0.00           C
ATOM   4936  CD1 TYR A 312      43.468  75.688  66.008  1.00  0.00           C
ATOM   4937  HD1 TYR A 312      43.638  76.169  66.968  1.00  0.00           H
ATOM   4938  CE1 TYR A 312      42.778  76.388  65.008  1.00  0.00           C
ATOM   4939  HE1 TYR A 312      42.498  77.429  65.098  1.00  0.00           H
ATOM   4940  CZ  TYR A 312      42.498  75.738  63.788  1.00  0.00           C
ATOM   4941  OH  TYR A 312      41.788  76.408  62.838  1.00  0.00           O
ATOM   4942  HH  TYR A 312      41.688  75.709  62.188  1.00  0.00           H
ATOM   4943  CE2 TYR A 312      42.998  74.459  63.478  1.00  0.00           C
ATOM   4944  HE2 TYR A 312      42.838  74.018  62.508  1.00  0.00           H
ATOM   4945  CD2 TYR A 312      43.658  73.778  64.508  1.00  0.00           C
ATOM   4946  HD2 TYR A 312      43.898  72.738  64.398  1.00  0.00           H
ATOM   4947  C   TYR A 312      42.478  73.149  67.968  1.00  0.00           C
ATOM   4948  O   TYR A 312      41.568  73.958  68.078  1.00  0.00           O
ATOM   4949  N   GLU A 313      42.238  71.899  67.558  1.00  0.00           N
ATOM   4950  H   GLU A 313      42.968  71.369  67.108  1.00  0.00           H
ATOM   4951  CA  GLU A 313      40.908  71.328  67.538  1.00  0.00           C
ATOM   4952  HA  GLU A 313      40.248  71.959  66.938  1.00  0.00           H
ATOM   4953  CB  GLU A 313      40.938  69.989  66.808  1.00  0.00           C
ATOM   4954  HB1 GLU A 313      40.078  69.358  67.048  1.00  0.00           H
ATOM   4955  HB2 GLU A 313      41.768  69.368  67.128  1.00  0.00           H
ATOM   4956  CG  GLU A 313      40.978  70.158  65.288  1.00  0.00           C
ATOM   4957  HG1 GLU A 313      41.608  69.438  64.778  1.00  0.00           H
ATOM   4958  HG2 GLU A 313      41.448  71.118  65.088  1.00  0.00           H
ATOM   4959  CD  GLU A 313      39.548  70.319  64.788  1.00  0.00           C
ATOM   4960  OE1 GLU A 313      39.108  69.408  64.058  1.00  0.00           O
ATOM   4961  OE2 GLU A 313      38.968  71.418  64.948  1.00  0.00           O
ATOM   4962  C   GLU A 313      40.248  71.218  68.899  1.00  0.00           C
ATOM   4963  O   GLU A 313      39.028  71.239  69.068  1.00  0.00           O
ATOM   4964  N   ALA A 314      41.038  71.198  69.978  1.00  0.00           N
ATOM   4965  H   ALA A 314      42.028  71.378  69.868  1.00  0.00           H
ATOM   4966  CA  ALA A 314      40.528  70.938  71.308  1.00  0.00           C
ATOM   4967  HA  ALA A 314      39.498  70.598  71.308  1.00  0.00           H
ATOM   4968  CB  ALA A 314      41.428  69.878  71.938  1.00  0.00           C
ATOM   4969  HB1 ALA A 314      42.508  70.028  71.948  1.00  0.00           H
ATOM   4970  HB2 ALA A 314      41.088  69.868  72.979  1.00  0.00           H
ATOM   4971  HB3 ALA A 314      41.168  68.918  71.498  1.00  0.00           H
ATOM   4972  C   ALA A 314      40.498  72.218  72.128  1.00  0.00           C
ATOM   4973  O   ALA A 314      40.288  72.278  73.338  1.00  0.00           O
ATOM   4974  N   GLY A 315      40.738  73.328  71.428  1.00  0.00           N
ATOM   4975  H   GLY A 315      40.998  73.128  70.479  1.00  0.00           H
ATOM   4976  CA  GLY A 315      40.648  74.708  71.848  1.00  0.00           C
ATOM   4977  HA1 GLY A 315      39.708  74.878  72.368  1.00  0.00           H
ATOM   4978  HA2 GLY A 315      40.678  75.298  70.928  1.00  0.00           H
ATOM   4979  C   GLY A 315      41.718  75.119  72.849  1.00  0.00           C
ATOM   4980  O   GLY A 315      41.438  76.138  73.468  1.00  0.00           O
ATOM   4981  N   TYR A 316      42.788  74.338  73.039  1.00  0.00           N
ATOM   4982  H   TYR A 316      42.818  73.528  72.428  1.00  0.00           H
ATOM   4983  CA  TYR A 316      43.958  74.718  73.798  1.00  0.00           C
ATOM   4984  HA  TYR A 316      43.698  75.238  74.718  1.00  0.00           H
ATOM   4985  CB  TYR A 316      44.688  73.438  74.188  1.00  0.00           C
ATOM   4986  HB1 TYR A 316      45.648  73.628  74.659  1.00  0.00           H
ATOM   4987  HB2 TYR A 316      45.018  72.889  73.309  1.00  0.00           H
ATOM   4988  CG  TYR A 316      43.958  72.498  75.118  1.00  0.00           C
ATOM   4989  CD1 TYR A 316      43.358  71.378  74.528  1.00  0.00           C
ATOM   4990  HD1 TYR A 316      43.348  71.148  73.478  1.00  0.00           H
ATOM   4991  CE1 TYR A 316      42.718  70.458  75.378  1.00  0.00           C
ATOM   4992  HE1 TYR A 316      42.278  69.568  74.958  1.00  0.00           H
ATOM   4993  CZ  TYR A 316      42.628  70.688  76.759  1.00  0.00           C
ATOM   4994  OH  TYR A 316      42.058  69.718  77.538  1.00  0.00           O
ATOM   4995  HH  TYR A 316      41.938  69.968  78.458  1.00  0.00           H
ATOM   4996  CE2 TYR A 316      43.188  71.838  77.349  1.00  0.00           C
ATOM   4997  HE2 TYR A 316      43.048  72.068  78.388  1.00  0.00           H
ATOM   4998  CD2 TYR A 316      43.878  72.718  76.499  1.00  0.00           C
ATOM   4999  HD2 TYR A 316      44.148  73.648  76.978  1.00  0.00           H
ATOM   5000  C   TYR A 316      44.888  75.649  73.039  1.00  0.00           C
ATOM   5001  O   TYR A 316      45.488  76.499  73.688  1.00  0.00           O
ATOM   5002  N   ILE A 317      45.048  75.488  71.718  1.00  0.00           N
ATOM   5003  H   ILE A 317      44.598  74.718  71.248  1.00  0.00           H
ATOM   5004  CA  ILE A 317      45.848  76.439  70.968  1.00  0.00           C
ATOM   5005  HA  ILE A 317      46.098  77.248  71.648  1.00  0.00           H
ATOM   5006  CB  ILE A 317      47.218  75.928  70.528  1.00  0.00           C
ATOM   5007  HB  ILE A 317      47.648  76.648  69.819  1.00  0.00           H
ATOM   5008  CG2 ILE A 317      48.178  75.839  71.708  1.00  0.00           C
ATOM   5009 1HG2 ILE A 317      49.198  75.608  71.378  1.00  0.00           H
ATOM   5010 2HG2 ILE A 317      48.308  76.829  72.128  1.00  0.00           H
ATOM   5011 3HG2 ILE A 317      47.958  75.138  72.508  1.00  0.00           H
ATOM   5012  CG1 ILE A 317      47.218  74.628  69.728  1.00  0.00           C
ATOM   5013 1HG1 ILE A 317      46.568  74.708  68.848  1.00  0.00           H
ATOM   5014 2HG1 ILE A 317      46.888  73.848  70.418  1.00  0.00           H
ATOM   5015  CD  ILE A 317      48.598  74.188  69.248  1.00  0.00           C
ATOM   5016  HD1 ILE A 317      49.258  73.968  70.088  1.00  0.00           H
ATOM   5017  HD2 ILE A 317      48.458  73.368  68.558  1.00  0.00           H
ATOM   5018  HD3 ILE A 317      48.988  74.968  68.588  1.00  0.00           H
ATOM   5019  C   ILE A 317      45.038  77.108  69.868  1.00  0.00           C
ATOM   5020  O   ILE A 317      44.048  76.538  69.408  1.00  0.00           O
ATOM   5021  N   THR A 318      45.418  78.279  69.359  1.00  0.00           N
ATOM   5022  H   THR A 318      46.108  78.788  69.888  1.00  0.00           H
ATOM   5023  CA  THR A 318      44.928  78.838  68.118  1.00  0.00           C
ATOM   5024  HA  THR A 318      43.878  78.548  67.988  1.00  0.00           H
ATOM   5025  CB  THR A 318      44.868  80.358  68.248  1.00  0.00           C
ATOM   5026  HB  THR A 318      44.618  80.828  67.298  1.00  0.00           H
ATOM   5027  CG2 THR A 318      43.818  80.828  69.248  1.00  0.00           C
ATOM   5028 1HG2 THR A 318      44.038  80.438  70.248  1.00  0.00           H
ATOM   5029 2HG2 THR A 318      43.758  81.918  69.218  1.00  0.00           H
ATOM   5030 3HG2 THR A 318      42.858  80.389  68.978  1.00  0.00           H
ATOM   5031  OG1 THR A 318      46.128  80.868  68.628  1.00  0.00           O
ATOM   5032  HG1 THR A 318      46.028  81.808  68.468  1.00  0.00           H
ATOM   5033  C   THR A 318      45.588  78.219  66.888  1.00  0.00           C
ATOM   5034  O   THR A 318      46.448  77.348  66.998  1.00  0.00           O
ATOM   5035  N   TYR A 319      45.178  78.698  65.718  1.00  0.00           N
ATOM   5036  H   TYR A 319      44.468  79.408  65.688  1.00  0.00           H
ATOM   5037  CA  TYR A 319      45.648  78.268  64.408  1.00  0.00           C
ATOM   5038  HA  TYR A 319      45.168  77.289  64.388  1.00  0.00           H
ATOM   5039  CB  TYR A 319      45.108  79.228  63.358  1.00  0.00           C
ATOM   5040  HB1 TYR A 319      45.418  80.258  63.528  1.00  0.00           H
ATOM   5041  HB2 TYR A 319      44.028  79.098  63.378  1.00  0.00           H
ATOM   5042  CG  TYR A 319      45.618  78.869  61.978  1.00  0.00           C
ATOM   5043  CD1 TYR A 319      44.948  77.858  61.278  1.00  0.00           C
ATOM   5044  HD1 TYR A 319      44.168  77.368  61.848  1.00  0.00           H
ATOM   5045  CE1 TYR A 319      45.308  77.598  59.948  1.00  0.00           C
ATOM   5046  HE1 TYR A 319      44.898  76.788  59.368  1.00  0.00           H
ATOM   5047  CZ  TYR A 319      46.398  78.258  59.348  1.00  0.00           C
ATOM   5048  OH  TYR A 319      46.718  78.108  58.028  1.00  0.00           O
ATOM   5049  HH  TYR A 319      47.168  78.898  57.718  1.00  0.00           H
ATOM   5050  CE2 TYR A 319      47.038  79.288  60.058  1.00  0.00           C
ATOM   5051  HE2 TYR A 319      47.778  79.878  59.538  1.00  0.00           H
ATOM   5052  CD2 TYR A 319      46.668  79.568  61.378  1.00  0.00           C
ATOM   5053  HD2 TYR A 319      47.178  80.358  61.908  1.00  0.00           H
ATOM   5054  C   TYR A 319      47.138  77.988  64.278  1.00  0.00           C
ATOM   5055  O   TYR A 319      47.908  78.939  64.398  1.00  0.00           O
ATOM   5056  N   MET A 320      47.578  76.759  63.998  1.00  0.00           N
ATOM   5057  H   MET A 320      46.848  76.098  63.778  1.00  0.00           H
ATOM   5058  CA  MET A 320      48.898  76.258  64.318  1.00  0.00           C
ATOM   5059  HA  MET A 320      49.298  77.058  64.938  1.00  0.00           H
ATOM   5060  CB  MET A 320      48.928  75.119  65.328  1.00  0.00           C
[truncated: 385,446 more chars]
